# Supplementary material for: Synthesis of Diaryl‐ and Dialkynylphosphinates From Ubiquitous PV Sources via a Redox‐Neutral Approach
Source: Adv Sci (Weinh). 2025 Jul 2;12(36):e09922. doi: 10.1002/advs.202509922 (PMC12463002; doi:10.1002/advs.202509922)
Supplement: Supplementary file 2 — Supporting Information [file ADVS-12-e09922-s001.zip]

Archive with 41 entries (41 files):
- 10a_jjw1848.cif
- 10a_jjw1848.pdf
- 10b_jjw1875_twin1_hklf4.cif
- 10b_jjw1875_twin1_hklf4.pdf
- 2a_jjw1703.cif
- 2a_jjw1703.pdf
- 2b_jjw1704.cif
- 2b_jjw1704.pdf
- 2c_jjw1712.cif
- 2c_jjw1712.pdf
- 2d_jjw1705.cif
- 2d_jjw1705.pdf
- 2e_jjw1786.cif
- 2e_jjw1786.pdf
- 2f_jjw1713.cif
- 2f_jjw1713.pdf
- 2g_jjw1773.cif
- 2g_jjw1773.pdf
- 2h_jjw1742.cif
- 2h_jjw1742.pdf
- 7b_jjw1576.cif
- 7b_jjw1576.pdf
- 9a_jjw1788.cif
- 9a_jjw1788.pdf
- 9b_H2O_jjw1716.cif
- 9b_H2O_jjw1716.pdf
- 9c_H2O_05C6H6_jjw1738.cif
- 9c_H2O_05C6H6_jjw1738.pdf
- 9d_H2O_05Et2O_jjw1756.cif
- 9d_H2O_05Et2O_jjw1756.pdf
- 9e_jjw1772.cif
- 9e_jjw1772.pdf
- 9f_jjw1806.cif
- 9f_jjw1806.pdf
- 9g_C5H5N_jjw1820.cif
- 9g_C5H5N_jjw1820.pdf
- 9h_NH3_THF_jjw1770.cif
- 9h_NH3_THF_jjw1770.pdf
- 9i_H2O_jjw1743.cif
- 9j_NH3_jjw1771.cif
- 9j_NH3_jjw1771.pdf
