# Supplementary material for: Synthesis of Diaryl‐ and Dialkynylphosphinates From Ubiquitous PV Sources via a Redox‐Neutral Approach
Source: Adv Sci (Weinh). 2025 Jul 2;12(36):e09922. doi: 10.1002/advs.202509922 (PMC12463002; doi:10.1002/advs.202509922)
Supplement: Supplementary file 2 — Supporting Information [file ADVS-12-e09922-s001.zip › 10a_jjw1848.cif]

data_jjw1848
_audit_creation_date               2025-03-07
_audit_creation_method
;
Olex2 1.3
(compiled 2019.09.11 svn.r3662 for OlexSys, GUI svn.r5938)
;
_shelx_SHELXL_version_number       '2018/3'
_audit_contact_author_address      ?
_audit_contact_author_email        ?
_audit_contact_author_name         ''
_audit_contact_author_phone        ?
_publ_contact_author_id_orcid      ?
_publ_section_references
;
Dolomanov, O.V., Bourhis, L.J., Gildea, R.J, Howard, J.A.K. & Puschmann, H.
 (2009), J. Appl. Cryst. 42, 339-341.

Sheldrick, G.M. (2015). Acta Cryst. A71, 3-8.

Sheldrick, G.M. (2015). Acta Cryst. C71, 3-8.
;
_chemical_name_common              ?
_chemical_name_systematic          ?
_chemical_formula_moiety           'C16 H19 O2 P'
_chemical_formula_sum              'C16 H19 O2 P'
_chemical_formula_weight           274.28
_chemical_melting_point            ?
_chemical_oxdiff_formula           C16H19O2P
loop_
  _atom_type_symbol
  _atom_type_description
  _atom_type_scat_dispersion_real
  _atom_type_scat_dispersion_imag
  _atom_type_scat_source
 'C' 'C' 0.0181 0.0091 'International Tables Vol C Tables 4.2.6.8 and 6.1.1.4'
 'H' 'H' 0.0000 0.0000 'International Tables Vol C Tables 4.2.6.8 and 6.1.1.4'
 'O' 'O' 0.0492 0.0322 'International Tables Vol C Tables 4.2.6.8 and 6.1.1.4'
 'P' 'P' 0.2955 0.4335 'International Tables Vol C Tables 4.2.6.8 and 6.1.1.4'

_shelx_space_group_comment
;
The symmetry employed for this shelxl refinement is uniquely defined
by the following loop, which should always be used as a source of
symmetry information in preference to the above space-group names.
They are only intended as comments.
;
_space_group_crystal_system        'triclinic'
_space_group_IT_number             2
_space_group_name_H-M_alt          'P -1'
_space_group_name_Hall             '-P 1'
loop_
  _space_group_symop_operation_xyz
 'x, y, z'
 '-x, -y, -z'

_cell_length_a                     6.0955(2)
_cell_length_b                     7.4859(3)
_cell_length_c                     15.7245(5)
_cell_angle_alpha                  81.063(3)
_cell_angle_beta                   79.306(3)
_cell_angle_gamma                  86.907(3)
_cell_volume                       696.26(4)
_cell_formula_units_Z              2
_cell_measurement_reflns_used      3720
_cell_measurement_temperature      100.00(10)
_cell_measurement_theta_max        76.4240
_cell_measurement_theta_min        5.7860
_shelx_estimated_absorpt_T_max     ?
_shelx_estimated_absorpt_T_min     ?
_exptl_absorpt_coefficient_mu      1.706
_exptl_absorpt_correction_T_max    0.884
_exptl_absorpt_correction_T_min    0.794
_exptl_absorpt_correction_type     analytical
_exptl_absorpt_process_details
;
CrysAlisPro 1.171.38.43 (Rigaku Oxford Diffraction, 2015)
Analytical numeric absorption correction using a multifaceted crystal
			model based on expressions derived by R.C. Clark & J.S. Reid.
(Clark, R. C. & Reid, J. S. (1995). Acta Cryst. A51, 887-897)
Empirical absorption correction using spherical harmonics,
 implemented in SCALE3 ABSPACK scaling algorithm.
;
_exptl_absorpt_special_details     ?
_exptl_crystal_colour              colourless
_exptl_crystal_colour_lustre       .
_exptl_crystal_colour_modifier     .
_exptl_crystal_colour_primary      colourless
_exptl_crystal_density_diffrn      1.308
_exptl_crystal_density_meas        ?
_exptl_crystal_density_method      ?
_exptl_crystal_description         block
_exptl_crystal_F_000               292
loop_
  _exptl_crystal_face_index_h
  _exptl_crystal_face_index_k
  _exptl_crystal_face_index_l
  _exptl_crystal_face_perp_dist
 -2 -4 -6 0.0685
 0 1 5 0.0314
 0 0 -1 0.0600
 -1 0 -5 0.0694
 -2 0 -5 0.0846
 0 1 -5 0.0717
 1 -1 5 0.0491
 -4 1 -1 0.0829
 -1 -3 5 0.0630
 2 -3 5 0.0870
 1 -5 1 0.0802
 2 3 -3 0.0546
 -1 5 0 0.0863
 -3 1 3 0.0641
 -2 -3 3 0.0553
 0 -3 -9 0.0673
 3 3 -1 0.0490
 -1 3 -5 0.0934
 -1 2 9 0.0386
 -2 -1 7 0.0471

_exptl_crystal_size_max            0.217
_exptl_crystal_size_mid            0.122
_exptl_crystal_size_min            0.101
loop_
  _exptl_oxdiff_crystal_face_indexfrac_h
  _exptl_oxdiff_crystal_face_indexfrac_k
  _exptl_oxdiff_crystal_face_indexfrac_l
  _exptl_oxdiff_crystal_face_x
  _exptl_oxdiff_crystal_face_y
  _exptl_oxdiff_crystal_face_z
 -1.6039 -4.1078 -5.9053 -0.2107 -0.8784 0.4291
 0.0000 1.0000 5.0000 0.2039 0.4415 0.1729
 -0.0000 0.0000 -1.0000 -0.0600 -0.0583 -0.0562
 -1.0000 0.0000 -5.0000 -0.4570 -0.2406 -0.0835
 -2.0000 0.0000 -5.0000 -0.6138 -0.1896 0.1140
 -0.0000 1.0000 -5.0000 -0.3964 -0.1417 -0.3891
 1.0000 -1.0000 5.0000 0.5533 0.0907 0.1916
 -4.0000 1.0000 -1.0000 -0.7836 0.2957 0.6256
 -1.0000 -3.0000 5.0001 0.4321 -0.1071 0.8029
 2.0000 -3.0000 5.0001 0.9026 -0.2602 0.2104
 0.6978 -4.6538 0.6297 0.5952 -0.6965 0.4008
 2.4822 2.8707 -3.3739 -0.0896 0.1069 -0.9902
 -1.0867 4.5622 -0.2046 -0.6218 0.7274 -0.2902
 -3.4123 0.7212 3.2892 -0.4071 0.4741 0.7808
 -2.3257 -3.1029 3.2806 0.1309 -0.1552 0.9792
 0.2845 -2.7269 -8.8515 -0.2244 -0.9395 -0.2588
 2.7740 3.3557 -0.5261 0.0805 0.3308 -0.9403
 -1.0000 3.0000 -5.0001 -0.7457 0.2091 -0.4079
 -0.8732 2.0008 8.9235 0.2062 0.8649 0.4576
 -2.2892 -0.5331 6.8400 0.1030 0.4358 0.8941

_exptl_transmission_factor_max     ?
_exptl_transmission_factor_min     ?
_diffrn_reflns_av_R_equivalents    0.0225
_diffrn_reflns_av_unetI/netI       0.0281
_diffrn_reflns_Laue_measured_fraction_full  0.998
_diffrn_reflns_Laue_measured_fraction_max  0.980
_diffrn_reflns_limit_h_max         7
_diffrn_reflns_limit_h_min         -7
_diffrn_reflns_limit_k_max         9
_diffrn_reflns_limit_k_min         -9
_diffrn_reflns_limit_l_max         19
_diffrn_reflns_limit_l_min         -18
_diffrn_reflns_number              6581
_diffrn_reflns_point_group_measured_fraction_full  0.998
_diffrn_reflns_point_group_measured_fraction_max  0.980
_diffrn_reflns_theta_full          67.684
_diffrn_reflns_theta_max           76.663
_diffrn_reflns_theta_min           2.892
_diffrn_ambient_environment        N~2~
_diffrn_ambient_temperature        100.00(10)
_diffrn_detector                   'CCD plate'
_diffrn_detector_area_resol_mean   10.5700
_diffrn_detector_type              AtlasS2
_diffrn_measured_fraction_theta_full  0.998
_diffrn_measured_fraction_theta_max  0.980
_diffrn_measurement_details
;
List of Runs (angles in degrees, time in seconds):

  # Type    Start    End  Width  t~exp~   \w     \q     \k     \f   Frames
--------------------------------------------------------------------------
  1  \w      4.00  29.00   0.50    0.50    --  -38.50  76.00 -72.00   50
  2  \w    -42.00 -15.00   0.50    0.50    --  -38.50  76.00 -72.00   54
  3  \w     82.00 123.00   0.50    2.00    --  111.00 -76.00 160.00   82
  4  \w    122.00 149.00   0.50    2.00    --  111.00  76.00 -72.00   54
  5  \w     23.00 112.00   0.50    0.50    --   42.75  38.00 -60.00  178
  6  \w    -19.00  68.00   0.50    0.50    --   42.75 -76.00 160.00  174
  7  \w     71.00  96.00   0.50    0.50    --   42.75-125.00-150.00   50
  8  \w     16.00 113.00   0.50    0.50    --   42.75  57.00  30.00  194
  9  \w      8.00  59.00   0.50    0.50    --   42.75 -99.00  90.00  102
 10  \w     76.00 105.00   0.50    2.00    --  111.00 -94.00 -30.00   58
 11  \w     43.00  70.00   0.50    2.00    --  111.00 -94.00 -30.00   54
 12  \w    108.00 135.00   0.50    2.00    --  111.00 -45.00 -60.00   54
 13  \w     41.00  68.00   0.50    2.00    --  111.00-125.00 120.00   54
 14  \w    104.00 153.00   0.50    2.00    --  111.00  61.00  90.00   98
 15  \w     74.00 111.00   0.50    2.00    --  111.00-125.00 120.00   74
 16  \w     43.00 112.00   0.50    2.00    --  111.00-125.00-180.00  138
 17  \w     43.00  85.00   0.50    2.00    --  111.00 -94.00 -90.00   84
 18  \w    125.00 178.00   0.50    2.00    --  111.00  77.00   0.00  106
 19  \w     94.00 154.00   0.50    2.00    --  111.00 -15.00 120.00  120
 20  \w     31.00 103.00   0.50    2.00    --  111.00 -94.00 -60.00  144
 21  \w    118.00 145.00   0.50    2.00    --  111.00  77.00 -30.00   54
 22  \w     96.00 160.00   0.50    2.00    --  111.00  30.00 -30.00  128
 23  \w     42.00 112.00   0.50    2.00    --  111.00-125.00  90.00  140
 24  \w     31.00  77.00   0.50    2.00    --  111.00 -94.00-180.00   92
 25  \w     79.00 107.00   0.50    2.00    --  111.00 -94.00-180.00   56
 26  \w     71.00  96.00   0.50    2.00    --  111.00-125.00  60.00   50
 27  \w    101.00 178.00   0.50    2.00    --  111.00  45.00-180.00  154
 28  \w     42.00  91.00   0.50    2.00    --  111.00-125.00 150.00   98
 29  \w     54.00  79.00   0.50    2.00    --  111.00-125.00-120.00   50
 30  \w     87.00 112.00   0.50    2.00    --  111.00-125.00 -60.00   50
 31  \w     40.00 104.00   0.50    2.00    --  111.00 -45.00 -60.00  128
;
_diffrn_measurement_device         'four-circle diffractometer'
_diffrn_measurement_device_type    'SuperNova, Dual, Cu at zero, AtlasS2'
_diffrn_measurement_method         '\w scans'
_diffrn_orient_matrix_type        
 'CrysAlisPro convention (1999,Acta A55,543-557)'
_diffrn_orient_matrix_UB_11        0.1568186000
_diffrn_orient_matrix_UB_12        -0.0962463000
_diffrn_orient_matrix_UB_13        0.0600371000
_diffrn_orient_matrix_UB_21        -0.0510257000
_diffrn_orient_matrix_UB_22        0.1499089000
_diffrn_orient_matrix_UB_23        0.0583210000
_diffrn_orient_matrix_UB_31        -0.1974893000
_diffrn_orient_matrix_UB_32        -0.1081294000
_diffrn_orient_matrix_UB_33        0.0561971000
_diffrn_radiation_monochromator    mirror
_diffrn_radiation_probe            x-ray
_diffrn_radiation_type             'Cu K\a'
_diffrn_radiation_wavelength       1.54184
_diffrn_source                     'micro-focus sealed X-ray tube'
_diffrn_source_type                'SuperNova (Cu) X-ray Source'
_reflns_Friedel_coverage           0.000
_reflns_Friedel_fraction_full      .
_reflns_Friedel_fraction_max       .
_reflns_number_gt                  2687
_reflns_number_total               2882
_reflns_odcompleteness_completeness  99.69
_reflns_odcompleteness_iscentric   1
_reflns_odcompleteness_theta       74.33
_reflns_special_details
;
 Reflections were merged by SHELXL according to the crystal
 class for the calculation of statistics and refinement.
 
 _reflns_Friedel_fraction is defined as the number of unique
 Friedel pairs measured divided by the number that would be
 possible theoretically, ignoring centric projections and
 systematic absences.
;
_reflns_threshold_expression       'I > 2\s(I)'
_computing_cell_refinement         'CrysAlisPro 1.171.38.43 (Rigaku OD, 2015)'
_computing_data_collection         'CrysAlisPro 1.171.38.43 (Rigaku OD, 2015)'
_computing_data_reduction          'CrysAlisPro 1.171.38.43 (Rigaku OD, 2015)'
_computing_molecular_graphics      'Olex2 1.3 (Dolomanov et al., 2009)'
_computing_publication_material    'Olex2 1.3 (Dolomanov et al., 2009)'
_computing_structure_refinement    'ShelXL 2018/3 (Sheldrick, 2015)'
_computing_structure_solution      'SHELXT 2018/2 (Sheldrick, 2018)'
_refine_diff_density_max           0.374
_refine_diff_density_min           -0.436
_refine_diff_density_rms           0.053
_refine_ls_extinction_coef         .
_refine_ls_extinction_method       none
_refine_ls_goodness_of_fit_ref     1.117
_refine_ls_hydrogen_treatment      constr
_refine_ls_matrix_type             full
_refine_ls_number_parameters       174
_refine_ls_number_reflns           2882
_refine_ls_number_restraints       0
_refine_ls_R_factor_all            0.0439
_refine_ls_R_factor_gt             0.0412
_refine_ls_restrained_S_all        1.117
_refine_ls_shift/su_max            0.000
_refine_ls_shift/su_mean           0.000
_refine_ls_structure_factor_coef   Fsqd
_refine_ls_weighting_details      
 'w=1/[\s^2^(Fo^2^)+(0.0416P)^2^+0.4438P] where P=(Fo^2^+2Fc^2^)/3'
_refine_ls_weighting_scheme        calc
_refine_ls_wR_factor_gt            0.1040
_refine_ls_wR_factor_ref           0.1064
_refine_special_details            ?
_olex2_refinement_description
;
1. Fixed Uiso
 At 1.2 times of:
  All C(H) groups, All C(H,H) groups
 At 1.5 times of:
  All O(H) groups
2. Others
 Fixed Sof: H1(0.5) H2(0.5)
3.a Secondary CH2 refined with riding coordinates:
 C1(H1A,H1B), C2(H2A,H2B), C9(H9A,H9B), C10(H10A,H10B)
3.b Aromatic/amide H refined with riding coordinates:
 C4(H4), C5(H5), C6(H6), C7(H7), C8(H8), C12(H12), C13(H13), C14(H14),
 C15(H15), C16(H16)
3.c Idealised tetrahedral OH refined as rotating group:
 O1(H1), O2(H2)
;
_atom_sites_solution_hydrogens     geom
_atom_sites_solution_primary       dual
_atom_sites_solution_secondary     ?
loop_
  _atom_site_label
  _atom_site_type_symbol
  _atom_site_fract_x
  _atom_site_fract_y
  _atom_site_fract_z
  _atom_site_U_iso_or_equiv
  _atom_site_adp_type
  _atom_site_occupancy
  _atom_site_site_symmetry_order
  _atom_site_calc_flag
  _atom_site_refinement_flags_posn
  _atom_site_refinement_flags_adp
  _atom_site_refinement_flags_occupancy
  _atom_site_disorder_assembly
  _atom_site_disorder_group
 O1 O 0.8064(2) 0.06238(18) 0.50280(9) 0.0308(3) Uani 1 1 d . . . . .
 H1 H 0.930357 0.026865 0.476872 0.046 Uiso 0.5 1 calc R U P A -1
 C1 C 0.5845(3) 0.2283(2) 0.37656(11) 0.0211(3) Uani 1 1 d . . . . .
 H1A H 0.443670 0.168223 0.405606 0.025 Uiso 1 1 calc R U . . .
 H1B H 0.545015 0.350728 0.348734 0.025 Uiso 1 1 calc R U . . .
 P1 P 0.74752(7) 0.25009(6) 0.45814(3) 0.02324(14) Uani 1 1 d . . . . .
 O2 O 0.6126(2) 0.3636(2) 0.52394(8) 0.0326(3) Uani 1 1 d . . . . .
 H2 H 0.540206 0.445692 0.497440 0.049 Uiso 0.5 1 calc R U P B -1
 C2 C 0.7025(3) 0.1208(3) 0.30519(12) 0.0268(4) Uani 1 1 d . . . . .
 H2A H 0.844691 0.179282 0.276680 0.032 Uiso 1 1 calc R U . . .
 H2B H 0.738924 -0.002746 0.332642 0.032 Uiso 1 1 calc R U . . .
 C3 C 0.5636(3) 0.1075(2) 0.23623(11) 0.0222(3) Uani 1 1 d . . . . .
 C4 C 0.6376(3) 0.1849(2) 0.14961(12) 0.0262(4) Uani 1 1 d . . . . .
 H4 H 0.772462 0.249831 0.134798 0.031 Uiso 1 1 calc R U . . .
 C5 C 0.5162(3) 0.1681(2) 0.08486(12) 0.0295(4) Uani 1 1 d . . . . .
 H5 H 0.569069 0.220611 0.026100 0.035 Uiso 1 1 calc R U . . .
 C6 C 0.3188(3) 0.0751(2) 0.10555(12) 0.0267(4) Uani 1 1 d . . . . .
 H6 H 0.236314 0.063161 0.061156 0.032 Uiso 1 1 calc R U . . .
 C7 C 0.2417(3) -0.0010(2) 0.19181(12) 0.0232(3) Uani 1 1 d . . . . .
 H7 H 0.105738 -0.064278 0.206411 0.028 Uiso 1 1 calc R U . . .
 C8 C 0.3630(3) 0.0155(2) 0.25657(11) 0.0212(3) Uani 1 1 d . . . . .
 H8 H 0.309008 -0.036354 0.315335 0.025 Uiso 1 1 calc R U . . .
 C9 C 1.0040(3) 0.3606(2) 0.40767(11) 0.0208(3) Uani 1 1 d . . . . .
 H9A H 1.096904 0.360987 0.453022 0.025 Uiso 1 1 calc R U . . .
 H9B H 1.086020 0.288238 0.363732 0.025 Uiso 1 1 calc R U . . .
 C10 C 0.9780(3) 0.5565(2) 0.36247(11) 0.0262(4) Uani 1 1 d . . . . .
 H10A H 0.845210 0.613700 0.395200 0.031 Uiso 1 1 calc R U . . .
 H10B H 1.110072 0.624303 0.366170 0.031 Uiso 1 1 calc R U . . .
 C11 C 0.9536(3) 0.5751(2) 0.26787(11) 0.0210(3) Uani 1 1 d . . . . .
 C12 C 0.7635(3) 0.6559(2) 0.23992(11) 0.0225(3) Uani 1 1 d . . . . .
 H12 H 0.641245 0.689945 0.281763 0.027 Uiso 1 1 calc R U . . .
 C13 C 0.7500(3) 0.6877(2) 0.15157(12) 0.0254(4) Uani 1 1 d . . . . .
 H13 H 0.619784 0.744321 0.133311 0.030 Uiso 1 1 calc R U . . .
 C14 C 0.9260(3) 0.6369(2) 0.09019(12) 0.0279(4) Uani 1 1 d . . . . .
 H14 H 0.917854 0.659579 0.029700 0.034 Uiso 1 1 calc R U . . .
 C15 C 1.1152(3) 0.5522(2) 0.11759(12) 0.0265(4) Uani 1 1 d . . . . .
 H15 H 1.235577 0.515396 0.075731 0.032 Uiso 1 1 calc R U . . .
 C16 C 1.1287(3) 0.5215(2) 0.20551(12) 0.0233(3) Uani 1 1 d . . . . .
 H16 H 1.258261 0.463376 0.223651 0.028 Uiso 1 1 calc R U . . .

loop_
  _atom_site_aniso_label
  _atom_site_aniso_U_11
  _atom_site_aniso_U_22
  _atom_site_aniso_U_33
  _atom_site_aniso_U_23
  _atom_site_aniso_U_13
  _atom_site_aniso_U_12
 O1 0.0282(7) 0.0297(7) 0.0309(7) 0.0074(5) -0.0046(5) -0.0046(5)
 C1 0.0186(7) 0.0214(8) 0.0239(8) -0.0045(6) -0.0043(6) 0.0000(6)
 P1 0.0188(2) 0.0314(2) 0.0192(2) -0.00262(17) -0.00304(15) -0.00227(16)
 O2 0.0237(6) 0.0515(9) 0.0251(6) -0.0154(6) -0.0031(5) 0.0022(6)
 C2 0.0219(8) 0.0290(9) 0.0330(9) -0.0138(7) -0.0072(7) 0.0031(7)
 C3 0.0219(8) 0.0186(7) 0.0276(8) -0.0091(6) -0.0041(6) 0.0024(6)
 C4 0.0251(8) 0.0196(8) 0.0321(9) -0.0054(7) 0.0017(7) -0.0024(6)
 C5 0.0378(10) 0.0223(8) 0.0247(9) -0.0002(7) -0.0003(7) 0.0027(7)
 C6 0.0328(9) 0.0223(8) 0.0276(9) -0.0072(7) -0.0111(7) 0.0071(7)
 C7 0.0210(8) 0.0183(7) 0.0315(9) -0.0078(6) -0.0048(6) 0.0010(6)
 C8 0.0225(8) 0.0179(7) 0.0222(8) -0.0044(6) -0.0011(6) 0.0016(6)
 C9 0.0208(7) 0.0217(8) 0.0205(7) -0.0022(6) -0.0061(6) 0.0001(6)
 C10 0.0371(9) 0.0199(8) 0.0234(8) -0.0031(6) -0.0097(7) -0.0018(7)
 C11 0.0265(8) 0.0146(7) 0.0219(8) -0.0007(6) -0.0056(6) -0.0021(6)
 C12 0.0243(8) 0.0165(7) 0.0258(8) -0.0027(6) -0.0030(6) 0.0007(6)
 C13 0.0276(8) 0.0193(8) 0.0301(9) -0.0010(7) -0.0108(7) 0.0031(6)
 C14 0.0417(10) 0.0215(8) 0.0206(8) -0.0009(6) -0.0080(7) 0.0018(7)
 C15 0.0310(9) 0.0205(8) 0.0246(8) -0.0014(6) 0.0018(7) 0.0006(7)
 C16 0.0214(8) 0.0185(7) 0.0286(9) -0.0001(6) -0.0039(6) 0.0009(6)

_geom_special_details
;
 All esds (except the esd in the dihedral angle between two l.s. planes)
 are estimated using the full covariance matrix.  The cell esds are taken
 into account individually in the estimation of esds in distances, angles
 and torsion angles; correlations between esds in cell parameters are only
 used when they are defined by crystal symmetry.  An approximate (isotropic)
 treatment of cell esds is used for estimating esds involving l.s. planes.
;
loop_
  _geom_bond_atom_site_label_1
  _geom_bond_atom_site_label_2
  _geom_bond_distance
  _geom_bond_site_symmetry_2
  _geom_bond_publ_flag
 O1 H1 0.8400 . ?
 O1 P1 1.5261(13) . ?
 C1 H1A 0.9900 . ?
 C1 H1B 0.9900 . ?
 C1 P1 1.7930(17) . ?
 C1 C2 1.531(2) . ?
 P1 O2 1.5331(13) . ?
 P1 C9 1.7981(17) . ?
 O2 H2 0.8400 . ?
 C2 H2A 0.9900 . ?
 C2 H2B 0.9900 . ?
 C2 C3 1.512(2) . ?
 C3 C4 1.396(3) . ?
 C3 C8 1.396(2) . ?
 C4 H4 0.9500 . ?
 C4 C5 1.389(3) . ?
 C5 H5 0.9500 . ?
 C5 C6 1.383(3) . ?
 C6 H6 0.9500 . ?
 C6 C7 1.392(3) . ?
 C7 H7 0.9500 . ?
 C7 C8 1.388(2) . ?
 C8 H8 0.9500 . ?
 C9 H9A 0.9900 . ?
 C9 H9B 0.9900 . ?
 C9 C10 1.540(2) . ?
 C10 H10A 0.9900 . ?
 C10 H10B 0.9900 . ?
 C10 C11 1.507(2) . ?
 C11 C12 1.390(2) . ?
 C11 C16 1.396(2) . ?
 C12 H12 0.9500 . ?
 C12 C13 1.390(2) . ?
 C13 H13 0.9500 . ?
 C13 C14 1.383(3) . ?
 C14 H14 0.9500 . ?
 C14 C15 1.392(3) . ?
 C15 H15 0.9500 . ?
 C15 C16 1.383(3) . ?
 C16 H16 0.9500 . ?

loop_
  _geom_angle_atom_site_label_1
  _geom_angle_atom_site_label_2
  _geom_angle_atom_site_label_3
  _geom_angle
  _geom_angle_site_symmetry_1
  _geom_angle_site_symmetry_3
  _geom_angle_publ_flag
 P1 O1 H1 109.5 . . ?
 H1A C1 H1B 107.6 . . ?
 P1 C1 H1A 108.7 . . ?
 P1 C1 H1B 108.7 . . ?
 C2 C1 H1A 108.7 . . ?
 C2 C1 H1B 108.7 . . ?
 C2 C1 P1 114.03(12) . . ?
 O1 P1 C1 109.39(8) . . ?
 O1 P1 O2 111.43(8) . . ?
 O1 P1 C9 107.99(7) . . ?
 C1 P1 C9 109.93(8) . . ?
 O2 P1 C1 108.61(8) . . ?
 O2 P1 C9 109.48(8) . . ?
 P1 O2 H2 109.5 . . ?
 C1 C2 H2A 109.0 . . ?
 C1 C2 H2B 109.0 . . ?
 H2A C2 H2B 107.8 . . ?
 C3 C2 C1 113.04(14) . . ?
 C3 C2 H2A 109.0 . . ?
 C3 C2 H2B 109.0 . . ?
 C4 C3 C2 119.99(16) . . ?
 C8 C3 C2 121.46(16) . . ?
 C8 C3 C4 118.54(16) . . ?
 C3 C4 H4 119.7 . . ?
 C5 C4 C3 120.69(16) . . ?
 C5 C4 H4 119.7 . . ?
 C4 C5 H5 119.8 . . ?
 C6 C5 C4 120.30(17) . . ?
 C6 C5 H5 119.8 . . ?
 C5 C6 H6 120.2 . . ?
 C5 C6 C7 119.59(17) . . ?
 C7 C6 H6 120.2 . . ?
 C6 C7 H7 119.9 . . ?
 C8 C7 C6 120.18(16) . . ?
 C8 C7 H7 119.9 . . ?
 C3 C8 H8 119.7 . . ?
 C7 C8 C3 120.68(16) . . ?
 C7 C8 H8 119.7 . . ?
 P1 C9 H9A 108.4 . . ?
 P1 C9 H9B 108.4 . . ?
 H9A C9 H9B 107.5 . . ?
 C10 C9 P1 115.48(12) . . ?
 C10 C9 H9A 108.4 . . ?
 C10 C9 H9B 108.4 . . ?
 C9 C10 H10A 108.5 . . ?
 C9 C10 H10B 108.5 . . ?
 H10A C10 H10B 107.5 . . ?
 C11 C10 C9 115.02(14) . . ?
 C11 C10 H10A 108.5 . . ?
 C11 C10 H10B 108.5 . . ?
 C12 C11 C10 121.03(15) . . ?
 C12 C11 C16 118.62(15) . . ?
 C16 C11 C10 120.22(16) . . ?
 C11 C12 H12 119.6 . . ?
 C13 C12 C11 120.85(16) . . ?
 C13 C12 H12 119.6 . . ?
 C12 C13 H13 120.0 . . ?
 C14 C13 C12 120.04(16) . . ?
 C14 C13 H13 120.0 . . ?
 C13 C14 H14 120.2 . . ?
 C13 C14 C15 119.60(16) . . ?
 C15 C14 H14 120.2 . . ?
 C14 C15 H15 119.9 . . ?
 C16 C15 C14 120.24(16) . . ?
 C16 C15 H15 119.9 . . ?
 C11 C16 H16 119.7 . . ?
 C15 C16 C11 120.61(16) . . ?
 C15 C16 H16 119.7 . . ?

loop_
  _geom_torsion_atom_site_label_1
  _geom_torsion_atom_site_label_2
  _geom_torsion_atom_site_label_3
  _geom_torsion_atom_site_label_4
  _geom_torsion
  _geom_torsion_site_symmetry_1
  _geom_torsion_site_symmetry_2
  _geom_torsion_site_symmetry_3
  _geom_torsion_site_symmetry_4
  _geom_torsion_publ_flag
 O1 P1 C9 C10 -177.40(12) . . . . ?
 C1 P1 C9 C10 63.32(14) . . . . ?
 C1 C2 C3 C4 116.68(17) . . . . ?
 C1 C2 C3 C8 -64.7(2) . . . . ?
 P1 C1 C2 C3 -178.83(12) . . . . ?
 P1 C9 C10 C11 -88.90(17) . . . . ?
 O2 P1 C9 C10 -55.91(14) . . . . ?
 C2 C1 P1 O1 -59.45(14) . . . . ?
 C2 C1 P1 O2 178.73(12) . . . . ?
 C2 C1 P1 C9 58.97(14) . . . . ?
 C2 C3 C4 C5 177.55(16) . . . . ?
 C2 C3 C8 C7 -177.64(15) . . . . ?
 C3 C4 C5 C6 0.5(3) . . . . ?
 C4 C3 C8 C7 1.0(2) . . . . ?
 C4 C5 C6 C7 0.3(3) . . . . ?
 C5 C6 C7 C8 -0.4(2) . . . . ?
 C6 C7 C8 C3 -0.2(2) . . . . ?
 C8 C3 C4 C5 -1.1(2) . . . . ?
 C9 C10 C11 C12 119.48(17) . . . . ?
 C9 C10 C11 C16 -64.6(2) . . . . ?
 C10 C11 C12 C13 174.13(15) . . . . ?
 C10 C11 C16 C15 -174.46(15) . . . . ?
 C11 C12 C13 C14 0.7(3) . . . . ?
 C12 C11 C16 C15 1.5(2) . . . . ?
 C12 C13 C14 C15 0.7(3) . . . . ?
 C13 C14 C15 C16 -1.0(3) . . . . ?
 C14 C15 C16 C11 -0.2(3) . . . . ?
 C16 C11 C12 C13 -1.8(2) . . . . ?

_shelx_res_file
;
TITL jjw1848_a.res in P-1
    jjw1848.res
    created by SHELXL-2018/3 at 10:14:54 on 07-Mar-2025
REM Old TITL jjw1848 in P-1
REM SHELXT solution in P-1: R1 0.107, Rweak 0.008, Alpha 0.027
REM <I/s> 0.000 for 0 systematic absences, Orientation as input
REM Formula found by SHELXT: C16 O2 P
CELL 1.54184 6.0955 7.4859 15.7245 81.063 79.306 86.907
ZERR 2 0.0002 0.0003 0.0005 0.003 0.003 0.003
LATT 1
SFAC C H O P
UNIT 32 38 4 2

L.S. 10 0 0
PLAN  1
TEMP -173.15
CONF
BOND
list 4
MORE -1
BOND $H
fmap 2 53
acta
OMIT -5 1 10
REM <olex2.extras>
REM <HklSrc "%.\\jjw1848.hkl">
REM </olex2.extras>

WGHT    0.041600    0.443800
FVAR       1.09644
O1    3    0.806379    0.062378    0.502796    11.00000    0.02821    0.02965 =
         0.03086    0.00737   -0.00457   -0.00462
PART -1
AFIX 147
H1    2    0.930357    0.026865    0.476872    10.50000   -1.50000
AFIX   0
PART 0
C1    1    0.584505    0.228297    0.376564    11.00000    0.01859    0.02144 =
         0.02391   -0.00450   -0.00431    0.00004
AFIX  23
H1A   2    0.443670    0.168223    0.405606    11.00000   -1.20000
H1B   2    0.545015    0.350728    0.348734    11.00000   -1.20000
AFIX   0
P1    4    0.747521    0.250088    0.458137    11.00000    0.01883    0.03138 =
         0.01920   -0.00262   -0.00304   -0.00227
O2    3    0.612574    0.363554    0.523937    11.00000    0.02367    0.05148 =
         0.02508   -0.01541   -0.00311    0.00222
PART -1
AFIX 147
H2    2    0.540206    0.445692    0.497440    10.50000   -1.50000
AFIX   0
PART 0
C2    1    0.702469    0.120776    0.305194    11.00000    0.02194    0.02900 =
         0.03304   -0.01378   -0.00722    0.00314
AFIX  23
H2A   2    0.844691    0.179282    0.276680    11.00000   -1.20000
H2B   2    0.738924   -0.002746    0.332642    11.00000   -1.20000
AFIX   0
C3    1    0.563596    0.107506    0.236230    11.00000    0.02186    0.01860 =
         0.02764   -0.00911   -0.00413    0.00244
C4    1    0.637645    0.184930    0.149609    11.00000    0.02506    0.01961 =
         0.03210   -0.00537    0.00166   -0.00243
AFIX  43
H4    2    0.772462    0.249831    0.134798    11.00000   -1.20000
AFIX   0
C5    1    0.516249    0.168052    0.084860    11.00000    0.03782    0.02229 =
         0.02475   -0.00020   -0.00034    0.00268
AFIX  43
H5    2    0.569069    0.220611    0.026100    11.00000   -1.20000
AFIX   0
C6    1    0.318791    0.075058    0.105554    11.00000    0.03275    0.02229 =
         0.02761   -0.00725   -0.01114    0.00710
AFIX  43
H6    2    0.236314    0.063161    0.061156    11.00000   -1.20000
AFIX   0
C7    1    0.241726   -0.000951    0.191806    11.00000    0.02095    0.01827 =
         0.03148   -0.00781   -0.00484    0.00103
AFIX  43
H7    2    0.105738   -0.064278    0.206411    11.00000   -1.20000
AFIX   0
C8    1    0.363048    0.015519    0.256571    11.00000    0.02251    0.01792 =
         0.02221   -0.00437   -0.00105    0.00156
AFIX  43
H8    2    0.309008   -0.036354    0.315335    11.00000   -1.20000
AFIX   0
C9    1    1.003970    0.360635    0.407672    11.00000    0.02078    0.02165 =
         0.02052   -0.00216   -0.00611    0.00014
AFIX  23
H9A   2    1.096904    0.360987    0.453022    11.00000   -1.20000
H9B   2    1.086020    0.288238    0.363732    11.00000   -1.20000
AFIX   0
C10   1    0.977996    0.556468    0.362466    11.00000    0.03707    0.01990 =
         0.02341   -0.00308   -0.00970   -0.00185
AFIX  23
H10A  2    0.845210    0.613700    0.395200    11.00000   -1.20000
H10B  2    1.110072    0.624303    0.366170    11.00000   -1.20000
AFIX   0
C11   1    0.953572    0.575098    0.267865    11.00000    0.02651    0.01456 =
         0.02190   -0.00075   -0.00557   -0.00207
C12   1    0.763490    0.655949    0.239921    11.00000    0.02434    0.01645 =
         0.02584   -0.00267   -0.00296    0.00074
AFIX  43
H12   2    0.641245    0.689945    0.281763    11.00000   -1.20000
AFIX   0
C13   1    0.749990    0.687684    0.151567    11.00000    0.02761    0.01934 =
         0.03006   -0.00104   -0.01080    0.00307
AFIX  43
H13   2    0.619784    0.744321    0.133311    11.00000   -1.20000
AFIX   0
C14   1    0.926022    0.636858    0.090188    11.00000    0.04167    0.02150 =
         0.02059   -0.00089   -0.00798    0.00182
AFIX  43
H14   2    0.917854    0.659579    0.029700    11.00000   -1.20000
AFIX   0
C15   1    1.115247    0.552199    0.117590    11.00000    0.03101    0.02047 =
         0.02460   -0.00141    0.00179    0.00059
AFIX  43
H15   2    1.235577    0.515396    0.075731    11.00000   -1.20000
AFIX   0
C16   1    1.128681    0.521490    0.205509    11.00000    0.02140    0.01849 =
         0.02861   -0.00008   -0.00387    0.00089
AFIX  43
H16   2    1.258261    0.463376    0.223651    11.00000   -1.20000
AFIX   0
HKLF 4


REM  jjw1848_a.res in P-1
REM wR2 = 0.1064, GooF = S = 1.117, Restrained GooF = 1.117 for all data
REM R1 = 0.0412 for 2687 Fo > 4sig(Fo) and 0.0439 for all 2882 data
REM 174 parameters refined using 0 restraints

END

WGHT      0.0416      0.4438

REM Highest difference peak  0.374,  deepest hole -0.436,  1-sigma level  0.053
Q1    1   0.8853  0.3198  0.4264  11.00000  0.05    0.37
;
_shelx_res_checksum                56216
_shelx_hkl_file
;
   0   0   1 1377.09    8.52
   0   0  -2   57.60    2.86
   0   0  -3 4813.42   31.82
   0   0  -4  102.01    5.60
   0   0  -5 1212.12   20.94
   0   0   5 1229.29   15.19
   0   0  -6  182.60    9.33
   0   0   6  173.63    6.16
   0   0  -7  380.56   14.34
   0   0   7  347.13    8.99
   0   0  -8  769.24   22.28
   0   0  -9   18.10    3.81
   0   0 -10    9.38    3.07
   0   0  10    8.57    2.76
   0   0  11  216.36   13.53
   0   0 -11  208.67   14.54
   0   0  12   32.45    5.85
   0   0  12   40.24    3.32
   0   0  12   38.64    3.71
   0   0 -12   37.69    6.90
   0   0  13  172.18    7.02
   0   0  13  168.85    8.08
   0   0  13  179.75   13.80
   0   0  13  168.12    6.39
   0   0 -13  157.44   13.90
   0   0  14  113.93    6.86
   0   0  14  117.47    5.84
   0   0  14  118.26    5.33
   0   0  15    6.25    1.77
   0   0  15    8.95    1.67
   0   0  15    7.76    1.40
   0   0  15    6.95    1.44
   0   0  16   16.07    2.57
   0   0  16   18.66    1.90
   0   0  16   21.08    2.25
   0   0  16   19.98    2.30
   0   0  17    8.65    1.33
   0   0  17    6.24    1.66
   0   0  18   78.95    3.31
   0   0  19    8.66    0.93
   0   0  19    8.31    1.28
   0  -1  18  109.55    4.68
   0  -1  18  120.36    3.71
   0  -1  17  153.36    4.99
   0  -1  17  156.48    6.54
   0  -1  16  300.91    7.76
   0  -1  16  306.26    7.86
   0  -1  16  317.56   10.23
   0  -1  15  265.36    7.85
   0  -1  15  263.15    7.96
   0  -1  15  280.14   10.12
   0  -1  14   85.88    4.66
   0  -1  14   84.03    5.65
   0  -1  14   83.69    4.70
   0  -1  13   31.58    2.99
   0  -1  13   34.77    3.66
   0   1 -13   28.34    6.16
   0  -1  12   67.52    4.20
   0  -1  12   68.78    4.91
   0   1 -12   65.39    9.29
   0  -1  12   71.30    8.54
   0  -1  11    6.16    2.07
   0  -1  11   11.17    1.94
   0   1 -11   12.03    3.64
   0  -1  11    9.97    1.72
   0   1 -10    9.87    3.21
   0  -1  10   14.75    3.15
   0   1  -9   40.16    5.97
   0  -1   9   40.66    5.04
   0  -1   8   99.19    7.29
   0   1  -8  108.03    9.02
   0   1  -7   30.48    4.54
   0  -1   7   33.81    3.92
   0   1  -6    2.94    1.50
   0  -1   6    1.65    1.18
   0   1  -5   28.71    3.71
   0  -1   5   19.75    1.53
   0   1  -4   65.64    5.04
   0  -1   3  719.32   11.98
   0  -1   3  725.14   10.90
   0  -1   2 1228.04   15.72
   0  -1   2 1247.25   11.36
   0   1  -2 1208.93   12.93
   0  -1   1  549.33    5.49
   0   1  -1  548.16    9.16
   0  -1   1  557.91   10.52
   0  -1   0   15.12    1.83
   0   1   0   14.60    1.67
   0  -1  -1  115.61    4.85
   0  -1  -2  522.77   10.25
   0  -1  -2  538.04    9.37
   0   1   2  557.16   11.35
   0  -1  -3 1972.58   20.40
   0  -1  -3 1997.74   19.98
   0   1   3 1939.79   22.54
   0  -1  -4 1246.36   18.48
   0   1   4 1234.54   19.23
   0   1   5  781.23   16.34
   0  -1  -5  764.45   16.15
   0  -1  -6  408.71   13.14
   0   1   6  384.60   12.09
   0  -1  -7  125.95    8.08
   0   1   7  116.04    7.03
   0   1   8   -0.15    0.92
   0  -1  -8    4.24    1.82
   0  -1  -9    8.70    2.75
   0  -1 -10   77.60    8.13
   0  -1 -11   75.97    8.68
   0   1  12  127.23   11.21
   0  -1 -12  118.92   11.24
   0   1  12  134.17    7.08
   0   1  12  125.54    5.86
   0  -1 -13   43.47    7.30
   0   1  13   42.42    4.22
   0   1  13   41.45    3.57
   0   1  13   51.95    7.77
   0   1  14  229.98    8.31
   0   1  14  234.43   10.10
   0   1  15   14.63    1.94
   0   1  15   13.66    2.62
   0   1  15   14.62    2.16
   0   1  16    3.36    1.21
   0   1  16    2.23    0.83
   0   1  16    1.82    0.85
   0   1  16    0.63    1.12
   0   1  17   30.90    2.42
   0   1  17   32.50    2.39
   0   1  18   70.78    3.15
   0   1  18   75.10    2.93
   0   1  19    8.18    1.35
   0   1  19    9.61    1.01
   0  -2  18   13.13    1.38
   0  -2  17    1.21    0.47
   0  -2  17    2.27    0.63
   0  -2  17    2.36    0.92
   0  -2  16   71.90    3.49
   0  -2  16   75.59    4.59
   0  -2  15    4.16    1.42
   0  -2  15    4.84    1.13
   0  -2  14  290.67   10.05
   0  -2  14  291.08    8.21
   0  -2  13  576.98   14.14
   0  -2  13  563.29   11.69
   0  -2  12   91.95    5.17
   0  -2  12   87.97    4.63
   0  -2  12   85.39    5.46
   0   2 -12   88.57   10.94
   0  -2  11   68.64    5.02
   0  -2  11   70.86    4.74
   0  -2  11   78.51    4.26
   0   2 -11   80.73   10.09
   0  -2  10  195.77    8.09
   0  -2  10  213.01    7.70
   0   2 -10  193.73   14.80
   0   2  -9   47.85    7.05
   0  -2   9   56.19    5.97
   0   2  -8   13.29    3.97
   0  -2   8   11.64    2.44
   0   2  -7 1284.59   31.84
   0  -2   7 1244.80   23.42
   0  -2   6  318.49   10.76
   0   2  -6  348.20   15.74
   0  -2   6  332.78    9.74
   0   2  -5   77.64    6.92
   0  -2   5   62.76    4.29
   0  -2   4 1093.23   15.53
   0   2  -4 1132.30   23.94
   0   2  -3   45.95    3.68
   0  -2   3   41.23    2.57
   0  -2   3   50.83    4.78
   0   2  -2   50.84    4.03
   0  -2   2   56.32    4.95
   0   2  -1 8413.98   52.47
   0  -2   1 7973.68   58.56
   0  -2   0   38.40    4.22
   0   2   0   44.78    4.24
   0  -2  -1 3140.43   36.47
   0   2   1 2158.28   29.55
   0  -2  -2 5812.80   49.09
   0  -2  -3    4.81    2.04
   0   2   3    3.89    1.76
   0  -2  -4    0.40    0.92
   0   2   4    0.65    1.12
   0   2   5  222.46   11.09
   0  -2  -5  218.17    9.42
   0   2   6  409.64   15.62
   0  -2  -6  382.91   13.59
   0  -2  -7  107.66    7.67
   0   2   7  104.07    8.24
   0   2   8  887.60   24.68
   0  -2  -8  851.15   23.15
   0   2   9  418.29   17.49
   0  -2  -9  392.65   16.92
   0  -2 -10 1144.43   31.00
   0  -2 -11  147.85   11.86
   0   2  11  150.17    7.50
   0   2  11  167.16    6.55
   0   2  12  240.07    8.22
   0   2  12  241.28    9.94
   0   2  13 1475.81   20.83
   0  -2 -13 1421.78   40.04
   0   2  13 1479.06   25.26
   0   2  13 1516.19   40.93
   0   2  14    9.36    1.81
   0   2  14    8.98    2.12
   0   2  15   46.60    4.63
   0   2  15   44.85    3.70
   0   2  16  270.04    8.48
   0   2  16  262.01    7.22
   0   2  17   21.90    1.95
   0   2  17   22.28    2.11
   0   2  18   46.07    3.68
   0   2  18   43.58    2.46
   0   2  18   45.38    2.38
   0   2  19   42.38    1.72
   0   2  19   53.51    3.20
   0  -3  17   30.94    1.69
   0  -3  17   30.83    2.07
   0  -3  16  109.71    4.75
   0  -3  16  112.03    3.50
   0  -3  15   38.84    3.25
   0  -3  15   43.19    2.60
   0  -3  14   66.62    4.51
   0  -3  14   68.28    3.59
   0  -3  13   12.29    1.67
   0  -3  13   14.88    2.03
   0  -3  13   14.19    2.33
   0  -3  12   25.23    2.99
   0  -3  12   27.57    2.52
   0  -3  12   22.84    3.02
   0  -3  12   25.17    2.77
   0  -3  11  123.84    6.33
   0   3 -11  116.87   12.64
   0  -3  11  106.52    4.94
   0  -3  11  110.73    6.45
   0  -3  10  266.98    9.74
   0  -3  10  269.81    9.02
   0  -3  10  260.50    8.36
   0   3 -10  256.49   18.34
   0  -3  10  262.10    7.55
   0  -3   9  634.30   12.45
   0  -3   9  594.07   13.89
   0  -3   9  602.99   11.00
   0   3  -9  631.12   27.57
   0   3  -8  501.42   23.82
   0   3  -7  207.56   14.59
   0   3  -6  127.88   10.74
   0   3  -5  116.45    9.54
   0   3  -4 1176.77   22.95
   0   3  -4 1113.81   27.95
   0   3  -3 1377.76   25.48
   0  -3   3 1420.23   31.19
   0  -3   2  701.56   21.95
   0   3  -2  645.48   18.15
   0  -3   1 1076.50   27.06
   0   3  -1 1099.58   24.23
   0   3   0  375.35   14.61
   0  -3   0  395.51   16.55
   0   3   1    6.13    2.29
   0  -3  -1    6.57    2.72
   0   3   2  119.62    9.04
   0  -3  -2  110.43    8.91
   0   3   3  103.92    8.87
   0  -3  -3   94.31    8.23
   0   3   4    1.85    2.43
   0  -3  -4    1.36    1.26
   0   3   5  129.55   10.52
   0   3   6  142.43   11.15
   0   3   7  204.14   13.77
   0   3   8  168.84   12.85
   0   3   9  322.69   17.84
   0   3  10  624.80   25.19
   0   3  11   85.55    4.85
   0  -3 -12  333.29    9.40
   0   3  12  306.01    9.37
   0  -3 -13  173.93    6.80
   0   3  13  151.11    6.75
   0  -3 -14   64.29    4.00
   0   3  14   64.30    4.41
   0   3  14   70.28    6.21
   0   3  15    2.71    1.44
   0   3  16   88.96    3.88
   0   3  16   99.54    6.61
   0   3  17    1.15    0.42
   0   3  17    2.26    1.40
   0   3  17    1.86    0.76
   0   3  18    3.70    1.21
   0   3  18    3.90    0.84
   0   3  19   10.37    1.41
   0  -4  16   -1.18    0.44
   0  -4  15   10.21    1.39
   0  -4  14  180.38    6.42
   0  -4  13    2.72    0.97
   0  -4  13    1.41    0.82
   0  -4  12   38.73    3.64
   0  -4  12   39.91    3.47
   0  -4  11  435.42   12.30
   0  -4  11  458.77   11.81
   0  -4  10   62.92    4.21
   0  -4  10   61.61    4.41
   0  -4  10   60.86    4.70
   0  -4   9   23.82    2.65
   0  -4   9   27.88    3.33
   0  -4   9   22.77    2.68
   0  -4   8  124.09    5.75
   0  -4   8  120.24    6.39
   0   4  -8  123.58   12.92
   0  -4   7   74.15    4.78
   0   4  -7   79.09   10.12
   0  -4   7   82.54    4.54
   0   4  -6  134.73   12.55
   0   4  -5  248.75   16.20
   0   4  -4   92.28    7.89
   0   4  -4   97.97    9.63
   0   4  -3  257.31   13.47
   0   4  -2   45.46    5.89
   0   4  -1   17.42    3.88
   0  -4   1   26.34    5.38
   0  -4   0    6.77    2.78
   0   4   0    7.69    2.86
   0  -4  -1  146.15   12.16
   0   4   1  149.11   11.49
   0  -4  -2  123.10   11.29
   0   4   2  126.54   11.17
   0  -4  -3   67.71    8.41
   0   4   3   65.52    8.23
   0   4   4   60.29    8.03
   0   4   5  158.84   13.13
   0   4   6  126.68   12.10
   0   4   7  246.90   17.13
   0   4   8    4.82    2.22
   0   4   9   50.46    4.79
   0  -4  -9   52.87    3.80
   0   4   9   54.29    8.46
   0   4  10  380.94   21.96
   0   4  10  387.74   13.56
   0  -4 -10  385.92   10.42
   0  -4 -11  143.56    6.52
   0   4  11  136.08    8.48
   0  -4 -12 1352.16   19.77
   0   4  12 1415.85   38.82
   0   4  12 1420.59   27.10
   0   4  13    4.26    1.89
   0  -4 -13    4.69    1.44
   0   4  14   24.18    3.67
   0  -4 -14   17.68    2.22
   0  -4 -15  420.80    9.54
   0   4  15  451.97   14.22
   0   4  16   98.78    6.23
   0   4  17   24.31    2.85
   0   4  18    3.25    0.70
   0   4  18    2.82    1.02
   0  -5  14   62.98    2.61
   0  -5  14   53.94    2.75
   0  -5  13    0.15    0.55
   0  -5  13   -0.64    0.71
   0  -5  12    9.21    1.61
   0  -5  12    4.13    1.15
   0  -5  11   93.19    5.09
   0  -5  11   96.06    5.01
   0  -5  10   88.30    5.38
   0  -5  10   91.72    5.12
   0  -5  10   86.75    4.79
   0  -5   9   31.10    3.34
   0  -5   9   32.01    3.06
   0  -5   9   33.41    3.20
   0  -5   8  149.03    6.49
   0  -5   8  146.65    7.13
   0  -5   7  127.50    6.65
   0   5  -7  141.86   14.58
   0  -5   7  125.12    5.98
   0  -5   6  244.15    9.07
   0   5  -6  265.32   19.68
   0  -5   5  385.91   10.98
   0   5  -5  389.77   22.87
   0  -5   5  387.72   11.09
   0   5  -4  251.35   17.94
   0  -5   4  259.65    8.79
   0  -5   4  253.17    8.69
   0  -5   3  136.85    5.71
   0   5  -2    6.64    3.16
   0   5  -1   27.38    5.51
   0   5   0   35.75    6.42
   0   5   1   -0.15    1.97
   0   5   2   21.73    5.31
   0   5   3   29.28    6.07
   0   5   4   80.55   10.38
   0   5   5  334.76   21.51
   0  -5  -6  106.02    5.30
   0   5   6  103.27   12.22
   0   5   7   96.78   11.96
   0  -5  -7  104.76    5.44
   0   5   8  365.86   23.58
   0  -5  -8  390.72   10.65
   0   5   8  353.28   13.33
   0   5   9  685.54   32.21
   0   5   9  704.12   18.93
   0  -5  -9  703.30   14.59
   0  -5 -10   59.87    4.36
   0   5  10   43.80    4.98
   0   5  10   56.04    9.21
   0   5  11   95.90    7.36
   0  -5 -11   93.76    5.48
   0  -5 -12   32.59    3.18
   0   5  12   36.11    4.58
   0   5  13   97.25    6.96
   0  -5 -13   97.43    5.21
   0   5  14  132.69    7.88
   0  -5 -14  138.35    5.84
   0   5  15  317.53   11.08
   0  -5 -15  296.73    7.65
   0  -5 -16   20.81    1.72
   0   5  17    6.21    0.93
   0  -5 -17    5.57    0.72
   0  -6  12  212.74    4.71
   0  -6  12  218.33    4.27
   0  -6  12  223.72    5.32
   0  -6  11   51.03    3.00
   0  -6  11   55.96    2.64
   0  -6  10   24.60    2.28
   0  -6  10   27.00    2.44
   0  -6  10   26.19    2.00
   0  -6   9    0.90    0.66
   0  -6   9    1.15    0.81
   0  -6   9    1.36    1.08
   0  -6   8    8.25    1.52
   0  -6   8    8.67    1.71
   0  -6   8    8.72    1.89
   0  -6   7   47.32    3.94
   0  -6   7   47.89    3.68
   0  -6   6    0.63    0.98
   0  -6   6    0.93    0.86
   0  -6   5    0.31    0.83
   0  -6   4   85.09    5.37
   0   6  -3   33.26    7.21
   0  -6   3   31.95    3.39
   0  -6   2  164.73    7.38
   0  -6   2  167.33    6.72
   0  -6   1  674.19   14.75
   0   6  -1  673.40   29.86
   0  -6   1  677.85   13.34
   0   6   0    5.29    3.59
   0  -6   0    9.63    1.67
   0  -6  -1  125.02    5.68
   0   6   1  135.02   14.07
   0  -6  -2  307.94    8.92
   0   6   2  335.70   22.79
   0  -6  -2  332.63    9.30
   0  -6  -3   82.27    4.78
   0   6   3   82.58   11.58
   0  -6  -3   80.25    4.62
   0  -6  -4    1.80    0.79
   0  -6  -4    1.38    0.95
   0   6   4    4.27    4.48
   0  -6  -5  546.65   12.53
   0   6   5  505.56   29.27
   0  -6  -5  534.69   11.95
   0  -6  -6   27.11    2.97
   0  -6  -6   26.77    2.74
   0   6   6   33.42    8.63
   0  -6  -7   28.07    3.00
   0  -6  -7   27.14    2.86
   0   6   7   26.07    6.97
   0  -6  -8  214.59    8.26
   0  -6  -8  217.43    7.73
   0  -6  -9  141.18    6.24
   0  -6  -9  144.32    6.79
   0  -6 -10   34.96    3.39
   0  -6 -10   34.73    3.15
   0  -6 -11   61.31    4.02
   0  -6 -11   61.07    4.32
   0  -6 -12   62.24    3.90
   0  -6 -12   69.46    4.40
   0  -6 -13   15.15    1.98
   0  -6 -13   14.34    1.78
   0  -6 -14  147.43    5.46
   0  -6 -14  132.80    4.72
   0  -6 -15    2.72    0.73
   0  -6 -15    4.19    0.86
   0  -6 -16   24.37    1.48
   0   6  16   30.37    1.79
   0  -7  10   68.64    2.69
   0  -7   9   61.34    3.00
   0  -7   9   63.55    2.96
   0  -7   8   27.10    2.17
   0  -7   8   27.98    2.32
   0  -7   7    0.77    0.75
   0  -7   7    1.71    0.91
   0  -7   7    1.57    0.80
   0  -7   6   31.09    2.86
   0  -7   6   33.04    2.84
   0  -7   5   22.72    2.59
   0  -7   5   24.53    2.53
   0  -7   4  132.16    6.34
   0  -7   3    9.93    1.85
   0   7  -3   13.60    2.03
   0  -7   2   25.91    2.97
   0  -7   1   39.19    3.63
   0  -7   0   21.63    2.73
   0  -7   0   22.01    2.51
   0  -7  -1  243.30    8.98
   0  -7  -1  245.71    8.18
   0  -7  -2  386.28    9.88
   0  -7  -2  385.16   10.20
   0  -7  -3   68.98    4.34
   0  -7  -3   69.34    4.36
   0  -7  -4  100.32    5.36
   0  -7  -4   93.47    5.04
   0  -7  -5   36.84    3.30
   0  -7  -5   34.31    3.13
   0  -7  -6    3.74    1.30
   0  -7  -6    1.83    0.87
   0  -7  -7  201.58    7.66
   0  -7  -7  202.15    7.21
   0  -7  -8  193.92    6.89
   0  -7  -8  189.65    7.40
   0  -7  -9   29.52    2.93
   0  -7  -9   28.73    2.67
   0  -7 -10   16.45    2.16
   0  -7 -10   21.43    2.21
   0  -7 -11  172.24    5.68
   0  -7 -11  181.28    6.62
   0  -7 -12   25.29    2.34
   0  -7 -12   29.78    2.20
   0  -7 -13  107.82    4.33
   0  -7 -13   99.67    3.41
   0  -7 -14   67.42    2.96
   0  -8   7    0.05    0.55
   0  -8   6   30.87    1.82
   0  -8   6   31.81    2.16
   0  -8   5   73.01    3.10
   0  -8   5   77.52    3.55
   0  -8   4   92.13    4.12
   0  -8   4   87.04    3.91
   0  -8   3    4.81    1.27
   0  -8   3    3.40    1.10
   0  -8   2   66.65    3.93
   0   8  -2   67.28    3.60
   0   8  -1   55.31    3.54
   0  -8   1   65.07    4.05
   0  -8   0   29.40    2.80
   0  -8  -1  166.45    6.62
   0  -8  -2   24.00    2.61
   0  -8  -2   23.10    2.26
   0  -8  -3    2.06    1.03
   0  -8  -3   -0.47    0.78
   0  -8  -4  128.40    5.20
   0  -8  -4  117.84    4.92
   0  -8  -4  128.43    5.96
   0  -8  -5    8.09    1.44
   0  -8  -5    8.57    1.42
   0  -8  -6   19.39    2.12
   0  -8  -6   19.09    1.96
   0  -8  -7    9.64    1.54
   0  -8  -7   11.33    1.54
   0  -8  -8   29.63    2.47
   0  -8  -8   30.66    2.25
   0  -8  -9   37.80    2.70
   0  -8  -9   36.17    2.27
   0  -8 -10    4.13    0.97
   0  -8 -10    2.46    0.68
   0  -8 -11   45.09    2.56
   0  -8 -12   43.81    2.23
   0  -9   3   19.33    1.28
   0  -9   2  430.48    6.44
   0  -9   1    0.47    0.43
   0  -9   0   72.48    2.95
   0   9   0   58.12    2.35
   0   9   1    7.74    1.09
   0  -9  -1    6.36    0.98
   0   9   2    0.22    0.43
   0  -9  -2   -1.30    0.72
   0   9   3    6.54    1.05
   0  -9  -3    8.30    1.21
   0  -9  -4   19.79    1.76
   0   9   4   20.57    1.84
   0  -9  -5   -0.70    0.58
   0  -9  -6   10.79    1.26
   0  -9  -7   14.41    1.30
  -1   9   6   -0.75    0.49
  -1   9   5   11.08    1.26
  -1   9   4   27.76    1.98
  -1   9   3   24.06    1.87
  -1   9   2    9.43    1.27
  -1   9   1   15.87    1.48
  -1   9   0   29.69    1.82
   1  -9   1   92.70    3.01
   1  -9   2   46.97    1.99
   1  -8 -11   88.42    2.67
   1  -8 -11   96.67    3.27
   1  -8 -10    2.52    0.71
  -1   8  10    2.31    0.58
   1  -8 -10    1.52    0.60
   1  -8  -9    9.52    1.21
   1  -8  -9    8.48    1.24
   1  -8  -8   46.69    2.99
   1  -8  -8   43.42    2.69
   1  -8  -7    3.13    0.90
   1  -8  -7    3.32    0.93
   1  -8  -6   24.44    2.23
   1  -8  -6   24.59    2.33
   1  -8  -5    1.42    0.90
   1  -8  -5    1.92    0.90
   1  -8  -5    3.11    0.97
   1  -8  -4   40.83    3.02
   1  -8  -4   46.05    3.15
   1  -8  -4   40.77    2.98
   1  -8  -3  114.45    4.99
   1  -8  -3  119.13    5.10
   1  -8  -2   65.93    3.81
   1  -8  -2   62.02    3.63
  -1   8   1   12.75    2.11
   1  -8  -1   10.09    1.50
   1  -8  -1   13.84    1.80
  -1   8   0    5.65    1.29
  -1   8  -1   16.30    2.07
  -1   8  -2    4.12    1.04
  -1   8  -3   36.90    2.59
  -1   8  -4   15.78    1.54
   1  -8   4   14.77    1.65
   1  -8   5   48.13    2.67
   1  -8   6   25.83    1.86
   1  -8   6   29.60    1.88
   1  -8   7    9.79    1.05
   1  -7 -13   90.39    3.41
   1  -7 -13   90.99    3.23
   1  -7 -12   62.44    3.30
   1  -7 -12   58.15    3.00
   1  -7 -11   39.70    2.75
   1  -7 -11   38.21    2.88
   1  -7 -10  277.56    7.73
   1  -7 -10  284.15    8.29
   1  -7  -9   15.98    2.06
   1  -7  -9   14.25    2.07
   1  -7  -8   15.29    2.18
   1  -7  -8   16.20    2.12
   1  -7  -7    1.74    1.04
   1  -7  -7    0.63    0.85
   1  -7  -6   58.81    4.28
   1  -7  -6   60.32    4.14
   1  -7  -5   27.96    3.01
   1  -7  -5   28.42    2.87
   1  -7  -4    5.20    1.43
   1  -7  -4    4.65    1.27
   1  -7  -3    3.64    1.25
   1  -7  -3    1.85    1.02
   1  -7  -2   42.01    3.51
   1  -7  -2   40.93    3.46
   1  -7  -1   57.55    4.07
   1  -7  -1   55.33    3.94
   1  -7  -1   59.76    4.22
   1  -7   0  153.86    6.62
   1  -7   0  157.51    6.70
   1  -7   1  317.24    9.42
   1  -7   1  342.07    9.69
  -1   7  -2   32.80    3.33
  -1   7  -3    0.40    1.00
  -1   7  -4   47.63    3.64
  -1   7  -5    0.29    0.87
   1  -7   6    2.01    0.98
   1  -7   7   66.41    3.61
   1  -7   8   16.89    1.71
   1  -7   8   15.57    1.79
   1  -7   9    5.51    0.90
   1  -7   9    4.18    0.89
   1  -7  10  213.30    5.07
  -1   6  15  160.47    3.72
  -1   6  15  148.63    3.36
   1  -6 -15  158.83    4.22
   1  -6 -14    9.68    1.28
  -1   6  14    8.87    1.14
   1  -6 -14    9.69    1.24
   1  -6 -13    4.86    1.17
   1  -6 -13    3.73    0.96
   1  -6 -12    1.52    0.74
   1  -6 -12    1.42    0.76
   1  -6 -11    5.69    1.42
   1  -6 -11    4.82    1.17
   1  -6 -10   14.17    2.17
   1  -6 -10   15.94    2.28
   1  -6  -9  196.92    7.95
   1  -6  -9  187.99    7.45
   1  -6  -8  143.86    6.56
   1  -6  -8  141.42    6.89
   1  -6  -7  131.83    6.62
   1  -6  -7  142.26    6.53
  -1   6   6  222.72   19.30
   1  -6  -6  211.48    7.89
   1  -6  -6  213.04    8.36
   1  -6  -5  339.13   10.04
   1  -6  -5  355.30   10.58
  -1   6   5  371.49   24.79
   1  -6  -4   91.92    5.17
  -1   6   4   99.64   12.94
   1  -6  -4   87.36    5.27
  -1   6   3   75.57   11.49
   1  -6  -3   73.35    4.65
   1  -6  -3   78.28    4.92
   1  -6  -2  243.71    8.47
  -1   6   2  269.80   20.99
   1  -6  -2  255.07    8.48
  -1   6   1   19.40    6.28
   1  -6  -1   14.79    2.11
   1  -6  -1   16.61    2.25
   1  -6   0   10.07    1.68
  -1   6   0    7.60    5.38
   1  -6   0    5.42    1.32
   1  -6   1   54.47    3.94
  -1   6  -1   44.64    8.01
   1  -6   1   60.91    4.28
   1  -6   1   58.44    3.99
  -1   6  -1   46.75    8.90
   1  -6   2    1.19    0.90
  -1   6  -2   -2.03    4.04
   1  -6   3    4.68    1.38
  -1   6  -3   11.12    4.38
  -1   6  -4   39.20    3.57
  -1   6  -5   14.71    2.16
  -1   6  -6   60.96    4.05
   1  -6   7  193.33    7.04
   1  -6   8    0.52    0.76
   1  -6   9  119.13    5.02
   1  -6   9  120.69    5.59
   1  -6  10  344.87    8.87
   1  -6  10  331.52    7.53
   1  -6  11   24.70    2.25
   1  -6  12   78.72    3.50
   1  -6  13   15.77    1.30
  -1   5  17   89.92    2.55
  -1   5  16   21.65    1.68
  -1   5  15  124.00    3.91
  -1   5  15  123.15    4.50
   1  -5 -14   36.79    2.73
   1  -5 -13   61.86    3.88
  -1   5  13   64.74    5.64
  -1   5  12   81.17    6.53
   1  -5 -12   74.36    4.55
  -1   5  11    0.19    1.55
   1  -5 -11    0.89    1.05
   1  -5 -10   19.16    2.49
  -1   5  10   21.54    3.64
   1  -5  -9   26.18    2.95
  -1   5   9   20.43    3.62
  -1   5   8   31.13    6.95
   1  -5  -8   39.98    3.59
   1  -5  -7   58.83    4.33
  -1   5   7   60.61    9.99
   1  -5  -6   51.69    4.00
  -1   5   6   51.02    8.56
   1  -5  -5   -0.07    3.63
   1  -5  -5    3.64    1.89
  -1   5   5    1.98    3.19
   1  -5  -4  261.36   19.46
  -1   5   4  293.57   20.03
  -1   5   3  138.36   13.65
   1  -5  -3  143.53   14.63
  -1   5   2 1006.27   36.23
   1  -5  -2  989.03   38.25
  -1   5   1  822.19   31.83
   1  -5  -1  785.08   33.86
   1  -5   0  451.76   25.68
  -1   5   0  460.31   23.81
  -1   5  -1    4.32    2.81
   1  -5   1    2.29    2.33
  -1   5  -2   16.98    5.14
   1  -5   2   15.73    2.13
   1  -5   2   12.12    4.76
   1  -5   3  808.82   14.27
  -1   5  -3  854.03   31.63
   1  -5   3  837.03   34.68
  -1   5  -4   17.86    5.10
   1  -5   4   21.91    2.43
  -1   5  -4   17.19    2.27
  -1   5  -5    9.74    4.74
  -1   5  -5    6.97    1.63
  -1   5  -6   39.64    3.34
  -1   5  -6   43.55    8.67
  -1   5  -7   33.05    6.96
   1  -5   8   27.93    2.73
   1  -5   9  184.04    6.81
   1  -5  10   45.82    3.26
   1  -5  10   46.48    3.81
   1  -5  11   49.35    3.75
   1  -5  11   43.38    2.97
   1  -5  12   50.30    3.57
   1  -5  13   51.76    3.32
   1  -5  14   91.28    3.88
  -1   4  17  175.75    4.71
  -1   4  16  109.89    6.01
  -1   4  16  115.66    4.52
  -1   4  15   11.93    1.37
  -1   4  15   12.38    2.42
  -1   4  14    6.48    2.03
  -1   4  13  196.29   10.13
   1  -4 -13  200.42    7.02
  -1   4  12   35.25    4.55
   1  -4 -12   35.07    3.15
  -1   4  11   74.81    6.42
   1  -4 -11   78.43    4.72
  -1   4  11   82.39    9.44
  -1   4  10  104.57    7.40
   1  -4 -10   96.87    5.25
  -1   4  10  106.37   10.42
   1  -4  -9   58.38    4.06
  -1   4   9   57.88    8.30
  -1   4   9   66.30    5.73
  -1   4   9   72.47    7.98
  -1   4   8   96.84    6.80
  -1   4   8   96.15    8.59
   1  -4  -8   93.72    5.01
  -1   4   8   80.36    9.96
   1  -4  -7  143.90   12.39
  -1   4   7  114.25   11.50
  -1   4   7  115.57    8.81
  -1   4   6  556.98   17.73
  -1   4   6  547.77   24.75
   1  -4  -6  558.36   24.44
   1  -4  -5   21.05    4.82
  -1   4   5   11.09    3.20
  -1   4   4   13.64    4.17
   1  -4  -4   23.26    5.34
   1  -4  -3 3147.28   58.40
  -1   4   3 3392.72   58.90
   1  -4  -2   21.35    4.96
  -1   4   2   38.53    6.13
  -1   4   1  697.48   25.39
   1  -4  -1  663.87   26.93
  -1   4   0  271.81   15.67
   1  -4   0  253.37   16.57
   1  -4   1  493.59   23.01
  -1   4  -1  510.58   21.30
  -1   4  -2 1167.57   31.66
   1  -4   2 1007.04   33.02
  -1   4  -3  531.61   21.53
  -1   4  -3  562.07   21.97
   1  -4   3  504.72   23.47
  -1   4  -4  439.23   20.61
   1  -4   4  424.45   21.27
  -1   4  -5    2.57    1.63
   1  -4   5    7.02    2.57
  -1   4  -6  304.56   18.89
  -1   4  -7  187.98   15.72
  -1   4  -8   67.93    9.90
   1  -4   8   63.72    3.98
  -1   4  -9  858.04   34.72
   1  -4   9  878.30   14.62
   1  -4  10  415.99   10.02
   1  -4  10  408.85   11.42
   1  -4  11   16.84    2.45
   1  -4  12   22.82    2.74
   1  -4  13    2.83    1.19
   1  -4  14    1.22    0.89
   1  -4  15    3.99    1.03
   1  -4  16   20.27    1.77
  -1   3  18    4.47    0.76
  -1   3  18    4.34    1.14
  -1   3  17    2.36    1.15
  -1   3  17    2.15    0.72
  -1   3  16  147.86    5.54
  -1   3  16  147.93    7.48
  -1   3  15    1.85    1.35
  -1   3  14  182.93    5.98
  -1   3  14  207.15   10.05
  -1   3  13  440.65   14.92
  -1   3  12   60.61    8.34
  -1   3  12   62.03    5.71
  -1   3  11  433.18   21.48
  -1   3  11  479.76   15.28
  -1   3  10  352.31   12.62
  -1   3  10  329.41   17.70
   1  -3 -10  314.31    8.70
  -1   3   9  188.08   12.55
  -1   3   8  252.54   15.03
  -1   3   8  281.95   14.56
  -1   3   7   44.29    5.48
   1  -3  -7   38.95    5.48
  -1   3   7   39.49    6.08
   1  -3  -6 1464.52   32.83
  -1   3   6 1448.71   34.54
  -1   3   6 1506.32   28.55
  -1   3   5  145.23   10.90
   1  -3  -5  133.38   10.22
  -1   3   4  128.04    9.91
  -1   3   4  133.49    7.07
   1  -3  -4  112.46    9.48
  -1   3   3  158.50   11.03
  -1   3   3  158.22    6.88
  -1   3   2  536.33   10.35
  -1   3   2  496.46   18.70
  -1   3   1 1098.21   27.30
  -1   3   0  485.15   17.91
  -1   3  -1  481.33   17.39
  -1   3  -2  424.96   16.30
   1  -3   3  204.46   12.56
  -1   3  -3  203.92   11.37
  -1   3  -3  201.09   11.34
   1  -3   4  809.47   24.97
  -1   3  -4  865.66   24.99
   1  -3   5   20.02    5.03
  -1   3  -5   12.74    4.84
  -1   3  -6  370.59   18.51
   1  -3   6  360.15   16.34
  -1   3  -7  142.39   12.17
  -1   3  -8   39.28    6.99
  -1   3  -9   55.30    8.29
   1  -3  10   29.22    3.13
  -1   3 -10   15.90    5.31
  -1   3 -11  270.44   19.34
   1  -3  11  272.38    9.26
   1  -3  12  149.95    7.10
   1  -3  12  153.48    5.63
   1  -3  13  283.49    9.65
   1  -3  13  267.08    7.19
   1  -3  14   46.91    2.87
   1  -3  14   52.59    4.06
   1  -3  15   41.52    3.46
   1  -3  15   42.84    2.47
   1  -3  16   76.92    4.17
   1  -3  17   26.95    2.15
  -1   2  18   73.61    2.86
  -1   2  18   67.66    3.84
  -1   2  17   19.04    1.86
  -1   2  17   17.91    1.53
  -1   2  17   22.09    2.73
  -1   2  16   33.56    2.74
  -1   2  16   37.85    2.55
  -1   2  15   -0.49    1.29
  -1   2  15    0.72    0.56
  -1   2  15   -2.60    1.01
  -1   2  14   24.94    2.35
  -1   2  13   15.52    1.95
  -1   2  12  712.43   17.45
  -1   2  12  755.30   28.94
  -1   2  12  732.21   14.98
  -1   2  11  398.01   12.62
  -1   2  11  405.74   20.34
  -1   2  11  398.96   10.62
  -1   2  10    1.40    1.76
  -1   2   9  249.99   14.18
   1  -2  -9  218.59   12.00
   1  -2  -8  143.85    9.11
  -1   2   8  136.53    9.73
  -1   2   7   10.33    2.46
   1  -2  -7   10.84    2.54
  -1   2   7    9.32    2.71
  -1   2   6  261.11   12.21
   1  -2  -6  254.56   11.16
  -1   2   6  280.25   11.98
  -1   2   5  771.29   20.61
  -1   2   4 5270.56   52.16
  -1   2   4 5293.29   43.21
  -1   2   3  332.62    9.62
  -1   2   3  336.42   12.94
  -1   2   2 1649.61   27.70
  -1   2   2 1596.90   18.35
  -1   2   1 3583.77   40.61
  -1   2   1 3587.74   22.40
  -1   2   0    3.73    1.45
  -1   2  -1 3288.55   38.30
  -1   2  -2   32.69    3.89
  -1   2  -3  827.74   19.21
   1  -2   4  533.32    7.96
  -1   2  -4  595.13   17.71
   1  -2   5  490.24    9.63
  -1   2  -5  522.59   18.15
   1  -2   6  553.43   12.05
  -1   2  -6  550.65   19.81
  -1   2  -7  633.35   22.72
  -1   2  -8  277.20   16.11
  -1   2  -9   30.03    5.55
  -1   2 -10  110.96   11.51
   1  -2  10  111.40    5.53
   1  -2  11   29.43    2.72
  -1   2 -11   31.53    6.69
   1  -2  11   25.94    3.01
   1  -2  12    8.38    1.77
   1  -2  12    5.03    1.32
  -1   2 -12    2.50    2.37
   1  -2  13  141.89    7.00
   1  -2  13  139.94    5.95
   1  -2  14   19.80    2.74
   1  -2  14   22.17    2.34
   1  -2  14   21.52    2.23
   1  -2  15  138.51    6.82
   1  -2  15  120.50    5.02
   1  -2  15  132.46    5.14
   1  -2  16   69.59    4.54
   1  -2  16   63.63    3.25
   1  -2  16   63.88    3.27
   1  -2  17   42.59    3.17
   1  -2  17   36.61    2.13
   1  -2  18   23.93    2.05
   1  -2  18   19.04    1.17
  -1   1  18    4.24    1.06
  -1   1  18    4.51    0.78
  -1   1  17    2.88    0.81
  -1   1  17    2.26    0.68
  -1   1  17    1.98    1.04
  -1   1  16   41.23    2.99
  -1   1  16   39.93    2.80
  -1   1  15  105.21    6.50
  -1   1  15  111.22    5.26
  -1   1  15  112.14    5.01
  -1   1  14  358.68    9.19
  -1   1  14  342.81    9.62
  -1   1  14  348.30   12.14
  -1   1  13   40.03    3.51
  -1   1  13   39.27    4.16
  -1   1  13   38.32    3.09
  -1   1  12  836.25   13.96
  -1   1  12  846.35   18.41
  -1   1  12  871.01   15.85
  -1   1  11  732.28   16.32
  -1   1  11  740.57   14.13
  -1   1  11  752.17   27.31
   1  -1 -10    0.09    1.58
  -1   1  10    0.19    1.91
   1  -1  -9  113.60    8.64
  -1   1   9  107.40    9.12
  -1   1   8   10.56    2.74
   1  -1  -8   12.02    2.70
  -1   1   7  879.61   22.36
   1  -1  -7  852.26   19.62
  -1   1   6  645.74   14.39
  -1   1   6  712.71   15.33
  -1   1   6  655.02   10.99
   1  -1  -6  703.46   16.16
  -1   1   6  731.22   18.73
  -1   1   5   94.05    6.18
  -1   1   5   90.27    4.44
   1  -1  -5  101.28    5.48
  -1   1   5   91.68    5.44
   1  -1  -4  429.44    9.77
  -1   1   4  416.52   11.84
  -1   1   4  409.27   11.17
  -1   1   3   49.63    3.95
  -1   1   3   51.17    3.74
   1  -1  -3   55.16    3.02
  -1   1   2  854.19   15.40
  -1   1   2  838.95   13.30
  -1   1   1 5605.30   29.59
  -1   1   1 5825.01   39.54
  -1   1   0 9999.00   32.80
  -1   1  -1  327.71    7.70
  -1   1  -2 1193.19   17.26
  -1   1  -3    5.72    1.56
  -1   1  -4  296.40   11.00
  -1   1  -5   75.24    4.02
  -1   1  -5   78.53    6.25
  -1   1  -6    0.48    1.29
  -1   1  -6    1.69    0.70
  -1   1  -7  724.24   22.28
  -1   1  -8    5.01    2.27
  -1   1  -9  214.43   13.89
  -1   1 -10  253.04   16.13
  -1   1 -11   67.98    8.85
   1  -1  11   60.66    4.21
   1  -1  11   58.48    3.79
   1  -1  11   71.19    7.23
   1  -1  12   10.85    1.83
   1  -1  12    8.16    1.84
  -1   1 -12    4.70    3.28
   1  -1  13  208.88    8.65
   1  -1  13  206.30    7.51
  -1   1 -13  200.39   16.42
   1  -1  14    0.99    1.03
   1  -1  14    0.90    1.01
   1  -1  15   12.85    1.95
   1  -1  15   13.54    2.45
   1  -1  16    0.26    0.95
   1  -1  16    0.54    0.79
   1  -1  16   -0.10    0.56
   1  -1  17    6.99    1.22
   1  -1  17    8.38    1.30
   1  -1  17    7.14    1.65
   1  -1  18   88.14    3.29
   1  -1  18   84.41    4.35
  -1   0  18   38.55    2.01
  -1   0  18   36.59    2.60
  -1   0  17   91.11    3.75
  -1   0  16  106.97    4.43
  -1   0  16  109.43    4.64
  -1   0  15   47.69    3.35
  -1   0  15   47.09    4.31
  -1   0  15   51.31    3.46
  -1   0  14  307.48    8.71
  -1   0  14  296.53    9.04
  -1   0  14  295.34   10.83
  -1   0  14  299.49    8.70
  -1   0  13   77.21    4.58
  -1   0  13   77.94    4.49
  -1   0  13   72.26    4.64
  -1   0  13   71.19    5.39
  -1   0  13   58.28    4.50
  -1   0  12   81.31    4.88
  -1   0  12   80.73    4.64
  -1   0  12   81.22    5.18
  -1   0  12   75.33    5.37
  -1   0  12   76.82    4.46
  -1   0  12   84.40    9.94
  -1   0  11  160.97    6.97
  -1   0  11  173.50    6.78
   1   0 -11  161.51   12.18
  -1   0  11  182.73   13.42
  -1   0  11  178.69    6.40
  -1   0  11  177.08    7.76
  -1   0  11  168.69    6.42
  -1   0  10  161.49   11.87
   1   0 -10  150.12   11.11
  -1   0   9  360.68   16.71
   1   0  -9  337.90   15.43
  -1   0   8   78.93    7.34
   1   0  -8   76.62    6.85
  -1   0   7  118.89    7.89
  -1   0   7  120.83    8.25
   1   0  -7  120.57    7.91
  -1   0   6  432.01   14.32
   1   0  -6  411.41   12.97
  -1   0   6  431.12   14.27
   1   0  -5   30.21    3.31
  -1   0   5   25.96    3.59
  -1   0   5   24.73    2.03
  -1   0   4   37.95    2.46
  -1   0   4   39.31    3.94
   1   0  -4   38.54    3.20
  -1   0   3   11.53    1.51
   1   0  -3    8.29    1.40
  -1   0   2  636.97   10.14
   1   0  -2  635.76    8.33
  -1   0   1  676.87   10.44
  -1   0   1  627.43   10.18
  -1   0   0    1.32    0.58
  -1   0  -1  242.62    5.01
  -1   0  -1  240.99    6.19
  -1   0  -2  825.42   12.09
  -1   0  -2  785.72   11.11
  -1   0  -3  291.00    6.85
  -1   0  -3  319.58    8.95
  -1   0  -4  304.33   10.10
  -1   0  -4  297.68    6.84
  -1   0  -5  321.76   11.50
  -1   0  -5  316.61    6.84
  -1   0  -6  976.87   21.77
  -1   0  -6  910.46   10.77
  -1   0  -7  183.44   10.48
  -1   0  -8   53.59    6.22
  -1   0  -9  377.80   17.57
  -1   0 -10   38.93    6.25
  -1   0 -11  111.01   10.98
   1   0  12  194.69    8.04
   1   0  12  188.48    7.02
  -1   0 -12  196.01   15.37
  -1   0 -13  541.34   26.28
   1   0  13  517.17   12.06
   1   0  13  563.33   14.16
   1   0  13  540.16   23.06
   1   0  14  834.84   15.60
   1   0  14  857.84   18.18
   1   0  15    7.30    2.09
   1   0  15    6.99    1.74
   1   0  16   69.67    4.30
   1   0  16   68.44    5.16
   1   0  17   94.62    4.60
   1   0  17   99.95    5.73
   1   0  17   98.21    4.38
   1   0  18  121.30    4.48
   1   0  18  115.77    5.51
   1   0  18  126.56    4.35
   1   0  19   90.25    2.99
  -1  -1  18   24.79    1.48
  -1  -1  17    5.72    1.01
  -1  -1  16    4.38    1.36
  -1  -1  16    6.29    1.23
  -1  -1  16    6.84    1.12
  -1  -1  16    6.32    0.97
  -1  -1  15   35.20    2.66
  -1  -1  15   29.40    2.65
  -1  -1  15   30.40    3.29
  -1  -1  14  254.02    9.60
  -1  -1  14  267.55    7.70
  -1  -1  14  279.82    8.29
  -1  -1  14  254.44    8.69
  -1  -1  13  425.10   10.44
  -1  -1  13  420.70   10.05
  -1  -1  13  424.48   12.37
  -1  -1  13  416.96   10.25
  -1  -1  13  409.17   11.47
  -1  -1  12  239.94    8.78
  -1  -1  12  231.58   15.50
  -1  -1  12  233.17    7.57
  -1  -1  12  243.53    9.21
  -1  -1  12  221.54    7.50
  -1  -1  12  239.82    7.79
  -1  -1  11   -0.31    1.07
  -1  -1  11   -1.68    2.35
  -1  -1  11   -0.02    1.26
  -1  -1  11    0.61    0.78
  -1  -1  11    0.39    0.78
  -1  -1  11    2.12    1.04
   1   1 -11   -2.67    2.53
  -1  -1  11    0.14    0.99
   1   1 -10   55.76    7.25
  -1  -1  10   48.44    6.59
  -1  -1  10   46.14    4.18
  -1  -1  10   50.68    3.34
  -1  -1   9    1.58    1.88
   1   1  -9    2.92    1.58
  -1  -1   8   73.75    7.02
   1   1  -8   77.86    7.56
   1   1  -7   17.18    3.30
  -1  -1   7   23.46    3.66
  -1  -1   6 1663.03   28.49
   1   1  -6 1653.96   29.84
  -1  -1   6 1679.39   32.86
  -1  -1   5   38.81    4.85
   1   1  -5   41.49    4.44
  -1  -1   5   34.23    3.88
  -1  -1   4  195.66    8.39
  -1  -1   4  200.93    6.42
  -1  -1   4  218.60   10.59
   1   1  -4  210.75    8.89
  -1  -1   3 1809.29   28.27
  -1  -1   3 1765.90   19.38
   1   1  -3 1765.69   23.22
  -1  -1   3 1723.53   22.43
   1   1  -2 3220.98   19.99
  -1  -1   2 3231.44   27.45
  -1  -1   2 3294.84   27.23
  -1  -1   2 3259.69   26.25
  -1  -1   1 8012.63   43.52
  -1  -1   1 7932.79   40.18
  -1  -1   1 7901.15   39.95
  -1  -1   0 1045.94   15.72
  -1  -1   0 1027.17   14.81
  -1  -1  -1 2053.88   22.14
  -1  -1  -2 5907.35   35.17
  -1  -1  -2 5874.42   34.53
  -1  -1  -2 5787.69   37.12
  -1  -1  -3  365.86    8.85
  -1  -1  -3  363.00    9.28
  -1  -1  -3  381.66   10.11
  -1  -1  -4 3606.60   28.96
  -1  -1  -4 3529.97   27.39
  -1  -1  -4 3551.51   34.44
  -1  -1  -5  959.40   19.46
  -1  -1  -5  913.44   13.82
  -1  -1  -6 3144.52   39.31
  -1  -1  -7   32.41    4.41
  -1  -1  -8 1027.57   26.53
  -1  -1  -9    0.66    1.69
   1   1   9    3.37    1.79
  -1  -1 -10   12.64    3.58
  -1  -1 -11   50.58    7.14
   1   1  12  558.28   12.18
  -1  -1 -12  595.96   26.09
   1   1  12  559.97   14.03
   1   1  13   35.12    3.25
  -1  -1 -13   38.03    7.27
   1   1  13   35.54    3.94
   1   1  14   47.25    4.48
   1   1  14   47.11    3.79
   1   1  15  123.54    6.04
   1   1  15  133.43    7.56
   1   1  16   -0.28    1.01
   1   1  16   -0.40    0.78
   1   1  16   -0.27    1.08
   1   1  17   25.97    3.18
   1   1  17   23.21    2.46
   1   1  18    0.05    0.52
   1   1  18   -0.33    0.63
   1   1  19    7.61    0.95
   1   1  19    7.06    1.31
  -1  -2  17  161.86    4.06
  -1  -2  17  145.15    3.44
  -1  -2  16  207.70    6.68
  -1  -2  16  211.77    5.48
  -1  -2  16  209.62    5.63
  -1  -2  15  282.41    8.85
  -1  -2  15  277.78    7.78
  -1  -2  15  308.03    7.69
  -1  -2  15  292.84    7.51
  -1  -2  14  156.82    7.03
  -1  -2  14  160.36    6.02
  -1  -2  14  148.63    6.47
  -1  -2  13   11.61    1.78
  -1  -2  13   12.50    2.12
  -1  -2  13    7.98    1.84
  -1  -2  12  192.27    7.84
  -1  -2  12  186.67    7.86
  -1  -2  12  195.17    7.01
  -1  -2  12  185.22    8.75
  -1  -2  11   -0.50    1.18
  -1  -2  11    2.07    1.34
  -1  -2  11    2.33    1.07
   1   2 -11    3.91    3.68
  -1  -2  11    2.48    1.35
  -1  -2  11    1.24    0.73
  -1  -2  10   67.74    7.66
  -1  -2  10   58.99    4.90
   1   2 -10   60.23    8.28
  -1  -2  10   55.67    3.51
  -1  -2  10   61.53    4.29
  -1  -2  10   59.33    3.79
  -1  -2   9    5.45    1.83
  -1  -2   9    5.97    2.23
   1   2  -8   18.43    4.15
  -1  -2   8   21.49    3.97
   1   2  -7   11.87    3.69
  -1  -2   7    6.12    1.74
  -1  -2   6    3.39    1.88
   1   2  -6    4.23    2.04
   1   2  -5    4.37    1.95
  -1  -2   5    6.22    1.94
  -1  -2   5    5.38    1.48
   1   2  -4  221.51   10.92
  -1  -2   4  260.58   13.70
  -1  -2   4  251.90    9.67
  -1  -2   4  252.17    9.56
  -1  -2   3    0.09    0.73
  -1  -2   3    1.27    1.32
   1   2  -3    1.33    0.70
  -1  -2   3    0.87    1.06
  -1  -2   2   16.78    3.23
   1   2  -2   16.09    2.26
  -1  -2   2   16.57    2.57
   1   2  -1 1353.32   21.11
  -1  -2   1 1385.95   26.08
  -1  -2   1 1357.72   23.33
   1   2   0 4488.56   40.47
  -1  -2   0 4381.27   38.34
  -1  -2   0 4338.06   41.95
  -1  -2   0 4424.34   43.25
  -1  -2  -1 2784.88   29.72
   1   2   1 2704.56   33.06
  -1  -2  -2 2185.58   25.89
  -1  -2  -2 2135.21   29.93
   1   2   2 2179.81   31.78
  -1  -2  -2 2183.39   27.23
  -1  -2  -3  119.05    5.45
  -1  -2  -3  102.71    6.64
   1   2   3  108.30    7.39
  -1  -2  -4  130.91    7.30
  -1  -2  -4  123.50    4.66
   1   2   4  133.49    8.52
   1   2   5    3.77    1.95
  -1  -2  -5    3.26    1.21
  -1  -2  -5    1.08    1.23
  -1  -2  -6  783.79   20.28
  -1  -2  -6  790.18   17.25
   1   2   7  213.86   12.32
  -1  -2  -7  217.87   11.60
  -1  -2  -7  229.95    8.95
  -1  -2  -8  565.61   19.80
   1   2   8  566.92   20.92
   1   2   9  762.15   25.03
  -1  -2  -9  755.54   25.04
  -1  -2 -10   80.65    8.65
   1   2  10   90.08    8.97
  -1  -2 -11   82.52    9.42
   1   2  12  314.22   10.97
  -1  -2 -12  298.81   18.74
   1   2  12  316.80    9.18
   1   2  13  416.15   13.18
   1   2  13  416.82   11.00
  -1  -2 -13  396.36   22.32
   1   2  14   61.55    5.21
   1   2  14   57.80    4.18
   1   2  15   30.30    3.72
   1   2  15   32.36    3.15
   1   2  16  120.48    5.83
   1   2  17    1.23    0.86
   1   2  18   14.33    1.42
   1   2  18   15.63    2.27
   1   2  18   15.72    1.55
   1   2  19   38.14    2.84
   1   2  19   40.30    2.01
  -1  -3  16   15.24    1.34
  -1  -3  16   14.51    1.38
  -1  -3  16   16.52    1.29
  -1  -3  15  121.86    4.45
  -1  -3  15  119.54    4.18
  -1  -3  15  105.15    4.21
  -1  -3  15  116.06    4.86
  -1  -3  14  103.98    4.95
  -1  -3  14  103.89    5.18
  -1  -3  14  103.64    4.41
  -1  -3  13    2.84    1.18
  -1  -3  13    5.03    1.21
  -1  -3  13    2.75    1.00
  -1  -3  12  177.03    7.46
  -1  -3  12  169.41    7.24
  -1  -3  12  174.07    6.44
  -1  -3  12  176.88    8.37
  -1  -3  11  299.46    9.65
  -1  -3  11  296.61    8.50
  -1  -3  11  302.62   11.03
  -1  -3  10  151.52    6.04
   1   3 -10  159.59   14.44
  -1  -3  10  157.68    7.89
  -1  -3  10  154.48    6.78
  -1  -3   9  260.15    8.48
  -1  -3   9  272.07    8.76
   1   3  -9  264.24   17.85
  -1  -3   9  260.01    7.72
  -1  -3   9  257.87    9.88
  -1  -3   8  119.04    5.59
  -1  -3   8  124.76    6.54
   1   3  -8  140.82   12.54
  -1  -3   8  117.98    5.42
  -1  -3   8  127.58    5.24
   1   3  -7  114.26   11.01
   1   3  -6   23.37    4.79
  -1  -3   5   39.30    4.62
   1   3  -5   41.81    6.00
  -1  -3   4  366.86   14.41
  -1  -3   3  136.90    8.99
   1   3  -3  135.46    7.25
  -1  -3   2  384.48   15.14
   1   3  -2  396.17   13.62
   1   3  -1   46.33    5.27
   1   3   0    2.74    1.72
   1   3   1 1151.69   26.53
   1   3   2  437.06   17.10
   1   3   3   59.20    6.58
   1   3   4    2.19    1.69
  -1  -3  -5    0.94    0.94
   1   3   5    2.16    1.62
   1   3   6   85.97    8.66
  -1  -3  -6   86.87    7.27
   1   3   7 1130.89   32.20
  -1  -3  -7 1122.62   25.46
  -1  -3  -8   77.06    6.51
   1   3   8   68.87    8.39
   1   3   9  208.39   15.05
   1   3  10 1516.47   41.35
   1   3  11 1253.90   17.55
   1   3  11 1353.90   40.24
   1   3  12  979.81   16.30
   1   3  13   42.34    3.56
   1   3  14  427.32   11.11
  -1  -3 -15  141.43    6.00
   1   3  15  141.19    6.33
   1   3  15  152.21    8.58
  -1  -3 -16    2.83    0.97
   1   3  16    2.80    1.10
   1   3  16    0.03    1.04
   1   3  17   74.80    5.17
   1   3  18    1.49    1.01
   1   3  18    1.69    0.56
   1   3  18    1.39    0.46
   1   3  19   30.91    1.52
   1   3  19   26.96    2.23
  -1  -4  15   18.86    1.48
  -1  -4  14    1.03    0.63
  -1  -4  14    0.54    0.42
  -1  -4  14   -0.26    0.42
  -1  -4  13   13.11    1.84
  -1  -4  13    9.05    1.27
  -1  -4  13   11.69    1.61
  -1  -4  13    9.62    1.59
  -1  -4  12    7.24    1.64
  -1  -4  12    5.39    1.29
  -1  -4  12    6.95    1.78
  -1  -4  12    5.35    1.13
  -1  -4  11   47.94    4.32
  -1  -4  11   40.27    3.41
  -1  -4  11   42.83    3.04
  -1  -4  10   68.86    4.62
  -1  -4  10   69.23    5.29
  -1  -4  10   63.49    4.28
  -1  -4  10   68.50    3.96
  -1  -4   9  102.37    5.65
  -1  -4   9  112.71    5.06
  -1  -4   9  111.08    5.59
  -1  -4   9  115.89    6.76
  -1  -4   8   35.85    3.20
  -1  -4   8   34.35    3.67
  -1  -4   8   40.94    3.72
   1   4  -8   33.18    7.06
  -1  -4   8   39.58    3.03
  -1  -4   8   35.81    3.28
  -1  -4   7 1047.54   16.21
  -1  -4   7 1080.46   18.15
   1   4  -7 1069.06   37.12
  -1  -4   7 1093.25   17.26
  -1  -4   7 1070.44   19.37
  -1  -4   6 1054.79   16.23
  -1  -4   6 1035.06   18.35
   1   4  -6 1089.14   35.53
  -1  -4   6 1034.31   18.16
   1   4  -5  382.38   20.23
  -1  -4   4 1433.89   33.71
  -1  -4   3  496.33   20.12
   1   4  -2  494.59   18.26
  -1  -4   2  511.42   20.73
   1   4  -1  121.17    9.64
   1   4   0  253.03   14.42
   1   4   1 3179.59   54.22
   1   4   2    6.18    2.74
   1   4   3  213.74   14.61
   1   4   4  236.45   16.09
  -1  -4  -5   32.72    5.41
   1   4   5   39.07    6.68
  -1  -4  -6    6.13    2.50
   1   4   6    7.01    3.54
   1   4   7    1.75    2.36
  -1  -4  -7    4.18    2.25
  -1  -4  -8  486.13   19.55
   1   4   8  443.36   24.00
   1   4   9  294.52   20.10
   1   4  10   11.02    3.50
   1   4  10   12.58    2.68
   1   4  11   -0.54    4.37
   1   4  11    2.01    1.39
   1   4  11    4.04    1.29
   1   4  12   47.65    3.58
   1   4  12   41.94    4.67
   1   4  13    1.35    0.91
  -1  -4 -13    1.53    1.03
   1   4  13    1.14    1.30
  -1  -4 -14   99.38    5.29
   1   4  14  100.69    7.05
   1   4  14   97.18    5.06
  -1  -4 -15   53.42    3.72
   1   4  15   53.00    4.94
  -1  -4 -16   39.68    2.90
   1   4  16   35.74    3.72
  -1  -4 -17   66.58    3.13
   1   4  17   69.97    4.67
   1   4  18   70.98    2.96
   1   4  18   68.16    3.84
  -1  -5  14    1.45    0.42
  -1  -5  13   54.57    2.89
  -1  -5  13   62.87    2.87
  -1  -5  12   76.48    3.61
  -1  -5  12   78.55    3.67
  -1  -5  12   81.89    4.14
  -1  -5  11   25.27    2.37
  -1  -5  11   23.82    2.26
  -1  -5  11   21.15    2.58
  -1  -5  10   26.00    2.56
  -1  -5  10   26.59    3.16
  -1  -5   9    7.84    1.87
  -1  -5   9    6.66    1.40
  -1  -5   9    8.08    1.71
  -1  -5   8    2.02    1.12
  -1  -5   8    2.76    1.04
  -1  -5   8    0.41    1.26
  -1  -5   7   43.21    4.09
  -1  -5   7   41.19    3.53
  -1  -5   7   47.99    3.59
  -1  -5   6   49.29    3.85
   1   5  -6   44.21    8.27
  -1  -5   6   48.21    4.26
  -1  -5   6   43.44    4.08
  -1  -5   5   13.20    2.37
   1   5  -5   15.34    5.59
  -1  -5   5   15.55    2.50
  -1  -5   4  196.12    8.11
   1   5  -4  202.85   16.43
  -1  -5   4  191.64    8.02
  -1  -5   4  193.16   14.29
  -1  -5   3  438.13   11.71
  -1  -5   3  424.24   21.40
  -1  -5   3  427.78   11.48
  -1  -5   3  436.30   10.64
  -1  -5   2  378.80   20.41
  -1  -5   2  386.97   10.74
  -1  -5   1  269.71   17.49
   1   5  -1  264.48   16.39
  -1  -5   0  353.13   20.02
   1   5   0  331.75   18.81
   1   5   1  107.64   11.33
   1   5   2   15.87    4.73
   1   5   3   -0.58    2.68
  -1  -5  -4   45.56    7.21
   1   5   4   51.58    8.52
   1   5   5   33.29    7.21
  -1  -5  -5   28.17    5.85
  -1  -5  -6   28.74    5.81
   1   5   6   36.69    7.70
  -1  -5  -7  112.50    5.54
  -1  -5  -7  118.91   11.41
  -1  -5  -7  105.03    5.28
   1   5   7   93.49   12.36
  -1  -5  -8   15.66    2.21
   1   5   8   10.66    5.64
  -1  -5  -8   17.55    4.96
  -1  -5  -9  461.73   11.63
   1   5   9  445.29   14.40
  -1  -5 -10  103.60    5.64
   1   5  10  101.93   13.20
   1   5  10   96.64    6.94
  -1  -5 -11  249.09    8.79
   1   5  11  221.93   10.55
  -1  -5 -12    0.49    0.95
   1   5  12    0.12    1.27
  -1  -5 -13    6.10    1.45
   1   5  13    4.19    1.82
  -1  -5 -14  302.75    8.89
   1   5  14  286.33   11.13
   1   5  15    3.11    1.42
  -1  -5 -15    3.97    1.03
  -1  -5 -16   16.71    1.79
  -1  -5 -17    3.46    0.76
   1   5  18   -0.08    0.29
  -1  -6  12    4.45    0.78
  -1  -6  11    3.59    1.14
  -1  -6  11    2.38    0.73
  -1  -6  11    3.63    0.72
  -1  -6  10    4.96    0.96
  -1  -6  10    5.15    1.28
  -1  -6   9    0.17    0.75
  -1  -6   9    0.45    0.57
  -1  -6   9    0.88    0.78
  -1  -6   8   73.99    4.43
  -1  -6   8   69.57    3.66
  -1  -6   8   69.71    3.83
  -1  -6   8   74.80    4.99
  -1  -6   7  104.46    6.07
  -1  -6   7   94.91    5.18
  -1  -6   7   99.01    4.76
  -1  -6   7   90.32    4.28
  -1  -6   6   35.74    3.26
  -1  -6   6   37.72    3.08
  -1  -6   6   34.05    3.65
  -1  -6   5  547.64   14.12
  -1  -6   5  540.96   12.61
  -1  -6   4  357.18   11.39
  -1  -6   4  349.15   11.10
  -1  -6   3   34.28    3.51
   1   6  -3   26.09    6.40
  -1  -6   3   34.93    3.26
  -1  -6   3   33.10    3.51
  -1  -6   2   60.97    4.58
  -1  -6   2   60.12    4.30
  -1  -6   2   54.99    4.44
  -1  -6   1    0.37    0.98
  -1  -6   1    1.50    1.20
  -1  -6   1    2.75    2.19
  -1  -6   1    3.06    1.47
  -1  -6   0   35.66    3.53
  -1  -6   0   30.93    3.20
  -1  -6   0   36.54    3.58
  -1  -6   0   32.18    2.79
   1   6   0   38.12    8.11
  -1  -6   0   25.75    5.45
  -1  -6  -1  254.34    9.05
  -1  -6  -1  234.86    7.40
  -1  -6  -1  232.84   18.10
  -1  -6  -1  247.76    8.69
   1   6   1  243.30   18.58
   1   6   2  719.60   32.50
  -1  -6  -2  718.57   12.88
  -1  -6  -2  727.98   15.29
  -1  -6  -2  738.28   32.36
  -1  -6  -2  712.45   14.57
   1   6   3   26.95    7.18
  -1  -6  -3   18.69    2.61
  -1  -6  -3   22.17    6.10
  -1  -6  -3   17.51    2.10
  -1  -6  -4  208.74    8.31
  -1  -6  -4  216.36    7.07
   1   6   4  201.99   18.26
  -1  -6  -4  202.89   16.96
  -1  -6  -4  209.72    7.27
  -1  -6  -5   42.30    7.83
  -1  -6  -5   53.13    4.16
  -1  -6  -5   53.12    3.82
  -1  -6  -5   52.13    3.54
  -1  -6  -6  175.09    7.01
  -1  -6  -6  183.58    7.55
   1   6   6  188.67   18.21
  -1  -6  -6  160.55   14.69
  -1  -6  -7  342.09    9.97
  -1  -6  -7  346.30   10.30
   1   6   7  366.87   25.52
  -1  -6  -8  158.24    6.76
  -1  -6  -8  146.50    6.66
  -1  -6  -9   81.86    5.06
  -1  -6 -10   49.41    3.96
  -1  -6 -11  245.21    8.50
  -1  -6 -12    9.34    1.80
  -1  -6 -13   59.58    3.94
  -1  -6 -14   88.27    4.43
  -1  -6 -15   27.90    2.26
  -1  -6 -16   50.21    2.54
  -1  -7  10   27.85    1.65
  -1  -7   9    5.39    0.97
  -1  -7   8   77.97    3.69
  -1  -7   8   75.39    3.89
  -1  -7   7   36.64    2.83
  -1  -7   7   37.03    3.04
  -1  -7   6  128.44    5.52
  -1  -7   6  132.33    6.09
  -1  -7   5    8.84    1.80
  -1  -7   5    8.61    1.59
  -1  -7   4  105.68    5.89
  -1  -7   4  110.56    5.37
  -1  -7   3    8.02    1.84
  -1  -7   3    7.30    1.71
  -1  -7   3    8.40    1.74
  -1  -7   2   58.07    4.53
  -1  -7   2   57.38    4.30
  -1  -7   1   69.97    4.73
  -1  -7   1   76.31    5.17
  -1  -7   0  102.58    6.06
  -1  -7   0  107.33    5.79
  -1  -7  -1   73.48    5.11
  -1  -7  -1   67.76    4.75
  -1  -7  -1   72.35    4.75
  -1  -7  -2    0.41    1.00
  -1  -7  -2    2.05    1.29
  -1  -7  -2    3.00    1.08
  -1  -7  -2    2.17    1.22
  -1  -7  -3  165.37    7.39
  -1  -7  -3  176.22    7.17
  -1  -7  -3  160.78    6.09
  -1  -7  -4   63.25    4.30
  -1  -7  -4   62.35    4.55
  -1  -7  -4   68.52    3.98
  -1  -7  -5   14.70    1.94
  -1  -7  -5   18.97    2.26
  -1  -7  -6   -0.66    0.82
  -1  -7  -7    1.56    0.85
  -1  -7  -8   57.34    3.99
  -1  -7  -9   42.97    3.46
  -1  -7 -10   16.62    2.15
  -1  -7 -11    6.79    1.39
  -1  -7 -12    3.67    1.06
  -1  -7 -13  235.89    6.56
  -1  -7 -14   13.21    1.46
  -1  -7 -15   32.55    1.87
  -1  -8   6   73.84    3.06
  -1  -8   6   65.65    2.89
  -1  -8   5  113.21    4.13
  -1  -8   5  110.92    4.38
  -1  -8   4   52.34    3.04
  -1  -8   4   49.59    3.18
  -1  -8   3  133.82    5.53
  -1  -8   3  137.58    5.08
  -1  -8   2  162.06    6.35
  -1  -8   2  156.37    5.58
  -1  -8   1  119.53    5.62
  -1  -8   1  118.21    4.99
  -1  -8   0   28.41    2.90
  -1  -8  -1   15.30    2.26
  -1  -8  -2    2.96    1.16
  -1  -8  -3   29.04    3.00
  -1  -8  -4   16.04    2.28
  -1  -8  -5  148.00    6.56
  -1  -8  -6  294.35    7.25
  -1  -8  -7   18.74    1.92
  -1  -8  -8  163.68    5.48
  -1  -8  -9    7.61    1.28
  -1  -8 -10    9.28    1.29
  -1  -8 -11    1.06    0.58
  -1  -8 -12   37.42    2.11
  -1  -9   1    5.39    0.80
  -1  -9   1    5.24    0.87
  -1  -9   0   69.00    3.04
  -1  -9   0   65.78    2.58
  -1  -9  -1    0.70    0.55
  -1  -9  -1    0.31    0.45
  -1  -9  -2   29.21    1.77
   1   9   2   23.71    1.61
  -1  -9  -2   30.44    2.23
  -1  -9  -3   42.52    2.00
   1   9   3   41.53    2.33
  -1  -9  -4    1.54    0.67
  -1  -9  -5   20.20    1.84
  -1  -9  -6   34.56    2.30
  -1  -9  -7    2.72    0.83
  -1  -9  -8  100.65    3.45
   2  -8  -9    1.82    0.55
   2  -8  -8   41.54    2.31
  -2   8   7    3.71    0.80
  -2   8   7    4.26    0.89
   2  -8  -7    4.93    0.92
  -2   8   6   66.49    3.38
   2  -8  -6   63.29    3.22
   2  -8  -5   25.32    2.15
  -2   8   5   24.34    2.29
  -2   8   4  102.58    4.75
   2  -8  -4  113.85    4.55
   2  -8  -3  174.14    5.74
  -2   8   3  163.48    6.16
   2  -8  -2   82.60    3.99
  -2   8   2   78.52    4.36
  -2   8   1  210.48    7.02
   2  -8  -1  207.18    6.32
  -2   8   0   58.43    3.70
  -2   8  -1   26.76    2.47
  -2   8  -2   75.45    3.88
  -2   8  -3   23.39    2.02
   2  -8   4    6.95    1.02
  -2   8  -4    5.09    0.94
   2  -8   5   17.30    1.32
  -2   8  -5   16.72    1.28
   2  -8   6   21.81    1.62
   2  -7 -12   14.82    1.33
   2  -7 -11   24.32    1.91
   2  -7 -11   21.13    1.78
   2  -7 -10    2.40    0.83
   2  -7 -10    1.88    0.76
   2  -7  -9   21.06    2.20
   2  -7  -9   19.50    2.08
   2  -7  -8   20.28    2.36
   2  -7  -8   16.49    1.96
   2  -7  -7   65.81    4.26
   2  -7  -7   60.96    3.87
   2  -7  -6   55.84    4.03
   2  -7  -6   54.08    3.77
   2  -7  -5  204.91    7.37
   2  -7  -5  200.86    7.70
   2  -7  -4   44.21    3.67
   2  -7  -4   50.25    3.74
   2  -7  -3    2.58    1.12
   2  -7  -3    3.33    1.27
   2  -7  -2   67.19    4.28
   2  -7  -1   17.91    2.26
  -2   7   1   16.94    2.53
   2  -7   0   60.14    4.06
  -2   7   0   57.74    4.45
   2  -7   1   90.04    4.93
  -2   7  -1   89.39    5.47
  -2   7  -2    3.41    1.31
  -2   7  -3    0.77    0.98
  -2   7  -4   53.57    3.85
  -2   7  -5    1.85    0.79
  -2   7  -6   18.88    2.01
   2  -7   6   17.78    1.78
   2  -7   7   54.61    2.78
  -2   7  -7   57.51    2.92
   2  -7   8   23.66    2.07
   2  -7   9   19.34    1.70
   2  -7  10  168.34    4.22
  -2   6  14   26.19    1.55
   2  -6 -14   23.89    1.68
   2  -6 -13   34.77    2.02
   2  -6 -13   34.45    2.35
  -2   6  13   40.47    2.33
   2  -6 -12   43.76    2.96
   2  -6 -12   43.60    2.77
   2  -6 -11   23.95    2.36
   2  -6 -11   22.60    2.40
   2  -6 -10   27.73    2.75
   2  -6 -10   28.63    2.79
   2  -6  -9   40.59    3.44
   2  -6  -9   37.15    3.27
   2  -6  -8   71.78    4.71
   2  -6  -8   69.12    4.50
   2  -6  -7   14.19    2.16
   2  -6  -7   12.01    2.03
   2  -6  -6   13.56    2.24
   2  -6  -6   11.46    2.02
   2  -6  -5  247.72    8.64
   2  -6  -5  238.41    8.99
   2  -6  -4  126.08    6.51
   2  -6  -4  123.00    6.11
   2  -6  -3  146.80    7.11
   2  -6  -3  145.87    6.67
   2  -6  -2 2105.86   26.02
   2  -6  -2 2136.78   24.86
   2  -6  -1   98.97    5.72
   2  -6  -1   94.28    5.31
   2  -6   0  106.72    5.56
   2  -6   1   15.54    2.35
  -2   6  -2  133.77    6.91
   2  -6   2  136.19    6.33
   2  -6   3  139.61    6.38
  -2   6  -3  134.46    6.84
  -2   6  -4   28.33    3.18
  -2   6  -5   40.87    3.61
  -2   6  -6    3.39    1.18
   2  -6   7   17.69    2.05
  -2   6  -7   16.92    2.09
   2  -6   8   62.52    3.42
  -2   6  -8   60.86    3.58
   2  -6   9  177.31    6.54
   2  -6  10   16.88    2.02
   2  -6  11   76.62    3.74
   2  -6  12   84.02    3.45
  -2   5  15   29.40    1.67
   2  -5 -15   25.67    1.89
  -2   5  15   29.20    1.62
  -2   5  14   97.95    3.59
  -2   5  14  101.14    3.77
  -2   5  13    1.30    0.60
   2  -5 -12    2.50    0.88
  -2   5  12    3.91    0.93
   2  -5 -11    0.58    0.76
   2  -5 -10   35.74    3.27
   2  -5  -9    0.59    0.86
   2  -5  -8   38.68    3.56
   2  -5  -7   58.28    4.37
  -2   5   7   63.44    9.92
   2  -5  -6  100.87    5.76
  -2   5   6  132.27   14.40
   2  -5  -6  124.22   14.46
   2  -5  -5   14.17    2.29
   2  -5  -5   16.06    6.47
  -2   5   5   23.08    6.68
   2  -5  -5   16.29    2.31
   2  -5  -4  446.19   11.73
   2  -5  -4  466.21   11.36
   2  -5  -4  483.47   28.02
  -2   5   4  486.57   26.87
   2  -5  -3 1638.43   21.91
   2  -5  -3 1649.68   20.99
   2  -5  -3 1578.76   50.33
   2  -5  -2    0.00    0.85
  -2   5   2    3.15    2.68
   2  -5  -2    2.15    3.14
   2  -5  -2   -0.38    1.08
   2  -5  -1    4.21    1.24
   2  -5  -1    6.29    3.80
   2  -5  -1    4.47    1.20
  -2   5   1    9.87    3.66
   2  -5   0   67.68   10.48
   2  -5   0   76.84    4.67
  -2   5   0   73.29   10.40
   2  -5   0   82.14    4.59
   2  -5   1  148.19    6.46
   2  -5   1  152.31    6.29
  -2   5  -1  166.52   13.05
  -2   5  -2    6.43    2.47
   2  -5   2    9.53    4.59
   2  -5   2   10.32    1.80
   2  -5   3   29.98    2.82
   2  -5   3   24.62    6.74
  -2   5  -3   32.19    3.43
  -2   5  -3   38.23    7.28
  -2   5  -4   11.33    2.02
  -2   5  -4   14.71    4.72
   2  -5   4   13.64    2.06
   2  -5   4   18.07    5.58
   2  -5   5   -2.31    2.91
  -2   5  -5    0.52    3.21
  -2   5  -5   -0.60    0.97
  -2   5  -6   51.89    8.97
  -2   5  -6   53.57    4.12
  -2   5  -7   26.92    2.80
  -2   5  -8   32.22    3.01
  -2   5  -9  340.53    8.89
   2  -5  10    6.38    1.51
   2  -5  11   43.69    3.42
   2  -5  12    2.60    1.05
   2  -5  13   37.00    2.72
   2  -5  14    5.71    1.07
  -2   4  16  109.19    3.46
  -2   4  15   47.41    2.40
  -2   4  15   47.20    2.73
  -2   4  14   12.70    1.53
  -2   4  14   14.27    2.46
  -2   4  14   14.28    1.78
  -2   4  13    6.77    1.38
  -2   4  13    8.46    2.11
  -2   4  12    6.58    2.08
  -2   4  11    2.16    1.68
   2  -4 -10    2.72    1.11
  -2   4  10    1.42    1.34
   2  -4  -9  108.63    5.54
  -2   4   9  114.60    7.80
   2  -4  -8   97.06    5.21
  -2   4   8  101.32    7.15
   2  -4  -7    2.38    0.94
  -2   4   7    1.05    2.90
  -2   4   7    2.86    1.96
   2  -4  -6   11.58    1.82
  -2   4   6   16.43    4.74
   2  -4  -6   12.38    3.73
   2  -4  -5   10.00    3.90
  -2   4   5    6.77    3.45
   2  -4  -4   10.56    4.27
  -2   4   4   14.24    4.29
  -2   4   3 2146.33   49.86
  -2   4   2   26.10    5.72
  -2   4   1   21.78    5.16
  -2   4   0 1217.31   36.81
  -2   4  -1  645.98   26.72
  -2   4  -1  609.86   21.46
  -2   4  -2  667.47   23.44
   2  -4   3   26.94    6.19
  -2   4  -3   32.98    5.61
   2  -4   4   61.35    8.98
  -2   4  -4   66.09    8.32
   2  -4   5    4.93    3.18
  -2   4  -5   10.23    3.70
  -2   4  -6    6.70    3.29
  -2   4  -6    2.46    0.83
  -2   4  -7   21.12    5.72
  -2   4  -7   13.29    2.08
  -2   4  -8  313.45    9.22
  -2   4  -8  300.37   20.20
  -2   4  -9  256.33    8.12
   2  -4  10  136.21    6.60
   2  -4  11  800.30   15.53
   2  -4  12   23.01    2.76
   2  -4  13   26.15    2.75
   2  -4  14   12.89    1.82
   2  -4  15   70.86    3.61
   2  -4  16   12.74    1.33
  -2   3  17  108.38    3.26
  -2   3  16  235.02    5.92
  -2   3  16  230.97    7.54
  -2   3  15   71.85    3.14
  -2   3  15   67.63    3.68
  -2   3  15   68.58    4.89
  -2   3  14   11.61    1.53
  -2   3  14    9.93    1.67
  -2   3  14   11.55    2.28
  -2   3  13    1.60    1.52
  -2   3  13    3.34    1.03
  -2   3  13    3.50    1.07
  -2   3  12  125.82    7.88
  -2   3  11   26.14    3.80
  -2   3  10   -3.57    3.74
  -2   3  10    2.49    1.59
  -2   3   9  206.69   14.26
  -2   3   9  197.32    9.53
  -2   3   8   69.63    7.90
  -2   3   8   53.40    4.85
  -2   3   7   32.68    5.12
  -2   3   7   19.22    4.93
  -2   3   6  161.89   10.39
  -2   3   6  156.46   10.37
  -2   3   6  159.55   12.03
  -2   3   5 1006.47   29.76
  -2   3   5 1076.96   24.66
  -2   3   4 1605.29   27.41
  -2   3   4 1542.92   37.24
  -2   3   3  147.79    7.50
  -2   3   3  126.78   10.51
  -2   3   2    4.24    2.57
  -2   3   1  871.62   27.22
  -2   3   0  747.28   24.97
  -2   3  -1   36.46    4.36
  -2   3  -2   78.94    6.85
  -2   3  -3  820.01   23.50
  -2   3  -4  481.50   19.18
  -2   3  -5  633.06   23.11
  -2   3  -6  472.79   17.63
  -2   3  -6  488.20   21.48
  -2   3  -7  570.78   24.63
  -2   3  -8  892.30   31.89
   2  -3   9  124.23    5.30
  -2   3  -9  128.89    5.69
  -2   3 -10    2.24    3.30
   2  -3  10    0.77    0.87
   2  -3  10    1.82    0.83
   2  -3  11    1.86    1.09
   2  -3  11    3.02    1.00
   2  -3  12   85.42    5.28
   2  -3  12   83.90    4.49
   2  -3  13   57.72    4.29
   2  -3  13   55.15    3.48
   2  -3  14    2.77    0.82
   2  -3  14    2.74    0.96
   2  -3  15    4.21    1.11
   2  -3  16   10.35    1.53
   2  -3  17    4.48    1.02
  -2   2  17    2.99    0.91
  -2   2  16   61.69    3.22
  -2   2  16   58.19    3.95
  -2   2  15    8.12    1.16
  -2   2  15    6.03    1.27
  -2   2  15    6.03    1.62
  -2   2  14   85.50    5.96
  -2   2  14   80.66    4.57
  -2   2  14   82.37    3.89
  -2   2  14   79.02    3.84
  -2   2  13  285.59    7.87
  -2   2  13  295.09   11.51
  -2   2  13  295.97    7.71
  -2   2  13  286.41    8.90
  -2   2  12  646.38   17.37
  -2   2  12  579.89   11.69
  -2   2  12  616.34   11.32
  -2   2  12  562.68   12.62
  -2   2  11  122.60    7.61
  -2   2  11  118.96   11.75
  -2   2  10  134.19   12.22
  -2   2  10  150.98    8.23
  -2   2   9    4.38    1.15
  -2   2   9    4.33    1.53
  -2   2   8   13.58    3.39
  -2   2   7 1399.41   32.69
  -2   2   6    2.38    1.47
  -2   2   6    3.21    1.61
  -2   2   6    5.74    1.85
  -2   2   5   38.46    4.48
  -2   2   5   46.81    5.25
  -2   2   5   46.64    5.62
  -2   2   4  431.69   14.97
  -2   2   4  472.52   15.00
  -2   2   4  472.63   17.38
  -2   2   3    9.94    2.84
  -2   2   3    7.36    1.87
  -2   2   2  111.52    8.50
  -2   2   2  115.60    6.20
  -2   2   1   50.74    3.76
  -2   2   1   51.79    5.77
  -2   2   1   50.27    3.25
  -2   2   0   15.68    2.12
  -2   2  -1    1.76    0.95
  -2   2  -2  733.47   17.27
  -2   2  -3   29.43    3.87
  -2   2  -4  134.79    8.72
  -2   2  -5  260.59   11.46
  -2   2  -5  278.17   13.53
  -2   2  -6    2.14    1.75
  -2   2  -6    3.75    1.52
  -2   2  -7  200.62    9.68
  -2   2  -7  202.75   13.26
  -2   2  -8  120.05   10.78
  -2   2  -9  752.69   28.94
   2  -2  10 2428.26   25.66
   2  -2  10 2431.03   23.93
  -2   2 -10 2399.69   53.21
   2  -2  11    6.10    1.61
   2  -2  11    6.03    1.37
   2  -2  12   83.49    5.16
   2  -2  12   80.60    4.68
  -2   2 -12   94.03   11.58
   2  -2  13  399.19   11.54
   2  -2  13  389.26   10.11
   2  -2  14    3.71    1.43
   2  -2  14    2.69    0.95
   2  -2  15   31.92    3.21
   2  -2  15   28.39    2.56
   2  -2  15   27.99    2.26
   2  -2  16    1.73    1.06
   2  -2  16    0.65    0.57
   2  -2  16    1.49    0.60
   2  -2  17   71.15    3.90
   2  -2  17   70.82    2.93
   2  -2  17   73.48    2.69
   2  -2  18   30.23    2.08
  -2   1  17   33.56    2.36
  -2   1  17   37.23    1.86
  -2   1  16   -0.48    0.71
  -2   1  16    0.81    0.47
  -2   1  16    1.55    0.70
  -2   1  15   17.05    1.82
  -2   1  15   19.72    2.14
  -2   1  15   16.43    2.53
  -2   1  14   39.60    2.93
  -2   1  14   37.43    3.18
  -2   1  14   43.35    4.28
  -2   1  14   43.58    2.77
  -2   1  13  262.33    7.32
  -2   1  13  268.70    7.84
  -2   1  13  254.46    8.38
  -2   1  12    0.15    1.17
  -2   1  12    1.24    0.96
  -2   1  12    0.41    0.84
  -2   1  12    0.34    0.74
  -2   1  11   18.04    2.79
  -2   1  11   17.54    2.02
  -2   1  11   20.11    2.24
  -2   1  11   20.85    2.48
  -2   1  10  936.92   18.54
  -2   1  10  982.96   14.71
  -2   1  10  985.43   14.62
  -2   1  10  964.00   15.94
  -2   1   9  209.64   14.17
  -2   1   8  158.60   11.61
  -2   1   7 1045.49   28.02
  -2   1   7 1114.51   26.84
  -2   1   6 1303.95   21.93
  -2   1   6 1378.21   29.85
  -2   1   5  772.41   17.36
  -2   1   5  860.13   21.85
  -2   1   4    2.14    1.37
  -2   1   4    2.31    1.25
  -2   1   3  100.98    6.35
  -2   1   3  105.75    6.61
  -2   1   2  578.85   15.10
  -2   1   2  581.50   14.21
  -2   1   1    0.40    1.05
  -2   1   1    1.52    0.91
  -2   1   0   15.18    0.94
  -2   1   0   24.12    3.15
  -2   1  -1  366.48   12.08
  -2   1  -1  375.18    7.97
  -2   1  -2  492.22   13.94
  -2   1  -2  508.28   11.54
  -2   1  -3  150.39    7.71
  -2   1  -3  157.09    7.42
  -2   1  -4   36.07    3.91
  -2   1  -4   32.39    3.80
  -2   1  -5   80.40    5.71
  -2   1  -5   69.58    6.14
  -2   1  -6  415.04   15.94
  -2   1  -6  408.39   12.53
  -2   1  -7 1325.20   21.87
  -2   1  -7 1289.53   30.31
  -2   1  -8  331.63   16.61
  -2   1  -9   61.30    7.75
  -2   1 -10    0.36    1.66
  -2   1 -11   90.78   10.45
   2  -1  11   84.88    4.62
   2  -1  11   88.66    5.14
   2  -1  12    0.11    1.09
   2  -1  12    1.26    0.92
  -2   1 -12    2.26    3.28
   2  -1  13  705.72   15.29
   2  -1  13  692.21   13.95
   2  -1  14   86.04    5.47
   2  -1  14   83.83    4.94
   2  -1  15    2.17    1.26
   2  -1  15    3.20    1.04
   2  -1  16  118.35    5.20
   2  -1  16  107.06    5.75
   2  -1  17   34.86    2.55
   2  -1  17   33.27    2.97
   2  -1  17   33.02    2.27
   2  -1  18   76.95    3.88
   2  -1  18   79.05    3.19
   2  -1  18   81.72    2.99
  -2   0  17    1.33    0.53
  -2   0  17    0.88    0.36
  -2   0  16    2.06    0.72
  -2   0  16   -0.62    0.98
  -2   0  15   31.86    2.55
  -2   0  15   34.13    2.67
  -2   0  14  174.56    7.63
  -2   0  14  193.69    6.61
  -2   0  14  196.96    6.89
  -2   0  13  467.50   11.11
  -2   0  13  470.81   10.77
  -2   0  12   46.07    4.10
  -2   0  12   51.75    3.30
  -2   0  12   58.37    3.67
  -2   0  12   49.16    3.71
  -2   0  12   48.91    4.43
  -2   0  12   53.19    3.66
  -2   0  11    4.94    1.47
  -2   0  11    7.16    1.36
  -2   0  11    5.76    1.25
  -2   0  11    5.75    1.37
  -2   0  11    4.12    1.30
  -2   0  11    5.55    1.41
  -2   0  10  417.51   10.39
  -2   0  10  427.30   11.74
  -2   0  10  449.26   21.67
  -2   0  10  416.70   11.89
  -2   0  10  414.52    9.41
  -2   0  10  431.35    9.73
  -2   0  10  416.78    9.84
  -2   0   9  190.70    6.78
  -2   0   9  207.59    7.88
  -2   0   9  194.97   13.62
  -2   0   8  309.37   16.06
  -2   0   8  302.79   15.88
  -2   0   7   22.87    4.18
  -2   0   7   28.73    4.95
  -2   0   6  123.32    9.00
  -2   0   6  107.95    8.97
  -2   0   5   97.75    7.51
  -2   0   5   96.87    5.78
  -2   0   4 1305.05   25.49
  -2   0   4 1274.24   20.96
  -2   0   3 1695.68   24.23
  -2   0   3 1735.94   27.08
  -2   0   2   10.00    1.99
  -2   0   2    9.13    1.96
  -2   0   1  749.73   16.00
  -2   0   1  735.41   15.53
  -2   0   0  690.06   15.34
  -2   0  -1   21.10    2.76
  -2   0  -1   21.71    1.67
  -2   0  -2  153.23    7.32
  -2   0  -2  151.71    5.57
  -2   0  -3 2349.42   25.97
  -2   0  -3 2404.72   28.65
  -2   0  -4  229.33    8.88
  -2   0  -4  241.70    9.55
  -2   0  -5 1927.43   29.48
  -2   0  -5 1882.69   25.45
  -2   0  -6 2123.16   34.13
  -2   0  -6 2126.78   26.86
  -2   0  -7  276.42   13.49
  -2   0  -7  279.77    9.61
  -2   0  -8  100.12    8.79
  -2   0  -9   38.60    6.00
  -2   0 -10    3.60    2.57
   2   0  11   13.10    1.87
  -2   0 -11   14.83    4.28
  -2   0 -12  380.19   21.93
   2   0  12  391.42   10.29
   2   0  12  367.81   10.78
   2   0  13   16.54    2.49
   2   0  13   13.17    2.07
  -2   0 -13   12.74    4.65
   2   0  14   23.24    2.68
   2   0  14   23.50    3.09
   2   0  15    4.04    1.46
   2   0  15    2.64    1.13
   2   0  16   10.14    2.03
   2   0  16   11.06    1.87
   2   0  17    1.25    1.03
   2   0  17    3.13    1.12
   2   0  18   31.57    2.70
   2   0  18   37.28    2.53
   2   0  18   37.92    2.36
   2   0  19    4.41    0.99
   2   0  19    3.55    0.70
   2   0  19    4.53    0.75
  -2  -1  17  132.66    3.44
  -2  -1  16   73.19    2.83
  -2  -1  16   68.58    3.12
  -2  -1  15  199.03    5.43
  -2  -1  15  191.67    5.60
  -2  -1  15  194.68    6.03
  -2  -1  14    7.00    1.68
  -2  -1  14    6.66    1.27
  -2  -1  14    4.82    1.15
  -2  -1  13   92.46    5.58
  -2  -1  13   87.83    5.44
  -2  -1  13   97.87    4.75
  -2  -1  13   95.86    4.92
  -2  -1  12  173.34    7.75
  -2  -1  12  155.31    7.29
  -2  -1  12  164.71    6.57
  -2  -1  12  167.99    6.53
  -2  -1  12  178.79    6.83
  -2  -1  11  287.35   10.00
  -2  -1  11  257.34    9.31
  -2  -1  11  291.21    7.69
  -2  -1  11  302.93   18.18
  -2  -1  11  273.08    8.38
  -2  -1  11  289.06    8.75
  -2  -1  10   29.32    3.23
  -2  -1  10   31.54    6.23
  -2  -1  10   29.87    2.81
  -2  -1  10   29.99    2.51
  -2  -1  10   30.55    2.81
  -2  -1  10   33.81    3.80
  -2  -1   9   44.28    3.77
  -2  -1   9   43.90    3.00
  -2  -1   9   45.32    3.36
  -2  -1   9   41.09    3.10
  -2  -1   9   38.87    6.16
  -2  -1   9   44.60    4.09
  -2  -1   8  108.63    9.67
  -2  -1   7   66.61    7.22
  -2  -1   7   63.89    8.04
  -2  -1   6  180.75   11.12
   2   1  -6  191.55    9.63
  -2  -1   6  200.84   13.41
   2   1  -5    2.10    1.17
  -2  -1   5    3.40    1.62
  -2  -1   5    2.81    1.34
  -2  -1   5    4.63    2.45
  -2  -1   4   90.86    6.88
  -2  -1   4   92.88    5.95
   2   1  -4   99.86    5.93
   2   1  -3   69.18    4.52
  -2  -1   3   59.78    5.29
  -2  -1   3   59.77    4.83
  -2  -1   2   69.89    5.42
  -2  -1   2   67.68    5.05
  -2  -1   1  800.52   16.96
  -2  -1   0 4574.15   40.63
  -2  -1  -1  579.07   14.40
  -2  -1  -2   42.31    4.01
  -2  -1  -3   29.86    3.17
  -2  -1  -3   28.42    3.26
  -2  -1  -4    5.87    1.57
  -2  -1  -4    2.57    1.18
  -2  -1  -5  508.93   15.26
  -2  -1  -5  499.05   13.58
  -2  -1  -6 2093.44   33.71
  -2  -1  -6 2124.52   28.37
  -2  -1  -7  578.59   19.37
  -2  -1  -7  610.06   15.05
  -2  -1  -8  548.78   20.37
  -2  -1  -9  275.57   15.52
  -2  -1 -10   60.25    7.68
  -2  -1 -11   18.06    4.72
   2   1  11   18.01    2.17
   2   1  11   26.34    5.59
   2   1  12  400.43   10.38
   2   1  12  395.93   11.46
  -2  -1 -12  406.32   22.26
   2   1  13   84.60    4.97
   2   1  13   83.86    5.60
  -2  -1 -13   85.50   10.82
   2   1  14    3.98    1.73
   2   1  14    1.90    1.00
   2   1  15  263.00    9.94
   2   1  15  267.14    8.86
   2   1  16  103.70    6.11
   2   1  16  113.22    5.58
   2   1  17   77.07    4.32
   2   1  17   60.79    4.39
   2   1  18  152.38    5.33
   2   1  19  120.45    3.97
   2   1  19  122.80    3.67
  -2  -2  16   65.09    2.68
  -2  -2  15  102.82    3.32
  -2  -2  15   92.03    3.83
  -2  -2  15   94.93    3.71
  -2  -2  14  132.93    5.09
  -2  -2  14  121.37    5.59
  -2  -2  14  123.33    4.45
  -2  -2  14  121.09    4.97
  -2  -2  13   38.45    3.52
  -2  -2  13   35.75    3.19
  -2  -2  13   42.89    3.25
  -2  -2  13   40.71    3.16
  -2  -2  13   40.78    2.91
  -2  -2  12    4.11    1.46
  -2  -2  12    3.73    1.36
  -2  -2  12    3.92    1.25
  -2  -2  12    4.25    1.10
  -2  -2  12    4.14    1.21
  -2  -2  11  528.92   13.50
  -2  -2  11  507.45   11.59
  -2  -2  11  511.65   14.69
  -2  -2  10  430.64   12.10
  -2  -2  10  426.15   20.85
  -2  -2  10  430.86   10.54
  -2  -2  10  424.17   13.25
  -2  -2   9    5.68    1.81
  -2  -2   9    8.33    1.91
  -2  -2   9    9.01    1.59
  -2  -2   9    6.36    3.24
  -2  -2   9    6.75    2.24
  -2  -2   9   10.03    1.79
  -2  -2   8  249.91    9.26
  -2  -2   8  233.82   14.34
  -2  -2   8  235.66    6.81
  -2  -2   8  236.89    9.20
  -2  -2   8  238.59    7.46
  -2  -2   7  100.07    8.91
   2   2  -7   94.82    8.72
   2   2  -6    9.00    2.82
  -2  -2   6   16.66    3.58
  -2  -2   6   21.90    5.35
  -2  -2   5   72.39    9.56
  -2  -2   5   85.34    7.50
   2   2  -5   67.39    6.64
  -2  -2   4  442.24   15.79
  -2  -2   4  457.79   20.24
   2   2  -4  449.47   15.69
  -2  -2   4  411.11   13.80
  -2  -2   3  264.75   11.15
  -2  -2   3  273.47   15.04
  -2  -2   2 1706.68   27.95
   2   2  -2 1772.01   25.08
  -2  -2   2 1715.40   36.15
  -2  -2   1 2177.23   31.49
   2   2  -1 2220.67   30.70
  -2  -2   0  425.00   14.69
  -2  -2   0  406.25   13.69
  -2  -2  -1  496.40   15.20
  -2  -2  -1  488.26   15.83
  -2  -2  -2  225.38   10.88
  -2  -2  -2  219.47   10.08
  -2  -2  -3  331.81   13.12
  -2  -2  -3  342.58   12.58
  -2  -2  -4  538.85   15.80
  -2  -2  -5  929.86   22.35
  -2  -2  -5 1001.76   21.58
  -2  -2  -6  116.84    8.69
  -2  -2  -6  122.10    7.58
  -2  -2  -7   12.45    2.62
  -2  -2  -7   15.45    3.74
  -2  -2  -8 1031.27   28.48
  -2  -2  -9  216.58   14.05
   2   2   9  206.27   14.48
  -2  -2 -10  437.17   20.99
   2   2  10  425.25   21.53
   2   2  11  171.92    6.48
  -2  -2 -11  174.41   14.21
   2   2  11  167.18   14.07
   2   2  12  254.05    9.66
   2   2  12  261.36    8.40
   2   2  13  181.74    8.50
   2   2  13  184.34    7.31
  -2  -2 -13  187.99   16.02
   2   2  14   50.66    4.59
   2   2  14   56.61    4.17
   2   2  15   12.18    2.37
   2   2  15   10.53    1.84
   2   2  16  169.59    6.68
   2   2  17    8.32    1.95
  -2  -2 -17    7.60    1.30
   2   2  17    8.13    1.70
   2   2  18    6.68    1.20
   2   2  18    5.41    1.32
   2   2  19    2.34    0.60
   2   2  19    1.93    0.77
  -2  -3  15   23.89    1.66
  -2  -3  15   22.29    1.61
  -2  -3  14    3.04    0.87
  -2  -3  14    1.57    0.67
  -2  -3  14    2.20    0.93
  -2  -3  13   53.34    3.77
  -2  -3  13   51.82    3.35
  -2  -3  13   52.90    3.27
  -2  -3  12   71.78    4.76
  -2  -3  12   71.44    4.09
  -2  -3  12   71.02    3.60
  -2  -3  12   77.58    4.40
  -2  -3  11   38.64    3.66
  -2  -3  11   40.53    3.36
  -2  -3  11   36.51    2.82
  -2  -3  11   41.77    3.32
  -2  -3  11   38.59    4.06
  -2  -3  10  126.34    6.59
  -2  -3  10  118.54    5.18
  -2  -3  10  114.15    5.52
  -2  -3  10  122.20    7.16
  -2  -3   9   11.39    2.32
  -2  -3   9   12.27    2.31
  -2  -3   9   11.42    1.81
  -2  -3   9   10.02    1.63
  -2  -3   9   11.92    1.72
  -2  -3   8   15.29    2.20
  -2  -3   8   19.11    2.81
  -2  -3   8   16.00    2.55
  -2  -3   8   19.07    2.22
  -2  -3   8   15.17    1.96
  -2  -3   8   16.62    2.15
  -2  -3   7  487.96   11.59
   2   3  -7  496.46   22.37
  -2  -3   7  481.28   10.53
  -2  -3   7  487.49   12.87
  -2  -3   7  492.00   10.36
  -2  -3   7  473.52   10.58
  -2  -3   7  497.57   13.30
   2   3  -6   14.30    4.04
   2   3  -5  211.84   13.43
   2   3  -4 1120.56   29.58
  -2  -3   4 1132.00   35.53
  -2  -3   3   55.97    7.79
  -2  -3   2    8.23    2.28
  -2  -3   2    8.40    3.09
  -2  -3   1 1230.19   29.15
   2   3  -1 1244.19   26.93
  -2  -3   1 1226.19   33.08
  -2  -3   0  170.45   10.83
   2   3   0  165.40   10.50
  -2  -3   0  154.12   11.13
  -2  -3  -1  732.06   23.06
   2   3   1  743.47   22.74
  -2  -3  -1  746.40   20.71
  -2  -3  -1  770.37   23.23
  -2  -3  -2 1865.21   36.42
  -2  -3  -2 1817.51   32.93
   2   3   2 1865.86   37.22
  -2  -3  -2 1753.32   33.61
  -2  -3  -3    3.86    1.91
   2   3   3    1.25    1.86
  -2  -3  -4   33.58    5.03
  -2  -3  -4   45.12    4.96
   2   3   4   38.65    5.81
  -2  -3  -5  362.68   15.85
   2   3   5  330.92   17.81
   2   3   6   44.06    6.77
  -2  -3  -6   45.46    5.71
   2   3   7  187.78   14.14
   2   3   8   31.06    6.02
   2   3   9    1.04    2.60
   2   3  10   64.42    9.20
   2   3  11   -0.76    0.69
   2   3  11    3.95    3.57
   2   3  12   18.70    2.31
   2   3  12   28.10    6.99
   2   3  13    6.16    1.43
   2   3  14   10.21    1.75
  -2  -3 -14   14.63    2.15
   2   3  14   10.38    2.28
   2   3  15   81.68    4.67
  -2  -3 -15   89.84    4.80
   2   3  15   84.26    5.87
  -2  -3 -16   55.21    3.45
   2   3  16   52.13    3.55
   2   3  16   47.41    4.20
  -2  -3 -17  139.91    5.00
   2   3  17  131.38    5.16
   2   3  17  130.17    6.19
  -2  -3 -18  147.91    4.07
   2   3  18  137.40    5.33
   2   3  19   49.76    1.97
  -2  -4  14   40.89    2.38
  -2  -4  14   39.76    1.80
  -2  -4  14   44.94    2.28
  -2  -4  13   62.72    3.21
  -2  -4  13   58.34    3.39
  -2  -4  13   58.45    2.79
  -2  -4  12   60.65    3.92
  -2  -4  12   61.80    3.30
  -2  -4  12   62.87    3.64
  -2  -4  11   35.35    3.29
  -2  -4  11   33.02    2.89
  -2  -4  11   28.22    2.50
  -2  -4  11   29.07    3.29
  -2  -4  10    1.50    1.15
  -2  -4  10    0.99    0.78
  -2  -4  10    0.75    0.73
  -2  -4  10    0.85    1.08
  -2  -4   9   53.67    3.90
  -2  -4   9   50.41    3.16
  -2  -4   9   54.42    3.69
  -2  -4   9   55.87    4.68
  -2  -4   9   52.51    4.75
  -2  -4   8  183.05    7.18
  -2  -4   8  169.88    5.98
  -2  -4   8  166.31    7.83
  -2  -4   8  174.74    6.60
  -2  -4   8  168.15    8.24
  -2  -4   8  173.10    7.32
  -2  -4   7    1.63    1.02
  -2  -4   7    1.44    0.62
  -2  -4   7   -0.15    1.36
  -2  -4   7    2.99    1.20
  -2  -4   7    2.32    1.30
  -2  -4   7    2.32    1.14
  -2  -4   6  124.20    6.72
  -2  -4   6  109.55    5.61
  -2  -4   6  115.96    6.53
  -2  -4   6  116.43    5.43
  -2  -4   6  115.98    5.50
  -2  -4   6  118.44    6.48
  -2  -4   6  111.67    5.26
   2   4  -6  117.95   12.46
  -2  -4   6  110.60    5.14
  -2  -4   6  113.88    4.91
  -2  -4   5   57.97    4.50
  -2  -4   5   58.89    4.02
  -2  -4   5   61.10    4.57
  -2  -4   5   61.21    3.90
  -2  -4   5   54.44    3.37
  -2  -4   5   55.41    3.73
   2   4  -5   61.66    8.31
  -2  -4   5   56.69    3.58
  -2  -4   5   63.38    4.00
  -2  -4   4  280.07    9.34
  -2  -4   4  272.92    8.14
  -2  -4   4  284.90    9.45
  -2  -4   4  272.31    8.00
   2   4  -4  261.98   16.45
  -2  -4   3  334.29   17.23
  -2  -4   2  229.08   14.45
  -2  -4   1  446.35   20.21
   2   4  -1  452.43   19.07
  -2  -4   0  332.82   17.55
   2   4   0  326.72   16.99
   2   4   1   44.95    6.73
  -2  -4  -1   49.04    6.88
   2   4   2  116.29   10.69
  -2  -4  -2   95.10    9.52
   2   4   3  195.75   14.60
  -2  -4  -3  227.52   14.50
   2   4   4   55.44    7.91
  -2  -4  -4   67.51    7.94
  -2  -4  -5    3.68    1.81
   2   4   5    8.39    3.34
  -2  -4  -6   72.01    8.29
   2   4   6   79.34   10.10
  -2  -4  -7    2.07    2.14
   2   4   7   -3.11    2.58
   2   4   8  444.15   24.79
  -2  -4  -9 1041.07   16.81
   2   4   9 1050.78   39.11
  -2  -4 -10  132.82    6.22
   2   4  10  138.09   15.13
  -2  -4 -11  300.03    9.36
   2   4  11  330.38   22.98
  -2  -4 -12  144.88    6.46
  -2  -4 -13   19.18    2.40
   2   4  13   22.19    2.39
   2   4  13   17.60    2.89
  -2  -4 -14  288.54    8.41
   2   4  14  287.62    8.20
   2   4  14  276.61   10.49
   2   4  15  491.52   10.27
   2   4  15  466.66   12.90
  -2  -4 -16  115.53    5.01
   2   4  16  105.49    5.69
  -2  -4 -17   63.79    3.25
   2   4  17   55.55    3.58
  -2  -4 -18   54.62    2.38
   2   4  18   52.83    2.03
  -2  -5  13    5.39    0.90
  -2  -5  12    6.99    1.17
  -2  -5  12    6.95    1.05
  -2  -5  11   -0.15    1.07
  -2  -5  11   -0.63    0.84
  -2  -5  11   -0.11    0.52
  -2  -5  10  119.31    5.67
  -2  -5  10  111.15    4.79
  -2  -5  10  116.06    4.25
  -2  -5  10  107.66    5.87
  -2  -5   9   70.33    3.66
  -2  -5   9   69.83    4.14
  -2  -5   9   75.94    5.27
  -2  -5   8  314.43   10.05
  -2  -5   8  310.94    8.81
  -2  -5   8  298.67    7.83
  -2  -5   8  314.27   10.94
  -2  -5   8  305.10    9.52
  -2  -5   7    1.50    1.09
  -2  -5   7    2.79    1.52
  -2  -5   7    1.81    1.08
  -2  -5   7    2.32    1.26
  -2  -5   7    1.28    0.75
  -2  -5   6   42.67    3.65
  -2  -5   6   39.57    3.99
  -2  -5   6   41.12    3.85
  -2  -5   6   37.48    3.17
  -2  -5   6   40.17    4.04
  -2  -5   5 1841.70   26.38
  -2  -5   5 1839.14   22.97
  -2  -5   5 1850.90   26.30
   2   5  -5 1841.42   49.83
  -2  -5   5 1855.12   25.74
  -2  -5   5 1822.73   21.20
  -2  -5   4   96.82    5.96
  -2  -5   4   96.38    5.26
  -2  -5   4   95.44    5.99
  -2  -5   4   99.12    5.44
   2   5  -4   95.50   11.97
  -2  -5   4   87.06    4.62
  -2  -5   3  111.30    6.23
  -2  -5   3  111.18    5.50
  -2  -5   3   93.64   10.20
  -2  -5   3  116.23    6.42
  -2  -5   3  107.59    5.45
  -2  -5   3  116.66    5.80
  -2  -5   2  283.36    9.72
  -2  -5   2  287.67   18.03
  -2  -5   2  278.57    8.88
  -2  -5   2  295.53    9.06
  -2  -5   2  296.08    9.89
  -2  -5   1  349.27   20.24
  -2  -5   1  336.78   10.29
  -2  -5   1  336.31   10.25
  -2  -5   1  327.23    9.52
  -2  -5   1  333.35    9.62
  -2  -5   0  891.01   16.56
  -2  -5   0  921.94   16.62
  -2  -5   0  897.80   15.42
  -2  -5   0  902.36   15.88
  -2  -5   0  889.00   32.30
  -2  -5  -1  744.12   14.37
   2   5   1  749.35   30.05
  -2  -5  -1  693.31   29.02
  -2  -5  -1  729.51   13.71
  -2  -5  -1  737.72   14.30
  -2  -5  -2    7.18    1.68
  -2  -5  -2    9.04    2.04
  -2  -5  -2    6.07    3.42
   2   5   2    3.57    2.49
  -2  -5  -3  294.29    8.98
   2   5   3  294.39   20.26
  -2  -5  -3  264.75   18.02
  -2  -5  -3  290.65    8.97
  -2  -5  -4  229.61    8.00
   2   5   4  240.18   18.86
  -2  -5  -4  229.94   16.85
  -2  -5  -4  249.61    8.41
  -2  -5  -5   47.45    3.83
  -2  -5  -5   36.68    7.30
  -2  -5  -5   49.08    3.93
   2   5   5   30.68    7.02
  -2  -5  -6  112.46    5.66
  -2  -5  -6  109.49   11.75
   2   5   6  125.87   14.32
  -2  -5  -6  119.91    5.81
  -2  -5  -7    7.65    1.73
  -2  -5  -7    4.99    1.55
   2   5   7    8.29    5.26
  -2  -5  -7    4.72    4.12
  -2  -5  -8   44.87    3.73
  -2  -5  -8   45.69    3.74
  -2  -5  -8   46.47    7.62
   2   5   8   43.32    9.16
  -2  -5  -9  175.91    7.16
   2   5   9  192.34   18.81
  -2  -5 -10   47.12    4.02
   2   5  10   21.67    8.14
  -2  -5 -11   53.07    3.86
  -2  -5 -12   31.02    2.91
  -2  -5 -13   29.50    3.10
  -2  -5 -14    1.23    0.97
  -2  -5 -15   44.21    3.26
  -2  -5 -16    0.25    0.52
  -2  -5 -17   44.34    2.43
  -2  -6  11   31.93    2.00
  -2  -6  10   -0.33    0.54
  -2  -6  10    0.84    0.62
  -2  -6   9   -0.45    0.95
  -2  -6   9    1.19    0.90
  -2  -6   9    0.88    0.57
  -2  -6   8    8.84    1.66
  -2  -6   8   10.04    1.41
  -2  -6   7    2.84    1.04
  -2  -6   7    5.26    1.35
  -2  -6   7    3.54    1.02
  -2  -6   6    0.85    0.75
  -2  -6   6    0.02    1.03
  -2  -6   6   -0.45    0.95
  -2  -6   6    0.32    0.85
  -2  -6   5  241.70    9.48
  -2  -6   5  240.86    8.27
  -2  -6   5  248.24    9.52
  -2  -6   5  248.14    8.77
  -2  -6   4   70.95    5.23
  -2  -6   4   69.95    4.53
  -2  -6   4   70.60    5.19
  -2  -6   4   78.32    5.09
  -2  -6   3    2.29    1.24
  -2  -6   3    1.72    1.12
  -2  -6   3    1.51    0.97
  -2  -6   3    2.47    1.54
  -2  -6   2  193.36    8.40
  -2  -6   2  198.15    7.36
  -2  -6   2  185.10    7.41
  -2  -6   2  190.33    8.31
  -2  -6   1  118.50    6.52
  -2  -6   1  119.66    6.54
  -2  -6   1  118.73    6.09
  -2  -6   0    0.61    0.82
  -2  -6   0    0.26    0.74
  -2  -6   0    0.33    0.79
  -2  -6  -1  346.03   10.91
  -2  -6  -1  319.71   10.21
  -2  -6  -1  324.34    9.80
  -2  -6  -1  339.84   10.72
  -2  -6  -2  718.28   15.67
  -2  -6  -2  712.40   15.34
  -2  -6  -2  676.77   14.94
  -2  -6  -2  677.36   13.98
  -2  -6  -3    4.68    1.48
   2   6   3   -7.76    5.24
  -2  -6  -4   55.22    4.16
   2   6   4   48.84    9.60
  -2  -6  -4   56.10    4.42
  -2  -6  -5   45.29    3.75
  -2  -6  -5   40.45    3.71
   2   6   5   40.83    8.92
  -2  -6  -6   37.61    3.20
  -2  -6  -6   37.00    3.37
  -2  -6  -6   41.10    3.68
  -2  -6  -7    0.65    0.64
  -2  -6  -7    1.13    0.81
  -2  -6  -7   -0.22    0.68
  -2  -6  -8  168.05    6.79
  -2  -6  -8  162.23    6.78
  -2  -6  -8  166.22    7.00
  -2  -6  -9  203.45    7.64
  -2  -6  -9  201.98    7.43
  -2  -6  -9  209.74    7.47
  -2  -6 -10    2.13    0.98
  -2  -6 -10    3.44    1.19
  -2  -6 -11    0.45    0.75
  -2  -6 -12   22.16    2.51
  -2  -6 -13  125.91    5.54
  -2  -6 -14   10.84    1.64
  -2  -6 -15    1.81    0.70
  -2  -6 -16    9.30    1.14
  -2  -7   9    0.21    0.38
  -2  -7   8    0.65    0.68
  -2  -7   8    0.12    0.51
  -2  -7   7    1.23    0.85
  -2  -7   6  417.38   10.29
  -2  -7   6  399.46    8.80
  -2  -7   5    0.85    0.81
  -2  -7   5    0.46    0.86
  -2  -7   4   59.87    4.37
  -2  -7   4   53.60    3.56
  -2  -7   4   55.83    4.07
  -2  -7   3  170.04    7.47
  -2  -7   3  156.91    6.16
  -2  -7   3  163.77    7.18
  -2  -7   3  161.61    6.33
  -2  -7   2   18.40    2.39
  -2  -7   2   15.91    2.57
  -2  -7   2    8.88    1.74
  -2  -7   2   16.77    2.71
  -2  -7   1    7.36    1.87
  -2  -7   1    5.17    2.02
  -2  -7   1    3.58    1.34
  -2  -7   1    4.98    1.98
  -2  -7   0   94.94    5.82
  -2  -7   0   98.19    4.92
  -2  -7   0   98.86    5.76
  -2  -7   0   88.13    5.19
  -2  -7  -1   33.87    3.58
  -2  -7  -1   26.92    3.11
  -2  -7  -1   28.07    3.14
  -2  -7  -2  107.60    6.11
  -2  -7  -2  109.43    6.07
  -2  -7  -2  107.59    5.95
  -2  -7  -3  206.64    8.52
  -2  -7  -3  207.22    8.16
  -2  -7  -3  204.76    8.20
  -2  -7  -4  194.24    8.16
  -2  -7  -4  182.38    7.66
  -2  -7  -4  187.51    7.84
  -2  -7  -5  276.35    9.35
  -2  -7  -6  204.40    7.93
  -2  -7  -7  375.07    9.25
  -2  -7  -7  390.31   10.62
  -2  -7  -8  565.65   11.51
  -2  -7  -8  610.32   12.66
  -2  -7  -9   36.46    2.97
  -2  -7 -10    1.59    0.86
  -2  -7 -11   15.25    1.91
  -2  -7 -12   13.32    1.80
  -2  -7 -13   60.03    3.18
  -2  -7 -14   46.79    2.54
  -2  -7 -15    6.18    0.85
  -2  -8   5    0.76    0.57
  -2  -8   4    0.73    0.48
  -2  -8   4    1.89    0.71
  -2  -8   3   12.19    1.38
  -2  -8   3   12.00    1.66
  -2  -8   2    1.08    0.59
  -2  -8   2    1.83    0.93
  -2  -8   1   -0.55    0.79
  -2  -8   1    1.35    0.81
  -2  -8   1    1.97    0.84
  -2  -8   0   22.52    2.49
  -2  -8   0   23.18    1.98
  -2  -8   0   19.11    2.15
  -2  -8  -1   41.06    3.33
  -2  -8  -1   39.73    2.57
  -2  -8  -1   35.68    2.94
  -2  -8  -2    1.70    0.68
  -2  -8  -2    0.05    0.94
  -2  -8  -2    2.14    1.05
  -2  -8  -3    0.65    0.86
  -2  -8  -3   -0.05    0.69
  -2  -8  -4   68.11    4.34
  -2  -8  -4   58.75    3.73
  -2  -8  -5   28.67    2.83
  -2  -8  -5   27.85    2.56
  -2  -8  -6   28.42    2.76
  -2  -8  -6   26.21    2.46
  -2  -8  -7   25.51    2.57
  -2  -8  -7   31.46    2.56
  -2  -8  -8  226.12    7.18
  -2  -8  -8  225.71    6.41
  -2  -8  -9    1.51    0.76
  -2  -8  -9    0.83    0.52
  -2  -8  -9   -0.34    0.50
  -2  -8 -10    4.76    1.10
  -2  -8 -10    4.62    0.85
  -2  -8 -10    7.08    1.09
  -2  -8 -11  258.99    6.09
  -2  -8 -11  249.72    5.13
  -2  -8 -11  242.57    5.00
  -2  -8 -12   39.20    2.05
  -2  -8 -12   45.14    1.96
  -2  -9   0    1.89    0.57
  -2  -9  -1   13.81    1.45
  -2  -9  -2    9.22    1.27
  -2  -9  -3    5.01    0.93
  -2  -9  -4    8.28    1.18
  -2  -9  -5   62.95    2.94
  -2  -9  -6   35.50    2.18
  -2  -9  -7  141.38    3.97
   3  -8  -6  169.89    3.90
  -3   8   5   53.91    2.25
   3  -8  -5   61.11    2.54
  -3   8   4   29.96    1.88
  -3   8   4   32.69    2.05
   3  -8  -4   35.70    2.04
  -3   8   3    8.61    1.18
   3  -8  -3    8.71    1.12
  -3   8   3    8.76    1.16
  -3   8   2   58.48    3.08
  -3   8   2   61.22    3.08
  -3   8   1    4.74    0.97
  -3   8   1    5.65    1.05
  -3   8   0   83.82    3.68
  -3   8   0   82.79    3.65
  -3   8  -1   62.72    3.12
  -3   8  -1   68.70    3.27
  -3   8  -2   19.32    1.71
  -3   8  -2   17.87    1.58
  -3   8  -3   25.81    1.64
  -3   8  -3   29.76    1.96
  -3   8  -4   74.44    2.65
  -3   7  10    0.01    0.39
   3  -7 -10    1.50    0.56
  -3   7   9  187.68    4.53
   3  -7  -9  186.02    4.86
   3  -7  -8   80.66    3.50
   3  -7  -7  120.72    4.56
  -3   7   6    4.11    0.94
   3  -7  -6    5.19    1.15
  -3   7   6    3.98    0.85
   3  -7  -5    1.13    0.76
  -3   7   5    0.97    0.73
   3  -7  -4  395.93    9.12
  -3   7   4  376.13    9.32
   3  -7  -3  620.84   11.60
  -3   7   3  600.47   12.44
   3  -7  -2  204.93    6.73
  -3   7   2  204.98    7.50
   3  -7  -1   40.48    3.05
  -3   7   1   34.81    3.20
   3  -7   0  106.54    4.81
  -3   7   0  107.81    5.55
   3  -7   1    1.29    0.67
  -3   7  -1    1.64    1.07
  -3   7  -2   59.37    4.06
  -3   7  -3    0.97    0.83
  -3   7  -4    0.38    0.62
  -3   7  -5   80.21    3.66
  -3   7  -5   85.99    4.18
  -3   7  -6   23.68    2.05
   3  -7   7   38.00    2.40
  -3   7  -7   34.33    2.15
   3  -7   8   73.27    2.97
  -3   6  12    8.29    1.00
   3  -6 -12    5.80    0.90
  -3   6  11   42.22    2.40
   3  -6 -11   42.39    2.55
   3  -6 -10    1.95    0.83
   3  -6  -9    1.62    0.89
   3  -6  -8   52.76    3.64
   3  -6  -8   55.06    3.65
  -3   6   7   19.53    2.03
   3  -6  -7   21.74    2.48
   3  -6  -7   21.35    2.43
   3  -6  -6   30.41    3.04
   3  -6  -6   33.14    3.01
   3  -6  -5    2.50    1.08
   3  -6  -5    3.55    1.24
  -3   6   5    2.79    1.08
   3  -6  -4  136.47    6.59
  -3   6   4  138.48    6.48
   3  -6  -4  137.74    6.13
   3  -6  -3  524.99   11.91
  -3   6   3  499.42   12.72
  -3   6   2   11.06    2.13
   3  -6  -2    9.06    1.67
   3  -6  -1   25.41    2.72
  -3   6   1   19.77    2.74
   3  -6   0   -0.63    0.76
  -3   6   0    0.66    0.98
   3  -6   1    0.47    0.82
  -3   6  -1    0.70    1.11
   3  -6   2   22.93    2.69
  -3   6  -2   13.26    2.46
  -3   6  -3   20.56    2.81
  -3   6  -4   27.27    3.06
  -3   6  -5   14.29    2.16
  -3   6  -6   30.35    2.68
  -3   6  -6   27.95    2.88
  -3   6  -7  134.21    5.69
   3  -6   8    0.54    0.60
  -3   6  -8   -0.14    0.52
   3  -6   9    2.07    0.92
  -3   6  -9    0.91    0.54
   3  -6  10   21.42    1.90
   3  -6  11   80.72    3.20
  -3   5  14   12.89    1.03
   3  -5 -14    9.55    1.02
  -3   5  13   64.44    2.79
   3  -5 -13   58.82    2.89
  -3   5  12   14.73    1.57
   3  -5 -12   14.39    1.68
   3  -5 -11    5.62    1.24
  -3   5  11    4.09    0.98
   3  -5 -10  236.46    6.95
   3  -5 -10  232.32    7.56
   3  -5  -9   18.35    2.20
   3  -5  -9   19.05    2.34
   3  -5  -8  112.23    5.59
   3  -5  -8  104.20    5.40
   3  -5  -7    1.92    0.99
   3  -5  -7    3.37    1.24
   3  -5  -6   18.93    2.55
   3  -5  -6   17.92    2.41
   3  -5  -5   22.50    2.81
   3  -5  -5   25.32    2.74
   3  -5  -4  636.50   14.34
   3  -5  -4  648.17   13.71
  -3   5   4  638.75   13.96
   3  -5  -3  475.36   12.37
  -3   5   3  509.48   25.26
   3  -5  -3  486.48   11.73
  -3   5   3  483.52   12.44
   3  -5  -2  144.81    6.89
  -3   5   2  142.29   13.74
   3  -5  -2  141.99    6.28
  -3   5   2  139.25    6.82
  -3   5   1  812.36   32.32
   3  -5  -1  834.42   14.95
  -3   5   1  843.22   16.87
   3  -5   0  440.86   10.80
  -3   5   0  458.40   12.60
  -3   5  -1  152.04   14.18
   3  -5   1  161.88    6.53
  -3   5  -1  159.91    7.48
  -3   5  -2  351.62   21.29
   3  -5   2  328.83    9.26
  -3   5  -2  321.72   10.65
   3  -5   3  145.65    6.14
  -3   5  -3  146.76    7.21
   3  -5   4  429.25   10.47
  -3   5  -4  422.86   12.06
  -3   5  -5    9.69    2.02
  -3   5  -6    0.57    1.05
  -3   5  -7   30.25    3.11
  -3   5  -8   -0.02    0.67
   3  -5   9   42.93    3.43
  -3   5  -9   41.10    3.24
   3  -5  10  632.36   12.26
  -3   5 -10  608.98   11.05
   3  -5  11   67.50    3.81
  -3   5 -11   64.77    3.10
   3  -5  12   10.73    1.45
   3  -5  13   16.69    1.56
   3  -4 -15   12.56    1.14
  -3   4  14   21.37    1.60
  -3   4  13   32.07    2.30
  -3   4  13   32.30    2.16
  -3   4  12    0.75    0.73
  -3   4  12   -1.01    0.72
  -3   4  11    1.63    0.91
  -3   4  11    0.91    0.77
  -3   4  10    6.93    1.34
   3  -4  -8    4.93    1.31
   3  -4  -7   20.17    2.39
   3  -4  -6  210.42    7.75
   3  -4  -5   45.16    9.23
   3  -4  -5   55.72    4.09
  -3   4   5   47.87    7.57
   3  -4  -4  211.38    7.79
  -3   4   4  214.78   15.29
   3  -4  -3   31.46    3.06
  -3   4   3   28.87    5.71
   3  -4  -3   36.61    3.12
  -3   4   3   29.29    2.95
   3  -4  -2   93.21    5.11
  -3   4   2   90.19    9.98
   3  -4  -2   98.24    4.90
  -3   4   2   91.13    5.10
   3  -4  -1    3.15    1.15
  -3   4   1    5.01    2.84
   3  -4  -1    3.46    1.12
  -3   4   1    3.64    1.27
  -3   4   0   35.17    3.33
  -3   4  -1   23.74    5.22
  -3   4  -1   26.85    2.87
   3  -4   2    1.84    0.80
  -3   4  -2    1.42    0.86
  -3   4  -3    6.08    3.08
   3  -4   3    7.02    1.25
  -3   4  -3    4.53    1.27
  -3   4  -4  105.22   10.58
   3  -4   4  119.93    5.23
  -3   4  -4  115.39    6.06
  -3   4  -5  198.60   14.50
  -3   4  -5  198.21    7.95
  -3   4  -6  143.15   12.41
  -3   4  -6  175.77    7.42
   3  -4   7  251.16    7.67
  -3   4  -7  255.19    8.90
   3  -4   8  143.80    5.81
  -3   4  -8  139.52    6.53
   3  -4   9   27.93    2.58
  -3   4  -9   25.17    2.78
   3  -4  10   24.14    2.64
   3  -4  10   18.51    2.06
  -3   4 -10   18.35    2.32
   3  -4  11   22.21    2.52
   3  -4  11   22.26    2.15
  -3   4 -11   26.27    2.56
   3  -4  12    5.75    1.34
  -3   4 -12    5.20    0.99
   3  -4  13   12.28    1.74
   3  -4  14   17.35    1.77
   3  -4  15   -0.35    0.48
  -3   3  15   12.01    1.07
  -3   3  14  138.95    4.41
  -3   3  14  140.74    4.72
  -3   3  13   76.30    3.77
  -3   3  13   74.00    3.80
  -3   3  12   21.00    2.22
  -3   3  12   19.85    2.19
  -3   3  12   19.86    2.89
  -3   3  11  252.17    7.88
  -3   3  11  257.11    7.93
  -3   3  11  231.85    9.85
  -3   3  10   41.63    3.32
  -3   3  10   37.58    4.22
  -3   3   9  101.08    5.11
  -3   3   9   85.70    4.70
  -3   3   9   86.76    6.36
  -3   3   8   90.57   10.78
  -3   3   8   78.51    6.18
  -3   3   7   27.09    5.73
  -3   3   7   19.52    3.04
  -3   3   6   96.81    8.98
  -3   3   5   50.89    6.68
  -3   3   4  177.64   12.47
  -3   3   3   95.72    9.31
  -3   3   2  402.16   18.85
  -3   3   1  178.05   12.75
  -3   3   0    7.74    2.95
  -3   3  -1   44.68    6.50
  -3   3  -2    9.64    3.33
  -3   3  -3  521.00   21.79
  -3   3  -4   11.08    3.53
  -3   3  -5   11.08    3.65
  -3   3  -6  114.63    9.95
  -3   3  -6  114.59   10.34
  -3   3  -6  124.00    5.91
  -3   3  -7   12.13    4.16
  -3   3  -7   12.77    2.08
   3  -3   8   12.14    1.82
  -3   3  -8    5.67    3.51
  -3   3  -8   10.66    1.92
   3  -3   9 1868.39   22.67
   3  -3   9 1849.48   21.50
  -3   3  -9 1797.78   46.62
  -3   3  -9 1758.17   22.61
   3  -3  10  594.96   12.42
   3  -3  10  609.17   13.12
  -3   3 -10  612.53   13.09
   3  -3  11  138.48    6.31
   3  -3  11  134.53    5.87
  -3   3 -11  140.36    6.07
   3  -3  12  540.21   12.29
   3  -3  12  554.63   11.55
  -3   3 -12  564.49   11.35
   3  -3  13   75.90    4.50
   3  -3  13   71.20    3.94
   3  -3  14    3.24    1.06
   3  -3  14    2.00    0.64
   3  -3  15   27.36    2.32
   3  -3  15   30.52    2.06
  -3   3 -15   26.92    2.02
   3  -3  16   -1.24    0.70
  -3   2  16    0.41    0.32
  -3   2  15   12.32    1.13
  -3   2  14   67.82    3.20
  -3   2  14   71.82    3.68
  -3   2  13    3.78    0.88
  -3   2  13    3.52    1.08
  -3   2  12    1.10    0.85
  -3   2  12   -0.54    0.87
  -3   2  12    2.08    1.12
  -3   2  11    3.57    1.14
  -3   2  11    3.01    1.09
  -3   2  10   76.63    4.47
  -3   2  10   69.38    4.36
  -3   2   9  216.09   15.51
  -3   2   9  203.06    7.27
  -3   2   9  200.88    7.06
  -3   2   9  203.45    7.40
  -3   2   8  229.83   15.66
  -3   2   8  235.20    7.73
  -3   2   8  241.71    7.80
  -3   2   7  598.91   23.63
  -3   2   7  570.70   11.53
  -3   2   6  685.60   24.01
  -3   2   5  388.43   16.56
  -3   2   5  384.86   17.05
  -3   2   4  320.88   15.33
  -3   2   4  342.57   15.27
  -3   2   3    4.02    1.94
  -3   2   3    7.71    2.30
  -3   2   2    9.22    2.65
  -3   2   1  326.48   15.40
  -3   2   0    4.18    2.02
  -3   2  -1    4.62    2.14
  -3   2  -2   84.77    7.87
  -3   2  -3   53.99    6.33
  -3   2  -4   61.15    6.79
  -3   2  -4   59.21    5.71
  -3   2  -5   17.25    3.62
  -3   2  -5   18.27    3.73
  -3   2  -6  576.76   20.14
  -3   2  -6  574.44   20.91
  -3   2  -7 1007.85   26.18
  -3   2  -7  910.25   28.29
  -3   2  -8   64.67    8.12
  -3   2  -8   69.20    4.31
   3  -2   9  290.81    8.48
  -3   2  -9  270.78   17.27
   3  -2   9  292.49    8.53
  -3   2  -9  289.40    8.88
   3  -2  10  388.76   10.14
   3  -2  10  394.08   10.17
  -3   2 -10  381.24   10.24
   3  -2  11    2.33    1.06
  -3   2 -11    3.27    2.90
  -3   2 -11    2.66    0.97
   3  -2  11    6.76    1.60
   3  -2  12   10.08    1.95
   3  -2  12    8.76    1.76
  -3   2 -12    7.97    1.48
   3  -2  13    3.06    1.19
   3  -2  13    4.46    1.19
   3  -2  14    0.96    0.79
   3  -2  14   -0.63    0.64
   3  -2  15   28.50    2.48
   3  -2  15   29.85    2.76
   3  -2  16   37.67    2.75
   3  -2  16   41.27    2.62
   3  -2  17    1.83    0.82
   3  -2  17    2.99    0.69
  -3   1  16    4.64    0.77
  -3   1  15  110.82    3.35
  -3   1  14   59.23    2.93
  -3   1  14   57.84    2.97
  -3   1  13    5.67    1.14
  -3   1  13    6.47    1.19
  -3   1  13    6.69    1.43
  -3   1  12   42.59    3.13
  -3   1  12   46.30    3.20
  -3   1  12   42.35    3.44
  -3   1  11   44.55    3.29
  -3   1  11   46.62    3.32
  -3   1  11   46.31    3.65
  -3   1  10  216.49    7.78
  -3   1  10  218.45    7.39
  -3   1  10  226.22    7.30
  -3   1   9  314.16   18.98
  -3   1   9  293.77    8.57
  -3   1   9  299.67    8.52
  -3   1   9  305.97    8.36
  -3   1   9  296.92    8.97
  -3   1   8  375.22   19.94
  -3   1   8  359.89    9.33
  -3   1   8  348.25    9.23
  -3   1   8  351.89    8.73
  -3   1   8  360.00    9.63
  -3   1   7  127.13   11.10
  -3   1   7  131.17    5.47
  -3   1   7  131.13    5.59
  -3   1   7  128.38    5.58
  -3   1   6   50.93    6.70
  -3   1   5    7.97    2.39
  -3   1   5   10.15    3.12
  -3   1   4  687.84   20.67
  -3   1   4  725.98   22.40
  -3   1   3    4.78    2.11
  -3   1   3    4.54    2.03
  -3   1   2  123.45    8.78
  -3   1   1  145.89    9.50
  -3   1   0   16.50    3.48
  -3   1  -1  302.24   13.71
  -3   1  -2  296.22   13.55
  -3   1  -3   20.27    3.82
  -3   1  -4  656.70   20.08
  -3   1  -4  638.37   16.58
  -3   1  -5  454.76   16.81
  -3   1  -5  426.09   15.26
  -3   1  -6   39.22    4.99
  -3   1  -6   43.19    5.50
  -3   1  -7  499.65   17.57
  -3   1  -7  490.82   19.59
  -3   1  -8  489.07   21.05
  -3   1  -9  518.09   22.96
   3  -1   9  540.94   11.23
  -3   1  -9  548.06   11.77
   3  -1  10   65.29    4.11
  -3   1 -10   71.40    9.10
  -3   1 -10   65.57    4.18
   3  -1  11  619.02   12.98
  -3   1 -11  578.00   27.04
  -3   1 -11  606.12   12.67
   3  -1  11  597.84   12.74
   3  -1  12  642.37   13.65
   3  -1  12  644.49   13.48
  -3   1 -12  661.36   13.16
   3  -1  13   21.74    2.64
   3  -1  13   21.74    2.63
   3  -1  14  319.91    9.57
   3  -1  14  318.61    9.35
  -3   1 -14  321.38    9.04
   3  -1  15   35.56    3.06
   3  -1  15   32.45    3.05
   3  -1  16   61.16    3.64
   3  -1  16   57.63    3.76
   3  -1  17    1.69    0.82
   3  -1  17    1.21    0.63
   3  -1  17    2.03    0.58
   3  -1  18   39.51    2.11
  -3   0  16    0.63    0.40
  -3   0  15   19.06    1.64
  -3   0  15   17.45    1.51
  -3   0  14   18.63    1.57
  -3   0  14   18.98    1.83
  -3   0  13    1.44    0.68
  -3   0  13    0.29    0.62
  -3   0  12   55.75    3.46
  -3   0  12   58.83    4.01
  -3   0  12   58.43    3.79
  -3   0  11   69.99    4.22
  -3   0  11   70.68    4.07
  -3   0  11   63.53    4.24
  -3   0  11   74.16    4.10
  -3   0  10   28.89    3.34
  -3   0  10   29.14    2.76
  -3   0  10   24.68    2.53
  -3   0  10   30.13    2.80
  -3   0  10   26.10    2.79
  -3   0   9  122.07    6.66
  -3   0   9  126.30   12.13
  -3   0   9  115.57    5.31
  -3   0   9  119.40    5.36
  -3   0   9  121.59    5.43
  -3   0   9  122.42    5.54
  -3   0   9  118.98    5.76
  -3   0   8   99.38    5.77
  -3   0   8   93.89   10.09
  -3   0   8   99.69    4.87
  -3   0   8   96.78    4.87
  -3   0   8   92.92    4.72
  -3   0   8   88.46    4.62
  -3   0   8   91.27    4.93
  -3   0   7 1341.14   20.21
  -3   0   7 1306.31   35.77
  -3   0   7 1295.88   16.92
  -3   0   7 1277.35   17.37
  -3   0   7 1290.68   17.57
  -3   0   6  973.26   29.34
  -3   0   5  243.53   13.91
  -3   0   5  230.72   11.52
  -3   0   4  989.04   26.81
  -3   0   4  964.70   23.60
  -3   0   3  335.34   14.67
  -3   0   3  329.95   13.79
  -3   0   2  317.61   13.65
  -3   0   1   49.95    5.44
  -3   0   0  214.90   11.20
  -3   0  -1   88.74    7.19
  -3   0  -2    2.09    1.42
  -3   0  -3   62.57    6.06
  -3   0  -3   51.07    3.92
  -3   0  -4  236.19   11.74
  -3   0  -4  220.93    9.32
  -3   0  -5  451.07   14.93
  -3   0  -5  454.46   16.20
  -3   0  -6  814.36   22.24
  -3   0  -6  836.38   21.95
  -3   0  -7   37.99    5.51
  -3   0  -7   40.67    4.89
  -3   0  -8  252.72   14.46
  -3   0  -8  279.08   12.55
  -3   0  -9  428.42   20.15
  -3   0 -10   73.57    8.88
   3   0  10   69.89    4.16
  -3   0 -10   79.92    4.54
   3   0  11   -0.81    1.06
  -3   0 -11    0.66    3.12
  -3   0 -11    0.85    1.05
   3   0  12   83.95    4.91
  -3   0 -12   98.58   11.48
  -3   0 -12   89.77    5.22
   3   0  13   11.46    1.87
  -3   0 -13   10.81    1.84
   3   0  14   43.98    3.83
   3   0  14   41.79    3.53
   3   0  15   78.88    4.85
   3   0  15   87.36    4.90
   3   0  16   93.13    4.91
   3   0  16  100.42    4.94
   3   0  17  121.32    4.94
   3   0  17  139.63    5.28
   3   0  18  217.06    5.63
   3   0  18  220.63    4.99
   3   0  19  250.32    4.66
  -3  -1  15   36.07    2.02
  -3  -1  15   37.12    2.12
  -3  -1  14    8.74    1.25
  -3  -1  14    9.17    1.31
  -3  -1  13    7.44    1.14
  -3  -1  13    7.44    1.31
  -3  -1  13    5.55    1.19
  -3  -1  13    7.16    1.36
  -3  -1  12   23.87    2.21
  -3  -1  12   24.34    2.41
  -3  -1  12   25.46    2.55
  -3  -1  11  354.03   11.16
  -3  -1  11  342.33    8.65
  -3  -1  11  359.09    9.43
  -3  -1  11  355.65    9.59
  -3  -1  10   18.04    2.68
  -3  -1  10   20.65    2.28
  -3  -1  10   17.58    2.22
  -3  -1  10   22.36    2.31
  -3  -1  10   24.28    2.64
  -3  -1   9   12.34    1.96
  -3  -1   9   14.74    2.43
  -3  -1   9   10.25    3.72
  -3  -1   9   13.45    1.88
  -3  -1   9   12.69    1.82
  -3  -1   9   13.07    1.93
  -3  -1   8  665.17   14.97
  -3  -1   8  701.02   27.78
  -3  -1   8  663.09   12.78
  -3  -1   8  674.44   12.56
  -3  -1   8  662.87   13.16
  -3  -1   8  705.80   30.54
  -3  -1   8  669.01   13.10
  -3  -1   8  669.33   13.37
  -3  -1   8  666.82   15.71
  -3  -1   7    5.73    1.58
  -3  -1   7    6.76    1.52
  -3  -1   7    6.54    1.26
  -3  -1   7    6.21    1.66
  -3  -1   7    7.63    1.46
  -3  -1   7    5.27    1.23
  -3  -1   7    7.69    3.28
  -3  -1   7    6.17    1.32
  -3  -1   7    7.76    1.51
  -3  -1   6   30.09    5.27
  -3  -1   6   39.09    7.02
  -3  -1   5   43.39    6.14
  -3  -1   5   55.61    7.98
  -3  -1   5   42.79    5.06
  -3  -1   4   14.48    3.28
  -3  -1   3    1.50    0.95
  -3  -1   2 2447.86   38.00
  -3  -1   1  802.03   21.94
  -3  -1   0    7.72    2.36
  -3  -1  -1 1901.83   33.23
  -3  -1  -2  489.74   16.83
  -3  -1  -3    1.09    1.73
  -3  -1  -4 1007.80   24.35
  -3  -1  -5  323.96   13.09
  -3  -1  -5  352.67   14.56
  -3  -1  -6   20.35    3.57
  -3  -1  -6   23.36    4.00
  -3  -1  -7   85.94    7.83
  -3  -1  -7   85.67    7.24
  -3  -1  -8   23.41    3.95
  -3  -1  -8   20.58    4.27
  -3  -1  -9   60.22    7.68
   3   1  10    2.74    0.85
  -3  -1 -10    2.47    1.63
  -3  -1 -11  137.72   12.98
   3   1  11  153.81    6.33
  -3  -1 -11  151.35    6.57
   3   1  12    5.88    1.42
  -3  -1 -12    4.93    1.47
   3   1  13    4.62    1.21
   3   1  14   -0.09    0.71
   3   1  15   47.06    3.61
   3   1  16   16.85    2.16
   3   1  17    6.85    1.35
  -3  -1 -18    8.38    1.20
   3   1  18    7.99    1.22
   3   1  19   96.50    3.16
   3   1  19  101.35    2.96
  -3  -2  15    7.29    0.92
  -3  -2  14   35.39    2.05
  -3  -2  14   33.79    2.24
  -3  -2  13    7.56    1.26
  -3  -2  13   11.19    1.46
  -3  -2  13    8.03    1.37
  -3  -2  12   42.37    3.00
  -3  -2  12   39.16    3.53
  -3  -2  12   45.27    3.24
  -3  -2  12   43.99    3.19
  -3  -2  11  307.50   10.07
  -3  -2  11  308.80    8.92
  -3  -2  11  290.55    8.31
  -3  -2  11  305.29    8.84
  -3  -2  10   15.84    2.91
  -3  -2  10   12.11    2.23
  -3  -2  10   15.85    2.15
  -3  -2  10   14.86    1.88
  -3  -2  10   16.16    2.00
  -3  -2  10   14.55    2.03
  -3  -2  10   13.65    1.98
  -3  -2   9    0.28    1.01
  -3  -2   9   -1.59    1.17
  -3  -2   9    0.70    0.80
  -3  -2   9    0.77    0.79
  -3  -2   9    1.06    0.77
  -3  -2   9    2.12    0.79
  -3  -2   9    1.17    0.82
  -3  -2   8  104.79    5.96
  -3  -2   8   97.09    4.96
  -3  -2   8  102.43    4.95
  -3  -2   8  101.10    6.41
  -3  -2   8   95.98    5.27
  -3  -2   8   96.62    5.08
  -3  -2   8   98.99    5.23
  -3  -2   8  102.99    6.41
  -3  -2   7  136.14    6.70
  -3  -2   7  138.06    5.68
  -3  -2   7  151.27   15.12
  -3  -2   7  143.76    6.24
  -3  -2   7  139.41    5.97
  -3  -2   7  135.26    7.09
  -3  -2   7  141.56    5.99
  -3  -2   7  138.59    6.01
  -3  -2   7  129.84    6.95
  -3  -2   6  231.91    8.32
  -3  -2   6  243.27    9.10
  -3  -2   6  229.45    7.18
  -3  -2   6  225.59    7.41
  -3  -2   6  230.79    7.74
  -3  -2   6  235.51    7.52
  -3  -2   6  234.20   18.03
  -3  -2   6  230.47    7.52
  -3  -2   6  225.47    8.70
  -3  -2   5  396.05   22.65
  -3  -2   4  142.99   13.45
  -3  -2   4  152.02   10.20
  -3  -2   3  259.14   13.24
  -3  -2   3  243.72   16.59
  -3  -2   2   98.52    8.19
  -3  -2   1  238.01   12.72
  -3  -2   0  106.29    8.44
  -3  -2  -1  383.96   16.00
  -3  -2  -2  346.65   15.08
  -3  -2  -3 1565.53   32.05
  -3  -2  -4 1475.37   31.11
  -3  -2  -5  705.06   21.78
  -3  -2  -6 1094.02   26.99
  -3  -2  -7  161.42   10.56
  -3  -2  -8   58.73    7.28
  -3  -2  -8   55.37    6.28
  -3  -2  -9   33.25    5.86
  -3  -2 -10   93.06   10.45
   3   2  10  106.05    5.02
  -3  -2 -10  101.77    5.26
  -3  -2 -11  171.98   14.78
   3   2  11  185.88    6.86
   3   2  11  216.68   17.85
  -3  -2 -11  204.15    7.42
   3   2  12   10.18    1.81
  -3  -2 -12   16.29    5.21
   3   2  12   20.24    7.36
   3   2  13    0.55    0.69
   3   2  14    1.31    0.80
   3   2  15   80.39    4.63
   3   2  16   57.26    3.68
  -3  -2 -17  206.12    6.46
   3   2  17  207.34    6.38
  -3  -2 -18  263.59    5.96
   3   2  18  266.40    6.29
   3   2  19   74.48    2.64
  -3  -3  14  113.40    3.33
  -3  -3  13  117.24    3.49
  -3  -3  13  122.78    4.25
  -3  -3  12  249.98    7.88
  -3  -3  12  248.72    6.95
  -3  -3  12  244.79    6.11
  -3  -3  12  253.43    6.91
  -3  -3  11   17.79    2.39
  -3  -3  11   20.79    2.33
  -3  -3  11   16.70    2.03
  -3  -3  11   18.28    1.91
  -3  -3  10    3.92    1.74
  -3  -3  10    4.88    1.49
  -3  -3  10    5.10    1.16
  -3  -3  10    4.69    1.35
  -3  -3  10    5.06    1.24
  -3  -3  10    3.55    1.27
  -3  -3   9  802.01   16.54
  -3  -3   9  804.75   13.71
  -3  -3   9  800.65   15.10
  -3  -3   9  785.59   14.61
  -3  -3   9  787.07   13.94
  -3  -3   9  785.43   17.72
  -3  -3   8   25.72    3.08
  -3  -3   8   24.38    2.61
  -3  -3   8   24.41    3.18
  -3  -3   8   27.58    2.91
  -3  -3   8   31.31    2.91
  -3  -3   8   26.58    2.78
  -3  -3   8   24.94    3.33
  -3  -3   7   52.24    4.31
  -3  -3   7   52.61    3.79
  -3  -3   7   47.83    4.40
  -3  -3   7   47.91    3.64
  -3  -3   7   50.69    3.87
  -3  -3   7   44.51    3.52
  -3  -3   7   50.74    4.50
  -3  -3   6  418.64   11.99
  -3  -3   6  444.83   10.78
  -3  -3   6  414.49   10.73
  -3  -3   6  426.99   10.38
  -3  -3   6  416.37   12.57
  -3  -3   6  421.99   10.49
  -3  -3   6  422.00   10.08
  -3  -3   6  414.31   12.32
  -3  -3   5    2.00    1.34
  -3  -3   5    2.56    1.09
  -3  -3   5    3.77    1.12
  -3  -3   5    3.79    1.17
  -3  -3   5    3.49    1.05
  -3  -3   5    2.99    1.14
  -3  -3   5    2.79    0.84
  -3  -3   5    2.49    1.45
  -3  -3   5    2.99    3.40
  -3  -3   5    2.85    1.14
  -3  -3   4   79.01    5.01
  -3  -3   4   86.28    4.63
  -3  -3   4   79.63    4.93
  -3  -3   4   86.48    4.41
  -3  -3   4   77.74    4.43
  -3  -3   4   86.10   11.21
  -3  -3   4   78.88    4.33
  -3  -3   4   81.11    4.34
  -3  -3   4   84.30    4.65
  -3  -3   3  312.83   20.49
  -3  -3   2  212.39   16.16
  -3  -3   2  210.67   12.99
  -3  -3   1    3.65    2.15
  -3  -3   1    3.59    2.65
   3   3   0  388.58   17.79
  -3  -3   0  415.78   20.97
  -3  -3   0  377.70   17.28
   3   3   1  256.22   14.99
  -3  -3  -1  248.84   15.77
  -3  -3  -1  258.99   14.32
   3   3   2  170.45   12.78
  -3  -3  -2  172.53   12.72
  -3  -3  -2  157.80   11.17
   3   3   3  672.81   26.06
  -3  -3  -3  627.01   23.33
  -3  -3  -3  659.50   22.84
   3   3   4  348.23   19.33
  -3  -3  -4  299.96   15.72
  -3  -3  -4  303.32   15.56
   3   3   5   14.59    4.32
  -3  -3  -5   18.42    3.97
  -3  -3  -5   24.87    4.66
   3   3   6  130.44   12.80
  -3  -3  -6  119.38    9.89
   3   3   7   66.71    9.38
   3   3   8  141.00   13.94
  -3  -3  -9  170.65    7.22
   3   3   9  185.99   16.52
  -3  -3 -10  103.16    5.80
   3   3  10  115.19   13.54
  -3  -3 -11  110.15    6.06
   3   3  11  119.91   14.03
  -3  -3 -12    3.43    1.33
   3   3  12    3.66    1.06
   3   3  12    0.74    4.69
  -3  -3 -13    0.27    0.78
   3   3  13    0.64    0.80
  -3  -3 -14  412.68   11.33
   3   3  14  404.72    9.94
  -3  -3 -15  233.87    8.03
   3   3  15  227.94    7.22
  -3  -3 -16   39.30    3.07
   3   3  16   32.65    2.59
  -3  -3 -17  152.11    5.06
   3   3  17  146.58    4.84
  -3  -3 -18   -0.34    0.48
  -3  -3 -18   -0.77    0.63
   3   3  18   -0.36    0.44
  -3  -4  13   32.48    1.57
  -3  -4  12  116.34    4.56
  -3  -4  12  120.69    3.89
  -3  -4  11    0.27    0.74
  -3  -4  11    0.39    0.56
  -3  -4  11    1.61    0.59
  -3  -4  11    0.64    0.67
  -3  -4  10  415.04   10.65
  -3  -4  10  411.57    9.70
  -3  -4  10  415.77    8.26
  -3  -4  10  415.55    9.23
  -3  -4  10  417.56   11.61
  -3  -4   9   21.11    2.90
  -3  -4   9   18.42    2.46
  -3  -4   9   22.24    2.52
  -3  -4   9   17.59    1.96
  -3  -4   9   22.08    2.37
  -3  -4   8   83.84    5.28
  -3  -4   8   81.08    5.52
  -3  -4   8   81.62    4.27
  -3  -4   8   81.96    4.62
  -3  -4   8   80.34    4.74
  -3  -4   8   80.56    5.62
  -3  -4   7   -0.02    1.11
  -3  -4   7   -0.40    0.79
  -3  -4   7    0.82    0.96
  -3  -4   7   -0.34    0.71
  -3  -4   7    0.00    0.73
  -3  -4   7    0.23    1.06
  -3  -4   6  302.21   10.69
  -3  -4   6  308.36   10.96
  -3  -4   6  313.06    9.22
  -3  -4   6  305.01    9.39
  -3  -4   6  299.92    8.97
  -3  -4   6  319.49    8.86
  -3  -4   6  304.69    8.77
  -3  -4   6  305.65   10.82
  -3  -4   5  475.01   13.28
  -3  -4   5  459.03   12.92
  -3  -4   5  468.60   13.37
  -3  -4   5  460.34   11.37
  -3  -4   5  452.15   11.24
  -3  -4   5  480.45   10.85
  -3  -4   5  455.85   11.02
  -3  -4   5  464.30   11.04
  -3  -4   5  446.32   11.33
  -3  -4   4   61.74    4.20
  -3  -4   4   65.91    4.90
  -3  -4   4   60.52    4.68
  -3  -4   4   61.79    4.12
  -3  -4   4   61.93    4.13
  -3  -4   4   58.59    3.85
  -3  -4   4   60.70    3.98
  -3  -4   4   59.12    4.11
  -3  -4   3  190.71    7.04
  -3  -4   3  194.09    8.07
  -3  -4   3  192.13    7.10
  -3  -4   3  195.60    7.17
  -3  -4   3  204.35    8.21
  -3  -4   3  191.96    7.00
  -3  -4   3  197.07    6.83
  -3  -4   3  196.83    7.36
  -3  -4   3  191.10    6.96
  -3  -4   2  164.29    6.33
  -3  -4   2  169.84    7.28
  -3  -4   2  175.13    7.41
  -3  -4   2  174.61    6.63
  -3  -4   2  174.88    6.33
  -3  -4   2  179.24    6.94
  -3  -4   2  185.83   16.47
  -3  -4   2  167.14    6.31
  -3  -4   2  163.99    6.27
  -3  -4   1   91.38    5.19
  -3  -4   1   94.03    5.28
  -3  -4   1   94.50    4.78
  -3  -4   1   83.68    4.33
  -3  -4   1   93.92    4.60
  -3  -4   1   95.21    5.00
  -3  -4   1   96.88   11.55
  -3  -4   1   91.37    4.59
  -3  -4   0   34.24    3.17
  -3  -4   0   36.43    2.84
  -3  -4   0   34.48    6.83
  -3  -4  -1   21.93    5.08
   3   4   1   16.57    4.84
  -3  -4  -2   58.73    8.09
   3   4   2   53.82    8.12
  -3  -4  -3   34.66    6.14
   3   4   3   36.34    6.91
   3   4   4   44.07    7.78
  -3  -4  -5  354.44    9.96
   3   4   5  339.14   21.71
  -3  -4  -6   34.01    3.19
   3   4   6   40.37    7.77
   3   4   7   70.74   10.53
  -3  -4  -7   57.29    4.20
  -3  -4  -8  498.72   11.35
  -3  -4  -8  481.92   12.26
   3   4   8  475.93   27.72
  -3  -4  -9   32.39    3.38
   3   4   9   27.55    7.44
  -3  -4 -10  208.80    8.27
   3   4  10  211.56   19.11
  -3  -4 -11   95.59    5.66
  -3  -4 -12   21.93    2.81
  -3  -4 -13    6.30    1.64
  -3  -4 -14   48.32    3.66
  -3  -4 -15    1.30    0.88
  -3  -4 -16   68.88    3.53
  -3  -4 -17  158.57    4.93
  -3  -4 -18   21.32    1.47
  -3  -5  11   28.51    2.09
  -3  -5  10  157.06    5.54
  -3  -5  10  147.40    4.20
  -3  -5  10  149.95    5.93
  -3  -5   9   14.18    2.11
  -3  -5   9   13.55    1.93
  -3  -5   9   12.26    1.60
  -3  -5   9   11.35    1.40
  -3  -5   8   35.12    3.16
  -3  -5   8   35.56    2.86
  -3  -5   8   36.11    2.65
  -3  -5   8   33.47    3.42
  -3  -5   7   27.21    3.05
  -3  -5   7   23.09    2.47
  -3  -5   7   26.81    2.46
  -3  -5   7   24.61    3.06
  -3  -5   6   52.02    4.39
  -3  -5   6   44.41    3.09
  -3  -5   6   46.63    3.50
  -3  -5   6   47.40    3.36
  -3  -5   6   46.67    4.25
  -3  -5   5  324.96   11.06
  -3  -5   5  333.33   11.17
  -3  -5   5  332.87    8.65
  -3  -5   5  307.38    8.99
  -3  -5   5  330.45    9.42
  -3  -5   5  331.10   11.20
  -3  -5   5  329.40    8.98
  -3  -5   5  314.08    9.50
  -3  -5   4   46.47    3.69
  -3  -5   4   52.30    4.47
  -3  -5   4   51.57    4.45
  -3  -5   4   47.94    3.58
  -3  -5   4   53.55    3.96
  -3  -5   4   51.28    3.60
  -3  -5   3   64.28    4.26
  -3  -5   3   68.75    5.13
  -3  -5   3   62.88    4.88
  -3  -5   3   60.42    3.93
  -3  -5   3   62.46    4.42
  -3  -5   3   63.21    3.94
  -3  -5   3   71.13    4.47
  -3  -5   2   31.18    3.43
  -3  -5   2   32.48    3.00
  -3  -5   2   30.22    3.35
  -3  -5   2   30.99    3.26
  -3  -5   2   30.76    2.99
  -3  -5   2   29.94    3.01
  -3  -5   1   15.66    2.08
  -3  -5   1   16.69    2.51
  -3  -5   1   14.68    2.18
  -3  -5   1   17.04    2.37
  -3  -5   1   15.31    2.01
  -3  -5   1   17.59    2.60
  -3  -5   0   70.34    4.67
  -3  -5   0   66.28    4.67
  -3  -5   0   66.79    4.78
  -3  -5   0   66.82    4.50
  -3  -5  -1  600.25   13.83
  -3  -5  -1  604.72   13.64
  -3  -5  -1  617.19   13.81
  -3  -5  -1  589.24   13.04
  -3  -5  -1  605.40   14.02
  -3  -5  -2  320.98    9.97
  -3  -5  -2  335.77   10.28
  -3  -5  -2  342.09   10.32
   3   5   2  326.50   21.79
  -3  -5  -2  325.68    9.64
  -3  -5  -3   44.73    3.79
  -3  -5  -3   47.81    3.90
  -3  -5  -3   48.83    3.95
  -3  -5  -3   40.58    3.49
   3   5   3   50.82    9.21
  -3  -5  -4  226.66    8.36
  -3  -5  -4  221.68    8.41
   3   5   4  211.85   18.49
  -3  -5  -4  209.92    7.51
  -3  -5  -5   29.80    3.16
  -3  -5  -5   29.78    3.31
  -3  -5  -5   27.38    2.78
   3   5   5   23.52    6.87
  -3  -5  -6   16.83    2.48
  -3  -5  -6   16.90    2.37
  -3  -5  -6   14.39    2.00
   3   5   6   14.68    5.73
  -3  -5  -7    5.07    1.32
  -3  -5  -7    3.01    1.05
   3   5   7    4.39    3.86
  -3  -5  -8  494.41   12.63
  -3  -5  -8  486.07   11.80
  -3  -5  -9  132.56    6.62
  -3  -5  -9  143.13    6.25
  -3  -5 -10   72.89    4.87
  -3  -5 -11  142.45    6.62
  -3  -5 -12   40.10    3.44
  -3  -5 -13  369.17    9.67
  -3  -5 -14  130.77    5.58
  -3  -5 -14  117.58    5.04
  -3  -5 -15    1.34    0.79
  -3  -5 -15    0.08    0.54
  -3  -5 -16   71.04    3.41
  -3  -5 -17   14.85    1.35
  -3  -6   9   -0.21    0.72
  -3  -6   9    1.26    0.64
  -3  -6   8  173.76    5.60
  -3  -6   8  182.63    6.38
  -3  -6   7  168.19    6.03
  -3  -6   7  168.55    6.73
  -3  -6   6  300.89    8.96
  -3  -6   6  308.61    9.63
  -3  -6   5    5.16    1.59
  -3  -6   5    2.85    1.22
  -3  -6   4   55.88    4.42
  -3  -6   4   53.17    4.34
  -3  -6   4   55.51    4.29
  -3  -6   4   47.69    3.51
  -3  -6   3   57.97    3.86
  -3  -6   3   61.93    4.71
  -3  -6   3   56.86    4.57
  -3  -6   3   54.67    3.71
  -3  -6   2   -1.04    0.86
  -3  -6   2   -0.31    1.15
  -3  -6   2    1.01    0.79
  -3  -6   2   -0.28    1.15
  -3  -6   2    1.42    1.06
  -3  -6   1   16.30    2.05
  -3  -6   1   15.73    2.55
  -3  -6   1   16.92    2.32
  -3  -6   1   15.79    2.54
  -3  -6   1   16.82    2.40
  -3  -6   0   11.13    2.10
  -3  -6   0   10.41    1.91
  -3  -6   0   12.05    2.13
  -3  -6   0    9.26    1.82
  -3  -6  -1  362.59   11.08
  -3  -6  -1  350.23   11.24
  -3  -6  -1  338.04   10.16
  -3  -6  -1  341.99   10.48
  -3  -6  -2   57.67    4.43
  -3  -6  -2   53.52    4.41
  -3  -6  -2   49.00    3.91
  -3  -6  -2   48.93    4.08
  -3  -6  -3  211.33    8.46
  -3  -6  -3  205.35    7.70
  -3  -6  -3  212.48    8.57
  -3  -6  -3  207.49    8.36
  -3  -6  -4    6.81    1.67
  -3  -6  -4    7.52    1.68
  -3  -6  -4    9.09    1.77
  -3  -6  -4    7.01    1.61
  -3  -6  -5   38.60    3.56
  -3  -6  -5   42.17    3.78
  -3  -6  -5   39.23    3.27
  -3  -6  -5   44.62    3.89
  -3  -6  -6   36.23    3.46
  -3  -6  -6   40.54    3.18
  -3  -6  -6   37.27    3.48
  -3  -6  -7  763.56   15.46
  -3  -6  -7  760.75   15.20
  -3  -6  -8   92.59    4.75
  -3  -6  -8   94.45    5.44
  -3  -6  -8   92.96    5.26
  -3  -6  -9  330.19    9.07
  -3  -6  -9  323.82    9.77
  -3  -6  -9  334.11    9.33
  -3  -6 -10   42.70    3.32
  -3  -6 -10   44.46    3.56
  -3  -6 -10   42.59    3.16
  -3  -6 -11   30.40    2.81
  -3  -6 -11   32.82    2.93
  -3  -6 -12    1.60    0.78
  -3  -6 -12    0.96    0.65
  -3  -6 -13    1.53    0.75
  -3  -6 -13    2.58    0.78
  -3  -6 -14    4.56    1.06
  -3  -6 -15   24.17    1.88
  -3  -6 -16   98.91    3.19
  -3  -7   7    0.65    0.53
  -3  -7   7    0.90    0.42
  -3  -7   6    3.61    1.04
  -3  -7   6    2.50    0.78
  -3  -7   5   64.45    3.21
  -3  -7   5   71.82    4.00
  -3  -7   4   65.79    3.66
  -3  -7   4   70.33    4.25
  -3  -7   3   26.40    2.78
  -3  -7   3   25.72    2.74
  -3  -7   3   24.69    2.51
  -3  -7   2   33.63    3.17
  -3  -7   2   30.77    3.09
  -3  -7   2   31.06    2.95
  -3  -7   2   27.94    2.39
  -3  -7   2   30.82    2.42
  -3  -7   1   28.00    2.36
  -3  -7   1   30.31    3.03
  -3  -7   1   33.11    3.27
  -3  -7   1   29.44    2.68
  -3  -7   0  185.66    7.49
  -3  -7   0  179.51    7.54
  -3  -7   0  163.82    6.49
  -3  -7  -1   52.81    4.09
  -3  -7  -1   53.26    4.19
  -3  -7  -1   57.72    4.07
  -3  -7  -2   37.50    3.48
  -3  -7  -2   43.32    3.79
  -3  -7  -2   36.08    3.33
  -3  -7  -3  132.29    6.37
  -3  -7  -3  119.33    6.14
  -3  -7  -3  122.69    6.04
  -3  -7  -4   73.73    4.77
  -3  -7  -4   73.74    4.90
  -3  -7  -4   80.31    4.96
  -3  -7  -5    3.49    1.15
  -3  -7  -5    5.75    1.45
  -3  -7  -5    2.47    1.31
  -3  -7  -6   91.45    5.12
  -3  -7  -6   90.67    5.25
  -3  -7  -6   95.43    5.23
  -3  -7  -7  105.03    5.37
  -3  -7  -7  106.04    5.35
  -3  -7  -8   54.05    3.76
  -3  -7  -8   59.12    3.80
  -3  -7  -9    3.04    1.00
  -3  -7  -9    3.82    0.99
  -3  -7  -9    4.65    0.99
  -3  -7 -10  176.93    6.01
  -3  -7 -10  185.23    5.61
  -3  -7 -11   62.86    3.29
  -3  -7 -11   65.52    3.27
  -3  -7 -12   25.71    1.98
  -3  -7 -13   28.83    1.93
  -3  -7 -14    5.79    0.77
  -3  -8   3   -1.09    0.70
  -3  -8   2    1.30    0.64
  -3  -8   1   16.43    1.80
  -3  -8   1   14.38    1.67
  -3  -8   1   14.58    1.47
  -3  -8   0   40.64    2.89
  -3  -8   0   37.28    2.73
  -3  -8   0   37.19    2.41
  -3  -8  -1    0.12    0.67
  -3  -8  -1   -0.08    0.71
  -3  -8  -2  449.46    9.72
  -3  -8  -2  440.85    9.76
  -3  -8  -3   -0.02    0.90
  -3  -8  -3   -0.42    0.87
  -3  -8  -4    6.80    1.34
  -3  -8  -4    5.81    1.26
  -3  -8  -5  253.22    7.19
  -3  -8  -5  252.93    7.27
  -3  -8  -6  148.53    5.38
  -3  -8  -6  147.25    5.47
  -3  -8  -7   49.68    2.97
  -3  -8  -7   48.34    3.05
  -3  -8  -8   16.52    1.66
  -3  -8  -8   14.95    1.65
  -3  -8  -9  184.77    4.90
  -3  -8  -9  200.05    5.52
  -3  -8 -10  172.04    4.71
  -3  -8 -11    3.86    0.69
  -4   7   6    0.64    0.44
  -4   7   5    8.98    0.99
   4  -7  -5    7.23    0.89
  -4   7   4   89.89    3.47
   4  -7  -4   81.61    2.94
  -4   7   3    9.11    1.27
   4  -7  -3    7.69    1.01
  -4   7   3    8.58    1.11
  -4   7   2    0.51    0.58
   4  -7  -2    0.30    0.39
  -4   7   2    1.26    0.47
  -4   7   1    0.87    0.64
  -4   7   1    0.96    0.57
  -4   7   0    9.16    1.41
  -4   7   0    8.08    1.24
  -4   7  -1    0.78    0.61
  -4   7  -1    0.73    0.48
  -4   7  -2    7.06    1.21
  -4   7  -2    6.95    1.17
  -4   7  -3   21.57    1.88
  -4   7  -3   26.31    2.15
  -4   7  -4   37.27    2.19
  -4   7  -4   40.12    2.51
  -4   7  -5   57.57    2.82
  -4   7  -6  301.90    5.56
  -4   6  10  238.76    4.06
  -4   6   9   22.00    1.51
   4  -6  -9   16.86    1.28
  -4   6   8    9.52    1.08
  -4   6   8    8.50    1.09
   4  -6  -8    6.24    0.96
  -4   6   7   20.33    1.66
  -4   6   7   20.65    1.87
   4  -6  -7   20.27    1.75
  -4   6   6   10.23    1.30
  -4   6   6    8.31    1.15
   4  -6  -6    9.08    1.33
  -4   6   5    1.00    0.67
  -4   6   5    3.56    0.80
   4  -6  -5    2.31    0.85
  -4   6   4   70.72    4.08
   4  -6  -4   68.52    3.59
  -4   6   3   34.85    3.08
   4  -6  -3   34.76    2.64
  -4   6   3   31.25    2.58
  -4   6   2    1.30    0.95
   4  -6  -2    0.19    0.69
  -4   6   2    1.57    0.67
  -4   6   1  129.42    6.17
   4  -6  -1  129.41    5.03
  -4   6   1  132.13    5.84
  -4   6   0    0.24    0.91
   4  -6   0    0.44    0.62
  -4   6   0    1.00    0.64
  -4   6  -1   48.86    3.91
   4  -6   1   57.93    3.30
  -4   6  -1   49.89    3.74
  -4   6  -2    6.04    1.60
  -4   6  -2    5.30    1.34
  -4   6  -3  168.56    6.74
  -4   6  -3  173.03    6.87
  -4   6  -4  169.02    6.45
  -4   6  -4  178.21    6.81
  -4   6  -5   36.44    2.81
  -4   6  -5   38.87    3.11
  -4   6  -6    0.35    0.55
  -4   6  -6    2.40    0.97
   4  -6   7   14.66    1.50
  -4   6  -7   15.71    1.78
   4  -6   8    1.66    0.67
  -4   6  -8    0.97    0.55
  -4   6  -9   45.69    2.28
  -4   6 -10  162.53    4.24
  -4   5  12   22.25    1.29
  -4   5  11   17.38    1.41
   4  -5 -11   12.24    1.11
  -4   5  10    8.74    1.17
   4  -5 -10    6.78    0.97
  -4   5   9  102.72    4.11
   4  -5  -9   90.50    3.87
  -4   5   9   95.40    3.78
  -4   5   8   61.08    3.39
  -4   5   8   59.18    3.39
   4  -5  -8   55.23    3.25
  -4   5   7  111.70    4.73
   4  -5  -7   99.34    4.57
  -4   5   6  108.10    4.78
  -4   5   6  107.41    4.79
   4  -5  -6  105.27    4.84
  -4   5   5   16.98    2.16
   4  -5  -5   15.97    2.03
  -4   5   4  225.79    8.10
   4  -5  -4  227.46    7.33
  -4   5   3   17.82    2.47
   4  -5  -3   16.87    2.08
   4  -5  -2  224.14    7.22
  -4   5   2  213.47    7.73
   4  -5  -1   96.44    4.72
  -4   5   1   92.33    5.30
  -4   5   0   19.02    2.57
  -4   5  -1    3.18    1.30
  -4   5  -2   52.23    4.20
  -4   5  -3    0.73    1.00
  -4   5  -3    0.60    0.95
  -4   5  -4  106.73    5.84
  -4   5  -4  113.94    6.14
  -4   5  -5  158.01    6.80
  -4   5  -5  170.36    7.34
  -4   5  -6   95.31    4.95
   4  -5   6   89.06    4.22
  -4   5  -6   95.21    5.37
   4  -5   7    1.67    0.74
  -4   5  -7    2.54    1.12
   4  -5   8   88.58    4.14
   4  -5   8   91.59    3.84
  -4   5  -8   91.56    4.79
   4  -5   9   60.46    3.21
  -4   5  -9   64.91    3.75
   4  -5  10  187.48    5.17
  -4   5 -10  200.49    5.83
  -4   5 -11    0.83    0.45
  -4   5 -12    6.98    1.07
  -4   4  13   41.89    1.85
  -4   4  12   39.85    2.21
   4  -4 -12   31.80    1.85
  -4   4  11   92.60    3.83
   4  -4 -11   77.46    3.36
  -4   4  10   20.42    2.04
  -4   4  10   20.75    1.82
   4  -4 -10   18.53    1.89
  -4   4   9   19.08    2.06
  -4   4   9   20.56    2.06
   4  -4  -9   16.30    1.91
  -4   4   8   47.60    3.34
  -4   4   8   46.27    3.37
   4  -4  -8   48.29    3.39
  -4   4   7   15.15    2.02
   4  -4  -7   14.85    2.02
   4  -4  -6   45.52    3.45
  -4   4   5  110.21    5.50
   4  -4  -5  118.38    5.44
  -4   4   4  146.56    6.66
  -4   4   3  424.20   11.64
  -4   4   2  834.65   16.60
  -4   4   1   27.77    6.31
  -4   4   1   26.08    3.10
  -4   4   1   27.08    2.90
  -4   4   0   76.49   10.01
  -4   4   0   71.42    4.73
  -4   4  -1  250.25   17.93
  -4   4  -1  243.25    8.79
  -4   4  -2  266.34   18.44
  -4   4  -2  290.53    9.72
  -4   4  -3  548.23   26.48
  -4   4  -3  540.87   13.61
  -4   4  -3  578.32   13.81
  -4   4  -4    2.36    1.25
  -4   4  -4    1.04    0.90
  -4   4  -5  137.09    6.58
  -4   4  -5  147.60    7.06
  -4   4  -6  312.87    9.53
  -4   4  -6  314.17   10.14
  -4   4  -7   -2.72    1.08
  -4   4  -7   -0.09    0.99
   4  -4   8   21.43    2.32
  -4   4  -8   21.57    2.70
   4  -4   9  154.26    5.73
   4  -4   9  148.70    5.76
  -4   4  -9  159.98    6.67
   4  -4  10    2.75    1.02
   4  -4  10    5.53    1.19
  -4   4 -10    3.77    1.11
   4  -4  11   20.42    1.96
  -4   4 -11   15.05    1.79
   4  -4  12   36.25    2.30
  -4   4 -12   35.52    2.39
   4  -4  13    5.48    0.80
  -4   4 -13    6.04    1.05
  -4   4 -14   69.52    2.75
  -4   3  13   87.92    3.14
  -4   3  13   76.51    2.52
  -4   3  12   53.70    2.87
  -4   3  12   52.03    2.51
  -4   3  11  104.37    4.38
  -4   3  10    6.40    1.35
  -4   3  10    4.31    1.00
  -4   3   9  108.72    5.11
  -4   3   9  107.23    5.02
  -4   3   8   -0.45    0.87
  -4   3   8   -1.13    0.94
  -4   3   7  100.53    5.11
  -4   3   7   87.97    5.08
  -4   3   6   96.14    5.01
  -4   3   5  345.41    9.49
  -4   3   5  326.14    9.00
  -4   3   4   21.65    2.55
  -4   3   4   34.12    6.61
  -4   3   3  432.51   21.98
  -4   3   3  446.41   11.51
  -4   3   2  411.89   21.63
  -4   3   2  397.29   11.01
  -4   3   1   40.40    3.63
  -4   3   1   39.65    7.38
  -4   3   0  353.83   20.12
  -4   3   0  378.10   10.94
  -4   3   0  368.41    9.96
  -4   3  -1   10.64    3.68
  -4   3  -1   11.46    1.91
  -4   3  -1   16.91    2.25
  -4   3  -2   36.76    6.65
  -4   3  -2   35.15    3.44
  -4   3  -2   36.19    3.36
  -4   3  -3  304.65    9.87
  -4   3  -3  294.68    9.38
  -4   3  -4   36.62    3.48
  -4   3  -4   37.48    6.60
  -4   3  -4   45.16    3.83
  -4   3  -5   29.54    3.05
  -4   3  -5   31.65    5.89
  -4   3  -5   31.19    3.23
  -4   3  -6  167.07   13.47
  -4   3  -6  178.46    7.21
  -4   3  -6  181.82    7.63
  -4   3  -7  127.00    5.85
  -4   3  -7  119.50    6.28
   4  -3   8  136.06    6.09
  -4   3  -8  124.49    6.30
   4  -3   9   99.80    5.20
  -4   3  -9   96.65    5.49
   4  -3  10   33.08    2.98
  -4   3 -10   30.07    2.97
   4  -3  11    9.26    1.61
  -4   3 -11   11.00    1.82
   4  -3  12    0.57    0.59
  -4   3 -12   -1.93    0.81
   4  -3  13    0.87    0.75
  -4   3 -13   -0.09    0.61
   4  -3  14    0.57    0.40
  -4   3 -14    1.30    0.69
   4  -3  15   56.63    2.38
  -4   3 -15   56.73    2.52
  -4   2  14    0.24    0.31
  -4   2  14    0.73    0.34
  -4   2  13    6.10    0.96
  -4   2  13    5.42    0.94
  -4   2  12   28.52    2.23
  -4   2  11   25.81    2.35
  -4   2  10  171.40    5.98
  -4   2  10  172.73    6.33
  -4   2   9   69.76    4.21
  -4   2   9   74.36    4.31
  -4   2   8   94.52    5.00
  -4   2   8   94.75    5.10
  -4   2   8   97.93    4.84
  -4   2   7   88.69    4.86
  -4   2   7   89.68    5.09
  -4   2   7  101.46    4.92
  -4   2   6   17.79    2.18
  -4   2   6   21.16    2.56
  -4   2   5  115.37    5.38
  -4   2   4  221.67    7.54
  -4   2   4  209.66    7.05
  -4   2   3  176.49   13.21
  -4   2   3  183.14    6.98
  -4   2   3  175.02    6.19
  -4   2   2    3.01    1.31
  -4   2   2    1.48    0.79
  -4   2   1   32.92    3.06
  -4   2   1   18.71    4.21
  -4   2   0  232.57   15.32
  -4   2   0  246.66    8.33
  -4   2  -1  115.39   10.73
  -4   2  -2   93.32    9.72
  -4   2  -2  103.44    5.42
  -4   2  -3   14.09    4.00
  -4   2  -3    8.11    1.60
  -4   2  -4    3.60    1.79
  -4   2  -4    6.68    1.52
  -4   2  -4    3.07    1.04
  -4   2  -5   32.51    3.10
  -4   2  -5   23.34    4.68
  -4   2  -5   32.63    3.09
  -4   2  -6  297.23   17.12
  -4   2  -6  291.69    8.84
  -4   2  -6  291.58    9.29
  -4   2  -7  214.29   14.27
  -4   2  -7  223.62    7.59
  -4   2  -7  213.19    8.07
  -4   2  -8  207.15    8.00
  -4   2  -9   71.65    4.72
   4  -2   9   76.88    4.62
   4  -2  10   18.01    2.32
  -4   2 -10   19.72    2.50
   4  -2  11  349.53    9.83
  -4   2 -11  346.43    9.91
   4  -2  12  150.24    6.30
  -4   2 -12  145.48    6.13
   4  -2  13  323.24    8.84
  -4   2 -13  317.98    9.41
   4  -2  14  254.12    7.31
  -4   2 -14  252.42    7.55
   4  -2  15  166.17    5.31
  -4   2 -15  162.21    5.09
   4  -2  16  115.11    3.76
  -4   1  14    3.12    0.58
  -4   1  14    3.65    0.68
  -4   1  13    6.09    0.96
  -4   1  13    6.97    1.04
  -4   1  12    4.66    1.02
  -4   1  12    4.74    1.06
  -4   1  11   29.18    2.48
  -4   1  10  270.43    7.96
  -4   1  10  251.94    7.34
  -4   1   9   51.63    3.65
  -4   1   9   52.31    3.65
  -4   1   8  119.53    5.62
  -4   1   8  116.67    5.69
  -4   1   7 1304.26   18.49
  -4   1   7 1324.81   19.32
  -4   1   6  360.40    9.50
  -4   1   6  346.82    9.96
  -4   1   5  419.18   10.08
  -4   1   5  417.33   10.76
  -4   1   4  137.61    5.65
  -4   1   4  138.42    6.21
  -4   1   4  129.54    5.54
  -4   1   4  136.69   11.07
  -4   1   3  838.18   14.91
  -4   1   3  845.99   27.62
  -4   1   2  593.53   23.17
  -4   1   1  152.42   11.81
  -4   1   0  242.28   14.83
  -4   1  -1   41.81    6.26
  -4   1  -2   14.86    3.86
  -4   1  -3   41.69    6.43
  -4   1  -4  166.63   12.33
  -4   1  -5  113.81   10.20
  -4   1  -6  210.05    7.58
  -4   1  -6  194.62   13.27
  -4   1  -7   55.77    3.82
  -4   1  -7   54.01    3.95
  -4   1  -7   49.07    6.80
  -4   1  -8  207.36    7.80
   4  -1   9   20.91    2.66
  -4   1  -9   15.76    2.37
   4  -1  10  237.41    8.22
  -4   1 -10  212.14    8.04
   4  -1  11  351.17    9.95
  -4   1 -11  348.91   10.17
  -4   1 -11  335.04   10.77
   4  -1  12  110.75    5.60
  -4   1 -12  102.14    5.88
   4  -1  13   32.01    3.12
  -4   1 -13   26.55    2.93
   4  -1  14    8.35    1.64
  -4   1 -14    5.77    1.36
   4  -1  15   26.87    2.46
  -4   1 -15   31.22    2.47
   4  -1  16   45.14    2.81
   4  -1  17   68.86    2.90
  -4   0  14    1.87    0.52
  -4   0  13  106.38    3.56
  -4   0  13  102.04    3.46
  -4   0  12    6.23    1.09
  -4   0  12    8.38    1.33
  -4   0  12    7.47    1.17
  -4   0  11   53.41    3.27
  -4   0  11   54.25    3.05
  -4   0  11   59.08    3.63
  -4   0  11   55.98    3.39
  -4   0  10    5.76    1.30
  -4   0  10    2.39    0.77
  -4   0  10    4.26    1.18
  -4   0  10    6.20    1.31
  -4   0   9   67.02    4.08
  -4   0   9   65.94    4.06
  -4   0   9   66.43    4.09
  -4   0   8  244.35    7.89
  -4   0   8  251.53    8.19
  -4   0   8  233.00    7.65
  -4   0   7   75.95    4.43
  -4   0   7   78.74    4.70
  -4   0   7   76.79    4.43
  -4   0   6   11.72    1.80
  -4   0   6   13.76    2.05
  -4   0   6   16.47    2.10
  -4   0   5    5.56    1.28
  -4   0   5    8.08    1.60
  -4   0   5    6.09    1.44
  -4   0   4    0.64    1.82
  -4   0   4    1.95    0.78
  -4   0   4    0.35    0.67
  -4   0   4   -0.92    0.63
  -4   0   4    1.14    0.77
  -4   0   4    1.47    0.83
  -4   0   3    2.53    1.21
  -4   0   3    1.48    0.88
  -4   0   2  153.87   11.51
  -4   0   1  127.85   10.72
  -4   0   0  219.37   13.90
  -4   0  -1  235.35   14.22
  -4   0  -2   17.82    4.11
  -4   0  -3    9.47    3.05
  -4   0  -4   34.36    5.59
  -4   0  -5   23.73    4.68
  -4   0  -6  155.40   11.58
  -4   0  -7  288.66    8.75
  -4   0  -7  275.39    9.19
  -4   0  -7  281.96   15.55
   4   0   8  110.07    5.20
  -4   0  -8  109.43    5.52
  -4   0  -8  101.95    9.21
  -4   0  -8  107.98    5.92
   4   0   9    0.79    0.76
  -4   0  -9    1.47    1.07
  -4   0  -9    0.62    1.05
   4   0  10  335.34    9.51
  -4   0 -10  357.34   10.27
  -4   0 -10  338.52   10.73
   4   0  11  110.86    5.60
  -4   0 -11  115.76    6.32
   4   0  12    4.59    1.30
  -4   0 -12    5.55    1.55
   4   0  13  138.22    6.22
  -4   0 -13  134.82    6.34
   4   0  14   81.44    4.64
  -4   0 -14   81.42    4.57
   4   0  15   80.37    4.36
  -4   0 -15   78.05    3.93
   4   0  16    2.11    0.77
   4   0  17   37.97    2.41
  -4   0 -18   44.94    2.20
   4   0  18   42.33    2.06
  -4  -1  14   -0.28    0.33
  -4  -1  13    4.77    0.84
  -4  -1  13    3.71    0.72
  -4  -1  12   13.11    1.57
  -4  -1  12   11.22    1.40
  -4  -1  11   16.22    1.81
  -4  -1  11   19.04    1.80
  -4  -1  11   19.00    2.06
  -4  -1  11   20.28    2.09
  -4  -1  10    0.24    0.69
  -4  -1  10   -0.24    0.62
  -4  -1  10   -0.10    0.78
  -4  -1  10    0.85    0.71
  -4  -1   9   88.27    4.61
  -4  -1   9   78.57    4.38
  -4  -1   9   84.91    4.73
  -4  -1   9   84.90    4.71
  -4  -1   8 1201.83   20.16
  -4  -1   8 1190.31   17.34
  -4  -1   8 1192.84   17.67
  -4  -1   8 1182.28   17.67
  -4  -1   8 1202.53   17.89
  -4  -1   7   40.00    3.76
  -4  -1   7   43.73    3.51
  -4  -1   7   38.05    3.17
  -4  -1   7   34.64    3.12
  -4  -1   7   34.68    3.13
  -4  -1   6   19.23    2.68
  -4  -1   6   18.72    2.33
  -4  -1   6   18.03    2.30
  -4  -1   6   18.11    2.71
  -4  -1   6   15.97    2.13
  -4  -1   6   16.26    2.18
  -4  -1   6   13.06    5.91
  -4  -1   5  550.82   12.96
  -4  -1   5  552.66   13.71
  -4  -1   5  580.90   11.83
  -4  -1   5  574.63   12.54
  -4  -1   5  569.29   11.90
  -4  -1   5  569.68   11.58
  -4  -1   5  560.16   12.03
  -4  -1   5  591.14   29.77
  -4  -1   4   24.96    2.79
  -4  -1   4   25.93    4.91
  -4  -1   4   22.78    2.77
  -4  -1   4   28.86    2.71
  -4  -1   4   23.21    2.80
  -4  -1   4   21.08    2.31
  -4  -1   4   25.56    2.73
  -4  -1   4   21.38    2.33
  -4  -1   4   21.09    2.34
  -4  -1   3   66.81    4.56
  -4  -1   3   66.38    3.81
  -4  -1   3   71.57    4.32
  -4  -1   3   60.88    3.68
  -4  -1   3   70.05    4.13
  -4  -1   3   66.70    3.96
  -4  -1   3   63.45    7.51
  -4  -1   2   18.83    4.37
  -4  -1   1  124.25   10.54
  -4  -1   0   96.73    9.28
  -4  -1  -1    9.82    3.35
  -4  -1  -2  112.85   10.03
  -4  -1  -3  980.17   29.24
  -4  -1  -4   85.26    8.73
  -4  -1  -5  990.99   29.59
  -4  -1  -6 1049.06   30.45
  -4  -1  -7   14.52    3.90
  -4  -1  -7   11.31    1.96
  -4  -1  -8   17.18    4.03
   4   1   8   20.85    2.23
  -4  -1  -8   15.68    2.43
   4   1   9   23.16    2.46
  -4  -1  -9   26.12    5.24
  -4  -1  -9   27.31    3.07
  -4  -1 -10  489.57   23.23
   4   1  10  472.37   11.01
  -4  -1 -10  503.19   12.86
  -4  -1 -11  230.13   16.40
   4   1  11  214.73    7.59
  -4  -1 -11  220.84    8.51
   4   1  12  242.02    8.12
  -4  -1 -12  249.13    8.84
   4   1  13   46.06    3.59
  -4  -1 -13   47.14    3.73
   4   1  14   -0.65    0.75
  -4  -1 -14   -0.37    0.89
   4   1  15   82.24    4.41
   4   1  16   26.39    2.31
  -4  -1 -17  176.05    5.61
   4   1  17  171.61    5.15
  -4  -1 -18   66.43    2.83
   4   1  18   70.37    2.72
  -4  -2  13   37.30    1.89
  -4  -2  13   34.53    1.92
  -4  -2  12   28.93    2.02
  -4  -2  12   29.44    2.15
  -4  -2  11   79.25    3.25
  -4  -2  11   75.09    3.70
  -4  -2  11   78.62    3.91
  -4  -2  10  130.19    6.13
  -4  -2  10  127.71    4.87
  -4  -2  10  126.79    5.22
  -4  -2  10  134.56    5.55
  -4  -2   9  253.21    8.95
  -4  -2   9  263.48    7.72
  -4  -2   9  249.90    7.91
  -4  -2   9  262.63    7.59
  -4  -2   9  258.34    8.14
  -4  -2   8   24.22    2.96
  -4  -2   8   24.69    2.54
  -4  -2   8   23.63    2.56
  -4  -2   8   23.39    2.63
  -4  -2   8   24.60    2.72
  -4  -2   7    0.96    1.16
  -4  -2   7   -0.19    1.00
  -4  -2   7   -1.12    1.36
  -4  -2   7   -0.43    0.70
  -4  -2   7    0.83    0.92
  -4  -2   7   -0.52    0.69
  -4  -2   7   -1.02    1.02
  -4  -2   6   48.75    4.09
  -4  -2   6   54.67    4.73
  -4  -2   6   59.68    3.99
  -4  -2   6   56.44    4.09
  -4  -2   6   55.08    3.95
  -4  -2   6   52.37    3.88
  -4  -2   6   48.23    4.19
  -4  -2   5   39.07    3.57
  -4  -2   5   38.83    3.91
  -4  -2   5   39.38    3.27
  -4  -2   5   46.09    3.66
  -4  -2   5   47.01    3.55
  -4  -2   5   41.28    3.28
  -4  -2   5   42.81    3.54
  -4  -2   5   35.22    8.07
  -4  -2   4   56.29    4.09
  -4  -2   4   47.10    4.23
  -4  -2   4   57.97    3.90
  -4  -2   4   58.96    4.14
  -4  -2   4   56.84    3.94
  -4  -2   4   52.43    3.77
  -4  -2   4   53.60    3.92
  -4  -2   4   57.22   10.19
  -4  -2   3  157.72    7.35
  -4  -2   3  171.93    6.35
  -4  -2   3  164.65    6.71
  -4  -2   3  174.44    6.47
  -4  -2   3  165.23    6.50
  -4  -2   3  160.49    7.30
  -4  -2   3  157.78    6.39
  -4  -2   3  157.91   15.72
  -4  -2   3  168.42   12.57
  -4  -2   2   11.65    3.89
  -4  -2   2    7.45    1.72
  -4  -2   2    8.20    1.47
  -4  -2   2    8.87    1.60
  -4  -2   2    9.08    1.53
  -4  -2   2    8.04    1.53
  -4  -2   2    7.54    1.55
  -4  -2   2    6.28    3.22
  -4  -2   1   20.76    4.86
  -4  -2   1   22.14    2.56
  -4  -2   1   22.87    2.29
  -4  -2   1   26.11    2.75
  -4  -2   1   21.79    2.89
  -4  -2   1   23.17    2.50
  -4  -2   0  237.67   15.12
  -4  -2  -1   86.37    9.25
  -4  -2  -2  468.30   21.32
  -4  -2  -3 1068.30   31.70
  -4  -2  -4  471.18   21.25
  -4  -2  -5    2.97    2.60
  -4  -2  -6  206.02    7.46
  -4  -2  -6  218.35   14.43
  -4  -2  -6  224.60    8.16
  -4  -2  -7    0.83    0.81
  -4  -2  -7    0.72    0.86
  -4  -2  -8    4.14    2.73
  -4  -2  -8   10.33    1.92
  -4  -2  -8    9.86    2.02
  -4  -2  -9  252.27    9.10
   4   2  10   16.78    2.20
  -4  -2 -10   19.08    2.64
   4   2  11   88.96    4.78
   4   2  12   16.93    2.18
   4   2  13   48.70    3.54
  -4  -2 -14   11.79    2.22
   4   2  14   10.77    1.81
  -4  -2 -15    3.63    1.28
   4   2  15    6.04    1.27
  -4  -2 -16   14.50    1.92
   4   2  16   12.28    1.53
  -4  -2 -17    4.17    0.93
   4   2  17    2.12    0.63
  -4  -2 -18   69.51    2.76
   4   2  18   60.57    2.27
  -4  -3  12  114.54    3.16
  -4  -3  12  114.21    3.54
  -4  -3  11   41.76    2.38
  -4  -3  11   44.94    2.66
  -4  -3  10   84.86    4.52
  -4  -3  10   90.63    3.97
  -4  -3  10   92.36    4.28
  -4  -3   9   37.21    3.27
  -4  -3   9   35.68    2.69
  -4  -3   9   38.67    2.88
  -4  -3   9   37.01    2.98
  -4  -3   8   46.48    3.82
  -4  -3   8   43.95    3.25
  -4  -3   8   48.09    3.38
  -4  -3   8   47.17    3.56
  -4  -3   8   40.33    3.85
  -4  -3   7    1.63    1.16
  -4  -3   7    1.18    0.92
  -4  -3   7    1.94    1.32
  -4  -3   7    0.00    0.80
  -4  -3   7    1.07    0.89
  -4  -3   7    1.37    0.89
  -4  -3   6  231.91    8.55
  -4  -3   6  218.09    9.24
  -4  -3   6  220.01    7.81
  -4  -3   6  230.27    7.77
  -4  -3   6  217.07    7.21
  -4  -3   6  221.05    7.94
  -4  -3   6  203.31    8.57
  -4  -3   5    9.49    2.09
  -4  -3   5   10.16    1.94
  -4  -3   5    9.24    2.03
  -4  -3   5    9.90    1.83
  -4  -3   5    8.98    1.63
  -4  -3   5    9.89    1.70
  -4  -3   5   11.15    1.94
  -4  -3   4   63.93    4.43
  -4  -3   4   62.16    4.49
  -4  -3   4   67.44    5.14
  -4  -3   4   67.68    4.44
  -4  -3   4   66.65    4.21
  -4  -3   4   66.89    4.27
  -4  -3   4   64.35    4.33
  -4  -3   4   66.80   10.57
  -4  -3   4   65.87    4.73
  -4  -3   3   57.85    4.27
  -4  -3   3   65.81    4.34
  -4  -3   3   63.70    4.10
  -4  -3   3   60.59    4.11
  -4  -3   3   57.85    4.02
  -4  -3   3   60.91   10.40
  -4  -3   2   48.29    7.33
  -4  -3   2   56.73    4.17
  -4  -3   2   56.70    3.98
  -4  -3   2   50.12    3.60
  -4  -3   2   63.07    4.22
  -4  -3   2   51.73    3.76
  -4  -3   2   47.72    9.20
  -4  -3   1   99.18    5.31
  -4  -3   1   90.60    5.74
  -4  -3   1   95.46    5.04
  -4  -3   1  101.06    4.94
  -4  -3   1   95.43    5.13
  -4  -3   1   93.05    4.95
  -4  -3   1   97.45   12.41
  -4  -3   1   99.63   10.49
  -4  -3   0   14.61    4.66
  -4  -3   0   14.02    1.99
  -4  -3   0   14.70    2.05
  -4  -3   0   17.06    2.60
  -4  -3   0   14.39    1.99
  -4  -3   0   13.22    1.85
  -4  -3   0   18.42    2.30
  -4  -3   0   13.32    1.90
  -4  -3   0   14.71    4.41
  -4  -3  -1   39.69    6.78
  -4  -3  -1   35.73    3.07
  -4  -3  -1   39.09    3.68
  -4  -3  -1   36.91    3.03
  -4  -3  -1   38.49    3.20
  -4  -3  -1   41.39    3.11
  -4  -3  -1   37.37    3.24
  -4  -3  -1   47.19    8.28
  -4  -3  -2  332.44    9.23
  -4  -3  -2  338.70   10.51
  -4  -3  -2  331.44    8.58
  -4  -3  -2  347.68    9.56
   4   3   2  351.49   20.35
  -4  -3  -2  311.99   20.64
  -4  -3  -2  380.51   19.91
   4   3   3   52.23    8.48
  -4  -3  -3   51.04    3.72
  -4  -3  -3   54.40    3.81
  -4  -3  -3   51.56    4.13
  -4  -3  -3   51.35    8.00
  -4  -3  -3   49.25    7.28
  -4  -3  -4  569.47   12.44
  -4  -3  -4  548.71   11.93
   4   3   4  610.20   28.69
  -4  -3  -4  564.06   25.66
  -4  -3  -4  558.10   24.29
  -4  -3  -5 1828.49   22.73
  -4  -3  -5 1850.97   43.88
   4   3   6    1.55    2.76
  -4  -3  -6   -0.55    1.64
  -4  -3  -6   -0.45    0.94
  -4  -3  -6    0.54    0.87
  -4  -3  -7  388.83   10.94
   4   3   7  414.33   25.59
  -4  -3  -7  357.02   19.25
  -4  -3  -8  778.89   15.89
   4   3   8  817.84   37.00
  -4  -3  -9   84.40    5.37
   4   3   9   91.13   12.72
  -4  -3 -10   83.94    5.40
  -4  -3 -11  150.60    7.19
  -4  -3 -12    1.66    1.08
  -4  -3 -13    9.22    1.95
  -4  -3 -14   69.91    4.60
   4   3  14   71.32    3.72
  -4  -3 -15    5.57    1.42
   4   3  15    8.43    1.29
  -4  -3 -16  114.96    4.82
   4   3  16  110.42    3.77
  -4  -3 -17   44.23    2.53
  -4  -3 -18   40.10    1.81
  -4  -4  11  271.46    4.98
  -4  -4  10  308.89    7.23
  -4  -4  10  318.99    6.59
  -4  -4   9   32.64    2.70
  -4  -4   9   30.66    2.21
  -4  -4   9   32.93    2.45
  -4  -4   8   20.96    2.36
  -4  -4   8   19.19    1.97
  -4  -4   8   21.45    2.20
  -4  -4   8   24.57    2.75
  -4  -4   7   31.40    2.98
  -4  -4   7   34.01    3.54
  -4  -4   7   36.89    2.99
  -4  -4   7   35.87    2.88
  -4  -4   7   34.90    2.98
  -4  -4   7   32.63    3.33
  -4  -4   6   17.93    2.70
  -4  -4   6   17.24    2.41
  -4  -4   6   19.66    2.93
  -4  -4   6   20.32    2.37
  -4  -4   6   22.16    2.43
  -4  -4   6   18.41    2.16
  -4  -4   6   22.78    2.60
  -4  -4   5   39.41    3.58
  -4  -4   5   33.10    3.73
  -4  -4   5   41.13    3.43
  -4  -4   5   41.84    3.36
  -4  -4   5   35.65    3.10
  -4  -4   5   44.03    3.57
  -4  -4   5   34.97    3.63
  -4  -4   4   90.99    5.14
  -4  -4   4   92.34    5.63
  -4  -4   4   86.66    5.86
  -4  -4   4   93.95    5.15
  -4  -4   4   89.01    4.87
  -4  -4   4   88.37    5.02
  -4  -4   4   90.84    5.03
  -4  -4   4   86.88    5.54
  -4  -4   3    0.53    0.98
  -4  -4   3    0.99    1.01
  -4  -4   3    0.26    0.85
  -4  -4   3    0.67    0.71
  -4  -4   3    0.62    0.88
  -4  -4   3    1.54    0.93
  -4  -4   3    1.01    0.74
  -4  -4   2    6.31    1.62
  -4  -4   2    5.96    1.80
  -4  -4   2    9.06    1.97
  -4  -4   2   13.60    2.17
  -4  -4   2    5.32    1.69
  -4  -4   2   15.71    2.40
  -4  -4   1  146.12    6.76
  -4  -4   1  140.74    6.80
  -4  -4   1  154.34    6.52
  -4  -4   1  142.29    6.13
  -4  -4   1  148.56    6.37
  -4  -4   1  132.09   15.03
  -4  -4   0    9.74    2.00
  -4  -4   0    9.43    1.80
  -4  -4   0    9.54    1.83
  -4  -4   0    3.98    3.73
  -4  -4  -1  119.82    5.98
  -4  -4  -1  118.51    6.11
  -4  -4  -1  127.50    6.85
  -4  -4  -1  126.21    5.65
  -4  -4  -1  119.91    5.92
  -4  -4  -1  112.70   13.39
  -4  -4  -2  542.99   12.59
  -4  -4  -2  554.37   12.87
  -4  -4  -2  537.29   13.63
  -4  -4  -2  542.35   11.46
  -4  -4  -2  540.16   12.38
  -4  -4  -2  518.89   27.34
  -4  -4  -3   90.32    5.29
  -4  -4  -3   98.04    5.84
  -4  -4  -3   90.40    4.56
   4   4   3   98.01   12.25
  -4  -4  -3   88.25    5.08
  -4  -4  -3   76.04   10.68
  -4  -4  -4    6.09    1.89
  -4  -4  -4    8.75    2.40
  -4  -4  -4    9.87    2.20
   4   4   4    2.49    4.09
  -4  -4  -5   27.55    3.08
  -4  -4  -5   29.48    3.27
  -4  -4  -5   25.37    2.73
   4   4   5   24.02    7.41
  -4  -4  -6  100.47    5.73
  -4  -4  -6   92.65    5.45
   4   4   6  101.16   13.64
  -4  -4  -7    8.37    2.06
  -4  -4  -7   10.33    1.95
   4   4   7    5.68    4.72
  -4  -4  -8  401.56   11.62
  -4  -4  -9   20.10    2.39
  -4  -4  -9   20.47    2.82
  -4  -4 -10   16.13    2.49
  -4  -4 -11  251.86    9.17
  -4  -4 -12  282.38    9.53
  -4  -4 -13  156.20    6.79
  -4  -4 -14   47.79    3.55
  -4  -4 -15   54.74    3.42
  -4  -4 -16   24.88    2.03
  -4  -4 -17    2.19    0.64
  -4  -4 -17    1.46    0.52
  -4  -5   9  139.02    4.16
  -4  -5   8  272.55    6.67
  -4  -5   8  273.39    7.45
  -4  -5   7   59.42    3.44
  -4  -5   7   55.96    3.08
  -4  -5   7   52.53    3.63
  -4  -5   6  214.19    6.93
  -4  -5   6  217.78    8.06
  -4  -5   6  213.81    6.44
  -4  -5   6  220.47    7.89
  -4  -5   5   89.46    4.66
  -4  -5   5   99.29    5.73
  -4  -5   5   87.29    4.38
  -4  -5   5   87.48    4.39
  -4  -5   5   87.74    5.23
  -4  -5   4  122.05    5.52
  -4  -5   4  120.71    6.22
  -4  -5   4  123.93    6.66
  -4  -5   4  126.95    5.63
  -4  -5   4  120.66    5.33
  -4  -5   4  120.75    6.25
  -4  -5   3    5.37    1.60
  -4  -5   3    6.24    1.64
  -4  -5   3    4.43    1.52
  -4  -5   3    6.57    1.47
  -4  -5   3    6.32    1.47
  -4  -5   2    3.14    1.37
  -4  -5   2    3.05    1.39
  -4  -5   2    4.29    1.22
  -4  -5   2    4.62    1.33
  -4  -5   1   35.02    3.39
  -4  -5   1   28.94    3.00
  -4  -5   1   35.78    3.57
  -4  -5   1   30.80    3.14
  -4  -5   0   80.46    5.09
  -4  -5   0   74.85    4.88
  -4  -5   0   79.60    5.28
  -4  -5   0   73.72    4.83
  -4  -5  -1   37.96    3.52
  -4  -5  -1   50.86    4.17
  -4  -5  -1   44.56    3.99
  -4  -5  -1   43.85    3.72
  -4  -5  -2    1.58    0.95
  -4  -5  -2    1.51    1.05
  -4  -5  -2    3.11    1.30
  -4  -5  -2    3.13    1.18
  -4  -5  -3    9.44    1.82
  -4  -5  -3    5.79    1.65
  -4  -5  -3    7.89    1.82
  -4  -5  -3    6.97    1.60
  -4  -5  -4  106.02    5.96
  -4  -5  -4  101.53    5.78
  -4  -5  -4  101.48    5.44
  -4  -5  -5    9.89    2.00
  -4  -5  -5    8.90    1.77
  -4  -5  -5    6.80    1.50
  -4  -5  -6   22.34    2.82
  -4  -5  -6   26.55    3.06
  -4  -5  -6   27.05    2.73
  -4  -5  -7  461.40   11.90
  -4  -5  -7  450.05   12.22
  -4  -5  -8  102.81    5.86
  -4  -5  -8   99.92    5.43
  -4  -5  -9   19.32    2.63
  -4  -5  -9   18.24    2.32
  -4  -5 -10   19.13    2.57
  -4  -5 -10   16.59    2.05
  -4  -5 -11    4.79    1.38
  -4  -5 -12    1.59    0.86
  -4  -5 -13   32.10    2.85
  -4  -5 -14   66.85    3.52
  -4  -5 -14   66.01    3.63
  -4  -5 -15  291.83    6.56
  -4  -5 -15  289.42    6.51
  -4  -5 -16  154.22    4.14
  -4  -5 -16  126.96    3.30
  -4  -6   7   -0.29    0.64
  -4  -6   6   19.96    1.64
  -4  -6   6   22.40    2.06
  -4  -6   5  151.23    4.73
  -4  -6   5  164.78    6.09
  -4  -6   5  158.78    5.89
  -4  -6   4   32.87    2.36
  -4  -6   4   34.64    3.11
  -4  -6   4   33.16    2.91
  -4  -6   3   47.11    3.69
  -4  -6   3   50.27    3.84
  -4  -6   3   43.73    3.50
  -4  -6   2  382.10   10.29
  -4  -6   2  375.69   10.54
  -4  -6   2  394.87   11.14
  -4  -6   2  374.51    9.50
  -4  -6   2  369.57    8.85
  -4  -6   1   97.91    5.34
  -4  -6   1   98.27    5.55
  -4  -6   1   99.75    5.12
  -4  -6   1   89.23    4.73
  -4  -6   0  138.14    6.34
  -4  -6   0  141.90    6.72
  -4  -6   0  141.99    6.21
  -4  -6   0  138.46    6.13
  -4  -6  -1  285.14    9.02
  -4  -6  -1  292.67    9.68
  -4  -6  -1  286.92    8.91
  -4  -6  -1  283.70    9.07
  -4  -6  -2   16.01    2.19
  -4  -6  -2   18.67    2.63
  -4  -6  -2   13.84    2.21
  -4  -6  -2   15.62    2.22
  -4  -6  -3   23.32    2.61
  -4  -6  -3   21.99    2.76
  -4  -6  -3   23.16    2.60
  -4  -6  -3   19.33    2.56
  -4  -6  -4   57.99    3.97
  -4  -6  -4   65.15    4.57
  -4  -6  -4   65.51    4.19
  -4  -6  -4   62.26    4.43
  -4  -6  -5   70.20    4.68
  -4  -6  -5   70.62    4.77
  -4  -6  -5   71.90    4.25
  -4  -6  -5   72.22    4.76
  -4  -6  -6    6.41    1.52
  -4  -6  -6    6.85    1.66
  -4  -6  -6    7.61    1.39
  -4  -6  -7   43.43    3.68
  -4  -6  -7   49.86    3.84
  -4  -6  -8    1.19    1.02
  -4  -6  -8    1.72    0.90
  -4  -6  -9   21.96    2.54
  -4  -6  -9   20.33    2.23
  -4  -6 -10   94.17    4.09
  -4  -6 -10  103.18    5.14
  -4  -6 -10   96.15    4.29
  -4  -6 -11   23.80    2.05
  -4  -6 -11   26.01    2.50
  -4  -6 -12  107.22    4.13
  -4  -6 -12  112.27    4.68
  -4  -6 -13   50.89    2.67
  -4  -6 -13   54.70    2.95
  -4  -6 -14   86.48    3.13
  -4  -6 -14   84.46    3.05
  -4  -7   4   14.60    1.52
  -4  -7   4   15.18    1.50
  -4  -7   3   17.83    1.78
  -4  -7   3   15.35    1.67
  -4  -7   2   24.09    2.27
  -4  -7   2   21.89    2.10
  -4  -7   2   21.84    2.05
  -4  -7   1   42.30    3.15
  -4  -7   1   39.89    3.00
  -4  -7   1   43.07    2.57
  -4  -7   1   37.85    2.78
  -4  -7   0   21.51    2.16
  -4  -7   0   22.53    2.43
  -4  -7   0   22.09    2.09
  -4  -7  -1  148.00    5.66
  -4  -7  -1  159.35    6.28
  -4  -7  -1  145.71    5.51
  -4  -7  -2  125.15    5.23
  -4  -7  -2  127.98    5.75
  -4  -7  -2  121.79    5.27
  -4  -7  -3    4.56    1.20
  -4  -7  -3    4.42    1.20
  -4  -7  -3    4.56    1.32
  -4  -7  -4  104.04    4.62
  -4  -7  -4  107.71    5.28
  -4  -7  -4  101.44    4.95
  -4  -7  -5   54.46    3.28
  -4  -7  -5   59.46    3.92
  -4  -7  -5   49.79    3.50
  -4  -7  -6   39.82    3.20
  -4  -7  -6   35.66    2.92
  -4  -7  -7    7.00    1.38
  -4  -7  -7    3.17    1.02
  -4  -7  -8    0.82    0.66
  -4  -7  -8    2.31    0.95
  -4  -7  -9  158.81    5.67
  -4  -7  -9  143.01    4.72
  -4  -7 -10   37.07    2.63
  -4  -7 -11   14.98    1.60
  -4  -7 -12   25.33    1.86
  -4  -7 -13   -0.25    0.32
  -4  -8  -1   14.63    1.44
  -4  -8  -1   11.82    1.18
  -4  -8  -2   96.31    3.72
  -4  -8  -2   95.59    3.49
  -4  -8  -3   16.02    1.60
  -4  -8  -4    9.26    1.27
  -4  -8  -5    5.35    1.06
  -4  -8  -6   19.95    1.77
  -4  -8  -7   33.41    2.12
  -4  -8  -8   36.07    2.07
  -5   6   6   98.86    2.84
  -5   6   5   14.71    1.37
  -5   6   4   43.78    2.43
  -5   6   3    2.07    0.78
  -5   6   3    4.21    1.04
  -5   6   2    9.83    1.32
  -5   6   1    0.30    0.45
  -5   6   0    0.82    0.55
  -5   6   0    1.05    0.56
  -5   6  -1   -0.30    0.66
  -5   6  -1   -1.01    0.66
  -5   6  -2    0.60    0.55
  -5   6  -2   -0.31    0.55
  -5   6  -3   34.71    2.42
  -5   6  -3   34.18    2.32
  -5   6  -4  143.29    4.47
  -5   6  -4  141.41    4.58
  -5   6  -5   61.21    2.90
  -5   6  -6   30.85    1.93
  -5   6  -7   10.70    1.08
  -5   5   8    9.76    0.99
  -5   5   7    2.21    0.60
  -5   5   7    1.58    0.58
  -5   5   6   44.34    2.70
  -5   5   5    7.01    1.26
  -5   5   4  197.87    5.97
  -5   5   4  197.08    6.39
  -5   5   3  106.04    4.75
  -5   5   2   20.48    2.27
  -5   5   1   60.63    4.01
  -5   5   0   17.77    2.33
  -5   5   0   18.03    1.97
  -5   5  -1    7.89    1.63
  -5   5  -1   10.36    1.62
  -5   5  -2  272.64    8.54
  -5   5  -2  266.94    7.86
  -5   5  -3   45.61    3.45
  -5   5  -3   43.74    3.26
  -5   5  -4    9.18    1.61
  -5   5  -4    8.30    1.51
  -5   5  -5   79.76    4.11
   5  -5   5   79.08    3.66
  -5   5  -5   79.57    4.28
  -5   5  -5   82.89    3.90
  -5   5  -6    0.83    0.58
   5  -5   6    1.62    0.67
  -5   5  -6   -0.30    0.60
  -5   5  -6    0.38    0.60
   5  -5   7   11.25    1.25
  -5   5  -7   11.21    1.56
  -5   5  -7   10.99    1.46
   5  -5   8   -0.51    0.45
  -5   5  -8   -0.25    0.45
  -5   5  -8   -0.23    0.55
  -5   5  -9    7.36    1.08
  -5   5  -9    6.33    1.04
  -5   5 -10   20.30    1.54
  -5   4  10   52.42    2.08
  -5   4   9   36.95    2.03
  -5   4   9   38.12    1.99
  -5   4   8    6.47    0.97
  -5   4   8    5.91    1.01
  -5   4   7   89.25    3.67
  -5   4   7   94.28    4.23
  -5   4   6   36.90    2.47
  -5   4   6   38.24    2.93
  -5   4   5   98.47    4.05
  -5   4   5  107.41    5.10
  -5   4   4    0.26    0.63
  -5   4   4    0.52    0.91
  -5   4   3    1.83    0.95
  -5   4   2  187.09    7.34
  -5   4   1   42.24    3.69
  -5   4   0   15.59    2.47
  -5   4   0   16.16    2.05
  -5   4  -1    1.14    0.91
  -5   4  -1    1.09    0.87
  -5   4  -2  118.58    6.18
  -5   4  -2  118.27    5.71
  -5   4  -3  139.79    6.68
  -5   4  -3  144.73    6.42
  -5   4  -4  115.14    5.89
  -5   4  -4  115.46    5.80
  -5   4  -4  110.79    5.34
  -5   4  -5   15.74    2.21
  -5   4  -5   14.30    2.08
  -5   4  -5   13.68    2.04
  -5   4  -6    3.75    1.05
  -5   4  -6    4.37    1.31
  -5   4  -6    5.70    1.39
  -5   4  -7   38.72    2.88
   5  -4   7   42.86    3.09
  -5   4  -7   40.62    3.32
  -5   4  -7   36.23    3.27
   5  -4   8   23.43    2.19
  -5   4  -8   25.35    2.47
  -5   4  -8   21.17    2.44
   5  -4   9    6.06    1.12
  -5   4  -9    5.58    1.24
  -5   4  -9    4.71    1.17
   5  -4  10   19.98    1.75
  -5   4 -10   17.98    1.84
  -5   4 -10   18.82    2.04
   5  -4  11    1.96    0.64
  -5   4 -11    1.10    0.68
  -5   4 -12   13.39    1.38
  -5   3  11  306.91    5.19
  -5   3  10   14.51    1.39
  -5   3  10   16.31    1.33
  -5   3   9    6.44    1.07
  -5   3   9    4.37    0.85
  -5   3   8   70.25    3.53
  -5   3   8   74.43    3.79
  -5   3   7   17.38    1.86
  -5   3   7   16.96    2.09
  -5   3   6   24.77    2.31
  -5   3   6   27.19    2.67
  -5   3   5  106.66    4.78
  -5   3   5  110.65    5.59
  -5   3   4  146.83    6.16
  -5   3   4  151.43    5.62
  -5   3   4  148.46    6.58
  -5   3   4  149.15    5.83
  -5   3   3   61.45    4.20
  -5   3   3   62.15    3.58
  -5   3   3   56.82    4.23
  -5   3   2   21.11    2.58
  -5   3   1  284.87    9.59
  -5   3   0  610.15   14.15
  -5   3  -1  321.33   10.42
  -5   3  -1  328.35    9.27
  -5   3  -2  330.58   10.58
  -5   3  -2  320.28    9.51
  -5   3  -3  126.88    6.50
  -5   3  -3  131.45    6.24
  -5   3  -4   73.24    4.89
  -5   3  -4   74.67    4.80
  -5   3  -4   74.15    4.71
  -5   3  -5    2.36    0.94
  -5   3  -5    1.74    1.18
  -5   3  -5    2.50    1.14
  -5   3  -6   62.54    4.27
  -5   3  -6   64.32    4.48
  -5   3  -6   63.91    4.59
  -5   3  -7   23.11    2.52
  -5   3  -7   22.79    2.72
  -5   3  -7   22.58    2.77
   5  -3   8   -0.42    0.76
  -5   3  -8    0.56    0.71
  -5   3  -8    0.65    0.87
   5  -3   9   72.93    4.15
  -5   3  -9   69.86    4.35
  -5   3  -9   66.42    4.58
   5  -3  10   23.77    2.33
  -5   3 -10   26.91    2.59
  -5   3 -10   24.27    2.72
   5  -3  11    9.25    1.42
  -5   3 -11    6.70    1.22
  -5   3 -11    7.89    1.50
   5  -3  12  190.66    5.55
  -5   3 -12  196.79    6.40
   5  -3  13   52.03    2.56
  -5   3 -13   55.75    3.01
  -5   3 -14   18.76    1.42
  -5   2  12    7.64    0.78
  -5   2  11   19.44    1.51
  -5   2  10   10.46    1.32
  -5   2  10   10.13    1.17
  -5   2   9  184.47    5.65
  -5   2   9  183.96    5.62
  -5   2   8  161.73    5.63
  -5   2   8  162.06    5.93
  -5   2   7  121.63    5.14
  -5   2   7  132.41    5.70
  -5   2   6    1.76    0.87
  -5   2   6    1.56    1.01
  -5   2   5   21.97    2.29
  -5   2   5   22.97    2.68
  -5   2   4    7.07    1.40
  -5   2   4    7.18    1.61
  -5   2   4    5.05    1.39
  -5   2   3  383.66    9.25
  -5   2   3  369.36   10.70
  -5   2   3  374.45    9.99
  -5   2   2   44.20    3.73
  -5   2   2   38.67    3.48
  -5   2   1   10.32    1.88
  -5   2   1   12.36    2.07
  -5   2   0  292.82    9.71
  -5   2  -1   57.79    4.42
  -5   2  -1   65.95    9.19
  -5   2  -2   86.41   10.58
  -5   2  -2   93.61    5.56
  -5   2  -2   90.63    4.87
  -5   2  -3  298.08    9.85
  -5   2  -3  283.72    8.91
  -5   2  -3  284.59    9.02
  -5   2  -3  273.55   18.65
  -5   2  -4  103.31    5.77
  -5   2  -4  101.55    5.48
  -5   2  -4  104.37    5.70
  -5   2  -5   56.65    4.28
  -5   2  -5   48.64    3.91
  -5   2  -5   55.76    4.33
  -5   2  -6  447.59   11.54
  -5   2  -6  435.71   11.61
  -5   2  -6  429.11   12.13
  -5   2  -7  102.42    5.67
  -5   2  -7   96.58    5.89
  -5   2  -8   -0.12    0.82
  -5   2  -8   -0.33    1.00
   5  -2   9   12.31    1.87
  -5   2  -9    8.83    1.77
  -5   2  -9   11.48    2.04
   5  -2  10    2.84    1.00
  -5   2 -10    2.92    1.10
  -5   2 -10    3.77    1.37
   5  -2  11   41.04    3.14
  -5   2 -11   40.89    3.24
  -5   2 -11   41.08    3.61
   5  -2  12   17.39    2.01
  -5   2 -12   18.10    2.28
   5  -2  13   19.97    1.98
  -5   2 -13   21.45    2.22
   5  -2  14    9.05    1.19
  -5   2 -14   11.40    1.43
   5  -2  15   31.18    1.83
  -5   1  12  108.79    2.99
  -5   1  11   39.18    2.18
  -5   1  11   37.37    1.99
  -5   1  10   13.49    1.52
  -5   1  10   14.07    1.45
  -5   1  10   11.88    1.30
  -5   1   9  102.27    4.35
  -5   1   9   95.57    4.20
  -5   1   9   94.22    3.93
  -5   1   8   19.41    2.10
  -5   1   8   20.18    2.16
  -5   1   8   21.87    2.06
  -5   1   7  100.06    4.78
  -5   1   7  105.89    5.23
  -5   1   7  103.46    4.53
  -5   1   6    7.26    1.50
  -5   1   6    9.88    1.87
  -5   1   6    6.14    1.29
  -5   1   5   16.14    2.04
  -5   1   5   16.72    2.31
  -5   1   5   16.82    2.04
  -5   1   4   29.61    2.73
  -5   1   4   35.43    3.34
  -5   1   4   29.87    2.81
  -5   1   3   57.11    3.68
  -5   1   3   63.77    4.47
  -5   1   3   56.94    3.98
  -5   1   2   86.95    4.41
  -5   1   2   84.20    5.14
  -5   1   2   80.70    4.81
  -5   1   2   89.73   10.02
  -5   1   1  481.36   11.91
  -5   1   1  513.82   24.66
  -5   1   0   25.57    5.89
  -5   1   0   22.43    2.66
  -5   1   0   22.12    2.59
  -5   1  -1  104.23    5.43
  -5   1  -1   99.77   11.20
  -5   1  -2  332.47    9.39
  -5   1  -2  358.00   20.95
  -5   1  -3   22.80    5.61
  -5   1  -3   20.92    2.42
  -5   1  -3   22.00    2.56
  -5   1  -4   -0.15    2.49
  -5   1  -4    3.36    1.25
  -5   1  -4    2.00    0.96
  -5   1  -5   21.10    5.46
  -5   1  -5   24.45    2.72
  -5   1  -5   23.42    2.87
  -5   1  -6  144.61    6.55
  -5   1  -6  143.34    7.00
  -5   1  -6  128.80   12.25
  -5   1  -7  232.87    8.43
  -5   1  -7  237.13    9.17
  -5   1  -8  314.30    9.82
  -5   1  -8  312.66   10.66
   5  -1   9  149.98    6.40
  -5   1  -9  147.70    6.73
  -5   1  -9  142.67    7.19
   5  -1  10  133.77    5.98
  -5   1 -10  136.15    6.37
  -5   1 -10  127.31    6.69
   5  -1  11  338.77    9.25
  -5   1 -11  317.96   10.09
   5  -1  12  133.21    5.64
  -5   1 -12  126.19    6.07
   5  -1  13   83.99    4.26
  -5   1 -13   83.29    4.58
   5  -1  14  226.41    6.40
  -5   1 -14  239.36    6.79
  -5   1 -15   49.44    2.71
   5  -1  15   49.69    2.69
  -5   1 -16   12.77    1.15
   5  -1  16   16.53    1.33
  -5   0  12    6.63    0.75
  -5   0  11   23.66    1.70
  -5   0  11   26.74    1.77
  -5   0  10    2.15    0.75
  -5   0  10    3.40    0.76
  -5   0  10    4.01    0.87
  -5   0   9  551.53   10.08
  -5   0   9  554.97   10.05
  -5   0   9  548.06    9.90
  -5   0   9  540.81    9.08
  -5   0   8  654.50   11.80
  -5   0   8  640.74   11.86
  -5   0   8  623.80   11.25
  -5   0   8  619.52   10.65
  -5   0   7   11.10    1.70
  -5   0   7   10.94    1.77
  -5   0   7    9.47    1.57
  -5   0   7   12.06    1.69
  -5   0   6  250.68    7.80
  -5   0   6  257.04    8.42
  -5   0   6  246.49    7.49
  -5   0   6  261.12    7.72
  -5   0   5  131.47    5.74
  -5   0   5  138.09    6.34
  -5   0   5  135.68    5.62
  -5   0   5  134.87    5.62
  -5   0   5  145.16    5.87
  -5   0   4  172.93    6.53
  -5   0   4  187.84    7.51
  -5   0   4  190.65    6.54
  -5   0   4  177.56    6.76
  -5   0   4  184.99    6.64
  -5   0   3   71.37    4.77
  -5   0   3   66.78    4.06
  -5   0   3   71.44    4.64
  -5   0   3   70.14    3.90
  -5   0   3   70.81    4.47
  -5   0   3   77.10    4.31
  -5   0   2   87.79    5.34
  -5   0   2   83.57    4.42
  -5   0   2   92.08    5.27
  -5   0   2   91.38    5.14
  -5   0   2   85.25    9.95
  -5   0   1 1275.25   20.29
  -5   0   1 1278.33   16.36
  -5   0   1 1268.74   19.12
  -5   0   1 1263.43   19.22
  -5   0   1 1294.82   38.81
  -5   0   0   54.12    8.46
  -5   0   0   49.41    4.15
  -5   0   0   48.12    3.77
  -5   0   0   46.54    3.77
  -5   0  -1    0.99    2.67
  -5   0  -1    3.69    1.30
  -5   0  -1    4.83    1.41
  -5   0  -2    3.04    3.05
  -5   0  -2    0.61    0.98
  -5   0  -2    0.05    1.06
  -5   0  -3    1.33    2.61
  -5   0  -3    2.76    1.18
  -5   0  -3    1.31    0.86
  -5   0  -4    3.49    3.40
  -5   0  -4    1.70    0.91
  -5   0  -4    2.94    0.94
  -5   0  -4    1.73    0.82
  -5   0  -5  815.79   15.39
  -5   0  -5  838.47   14.96
  -5   0  -5  833.65   16.41
  -5   0  -5  861.49   31.94
  -5   0  -6   70.21    4.50
  -5   0  -6   73.10    4.54
  -5   0  -6   71.28    5.02
  -5   0  -7   39.93    7.11
  -5   0  -7   41.33    3.41
  -5   0  -7   42.33    3.56
  -5   0  -7   39.10    3.80
   5   0   8   17.38    2.21
  -5   0  -8   20.02    2.30
  -5   0  -8   17.24    2.64
   5   0   9   18.06    2.28
  -5   0  -9   17.20    2.65
   5   0  10  168.85    6.70
  -5   0 -10  177.48    7.92
   5   0  11   22.18    2.48
  -5   0 -11   19.30    2.61
   5   0  12   28.46    2.70
  -5   0 -12   27.71    2.98
   5   0  13    0.72    0.78
  -5   0 -13    0.03    0.77
  -5   0 -14  107.33    4.93
   5   0  14  108.88    4.61
  -5   0 -14  112.96    4.87
  -5   0 -15   18.36    1.90
   5   0  15   17.47    1.78
  -5   0 -16   58.78    2.85
   5   0  16   58.89    2.67
  -5  -1  11   94.82    3.17
  -5  -1  10   12.83    1.31
  -5  -1  10   13.99    1.47
  -5  -1  10   14.54    1.44
  -5  -1   9   45.64    2.87
  -5  -1   9   47.01    2.89
  -5  -1   9   47.82    2.95
  -5  -1   9   45.23    2.83
  -5  -1   8    2.96    0.85
  -5  -1   8    3.74    1.07
  -5  -1   8    5.35    1.18
  -5  -1   8    4.35    1.07
  -5  -1   7   25.89    2.49
  -5  -1   7   31.13    2.83
  -5  -1   7   31.17    2.73
  -5  -1   7   28.94    2.65
  -5  -1   6   46.59    3.42
  -5  -1   6   44.52    3.51
  -5  -1   6   42.82    3.26
  -5  -1   6   42.00    3.31
  -5  -1   5   93.46    4.82
  -5  -1   5  103.01    5.40
  -5  -1   5   93.38    4.80
  -5  -1   5   91.70    4.67
  -5  -1   5   95.16    5.01
  -5  -1   4    8.33    1.94
  -5  -1   4    7.70    1.57
  -5  -1   4    8.12    1.69
  -5  -1   4    8.25    1.52
  -5  -1   4    6.26    1.51
  -5  -1   4    9.95    1.84
  -5  -1   3   61.64    4.74
  -5  -1   3   58.07    3.80
  -5  -1   3   61.18    4.27
  -5  -1   3   57.76    3.76
  -5  -1   3   63.26    4.23
  -5  -1   3   58.18    3.96
  -5  -1   2  208.44    8.62
  -5  -1   2  209.04    7.05
  -5  -1   2  211.11    7.87
  -5  -1   2  212.11    6.95
  -5  -1   2  215.51    7.95
  -5  -1   2  220.72    7.58
  -5  -1   2  216.80   15.64
  -5  -1   1    9.50    3.98
  -5  -1   1    9.24    2.03
  -5  -1   1    7.27    1.41
  -5  -1   1    6.93    1.59
  -5  -1   1    7.30    1.38
  -5  -1   1    7.03    1.63
  -5  -1   0   25.67    5.81
  -5  -1   0   28.00    3.24
  -5  -1   0   23.66    2.32
  -5  -1   0   25.39    2.70
  -5  -1   0   26.15    2.39
  -5  -1   0   22.69    2.68
  -5  -1  -1  330.61   10.82
  -5  -1  -1  324.97    9.27
  -5  -1  -1  331.30    9.99
  -5  -1  -1  313.22   19.79
  -5  -1  -2   79.04    4.46
  -5  -1  -2   77.39    4.91
  -5  -1  -2   69.66    9.74
  -5  -1  -3  160.46    6.92
  -5  -1  -3  153.63   13.97
  -5  -1  -4  392.66   10.76
  -5  -1  -4  393.06   22.14
  -5  -1  -5   80.59    4.84
  -5  -1  -5   80.77   10.04
  -5  -1  -5   80.70    5.21
  -5  -1  -6  130.06    6.02
  -5  -1  -6  127.23   12.49
  -5  -1  -6  137.14    6.83
  -5  -1  -7    5.46    3.41
  -5  -1  -7    9.73    1.68
   5   1   7    5.87    1.17
  -5  -1  -7    9.53    1.72
  -5  -1  -7    9.12    1.91
  -5  -1  -8  117.59    5.90
   5   1   8  123.14    5.43
  -5  -1  -8  116.38    6.44
  -5  -1  -9  168.93    7.16
   5   1   9  165.65    6.34
  -5  -1  -9  165.45    7.66
  -5  -1 -10    8.33    1.75
   5   1  10    7.37    1.50
  -5  -1 -10    9.38    2.02
  -5  -1 -11   68.02    4.65
   5   1  11   68.28    4.12
  -5  -1 -11   68.87    4.82
  -5  -1 -12  255.80    8.64
   5   1  12  254.40    7.74
  -5  -1 -12  267.74    9.00
  -5  -1 -13   75.02    4.54
   5   1  13   69.21    3.87
  -5  -1 -14   13.08    1.86
   5   1  14   13.68    1.67
  -5  -1 -15    5.48    1.12
   5   1  15    7.10    1.13
  -5  -1 -16    0.37    0.45
   5   1  16    0.14    0.36
  -5  -1 -17    0.81    0.44
  -5  -2  11   12.06    1.05
  -5  -2  10   96.64    3.07
  -5  -2  10  101.77    3.53
  -5  -2  10  100.08    3.52
  -5  -2   9  161.53    4.90
  -5  -2   9  163.04    5.07
  -5  -2   9  156.02    5.05
  -5  -2   8   45.77    2.98
  -5  -2   8   45.21    2.98
  -5  -2   8   45.99    3.05
  -5  -2   7  125.45    5.35
  -5  -2   7  131.65    5.33
  -5  -2   7  128.98    5.41
  -5  -2   6  119.36    5.55
  -5  -2   6  120.40    5.35
  -5  -2   6  118.59    5.52
  -5  -2   5   21.72    2.85
  -5  -2   5   21.17    2.37
  -5  -2   5   15.98    2.23
  -5  -2   5   18.68    2.26
  -5  -2   5   15.74    1.99
  -5  -2   5   17.50    2.27
  -5  -2   4   49.93    4.21
  -5  -2   4   48.20    3.55
  -5  -2   4   50.31    3.84
  -5  -2   4   47.19    3.51
  -5  -2   4   48.23    3.56
  -5  -2   4   47.23    3.71
  -5  -2   3   11.91    2.19
  -5  -2   3   14.05    1.99
  -5  -2   3   14.45    2.32
  -5  -2   3   15.65    2.15
  -5  -2   3   15.88    2.26
  -5  -2   3   15.95    2.39
  -5  -2   2   93.14    5.64
  -5  -2   2   96.35    6.03
  -5  -2   2  102.74    5.54
  -5  -2   2  106.27    5.15
  -5  -2   2  103.06    5.54
  -5  -2   2  102.59    5.43
  -5  -2   1   28.40    3.30
  -5  -2   1   32.50    3.71
  -5  -2   1   38.49    3.53
  -5  -2   1   30.35    2.99
  -5  -2   1   34.03    3.44
  -5  -2   0  169.75    7.97
  -5  -2   0  172.85    6.87
  -5  -2   0  180.25    6.50
  -5  -2   0  172.40    7.23
  -5  -2   0  170.48   14.56
  -5  -2  -1    4.09    3.34
  -5  -2  -1    1.44    1.35
  -5  -2  -1    1.73    1.01
  -5  -2  -1    1.05    1.01
  -5  -2  -2   41.81    7.78
  -5  -2  -2   42.73    4.42
  -5  -2  -2   45.71    3.49
  -5  -2  -2   44.08    3.90
  -5  -2  -3   63.90    9.21
  -5  -2  -3   62.59    4.43
  -5  -2  -4  979.93   16.97
  -5  -2  -4  981.37   34.98
  -5  -2  -5  286.05    8.74
  -5  -2  -5  281.32    9.00
  -5  -2  -6    5.01    2.89
  -5  -2  -6    3.40    1.16
  -5  -2  -6    8.11    1.61
  -5  -2  -7  805.14   15.37
  -5  -2  -7  839.59   14.78
  -5  -2  -8  342.73   10.26
  -5  -2  -9  363.29   10.71
  -5  -2 -10   54.21    4.18
  -5  -2 -11   19.23    2.57
   5   2  11   16.73    1.97
  -5  -2 -12  177.07    7.25
   5   2  12  174.52    5.89
  -5  -2 -13   33.92    3.11
   5   2  13   32.18    2.45
  -5  -2 -14   54.20    3.66
   5   2  14   49.95    2.81
  -5  -2 -15   11.94    1.65
   5   2  15   11.99    1.26
  -5  -2 -16   31.97    2.22
   5   2  16   27.39    1.52
  -5  -2 -17   13.02    1.15
  -5  -3   9  183.56    4.74
  -5  -3   9  184.89    4.90
  -5  -3   8    0.79    0.57
  -5  -3   8    0.35    0.55
  -5  -3   8    0.76    0.54
  -5  -3   7    1.89    0.81
  -5  -3   7    0.69    0.70
  -5  -3   7    0.61    0.65
  -5  -3   6   25.35    2.46
  -5  -3   6   25.05    2.37
  -5  -3   6   22.09    2.01
  -5  -3   6   25.44    2.51
  -5  -3   5   12.45    2.23
  -5  -3   5   16.78    2.16
  -5  -3   5   15.34    1.96
  -5  -3   5   13.86    1.76
  -5  -3   5   14.23    2.03
  -5  -3   4   14.85    2.41
  -5  -3   4   19.03    2.32
  -5  -3   4   19.34    2.28
  -5  -3   4   17.53    2.21
  -5  -3   4   13.24    2.00
  -5  -3   3   -0.77    1.02
  -5  -3   3    0.00    0.88
  -5  -3   3    0.02    0.62
  -5  -3   3   -0.40    0.90
  -5  -3   3   -0.01    0.91
  -5  -3   2   49.63    4.20
  -5  -3   2   50.85    3.83
  -5  -3   2   48.84    3.59
  -5  -3   2   53.66    3.93
  -5  -3   1   44.26    4.05
  -5  -3   1   49.95    3.76
  -5  -3   1   47.52    3.55
  -5  -3   1   46.97    3.81
  -5  -3   0   37.56    3.88
  -5  -3   0   42.94    3.47
  -5  -3   0   40.95    3.61
  -5  -3  -1  213.55    9.06
  -5  -3  -1  195.82    7.24
  -5  -3  -1  200.93    7.93
  -5  -3  -2  145.18    7.49
  -5  -3  -2  144.20    5.99
  -5  -3  -2  152.73    6.89
  -5  -3  -3    3.35    1.11
  -5  -3  -3    2.35    1.29
  -5  -3  -3    3.60    1.36
  -5  -3  -4   27.56    2.87
  -5  -3  -4   28.27    3.34
  -5  -3  -4   25.00    2.80
  -5  -3  -5    1.75    1.15
  -5  -3  -5    1.86    1.12
  -5  -3  -5    1.37    0.85
  -5  -3  -6  100.33    5.51
  -5  -3  -6  104.05    5.36
  -5  -3  -7    3.65    1.17
  -5  -3  -7    3.96    1.21
  -5  -3  -8   26.70    2.92
  -5  -3  -9   59.55    4.36
  -5  -3 -10   66.64    4.63
  -5  -3 -11  558.19   12.97
  -5  -3 -12   65.17    4.35
  -5  -3 -13    5.61    1.40
  -5  -3 -14  106.51    4.89
  -5  -3 -15    3.76    0.93
  -5  -3 -16    2.43    0.71
  -5  -4   6  123.09    3.95
  -5  -4   5   59.62    4.18
  -5  -4   5   68.62    3.80
  -5  -4   5   63.66    3.40
  -5  -4   4   40.32    3.64
  -5  -4   4   43.96    3.25
  -5  -4   4   41.10    3.01
  -5  -4   3    3.78    1.37
  -5  -4   3    5.11    1.24
  -5  -4   3    6.04    1.46
  -5  -4   3    2.61    1.18
  -5  -4   2    8.63    1.68
  -5  -4   2    8.17    1.82
  -5  -4   2   10.35    1.81
  -5  -4   2    9.15    1.58
  -5  -4   2   11.14    1.84
  -5  -4   1   10.74    1.82
  -5  -4   1   13.25    2.33
  -5  -4   1   10.85    1.81
  -5  -4   1   12.08    1.94
  -5  -4   0   13.61    2.02
  -5  -4   0   19.48    2.31
  -5  -4  -1   49.26    3.74
  -5  -4  -1   59.70    3.90
  -5  -4  -2  200.78    7.31
  -5  -4  -2  208.94    7.63
  -5  -4  -2  210.16    8.79
  -5  -4  -2  212.78    7.00
  -5  -4  -2  208.95    7.81
  -5  -4  -3  333.63    9.62
  -5  -4  -3  328.93    9.50
  -5  -4  -3  338.75   11.20
  -5  -4  -3  340.24    9.90
  -5  -4  -4  263.26    8.75
  -5  -4  -4  260.35    8.43
  -5  -4  -4  258.94    9.62
  -5  -4  -4  276.43    8.84
  -5  -4  -5    3.10    1.35
  -5  -4  -5    4.90    1.29
  -5  -4  -6  239.96    8.56
  -5  -4  -6  246.82    9.12
  -5  -4  -7  131.08    6.33
  -5  -4  -7  132.87    6.57
  -5  -4  -7  130.06    5.55
  -5  -4  -8   14.02    2.25
  -5  -4  -8   14.25    2.18
  -5  -4  -9  100.51    5.06
  -5  -4  -9  103.78    5.61
  -5  -4  -9  104.34    5.42
  -5  -4 -10    1.92    1.08
  -5  -4 -10    1.33    0.73
  -5  -4 -11  300.11    9.09
  -5  -4 -12   18.54    2.31
  -5  -4 -13   95.74    4.61
  -5  -4 -14    4.09    1.07
  -5  -4 -15  163.23    4.76
  -5  -4 -16  153.77    3.47
  -5  -4 -16  146.62    3.61
  -5  -5   5    7.60    1.50
  -5  -5   4   17.63    2.15
  -5  -5   4   17.73    1.71
  -5  -5   3  107.69    5.42
  -5  -5   3  107.35    4.57
  -5  -5   2  180.98    6.46
  -5  -5   2  175.77    7.18
  -5  -5   2  181.25    6.34
  -5  -5   2  178.20    5.81
  -5  -5   1   13.00    1.91
  -5  -5   1   13.53    2.20
  -5  -5   1   12.38    1.74
  -5  -5   1   13.92    1.95
  -5  -5   0  269.58    8.21
  -5  -5   0  266.78    8.39
  -5  -5   0  285.26    8.58
  -5  -5  -1  273.84    8.68
  -5  -5  -1  252.02    8.29
  -5  -5  -1  280.43    8.66
  -5  -5  -2    9.10    1.70
  -5  -5  -2    7.12    1.70
  -5  -5  -2    9.50    1.82
  -5  -5  -3   11.50    1.89
  -5  -5  -3   15.89    2.34
  -5  -5  -3   13.38    1.96
  -5  -5  -4   72.94    4.78
  -5  -5  -4   70.16    4.42
  -5  -5  -4   65.93    4.33
  -5  -5  -4   71.04    4.35
  -5  -5  -5    7.89    1.64
  -5  -5  -5    8.23    1.66
  -5  -5  -5   12.50    2.06
  -5  -5  -5    9.82    1.63
  -5  -5  -6    2.22    1.04
  -5  -5  -6    0.79    0.72
  -5  -5  -6   -0.01    1.02
  -5  -5  -6    1.52    0.72
  -5  -5  -7    0.93    0.91
  -5  -5  -7    0.26    0.85
  -5  -5  -7   -0.28    0.71
  -5  -5  -7    1.33    0.66
  -5  -5  -8   -0.58    0.81
  -5  -5  -8    0.43    0.84
  -5  -5  -9   25.58    2.73
  -5  -5  -9   24.90    2.43
  -5  -5 -10  112.87    5.34
  -5  -5 -10  108.20    4.39
  -5  -5 -11    8.92    1.18
  -5  -5 -11    8.41    1.47
  -5  -5 -12    1.93    0.67
  -5  -5 -12    1.88    0.86
  -5  -5 -13  188.98    4.64
  -5  -5 -13  201.40    5.79
  -5  -5 -14  184.06    4.01
  -5  -5 -14  202.59    5.05
  -5  -6   3   61.41    3.31
  -5  -6   2  160.80    5.68
  -5  -6   1   48.01    3.01
  -5  -6   1   52.09    3.47
  -5  -6   1   51.02    3.01
  -5  -6   1   48.17    2.65
  -5  -6   0    0.12    0.67
  -5  -6   0    1.05    0.64
  -5  -6   0    0.49    0.70
  -5  -6   0   -0.06    0.60
  -5  -6  -1   29.58    2.60
  -5  -6  -1   30.90    2.52
  -5  -6  -1   31.23    2.59
  -5  -6  -2   61.11    3.75
  -5  -6  -2   65.24    3.69
  -5  -6  -2   64.60    3.80
  -5  -6  -3   77.76    4.25
  -5  -6  -3   82.51    4.13
  -5  -6  -3   82.94    4.42
  -5  -6  -4    4.44    1.14
  -5  -6  -4    4.15    1.14
  -5  -6  -4    4.74    1.14
  -5  -6  -5   -0.03    0.73
  -5  -6  -5   -0.08    0.62
  -5  -6  -5    0.26    0.51
  -5  -6  -6   20.95    2.23
  -5  -6  -6   22.09    1.89
  -5  -6  -6   24.83    2.43
  -5  -6  -7    0.58    0.59
  -5  -6  -7    1.06    0.80
  -5  -6  -7   -0.33    0.88
  -5  -6  -8    0.13    0.66
  -5  -6  -8    1.12    0.85
  -5  -6  -8    0.08    0.62
  -5  -6  -9   -0.73    0.59
  -5  -6  -9    0.09    0.58
  -5  -6  -9   -0.50    0.63
  -5  -6 -10   34.82    2.54
  -5  -6 -10   34.34    2.42
  -5  -6 -10   31.26    1.99
  -5  -6 -11    2.97    0.88
  -5  -6 -11    1.66    0.70
  -5  -6 -12   50.75    2.55
  -5  -6 -12   41.61    2.14
  -5  -7   0  274.35    5.86
  -5  -7  -1  102.59    3.55
  -5  -7  -1   98.48    3.13
  -5  -7  -2  101.18    3.77
  -5  -7  -2  105.15    4.14
  -5  -7  -2  105.26    3.62
  -5  -7  -3  101.62    3.84
  -5  -7  -3  103.47    4.16
  -5  -7  -3   95.24    3.66
  -5  -7  -4    1.76    0.59
  -5  -7  -4    1.91    0.69
  -5  -7  -5   -0.10    0.50
  -5  -7  -5   -0.17    0.53
  -5  -7  -6    8.31    1.19
  -5  -7  -6   10.70    1.32
  -5  -7  -7   65.63    2.99
  -5  -7  -7   65.58    2.91
  -5  -7  -8    5.91    0.82
  -5  -7  -8    5.68    0.93
  -5  -7  -9   13.35    1.20
  -6   5   3   36.03    1.84
  -6   5   2   54.53    2.36
  -6   5   1   38.45    2.04
  -6   5   1   37.53    1.85
  -6   5   0    7.45    0.94
  -6   5   0    8.64    1.04
  -6   5  -1   23.67    1.48
  -6   5  -1   27.16    1.83
   6  -5   3  130.88    3.62
   6  -5   4   93.11    2.83
  -6   5  -4   93.59    3.31
  -6   5  -5   30.53    1.76
  -6   4   6   10.04    1.01
  -6   4   5   19.92    1.58
  -6   4   4   28.83    2.05
  -6   4   3    6.67    1.07
  -6   4   3   10.30    1.13
  -6   4   2   75.96    3.59
  -6   4   2   68.23    3.10
  -6   4   1   22.98    2.08
  -6   4   1   21.05    1.90
  -6   4   0  203.82    5.99
  -6   4   0  210.18    6.16
  -6   4  -1  269.21    6.68
  -6   4  -2  181.04    5.24
  -6   4  -3   68.46    3.06
  -6   4  -4    1.34    0.58
   6  -4   5    5.44    1.05
  -6   4  -5    5.44    1.00
   6  -4   6    1.53    0.59
  -6   4  -6    0.27    0.42
   6  -4   7    3.13    0.77
  -6   4  -7    1.10    0.48
  -6   4  -7    0.12    0.49
  -6   4  -7    3.16    0.69
   6  -4   8    2.22    0.64
  -6   4  -8    2.93    0.66
   6  -4   9    2.07    0.48
  -6   3   7    6.99    0.92
  -6   3   6    2.78    0.71
  -6   3   5   31.51    2.32
  -6   3   4    2.41    0.83
  -6   3   3    2.77    0.99
  -6   3   3    1.81    0.63
  -6   3   2    1.98    0.76
  -6   3   2    1.64    0.84
  -6   3   1    6.74    1.36
  -6   3   1    9.04    1.51
  -6   3   0    0.95    0.65
  -6   3   0   -0.12    0.70
  -6   3  -1    1.85    0.92
  -6   3  -2  209.00    6.46
  -6   3  -3  482.81    9.18
  -6   3  -3  489.16    9.21
  -6   3  -4    0.27    0.62
  -6   3  -5  172.53    5.82
  -6   3  -5  174.04    5.71
  -6   3  -6  301.46    7.69
  -6   3  -6  295.11    7.68
   6  -3   7   61.46    3.40
  -6   3  -7   58.01    3.30
  -6   3  -7   63.11    3.51
  -6   3  -7   59.76    3.50
   6  -3   8   17.28    1.75
  -6   3  -8   17.86    1.65
  -6   3  -8   17.62    1.83
  -6   3  -8   14.97    1.73
   6  -3   9    1.99    0.65
  -6   3  -9    1.78    0.76
   6  -3  10   11.56    1.26
  -6   3 -10   11.45    1.37
   6  -3  11    3.30    0.71
  -6   3 -11    3.03    0.76
  -6   2   8    3.05    0.57
  -6   2   8    3.73    0.70
  -6   2   7   10.83    1.11
  -6   2   7   11.71    1.30
  -6   2   6    4.50    0.76
  -6   2   6    4.74    0.94
  -6   2   5   -0.09    0.40
  -6   2   5    0.92    0.67
  -6   2   4    6.57    0.99
  -6   2   4    5.81    1.24
  -6   2   4    6.16    1.08
  -6   2   3   34.49    2.94
  -6   2   3   30.65    2.47
  -6   2   2   58.86    3.79
  -6   2   2   56.90    3.59
  -6   2   1  147.26    6.04
  -6   2   1  147.97    6.06
  -6   2   0  128.37    5.64
  -6   2   0  133.56    5.90
  -6   2  -1  353.16    9.18
  -6   2  -1  367.96    9.96
  -6   2  -2  131.43    5.45
  -6   2  -2  141.54    6.26
  -6   2  -4  142.31    5.45
  -6   2  -4  134.38    5.57
  -6   2  -5   80.46    4.24
  -6   2  -5   76.43    4.36
  -6   2  -6    0.67    0.78
  -6   2  -6    0.01    0.59
  -6   2  -6   -0.81    0.82
   6  -2   7   14.97    1.88
  -6   2  -7   14.57    1.86
  -6   2  -7   14.76    1.84
  -6   2  -7   15.99    2.11
   6  -2   8   65.76    3.70
  -6   2  -8   59.99    3.38
  -6   2  -8   66.07    4.08
   6  -2   9    2.23    0.87
  -6   2  -9    3.06    0.77
  -6   2  -9    3.38    1.07
   6  -2  10  113.41    4.43
  -6   2 -10  115.06    4.96
   6  -2  11  170.80    5.02
  -6   2 -11  166.71    5.50
   6  -2  12    0.66    0.44
  -6   2 -12    0.80    0.63
   6  -2  13   54.69    2.17
  -6   1   8   41.54    2.06
  -6   1   8   41.13    2.17
  -6   1   7   22.35    1.72
  -6   1   7   24.93    1.96
  -6   1   6   70.42    3.21
  -6   1   6   80.72    3.84
  -6   1   5    1.56    0.65
  -6   1   5    1.66    0.96
  -6   1   4    9.66    1.34
  -6   1   4    8.84    1.59
  -6   1   4   10.74    1.49
  -6   1   3    3.50    1.09
  -6   1   3    5.97    1.64
  -6   1   3    3.24    1.26
  -6   1   2  165.06    6.53
  -6   1   2  159.22    6.20
  -6   1   1  189.04    7.00
  -6   1   1  181.75    6.93
  -6   1   0   60.28    4.11
  -6   1   0   62.30    4.27
  -6   1  -1   32.04    3.04
  -6   1  -1   34.28    2.96
  -6   1  -1   37.91    3.37
  -6   1  -2   77.67    4.98
  -6   1  -2   79.87    4.36
  -6   1  -2   82.66    4.94
  -6   1  -3   38.13    3.48
  -6   1  -4   81.64    4.90
  -6   1  -5  518.22   11.97
  -6   1  -5  523.83   12.05
  -6   1  -6   33.06    3.03
  -6   1  -6   28.87    3.01
   6  -1   7   26.68    2.55
  -6   1  -7   21.22    2.42
  -6   1  -7   21.96    2.73
   6  -1   8  158.79    5.93
  -6   1  -8  160.55    5.80
  -6   1  -8  154.73    6.68
   6  -1   9   30.00    2.53
  -6   1  -9   30.25    2.32
  -6   1  -9   31.87    2.99
   6  -1  10   26.83    2.30
  -6   1 -10   27.94    2.70
   6  -1  11   13.64    1.60
  -6   1 -11   10.62    1.70
   6  -1  12   13.33    1.46
   6  -1  13  140.44    4.10
   6  -1  14   20.97    1.33
  -6   0   8    0.73    0.42
  -6   0   7   27.44    2.05
  -6   0   6    8.02    1.15
  -6   0   6    7.10    1.23
  -6   0   5   27.92    2.19
  -6   0   5   26.92    2.44
  -6   0   4   41.14    2.75
  -6   0   4   43.76    3.26
  -6   0   4   44.12    2.92
  -6   0   3   74.18    3.70
  -6   0   3   81.55    4.55
  -6   0   3   74.51    4.07
  -6   0   2   92.38    4.09
  -6   0   2   95.22    4.96
  -6   0   2   93.93    4.89
  -6   0   1   20.95    2.55
  -6   0   1   23.09    2.51
  -6   0   1   25.37    2.70
  -6   0   0  217.30    8.14
  -6   0   0  211.80    7.34
  -6   0   0  228.89    8.03
  -6   0  -1  108.76    5.93
  -6   0  -1  109.44    5.22
  -6   0  -1  106.27    5.59
  -6   0  -2   12.48    2.16
  -6   0  -2   11.44    1.78
  -6   0  -2    7.69    1.61
  -6   0  -3  162.97    7.42
  -6   0  -3  163.25    7.01
  -6   0  -4   63.04    4.33
  -6   0  -5   95.89    5.29
  -6   0  -6    2.86    1.07
   6   0   7   36.98    2.88
  -6   0  -7   33.23    2.94
   6   0   8   31.04    2.58
  -6   0  -8   29.20    2.54
   6   0   9   58.91    3.49
   6   0  10  254.66    6.94
   6   0  11  113.35    4.43
  -6   0 -12  328.02    6.72
   6   0  12  332.30    7.09
  -6   0 -13  349.79    6.18
   6   0  13  363.63    6.72
   6   0  14   45.60    2.05
  -6  -1   8  125.85    3.55
  -6  -1   7  133.31    4.31
  -6  -1   7  125.85    3.70
  -6  -1   6   99.00    4.14
  -6  -1   6   94.47    3.55
  -6  -1   5  188.52    6.15
  -6  -1   5  177.74    5.16
  -6  -1   4  100.32    4.75
  -6  -1   4   91.77    3.87
  -6  -1   4   90.20    4.09
  -6  -1   3  354.18    9.13
  -6  -1   3  330.73    8.50
  -6  -1   2  413.01   10.10
  -6  -1   2  422.98   10.18
  -6  -1   1  172.26    7.39
  -6  -1   1  178.94    6.72
  -6  -1   1  186.94    7.04
  -6  -1   0    0.13    0.98
  -6  -1   0   -0.43    0.78
  -6  -1   0    1.16    0.94
  -6  -1  -1  129.39    6.73
  -6  -1  -1  135.90    5.71
  -6  -1  -1  137.14    6.35
  -6  -1  -2   13.70    2.41
  -6  -1  -2   15.31    1.91
  -6  -1  -2   12.46    2.18
  -6  -1  -3   10.90    2.24
  -6  -1  -3   13.36    2.15
  -6  -1  -4   94.79    5.90
  -6  -1  -4   98.44    5.38
  -6  -1  -5   51.43    3.87
  -6  -1  -6    1.31    0.85
  -6  -1  -7  258.72    7.92
   6   1   8   19.96    2.21
  -6  -1  -8   10.26    1.67
   6   1   9   58.56    3.29
  -6  -1 -10   40.31    2.89
   6   1  10   39.87    2.65
  -6  -1 -11   13.86    1.72
   6   1  11   14.84    1.66
  -6  -1 -12   11.03    1.48
   6   1  12   11.34    1.32
  -6  -1 -13   33.75    2.24
   6   1  13   33.39    1.94
  -6  -1 -14   31.69    1.86
  -6  -2   8   60.95    2.10
  -6  -2   7   12.32    1.25
  -6  -2   6    2.22    0.77
  -6  -2   5   39.85    2.71
  -6  -2   5   37.70    2.21
  -6  -2   4   19.41    2.07
  -6  -2   3   90.05    4.47
  -6  -2   3   86.55    4.22
  -6  -2   2  100.42    4.81
  -6  -2   2   99.61    4.82
  -6  -2   1  305.68    8.41
  -6  -2   1  286.18    8.50
  -6  -2   0  307.00   10.20
  -6  -2   0  305.90    8.42
  -6  -2   0  305.60    9.09
  -6  -2  -1   29.52    3.28
  -6  -2  -1   28.55    2.59
  -6  -2  -1   30.93    3.04
  -6  -2  -2   67.76    4.90
  -6  -2  -2   64.30    3.70
  -6  -2  -2   64.16    4.31
  -6  -2  -3   17.86    2.69
  -6  -2  -3   23.16    2.70
  -6  -2  -4   26.02    3.17
  -6  -2  -4   30.83    3.06
  -6  -2  -5    0.53    0.97
  -6  -2  -5    1.41    0.88
  -6  -2  -6    0.00    0.96
  -6  -2  -6    0.86    0.73
  -6  -2  -7    3.36    1.12
  -6  -2  -8   21.37    2.21
  -6  -2  -8   23.37    2.20
  -6  -2  -9   11.83    1.66
  -6  -2 -10  100.71    4.60
  -6  -2 -11  207.43    6.36
  -6  -2 -12  117.15    4.53
  -6  -2 -13   24.73    1.96
  -6  -2 -13   22.29    1.97
  -6  -2 -14   16.55    1.45
  -6  -3   6   61.97    2.64
  -6  -3   5   44.65    2.52
  -6  -3   4   89.80    3.87
  -6  -3   4   88.29    3.55
  -6  -3   3  121.39    4.73
  -6  -3   3  117.08    4.57
  -6  -3   2   50.52    3.41
  -6  -3   2   51.06    3.23
  -6  -3   2   51.20    3.31
  -6  -3   1    1.61    1.05
  -6  -3   1    0.17    0.65
  -6  -3   0   99.13    4.88
  -6  -3   0  101.53    4.61
  -6  -3   0   97.59    4.92
  -6  -3  -1  318.31    7.95
  -6  -3  -1  340.42    9.42
  -6  -3  -2  334.25   10.63
  -6  -3  -2  326.74    7.78
  -6  -3  -2  330.01    9.30
  -6  -3  -3  137.69    6.87
  -6  -3  -3  147.85    6.31
  -6  -3  -4  249.99    9.23
  -6  -3  -4  247.57    7.98
  -6  -3  -5   80.37    5.22
  -6  -3  -5   81.61    4.51
  -6  -3  -6  118.32    4.94
  -6  -3  -6  127.47    6.47
  -6  -3  -6  119.93    5.28
  -6  -3  -7   53.62    3.40
  -6  -3  -7   54.61    4.16
  -6  -3  -7   45.72    3.11
  -6  -3  -8  113.42    4.95
  -6  -3  -8  114.50    5.88
  -6  -3  -9  105.42    4.77
  -6  -3  -9  101.05    5.30
  -6  -3 -10  179.01    5.26
  -6  -3 -10  177.09    5.97
  -6  -3 -10  176.13    6.50
  -6  -3 -11  179.68    5.79
  -6  -3 -11  180.21    6.00
  -6  -3 -12    8.01    1.23
  -6  -3 -12    7.13    1.14
  -6  -3 -13   15.38    1.50
  -6  -3 -14    1.71    0.53
  -6  -4   4    6.02    0.79
  -6  -4   3    9.36    1.21
  -6  -4   2   50.42    3.12
  -6  -4   2   57.09    3.09
  -6  -4   2   51.98    2.57
  -6  -4   1  100.29    4.11
  -6  -4   1   90.29    4.36
  -6  -4   1   97.36    4.00
  -6  -4   1  101.49    4.38
  -6  -4   0   24.49    2.27
  -6  -4   0   24.21    2.32
  -6  -4  -1   40.30    3.04
  -6  -4  -1   42.00    3.12
  -6  -4  -2   30.57    2.69
  -6  -4  -2   32.53    2.81
  -6  -4  -3    6.70    1.32
  -6  -4  -3    8.68    1.72
  -6  -4  -4   26.79    2.90
  -6  -4  -4   25.45    2.44
  -6  -4  -5   42.82    3.56
  -6  -4  -5   44.93    3.13
  -6  -4  -6   12.11    1.66
  -6  -4  -6   16.60    2.23
  -6  -4  -6   14.80    1.79
  -6  -4  -7    3.03    0.87
  -6  -4  -7    5.36    1.38
  -6  -4  -7    4.76    0.99
  -6  -4  -8   63.21    3.58
  -6  -4  -8   63.48    3.56
  -6  -4  -8   66.86    3.95
  -6  -4  -9   59.71    3.19
  -6  -4  -9   57.73    3.34
  -6  -4  -9   58.64    3.42
  -6  -4 -10   68.97    3.49
  -6  -4 -10   64.97    3.20
  -6  -4 -10   68.76    2.95
  -6  -4 -11    1.39    0.65
  -6  -4 -12    5.96    1.00
  -6  -4 -13  131.55    3.64
  -6  -5   2   54.16    2.36
  -6  -5   1   35.30    2.36
  -6  -5   1   37.04    2.20
  -6  -5   0    2.76    0.73
  -6  -5   0    5.96    1.14
  -6  -5   0    4.85    0.95
  -6  -5  -1   84.69    3.93
  -6  -5  -1   89.52    3.83
  -6  -5  -1   94.15    3.85
  -6  -5  -2   64.44    3.48
  -6  -5  -2   70.57    3.51
  -6  -5  -2   66.03    3.46
  -6  -5  -3  102.63    4.42
  -6  -5  -3  109.14    4.35
  -6  -5  -3  109.13    4.57
  -6  -5  -4   21.58    2.15
  -6  -5  -4   19.92    1.98
  -6  -5  -4   20.34    1.87
  -6  -5  -5   14.68    1.57
  -6  -5  -5   14.70    1.75
  -6  -5  -6   99.02    3.67
  -6  -5  -6  106.09    4.46
  -6  -5  -7   52.08    3.04
  -6  -5  -8    5.90    1.02
  -6  -5  -9   46.04    2.57
  -6  -5  -9   40.48    2.25
  -6  -5 -10   55.19    2.66
  -6  -5 -11   75.18    2.81
  -6  -6  -2   33.48    1.76
  -6  -6  -3   17.19    1.43
  -6  -6  -4   -0.03    0.49
  -6  -6  -5   70.59    2.92
  -6  -6  -6    1.71    0.65
  -6  -6  -7   53.60    2.29
  -7   3   0   82.35    2.61
  -7   3  -1   67.65    2.64
  -7   3  -2    6.01    0.92
   7  -3   3    2.40    0.59
  -7   3  -3    2.09    0.58
   7  -3   4  148.52    3.68
  -7   3  -4  152.08    3.96
   7  -3   5   15.05    1.16
  -7   3  -5   12.53    1.13
  -7   2   3    0.52    0.33
  -7   2   2    1.03    0.55
  -7   2   1    1.36    0.64
  -7   2   1   -0.65    0.44
  -7   2   0   27.26    1.70
  -7   2   0   33.14    2.08
  -7   2  -1  353.67    7.11
  -7   2  -2   67.78    3.22
  -7   2  -3    8.48    1.28
   7  -2   4  230.49    5.22
  -7   2  -4  236.79    5.91
   7  -2   5   56.58    2.58
  -7   2  -5   55.83    2.80
   7  -2   6   16.09    1.37
  -7   2  -6   15.93    1.44
   7  -2   7  104.56    3.24
  -7   2  -7   88.61    2.83
   7  -2   8   80.45    2.60
  -7   1   4   22.56    1.41
  -7   1   3    2.58    0.66
  -7   1   2  169.53    4.40
  -7   1   2  176.10    4.29
  -7   1   1  154.50    4.35
  -7   1   1  173.78    4.81
  -7   1   0   25.12    1.76
  -7   1   0   28.66    2.14
  -7   1  -1   34.47    1.97
  -7   1  -1   39.16    2.61
  -7   1  -2   15.77    1.70
  -7   1  -3   24.44    2.15
  -7   1  -4    3.25    0.93
   7  -1   4    2.59    0.66
  -7   1  -4    5.26    1.11
  -7   1  -5   -0.13    0.67
   7  -1   5    1.07    0.47
  -7   1  -5   -0.19    0.51
  -7   1  -6    7.13    1.15
   7  -1   6    7.26    0.99
  -7   1  -6    5.57    0.97
  -7   1  -7    3.09    0.82
   7  -1   7    4.69    0.83
  -7   1  -7    4.40    0.83
  -7   1  -8    1.22    0.69
  -7   1  -8    1.82    0.54
  -7   1  -9   12.66    1.35
   7  -1   9    9.19    0.89
  -7   0   4   81.10    2.73
  -7   0   3  147.37    3.98
  -7   0   2   19.82    1.57
  -7   0   2   17.89    1.50
  -7   0   1   35.73    2.17
  -7   0   1   38.94    2.41
  -7   0   0    1.30    0.53
  -7   0   0    2.65    0.82
  -7   0  -1    8.79    1.07
  -7   0  -1   11.59    1.57
  -7   0  -2    4.82    1.03
  -7   0  -2    5.25    1.14
  -7   0  -3   14.73    1.74
  -7   0  -3   16.32    1.88
  -7   0  -4    8.55    1.46
  -7   0  -4    8.13    1.31
  -7   0  -5    6.64    1.33
  -7   0  -5    5.51    1.15
  -7   0  -6   57.01    3.45
  -7   0  -6   52.39    2.92
  -7   0  -7   13.85    1.71
  -7   0  -7   15.85    1.54
  -7   0  -8    2.89    0.89
  -7   0  -8    1.36    0.54
  -7   0  -9   13.29    1.54
  -7   0 -10    8.71    1.22
  -7   0 -11    0.78    0.42
  -7  -1   4    8.97    0.89
  -7  -1   3  120.12    3.48
  -7  -1   2  237.94    5.16
  -7  -1   2  240.11    5.19
  -7  -1   1  235.47    5.27
  -7  -1   1  248.55    5.86
  -7  -1   0  135.38    4.03
  -7  -1   0  150.96    4.97
  -7  -1  -1   47.16    2.32
  -7  -1  -1   51.16    3.11
  -7  -1  -2   20.44    2.15
  -7  -1  -2   21.01    2.01
  -7  -1  -3   19.70    2.14
  -7  -1  -3   19.50    2.00
  -7  -1  -4    4.21    1.19
  -7  -1  -4    6.64    1.27
  -7  -1  -5   23.43    2.44
  -7  -1  -5   24.16    2.11
  -7  -1  -6    2.28    0.97
  -7  -1  -6    4.30    0.91
  -7  -1  -7   30.33    2.61
  -7  -1  -7   28.81    2.01
  -7  -1  -8   37.86    2.79
  -7  -1  -8   35.35    1.91
  -7  -1  -9   45.90    2.90
  -7  -1 -10   36.13    2.43
  -7  -1 -11  292.74    5.92
  -7  -2   3   58.27    2.10
  -7  -2   2    5.99    0.79
  -7  -2   2    6.02    0.86
  -7  -2   1   57.43    2.40
  -7  -2   1   76.06    3.07
  -7  -2   0    8.83    1.08
  -7  -2  -1   91.95    3.82
  -7  -2  -2    0.24    0.56
  -7  -2  -3   39.99    3.02
  -7  -2  -3   38.49    2.63
  -7  -2  -4  111.24    5.02
  -7  -2  -4  116.48    4.44
  -7  -2  -5   13.49    1.84
  -7  -2  -5   13.07    1.49
  -7  -2  -6   12.73    1.79
  -7  -2  -6    8.76    1.14
  -7  -2  -7    3.89    1.11
  -7  -2  -7    4.05    0.78
  -7  -2  -8   22.67    2.14
  -7  -2  -9   58.84    3.16
  -7  -2 -10   18.72    1.64
  -7  -3   1   17.38    1.28
  -7  -3   0    0.07    0.35
  -7  -3   0    0.97    0.53
  -7  -3  -1  204.47    5.04
  -7  -3  -1  214.30    5.24
  -7  -3  -2   82.65    3.42
  -7  -3  -3    3.27    0.80
  -7  -3  -4    7.40    1.10
  -7  -3  -5    3.40    0.78
  -7  -3  -6   32.73    2.48
  -7  -3  -6   30.44    1.87
  -7  -3  -7   89.26    3.90
  -7  -3  -7   76.34    2.54
  -7  -3  -8   73.28    2.76
  -7  -3  -8   75.61    3.36
  -7  -3  -9   13.10    1.31
  -7  -4  -1   16.88    1.20
  -7  -4  -2   19.66    1.37
  -7  -4  -2   19.04    1.31
  -7  -4  -3  134.79    3.59
  -7  -4  -3  139.93    3.81
  -7  -4  -4   13.46    1.16
  -7  -4  -4   17.27    1.44
  -7  -4  -5   46.57    2.29
  -7  -4  -6  177.11    4.28
   0   0   0    0.00    0.00


TITL jjw1848 in P-1
REM P-1 (#2 in standard setting)
CELL 1.54184   6.095545   7.485918  15.724466  81.0626  79.3058  86.9069
ZERR    2.00   0.000198   0.000255   0.000515   0.0028   0.0027   0.0027
LATT  1
SFAC C H O P
UNIT 32.00 38.00 4.00 2.00
TREF
HKLF 4
END
_computing_structure_solution     'SHELXT 2018/2 (Sheldrick, 2018)'
;
_shelx_hkl_checksum                78866
_olex2_submission_special_instructions  'No special instructions were received'
_oxdiff_exptl_absorpt_empirical_details
;
Empirical correction (ABSPACK) includes:
- Absorption correction using spherical harmonics
- Frame scaling
;
_oxdiff_exptl_absorpt_empirical_full_max  1.678
_oxdiff_exptl_absorpt_empirical_full_min  0.760
