# Supplementary material for: Synthesis of Diaryl‐ and Dialkynylphosphinates From Ubiquitous PV Sources via a Redox‐Neutral Approach
Source: Adv Sci (Weinh). 2025 Jul 2;12(36):e09922. doi: 10.1002/advs.202509922 (PMC12463002; doi:10.1002/advs.202509922)
Supplement: Supplementary file 2 — Supporting Information [file ADVS-12-e09922-s001.zip › 10b_jjw1875_twin1_hklf4.cif]

data_jjw1875_twin1_hklf4
_audit_creation_date               2025-04-07
_audit_creation_method
;
Olex2 1.3
(compiled 2019.09.11 svn.r3662 for OlexSys, GUI svn.r5938)
;
_shelx_SHELXL_version_number       '2018/3'
_audit_contact_author_address      ?
_audit_contact_author_email        ?
_audit_contact_author_name         ''
_audit_contact_author_phone        ?
_publ_contact_author_id_orcid      ?
_publ_section_references
;
Dolomanov, O.V., Bourhis, L.J., Gildea, R.J, Howard, J.A.K. & Puschmann, H.
 (2009), J. Appl. Cryst. 42, 339-341.

Sheldrick, G.M. (2015). Acta Cryst. A71, 3-8.

Sheldrick, G.M. (2015). Acta Cryst. C71, 3-8.
;
_chemical_name_common              ?
_chemical_name_systematic          ?
_chemical_formula_moiety           'C12 H27 O2 P'
_chemical_formula_sum              'C12 H27 O2 P'
_chemical_formula_weight           234.30
_chemical_melting_point            ?
_chemical_oxdiff_formula           C12H27O2P
loop_
  _atom_type_symbol
  _atom_type_description
  _atom_type_scat_dispersion_real
  _atom_type_scat_dispersion_imag
  _atom_type_scat_source
 'C' 'C' 0.0181 0.0091 'International Tables Vol C Tables 4.2.6.8 and 6.1.1.4'
 'H' 'H' 0.0000 0.0000 'International Tables Vol C Tables 4.2.6.8 and 6.1.1.4'
 'O' 'O' 0.0492 0.0322 'International Tables Vol C Tables 4.2.6.8 and 6.1.1.4'
 'P' 'P' 0.2955 0.4335 'International Tables Vol C Tables 4.2.6.8 and 6.1.1.4'

_shelx_space_group_comment
;
The symmetry employed for this shelxl refinement is uniquely defined
by the following loop, which should always be used as a source of
symmetry information in preference to the above space-group names.
They are only intended as comments.
;
_space_group_crystal_system        'triclinic'
_space_group_IT_number             2
_space_group_name_H-M_alt          'P -1'
_space_group_name_Hall             '-P 1'
loop_
  _space_group_symop_operation_xyz
 'x, y, z'
 '-x, -y, -z'

_cell_length_a                     6.5470(5)
_cell_length_b                     6.5949(6)
_cell_length_c                     17.8182(12)
_cell_angle_alpha                  81.994(6)
_cell_angle_beta                   89.619(6)
_cell_angle_gamma                  79.077(7)
_cell_volume                       747.88(10)
_cell_formula_units_Z              2
_cell_measurement_reflns_used      2609
_cell_measurement_temperature      200.01(10)
_cell_measurement_theta_max        74.8540
_cell_measurement_theta_min        6.9050
_shelx_estimated_absorpt_T_max     ?
_shelx_estimated_absorpt_T_min     ?
_exptl_absorpt_coefficient_mu      1.493
_exptl_absorpt_correction_T_max    0.920
_exptl_absorpt_correction_T_min    0.799
_exptl_absorpt_correction_type     analytical
_exptl_absorpt_process_details
;
CrysAlisPro 1.171.38.43 (Rigaku Oxford Diffraction, 2015)
Analytical numeric absorption correction using a multifaceted crystal
			model based on expressions derived by R.C. Clark & J.S. Reid.
(Clark, R. C. & Reid, J. S. (1995). Acta Cryst. A51, 887-897)
Empirical absorption correction using spherical harmonics,
 implemented in SCALE3 ABSPACK scaling algorithm.
;
_exptl_absorpt_special_details     ?
_exptl_crystal_colour              colourless
_exptl_crystal_colour_lustre       .
_exptl_crystal_colour_modifier     .
_exptl_crystal_colour_primary      colourless
_exptl_crystal_density_diffrn      1.040
_exptl_crystal_density_meas        ?
_exptl_crystal_density_method      ?
_exptl_crystal_description         block
_exptl_crystal_F_000               260
loop_
  _exptl_crystal_face_index_h
  _exptl_crystal_face_index_k
  _exptl_crystal_face_index_l
  _exptl_crystal_face_perp_dist
 -2 -2 -9 0.0328
 -2 -3 5 0.0507
 3 2 8 0.0373
 2 3 -4 0.0162
 -1 -1 -11 0.0184
 -4 1 3 0.0997
 1 1 11 0.0470
 4 0 -3 0.0699

_exptl_crystal_size_max            0.217
_exptl_crystal_size_mid            0.071
_exptl_crystal_size_min            0.066
loop_
  _exptl_oxdiff_crystal_face_indexfrac_h
  _exptl_oxdiff_crystal_face_indexfrac_k
  _exptl_oxdiff_crystal_face_indexfrac_l
  _exptl_oxdiff_crystal_face_x
  _exptl_oxdiff_crystal_face_y
  _exptl_oxdiff_crystal_face_z
 -2.3432 -1.8505 -9.3401 -0.1731 0.0028 0.9849
 -2.0804 -3.1844 5.3682 -0.9930 0.0254 -0.1153
 2.6531 2.3709 8.1324 0.3461 -0.0072 -0.9382
 2.4126 3.4119 -3.7357 0.9986 -0.0252 -0.0466
 -1.2449 -1.4042 -10.9509 0.0822 0.1683 0.9823
 -3.9375 0.5254 2.9635 -0.4231 -0.8897 0.1716
 1.1853 1.4116 10.9916 -0.0885 -0.1816 -0.9794
 3.9702 -0.4889 -2.6787 0.4210 0.8854 -0.1972

_exptl_transmission_factor_max     ?
_exptl_transmission_factor_min     ?
_diffrn_reflns_av_R_equivalents    ?
_diffrn_reflns_av_unetI/netI       0.0207
_diffrn_reflns_Laue_measured_fraction_full  0.999
_diffrn_reflns_Laue_measured_fraction_max  0.986
_diffrn_reflns_limit_h_max         8
_diffrn_reflns_limit_h_min         -8
_diffrn_reflns_limit_k_max         8
_diffrn_reflns_limit_k_min         -8
_diffrn_reflns_limit_l_max         22
_diffrn_reflns_limit_l_min         -22
_diffrn_reflns_number              5260
_diffrn_reflns_point_group_measured_fraction_full  0.999
_diffrn_reflns_point_group_measured_fraction_max  0.986
_diffrn_reflns_theta_full          67.684
_diffrn_reflns_theta_max           76.599
_diffrn_reflns_theta_min           2.505
_diffrn_ambient_environment        N~2~
_diffrn_ambient_temperature        200.01(10)
_diffrn_detector                   'CCD plate'
_diffrn_detector_area_resol_mean   10.5700
_diffrn_detector_type              AtlasS2
_diffrn_measured_fraction_theta_full  0.999
_diffrn_measured_fraction_theta_max  0.986
_diffrn_measurement_details
;
List of Runs (angles in degrees, time in seconds):

  # Type    Start    End  Width  t~exp~   \w     \q     \k     \f   Frames
--------------------------------------------------------------------------
  1  \w     -6.00  19.00   0.50    6.00    --   42.50 -41.00 125.00   50
  2  \w     26.00 114.00   0.50    6.00    --   42.50  41.00 -81.00  176
  3  \w    103.00 130.00   0.50   24.00    --  111.00  41.00 -81.00   54
  4  \w    151.00 178.00   0.50   24.00    --  111.00  41.00 -81.00   54
  5  \w     71.00 132.00   0.50   24.00    --  111.00 -41.00 125.00  122
  6  \w     40.00  65.00   0.50   24.00    --  111.00 -41.00 125.00   50
  7  \w    -39.00 -14.00   0.50    6.00    --  -38.50  41.00 -81.00   50
  8  \w    -86.00  -6.00   0.50    6.00    --  -38.50 125.00   0.00  160
  9  \w   -107.00 -71.00   0.50    6.00    --  -38.50 -41.00 125.00   72
 10  \w     19.00 113.00   0.50    6.00    --   42.50  57.00-180.00  188
 11  \w      9.00  81.00   0.50    6.00    --   42.50 -99.00 -30.00  144
 12  \w     56.00 103.00   0.50   24.00    --  111.00-125.00   0.00   94
 13  \w     70.00  97.00   0.50   24.00    --  111.00 -94.00  90.00   54
 14  \w     98.00 146.00   0.50   24.00    --  111.00 125.00 150.00   96
 15  \w     34.00 103.00   0.50   24.00    --  111.00 -94.00 150.00  138
 16  \w     87.00 169.00   0.50   24.00    --  111.00  45.00-150.00  164
 17  \w     77.00 112.00   0.50   24.00    --  111.00-125.00 120.00   70
 18  \w     87.00 130.00   0.50   24.00    --  111.00  30.00 -30.00   86
 19  \w    104.00 159.00   0.50   24.00    --  111.00  77.00-120.00  110
 20  \w     43.00 112.00   0.50   24.00    --  111.00-125.00  90.00  138
 21  \w     40.00  68.00   0.50   24.00    --  111.00 -94.00  90.00   56
 22  \w     80.00 107.00   0.50   24.00    --  111.00 -94.00 120.00   54
 23  \w     36.00  71.00   0.50   24.00    --  111.00 -94.00 120.00   70
 24  \w     73.00 107.00   0.50   24.00    --  111.00 -94.00-180.00   68
 25  \w     68.00 112.00   0.50   24.00    --  111.00-125.00  30.00   88
 26  \w     42.00 110.00   0.50   24.00    --  111.00 -61.00-120.00  136
 27  \w     47.00  74.00   0.50   24.00    --  111.00-125.00  60.00   54
 28  \w     41.00  68.00   0.50   24.00    --  111.00-125.00 120.00   54
 29  \w    106.00 178.00   0.50   24.00    --  111.00  77.00 120.00  144
 30  \w    127.00 154.00   0.50   24.00    --  111.00 125.00   0.00   54
 31  \w     44.00  71.00   0.50   24.00    --  111.00 -77.00-180.00   54
 32  \w    103.00 128.00   0.50   24.00    --  111.00 -77.00-180.00   50
 33  \w    120.00 153.00   0.50   24.00    --  111.00  77.00 -30.00   66
 34  \w     62.00 107.00   0.50   24.00    --  111.00 -94.00-120.00   90
 35  \w    151.00 178.00   0.50   24.00    --  111.00 125.00 150.00   54
 36  \w     30.00  57.00   0.50    6.00    --   42.50 -41.00 125.00   54
 37  \w      7.00  32.00   0.50    6.00    --  -38.50  57.00 150.00   50
 38  \w    -47.00 -20.00   0.50    6.00    --  -38.50  57.00 150.00   54
 39  \w    126.00 176.00   0.50   24.00    --  111.00  77.00 -90.00  100
 40  \w     85.00 112.00   0.50   24.00    --  111.00-125.00   0.00   54
 41  \w     86.00 112.00   0.50   24.00    --  111.00-125.00-120.00   52
 42  \w     39.00  68.00   0.50   24.00    --  111.00 -94.00   0.00   58
 43  \w     49.00  76.00   0.50   24.00    --  111.00-125.00   0.00   54
 44  \w     82.00 109.00   0.50   24.00    --  111.00-125.00 -90.00   54
 45  \w     80.00 107.00   0.50   24.00    --  111.00 -94.00  90.00   54
 46  \w    119.00 146.00   0.50   24.00    --  111.00  45.00-120.00   54
 47  \w     70.00 112.00   0.50   24.00    --  111.00-125.00  60.00   84
;
_diffrn_measurement_device         'four-circle diffractometer'
_diffrn_measurement_device_type    'SuperNova, Dual, Cu at zero, AtlasS2'
_diffrn_measurement_method         '\w scans'
_diffrn_orient_matrix_type        
 'CrysAlisPro convention (1999,Acta A55,543-557)'
_diffrn_orient_matrix_UB_11        0.0997860000
_diffrn_orient_matrix_UB_12        0.1766779000
_diffrn_orient_matrix_UB_13        -0.0415023000
_diffrn_orient_matrix_UB_21        0.1920067000
_diffrn_orient_matrix_UB_22        -0.1612495000
_diffrn_orient_matrix_UB_23        -0.0165179000
_diffrn_orient_matrix_UB_31        -0.1031148000
_diffrn_orient_matrix_UB_32        -0.0229134000
_diffrn_orient_matrix_UB_33        -0.0750404000
_diffrn_radiation_monochromator    mirror
_diffrn_radiation_probe            x-ray
_diffrn_radiation_type             'Cu K\a'
_diffrn_radiation_wavelength       1.54184
_diffrn_source                     'micro-focus sealed X-ray tube'
_diffrn_source_type                'SuperNova (Cu) X-ray Source'
_reflns_Friedel_coverage           0.000
_reflns_Friedel_fraction_full      .
_reflns_Friedel_fraction_max       .
_reflns_number_gt                  4301
_reflns_number_total               5260
_reflns_special_details
;
 _reflns_Friedel_fraction is defined as the number of unique
 Friedel pairs measured divided by the number that would be
 possible theoretically, ignoring centric projections and
 systematic absences. Completness statistics refer to single and
 composite reflections containing twin component 1 only.
;
_reflns_threshold_expression       'I > 2\s(I)'
_computing_cell_refinement         'CrysAlisPro 1.171.38.43 (Rigaku OD, 2015)'
_computing_data_collection         'CrysAlisPro 1.171.38.43 (Rigaku OD, 2015)'
_computing_data_reduction          'CrysAlisPro 1.171.38.43 (Rigaku OD, 2015)'
_computing_molecular_graphics      'Olex2 1.3 (Dolomanov et al., 2009)'
_computing_publication_material    'Olex2 1.3 (Dolomanov et al., 2009)'
_computing_structure_refinement    'ShelXL 2018/3 (Sheldrick, 2015)'
_computing_structure_solution      'ShelXT n/a (Sheldrick, 2015)'
_refine_diff_density_max           0.510
_refine_diff_density_min           -0.425
_refine_diff_density_rms           0.057
_refine_ls_extinction_coef         .
_refine_ls_extinction_method       none
_refine_ls_goodness_of_fit_ref     1.065
_refine_ls_hydrogen_treatment      constr
_refine_ls_matrix_type             full
_refine_ls_number_parameters       140
_refine_ls_number_reflns           5260
_refine_ls_number_restraints       0
_refine_ls_R_factor_all            0.0673
_refine_ls_R_factor_gt             0.0587
_refine_ls_restrained_S_all        1.065
_refine_ls_shift/su_max            0.000
_refine_ls_shift/su_mean           0.000
_refine_ls_structure_factor_coef   Fsqd
_refine_ls_weighting_details      
 'w=1/[\s^2^(Fo^2^)+(0.1142P)^2^+0.0820P] where P=(Fo^2^+2Fc^2^)/3'
_refine_ls_weighting_scheme        calc
_refine_ls_wR_factor_gt            0.1741
_refine_ls_wR_factor_ref           0.1793
_refine_special_details
;
 Refined as a 2-component twin.
;
_olex2_refinement_description
;
1. Twinned data refinement
 Scales: 0.565(2)
 0.435(2)
2. Fixed Uiso
 At 1.2 times of:
  All C(H,H) groups
 At 1.5 times of:
  All C(H,H,H) groups, All O(H) groups
3.a Secondary CH2 refined with riding coordinates:
 C1(H1A,H1B), C2(H2A,H2B), C3(H3A,H3B), C4(H4A,H4B), C5(H5A,H5B), C7(H7A,H7B),
 C8(H8A,H8B), C9(H9A,H9B), C10(H10A,H10B), C11(H11A,H11B)
3.b Idealised Me refined as rotating group:
 C6(H6C,H6A,H6B), C12(H12A,H12B,H12C)
3.c Idealised tetrahedral OH refined as rotating group:
 O2(H2)
;
_atom_sites_solution_hydrogens     geom
_atom_sites_solution_primary       dual
_atom_sites_solution_secondary     ?
loop_
  _atom_site_label
  _atom_site_type_symbol
  _atom_site_fract_x
  _atom_site_fract_y
  _atom_site_fract_z
  _atom_site_U_iso_or_equiv
  _atom_site_adp_type
  _atom_site_occupancy
  _atom_site_site_symmetry_order
  _atom_site_calc_flag
  _atom_site_refinement_flags_posn
  _atom_site_refinement_flags_adp
  _atom_site_refinement_flags_occupancy
  _atom_site_disorder_assembly
  _atom_site_disorder_group
 O1 O 0.2306(3) 0.5446(3) 0.47761(10) 0.0444(4) Uani 1 1 d . . . . .
 P1 P 0.30245(10) 0.30690(10) 0.49125(3) 0.0400(2) Uani 1 1 d . . . . .
 C1 C 0.1619(4) 0.1945(4) 0.42725(12) 0.0441(5) Uani 1 1 d . . . . .
 H1A H 0.204216 0.040742 0.436636 0.053 Uiso 1 1 calc R U . . .
 H1B H 0.011170 0.230338 0.436941 0.053 Uiso 1 1 calc R U . . .
 O2 O 0.5358(3) 0.2397(3) 0.47713(10) 0.0449(4) Uani 1 1 d . . . . .
 H2 H 0.601094 0.325533 0.491781 0.067 Uiso 1 1 calc R U . . .
 C2 C 0.2013(5) 0.2720(5) 0.34462(13) 0.0530(6) Uani 1 1 d . . . . .
 H2A H 0.351963 0.235332 0.334890 0.064 Uiso 1 1 calc R U . . .
 H2B H 0.160077 0.425923 0.335393 0.064 Uiso 1 1 calc R U . . .
 C3 C 0.0805(6) 0.1778(6) 0.28972(13) 0.0589(7) Uani 1 1 d . . . . .
 H3A H 0.122363 0.024000 0.298912 0.071 Uiso 1 1 calc R U . . .
 H3B H -0.070008 0.213713 0.299843 0.071 Uiso 1 1 calc R U . . .
 C4 C 0.1171(7) 0.2545(7) 0.20727(15) 0.0730(9) Uani 1 1 d . . . . .
 H4A H 0.267653 0.219304 0.197226 0.088 Uiso 1 1 calc R U . . .
 H4B H 0.074504 0.408285 0.198023 0.088 Uiso 1 1 calc R U . . .
 C5 C -0.0029(8) 0.1595(8) 0.15231(17) 0.0870(11) Uani 1 1 d . . . . .
 H5A H 0.040853 0.005827 0.160979 0.104 Uiso 1 1 calc R U . . .
 H5B H -0.153419 0.193487 0.162543 0.104 Uiso 1 1 calc R U . . .
 C6 C 0.0336(12) 0.2398(11) 0.06991(19) 0.1202(18) Uani 1 1 d . . . . .
 H6C H -0.011707 0.391658 0.060863 0.180 Uiso 1 1 calc R U . . .
 H6A H -0.045996 0.175600 0.036627 0.180 Uiso 1 1 calc R U . . .
 H6B H 0.182132 0.203714 0.059233 0.180 Uiso 1 1 calc R U . . .
 C7 C 0.2475(4) 0.2089(4) 0.58681(12) 0.0455(5) Uani 1 1 d . . . . .
 H7A H 0.096074 0.245649 0.595122 0.055 Uiso 1 1 calc R U . . .
 H7B H 0.288113 0.054875 0.594824 0.055 Uiso 1 1 calc R U . . .
 C8 C 0.3658(5) 0.2999(5) 0.64449(13) 0.0532(6) Uani 1 1 d . . . . .
 H8A H 0.516959 0.264644 0.635434 0.064 Uiso 1 1 calc R U . . .
 H8B H 0.324022 0.453756 0.636487 0.064 Uiso 1 1 calc R U . . .
 C9 C 0.3244(6) 0.2179(6) 0.72604(13) 0.0600(7) Uani 1 1 d . . . . .
 H9A H 0.364888 0.063934 0.734020 0.072 Uiso 1 1 calc R U . . .
 H9B H 0.173552 0.254640 0.735396 0.072 Uiso 1 1 calc R U . . .
 C10 C 0.4445(7) 0.3075(7) 0.78266(15) 0.0716(9) Uani 1 1 d . . . . .
 H10A H 0.595002 0.272744 0.772412 0.086 Uiso 1 1 calc R U . . .
 H10B H 0.402510 0.461348 0.774763 0.086 Uiso 1 1 calc R U . . .
 C11 C 0.4090(8) 0.2262(9) 0.86496(17) 0.0925(13) Uani 1 1 d . . . . .
 H11A H 0.451409 0.072407 0.873184 0.111 Uiso 1 1 calc R U . . .
 H11B H 0.258703 0.261182 0.875534 0.111 Uiso 1 1 calc R U . . .
 C12 C 0.5305(10) 0.3182(12) 0.9199(2) 0.1189(18) Uani 1 1 d . . . . .
 H12A H 0.679257 0.285571 0.909252 0.178 Uiso 1 1 calc R U . . .
 H12B H 0.506890 0.258250 0.972024 0.178 Uiso 1 1 calc R U . . .
 H12C H 0.483615 0.469829 0.913924 0.178 Uiso 1 1 calc R U . . .

loop_
  _atom_site_aniso_label
  _atom_site_aniso_U_11
  _atom_site_aniso_U_22
  _atom_site_aniso_U_33
  _atom_site_aniso_U_23
  _atom_site_aniso_U_13
  _atom_site_aniso_U_12
 O1 0.0415(9) 0.0443(9) 0.0482(9) -0.0086(7) -0.0050(7) -0.0082(7)
 P1 0.0419(4) 0.0440(4) 0.0362(3) -0.0086(2) -0.0043(2) -0.0114(2)
 C1 0.0460(13) 0.0506(14) 0.0387(10) -0.0090(10) -0.0056(9) -0.0142(10)
 O2 0.0429(9) 0.0447(9) 0.0492(9) -0.0142(7) -0.0023(7) -0.0081(7)
 C2 0.0636(17) 0.0642(18) 0.0372(11) -0.0081(11) -0.0049(11) -0.0264(12)
 C3 0.072(2) 0.0702(19) 0.0405(12) -0.0094(12) -0.0093(13) -0.0264(14)
 C4 0.098(3) 0.090(3) 0.0380(13) -0.0084(14) -0.0087(15) -0.0362(19)
 C5 0.116(3) 0.109(3) 0.0446(15) -0.0121(17) -0.0168(18) -0.042(2)
 C6 0.182(6) 0.149(5) 0.0403(16) -0.011(2) -0.020(2) -0.059(4)
 C7 0.0482(14) 0.0513(14) 0.0391(10) -0.0078(10) -0.0033(10) -0.0136(10)
 C8 0.0601(17) 0.0667(18) 0.0374(11) -0.0105(11) -0.0052(11) -0.0211(12)
 C9 0.071(2) 0.077(2) 0.0375(12) -0.0095(13) -0.0047(12) -0.0261(14)
 C10 0.087(3) 0.095(3) 0.0410(13) -0.0159(15) -0.0076(15) -0.0324(18)
 C11 0.110(3) 0.139(4) 0.0397(14) -0.0169(19) -0.0062(17) -0.048(3)
 C12 0.138(5) 0.188(6) 0.0481(18) -0.034(3) -0.015(2) -0.061(4)

_geom_special_details
;
 All esds (except the esd in the dihedral angle between two l.s. planes)
 are estimated using the full covariance matrix.  The cell esds are taken
 into account individually in the estimation of esds in distances, angles
 and torsion angles; correlations between esds in cell parameters are only
 used when they are defined by crystal symmetry.  An approximate (isotropic)
 treatment of cell esds is used for estimating esds involving l.s. planes.
;
loop_
  _geom_bond_atom_site_label_1
  _geom_bond_atom_site_label_2
  _geom_bond_distance
  _geom_bond_site_symmetry_2
  _geom_bond_publ_flag
 O1 P1 1.5341(19) . ?
 P1 C1 1.790(2) . ?
 P1 O2 1.5373(19) . ?
 P1 C7 1.795(2) . ?
 C1 H1A 0.9900 . ?
 C1 H1B 0.9900 . ?
 C1 C2 1.527(3) . ?
 O2 H2 0.8400 . ?
 C2 H2A 0.9900 . ?
 C2 H2B 0.9900 . ?
 C2 C3 1.528(3) . ?
 C3 H3A 0.9900 . ?
 C3 H3B 0.9900 . ?
 C3 C4 1.519(4) . ?
 C4 H4A 0.9900 . ?
 C4 H4B 0.9900 . ?
 C4 C5 1.529(4) . ?
 C5 H5A 0.9900 . ?
 C5 H5B 0.9900 . ?
 C5 C6 1.523(5) . ?
 C6 H6C 0.9800 . ?
 C6 H6A 0.9800 . ?
 C6 H6B 0.9800 . ?
 C7 H7A 0.9900 . ?
 C7 H7B 0.9900 . ?
 C7 C8 1.541(3) . ?
 C8 H8A 0.9900 . ?
 C8 H8B 0.9900 . ?
 C8 C9 1.519(3) . ?
 C9 H9A 0.9900 . ?
 C9 H9B 0.9900 . ?
 C9 C10 1.529(3) . ?
 C10 H10A 0.9900 . ?
 C10 H10B 0.9900 . ?
 C10 C11 1.522(4) . ?
 C11 H11A 0.9900 . ?
 C11 H11B 0.9900 . ?
 C11 C12 1.523(5) . ?
 C12 H12A 0.9800 . ?
 C12 H12B 0.9800 . ?
 C12 H12C 0.9800 . ?

loop_
  _geom_angle_atom_site_label_1
  _geom_angle_atom_site_label_2
  _geom_angle_atom_site_label_3
  _geom_angle
  _geom_angle_site_symmetry_1
  _geom_angle_site_symmetry_3
  _geom_angle_publ_flag
 O1 P1 C1 108.65(12) . . ?
 O1 P1 O2 112.44(9) . . ?
 O1 P1 C7 109.49(12) . . ?
 C1 P1 C7 109.05(11) . . ?
 O2 P1 C1 107.80(12) . . ?
 O2 P1 C7 109.34(12) . . ?
 P1 C1 H1A 109.3 . . ?
 P1 C1 H1B 109.3 . . ?
 H1A C1 H1B 107.9 . . ?
 C2 C1 P1 111.80(16) . . ?
 C2 C1 H1A 109.3 . . ?
 C2 C1 H1B 109.3 . . ?
 P1 O2 H2 109.5 . . ?
 C1 C2 H2A 109.2 . . ?
 C1 C2 H2B 109.2 . . ?
 C1 C2 C3 112.0(2) . . ?
 H2A C2 H2B 107.9 . . ?
 C3 C2 H2A 109.2 . . ?
 C3 C2 H2B 109.2 . . ?
 C2 C3 H3A 109.1 . . ?
 C2 C3 H3B 109.1 . . ?
 H3A C3 H3B 107.8 . . ?
 C4 C3 C2 112.6(2) . . ?
 C4 C3 H3A 109.1 . . ?
 C4 C3 H3B 109.1 . . ?
 C3 C4 H4A 109.1 . . ?
 C3 C4 H4B 109.1 . . ?
 C3 C4 C5 112.7(3) . . ?
 H4A C4 H4B 107.8 . . ?
 C5 C4 H4A 109.1 . . ?
 C5 C4 H4B 109.1 . . ?
 C4 C5 H5A 109.2 . . ?
 C4 C5 H5B 109.2 . . ?
 H5A C5 H5B 107.9 . . ?
 C6 C5 C4 112.0(3) . . ?
 C6 C5 H5A 109.2 . . ?
 C6 C5 H5B 109.2 . . ?
 C5 C6 H6C 109.5 . . ?
 C5 C6 H6A 109.5 . . ?
 C5 C6 H6B 109.5 . . ?
 H6C C6 H6A 109.5 . . ?
 H6C C6 H6B 109.5 . . ?
 H6A C6 H6B 109.5 . . ?
 P1 C7 H7A 109.4 . . ?
 P1 C7 H7B 109.4 . . ?
 H7A C7 H7B 108.0 . . ?
 C8 C7 P1 111.26(17) . . ?
 C8 C7 H7A 109.4 . . ?
 C8 C7 H7B 109.4 . . ?
 C7 C8 H8A 109.1 . . ?
 C7 C8 H8B 109.1 . . ?
 H8A C8 H8B 107.8 . . ?
 C9 C8 C7 112.5(2) . . ?
 C9 C8 H8A 109.1 . . ?
 C9 C8 H8B 109.1 . . ?
 C8 C9 H9A 109.2 . . ?
 C8 C9 H9B 109.2 . . ?
 C8 C9 C10 112.0(2) . . ?
 H9A C9 H9B 107.9 . . ?
 C10 C9 H9A 109.2 . . ?
 C10 C9 H9B 109.2 . . ?
 C9 C10 H10A 108.9 . . ?
 C9 C10 H10B 108.9 . . ?
 H10A C10 H10B 107.7 . . ?
 C11 C10 C9 113.4(3) . . ?
 C11 C10 H10A 108.9 . . ?
 C11 C10 H10B 108.9 . . ?
 C10 C11 H11A 109.2 . . ?
 C10 C11 H11B 109.2 . . ?
 C10 C11 C12 112.2(3) . . ?
 H11A C11 H11B 107.9 . . ?
 C12 C11 H11A 109.2 . . ?
 C12 C11 H11B 109.2 . . ?
 C11 C12 H12A 109.5 . . ?
 C11 C12 H12B 109.5 . . ?
 C11 C12 H12C 109.5 . . ?
 H12A C12 H12B 109.5 . . ?
 H12A C12 H12C 109.5 . . ?
 H12B C12 H12C 109.5 . . ?

loop_
  _geom_torsion_atom_site_label_1
  _geom_torsion_atom_site_label_2
  _geom_torsion_atom_site_label_3
  _geom_torsion_atom_site_label_4
  _geom_torsion
  _geom_torsion_site_symmetry_1
  _geom_torsion_site_symmetry_2
  _geom_torsion_site_symmetry_3
  _geom_torsion_site_symmetry_4
  _geom_torsion_publ_flag
 O1 P1 C1 C2 60.6(3) . . . . ?
 O1 P1 C7 C8 -61.6(3) . . . . ?
 P1 C1 C2 C3 -179.6(2) . . . . ?
 P1 C7 C8 C9 -179.4(2) . . . . ?
 C1 P1 C7 C8 179.7(2) . . . . ?
 C1 C2 C3 C4 179.7(3) . . . . ?
 O2 P1 C1 C2 -61.5(3) . . . . ?
 O2 P1 C7 C8 62.0(3) . . . . ?
 C2 C3 C4 C5 179.7(4) . . . . ?
 C3 C4 C5 C6 179.4(5) . . . . ?
 C7 P1 C1 C2 179.9(2) . . . . ?
 C7 C8 C9 C10 179.4(3) . . . . ?
 C8 C9 C10 C11 -179.2(4) . . . . ?
 C9 C10 C11 C12 -180.0(5) . . . . ?

_shelx_res_file
;
TITL jjw1875_twin1_hklf4_a.res in P-1
    jjw1875_twin1_hklf4.res
    created by SHELXL-2018/3 at 12:36:01 on 07-Apr-2025
REM Old TITL jjw1875_twin1_hklf4 in P-1
REM SHELXT solution in P-1: R1 0.157, Rweak 0.011, Alpha 0.055
REM <I/s> 0.000 for 0 systematic absences, Orientation as input
REM Formula found by SHELXT: C10 O4 P
CELL 1.54184 6.547 6.5949 17.8182 81.994 89.619 79.077
ZERR 2 0.0005 0.0006 0.0012 0.006 0.006 0.007
LATT 1
SFAC C H O P
UNIT 24 54 4 2

L.S. 10 0 0
PLAN  8
TEMP -73.15
CONF
BOND
list 4
MORE -1
BOND $H
fmap 2 53
acta
OMIT 1 0 8
OMIT 1 0 7
OMIT 5 -4 7
OMIT -2 -3 3
REM <olex2.extras>
REM <HklSrc "%.\\jjw1875_twin1_hklf5.hkl">
REM </olex2.extras>

WGHT    0.114200    0.082000
BASF   0.43454
FVAR      10.39138
O1    3    0.230628    0.544598    0.477613    11.00000    0.04146    0.04433 =
         0.04818   -0.00858   -0.00498   -0.00825
P1    4    0.302450    0.306904    0.491250    11.00000    0.04191    0.04405 =
         0.03623   -0.00857   -0.00425   -0.01140
C1    1    0.161891    0.194518    0.427249    11.00000    0.04597    0.05064 =
         0.03869   -0.00905   -0.00557   -0.01420
AFIX  23
H1A   2    0.204216    0.040742    0.436636    11.00000   -1.20000
H1B   2    0.011170    0.230338    0.436941    11.00000   -1.20000
AFIX   0
O2    3    0.535806    0.239709    0.477125    11.00000    0.04290    0.04475 =
         0.04920   -0.01421   -0.00229   -0.00806
AFIX 147
H2    2    0.601094    0.325533    0.491781    11.00000   -1.50000
AFIX   0
C2    1    0.201337    0.272042    0.344622    11.00000    0.06357    0.06421 =
         0.03724   -0.00813   -0.00489   -0.02637
AFIX  23
H2A   2    0.351963    0.235332    0.334890    11.00000   -1.20000
H2B   2    0.160077    0.425923    0.335393    11.00000   -1.20000
AFIX   0
C3    1    0.080454    0.177828    0.289719    11.00000    0.07181    0.07019 =
         0.04048   -0.00935   -0.00927   -0.02641
AFIX  23
H3A   2    0.122363    0.024000    0.298912    11.00000   -1.20000
H3B   2   -0.070008    0.213713    0.299843    11.00000   -1.20000
AFIX   0
C4    1    0.117093    0.254523    0.207271    11.00000    0.09779    0.09040 =
         0.03798   -0.00838   -0.00867   -0.03617
AFIX  23
H4A   2    0.267653    0.219304    0.197226    11.00000   -1.20000
H4B   2    0.074504    0.408285    0.198023    11.00000   -1.20000
AFIX   0
C5    1   -0.002883    0.159512    0.152308    11.00000    0.11585    0.10935 =
         0.04457   -0.01211   -0.01681   -0.04229
AFIX  23
H5A   2    0.040853    0.005827    0.160979    11.00000   -1.20000
H5B   2   -0.153419    0.193487    0.162543    11.00000   -1.20000
AFIX   0
C6    1    0.033642    0.239775    0.069914    11.00000    0.18200    0.14906 =
         0.04028   -0.01109   -0.01991   -0.05924
AFIX 137
H6C   2   -0.011707    0.391658    0.060863    11.00000   -1.50000
H6A   2   -0.045996    0.175600    0.036627    11.00000   -1.50000
H6B   2    0.182132    0.203714    0.059233    11.00000   -1.50000
AFIX   0
C7    1    0.247465    0.208854    0.586814    11.00000    0.04819    0.05134 =
         0.03910   -0.00785   -0.00334   -0.01358
AFIX  23
H7A   2    0.096074    0.245649    0.595122    11.00000   -1.20000
H7B   2    0.288113    0.054875    0.594824    11.00000   -1.20000
AFIX   0
C8    1    0.365841    0.299874    0.644493    11.00000    0.06008    0.06675 =
         0.03737   -0.01046   -0.00518   -0.02115
AFIX  23
H8A   2    0.516959    0.264644    0.635434    11.00000   -1.20000
H8B   2    0.324022    0.453756    0.636487    11.00000   -1.20000
AFIX   0
C9    1    0.324389    0.217925    0.726036    11.00000    0.07092    0.07691 =
         0.03754   -0.00953   -0.00466   -0.02610
AFIX  23
H9A   2    0.364888    0.063934    0.734020    11.00000   -1.20000
H9B   2    0.173552    0.254640    0.735396    11.00000   -1.20000
AFIX   0
C10   1    0.444526    0.307483    0.782659    11.00000    0.08685    0.09486 =
         0.04100   -0.01592   -0.00756   -0.03238
AFIX  23
H10A  2    0.595002    0.272744    0.772412    11.00000   -1.20000
H10B  2    0.402510    0.461348    0.774763    11.00000   -1.20000
AFIX   0
C11   1    0.408965    0.226230    0.864964    11.00000    0.10956    0.13921 =
         0.03968   -0.01685   -0.00617   -0.04825
AFIX  23
H11A  2    0.451409    0.072407    0.873184    11.00000   -1.20000
H11B  2    0.258703    0.261182    0.875534    11.00000   -1.20000
AFIX   0
C12   1    0.530514    0.318163    0.919940    11.00000    0.13809    0.18795 =
         0.04805   -0.03444   -0.01463   -0.06113
AFIX 137
H12A  2    0.679257    0.285571    0.909252    11.00000   -1.50000
H12B  2    0.506890    0.258250    0.972024    11.00000   -1.50000
H12C  2    0.483615    0.469829    0.913924    11.00000   -1.50000
AFIX   0
HKLF 5


REM  jjw1875_twin1_hklf4_a.res in P-1
REM wR2 = 0.1793, GooF = S = 1.065, Restrained GooF = 1.065 for all data
REM R1 = 0.0587 for 4301 Fo > 4sig(Fo) and 0.0673 for all 5260 data
REM 140 parameters refined using 0 restraints

END

WGHT      0.1150      0.0805

REM Highest difference peak  0.510,  deepest hole -0.425,  1-sigma level  0.057
Q1    1   0.2520  0.1409  0.5064  11.00000  0.05    0.51
Q2    1   0.1328  0.2547  0.5075  11.00000  0.05    0.51
Q3    1   0.2368  0.2490  0.4476  11.00000  0.05    0.32
Q4    1   0.2779  0.2576  0.5437  11.00000  0.05    0.32
Q5    1   0.1850  0.2466  0.3807  11.00000  0.05    0.29
Q6    1   0.6885  0.0467  0.4784  11.00000  0.05    0.27
Q7    1   0.2271  0.0055  0.5271  11.00000  0.05    0.25
Q8    1  -0.1381  0.2002  0.4960  11.00000  0.05    0.25
;
_shelx_res_checksum                24893
_shelx_hkl_file
;
   0   0   1 407562. 734.984  -2
   0   0  -1 407562. 734.984   1
   0   0   2 82752.5 483.089  -2
   0   0  -2 82752.5 483.089   1
   0   0   3 309918. 561.327  -2
   0   0  -3 309918. 561.327   1
   0   0   4 57216.4 410.223  -2
   0   0  -4 57216.4 410.223   1
   0   0   5 190375. 829.549  -2
   0   0  -5 190375. 829.549   1
   0   0   6 38084.5 428.411  -2
   0   0  -6 38084.5 428.411   1
   0   0   7 103296. 775.578  -2
   0   0  -7 103296. 775.578   1
   0   0   8 13460.4 321.290  -2
   0   0  -8 13460.4 321.290   1
   0   0   9 34937.1 542.573  -2
   0   0  -9 34937.1 542.573   1
   0   0  10 11843.7 347.659  -2
   0   0 -10 11843.7 347.659   1
   0   0  11 19053.9 465.688  -2
   0   0 -11 19053.9 465.688   1
   0   0  12 10142.8 377.474  -2
   0   0 -12 10142.8 377.474   1
   0   0  13 14730.9 127.329  -2
   0   0 -13 14730.9 127.329   1
   0   0  14 79945.2 281.461  -2
   0   0 -14 79945.2 281.461   1
   0   0  15 354.836 55.2240  -2
   0   0 -15 354.836 55.2240   1
   0   0  16 3831.98 81.9703  -2
   0   0 -16 3831.98 81.9703   1
   0   0  17 122.013 49.6970  -2
   0   0 -17 122.013 49.6970   1
   0   0  18 519.283 56.4114  -2
   0   0 -18 519.283 56.4114   1
   0   0  19 61.6764 50.1771  -2
   0   0 -19 61.6764 50.1771   1
   0   0  20 126.044 61.0072  -2
   0   0 -20 126.044 61.0072   1
   0   0  21 322.555 47.9706  -2
   0   0 -21 322.555 47.9706   1
   0   0  22 294.865 60.5497  -2
   0   0 -22 294.865 60.5497   1
   0   1 -21 6074.47 73.3289   1
   0   1 -20 1816.66 51.8389   1
   0   1 -19 2282.15 65.2129   1
   0   1 -18 2061.91 69.9528   1
   0   1 -17 2113.81 52.4829   1
   0   1 -16 3566.34 64.3068   1
   0   1 -15 2534.82 58.8143   1
   0   1 -14 2337.38 51.0088   1
   0   1 -13 3357.60 51.1561   1
   0   1 -12 7925.14 256.341   1
   0   1 -11 2238.45 156.770   1
   0   1 -10 13869.2 280.703   1
   0   1  -9 53.9912 88.0057   1
   0   1  -8 27301.4 323.089   1
   0   1  -7 260336. 877.799   1
   0   1  -6 36543.7 141.986   1
   0   1  -5 27169.0 150.209   1
   0   1  -4 38216.2 166.920   1
   0   1  -3 20002.3 162.453   1
   0   1  -2 42137.9 159.070   1
   0   1  -1 18797.9 85.0665   1
   0   1   0 10359.4 145.995   1
   0  -1  -1 15383.8 89.6184   1
   0  -1  -2 17434.4 130.452   1
   0  -1  -3 4381.63 130.059   1
   0  -1  -4 5006.94 120.287   1
   0   1   5 1043.07 53.1137   1
   0   1   6 355.408 46.4765   1
   0   1   7 1023.49 38.5380   1
   0  -1  -8 794.282 106.870   1
   0  -1  -9 448.802 101.896   1
   0  -1 -10 2131.18 142.944   1
   0  -1 -11 1450.87 139.929   1
   0  -1 -12 3552.44 189.506   1
   0  -1 -13 2260.19 66.2700   1
   0  -1 -14 2268.73 46.8431   1
   0  -1 -15 2395.49 54.4833   1
   0  -1 -16 3883.69 65.1090   1
   0  -1 -17 2178.56 66.8338   1
   0  -1 -18 2949.18 66.1813   1
   0  -1 -19 2195.71 62.0181   1
   0  -1 -20 2792.36 58.6008   1
   0  -1 -21 6135.61 62.6758   1
   0  -1 -22 64.1768 36.6050   1
   0   2 -20 116.767 65.7650   1
  -2   0  21 284.970 98.2270  -2
   0   2 -20 284.970 98.2270   1
  -2   0  20 79.4435 55.0834  -2
   0   2 -19 79.4435 55.0834   1
  -2   0  19 55.1676 61.9722  -2
   0   2 -18 55.1676 61.9722   1
  -2   0  18 33.0505 74.7300  -2
   0   2 -17 33.0505 74.7300   1
  -2   0  17 421.512 67.5334  -2
   0   2 -16 421.512 67.5334   1
  -2   0  16 102.416 58.7329  -2
   0   2 -15 102.416 58.7329   1
  -2   0  15 6899.20 91.5703  -2
   0   2 -14 6899.20 91.5703   1
  -2   0  14 1494.84 73.0333  -2
   0   2 -13 1494.84 73.0333   1
  -2   0  13 2549.90 77.8298  -2
   0   2 -12 2549.90 77.8298   1
  -2   0  12 2288.61 104.533  -2
   0   2 -11 2288.61 104.533   1
  -2   0  11 3814.30 202.502  -2
   0   2 -10 3814.30 202.502   1
  -2   0  10 1811.14 155.528  -2
   0   2  -9 1811.14 155.528   1
  -2   0   9 4424.14 184.140  -2
   0   2  -8 4424.14 184.140   1
  -2   0   8 26795.8 334.638  -2
   0   2  -7 26795.8 334.638   1
  -2   0   7 2979.56 98.5819  -2
   0   2  -6 2979.56 98.5819   1
  -2   0   6 16044.9 158.812  -2
   0   2  -5 16044.9 158.812   1
  -2   0   5 3639.12 96.6328  -2
   0   2  -4 3639.12 96.6328   1
  -2   0   4 26748.1 175.274  -2
   0   2  -3 26748.1 175.274   1
  -2   0   3 10.6714 119.607  -2
   0   2  -2 10.6714 119.607   1
   0   2  -1 74592.7 527.169   1
   0   2   0 508445. 1362.96   1
   2   0  -1 974809. 2150.85  -2
   0  -2   0 974809. 2150.85   1
   0   2   1 1380.17 95.8302   1
   0  -2  -2 5791.41 107.341   1
   2   0   1 10272.6 280.348  -2
   0  -2  -2 10272.6 280.348   1
   2   0   2 8178.75 165.361  -2
   0  -2  -3 8178.75 165.361   1
   2   0   3 3950.03 159.127  -2
   0  -2  -4 3950.03 159.127   1
  -2   0  -4 10544.2 193.048  -2
   0   2   5 10544.2 193.048   1
   2   0   5 1983.14 107.131  -2
   0  -2  -6 1983.14 107.131   1
   2   0   6 13934.8 201.097  -2
   0  -2  -7 13934.8 201.097   1
   2   0   7 781.168 96.5634  -2
   0  -2  -8 781.168 96.5634   1
   2   0   8 13752.7 300.722  -2
   0  -2  -9 13752.7 300.722   1
   2   0   9 2845.86 262.376  -2
   0  -2 -10 2845.86 262.376   1
   2   0  10 21303.7 595.371  -2
   0  -2 -11 21303.7 595.371   1
   2   0  11 6945.62 405.053  -2
   0  -2 -12 6945.62 405.053   1
   2   0  12 43967.8 185.393  -2
   0  -2 -13 43967.8 185.393   1
   2   0  13 121022. 305.245  -2
   0  -2 -14 121022. 305.245   1
   2   0  14 938.868 69.7095  -2
   0  -2 -15 938.868 69.7095   1
   2   0  15 192.987 66.4828  -2
   0  -2 -16 192.987 66.4828   1
   2   0  16 3098.67 89.0050  -2
   0  -2 -17 3098.67 89.0050   1
   2   0  17 634.938 67.4783  -2
   0  -2 -18 634.938 67.4783   1
   2   0  18 3435.65 71.8244  -2
   0  -2 -19 3435.65 71.8244   1
   2   0  19 1064.10 54.9389  -2
   0  -2 -20 1064.10 54.9389   1
   2   0  20 2399.92 63.4888  -2
   0  -2 -21 2399.92 63.4888   1
   2   0  21 629.466 81.0277  -2
   0  -2 -22 629.466 81.0277   1
   0   3 -19 1608.84 82.8161   1
   0   3 -18 1645.25 61.6556   1
   0   3 -17 2472.96 76.5817   1
   0   3 -16 2640.46 78.1017   1
   0   3 -15 3404.89 66.8333   1
   0   3 -14 3818.46 76.9674   1
   0   3 -13 5225.05 86.8579   1
   0   3 -12 7246.89 127.289   1
   0   3 -11 5945.92 143.587   1
   0   3 -10 9487.88 157.625   1
   0   3  -9 1992.31 119.003   1
   0   3  -8 37945.5 646.796   1
   0   3  -7 88292.6 914.604   1
   0   3  -6 16988.4 277.258   1
   0   3  -5 14145.9 205.443   1
   0   3  -4 11435.5 220.037   1
   0   3  -3 6764.78 177.265   1
   0   3  -2 6646.16 148.489   1
   0   3  -1 990.279 88.6728   1
   0  -3   0 115.472 74.0422   1
   0   3   1 421.109 81.4154   1
   0   3   2 212.773 77.6298   1
   0   3   3 670.987 103.282   1
   0   3   4 98.7125 137.608   1
   0  -3  -5 2282.70 104.140   1
   0   3   6 3345.38 129.900   1
   0   3   7 9207.55 176.998   1
   0  -3  -8 4140.86 137.493   1
   0  -3  -9 4307.64 146.763   1
   0  -3 -10 3116.43 181.697   1
   0  -3 -11 1226.55 145.713   1
   0  -3 -12 411.549 46.3231   1
   0  -3 -13 723.457 49.1590   1
   0  -3 -14 409.315 44.5696   1
   0  -3 -15 208.954 41.9011   1
   0  -3 -16 130.537 48.7531   1
   0  -3 -17 126.236 47.1381   1
   0  -3 -18 105.606 49.4055   1
   0  -3 -19 73.7303 39.6369   1
   0  -3 -20 67.4076 40.6088   1
   0  -3 -21 80.1968 32.6585   1
   0   4 -17 555.672 43.7658   1
   0   4 -16 593.317 68.7953   1
   0   4 -15 1544.49 77.9532   1
   0   4 -14 1434.74 77.2491   1
   0   4 -13 1461.01 65.4655   1
   0   4 -12 1210.29 86.4873   1
   0   4 -11 1488.38 116.037   1
   0   4 -10 1112.49 84.7542   1
   0   4  -9 2293.35 89.7938   1
   0  -4   8 306.500 71.7202   1
   4   0 -10 166.658 420.708  -2
   0  -4   8 166.658 420.708   1
   0   4  -7 264.000 77.7239   1
   4   0  -9 385.558 170.258  -2
   0  -4   7 385.558 170.258   1
   0   4  -6 373.851 73.2158   1
   4   0  -8 321.766 308.817  -2
   0  -4   6 321.766 308.817   1
   0   4  -5 2.31589 114.627   1
   4   0  -7-108.652 263.285  -2
   0  -4   5-108.652 263.285   1
   0   4  -4-19.2932 155.248   1
   4   0  -6-116.201 236.026  -2
   0  -4   4-116.201 236.026   1
   0   4  -3 558.963 118.362   1
   4   0  -5 798.993 258.669  -2
   0  -4   3 798.993 258.669   1
   0   4  -2 304.249 107.733   1
   4   0  -4 437.978 240.387  -2
   0  -4   2 437.978 240.387   1
   0   4  -1 19286.6 333.152   1
   4   0  -3 27444.7 625.285  -2
   0  -4   1 27444.7 625.285   1
   0   4   0 35755.4 587.245   1
  -4   0   2 67972.2 644.233  -2
   0   4   0 67972.2 644.233   1
   0   4   1 3269.45 230.565   1
   4   0  -1 6936.51 259.694  -2
   0  -4  -1 6936.51 259.694   1
   0   4   2 5551.35 274.239   1
  -4   0   0 10506.2 409.722  -2
   0   4   2 10506.2 409.722   1
   0   4   3 5862.28 285.253   1
  -4   0  -1 9959.28 395.300  -2
   0   4   3 9959.28 395.300   1
   0   4   4 7535.69 318.277   1
  -4   0  -2 13775.6 450.493  -2
   0   4   4 13775.6 450.493   1
   0   4   5 5896.45 301.938   1
  -4   0  -3 11333.4 418.627  -2
   0   4   5 11333.4 418.627   1
  -4   0  -4 15272.3 324.943  -2
   0   4   6 15272.3 324.943   1
   0   4   7 10482.4 392.648   1
  -4   0  -5 18033.0 504.744  -2
   0   4   7 18033.0 504.744   1
   0   4   8 4043.52 275.302   1
  -4   0  -6 7880.88 289.891  -2
   0   4   8 7880.88 289.891   1
   0   4   9 6715.92 338.799   1
   4   0   7 11975.7 133.093  -2
   0  -4  -9 11975.7 133.093   1
   4   0   8 8713.86 107.881  -2
   0  -4 -10 8713.86 107.881   1
   4   0   9 12515.9 142.207  -2
   0  -4 -11 12515.9 142.207   1
   4   0  10 7060.08 125.613  -2
   0  -4 -12 7060.08 125.613   1
   4   0  11 29571.7 182.905  -2
   0  -4 -13 29571.7 182.905   1
   4   0  12 31092.6 225.543  -2
   0  -4 -14 31092.6 225.543   1
   4   0  13 202.387 80.8659  -2
   0  -4 -15 202.387 80.8659   1
   4   0  14 224.064 76.7757  -2
   0  -4 -16 224.064 76.7757   1
   0  -4 -17 467.984 98.6273   1
   4   0  15 715.983 89.8709  -2
   0  -4 -17 715.983 89.8709   1
   0  -4 -18 314.789 60.8574   1
   4   0  16 561.903 81.1597  -2
   0  -4 -18 561.903 81.1597   1
   0  -4 -19 493.898 54.5944   1
   0  -4 -20 265.074 44.7790   1
  -5   0  17 289.442 61.7729  -2
   0   5 -15 289.442 61.7729   1
  -5   0  16 166.306 76.3018  -2
   0   5 -14 166.306 76.3018   1
  -5   0  15 330.481 118.182  -2
   0   5 -13 330.481 118.182   1
  -5   0  14 185.457 58.9210  -2
   0   5 -12 185.457 58.9210   1
  -5   0  13 370.962 71.1720  -2
   0   5 -11 370.962 71.1720   1
  -5   0  12 41.2093 83.2276  -2
   0   5 -10 41.2093 83.2276   1
  -5   0  11 502.802 94.6310  -2
   0   5  -9 502.802 94.6310   1
   5   0 -10 18961.8 205.146  -2
   0  -5   8 18961.8 205.146   1
  -5   0   9 19708.4 208.824  -2
   0   5  -7 19708.4 208.824   1
   5   0  -8 4520.92 154.566  -2
   0  -5   6 4520.92 154.566   1
   5   0  -7 4134.34 152.815  -2
   0  -5   5 4134.34 152.815   1
   5   0  -6 3433.61 125.470  -2
   0  -5   4 3433.61 125.470   1
   5   0  -5 4047.72 166.608  -2
   0  -5   3 4047.72 166.608   1
   5   0  -4 3966.25 158.305  -2
   0  -5   2 3966.25 158.305   1
  -5   0   3 2906.43 159.861  -2
   0   5  -1 2906.43 159.861   1
  -5   0   2 3071.84 137.025  -2
   0   5   0 3071.84 137.025   1
  -5   0   1 6336.98 161.328  -2
   0   5   1 6336.98 161.328   1
   5   0   0 6033.90 122.848  -2
   0  -5  -2 6033.90 122.848   1
   5   0   1 7175.25 127.104  -2
   0  -5  -3 7175.25 127.104   1
  -5   0  -2 8184.06 175.743  -2
   0   5   4 8184.06 175.743   1
  -5   0  -3 11761.1 201.748  -2
   0   5   5 11761.1 201.748   1
  -5   0  -4 49978.8 288.773  -2
   0   5   6 49978.8 288.773   1
   0  -5  -7 17098.5 662.597   1
   5   0   5 30021.0 235.123  -2
   0  -5  -7 30021.0 235.123   1
   0  -5  -8 1223.78 301.551   1
  -5   0  -6 2391.24 119.294  -2
   0   5   8 2391.24 119.294   1
   5   0   7 3636.29 104.027  -2
   0  -5  -9 3636.29 104.027   1
   5   0   8 3441.35 107.775  -2
   0  -5 -10 3441.35 107.775   1
   0  -5 -11 1908.57 108.316   1
   5   0   9 3776.10 132.256  -2
   0  -5 -11 3776.10 132.256   1
   0  -5 -12 2246.30 104.456   1
   5   0  10 3390.55 132.606  -2
   0  -5 -12 3390.55 132.606   1
   0  -5 -13 1105.57 70.6882   1
   0  -5 -14 1211.96 68.6764   1
   0  -5 -15 1931.44 70.2880   1
   0  -5 -16 1441.91 76.9829   1
   0  -5 -17 1135.88 52.4281   1
   0  -5 -18 1143.29 45.7425   1
   0  -5 -19 836.767 41.4404   1
   0   6 -12 182.882 46.8944   1
   0   6 -11 249.861 74.9022   1
   0   6 -10 94.7026 54.6885   1
   0  -6   9 252.118 65.6632   1
   0   6  -8-4.16328 66.6831   1
   0  -6   7 45.0217 73.2479   1
   0  -6   6 178.238 79.2971   1
   0  -6   5 130.201 57.8892   1
   0   6  -4 114.329 52.2313   1
   0  -6   3 69.2783 53.6449   1
   0   6  -2 13.1168 69.2212   1
   0  -6   1 136.443 117.271   1
   0  -6   0 98.5913 117.985   1
   0  -6  -1 128.955 111.446   1
   0  -6  -2 184.339 139.620   1
   6   0  -1 140.521 139.154  -2
   0  -6  -2 140.521 139.154   1
   0  -6  -3 296.513 82.7159   1
   6   0   0 356.422 140.021  -2
   0  -6  -3 356.422 140.021   1
   0  -6  -4 337.796 84.1026   1
   0  -6  -5 621.933 90.2821   1
   0  -6  -6 89.4894 64.7737   1
   0  -6  -7 105.672 64.7054   1
   0  -6  -8 1103.15 60.7984   1
   0  -6  -9 577.557 74.1589   1
   6   0   6 923.785 154.014  -2
   0  -6  -9 923.785 154.014   1
   0  -6 -10 393.848 132.300   1
   6   0   7 1003.14 148.848  -2
   0  -6 -10 1003.14 148.848   1
   0  -6 -11 278.653 117.011   1
   6   0   8 399.303 140.251  -2
   0  -6 -11 399.303 140.251   1
   0  -6 -12 81.1460 50.8728   1
   6   0   9 395.948 133.061  -2
   0  -6 -12 395.948 133.061   1
   0  -6 -13 170.013 52.6856   1
   6   0  10 155.146 126.333  -2
   0  -6 -13 155.146 126.333   1
   0  -6 -14 23.4099 42.4679   1
   0  -6 -15 701.230 44.2369   1
   0  -6 -16 220.733 44.0111   1
   6   0  13 563.305 103.463  -2
   0  -6 -16 563.305 103.463   1
   0  -6 -17 131.367 52.7521   1
  -7   0  11 1738.11 93.0921  -2
   0   7  -8 1738.11 93.0921   1
   0   7  -7 1144.16 82.2589   1
  -7   0  10 2018.18 109.795  -2
   0   7  -7 2018.18 109.795   1
  -7   0   9 891.669 103.598  -2
   0   7  -6 891.669 103.598   1
   7   0  -8 706.108 77.7135  -2
   0  -7   5 706.108 77.7135   1
   7   0  -7 778.014 58.0715  -2
   0  -7   4 778.014 58.0715   1
   7   0  -6 496.815 54.5622  -2
   0  -7   3 496.815 54.5622   1
   7   0  -5 437.988 57.8217  -2
   0  -7   2 437.988 57.8217   1
  -7   0   4 592.473 62.1602  -2
   0   7  -1 592.473 62.1602   1
   7   0  -3 641.014 63.0249  -2
   0  -7   0 641.014 63.0249   1
   7   0  -2 371.473 69.5864  -2
   0  -7  -1 371.473 69.5864   1
   7   0  -1 293.195 68.4810  -2
   0  -7  -2 293.195 68.4810   1
   7   0   0 470.622 69.9834  -2
   0  -7  -3 470.622 69.9834   1
   7   0   1 362.002 88.2504  -2
   0  -7  -4 362.002 88.2504   1
   7   0   2 2143.02 102.930  -2
   0  -7  -5 2143.02 102.930   1
   0  -7  -6 4824.87 131.813   1
   7   0   3 7151.64 226.047  -2
   0  -7  -6 7151.64 226.047   1
   0  -7  -7 1821.86 98.5947   1
   7   0   4 2197.62 171.780  -2
   0  -7  -7 2197.62 171.780   1
   0  -7  -8-20.1322 64.0363   1
   7   0   5-80.3702 137.470  -2
   0  -7  -8-80.3702 137.470   1
   0  -7  -9-14.4609 60.7172   1
   7   0   6 29.6159 60.1249  -2
   0  -7  -9 29.6159 60.1249   1
   0  -7 -10-18.1692 51.8433   1
   7   0   7 29.4188 98.1601  -2
   0  -7 -10 29.4188 98.1601   1
   0  -7 -11 38.9363 39.9545   1
   0  -7 -12 37.2158 37.7372   1
   0  -7 -13 42.3291 38.2176   1
   0  -8   0 766.138 38.3061   1
   0  -8  -1 398.904 38.3829   1
   0   8   2 317.658 33.9661   1
   0   8   3 259.481 34.4595   1
   0  -8  -4 246.198 28.5056   1
   0  -8  -5 192.042 26.9545   1
   0  -8  -6 52.3788 24.0352   1
   0   8   7 87.0946 28.4032   1
   1  -7 -12-2.95310 46.1068   1
   1  -7 -11 274.909 40.1664   1
   1  -7 -10 16.5104 36.9764   1
   1  -7  -9 110.778 36.5463   1
   1  -7  -8 57.0730 37.9184   1
   1  -7  -7-13.5593 53.3412   1
   1  -7  -6 65.1441 56.8806   1
   1  -7  -5 175.578 59.6503   1
   1  -7  -4 177.315 62.0881   1
   1  -7  -3 188.508 49.4117   1
  -1   7   2 221.426 43.3716   1
   1  -7  -1 244.993 43.3391   1
   1  -7   0 296.153 42.6915   1
   1  -7   1 295.627 41.9548   1
   1  -7   2 237.044 38.1077   1
  -1   7  -3 202.544 35.2381   1
   1  -7   4 192.094 37.0470   1
  -1   7  -5 287.958 49.0545   1
   1  -7   6 84.7175 39.1482   1
   1  -6 -16 1551.86 74.0132   1
   6  -1  12 2926.47 116.248  -2
   1  -6 -15 2926.47 116.248   1
   6  -1  11 2148.59 124.380  -2
   1  -6 -14 2148.59 124.380   1
   6  -1  10 2332.78 88.0521  -2
   1  -6 -13 2332.78 88.0521   1
   6  -1   9 2742.76 101.068  -2
   1  -6 -12 2742.76 101.068   1
   6  -1   8 2119.80 109.119  -2
   1  -6 -11 2119.80 109.119   1
   6  -1   7 1932.57 90.1274  -2
   1  -6 -10 1932.57 90.1274   1
   6  -1   6 1034.32 108.829  -2
   1  -6  -9 1034.32 108.829   1
   6  -1   5 3962.30 137.890  -2
   1  -6  -8 3962.30 137.890   1
   6  -1   4 16125.7 210.365  -2
   1  -6  -7 16125.7 210.365   1
   6  -1   3 8971.07 173.516  -2
   1  -6  -6 8971.07 173.516   1
   6  -1   2 1582.70 118.734  -2
   1  -6  -5 1582.70 118.734   1
   6  -1   1 1047.33 97.4927  -2
   1  -6  -4 1047.33 97.4927   1
   6  -1   0 557.912 91.7623  -2
   1  -6  -3 557.912 91.7623   1
   6  -1  -1 1090.73 145.320  -2
   1  -6  -2 1090.73 145.320   1
   6  -1  -2 88.7703 136.896  -2
   1  -6  -1 88.7703 136.896   1
   6  -1  -3 50.1131 135.781  -2
   1  -6   0 50.1131 135.781   1
   6  -1  -4-39.2632 142.546  -2
   1  -6   1-39.2632 142.546   1
   6  -1  -5 37.4139 99.8613  -2
   1  -6   2 37.4139 99.8613   1
  -6   1   6 87.6171 98.3319  -2
  -1   6  -3 87.6171 98.3319   1
   6  -1  -7 287.367 97.7021  -2
   1  -6   4 287.367 97.7021   1
  -6   1   8 468.140 70.0368  -2
  -1   6  -5 468.140 70.0368   1
   6  -1  -9 2032.07 112.291  -2
   1  -6   6 2032.07 112.291   1
   6  -1 -10 5953.11 137.406  -2
   1  -6   7 5953.11 137.406   1
  -6   1  11 1541.93 94.2805  -2
  -1   6  -8 1541.93 94.2805   1
   6  -1 -12-58.0598 66.8205  -2
   1  -6   9-58.0598 66.8205   1
  -6   1  13 50.2276 60.6102  -2
  -1   6 -10 50.2276 60.6102   1
  -1   6 -11 51.1485 40.8441   1
   1  -5 -18 638.767 37.0412   1
   1  -5 -17 643.912 43.9423   1
   1  -5 -16 57.5589 56.8667   1
   1  -5 -15 1365.26 80.3073   1
   1  -5 -14 7794.08 110.253   1
   1  -5 -13 2831.03 62.6477   1
   1  -5 -12 987.003 66.1215   1
   1  -5 -11 454.735 61.0691   1
   1  -5 -10 134.928 62.7800   1
   1  -5  -9 23.3536 84.0401   1
   1  -5  -8 33.7295 84.0510   1
   1  -5  -7 0.61188 96.6406   1
   1  -5  -6 665.386 102.364   1
   5  -1   3 495.781 398.427  -2
   1  -5  -6 495.781 398.427   1
   1  -5  -5 765.143 100.517   1
   5  -1   2 803.158 389.209  -2
   1  -5  -5 803.158 389.209   1
  -1   5   4 1314.28 105.400   1
   5  -1   1 2152.07 153.979  -2
   1  -5  -4 2152.07 153.979   1
   1  -5  -3 1311.39 111.885   1
   5  -1   0 2096.15 153.651  -2
   1  -5  -3 2096.15 153.651   1
  -1   5   2 1946.91 121.661   1
   5  -1  -1 2800.53 167.697  -2
   1  -5  -2 2800.53 167.697   1
  -1   5   1 73.9652 254.998   1
   5  -1  -2 17.1103 126.644  -2
   1  -5  -1 17.1103 126.644   1
  -1   5   0 1015.14 263.720   1
   5  -1  -3 1911.55 167.572  -2
   1  -5   0 1911.55 167.572   1
   1  -5   1 296.618 105.539   1
   1  -5   2 1310.64 135.073   1
  -1   5  -3 850.016 92.8450   1
   1  -5   4 548.624 90.2227   1
  -1   5  -5 766.713 93.3415   1
   1  -5   6 147.903 81.8488   1
  -1   5  -7 14.9724 67.8814   1
   1  -5   8 397.385 71.2441   1
   1  -5   9 229.237 66.1655   1
  -1   5 -10 144.891 59.2411   1
  -1   5 -11 105.746 48.5386   1
  -1   5 -12 49.5923 40.5577   1
  -1   5 -13 40.1544 31.7120   1
  -1   5 -14 300.705 28.3814   1
   1  -4 -20 21.4302 36.9152   1
   1  -4 -19 10.0316 48.5878   1
   1  -4 -18 76.7412 53.3849   1
   1  -4 -17 120.977 62.2783   1
   1  -4 -16 231.190 58.5966   1
   1  -4 -15 327.549 62.2934   1
   1  -4 -14 181.670 53.2980   1
   1  -4 -13 650.429 66.4097   1
   1  -4 -12 746.490 81.9802   1
   4  -1  10 1272.25 157.412  -2
   1  -4 -12 1272.25 157.412   1
   1  -4 -11 1082.29 120.644   1
   4  -1   9 2124.10 160.122  -2
   1  -4 -11 2124.10 160.122   1
   1  -4 -10 1604.12 284.917   1
   4  -1   8 3612.41 127.631  -2
   1  -4 -10 3612.41 127.631   1
   1  -4  -9 1066.06 107.638   1
   4  -1   7 2361.60 160.681  -2
   1  -4  -9 2361.60 160.681   1
   1  -4  -8 4723.89 378.302   1
   4  -1   6 8246.84 209.627  -2
   1  -4  -8 8246.84 209.627   1
   4  -1   5 24232.3 252.387  -2
   1  -4  -7 24232.3 252.387   1
  -4   1  -4 12430.3 343.569  -2
  -1   4   6 12430.3 343.569   1
  -4   1  -3 7880.19 263.868  -2
  -1   4   5 7880.19 263.868   1
  -4   1  -2 10055.1 281.204  -2
  -1   4   4 10055.1 281.204   1
  -4   1  -1 7780.39 251.895  -2
  -1   4   3 7780.39 251.895   1
  -4   1   0 11508.0 285.019  -2
  -1   4   2 11508.0 285.019   1
  -4   1   1 7080.48 237.241  -2
  -1   4   1 7080.48 237.241   1
  -4   1   2 4286.66 332.118  -2
  -1   4   0 4286.66 332.118   1
  -4   1   3 7882.31 396.783  -2
  -1   4  -1 7882.31 396.783   1
  -4   1   4 10707.4 446.077  -2
  -1   4  -2 10707.4 446.077   1
   4  -1  -5 8379.45 297.523  -2
   1  -4   3 8379.45 297.523   1
  -4   1   6 9347.70 311.118  -2
  -1   4  -4 9347.70 311.118   1
  -4   1   7 7952.81 159.141  -2
  -1   4  -5 7952.81 159.141   1
  -4   1   8 20299.5 184.645  -2
  -1   4  -6 20299.5 184.645   1
  -4   1   9 43869.5 260.717  -2
  -1   4  -7 43869.5 260.717   1
   4  -1 -10 7808.01 139.084  -2
   1  -4   8 7808.01 139.084   1
  -4   1  11 765.702 95.2816  -2
  -1   4  -9 765.702 95.2816   1
  -4   1  12 2629.76 111.508  -2
  -1   4 -10 2629.76 111.508   1
  -4   1  13 1748.90 132.688  -2
  -1   4 -11 1748.90 132.688   1
  -4   1  14 2091.91 110.503  -2
  -1   4 -12 2091.91 110.503   1
  -4   1  15 1181.95 76.9083  -2
  -1   4 -13 1181.95 76.9083   1
  -4   1  16 993.535 63.0773  -2
  -1   4 -14 993.535 63.0773   1
  -4   1  17 962.962 54.1547  -2
  -1   4 -15 962.962 54.1547   1
  -1   4 -16 553.764 74.6293   1
  -4   1  18 1031.87 61.9488  -2
  -1   4 -16 1031.87 61.9488   1
  -1   4 -17 315.133 61.9858   1
  -4   1  19 836.305 81.4237  -2
  -1   4 -17 836.305 81.4237   1
   1  -3 -21 439.754 31.8671   1
   1  -3 -20 401.028 42.4541   1
   1  -3 -19 501.852 64.0167   1
   1  -3 -18 143.568 64.6126   1
   1  -3 -17 338.798 59.3281   1
   3  -1  15 551.117 135.784  -2
   1  -3 -17 551.117 135.784   1
   1  -3 -16 1325.72 72.5536   1
   3  -1  14 2422.92 167.045  -2
   1  -3 -16 2422.92 167.045   1
   3  -1  13 9392.86 121.085  -2
   1  -3 -15 9392.86 121.085   1
   3  -1  12 41241.9 305.721  -2
   1  -3 -14 41241.9 305.721   1
   1  -3 -13 2402.74 119.944   1
   3  -1  11 3591.24 128.478  -2
   1  -3 -13 3591.24 128.478   1
   1  -3 -12 2740.47 117.772   1
   3  -1  10 4696.38 133.913  -2
   1  -3 -12 4696.38 133.913   1
   1  -3 -11 1083.11 204.015   1
   3  -1   9 1921.46 138.742  -2
   1  -3 -11 1921.46 138.742   1
   1  -3 -10 1049.95 183.525   1
   3  -1   8 1252.93 280.130  -2
   1  -3 -10 1252.93 280.130   1
   1  -3  -9 635.181 147.443   1
   3  -1   7 1115.19 248.149  -2
   1  -3  -9 1115.19 248.149   1
   1  -3  -8 357.634 104.210   1
  -1   3   7 1155.84 108.944   1
   3  -1   5 2040.11 261.663  -2
   1  -3  -7 2040.11 261.663   1
   1  -3  -6 553.635 90.0438   1
   3  -1   4 1091.77 233.934  -2
   1  -3  -6 1091.77 233.934   1
  -1   3   5 2484.45 212.074   1
   3  -1   3 4638.07 255.853  -2
   1  -3  -5 4638.07 255.853   1
  -3   1  -2 1668.81 152.639  -2
  -1   3   4 1668.81 152.639   1
   3  -1   1 13779.0 267.200  -2
   1  -3  -3 13779.0 267.200   1
   3  -1   0 3008.34 170.177  -2
   1  -3  -2 3008.34 170.177   1
  -1   3   1 53509.7 573.551   1
   3  -1  -1 109106. 666.728  -2
   1  -3  -1 109106. 666.728   1
  -1   3   0 118447. 800.878   1
  -3   1   2 212382. 919.347  -2
  -1   3   0 212382. 919.347   1
  -1   3  -1 7064.02 170.672   1
   3  -1  -3 11053.9 254.659  -2
   1  -3   1 11053.9 254.659   1
   1  -3   2 8416.37 156.485   1
   3  -1  -4 15846.3 402.910  -2
   1  -3   2 15846.3 402.910   1
  -1   3  -3 8425.94 216.376   1
   3  -1  -5 14100.2 384.960  -2
   1  -3   3 14100.2 384.960   1
  -1   3  -4 8863.73 318.891   1
   3  -1  -6 14014.9 399.526  -2
   1  -3   4 14014.9 399.526   1
  -1   3  -5 6785.16 294.544   1
   3  -1  -7 11153.7 374.727  -2
   1  -3   5 11153.7 374.727   1
  -1   3  -6 7655.46 335.279   1
   3  -1  -8 12372.6 409.729  -2
   1  -3   6 12372.6 409.729   1
  -1   3  -7 7970.98 343.231   1
  -1   3  -8 2560.04 104.837   1
  -1   3  -9 3874.94 99.3631   1
  -3   1  11 5810.88 246.337  -2
  -1   3  -9 5810.88 246.337   1
  -1   3 -10 2133.02 90.2933   1
  -3   1  12 3359.18 233.171  -2
  -1   3 -10 3359.18 233.171   1
  -1   3 -11 2350.28 93.4000   1
  -1   3 -12 1294.60 88.1946   1
  -1   3 -13 2895.62 84.0731   1
  -1   3 -14 2126.23 69.1724   1
  -1   3 -15 52.1973 47.0068   1
  -1   3 -16 7.15363 41.8554   1
  -1   3 -17 10.7828 36.3314   1
  -1   3 -18-25.7093 49.8697   1
  -1   3 -19 34.2855 46.7801   1
   1  -2 -22 336.100 50.3194   1
   1  -2 -21 1648.83 51.0882   1
   1  -2 -20 122.037 35.3582   1
   1  -2 -19 696.317 51.8348   1
   1  -2 -18-30.9805 50.4700   1
   1  -2 -17 54.6219 47.6771   1
   1  -2 -16 5.00842 54.2800   1
   1  -2 -15 248.482 67.4344   1
   1  -2 -14 312.402 55.5954   1
   1  -2 -13 356.558 57.8011   1
   1  -2 -12 364.966 84.8234   1
   1  -2 -11 755.729 178.949   1
   1  -2 -10 420.047 149.052   1
   1  -2  -9 704.679 148.221   1
   1  -2  -8 72.6482 93.3538   1
   1  -2  -7 22.9150 65.6440   1
   1  -2  -6 48.3763 57.4441   1
   1  -2  -5 587.871 62.7658   1
   1  -2  -4 1445.79 78.8006   1
   1  -2  -3 4160.89 100.984   1
  -1   2   2 3248.38 125.256   1
   1  -2  -1 10451.7 187.085   1
  -1   2   0 13084.8 168.512   1
   1  -2   1 6429.59 97.9867   1
  -1   2  -2 8085.15 103.492   1
   1  -2   3 7035.85 107.758   1
   1  -2   4 2842.28 119.252   1
  -1   2  -5 4529.68 144.021   1
   1  -2   6 3770.58 136.621   1
  -1   2  -7 9504.59 322.900   1
  -1   2  -8 3555.19 241.319   1
  -1   2  -9 152.599 148.831   1
  -1   2 -10 80.2076 151.493   1
  -1   2 -11 189.631 51.1208   1
  -1   2 -12 1556.17 59.7089   1
  -1   2 -13 433.289 50.3023   1
  -1   2 -14 1158.22 55.8670   1
  -1   2 -15 2297.30 58.2545   1
  -1   2 -16 2473.15 56.6478   1
  -1   2 -17 1978.21 50.9004   1
  -1   2 -18 2780.99 55.3893   1
  -1   2 -19 1686.84 49.6307   1
  -1   2 -20 4580.12 111.452   1
   1  -1 -22 541.891 61.8215   1
   1  -1  21 885.367 89.0086  -2
   1  -1 -22 885.367 89.0086   1
   1  -1  20 1094.81 66.9346  -2
   1  -1 -21 1094.81 66.9346   1
   1  -1  19 821.670 62.8304  -2
   1  -1 -20 821.670 62.8304   1
   1  -1  18 1097.93 90.1842  -2
   1  -1 -19 1097.93 90.1842   1
   1  -1  17 680.848 83.0132  -2
   1  -1 -18 680.848 83.0132   1
   1  -1  16 1433.78 78.0114  -2
   1  -1 -17 1433.78 78.0114   1
   1  -1  15 1889.63 74.4473  -2
   1  -1 -16 1889.63 74.4473   1
   1  -1  14 32460.7 219.249  -2
   1  -1 -15 32460.7 219.249   1
   1  -1  13 62455.4 280.789  -2
   1  -1 -14 62455.4 280.789   1
   1  -1  12 7159.22 107.748  -2
   1  -1 -13 7159.22 107.748   1
   1  -1  11 21300.7 625.426  -2
   1  -1 -12 21300.7 625.426   1
   1  -1  10 5999.07 353.744  -2
   1  -1 -11 5999.07 353.744   1
   1  -1   9 13812.7 455.012  -2
   1  -1 -10 13812.7 455.012   1
   1  -1   8 2965.47 251.574  -2
   1  -1  -9 2965.47 251.574   1
   1  -1   7 7434.54 313.363  -2
   1  -1  -8 7434.54 313.363   1
   1  -1   6 6928.58 156.054  -2
   1  -1  -7 6928.58 156.054   1
   1  -1   5 1269.61 88.2739  -2
   1  -1  -6 1269.61 88.2739   1
   1  -1   4 8816.77 144.167  -2
   1  -1  -5 8816.77 144.167   1
   1  -1   3 2209.51 116.590  -2
   1  -1  -4 2209.51 116.590   1
  -1   1  -2 27045.6 208.724  -2
  -1   1   3 27045.6 208.724   1
   1  -1   1 67239.7 388.564  -2
   1  -1  -2 67239.7 388.564   1
  -1   1   0 999999. 2041.85  -2
  -1   1   1 999999. 2041.85   1
  -1   1   1 989884. 2087.16  -2
  -1   1   0 989884. 2087.16   1
   1  -1   1 30324.9 271.062   1
   1  -1  -2 61569.6 368.414  -2
   1  -1   1 61569.6 368.414   1
  -1   1  -2 9347.54 79.1191   1
   1  -1  -3 24382.9 324.962  -2
   1  -1   2 24382.9 324.962   1
   1  -1  -4 2205.70 149.807  -2
   1  -1   3 2205.70 149.807   1
  -1   1   5 8597.34 152.365  -2
  -1   1  -4 8597.34 152.365   1
  -1   1   6 996.720 79.5903  -2
  -1   1  -5 996.720 79.5903   1
   1  -1  -7 6635.18 128.044  -2
   1  -1   6 6635.18 128.044   1
  -1   1   8 6597.30 199.579  -2
  -1   1  -7 6597.30 199.579   1
  -1   1   9 2888.33 166.252  -2
  -1   1  -8 2888.33 166.252   1
  -1   1  10 11813.9 282.735  -2
  -1   1  -9 11813.9 282.735   1
  -1   1  11 5501.54 231.733  -2
  -1   1 -10 5501.54 231.733   1
  -1   1  12 18890.5 397.738  -2
  -1   1 -11 18890.5 397.738   1
  -1   1  13 6354.54 77.8638  -2
  -1   1 -12 6354.54 77.8638   1
  -1   1  14 59107.0 183.284  -2
  -1   1 -13 59107.0 183.284   1
  -1   1 -14 15211.4 563.431   1
  -1   1  15 31869.6 155.903  -2
  -1   1 -14 31869.6 155.903   1
  -1   1  16 1873.90 66.8232  -2
  -1   1 -15 1873.90 66.8232   1
  -1   1  17 1373.06 70.0488  -2
  -1   1 -16 1373.06 70.0488   1
  -1   1  18 782.159 58.8030  -2
  -1   1 -17 782.159 58.8030   1
  -1   1  19 1122.81 59.1334  -2
  -1   1 -18 1122.81 59.1334   1
  -1   1  20 719.010 57.1459  -2
  -1   1 -19 719.010 57.1459   1
  -1   1  21 929.875 57.3592  -2
  -1   1 -20 929.875 57.3592   1
  -1   1 -21 469.841 65.1807   1
  -1   1  22 887.689 87.9297  -2
  -1   1 -21 887.689 87.9297   1
   1   0 -22 2665.15 87.0717   1
   1   0 -21 4563.60 76.7926   1
   1   0 -20 1312.24 66.2906   1
   1   0 -19 2868.26 107.730   1
   1   0 -18 1511.66 63.7656   1
   1   0 -17 3289.56 81.5160   1
   1   0 -16 2577.54 69.8248   1
   1   0 -15 2537.36 61.8037   1
   1   0 -14 2148.14 56.8219   1
   1   0 -13 6660.32 84.3823   1
   1   0 -12 4453.50 205.747   1
   1   0 -11 5454.13 209.019   1
   1   0 -10 8082.59 228.020   1
   1   0  -9 185.389 96.4011   1
   1   0  -8 153145. 752.921   1
   1   0  -7 153763. 698.646   1
  -1   0   6 11671.4 94.6341   1
   1   0  -5 50728.3 233.953   1
   1   0  -4 19024.7 161.645   1
   1   0  -3 40699.1 300.638   1
   1   0  -2 32099.4 204.008   1
   1   0  -1 15344.8 135.893   1
   1   0   0 12874.4 151.520   1
   1   0   1 16298.8 110.574   1
  -1   0  -2 10214.3 70.6484   1
  -1   0  -3 3653.01 51.3247   1
   1   0   4 3517.78 75.8234   1
  -1   0  -5 523.747 51.6777   1
  -1   0  -6 86.3089 45.5121   1
  -1   0  -7 1471.15 56.7358   1
  -1   0  -8 437.417 97.7298   1
  -1   0  -9 1844.83 129.671   1
  -1   0 -10 1316.75 131.014   1
  -1   0 -11 2199.33 158.816   1
  -1   0 -12 3102.96 183.534   1
  -1   0 -13 1761.65 40.4950   1
  -1   0 -14 2294.77 51.2746   1
  -1   0 -15 3407.73 62.0320   1
  -1   0 -16 3076.29 56.6474   1
  -1   0 -17 2203.04 53.9156   1
  -1   0 -18 3185.35 66.9227   1
  -1   0 -19 1618.58 51.9546   1
  -1   0 -20 5757.90 72.5119   1
  -1   0 -21 2483.59 50.8992   1
  -1   0 -22 190.853 54.4321   1
  -1  -1  21 22.0361 55.4477  -2
   1   1 -21 22.0361 55.4477   1
  -1  -1  20 378.270 53.0560  -2
   1   1 -20 378.270 53.0560   1
  -1  -1  19 186.536 59.9491  -2
   1   1 -19 186.536 59.9491   1
  -1  -1  18 834.895 66.8000  -2
   1   1 -18 834.895 66.8000   1
  -1  -1  17 810.398 72.0855  -2
   1   1 -17 810.398 72.0855   1
  -1  -1  16 3922.44 106.406  -2
   1   1 -16 3922.44 106.406   1
  -1  -1  15 19.5512 58.0557  -2
   1   1 -15 19.5512 58.0557   1
  -1  -1  14 89.2597 62.1375  -2
   1   1 -14 89.2597 62.1375   1
  -1  -1  13 2924.95 81.1615  -2
   1   1 -13 2924.95 81.1615   1
  -1  -1  12 2527.98 235.245  -2
   1   1 -12 2527.98 235.245   1
  -1  -1  11 6609.73 303.115  -2
   1   1 -11 6609.73 303.115   1
  -1  -1  10 6929.99 291.470  -2
   1   1 -10 6929.99 291.470   1
  -1  -1   9 25493.7 473.164  -2
   1   1  -9 25493.7 473.164   1
  -1  -1   8 1031.91 145.344  -2
   1   1  -8 1031.91 145.344   1
  -1  -1   7 6725.34 231.339  -2
   1   1  -7 6725.34 231.339   1
  -1  -1   6 27804.3 242.266  -2
   1   1  -6 27804.3 242.266   1
  -1  -1   5 10127.2 188.965  -2
   1   1  -5 10127.2 188.965   1
  -1  -1   4 25578.7 254.015  -2
   1   1  -4 25578.7 254.015   1
   1   1  -3 506.386 68.6041  -2
  -1  -1   3 506.386 68.6041   1
   1   1  -2 77588.3 330.779  -2
  -1  -1   2 77588.3 330.779   1
   1   1  -1 977689. 916.515  -2
  -1  -1   1 977689. 916.515   1
   1   1   0 438583. 800.922  -2
  -1  -1   0 438583. 800.922   1
   1   1   1 40798.9 304.265  -2
  -1  -1  -1 40798.9 304.265   1
   1   1   2 77716.0 240.667  -2
  -1  -1  -2 77716.0 240.667   1
   1   1   3 414.175 72.1842  -2
  -1  -1  -3 414.175 72.1842   1
   1   1   4 93987.9 565.673  -2
  -1  -1  -4 93987.9 565.673   1
   1   1   5 26152.7 224.802  -2
  -1  -1  -5 26152.7 224.802   1
   1   1   6 106125. 391.640  -2
  -1  -1  -6 106125. 391.640   1
   1   1   7 50986.2 325.460  -2
  -1  -1  -7 50986.2 325.460   1
   1   1   8 67725.7 697.435  -2
  -1  -1  -8 67725.7 697.435   1
   1   1   9 76499.3 791.805  -2
  -1  -1  -9 76499.3 791.805   1
   1   1  10 59355.5 751.860  -2
  -1  -1 -10 59355.5 751.860   1
   1   1  11 96337.3 1027.85  -2
  -1  -1 -11 96337.3 1027.85   1
   1   1  12 41372.9 715.870  -2
  -1  -1 -12 41372.9 715.870   1
   1   1  13 314754. 400.109  -2
  -1  -1 -13 314754. 400.109   1
   1   1  14 86537.8 232.994  -2
  -1  -1 -14 86537.8 232.994   1
   1   1  15 2245.84 67.6590  -2
  -1  -1 -15 2245.84 67.6590   1
   1   1  16 16579.4 120.238  -2
  -1  -1 -16 16579.4 120.238   1
   1   1  17 4094.48 78.8264  -2
  -1  -1 -17 4094.48 78.8264   1
   1   1  18 8353.87 108.592  -2
  -1  -1 -18 8353.87 108.592   1
   1   1  19 4422.76 77.0044  -2
  -1  -1 -19 4422.76 77.0044   1
   1   1  20 3629.62 72.2562  -2
  -1  -1 -20 3629.62 72.2562   1
   1   1  21 2444.39 62.4527  -2
  -1  -1 -21 2444.39 62.4527   1
   1   1  22 1065.04 65.6458  -2
  -1  -1 -22 1065.04 65.6458   1
   1   2 -20 692.550 57.5038   1
   1   2 -19 894.844 64.3712   1
   1   2 -18 506.438 49.0246   1
   1   2 -17 831.145 59.7714   1
   1   2 -16 424.241 58.4756   1
   1   2 -15 833.616 60.3045   1
   1   2 -14 269.334 60.9091   1
   1   2 -13 1200.93 79.5203   1
   1   2 -12 185.385 62.9521   1
   1   2 -11 882.955 60.1285   1
   1   2 -10 200.729 107.500   1
   1   2  -9 726.060 109.230   1
   1   2  -8 107917. 627.073   1
   1   2  -7 48055.1 338.580   1
   1   2  -6 1893.56 71.2658   1
  -1  -2   5 22203.5 169.117   1
   1   2  -4 6181.68 93.4452   1
   1   2  -3 14476.5 122.932   1
   1   2  -2 10820.0 176.548   1
   1   2  -1 7353.19 219.756   1
   1   2   0 8227.88 219.818   1
   1   2   1 31937.9 284.341   1
   1   2   2 18418.1 223.808   1
   1   2   3 29407.6 291.540   1
   1   2   4 35118.0 234.730   1
  -1  -2  -5 22896.2 232.625   1
  -1  -2  -6 265017. 780.850   1
  -1  -2  -7 62343.7 345.721   1
  -1  -2  -8 363.607 93.5470   1
  -1  -2  -9 15996.9 282.321   1
  -1  -2 -10 3814.70 173.264   1
  -1  -2 -11 4874.28 282.908   1
  -1  -2 -12 2785.21 253.052   1
  -1  -2 -13 1044.42 41.1035   1
  -1  -2 -14 1077.89 42.3141   1
  -1  -2 -15 803.910 47.0261   1
  -1  -2 -16 328.632 45.8572   1
  -1  -2 -17 177.613 50.2262   1
  -1  -2 -18 39.2917 39.9100   1
  -1  -2 -19 22.2265 38.4832   1
  -1  -2 -20 126.707 39.9881   1
  -1  -2 -21 69.7057 41.7570   1
  -1  -2 -22 16.6745 36.3242   1
   1   3 -19 357.880 44.7936   1
   1   3 -18 803.467 66.0917   1
  -3  -1  19 1504.54 79.8776  -2
   1   3 -18 1504.54 79.8776   1
  -3  -1  18 714.621 76.5657  -2
   1   3 -17 714.621 76.5657   1
  -3  -1  17 1884.54 75.8717  -2
   1   3 -16 1884.54 75.8717   1
  -3  -1  16 4344.16 99.8090  -2
   1   3 -15 4344.16 99.8090   1
  -3  -1  15 4188.22 119.405  -2
   1   3 -14 4188.22 119.405   1
  -3  -1  14 2518.02 108.923  -2
   1   3 -13 2518.02 108.923   1
  -3  -1  13 3077.91 113.469  -2
   1   3 -12 3077.91 113.469   1
  -3  -1  12 2145.97 103.678  -2
   1   3 -11 2145.97 103.678   1
  -3  -1  11 3800.70 115.205  -2
   1   3 -10 3800.70 115.205   1
  -3  -1  10 4703.86 155.445  -2
   1   3  -9 4703.86 155.445   1
  -3  -1   9 1711.60 168.178  -2
   1   3  -8 1711.60 168.178   1
  -3  -1   8 197.337 131.987  -2
   1   3  -7 197.337 131.987   1
  -3  -1   7 1461.15 111.808  -2
   1   3  -6 1461.15 111.808   1
   3   1  -6 32.1119 87.6904  -2
  -1  -3   5 32.1119 87.6904   1
  -3  -1   5 12.3150 86.7910  -2
   1   3  -4 12.3150 86.7910   1
  -3  -1   4 320.272 175.440  -2
   1   3  -3 320.272 175.440   1
  -3  -1   3 335.151 177.921  -2
   1   3  -2 335.151 177.921   1
  -3  -1   2 81608.9 798.244  -2
   1   3  -1 81608.9 798.244   1
  -3  -1   1 17611.2 299.894  -2
   1   3   0 17611.2 299.894   1
  -3  -1   0 1647.76 145.795  -2
   1   3   1 1647.76 145.795   1
   3   1   1 8218.94 222.616  -2
  -1  -3  -2 8218.94 222.616   1
   3   1   2 3783.78 175.778  -2
  -1  -3  -3 3783.78 175.778   1
  -3  -1  -3 10073.5 332.508  -2
   1   3   4 10073.5 332.508   1
  -3  -1  -4 3026.08 238.156  -2
   1   3   5 3026.08 238.156   1
   3   1   5 30725.1 305.449  -2
  -1  -3  -6 30725.1 305.449   1
   3   1   6 6323.50 195.988  -2
  -1  -3  -7 6323.50 195.988   1
   3   1   7 7413.11 190.871  -2
  -1  -3  -8 7413.11 190.871   1
   3   1   8 8066.54 267.426  -2
  -1  -3  -9 8066.54 267.426   1
   3   1   9 10456.1 316.257  -2
  -1  -3 -10 10456.1 316.257   1
   3   1  10 12941.7 359.196  -2
  -1  -3 -11 12941.7 359.196   1
   3   1  11 12355.2 99.5748  -2
  -1  -3 -12 12355.2 99.5748   1
   3   1  12 97591.1 269.234  -2
  -1  -3 -13 97591.1 269.234   1
   3   1  13 7990.86 103.345  -2
  -1  -3 -14 7990.86 103.345   1
   3   1  14 2180.22 74.3299  -2
  -1  -3 -15 2180.22 74.3299   1
   3   1  15 3911.89 88.4880  -2
  -1  -3 -16 3911.89 88.4880   1
   3   1  16 523.827 62.8864  -2
  -1  -3 -17 523.827 62.8864   1
   3   1  17 3551.19 98.7050  -2
  -1  -3 -18 3551.19 98.7050   1
   3   1  18 1460.03 70.5179  -2
  -1  -3 -19 1460.03 70.5179   1
   3   1  19 2155.73 58.4240  -2
  -1  -3 -20 2155.73 58.4240   1
   3   1  20 1206.02 44.4874  -2
  -1  -3 -21 1206.02 44.4874   1
   1   4 -17-2.76929 31.9270   1
   1   4 -16 21.2801 44.8440   1
   1   4 -15 293.124 56.6500   1
   1   4 -14 107.632 70.8372   1
   1   4 -13 347.657 96.3561   1
   1   4 -12 240.687 97.8961   1
   1   4 -11 1113.17 140.375   1
  -4  -1  12 1451.35 221.538  -2
   1   4 -11 1451.35 221.538   1
  -1  -4  10 84.3559 82.7791   1
  -4  -1  11 80.5140 185.390  -2
   1   4 -10 80.5140 185.390   1
  -1  -4   9 4986.48 135.487   1
  -4  -1  10 16147.8 352.603  -2
   1   4  -9 16147.8 352.603   1
  -1  -4   8 46136.8 306.440   1
  -4  -1   9 72046.4 604.887  -2
   1   4  -8 72046.4 604.887   1
   1   4  -7 21771.3 326.869   1
   4   1  -8 28628.9 253.727  -2
  -1  -4   7 28628.9 253.727   1
   1   4  -6 11324.0 216.509   1
   4   1  -7 21817.5 293.641  -2
  -1  -4   6 21817.5 293.641   1
  -1  -4   5 15833.1 262.954   1
  -1  -4   4 14948.5 255.150   1
  -1  -4   3 22837.8 367.500   1
   4   1  -4 32877.2 691.008  -2
  -1  -4   3 32877.2 691.008   1
   1   4  -2 18185.0 356.351   1
   1   4  -1 16503.8 335.392   1
   1   4   0 18583.4 348.702   1
  -1  -4  -1 28012.4 419.832   1
  -1  -4  -2 20337.3 365.094   1
   1   4   3 27136.0 560.949   1
   1   4   4 19134.4 476.011   1
   1   4   5 35091.7 658.526   1
   1   4   6 107238. 758.570   1
   1   4   7 17565.2 272.309   1
   1   4   8 1145.20 104.037   1
  -1  -4  -9 5303.97 74.5014   1
  -1  -4 -10 1522.95 69.5219   1
  -1  -4 -11 2910.01 73.4623   1
  -1  -4 -12 934.935 54.1786   1
  -1  -4 -13 197.681 50.0399   1
  -1  -4 -14 541.984 52.6543   1
  -1  -4 -15 898.683 49.4668   1
  -1  -4 -16 271.145 53.6987   1
  -1  -4 -17 385.457 49.6018   1
  -1  -4 -18 282.815 50.7442   1
  -1  -4 -19 381.620 44.9799   1
  -1  -4 -20 1254.41 39.5220   1
   1   5 -15 2224.43 74.1588   1
   1   5 -14 1898.87 81.8898   1
   1   5 -13 1863.05 128.004   1
   1   5 -12 2313.82 147.697   1
   1   5 -11 2399.82 154.935   1
   1   5 -10 3809.32 135.398   1
   1   5  -9 4176.66 110.150   1
  -1  -5   8 919.696 82.8801   1
   1   5  -7 3390.50 106.720   1
  -1  -5   6 6848.58 154.277   1
   1   5  -5 5775.33 124.205   1
   5   1  -7 9182.88 245.999  -2
  -1  -5   5 9182.88 245.999   1
   1   5  -4 6947.57 174.481   1
   5   1  -6 10783.3 154.673  -2
  -1  -5   4 10783.3 154.673   1
   1   5  -3 6032.53 221.740   1
   5   1  -5 9792.99 149.721  -2
  -1  -5   3 9792.99 149.721   1
   1   5  -2 6056.74 261.088   1
   5   1  -4 10127.6 159.763  -2
  -1  -5   2 10127.6 159.763   1
   1   5  -1 3116.87 208.753   1
   5   1  -3 6015.39 135.204  -2
  -1  -5   1 6015.39 135.204   1
   1   5   0 4499.98 232.464   1
   5   1  -2 8289.46 145.400  -2
  -1  -5   0 8289.46 145.400   1
   1   5   1 3407.16 295.363   1
  -5  -1   1 6616.88 135.079  -2
   1   5   1 6616.88 135.079   1
   1   5   2 3001.25 288.210   1
   5   1   0 5453.60 127.394  -2
  -1  -5  -2 5453.60 127.394   1
   1   5   3 1699.63 255.686   1
   5   1   1 3117.17 93.4054  -2
  -1  -5  -3 3117.17 93.4054   1
   1   5   4 1470.16 229.319   1
   5   1   2 3149.05 111.526  -2
  -1  -5  -4 3149.05 111.526   1
   5   1   3 895.651 79.2745  -2
  -1  -5  -5 895.651 79.2745   1
   5   1   4 1783.66 87.4640  -2
  -1  -5  -6 1783.66 87.4640   1
   5   1   5 442.049 66.8537  -2
  -1  -5  -7 442.049 66.8537   1
   1   5   8 157.191 309.650   1
  -5  -1  -6 311.171 74.8708  -2
   1   5   8 311.171 74.8708   1
  -5  -1  -7 793.601 113.903  -2
   1   5   9 793.601 113.903   1
   5   1   8 1333.36 126.300  -2
  -1  -5 -10 1333.36 126.300   1
   5   1   9 1874.75 103.876  -2
  -1  -5 -11 1874.75 103.876   1
   5   1  10 4725.40 120.979  -2
  -1  -5 -12 4725.40 120.979   1
   5   1  11 14670.8 138.738  -2
  -1  -5 -13 14670.8 138.738   1
   5   1  12 1366.89 87.6174  -2
  -1  -5 -14 1366.89 87.6174   1
   5   1  13 298.629 64.5126  -2
  -1  -5 -15 298.629 64.5126   1
  -1  -5 -16 862.415 101.524   1
   5   1  14 1883.75 78.7663  -2
  -1  -5 -16 1883.75 78.7663   1
   5   1  15 1060.87 66.6327  -2
  -1  -5 -17 1060.87 66.6327   1
   5   1  16 1851.96 66.4771  -2
  -1  -5 -18 1851.96 66.4771   1
  -1  -5 -19 571.243 35.0844   1
   5   1  17 1286.82 110.658  -2
  -1  -5 -19 1286.82 110.658   1
  -6  -1  15 60.9735 46.5584  -2
   1   6 -13 60.9735 46.5584   1
  -6  -1  14 4.54872 88.3802  -2
   1   6 -12 4.54872 88.3802   1
  -6  -1  13 159.701 103.978  -2
   1   6 -11 159.701 103.978   1
  -6  -1  12 267.101 120.948  -2
   1   6 -10 267.101 120.948   1
  -6  -1  11 1418.01 155.065  -2
   1   6  -9 1418.01 155.065   1
  -6  -1  10 4547.70 209.279  -2
   1   6  -8 4547.70 209.279   1
  -6  -1   9 1077.41 113.345  -2
   1   6  -7 1077.41 113.345   1
   6   1  -8 366.133 106.832  -2
  -1  -6   6 366.133 106.832   1
   6   1  -7 213.742 77.6178  -2
  -1  -6   5 213.742 77.6178   1
   6   1  -6 299.365 79.6439  -2
  -1  -6   4 299.365 79.6439   1
   6   1  -5 353.209 82.2139  -2
  -1  -6   3 353.209 82.2139   1
   6   1  -4 768.064 80.4056  -2
  -1  -6   2 768.064 80.4056   1
   6   1  -3 1214.66 93.4892  -2
  -1  -6   1 1214.66 93.4892   1
   6   1  -2 753.093 89.5638  -2
  -1  -6   0 753.093 89.5638   1
   6   1  -1 1157.70 91.6287  -2
  -1  -6  -1 1157.70 91.6287   1
   6   1   0 1520.68 93.2779  -2
  -1  -6  -2 1520.68 93.2779   1
   6   1   1 2528.02 99.9657  -2
  -1  -6  -3 2528.02 99.9657   1
   6   1   2 2870.38 128.835  -2
  -1  -6  -4 2870.38 128.835   1
   6   1   3 22620.6 227.709  -2
  -1  -6  -5 22620.6 227.709   1
   6   1   4 31363.7 207.083  -2
  -1  -6  -6 31363.7 207.083   1
   6   1   5 2974.18 101.534  -2
  -1  -6  -7 2974.18 101.534   1
  -1  -6  -8 233.510 90.0157   1
   6   1   6 976.289 116.267  -2
  -1  -6  -8 976.289 116.267   1
  -1  -6  -9 936.892 80.8794   1
   6   1   7 1471.08 156.207  -2
  -1  -6  -9 1471.08 156.207   1
  -1  -6 -10 866.840 93.1034   1
   6   1   8 1656.20 162.351  -2
  -1  -6 -10 1656.20 162.351   1
  -1  -6 -11 1299.09 75.2815   1
   6   1   9 2303.97 127.871  -2
  -1  -6 -11 2303.97 127.871   1
  -1  -6 -12 1033.50 55.5405   1
  -1  -6 -13 1219.76 54.1250   1
  -1  -6 -14 1313.26 51.7801   1
  -1  -6 -15 1514.06 48.2262   1
  -1  -6 -16 1336.68 41.9992   1
  -1  -6 -17 1270.43 49.6253   1
   1   7  -9 387.461 57.7627   1
   1   7  -8 156.351 64.8670   1
   1   7  -7 405.481 81.9601   1
   1   7  -6 603.367 91.7653   1
   1   7  -5 453.687 94.0624   1
  -1  -7   4 647.800 58.0973   1
  -1  -7   3 617.123 64.1684   1
  -1  -7   2 2009.53 62.3761   1
  -1  -7   1 2570.41 68.3690   1
   1   7   0 875.125 56.2597   1
  -1  -7  -1 271.753 70.5472   1
  -1  -7  -2 211.890 71.4126   1
  -1  -7  -3 175.748 70.5793   1
  -1  -7  -4 205.402 71.3163   1
  -1  -7  -5 25.7270 124.055   1
   7   1   2 0.98267 97.1073  -2
  -1  -7  -5 0.98267 97.1073   1
  -1  -7  -6 121.091 125.247   1
   7   1   3 332.308 106.788  -2
  -1  -7  -6 332.308 106.788   1
  -1  -7  -7 58.3789 122.303   1
   7   1   4 251.353 100.607  -2
  -1  -7  -7 251.353 100.607   1
  -1  -7  -8 369.701 63.2940   1
   7   1   5 388.071 122.323  -2
  -1  -7  -8 388.071 122.323   1
  -1  -7  -9 110.410 42.8040   1
   7   1   6 96.3341 114.167  -2
  -1  -7  -9 96.3341 114.167   1
  -1  -7 -10 105.269 58.8057   1
   7   1   7 240.579 109.571  -2
  -1  -7 -10 240.579 109.571   1
  -1  -7 -11 90.0899 54.8509   1
   7   1   8 233.919 103.155  -2
  -1  -7 -11 233.919 103.155   1
  -1  -7 -12 120.734 52.1759   1
   7   1   9 391.214 96.6193  -2
  -1  -7 -12 391.214 96.6193   1
  -1  -7 -13 156.104 65.3061   1
  -1  -7 -14 165.553 51.1146   1
   1   8  -2 78.0229 49.6364   1
   1   8  -1 427.990 65.0220   1
   1   8   0 160.324 61.5178   1
   1   8   1 144.274 45.7941   1
  -1  -8  -2 206.441 49.3471   1
   1   8   3 172.663 36.0520   1
  -1  -8  -4 459.829 39.9058   1
  -1  -8  -5 1483.49 49.1341   1
   1   8   6 1402.73 47.7936   1
   1   8   7 296.430 36.4649   1
  -1  -8  -8 76.1339 30.9038   1
   7  -2   5 1243.69 76.4593  -2
   2  -7  -9 1243.69 76.4593   1
   2  -7  -8 2938.13 72.2537   1
   7  -2   4 3970.20 127.977  -2
   2  -7  -8 3970.20 127.977   1
   2  -7  -7 4535.46 92.0551   1
  -7   2  -3 6080.55 96.5677  -2
  -2   7   7 6080.55 96.5677   1
   2  -7  -6 2582.89 84.4958   1
  -7   2  -2 3701.35 90.0877  -2
  -2   7   6 3701.35 90.0877   1
   2  -7  -5 1744.74 79.9888   1
  -7   2  -1 2329.07 85.8135  -2
  -2   7   5 2329.07 85.8135   1
   2  -7  -4 1724.96 81.5096   1
   7  -2   0 2245.97 86.1521  -2
   2  -7  -4 2245.97 86.1521   1
   7  -2  -1 2173.94 84.8890  -2
   2  -7  -3 2173.94 84.8890   1
   7  -2  -2 2083.27 64.6134  -2
   2  -7  -2 2083.27 64.6134   1
   2  -7  -1 1227.66 74.6472   1
   7  -2  -3 1823.85 81.2333  -2
   2  -7  -1 1823.85 81.2333   1
   2  -7   0 1107.27 70.0789   1
   7  -2  -4 1747.68 79.6045  -2
   2  -7   0 1747.68 79.6045   1
   2  -7   1 1244.39 68.7142   1
   7  -2  -5 1766.87 77.0800  -2
   2  -7   1 1766.87 77.0800   1
   2  -7   2 1075.94 60.3061   1
   7  -2  -6 1682.17 74.1234  -2
   2  -7   2 1682.17 74.1234   1
   2  -7   3 850.825 53.0957   1
   2  -7   4 887.456 69.9341   1
   2  -7   5 992.248 59.1430   1
   2  -6 -15 1395.74 65.1184   1
   2  -6 -14 2285.81 90.7948   1
   2  -6 -13 1048.26 83.8191   1
   2  -6 -12 615.289 86.8606   1
   2  -6 -11 549.518 87.7523   1
   2  -6 -10 243.964 64.8891   1
   2  -6  -9 124.518 67.0939   1
   2  -6  -8 202.351 71.3058   1
   2  -6  -7 57.0766 72.4374   1
   2  -6  -6 30.8634 89.9983   1
   2  -6  -5 25.3187 89.3559   1
   2  -6  -4 2.17380 62.2783   1
   2  -6  -3-51.7235 63.0335   1
   2  -6  -2 13.7886 62.0844   1
  -2   6   1 363.073 70.1938   1
   2  -6   0 185.966 70.1624   1
   2  -6   1 19.8517 64.1349   1
  -2   6  -2 20.9085 63.5923   1
   2  -6   3 58.5033 62.6822   1
  -2   6  -4 100.518 61.5542   1
  -2   6  -5 26.9597 57.6447   1
   2  -6   6 52.8227 86.2266   1
   2  -6   7 115.877 79.7415   1
   2  -6   8 192.586 70.9288   1
   2  -6   9 389.845 47.0554   1
  -2   6 -10 61.2018 31.2908   1
   2  -5 -17 160.039 51.9696   1
   5  -2  14 286.993 74.8505  -2
   2  -5 -17 286.993 74.8505   1
   5  -2  13 629.206 64.1604  -2
   2  -5 -16 629.206 64.1604   1
   5  -2  12 749.712 76.3679  -2
   2  -5 -15 749.712 76.3679   1
   5  -2  11 1158.60 60.8208  -2
   2  -5 -14 1158.60 60.8208   1
   5  -2  10 2088.68 78.6773  -2
   2  -5 -13 2088.68 78.6773   1
   5  -2   9 2794.46 87.0843  -2
   2  -5 -12 2794.46 87.0843   1
   5  -2   8 4214.36 99.5596  -2
   2  -5 -11 4214.36 99.5596   1
   5  -2   7 4955.67 131.816  -2
   2  -5 -10 4955.67 131.816   1
   5  -2   6 6762.70 164.332  -2
   2  -5  -9 6762.70 164.332   1
   5  -2   5 19015.4 321.463  -2
   2  -5  -8 19015.4 321.463   1
   5  -2   4 21693.8 337.792  -2
   2  -5  -7 21693.8 337.792   1
   5  -2   3 11752.7 177.230  -2
   2  -5  -6 11752.7 177.230   1
   5  -2   2 11570.9 176.752  -2
   2  -5  -5 11570.9 176.752   1
   5  -2   1 10252.8 171.003  -2
   2  -5  -4 10252.8 171.003   1
   5  -2   0 9875.18 166.057  -2
   2  -5  -3 9875.18 166.057   1
   5  -2  -1 8452.32 161.055  -2
   2  -5  -2 8452.32 161.055   1
   5  -2  -2 5299.58 137.256  -2
   2  -5  -1 5299.58 137.256   1
   5  -2  -3 4525.56 183.232  -2
   2  -5   0 4525.56 183.232   1
   5  -2  -4 5303.38 191.804  -2
   2  -5   1 5303.38 191.804   1
   5  -2  -5 4011.76 130.520  -2
   2  -5   2 4011.76 130.520   1
   5  -2  -6 3570.97 136.962  -2
   2  -5   3 3570.97 136.962   1
  -5   2   7 2937.65 131.126  -2
  -2   5  -4 2937.65 131.126   1
  -5   2   8 3444.19 133.321  -2
  -2   5  -5 3444.19 133.321   1
  -5   2   9 10429.7 152.113  -2
  -2   5  -6 10429.7 152.113   1
  -5   2  10 6565.62 130.530  -2
  -2   5  -7 6565.62 130.530   1
   5  -2 -11 275.886 77.0658  -2
   2  -5   8 275.886 77.0658   1
  -5   2  12 141.401 92.3455  -2
  -2   5  -9 141.401 92.3455   1
  -5   2  13 49.7902 82.7137  -2
  -2   5 -10 49.7902 82.7137   1
  -5   2  14 209.536 62.7766  -2
  -2   5 -11 209.536 62.7766   1
  -5   2  15 295.619 47.6748  -2
  -2   5 -12 295.619 47.6748   1
  -5   2  16 29.9897 44.9729  -2
  -2   5 -13 29.9897 44.9729   1
   2  -4 -19 813.905 69.6060   1
   2  -4 -18 1314.48 56.9069   1
   2  -4 -17 606.788 50.2254   1
   2  -4 -16 1427.77 65.5378   1
   2  -4 -15 15482.5 125.056   1
   2  -4 -14 14546.0 147.663   1
   2  -4 -13 8593.01 151.101   1
   2  -4 -12 9405.35 159.561   1
   2  -4 -11 8693.18 155.176   1
   2  -4 -10 9223.62 224.062   1
   2  -4  -9 7029.00 186.273   1
   2  -4  -8 7534.55 121.611   1
   2  -4  -7 6131.00 104.982   1
   4  -2   4 8739.46 483.328  -2
   2  -4  -7 8739.46 483.328   1
   2  -4  -6 5841.29 103.159   1
   4  -2   3 8578.49 471.806  -2
   2  -4  -6 8578.49 471.806   1
   2  -4  -5 4405.08 92.7052   1
   4  -2   2 5549.84 411.334  -2
   2  -4  -5 5549.84 411.334   1
   2  -4  -4 3821.06 79.6264   1
   4  -2   1 5694.13 388.073  -2
   2  -4  -4 5694.13 388.073   1
   2  -4  -3 1981.01 69.3393   1
   4  -2   0 3706.75 347.136  -2
   2  -4  -3 3706.75 347.136   1
   2  -4  -2 3608.47 82.1646   1
   4  -2  -1 6986.07 405.637  -2
   2  -4  -2 6986.07 405.637   1
   2  -4  -1 26396.2 247.011   1
   2  -4   0 8233.28 155.080   1
   2  -4   1 14.2084 72.2703   1
   2  -4   2 559.323 73.7586   1
  -2   4  -3 53.2175 71.0217   1
  -2   4  -4 118.473 66.5390   1
  -2   4  -5 350.796 66.1426   1
  -2   4  -6 64.1769 87.1776   1
   2  -4   7 362.237 61.4534   1
  -2   4  -8 489.509 62.5823   1
  -2   4  -9 130.857 65.2385   1
  -2   4 -10 126.671 63.8730   1
  -2   4 -11 60.7295 64.6616   1
  -2   4 -12-16.9138 82.7442   1
  -2   4 -13 180.880 47.7155   1
  -2   4 -14 36.3654 35.3263   1
  -2   4 -15 278.025 32.5371   1
  -2   4 -16 91.2579 74.1380   1
   2  -3 -20 640.685 47.1524   1
   2  -3 -19 737.691 55.8150   1
   2  -3 -18 643.695 53.1523   1
   2  -3 -17 869.693 59.7036   1
   2  -3 -16 419.048 51.7617   1
   2  -3 -15 398.380 77.0133   1
   2  -3 -14 304.448 120.387   1
   3  -2  12 578.708 131.448  -2
   2  -3 -14 578.708 131.448   1
   2  -3 -13 375.219 64.5997   1
   3  -2  11 875.246 137.969  -2
   2  -3 -13 875.246 137.969   1
   3  -2  10 405.018 99.1274  -2
   2  -3 -12 405.018 99.1274   1
   3  -2   9 465.715 98.8832  -2
   2  -3 -11 465.715 98.8832   1
   3  -2   8 372.084 81.9313  -2
   2  -3 -10 372.084 81.9313   1
   3  -2   7 221.694 79.1879  -2
   2  -3  -9 221.694 79.1879   1
   2  -3  -8 58.3043 166.004   1
   3  -2   5 54.9335 142.787  -2
   2  -3  -7 54.9335 142.787   1
   3  -2   4 292.800 138.880  -2
   2  -3  -6 292.800 138.880   1
   3  -2   3 359.807 142.950  -2
   2  -3  -5 359.807 142.950   1
   3  -2   2 412.067 142.221  -2
   2  -3  -4 412.067 142.221   1
   3  -2   1 1474.93 157.306  -2
   2  -3  -3 1474.93 157.306   1
   3  -2   0 1852.87 165.783  -2
   2  -3  -2 1852.87 165.783   1
   3  -2  -1 1270.68 212.382  -2
   2  -3  -1 1270.68 212.382   1
   3  -2  -2 2668.22 244.293  -2
   2  -3   0 2668.22 244.293   1
   3  -2  -3 3940.47 275.488  -2
   2  -3   1 3940.47 275.488   1
   3  -2  -4 4683.68 287.794  -2
   2  -3   2 4683.68 287.794   1
   3  -2  -5 5207.49 305.148  -2
   2  -3   3 5207.49 305.148   1
   3  -2  -6 5397.22 305.225  -2
   2  -3   4 5397.22 305.225   1
  -2   3  -5 3922.93 268.601   1
   3  -2  -7 7128.08 333.840  -2
   2  -3   5 7128.08 333.840   1
   3  -2  -8 21583.3 262.926  -2
   2  -3   6 21583.3 262.926   1
  -3   2   9 11808.2 190.351  -2
  -2   3  -7 11808.2 190.351   1
  -3   2  10 1551.83 127.804  -2
  -2   3  -8 1551.83 127.804   1
  -3   2  11 3242.87 124.478  -2
  -2   3  -9 3242.87 124.478   1
  -3   2  12 2613.28 119.069  -2
  -2   3 -10 2613.28 119.069   1
  -3   2  13 3092.95 130.335  -2
  -2   3 -11 3092.95 130.335   1
  -3   2  14 2547.30 92.1703  -2
  -2   3 -12 2547.30 92.1703   1
  -3   2  15 1452.18 76.0807  -2
  -2   3 -13 1452.18 76.0807   1
  -3   2  16 2226.13 88.0343  -2
  -2   3 -14 2226.13 88.0343   1
  -3   2  17 2457.28 83.6675  -2
  -2   3 -15 2457.28 83.6675   1
  -2   3 -16 830.541 104.139   1
  -3   2  18 2340.72 81.9347  -2
  -2   3 -16 2340.72 81.9347   1
  -2   3 -17 1076.85 53.2671   1
  -3   2  19 2186.22 105.794  -2
  -2   3 -17 2186.22 105.794   1
  -2   3 -18 925.304 60.6254   1
   2  -2 -21 387.205 60.9157   1
   2  -2 -20 770.084 54.8634   1
   2  -2 -19 484.503 49.1956   1
   2  -2 -18 1164.15 55.5730   1
   2  -2 -17 8.75789 57.1753   1
   2  -2 -16 911.439 87.9347   1
   2  -2 -15 22432.6 188.999   1
   2  -2 -14 10006.0 164.975   1
   2  -2  12 16081.9 288.780  -2
   2  -2 -14 16081.9 288.780   1
   2  -2 -13 4859.81 356.630   1
   2  -2  11 9083.37 161.060  -2
   2  -2 -13 9083.37 161.060   1
   2  -2 -12 5335.46 346.732   1
   2  -2  10 9437.19 218.721  -2
   2  -2 -12 9437.19 218.721   1
   2  -2 -11 2729.94 263.027   1
   2  -2   9 6005.51 184.363  -2
   2  -2 -11 6005.51 184.363   1
   2  -2 -10 3438.73 266.182   1
   2  -2  -9 1244.27 190.625   1
   2  -2  -8 2097.61 133.305   1
   2  -2  -7 196.581 91.7254   1
   2  -2  -6 710.561 84.1550   1
   2  -2  -5 109.801 125.528   1
   2  -2   3 357.358 170.965  -2
   2  -2  -5 357.358 170.965   1
   2  -2   2 189.660 119.104  -2
   2  -2  -4 189.660 119.104   1
   2  -2   1 2534.14 148.656  -2
   2  -2  -3 2534.14 148.656   1
   2  -2   0 4446.98 168.782  -2
   2  -2  -2 4446.98 168.782   1
   2  -2  -1 205645. 1212.12  -2
   2  -2  -1 205645. 1212.12   1
   2  -2  -2 5018.77 259.808  -2
   2  -2   0 5018.77 259.808   1
   2  -2   1 1324.17 162.397   1
   2  -2   2 104.337 123.752   1
   2  -2   3 227.290 128.171   1
   2  -2   4 504.436 138.774   1
  -2   2  -5 67.4116 88.4555   1
  -2   2  -6 1578.03 126.821   1
  -2   2  -7 580.753 168.549   1
  -2   2  -8 2788.88 243.767   1
  -2   2  -9 2487.27 131.332   1
  -2   2 -10 4616.74 172.050   1
  -2   2  12 7810.77 180.030  -2
  -2   2 -10 7810.77 180.030   1
  -2   2 -11 4493.27 176.930   1
  -2   2  13 7534.72 152.839  -2
  -2   2 -11 7534.72 152.839   1
  -2   2 -12 7683.51 118.345   1
  -2   2 -13 22999.9 146.466   1
  -2   2 -14 1626.47 57.1836   1
  -2   2 -15-2.20999 42.6866   1
  -2   2 -16 858.441 52.7749   1
  -2   2 -17 478.095 51.2706   1
  -2   2 -18 612.637 46.3686   1
  -2   2 -19 311.750 38.8937   1
   2  -1 -21 2887.69 70.5440   1
   2  -1 -20 2721.09 63.4338   1
   2  -1 -19 2669.23 70.0768   1
   2  -1 -18 2267.65 65.1655   1
   2  -1 -17 3089.01 61.4212   1
   2  -1 -16 1547.69 64.2995   1
   2  -1 -15 1010.87 61.2363   1
   2  -1 -14 809.829 58.3051   1
   2  -1 -13 1228.55 77.7597   1
   2  -1 -12 22.9598 61.2010   1
   2  -1 -11 169.208 165.928   1
   2  -1 -10 2094.15 232.371   1
   2  -1  -9 136.514 152.474   1
   2  -1  -8 15287.1 244.103   1
   2  -1  -7 258.458 89.7768   1
   2  -1  -6 3674.06 184.296   1
   2  -1  -5 4641.61 199.830   1
   2  -1  -4 10044.7 269.980   1
   2  -1  -3 6753.14 229.699   1
   2  -1  -2 12850.8 186.906   1
   2  -1  -1 10417.6 157.846   1
   2  -1   0 8737.60 136.191   1
   2  -1   1 3578.27 85.2943   1
   2  -1   2 1832.55 50.0167   1
   2  -1   3 1380.08 149.552   1
   2  -1   4 400.820 124.577   1
  -2   1  -5 12.8353 84.7556   1
  -2   1  -6-14.4192 82.1359   1
  -2   1  -7 255.894 88.0873   1
  -2   1  -8 597.357 157.584   1
  -2   1  -9 218.154 143.808   1
  -2   1 -10 857.737 173.535   1
  -2   1 -11 100.526 41.4212   1
  -2   1 -12 390.445 39.3464   1
  -2   1 -13 467.154 44.0559   1
  -2   1 -14 13.5723 46.1164   1
  -2   1 -15-9.66422 42.2585   1
  -2   1 -16 16.5835 43.4537   1
  -2   1 -17 133.757 42.8616   1
  -2   1 -18 170.618 39.5239   1
  -2   1 -19 484.495 44.7809   1
  -2   1 -20 1729.00 52.7549   1
   2   0 -21 64.6930 43.4959   1
   0  -2  20 229.423 96.6026  -2
   2   0 -21 229.423 96.6026   1
   0  -2  19 35.1517 75.6205  -2
   2   0 -20 35.1517 75.6205   1
   0  -2  18 131.135 70.6160  -2
   2   0 -19 131.135 70.6160   1
   0  -2  17 30.1778 71.4061  -2
   2   0 -18 30.1778 71.4061   1
   0  -2  16 359.048 80.0908  -2
   2   0 -17 359.048 80.0908   1
   0  -2  15 41.1961 65.6069  -2
   2   0 -16 41.1961 65.6069   1
   0  -2  14 7264.63 115.559  -2
   2   0 -15 7264.63 115.559   1
   0  -2  13 1593.56 79.0601  -2
   2   0 -14 1593.56 79.0601   1
   0  -2  12 2648.26 97.7464  -2
   2   0 -13 2648.26 97.7464   1
   2   0 -12 1662.41 134.431   1
   0  -2  11 2291.04 135.815  -2
   2   0 -12 2291.04 135.815   1
   0  -2  10 4089.70 331.133  -2
   2   0 -11 4089.70 331.133   1
   0  -2   9 2125.01 259.081  -2
   2   0 -10 2125.01 259.081   1
   0  -2   8 4901.17 310.271  -2
   2   0  -9 4901.17 310.271   1
   0  -2   7 27992.5 579.815  -2
   2   0  -8 27992.5 579.815   1
   0  -2   6 4072.45 119.103  -2
   2   0  -7 4072.45 119.103   1
   0  -2   5 17618.1 324.814  -2
   2   0  -6 17618.1 324.814   1
   0  -2   4 4114.27 199.239  -2
   2   0  -5 4114.27 199.239   1
   0  -2   3 30031.9 424.207  -2
   2   0  -4 30031.9 424.207   1
   0  -2   2 39.4613 140.612  -2
   2   0  -3 39.4613 140.612   1
   0  -2   1 127959. 626.884  -2
   2   0  -2 127959. 626.884   1
   0  -2   0 982186. 1669.24  -2
   2   0  -1 982186. 1669.24   1
   0  -2  -1 4971.36 140.122  -2
   2   0   0 4971.36 140.122   1
   0  -2  -2 10300.3 169.954  -2
   2   0   1 10300.3 169.954   1
   0   2   3 7030.67 111.006  -2
  -2   0  -2 7030.67 111.006   1
   0  -2  -4 3018.55 75.2803  -2
   2   0   3 3018.55 75.2803   1
   0  -2  -5 6896.91 70.5931  -2
   2   0   4 6896.91 70.5931   1
   0   2   6 1726.72 122.856  -2
  -2   0  -5 1726.72 122.856   1
   0   2   7 12142.7 217.921  -2
  -2   0  -6 12142.7 217.921   1
   0  -2  -8 826.577 86.2217  -2
   2   0   7 826.577 86.2217   1
   0   2   9 12938.0 307.357  -2
  -2   0  -8 12938.0 307.357   1
   0   2  10 2491.38 184.895  -2
  -2   0  -9 2491.38 184.895   1
   0   2  11 17830.1 399.372  -2
  -2   0 -10 17830.1 399.372   1
   0   2  12 6269.60 281.997  -2
  -2   0 -11 6269.60 281.997   1
   0   2  13 41822.1 151.978  -2
  -2   0 -12 41822.1 151.978   1
   0   2  14 117349. 242.401  -2
  -2   0 -13 117349. 242.401   1
   0   2  15 851.873 54.4163  -2
  -2   0 -14 851.873 54.4163   1
   0   2  16 183.732 54.0618  -2
  -2   0 -15 183.732 54.0618   1
   0   2  17 2853.62 70.9598  -2
  -2   0 -16 2853.62 70.9598   1
   0   2  18 581.908 54.9003  -2
  -2   0 -17 581.908 54.9003   1
   0   2  19 3348.08 75.3944  -2
  -2   0 -18 3348.08 75.3944   1
   0   2  20 892.246 53.6554  -2
  -2   0 -19 892.246 53.6554   1
   0   2  21 2314.33 63.7887  -2
  -2   0 -20 2314.33 63.7887   1
  -2   0 -21 341.550 64.8832   1
   0   2  22 629.127 87.4261  -2
  -2   0 -21 629.127 87.4261   1
   2   1 -21 697.078 47.7443   1
   2   1 -20 1201.18 62.7672   1
   2   1 -19 704.988 52.9050   1
   2   1 -18 820.622 61.0813   1
   2   1 -17 626.284 64.1100   1
   2   1 -16 602.347 58.9478   1
   2   1 -15 633.163 54.9268   1
   2   1 -14 529.467 68.7081   1
   2   1 -13 1140.96 72.7542   1
   2   1 -12 129.014 57.3351   1
   2   1 -11 1712.15 223.070   1
   2   1 -10 3107.89 248.419   1
   2   1  -9 17089.7 461.347   1
   2   1  -8 115266. 1078.69   1
   2   1  -7 6089.51 158.516   1
   2   1  -6 12133.2 169.610   1
   2   1  -5 17105.1 197.785   1
   2   1  -4 7385.42 137.008   1
  -2  -1   3 18223.8 192.346   1
  -2  -1   2 6519.16 124.257   1
   2   1  -1 8780.38 136.295   1
  -2  -1   0 15739.4 169.008   1
  -2  -1  -1 27667.1 137.760   1
  -2  -1  -2 12596.4 97.8912   1
  -2  -1  -3 51338.3 227.911   1
   2   1   4 12026.2 123.294   1
  -2  -1  -5 108886. 294.940   1
  -2  -1  -6 238229. 533.795   1
  -2  -1  -7 3253.92 85.6483   1
  -2  -1  -8 7456.60 118.247   1
  -2  -1  -9 10839.5 252.552   1
  -2  -1 -10 3412.64 176.650   1
  -2  -1 -11 5007.69 211.626   1
  -2  -1 -12 1658.44 41.8611   1
  -2  -1 -13 1206.99 43.2482   1
  -2  -1 -14 831.774 43.1983   1
  -2  -1 -15 651.266 43.7812   1
  -2  -1 -16 209.673 41.0615   1
  -2  -1 -17 69.2014 41.6063   1
  -2  -1 -18 35.1891 39.9301   1
  -2  -1 -19 64.7800 40.1738   1
  -2  -1 -20 151.750 44.1481   1
  -2  -1 -21 10.7149 37.4520   1
  -2  -2  20-6.11683 63.1654  -2
   2   2 -20-6.11683 63.1654   1
  -2  -2  19 58.0756 97.6392  -2
   2   2 -19 58.0756 97.6392   1
  -2  -2  18-15.3118 49.7620  -2
   2   2 -18-15.3118 49.7620   1
  -2  -2  17 50.9511 60.0714  -2
   2   2 -17 50.9511 60.0714   1
  -2  -2  16 715.437 68.2204  -2
   2   2 -16 715.437 68.2204   1
  -2  -2  15 1260.50 84.7341  -2
   2   2 -15 1260.50 84.7341   1
  -2  -2  14 290.847 73.0265  -2
   2   2 -14 290.847 73.0265   1
  -2  -2  13 349.105 87.0592  -2
   2   2 -13 349.105 87.0592   1
  -2  -2  12 345.325 86.5260  -2
   2   2 -12 345.325 86.5260   1
  -2  -2  11 175.052 71.7398  -2
   2   2 -11 175.052 71.7398   1
  -2  -2  10 4107.30 368.433  -2
   2   2 -10 4107.30 368.433   1
  -2  -2   9 2.18370 193.844  -2
   2   2  -9 2.18370 193.844   1
  -2  -2   8 1738.57 190.550  -2
   2   2  -8 1738.57 190.550   1
  -2  -2   7 7236.13 215.315  -2
   2   2  -7 7236.13 215.315   1
  -2  -2   6 4852.40 180.350  -2
   2   2  -6 4852.40 180.350   1
  -2  -2   5 12627.4 511.640  -2
   2   2  -5 12627.4 511.640   1
  -2  -2   4 12403.1 486.989  -2
   2   2  -4 12403.1 486.989   1
  -2  -2   3 29549.4 681.407  -2
   2   2  -3 29549.4 681.407   1
  -2  -2   2 9586.81 397.763  -2
   2   2  -2 9586.81 397.763   1
  -2  -2   1 35.6481 107.877  -2
   2   2  -1 35.6481 107.877   1
  -2  -2   0 55695.6 527.728  -2
   2   2   0 55695.6 527.728   1
  -2  -2  -1 23647.8 347.355  -2
   2   2   1 23647.8 347.355   1
   2   2   2 53881.9 354.724  -2
  -2  -2  -2 53881.9 354.724   1
  -2  -2  -3 18628.3 320.820  -2
   2   2   3 18628.3 320.820   1
  -2  -2  -4 42666.7 648.767  -2
   2   2   4 42666.7 648.767   1
  -2  -2  -5 5963.39 280.464  -2
   2   2   5 5963.39 280.464   1
  -2  -2  -6 61.4625 142.700  -2
   2   2   6 61.4625 142.700   1
   2   2   7 12370.6 207.954  -2
  -2  -2  -7 12370.6 207.954   1
   2   2   8 49.0571 60.2146  -2
  -2  -2  -8 49.0571 60.2146   1
   2   2   9 545.329 91.6423  -2
  -2  -2  -9 545.329 91.6423   1
   2   2  10 6369.66 223.005  -2
  -2  -2 -10 6369.66 223.005   1
   2   2  11 584.630 165.816  -2
  -2  -2 -11 584.630 165.816   1
   2   2  12 55463.4 163.900  -2
  -2  -2 -12 55463.4 163.900   1
   2   2  13 89305.2 205.500  -2
  -2  -2 -13 89305.2 205.500   1
   2   2  14 3377.53 57.4325  -2
  -2  -2 -14 3377.53 57.4325   1
   2   2  15 1954.08 53.6382  -2
  -2  -2 -15 1954.08 53.6382   1
   2   2  16 5104.97 70.3600  -2
  -2  -2 -16 5104.97 70.3600   1
   2   2  17 4321.05 72.5376  -2
  -2  -2 -17 4321.05 72.5376   1
   2   2  18 8537.99 88.9620  -2
  -2  -2 -18 8537.99 88.9620   1
   2   2  19 4493.57 87.2647  -2
  -2  -2 -19 4493.57 87.2647   1
   2   2  20 6706.05 97.9311  -2
  -2  -2 -20 6706.05 97.9311   1
   2   2  21 3253.30 71.4055  -2
  -2  -2 -21 3253.30 71.4055   1
   2   3 -19 206.353 56.8816   1
   2   3 -18 307.197 75.7941   1
   2   3 -17 64.4976 35.4458   1
   2   3 -16 586.169 51.9125   1
   2   3 -15 776.426 66.9346   1
   2   3 -14 339.786 63.3355   1
   2   3 -13 519.912 79.6767   1
   2   3 -12 265.534 75.9174   1
   2   3 -11 281.797 76.0339   1
   2   3 -10 504.278 69.8056   1
   2   3  -9 14182.8 194.256   1
   2   3  -8 31026.8 709.976   1
   2   3  -7 1003.61 206.273   1
   2   3  -6 1963.62 236.808   1
   2   3  -5 342.777 179.392   1
  -2  -3   4 902.173 120.537   1
   2   3  -3 656.155 114.556   1
   2   3  -2 178.146 95.5077   1
   2   3  -1 209.036 96.5201   1
   2   3   0 164.886 91.2880   1
  -2  -3  -1 1049.77 90.9932   1
   2   3   2 318.614 79.2306   1
   2   3   3 6337.22 154.822   1
  -2  -3  -4 531.163 103.541   1
   2   3   5 88078.5 599.139   1
   2   3   6 103504. 648.413   1
   2   3   7 642.052 148.365   1
  -2  -3  -8 3557.56 171.643   1
  -2  -3  -9 3113.44 162.810   1
   2   3  10 4064.65 184.305   1
  -2  -3 -11 7696.64 60.7830   1
  -2  -3 -12 3135.11 54.0120   1
  -2  -3 -13 3941.18 58.1396   1
  -2  -3 -14 5333.28 60.2812   1
  -2  -3 -15 5570.22 61.3303   1
  -2  -3 -16 3400.59 59.9301   1
  -2  -3 -17 4821.33 75.3420   1
  -2  -3 -18 2482.95 55.9016   1
  -2  -3 -19 5232.17 68.2243   1
  -2  -3 -20 3535.86 54.5300   1
  -2  -3 -21 7.78704 58.3733   1
   2   4 -17 146.253 60.7215   1
  -4  -2  17 4679.71 88.4072  -2
   2   4 -16 4679.71 88.4072   1
  -4  -2  16 7635.25 92.8410  -2
   2   4 -15 7635.25 92.8410   1
  -4  -2  15 4333.79 100.429  -2
   2   4 -14 4333.79 100.429   1
  -4  -2  14 4817.42 129.198  -2
   2   4 -13 4817.42 129.198   1
  -4  -2  13 4807.53 136.003  -2
   2   4 -12 4807.53 136.003   1
  -4  -2  12 6486.80 153.223  -2
   2   4 -11 6486.80 153.223   1
  -4  -2  11 10880.7 184.743  -2
   2   4 -10 10880.7 184.743   1
  -4  -2  10 2757.84 124.351  -2
   2   4  -9 2757.84 124.351   1
  -4  -2   9 1631.66 165.554  -2
   2   4  -8 1631.66 165.554   1
  -4  -2   8 10783.4 180.388  -2
   2   4  -7 10783.4 180.388   1
   4   2  -7 8360.33 161.736  -2
  -2  -4   6 8360.33 161.736   1
  -4  -2   6 10322.3 224.339  -2
   2   4  -5 10322.3 224.339   1
  -4  -2   5 10217.1 309.505  -2
   2   4  -4 10217.1 309.505   1
  -4  -2   4 11072.1 320.437  -2
   2   4  -3 11072.1 320.437   1
   4   2  -3 12923.1 336.271  -2
  -2  -4   2 12923.1 336.271   1
  -4  -2   2 11219.8 269.347  -2
   2   4  -1 11219.8 269.347   1
   4   2  -1 8669.14 243.843  -2
  -2  -4   0 8669.14 243.843   1
  -4  -2   0 5843.63 208.523  -2
   2   4   1 5843.63 208.523   1
   4   2   1 5518.76 205.779  -2
  -2  -4  -2 5518.76 205.779   1
   4   2   2 2675.08 167.310  -2
  -2  -4  -3 2675.08 167.310   1
   4   2   3 6199.61 265.182  -2
  -2  -4  -4 6199.61 265.182   1
   4   2   4 1157.73 162.925  -2
  -2  -4  -5 1157.73 162.925   1
   4   2   5 1302.67 163.760  -2
  -2  -4  -6 1302.67 163.760   1
  -4  -2  -6 2387.63 194.793  -2
   2   4   7 2387.63 194.793   1
   4   2   7 343.683 64.5936  -2
  -2  -4  -8 343.683 64.5936   1
   4   2   8 256.284 75.8247  -2
  -2  -4  -9 256.284 75.8247   1
   4   2   9 910.082 69.8367  -2
  -2  -4 -10 910.082 69.8367   1
   4   2  10 431.732 68.4726  -2
  -2  -4 -11 431.732 68.4726   1
   4   2  11 9718.50 124.689  -2
  -2  -4 -12 9718.50 124.689   1
   4   2  12 6342.38 97.1774  -2
  -2  -4 -13 6342.38 97.1774   1
   4   2  13 762.004 66.7574  -2
  -2  -4 -14 762.004 66.7574   1
   4   2  14 905.128 65.9568  -2
  -2  -4 -15 905.128 65.9568   1
   4   2  15 485.207 65.5386  -2
  -2  -4 -16 485.207 65.5386   1
   4   2  16 1322.10 72.2032  -2
  -2  -4 -17 1322.10 72.2032   1
   4   2  17 1198.57 66.9905  -2
  -2  -4 -18 1198.57 66.9905   1
   4   2  18 1812.41 54.7148  -2
  -2  -4 -19 1812.41 54.7148   1
   4   2  19 1596.73 57.4106  -2
  -2  -4 -20 1596.73 57.4106   1
   2   5 -15 61.1718 65.8332   1
   2   5 -14 418.214 46.5316   1
   2   5 -13 451.718 52.1248   1
   2   5 -12 566.070 108.795   1
   2   5 -11 1193.76 130.036   1
   2   5 -10 1089.51 134.168   1
   2   5  -9 815.068 136.744   1
  -5  -2   9 1288.72 172.120  -2
   2   5  -8 1288.72 172.120   1
   2   5  -7-50.5260 118.975   1
   5   2  -7 222.630 109.447  -2
  -2  -5   6 222.630 109.447   1
  -2  -5   5 90.7131 70.6642   1
   5   2  -6 463.283 156.909  -2
  -2  -5   5 463.283 156.909   1
   2   5  -4 285.593 88.8457   1
   5   2  -5 147.284 102.915  -2
  -2  -5   4 147.284 102.915   1
  -2  -5   3 112.383 175.415   1
   5   2  -4 462.890 82.3906  -2
  -2  -5   3 462.890 82.3906   1
  -2  -5   2 748.121 176.285   1
   5   2  -3 3377.10 115.999  -2
  -2  -5   2 3377.10 115.999   1
  -2  -5   1 1192.08 184.731   1
   5   2  -2 2339.84 93.9691  -2
  -2  -5   1 2339.84 93.9691   1
  -2  -5   0 1511.82 188.917   1
   5   2  -1 2848.58 95.2577  -2
  -2  -5   0 2848.58 95.2577   1
  -2  -5  -1 2766.43 286.506   1
   5   2   0 4338.43 97.8362  -2
  -2  -5  -1 4338.43 97.8362   1
  -2  -5  -2 4098.85 247.115   1
   5   2   1 8466.65 118.786  -2
  -2  -5  -2 8466.65 118.786   1
  -2  -5  -3 6398.85 161.522   1
   5   2   2 10072.0 152.550  -2
  -2  -5  -3 10072.0 152.550   1
  -2  -5  -4 10558.9 445.701   1
   5   2   3 24784.5 211.909  -2
  -2  -5  -4 24784.5 211.909   1
  -2  -5  -5 60533.2 459.186   1
   5   2   4 101378. 476.067  -2
  -2  -5  -5 101378. 476.067   1
  -2  -5  -6 36403.1 230.716   1
   5   2   5 47100.0 413.458  -2
  -2  -5  -6 47100.0 413.458   1
  -2  -5  -7 3401.45 98.4221   1
   5   2   6 7249.07 147.473  -2
  -2  -5  -7 7249.07 147.473   1
  -2  -5  -8 7811.89 103.439   1
   5   2   7 14739.3 185.997  -2
  -2  -5  -8 14739.3 185.997   1
  -2  -5  -9 6919.29 111.900   1
   5   2   8 11500.4 257.036  -2
  -2  -5  -9 11500.4 257.036   1
  -2  -5 -10 8521.42 109.591   1
  -2  -5 -11 7669.29 107.070   1
  -2  -5 -12 5896.13 97.6268   1
  -2  -5 -13 5724.68 82.0076   1
  -2  -5 -14 5994.47 89.3510   1
  -2  -5 -15 5163.00 74.0943   1
  -2  -5 -16 4142.37 72.7795   1
  -2  -5 -17 4487.06 65.9553   1
  -2  -5 -18 3068.98 53.8329   1
  -2  -5 -19 6770.92 82.7408   1
   2   6 -12 141.922 45.7453   1
   2   6 -11 395.712 79.4493   1
   2   6 -10 426.406 93.2050   1
   2   6  -9 75.2680 91.5675   1
   2   6  -8 126.666 99.9229   1
   2   6  -7 902.648 125.806   1
   2   6  -6 997.921 127.693   1
   2   6  -5 1704.26 145.412   1
  -2  -6   4 1871.58 92.2957   1
   2   6  -3 3966.33 184.560   1
   6   2  -5 6748.68 183.807  -2
  -2  -6   3 6748.68 183.807   1
   2   6  -2 11758.4 267.932   1
   6   2  -4 19866.5 206.939  -2
  -2  -6   2 19866.5 206.939   1
  -2  -6   1 10885.2 251.802   1
   6   2  -3 18268.9 173.634  -2
  -2  -6   1 18268.9 173.634   1
   6   2  -2 9497.42 168.996  -2
  -2  -6   0 9497.42 168.996   1
   6   2  -1 10449.3 173.770  -2
  -2  -6  -1 10449.3 173.770   1
   6   2   0 10301.5 176.499  -2
  -2  -6  -2 10301.5 176.499   1
   6   2   1 12070.3 190.114  -2
  -2  -6  -3 12070.3 190.114   1
   6   2   2 12581.6 191.923  -2
  -2  -6  -4 12581.6 191.923   1
   6   2   3 3225.86 133.087  -2
  -2  -6  -5 3225.86 133.087   1
   6   2   4 6133.81 153.357  -2
  -2  -6  -6 6133.81 153.357   1
   6   2   5 14230.6 138.270  -2
  -2  -6  -7 14230.6 138.270   1
   6   2   6 9663.31 119.842  -2
  -2  -6  -8 9663.31 119.842   1
   6   2   7 7968.00 109.959  -2
  -2  -6  -9 7968.00 109.959   1
   6   2   8 6538.07 94.1636  -2
  -2  -6 -10 6538.07 94.1636   1
   6   2   9 4923.55 85.8468  -2
  -2  -6 -11 4923.55 85.8468   1
   6   2  10 3285.21 75.7847  -2
  -2  -6 -12 3285.21 75.7847   1
   6   2  11 2944.79 78.0922  -2
  -2  -6 -13 2944.79 78.0922   1
   6   2  12 1689.14 66.1419  -2
  -2  -6 -14 1689.14 66.1419   1
   6   2  13 736.922 63.0702  -2
  -2  -6 -15 736.922 63.0702   1
   6   2  14 461.284 53.0454  -2
  -2  -6 -16 461.284 53.0454   1
   6   2  15 143.881 59.0587  -2
  -2  -6 -17 143.881 59.0587   1
  -7  -2  10-20.8895 83.0130  -2
   2   7  -8-20.8895 83.0130   1
  -7  -2   9 247.463 89.9207  -2
   2   7  -7 247.463 89.9207   1
  -7  -2   8 325.422 102.448  -2
   2   7  -6 325.422 102.448   1
  -7  -2   7 229.795 109.443  -2
   2   7  -5 229.795 109.443   1
  -7  -2   6 337.889 120.550  -2
   2   7  -4 337.889 120.550   1
   7   2  -5 193.975 87.6947  -2
  -2  -7   3 193.975 87.6947   1
  -7  -2   4 46.9415 125.518  -2
   2   7  -2 46.9415 125.518   1
   7   2  -3 19.8722 67.8794  -2
  -2  -7   1 19.8722 67.8794   1
   7   2  -2 304.946 72.3002  -2
  -2  -7   0 304.946 72.3002   1
   7   2  -1 123.298 72.1130  -2
  -2  -7  -1 123.298 72.1130   1
   7   2   0 125.954 67.6992  -2
  -2  -7  -2 125.954 67.6992   1
   7   2   1 230.028 69.9950  -2
  -2  -7  -3 230.028 69.9950   1
   7   2   2 1772.87 83.5077  -2
  -2  -7  -4 1772.87 83.5077   1
   7   2   3 7296.91 111.436  -2
  -2  -7  -5 7296.91 111.436   1
  -2  -7  -6 930.822 93.0038   1
   7   2   4 1158.62 106.132  -2
  -2  -7  -6 1158.62 106.132   1
   7   2   5 83.9858 94.1172  -2
  -2  -7  -7 83.9858 94.1172   1
  -2  -7  -8 67.2955 112.864   1
   7   2   6 111.812 116.117  -2
  -2  -7  -8 111.812 116.117   1
  -2  -7  -9 173.237 67.8712   1
  -2  -7 -10 179.588 66.2154   1
  -2  -7 -11 104.636 62.1752   1
  -2  -7 -12 445.958 80.5593   1
  -2  -7 -13 333.411 71.9591   1
  -2  -7 -14 295.815 56.8044   1
   2   8  -2 2359.75 80.1913   1
   2   8  -1 1726.27 80.1780   1
   2   8   0 859.886 72.8184   1
   2   8   1 721.686 70.2962   1
  -2  -8  -2 716.279 53.2864   1
   2   8   3 1192.24 59.8787   1
   2   8   4 580.004 54.0530   1
  -2  -8  -5 243.847 49.1743   1
  -2  -8  -6 492.934 46.7049   1
  -8  -2  -3 686.434 78.8408  -2
   2   8   6 686.434 78.8408   1
  -2  -8  -7 782.319 37.7111   1
   3  -7  -4 292.774 39.2510   1
   3  -7  -3 352.675 34.2632   1
   3  -7  -2 348.144 34.4334   1
   6  -3   8 223.845 72.4943  -2
   3  -6 -12 223.845 72.4943   1
   6  -3   7 161.687 55.6913  -2
   3  -6 -11 161.687 55.6913   1
   6  -3   6 124.199 83.7470  -2
   3  -6 -10 124.199 83.7470   1
   6  -3   5 244.796 89.2598  -2
   3  -6  -9 244.796 89.2598   1
   6  -3   4 1168.82 80.8168  -2
   3  -6  -8 1168.82 80.8168   1
   6  -3   3 731.460 80.1144  -2
   3  -6  -7 731.460 80.1144   1
   6  -3   2 224.392 77.9135  -2
   3  -6  -6 224.392 77.9135   1
   6  -3   1 428.119 98.7393  -2
   3  -6  -5 428.119 98.7393   1
   6  -3   0 265.708 68.6555  -2
   3  -6  -4 265.708 68.6555   1
   6  -3  -1 431.302 70.5227  -2
   3  -6  -3 431.302 70.5227   1
   3  -6  -2 196.846 69.9487   1
   6  -3  -2 348.983 107.007  -2
   3  -6  -2 348.983 107.007   1
   6  -3  -3 352.743 108.749  -2
   3  -6  -1 352.743 108.749   1
   6  -3  -4 713.910 115.868  -2
   3  -6   0 713.910 115.868   1
   6  -3  -5 1028.81 121.901  -2
   3  -6   1 1028.81 121.901   1
   6  -3  -6 1564.89 125.993  -2
   3  -6   2 1564.89 125.993   1
   6  -3  -7 1856.79 125.795  -2
   3  -6   3 1856.79 125.795   1
   6  -3  -8 2551.68 127.522  -2
   3  -6   4 2551.68 127.522   1
   6  -3  -9 4653.36 138.735  -2
   3  -6   5 4653.36 138.735   1
   6  -3 -10 6637.17 135.507  -2
   3  -6   6 6637.17 135.507   1
  -3   6  -7 921.088 78.9915   1
   6  -3 -11 2575.01 92.4027  -2
   3  -6   7 2575.01 92.4027   1
   3  -5 -15 3773.67 65.9961   1
   3  -5 -14 2447.05 47.2752   1
   3  -5 -13 1754.66 52.9058   1
   3  -5 -12 1635.52 56.1778   1
   3  -5 -11 1688.24 76.2121   1
   3  -5 -10 1513.43 78.0470   1
   3  -5  -9 1358.98 122.246   1
   3  -5  -8 1398.74 126.843   1
   3  -5  -7 1169.94 76.1580   1
   3  -5  -6 1216.41 78.9197   1
   3  -5  -5 1162.30 78.6936   1
   3  -5  -4 1014.03 79.4517   1
   3  -5  -3 993.378 80.1935   1
   3  -5  -2 4799.58 116.180   1
   3  -5  -1 7322.71 129.860   1
   3  -5   0 1808.75 85.9998   1
   3  -5   1 387.942 91.7122   1
   3  -5   2 289.222 85.9583   1
   3  -5   3 165.697 79.1128   1
   3  -5   4 116.108 106.986   1
   3  -5   5 161.125 105.751   1
   3  -5   6 42.6134 71.5315   1
   3  -5   7 18.9643 67.8803   1
   3  -5   8 2.28225 62.0784   1
  -3   5  -9 21.0090 45.8704   1
  -3   5 -10 17.8734 33.4956   1
  -3   5 -11 15.3112 34.7199   1
  -3   5 -12 64.0867 28.7654   1
   4  -3  15 1739.06 78.2782  -2
   3  -4 -18 1739.06 78.2782   1
   4  -3  14 1816.09 73.1631  -2
   3  -4 -17 1816.09 73.1631   1
   4  -3  13 1758.11 68.0965  -2
   3  -4 -16 1758.11 68.0965   1
   4  -3  12 1564.71 61.2875  -2
   3  -4 -15 1564.71 61.2875   1
   4  -3  11 1619.30 78.6120  -2
   3  -4 -14 1619.30 78.6120   1
   4  -3  10 1645.85 102.843  -2
   3  -4 -13 1645.85 102.843   1
   4  -3   9 1124.40 103.206  -2
   3  -4 -12 1124.40 103.206   1
   4  -3   8 910.347 147.643  -2
   3  -4 -11 910.347 147.643   1
   4  -3   7 399.737 139.728  -2
   3  -4 -10 399.737 139.728   1
   4  -3   6 146.107 85.8381  -2
   3  -4  -9 146.107 85.8381   1
   4  -3   5 34.0253 72.1700  -2
   3  -4  -8 34.0253 72.1700   1
   4  -3   4 71.9469 69.1131  -2
   3  -4  -7 71.9469 69.1131   1
   4  -3   3 439.998 82.4987  -2
   3  -4  -6 439.998 82.4987   1
   4  -3   2 1181.62 87.2933  -2
   3  -4  -5 1181.62 87.2933   1
   4  -3   1 2133.90 96.4724  -2
   3  -4  -4 2133.90 96.4724   1
   4  -3   0 3778.64 109.553  -2
   3  -4  -3 3778.64 109.553   1
   4  -3  -1 4024.02 113.481  -2
   3  -4  -2 4024.02 113.481   1
   4  -3  -2 5378.08 120.743  -2
   3  -4  -1 5378.08 120.743   1
   4  -3  -3 7065.68 147.764  -2
   3  -4   0 7065.68 147.764   1
   4  -3  -4 8279.02 154.677  -2
   3  -4   1 8279.02 154.677   1
   4  -3  -5 9256.99 173.870  -2
   3  -4   2 9256.99 173.870   1
  -4   3   6 9193.98 153.593  -2
  -3   4  -3 9193.98 153.593   1
  -4   3   7 9370.43 156.544  -2
  -3   4  -4 9370.43 156.544   1
  -4   3   8 15367.2 184.846  -2
  -3   4  -5 15367.2 184.846   1
  -4   3   9 16970.0 269.098  -2
  -3   4  -6 16970.0 269.098   1
  -4   3  10 6281.14 194.994  -2
  -3   4  -7 6281.14 194.994   1
  -4   3  11 3458.15 124.249  -2
  -3   4  -8 3458.15 124.249   1
   4  -3 -12 3456.33 139.137  -2
   3  -4   9 3456.33 139.137   1
  -4   3  13 2609.03 102.353  -2
  -3   4 -10 2609.03 102.353   1
  -4   3  14 2149.35 129.148  -2
  -3   4 -11 2149.35 129.148   1
  -4   3  15 1341.04 80.8222  -2
  -3   4 -12 1341.04 80.8222   1
  -4   3  16 949.189 68.4465  -2
  -3   4 -13 949.189 68.4465   1
  -4   3  17 973.482 58.6891  -2
  -3   4 -14 973.482 58.6891   1
   3  -3 -19-2.73980 57.1313   1
   3  -3 -18 46.5173 48.2175   1
   3  -3 -17 222.462 59.9795   1
   3  -3 -16 1851.19 122.904   1
   3  -3 -15 5286.22 185.956   1
   3  -3 -14 1814.61 143.699   1
   3  -3 -13 2552.99 99.8298   1
   3  -3 -12 2549.21 88.8492   1
   3  -3 -11 3607.69 101.258   1
   3  -3 -10 3937.53 103.383   1
   3  -3  -9 5543.49 113.719   1
   3  -3  -8 6424.50 88.4610   1
   3  -3  -7 8524.65 109.720   1
  -3   3   6 10681.8 115.923   1
   3  -3  -5 12243.6 120.729   1
  -3   3   4 14858.8 192.022   1
   3  -3  -3 13873.7 460.881   1
   3  -3  -2 63261.6 925.616   1
   3  -3  -1 72099.5 979.353   1
   3  -3   0 18243.9 518.685   1
  -3   3  -1 14582.5 250.483   1
  -3   3  -2 12441.5 235.172   1
  -3   3  -3 10590.4 166.381   1
  -3   3  -4 7930.40 121.316   1
  -3   3  -5 6570.81 103.062   1
  -3   3  -6 4809.10 139.573   1
  -3   3  -7 3384.08 126.662   1
  -3   3  -8 3363.78 137.524   1
  -3   3  -9 2430.18 130.735   1
  -3   3 -10 2125.65 86.8416   1
  -3   3 -11 1450.65 80.8486   1
  -3   3 -12 4629.27 74.8552   1
  -3   3 -13 2593.68 65.6183   1
  -3   3 -14 63.9385 43.8099   1
  -3   3 -15-0.09047 38.5609   1
  -3   3 -16 18.8029 46.9873   1
   3  -2 -20 1266.72 62.7726   1
   3  -2 -19 1332.54 61.1805   1
   3  -2 -18 1600.85 59.8381   1
   3  -2 -17 1469.17 118.454   1
   2  -3  15 3500.68 155.043  -2
   3  -2 -17 3500.68 155.043   1
   3  -2 -16 1049.70 119.824   1
   2  -3  14 2692.07 154.752  -2
   3  -2 -16 2692.07 154.752   1
   3  -2 -15 1451.91 124.828   1
   2  -3  13 1860.86 113.835  -2
   3  -2 -15 1860.86 113.835   1
   3  -2 -14 2272.42 142.127   1
   2  -3  12 3536.04 179.733  -2
   3  -2 -14 3536.04 179.733   1
   2  -3  11 4220.97 132.901  -2
   3  -2 -13 4220.97 132.901   1
   3  -2 -12 2090.18 140.540   1
   2  -3  10 3298.52 207.744  -2
   3  -2 -12 3298.52 207.744   1
   2  -3   9 4351.55 136.123  -2
   3  -2 -11 4351.55 136.123   1
   2  -3   8 2036.37 91.5271  -2
   3  -2 -10 2036.37 91.5271   1
   2  -3   7 14925.2 151.203  -2
   3  -2  -9 14925.2 151.203   1
   2  -3   6 23797.5 249.247  -2
   3  -2  -8 23797.5 249.247   1
   2  -3   5 7282.95 247.779  -2
   3  -2  -7 7282.95 247.779   1
   2  -3   4 6115.45 312.919  -2
   3  -2  -6 6115.45 312.919   1
   2  -3   3 4782.13 301.283  -2
   3  -2  -5 4782.13 301.283   1
   2  -3   2 4541.19 296.647  -2
   3  -2  -4 4541.19 296.647   1
   2  -3   1 3857.07 286.389  -2
   3  -2  -3 3857.07 286.389   1
   2  -3   0 2552.02 254.842  -2
   3  -2  -2 2552.02 254.842   1
   2  -3  -1 1495.81 228.127  -2
   3  -2  -1 1495.81 228.127   1
   2  -3  -2 1705.61 231.846  -2
   3  -2   0 1705.61 231.846   1
   2  -3  -3 1244.59 230.572  -2
   3  -2   1 1244.59 230.572   1
   2  -3  -4 513.924 207.811  -2
   3  -2   2 513.924 207.811   1
   2  -3  -5 393.113 203.284  -2
   3  -2   3 393.113 203.284   1
   2  -3  -6 224.459 202.242  -2
   3  -2   4 224.459 202.242   1
  -3   2  -5-28.7891 150.304   1
   2  -3  -7 135.554 197.643  -2
   3  -2   5 135.554 197.643   1
  -2   3   8-11.8280 152.779  -2
  -3   2  -6-11.8280 152.779   1
  -3   2  -7 23.5503 107.599   1
  -2   3   9 92.7850 157.021  -2
  -3   2  -7 92.7850 157.021   1
  -3   2  -8 324.955 200.496   1
  -2   3  10 267.074 121.387  -2
  -3   2  -8 267.074 121.387   1
  -2   3  11 427.281 118.403  -2
  -3   2  -9 427.281 118.403   1
  -3   2 -10 283.679 236.598   1
  -2   3  12 336.408 103.489  -2
  -3   2 -10 336.408 103.489   1
  -2   3  13 818.461 94.4686  -2
  -3   2 -11 818.461 94.4686   1
  -3   2 -12 146.119 80.0576   1
  -2   3  14 478.670 108.526  -2
  -3   2 -12 478.670 108.526   1
  -3   2 -13 339.607 137.173   1
  -2   3  15 709.924 73.3800  -2
  -3   2 -13 709.924 73.3800   1
  -3   2 -14 610.871 58.4989   1
  -2   3  16 1005.74 98.8656  -2
  -3   2 -14 1005.74 98.8656   1
  -3   2 -15 499.517 46.2582   1
  -2   3  17 854.376 134.071  -2
  -3   2 -15 854.376 134.071   1
  -3   2 -16 692.106 56.7644   1
  -3   2 -17 627.473 48.9095   1
  -3   2 -18 493.856 38.4301   1
   3  -1 -20-58.5674 58.4198   1
   3  -1 -19-8.82887 40.3262   1
   3  -1 -18 8.89648 45.2956   1
   3  -1 -17 100.585 48.9872   1
   3  -1 -16 1852.85 61.5133   1
   3  -1 -15 3223.48 75.5415   1
   3  -1 -14 1541.56 85.8914   1
   3  -1 -13 2627.99 100.022   1
   3  -1 -12 2599.64 133.335   1
   3  -1 -11 3396.95 142.228   1
   3  -1 -10 2799.18 285.924   1
   1  -3   8 5446.35 185.645  -2
   3  -1 -10 5446.35 185.645   1
   3  -1  -9 8231.12 400.044   1
   3  -1  -8 7579.14 229.937   1
   3  -1  -7 8157.87 302.236   1
   3  -1  -6 8878.89 314.219   1
   3  -1  -5 8881.91 316.362   1
   1  -3   2 17737.5 423.957  -2
   3  -1  -4 17737.5 423.957   1
   1  -3   1 9431.02 337.793  -2
   3  -1  -3 9431.02 337.793   1
   1  -3   0 222792. 1354.02  -2
   3  -1  -2 222792. 1354.02   1
   1  -3  -1 114750. 982.164  -2
   3  -1  -1 114750. 982.164   1
   1  -3  -2 2568.42 236.950  -2
   3  -1   0 2568.42 236.950   1
   1  -3  -3 11565.3 360.561  -2
   3  -1   1 11565.3 360.561   1
   1  -3  -4 1622.85 216.819  -2
   3  -1   2 1622.85 216.819   1
   3  -1   3 2761.46 210.952   1
   3  -1   4 748.878 158.329   1
  -1   3   6 1334.99 187.388  -2
  -3   1  -4 1334.99 187.388   1
   3  -1   5 1223.91 170.969   1
  -1   3   7 1771.68 205.173  -2
  -3   1  -5 1771.68 205.173   1
   3  -1   6 283.658 145.087   1
  -1   3   8 608.337 189.248  -2
  -3   1  -6 608.337 189.248   1
   3  -1   7 965.141 165.519   1
  -1   3   9 977.618 208.998  -2
  -3   1  -7 977.618 208.998   1
  -1   3  10 1509.20 241.995  -2
  -3   1  -8 1509.20 241.995   1
  -1   3  11 1784.78 85.6692  -2
  -3   1  -9 1784.78 85.6692   1
  -3   1 -10 2543.86 289.459   1
  -1   3  12 4084.32 82.2394  -2
  -3   1 -10 4084.32 82.2394   1
  -1   3  13 2924.63 72.7177  -2
  -3   1 -11 2924.63 72.7177   1
  -3   1 -12 20202.3 653.992   1
  -1   3  14 35101.5 174.608  -2
  -3   1 -12 35101.5 174.608   1
  -3   1 -13 5853.30 241.582   1
  -1   3  15 8256.44 103.726  -2
  -3   1 -13 8256.44 103.726   1
  -3   1 -14 1173.71 79.9314   1
  -1   3  16 1885.02 87.2187  -2
  -3   1 -14 1885.02 87.2187   1
  -3   1 -15 198.681 46.8065   1
  -1   3  17 427.902 143.882  -2
  -3   1 -15 427.902 143.882   1
  -3   1 -16 197.924 43.3513   1
  -3   1 -17 459.296 52.3022   1
  -3   1 -18 381.039 50.7542   1
  -3   1 -19 442.358 41.8637   1
   3   0 -20 1949.88 65.4639   1
   3   0 -19 1789.11 74.4166   1
   3   0 -18 2947.60 74.2837   1
   3   0 -17 2930.95 81.7247   1
   3   0 -16 3947.28 79.6984   1
   3   0 -15 4101.69 94.5071   1
   3   0 -14 7213.34 99.9043   1
   3   0 -13 6209.84 133.220   1
   3   0 -12 9085.39 144.721   1
   3   0 -11 6089.44 119.797   1
   3   0 -10 4649.51 342.822   1
   3   0  -9 75082.6 1053.19   1
   3   0  -8 53675.4 868.459   1
   3   0  -7 13268.9 247.663   1
   3   0  -6 18403.6 400.181   1
   3   0  -5 6871.70 262.998   1
   3   0  -4 10495.2 314.420   1
   3   0  -3 3737.98 210.838   1
   3   0  -2 57.0673 122.935   1
   3   0  -1 57.9493 120.070   1
   3   0   0 598.287 140.957   1
   3   0   1 85.9601 121.378   1
  -3   0  -2 117.432 73.3378   1
   3   0   3 299.091 82.5772   1
   3   0   4 1041.93 98.3454   1
   3   0   5 11801.1 223.485   1
   3   0   6 772.257 103.777   1
   3   0   7 5968.46 150.747   1
  -3   0  -8 3010.89 240.612   1
  -3   0  -9 2194.96 228.040   1
  -3   0 -10 452.756 37.9577   1
  -3   0 -11 699.160 35.9388   1
  -3   0 -12 513.117 35.8155   1
  -3   0 -13 347.308 35.0618   1
  -3   0 -14 174.085 37.0530   1
  -3   0 -15 287.781 44.7355   1
  -3   0 -16 75.9533 45.3712   1
  -3   0 -17 85.1825 41.6344   1
  -3   0 -18 47.8706 43.4739   1
  -3   0 -19 51.7178 38.8700   1
  -3   0 -20 48.8810 47.0574   1
   3   1 -20 438.856 56.8119   1
   3   1 -19 809.167 81.7659   1
  -1  -3  18 1595.42 77.2204  -2
   3   1 -19 1595.42 77.2204   1
  -1  -3  17 920.668 67.9891  -2
   3   1 -18 920.668 67.9891   1
  -1  -3  16 2046.02 87.1216  -2
   3   1 -17 2046.02 87.1216   1
  -1  -3  15 4618.29 113.527  -2
   3   1 -16 4618.29 113.527   1
  -1  -3  14 3811.67 187.720  -2
   3   1 -15 3811.67 187.720   1
  -1  -3  13 2851.88 178.302  -2
   3   1 -14 2851.88 178.302   1
  -1  -3  12 3403.98 134.988  -2
   3   1 -13 3403.98 134.988   1
  -1  -3  11 2359.51 118.232  -2
   3   1 -12 2359.51 118.232   1
  -1  -3  10 4240.13 106.697  -2
   3   1 -11 4240.13 106.697   1
  -1  -3   9 5134.51 384.455  -2
   3   1 -10 5134.51 384.455   1
  -1  -3   8 1407.88 267.583  -2
   3   1  -9 1407.88 267.583   1
  -1  -3   7 78.3039 211.971  -2
   3   1  -8 78.3039 211.971   1
   1   3  -6 1227.00 142.779  -2
  -3  -1   7 1227.00 142.779   1
   1   3  -5 54.0094 121.822  -2
  -3  -1   6 54.0094 121.822   1
  -1  -3   4 64.1927 104.187  -2
   3   1  -5 64.1927 104.187   1
   1   3  -3 269.895 103.692  -2
  -3  -1   4 269.895 103.692   1
   1   3  -2 391.400 114.889  -2
  -3  -1   3 391.400 114.889   1
  -1  -3   1 83026.5 541.839  -2
   3   1  -2 83026.5 541.839   1
  -1  -3   0 19272.4 276.190  -2
   3   1  -1 19272.4 276.190   1
   1   3   1 1793.46 125.681  -2
  -3  -1   0 1793.46 125.681   1
   1   3   2 8349.50 193.601  -2
  -3  -1  -1 8349.50 193.601   1
   1   3   3 4001.82 150.483  -2
  -3  -1  -2 4001.82 150.483   1
  -1  -3  -4 9615.48 154.855  -2
   3   1   3 9615.48 154.855   1
   1   3   5 3253.18 101.496  -2
  -3  -1  -4 3253.18 101.496   1
   1   3   6 29274.6 313.472  -2
  -3  -1  -5 29274.6 313.472   1
   1   3   7 6091.42 171.209  -2
  -3  -1  -6 6091.42 171.209   1
   1   3   8 7631.98 190.079  -2
  -3  -1  -7 7631.98 190.079   1
   1   3   9 7514.81 377.928  -2
  -3  -1  -8 7514.81 377.928   1
   1   3  10 9148.04 438.612  -2
  -3  -1  -9 9148.04 438.612   1
   1   3  11 12060.4 521.039  -2
  -3  -1 -10 12060.4 521.039   1
   1   3  12 11518.2 85.1355  -2
  -3  -1 -11 11518.2 85.1355   1
   1   3  13 95150.7 227.228  -2
  -3  -1 -12 95150.7 227.228   1
   1   3  14 7660.17 80.9317  -2
  -3  -1 -13 7660.17 80.9317   1
   1   3  15 2103.71 57.4712  -2
  -3  -1 -14 2103.71 57.4712   1
   1   3  16 3868.71 67.9091  -2
  -3  -1 -15 3868.71 67.9091   1
   1   3  17 474.765 51.4140  -2
  -3  -1 -16 474.765 51.4140   1
   1   3  18 3320.86 74.8780  -2
  -3  -1 -17 3320.86 74.8780   1
   1   3  19 1337.77 63.2576  -2
  -3  -1 -18 1337.77 63.2576   1
   1   3  20 2022.43 86.5876  -2
  -3  -1 -19 2022.43 86.5876   1
   1   3  21 1286.13 103.323  -2
  -3  -1 -20 1286.13 103.323   1
   3   2 -19 244.351 43.2420   1
   3   2 -18 171.097 40.8043   1
   3   2 -17 142.191 46.6519   1
   3   2 -16 1015.49 64.7297   1
   3   2 -15 420.888 61.6195   1
   3   2 -14 584.103 80.9103   1
   3   2 -13 282.193 75.8517   1
   3   2 -12 593.601 82.0220   1
   3   2 -11 45.1479 71.3277   1
   3   2 -10 308.912 103.272   1
   3   2  -9 31885.6 693.367   1
   3   2  -8 9176.61 394.011   1
   3   2  -7 1012.02 93.3163   1
  -3  -2   6 1770.78 152.024   1
  -3  -2   5 192.556 113.544   1
   3   2  -4 1329.26 143.227   1
  -3  -2   3 79.1100 105.627   1
  -3  -2   2 404.741 111.789   1
   3   2  -1 8.08886 100.869   1
  -3  -2   0 1425.99 106.038   1
  -3  -2  -1 213.469 98.4614   1
  -3  -2  -2 3305.97 104.868   1
  -3  -2  -3 2010.70 99.7646   1
   3   2   4 9855.97 226.347   1
  -3  -2  -5 159835. 809.586   1
  -3  -2  -6 14786.8 268.382   1
  -3  -2  -7 168.340 75.0603   1
  -3  -2  -8 6504.09 206.315   1
  -3  -2  -9 1283.97 186.093   1
  -3  -2 -10 8461.78 61.7400   1
  -3  -2 -11 4193.53 50.1880   1
  -3  -2 -12 3494.11 48.6876   1
  -3  -2 -13 3984.23 47.9926   1
  -3  -2 -14 6156.17 55.1400   1
  -3  -2 -15 4021.23 49.1899   1
  -3  -2 -16 4080.26 47.4463   1
  -3  -2 -17 3720.68 44.7538   1
  -3  -2 -18 2892.17 60.1248   1
  -3  -2 -19 6626.44 97.7066   1
  -3  -3  18 48.8928 51.4193  -2
   3   3 -18 48.8928 51.4193   1
  -3  -3  17 1313.49 85.8371  -2
   3   3 -17 1313.49 85.8371   1
  -3  -3  16 7264.02 166.054  -2
   3   3 -16 7264.02 166.054   1
  -3  -3  15 3689.46 137.435  -2
   3   3 -15 3689.46 137.435   1
  -3  -3  14 2024.30 124.939  -2
   3   3 -14 2024.30 124.939   1
  -3  -3  13 1842.89 127.516  -2
   3   3 -13 1842.89 127.516   1
  -3  -3  12 1000.97 115.857  -2
   3   3 -12 1000.97 115.857   1
  -3  -3  11 2529.57 136.867  -2
   3   3 -11 2529.57 136.867   1
  -3  -3  10 706.752 166.159  -2
   3   3 -10 706.752 166.159   1
  -3  -3   9 2520.27 200.418  -2
   3   3  -9 2520.27 200.418   1
  -3  -3   8 190.019 75.6366  -2
   3   3  -8 190.019 75.6366   1
  -3  -3   7 147.347 199.652  -2
   3   3  -7 147.347 199.652   1
   3   3  -6 656.622 192.722  -2
  -3  -3   6 656.622 192.722   1
   3   3  -5 530.032 171.127  -2
  -3  -3   5 530.032 171.127   1
   3   3  -4 901.785 186.086  -2
  -3  -3   4 901.785 186.086   1
  -3  -3   3 68.0584 147.477  -2
   3   3  -3 68.0584 147.477   1
  -3  -3   2 3009.92 338.933  -2
   3   3  -2 3009.92 338.933   1
  -3  -3   1 801.896 235.381  -2
   3   3  -1 801.896 235.381   1
  -3  -3   0 17.7122 193.672  -2
   3   3   0 17.7122 193.672   1
   3   3   1 761.176 149.005  -2
  -3  -3  -1 761.176 149.005   1
  -3  -3  -2 155.298 109.280  -2
   3   3   2 155.298 109.280   1
   3   3   3 3989.95 223.282  -2
  -3  -3  -3 3989.95 223.282   1
  -3  -3  -4 2790.40 282.103  -2
   3   3   4 2790.40 282.103   1
  -3  -3  -5 1791.30 250.500  -2
   3   3   5 1791.30 250.500   1
   3   3   6 6294.34 285.421  -2
  -3  -3  -6 6294.34 285.421   1
   3   3   7 8647.73 326.005  -2
  -3  -3  -7 8647.73 326.005   1
   3   3   8 5778.89 280.296  -2
  -3  -3  -8 5778.89 280.296   1
   3   3   9 5485.06 68.6338  -2
  -3  -3  -9 5485.06 68.6338   1
   3   3  10 4727.28 65.4394  -2
  -3  -3 -10 4727.28 65.4394   1
   3   3  11 2402.30 61.7971  -2
  -3  -3 -11 2402.30 61.7971   1
   3   3  12 1063.61 55.2117  -2
  -3  -3 -12 1063.61 55.2117   1
   3   3  13 5543.08 73.8813  -2
  -3  -3 -13 5543.08 73.8813   1
   3   3  14 5525.37 69.9240  -2
  -3  -3 -14 5525.37 69.9240   1
   3   3  15 739.656 46.4997  -2
  -3  -3 -15 739.656 46.4997   1
   3   3  16 1125.65 51.2624  -2
  -3  -3 -16 1125.65 51.2624   1
   3   3  17 129.820 46.5941  -2
  -3  -3 -17 129.820 46.5941   1
   3   3  18 214.984 49.1822  -2
  -3  -3 -18 214.984 49.1822   1
   3   3  19 640.300 82.5428  -2
  -3  -3 -19 640.300 82.5428   1
   3   4 -17 21.4908 45.9820   1
   3   4 -16 335.139 44.2522   1
   3   4 -15 42.3891 46.3950   1
   3   4 -14 51.7702 54.0354   1
   3   4 -13 25.8858 60.0545   1
   3   4 -12 59.6419 65.1152   1
   3   4 -11 30.9064 67.5171   1
   3   4 -10 947.159 85.4701   1
   3   4  -9 9632.29 231.054   1
   3   4  -8 2855.31 141.308   1
   3   4  -7 1370.25 123.996   1
   3   4  -6 1380.12 121.227   1
  -3  -4   5 1109.10 104.558   1
   3   4  -4 1033.45 249.054   1
   3   4  -3 1156.36 246.323   1
   3   4  -2 3552.12 315.553   1
   3   4  -1 689.318 147.413   1
   3   4   0 919.810 148.180   1
   3   4   1 512.583 138.883   1
   3   4   2 1500.21 163.882   1
   3   4   3 303.144 128.691   1
   3   4   4 9056.29 401.481   1
  -3  -4  -5 45565.5 377.053   1
  -3  -4  -6 606.008 49.5817   1
  -3  -4  -7 204.552 48.4456   1
   3   4   8 337.108 51.2325   1
  -3  -4  -9 106.444 47.8446   1
  -3  -4 -10 1162.87 50.4233   1
  -3  -4 -11 481.399 49.1369   1
  -3  -4 -12 1057.74 55.6382   1
  -3  -4 -13 923.927 53.3423   1
  -3  -4 -14 2226.15 58.0425   1
  -3  -4 -15 1539.65 48.3467   1
  -3  -4 -16 2931.73 55.4283   1
  -3  -4 -17 2213.84 51.5738   1
  -3  -4 -18 4309.01 57.3523   1
  -3  -4 -19 8634.91 94.6201   1
   3   5 -14 681.240 74.1092   1
  -5  -3  15 1005.48 88.8123  -2
   3   5 -14 1005.48 88.8123   1
  -5  -3  14 1152.76 108.805  -2
   3   5 -13 1152.76 108.805   1
  -5  -3  13 1207.20 126.694  -2
   3   5 -12 1207.20 126.694   1
  -5  -3  12 2490.74 94.8779  -2
   3   5 -11 2490.74 94.8779   1
  -5  -3  11 1397.96 89.4611  -2
   3   5 -10 1397.96 89.4611   1
  -5  -3  10 254.932 82.0245  -2
   3   5  -9 254.932 82.0245   1
  -5  -3   9 1878.49 105.028  -2
   3   5  -8 1878.49 105.028   1
  -5  -3   8 3533.42 198.720  -2
   3   5  -7 3533.42 198.720   1
  -5  -3   7 3362.66 194.735  -2
   3   5  -6 3362.66 194.735   1
  -5  -3   6 5159.70 217.681  -2
   3   5  -5 5159.70 217.681   1
  -5  -3   5 4816.52 215.098  -2
   3   5  -4 4816.52 215.098   1
  -5  -3   4 17962.8 296.212  -2
   3   5  -3 17962.8 296.212   1
  -5  -3   3 33788.0 384.297  -2
   3   5  -2 33788.0 384.297   1
   5   3  -2 14315.1 188.410  -2
  -3  -5   1 14315.1 188.410   1
   5   3  -1 9006.60 166.237  -2
  -3  -5   0 9006.60 166.237   1
   5   3   0 10913.8 179.233  -2
  -3  -5  -1 10913.8 179.233   1
   5   3   1 8862.99 151.790  -2
  -3  -5  -2 8862.99 151.790   1
   5   3   2 15184.2 158.145  -2
  -3  -5  -3 15184.2 158.145   1
   5   3   3 5978.27 115.807  -2
  -3  -5  -4 5978.27 115.807   1
   5   3   4 1150.70 90.3903  -2
  -3  -5  -5 1150.70 90.3903   1
  -5  -3  -5 11463.3 127.362  -2
   3   5   6 11463.3 127.362   1
   5   3   6 12086.8 133.095  -2
  -3  -5  -7 12086.8 133.095   1
   5   3   7 7795.66 120.986  -2
  -3  -5  -8 7795.66 120.986   1
   5   3   8 7652.38 121.545  -2
  -3  -5  -9 7652.38 121.545   1
   5   3   9 5742.70 113.597  -2
  -3  -5 -10 5742.70 113.597   1
   5   3  10 5359.98 110.002  -2
  -3  -5 -11 5359.98 110.002   1
   5   3  11 4435.27 133.003  -2
  -3  -5 -12 4435.27 133.003   1
   5   3  12 2873.55 86.7044  -2
  -3  -5 -13 2873.55 86.7044   1
   5   3  13 985.103 67.8581  -2
  -3  -5 -14 985.103 67.8581   1
   5   3  14 994.632 70.6687  -2
  -3  -5 -15 994.632 70.6687   1
   5   3  15 361.489 52.3407  -2
  -3  -5 -16 361.489 52.3407   1
   5   3  16 531.549 66.3089  -2
  -3  -5 -17 531.549 66.3089   1
   5   3  17 22.3574 64.8298  -2
  -3  -5 -18 22.3574 64.8298   1
  -3  -6  12 220.252 67.8835   1
   3   6 -11 464.030 66.9512   1
  -6  -3  11 234.457 94.7467  -2
   3   6 -10 234.457 94.7467   1
  -6  -3  10 46.7125 102.700  -2
   3   6  -9 46.7125 102.700   1
  -6  -3   9 620.793 122.136  -2
   3   6  -8 620.793 122.136   1
  -6  -3   8 1116.64 137.323  -2
   3   6  -7 1116.64 137.323   1
  -6  -3   7 1530.30 149.067  -2
   3   6  -6 1530.30 149.067   1
  -6  -3   6 2514.29 166.487  -2
   3   6  -5 2514.29 166.487   1
  -6  -3   5 3251.48 180.828  -2
   3   6  -4 3251.48 180.828   1
  -6  -3   4 974.732 150.648  -2
   3   6  -3 974.732 150.648   1
  -6  -3   3 790.879 152.030  -2
   3   6  -2 790.879 152.030   1
  -6  -3   2 3157.99 188.926  -2
   3   6  -1 3157.99 188.926   1
  -3  -6   0 2207.60 120.542   1
  -6  -3   1 3441.99 189.590  -2
   3   6   0 3441.99 189.590   1
  -3  -6  -1 1498.52 159.598   1
   6   3   0 2641.24 199.672  -2
  -3  -6  -1 2641.24 199.672   1
  -3  -6  -2 1259.52 150.219   1
   6   3   1 1849.22 117.122  -2
  -3  -6  -2 1849.22 117.122   1
   6   3   2 1169.28 113.735  -2
  -3  -6  -3 1169.28 113.735   1
   6   3   3 3022.16 133.089  -2
  -3  -6  -4 3022.16 133.089   1
   6   3   4 3232.21 135.683  -2
  -3  -6  -5 3232.21 135.683   1
   6   3   5 1121.32 119.832  -2
  -3  -6  -6 1121.32 119.832   1
  -3  -6  -7 431.734 90.0616   1
  -3  -6  -8 138.104 89.0344   1
   6   3   7 183.375 151.927  -2
  -3  -6  -8 183.375 151.927   1
  -3  -6  -9 52.3853 68.3685   1
  -3  -6 -10 93.4904 66.6202   1
  -3  -6 -11 448.056 81.6142   1
  -3  -6 -12 972.822 85.0563   1
  -3  -6 -13 681.966 75.9734   1
  -3  -6 -14 1246.50 61.4486   1
  -3  -6 -15 1523.78 56.9112   1
  -3  -6 -16 2127.41 50.4515   1
  -3  -7   8-7.06424 61.4901   1
  -3  -7   7 38.7908 42.8634   1
  -3  -7   6 22.5176 50.4762   1
  -3  -7   5 3.15126 53.7689   1
  -3  -7   4 39.9184 45.6776   1
   3   7  -3 1612.03 104.978   1
   7   3  -5 2831.51 165.180  -2
  -3  -7   3 2831.51 165.180   1
   3   7  -2 2575.66 120.997   1
   7   3  -4 5318.96 191.717  -2
  -3  -7   2 5318.96 191.717   1
   3   7  -1 525.449 88.1201   1
   7   3  -3 1291.87 149.087  -2
  -3  -7   1 1291.87 149.087   1
   7   3  -2 363.513 88.1414  -2
  -3  -7   0 363.513 88.1414   1
  -3  -7  -1 234.728 107.479   1
  -7  -3   1 328.316 112.711  -2
   3   7   1 328.316 112.711   1
  -3  -7  -2 464.545 116.858   1
  -7  -3   0 714.071 120.890  -2
   3   7   2 714.071 120.890   1
   7   3   1 1517.71 101.022  -2
  -3  -7  -3 1517.71 101.022   1
   7   3   2 350.019 70.9055  -2
  -3  -7  -4 350.019 70.9055   1
   7   3   3 969.807 100.088  -2
  -3  -7  -5 969.807 100.088   1
   7   3   4 2880.81 113.778  -2
  -3  -7  -6 2880.81 113.778   1
   7   3   5 4037.27 120.554  -2
  -3  -7  -7 4037.27 120.554   1
   7   3   6 4257.94 121.023  -2
  -3  -7  -8 4257.94 121.023   1
   7   3   7 4979.61 109.077  -2
  -3  -7  -9 4979.61 109.077   1
   7   3   8 5824.85 164.404  -2
  -3  -7 -10 5824.85 164.404   1
   7   3   9 10317.4 187.917  -2
  -3  -7 -11 10317.4 187.917   1
   7   3  10 10284.1 172.660  -2
  -3  -7 -12 10284.1 172.660   1
   7   3  11 2988.54 107.476  -2
  -3  -7 -13 2988.54 107.476   1
  -3  -8   0 304.495 57.2687   1
  -3  -8  -1 265.453 60.7967   1
  -3  -8  -2 216.355 64.7200   1
  -3  -8  -3 124.106 61.1678   1
  -3  -8  -4 59.9720 59.9444   1
  -3  -8  -5 24.3714 57.1617   1
  -3  -8  -6 111.066 50.5384   1
   4  -6  -8 17.9573 43.3012   1
   4  -6  -7 65.6133 48.5601   1
   4  -6  -6 71.0377 51.0739   1
   4  -6  -5 119.462 42.2717   1
   4  -6  -4 229.116 78.3081   1
   6  -4   0 385.410 67.8110  -2
   4  -6  -4 385.410 67.8110   1
   4  -6  -3 838.965 62.4253   1
   6  -4  -1 916.390 70.9819  -2
   4  -6  -3 916.390 70.9819   1
   4  -6  -2 1883.16 81.2071   1
   4  -6  -1 1384.63 81.5290   1
   4  -6   0 836.122 71.9888   1
   4  -6   1 515.639 64.8062   1
   4  -6   2 541.456 62.2275   1
   4  -6   3 361.552 55.9518   1
   5  -4   9 17.3761 66.4334  -2
   4  -5 -13 17.3761 66.4334   1
   5  -4   8 22.4808 71.0014  -2
   4  -5 -12 22.4808 71.0014   1
   5  -4   7 199.992 82.6996  -2
   4  -5 -11 199.992 82.6996   1
   5  -4   6-19.4983 89.7475  -2
   4  -5 -10-19.4983 89.7475   1
   5  -4   5-5.80408 96.4894  -2
   4  -5  -9-5.80408 96.4894   1
   5  -4   4 54.1744 103.734  -2
   4  -5  -8 54.1744 103.734   1
   5  -4   3 13.6092 105.025  -2
   4  -5  -7 13.6092 105.025   1
   5  -4   2 70.6777 68.4433  -2
   4  -5  -6 70.6777 68.4433   1
   5  -4   1-33.9089 68.9807  -2
   4  -5  -5-33.9089 68.9807   1
   5  -4   0 9.10915 66.8451  -2
   4  -5  -4 9.10915 66.8451   1
   5  -4  -1-14.7467 72.8111  -2
   4  -5  -3-14.7467 72.8111   1
   5  -4  -2 213.154 75.2626  -2
   4  -5  -2 213.154 75.2626   1
   5  -4  -3 47.9115 70.4254  -2
   4  -5  -1 47.9115 70.4254   1
   5  -4  -4 22.0782 67.4724  -2
   4  -5   0 22.0782 67.4724   1
   5  -4  -5 7.91421 70.8293  -2
   4  -5   1 7.91421 70.8293   1
   5  -4  -6-20.7369 86.2747  -2
   4  -5   2-20.7369 86.2747   1
   5  -4  -7 8.57726 91.7942  -2
   4  -5   3 8.57726 91.7942   1
   5  -4  -8 322.260 111.255  -2
   4  -5   4 322.260 111.255   1
   5  -4  -9 1213.97 117.211  -2
   4  -5   5 1213.97 117.211   1
  -5   4  10 549.649 72.0926  -2
  -4   5  -6 549.649 72.0926   1
  -5   4  11 89.6171 60.8230  -2
  -4   5  -7 89.6171 60.8230   1
  -5   4  12 35.5226 36.9887  -2
  -4   5  -8 35.5226 36.9887   1
   4  -4 -16 1209.73 61.3360   1
   4  -4 -15 1378.58 43.1691   1
   4  -4 -14 876.099 44.0156   1
   4  -4 -13 861.960 48.1832   1
   4  -4 -12 861.935 68.3133   1
   4  -4 -11 946.226 101.976   1
   4  -4 -10 940.062 107.462   1
   4  -4  -9 1191.84 69.9286   1
   4  -4  -8 1147.67 67.0065   1
   4  -4  -7 1405.47 71.9584   1
   4  -4  -6 1535.24 75.2701   1
   4  -4  -5 1985.03 79.8989   1
   4  -4  -4 1679.99 78.0011   1
   4  -4  -3 5847.87 109.550   1
   4  -4  -2 15847.7 157.857   1
   4  -4  -1 8113.01 121.926   1
   4  -4   0 2283.49 93.0966   1
   4  -4   1 2012.33 88.4327   1
  -4   4   5 2666.81 189.433  -2
  -4   4  -1 2666.81 189.433   1
   4  -4   2 1736.15 72.0584   1
   4  -4   3 1355.43 73.5537   1
   4  -4   4 1106.59 70.0101   1
   4  -4   5 1024.04 66.5895   1
   4  -4   6 891.725 61.7560   1
  -4   4  -7 660.802 83.5251   1
  -4   4  -8 726.478 62.4444   1
  -4   4  -9 736.808 47.0936   1
  -4   4 -10 605.288 50.0953   1
  -4   4 -11 1051.93 49.0221   1
  -4   4 -12 1262.45 45.5124   1
   3  -4  14 1162.19 66.1011  -2
   4  -3 -17 1162.19 66.1011   1
   3  -4  13 1169.62 110.924  -2
   4  -3 -16 1169.62 110.924   1
   3  -4  12 1578.82 135.554  -2
   4  -3 -15 1578.82 135.554   1
   3  -4  11 2657.64 168.462  -2
   4  -3 -14 2657.64 168.462   1
   3  -4  10 3131.61 115.604  -2
   4  -3 -13 3131.61 115.604   1
   3  -4   9 3875.50 115.352  -2
   4  -3 -12 3875.50 115.352   1
   3  -4   8 3909.59 122.833  -2
   4  -3 -11 3909.59 122.833   1
   3  -4   7 8082.88 156.976  -2
   4  -3 -10 8082.88 156.976   1
   3  -4   6 20804.6 225.699  -2
   4  -3  -9 20804.6 225.699   1
   3  -4   5 15894.5 160.261  -2
   4  -3  -8 15894.5 160.261   1
   3  -4   4 10665.1 176.640  -2
   4  -3  -7 10665.1 176.640   1
   3  -4   3 10069.4 151.794  -2
   4  -3  -6 10069.4 151.794   1
  -3   4  -2 9510.96 141.866  -2
  -4   3   5 9510.96 141.866   1
  -3   4  -1 8420.48 157.768  -2
  -4   3   4 8420.48 157.768   1
  -3   4   0 6850.76 148.960  -2
  -4   3   3 6850.76 148.960   1
   3  -4  -1 5008.37 173.098  -2
   4  -3  -2 5008.37 173.098   1
   3  -4  -2 4025.65 161.306  -2
   4  -3  -1 4025.65 161.306   1
   3  -4  -3 3396.60 154.475  -2
   4  -3   0 3396.60 154.475   1
   3  -4  -4 1884.90 134.076  -2
   4  -3   1 1884.90 134.076   1
   3  -4  -5 1569.02 127.545  -2
   4  -3   2 1569.02 127.545   1
  -3   4   6 441.507 109.660  -2
  -4   3  -3 441.507 109.660   1
  -3   4   7 129.195 113.032  -2
  -4   3  -4 129.195 113.032   1
   3  -4  -8 68.1253 75.1737  -2
   4  -3   5 68.1253 75.1737   1
   3  -4  -9 244.578 80.5435  -2
   4  -3   6 244.578 80.5435   1
  -3   4  10 319.900 129.068  -2
  -4   3  -7 319.900 129.068   1
  -3   4  11 760.461 104.878  -2
  -4   3  -8 760.461 104.878   1
  -3   4  12 935.870 103.681  -2
  -4   3  -9 935.870 103.681   1
  -3   4  13 1259.33 81.4566  -2
  -4   3 -10 1259.33 81.4566   1
  -3   4  14 1186.31 78.2509  -2
  -4   3 -11 1186.31 78.2509   1
  -3   4  15 1270.59 72.1245  -2
  -4   3 -12 1270.59 72.1245   1
  -3   4  16 1368.64 73.6993  -2
  -4   3 -13 1368.64 73.6993   1
  -3   4  17 1565.62 77.3876  -2
  -4   3 -14 1565.62 77.3876   1
  -3   4  18 1338.07 59.1195  -2
  -4   3 -15 1338.07 59.1195   1
   4  -2 -18 328.328 33.7028   1
   4  -2 -17 88.5968 46.2115   1
   4  -2 -16 118.765 54.5341   1
   4  -2 -15 25.9207 49.4584   1
   4  -2 -14 225.814 67.6116   1
   4  -2 -13 255.438 62.1846   1
   4  -2 -12 719.828 90.8408   1
   4  -2 -11 613.952 71.1210   1
   4  -2 -10 318.374 68.1476   1
   4  -2  -9 168.336 68.0105   1
   4  -2  -8 410.932 68.5617   1
   4  -2  -7 158.599 73.1806   1
   4  -2  -6 101.997 76.3452   1
   4  -2  -5 22.2462 71.2592   1
   4  -2  -4 44.9224 68.7206   1
  -4   2   3 4739.43 118.141   1
  -4   2   2 26704.4 328.277   1
  -4   2   1 5146.07 168.777   1
  -4   2   0 2058.75 129.319   1
  -4   2  -1 3366.72 144.979   1
  -4   2  -2 3926.01 153.150   1
  -4   2  -3 5191.95 170.878   1
  -2   4   6 8707.23 407.541  -2
  -4   2  -3 8707.23 407.541   1
  -4   2  -4 5225.04 154.226   1
  -4   2  -5 6153.48 168.390   1
  -4   2  -6 5602.74 366.558   1
  -2   4   9 10498.7 284.623  -2
  -4   2  -6 10498.7 284.623   1
  -4   2  -7 7176.14 125.670   1
  -4   2  -8 6832.76 132.367   1
  -4   2  -9 7945.12 114.907   1
  -4   2 -10 6613.66 97.8071   1
  -4   2 -11 11838.1 117.898   1
  -4   2 -12 16330.0 128.971   1
  -4   2 -13 2167.20 64.6846   1
  -4   2 -14 559.472 53.3544   1
  -4   2 -15 1181.71 57.8784   1
  -4   2 -16 747.022 47.5800   1
   4  -1 -19 568.917 59.8453   1
   4  -1 -18 685.449 69.0629   1
   1  -4  16 1377.52 101.052  -2
   4  -1 -18 1377.52 101.052   1
   1  -4  15 1224.93 78.4385  -2
   4  -1 -17 1224.93 78.4385   1
   4  -1 -16 607.047 88.9113   1
   1  -4  14 1153.13 89.3663  -2
   4  -1 -16 1153.13 89.3663   1
   4  -1 -15 868.322 105.651   1
   1  -4  13 1511.98 101.191  -2
   4  -1 -15 1511.98 101.191   1
   1  -4  12 2529.16 163.905  -2
   4  -1 -14 2529.16 163.905   1
   1  -4  11 1753.41 159.630  -2
   4  -1 -13 1753.41 159.630   1
   1  -4  10 2985.05 188.723  -2
   4  -1 -12 2985.05 188.723   1
   1  -4   9 901.665 120.635  -2
   4  -1 -11 901.665 120.635   1
   1  -4   8 10991.4 273.230  -2
   4  -1 -10 10991.4 273.230   1
   1  -4   7 51034.2 451.725  -2
   4  -1  -9 51034.2 451.725   1
   1  -4   6 21820.0 310.309  -2
   4  -1  -8 21820.0 310.309   1
   1  -4   5 9500.24 210.183  -2
   4  -1  -7 9500.24 210.183   1
   1  -4   4 11352.4 218.134  -2
   4  -1  -6 11352.4 218.134   1
   1  -4   3 8486.54 390.205  -2
   4  -1  -5 8486.54 390.205   1
   1  -4   2 11482.6 439.938  -2
   4  -1  -4 11482.6 439.938   1
   1  -4   1 7788.70 381.733  -2
   4  -1  -3 7788.70 381.733   1
   1  -4   0 4400.57 322.645  -2
   4  -1  -2 4400.57 322.645   1
   1  -4  -1 8065.14 382.704  -2
   4  -1  -1 8065.14 382.704   1
   1  -4  -2 11330.9 439.845  -2
   4  -1   0 11330.9 439.845   1
   1  -4  -3 7393.86 376.179  -2
   4  -1   1 7393.86 376.179   1
  -4   1  -2 4824.29 248.230   1
   1  -4  -4 9334.71 414.702  -2
   4  -1   2 9334.71 414.702   1
   1  -4  -5 6740.28 235.395  -2
   4  -1   3 6740.28 235.395   1
  -4   1  -4 7725.10 313.937   1
   1  -4  -6 12240.1 449.954  -2
   4  -1   4 12240.1 449.954   1
  -4   1  -5 11250.0 213.900   1
   1  -4  -7 22776.0 573.592  -2
   4  -1   5 22776.0 573.592   1
  -1   4   8 5981.12 135.614  -2
  -4   1  -6 5981.12 135.614   1
  -4   1  -7 850.329 234.169   1
  -1   4   9 1886.96 112.076  -2
  -4   1  -7 1886.96 112.076   1
  -4   1  -8 1504.65 279.253   1
  -1   4  10 2515.04 94.6168  -2
  -4   1  -8 2515.04 94.6168   1
  -4   1  -9 732.069 288.845   1
  -1   4  11 1420.55 73.5606  -2
  -4   1  -9 1420.55 73.5606   1
  -1   4  12 1034.01 74.0020  -2
  -4   1 -10 1034.01 74.0020   1
  -4   1 -11 343.838 69.1678   1
  -1   4  13 517.213 130.631  -2
  -4   1 -11 517.213 130.631   1
  -4   1 -12 237.935 55.9440   1
  -4   1 -13 149.420 53.3513   1
  -1   4  15 483.822 130.024  -2
  -4   1 -13 483.822 130.024   1
  -4   1 -14 225.144 44.8092   1
  -4   1 -15 49.9250 42.9998   1
  -4   1 -16 59.5633 34.5900   1
  -4   1 -17 26.2043 38.0276   1
  -4   1 -18 14.2315 38.0077   1
   4   0 -19 596.807 64.4509   1
   4   0 -18 649.504 85.1312   1
   4   0 -17 1406.12 69.5494   1
   4   0 -16 1641.12 80.5550   1
   4   0 -15 1353.09 62.9834   1
   4   0 -14 1482.94 68.7542   1
   4   0 -13 1504.81 89.0225   1
   4   0 -12 1441.05 87.1954   1
   4   0 -11 2657.12 103.316   1
   4   0 -10 150.416 71.3090   1
   4   0  -9 78.3752 101.853   1
   0  -4   6 981.147 148.964  -2
   4   0  -8 981.147 148.964   1
   4   0  -7 36.9847 145.004   1
  -4   0   6-171.133 123.461   1
   4   0  -5 770.009 172.478   1
   4   0  -4 139.471 163.623   1
   4   0  -3 15992.1 453.885   1
   4   0  -2 42737.8 718.306   1
   0  -4  -1 7990.28 358.171  -2
   4   0  -1 7990.28 358.171   1
   0  -4  -2 10558.8 393.654  -2
   4   0   0 10558.8 393.654   1
   0  -4  -3 10551.6 390.830  -2
   4   0   1 10551.6 390.830   1
   0  -4  -4 13047.7 426.402  -2
   4   0   2 13047.7 426.402   1
   0  -4  -5 10473.0 395.195  -2
   4   0   3 10473.0 395.195   1
   4   0   4 8509.28 353.398   1
   4   0   5 9256.54 371.733   1
   4   0   6 4241.07 283.796   1
   0   4   8 7162.33 246.923  -2
  -4   0  -6 7162.33 246.923   1
   4   0   7 5839.46 311.404   1
   0   4   9 10873.3 143.369  -2
  -4   0  -7 10873.3 143.369   1
   0   4  10 7188.67 99.3433  -2
  -4   0  -8 7188.67 99.3433   1
   0   4  11 11038.9 110.785  -2
  -4   0  -9 11038.9 110.785   1
  -4   0 -10 3266.06 195.051   1
   0   4  12 5983.37 87.7739  -2
  -4   0 -10 5983.37 87.7739   1
   0   4  13 25575.3 144.061  -2
  -4   0 -11 25575.3 144.061   1
   0   4  14 27699.7 150.373  -2
  -4   0 -12 27699.7 150.373   1
   0   4  15 178.607 61.9114  -2
  -4   0 -13 178.607 61.9114   1
  -4   0 -14 32.3592 191.873   1
   0   4  16 163.938 59.0762  -2
  -4   0 -14 163.938 59.0762   1
  -4   0 -15 303.268 132.674   1
   0   4  17 630.000 66.1862  -2
  -4   0 -15 630.000 66.1862   1
  -4   0 -16 245.138 66.8224   1
   0   4  18 834.583 87.4740  -2
  -4   0 -16 834.583 87.4740   1
  -4   0 -17 499.216 47.8607   1
  -4   0 -18 216.048 41.6359   1
  -4   0 -19 319.659 64.3182   1
   4   1 -19 7.80139 45.5131   1
   4   1 -18-30.7926 42.2857   1
   4   1 -17 112.495 41.9890   1
   4   1 -16 228.781 50.6228   1
   4   1 -15 150.319 64.2188   1
   4   1 -14 398.290 70.0230   1
   4   1 -13 433.058 75.4409   1
   4   1 -12 876.705 84.0679   1
   4   1 -11 23.7823 71.1829   1
   4   1 -10 18875.1 281.333   1
   4   1  -9 45775.5 406.379   1
   4   1  -8 12988.9 234.256   1
   4   1  -7 15646.2 205.937   1
   4   1  -6 15135.8 322.734   1
  -4  -1   5 18636.3 351.989   1
  -4  -1   4 22487.1 380.001   1
  -4  -1   3 18812.3 351.840   1
  -4  -1   2 19974.0 360.310   1
  -1  -4   1 34605.1 637.412  -2
   4   1  -2 34605.1 637.412   1
   4   1  -1 25232.9 556.889   1
   1   4   0 41766.9 484.427  -2
  -4  -1   1 41766.9 484.427   1
  -4  -1   0 26772.2 411.665   1
  -1  -4  -1 49920.7 681.505  -2
   4   1   0 49920.7 681.505   1
  -4  -1  -1 22090.8 376.126   1
  -1  -4  -2 37640.7 577.624  -2
   4   1   1 37640.7 577.624   1
  -4  -1  -2 28399.9 423.967   1
  -4  -1  -3 14875.4 320.688   1
  -4  -1  -4 67946.8 632.503   1
  -4  -1  -5 76201.1 668.532   1
   4   1   6 2470.84 174.362   1
   4   1   7 4030.61 134.097   1
  -4  -1  -8 2907.73 84.2501   1
   1   4   9 7162.57 227.264  -2
  -4  -1  -8 7162.57 227.264   1
  -4  -1  -9 1903.42 57.0179   1
   1   4  10 4116.28 208.900  -2
  -4  -1  -9 4116.28 208.900   1
  -4  -1 -10 2120.79 54.7829   1
  -4  -1 -11 345.882 41.8203   1
  -4  -1 -12 365.360 42.6149   1
  -4  -1 -13 551.566 43.2373   1
  -4  -1 -14 652.034 42.3558   1
  -4  -1 -15 217.726 43.0163   1
  -4  -1 -16 444.961 43.7244   1
  -4  -1 -17 134.081 47.6658   1
  -4  -1 -18 915.610 57.2919   1
   4   2 -18 96.0312 35.8646   1
   4   2 -17 2475.83 99.5769   1
  -2  -4  16 5441.68 104.201  -2
   4   2 -17 5441.68 104.201   1
  -2  -4  15 8238.22 110.635  -2
   4   2 -16 8238.22 110.635   1
  -2  -4  14 4674.29 173.552  -2
   4   2 -15 4674.29 173.552   1
  -2  -4  13 5406.95 197.653  -2
   4   2 -14 5406.95 197.653   1
  -2  -4  12 5084.13 201.936  -2
   4   2 -13 5084.13 201.936   1
  -2  -4  11 6757.98 156.802  -2
   4   2 -12 6757.98 156.802   1
  -2  -4  10 11723.5 272.732  -2
   4   2 -11 11723.5 272.732   1
  -2  -4   9 3176.05 191.000  -2
   4   2 -10 3176.05 191.000   1
  -2  -4   8 1741.61 161.260  -2
   4   2  -9 1741.61 161.260   1
  -2  -4   7 11343.1 255.105  -2
   4   2  -8 11343.1 255.105   1
  -2  -4   6 9069.02 264.579  -2
   4   2  -7 9069.02 264.579   1
  -2  -4   5 11209.8 216.319  -2
   4   2  -6 11209.8 216.319   1
  -2  -4   4 10195.5 324.929  -2
   4   2  -5 10195.5 324.929   1
  -2  -4   3 11591.0 337.925  -2
   4   2  -4 11591.0 337.925   1
  -2  -4   2 13426.3 382.981  -2
   4   2  -3 13426.3 382.981   1
   2   4  -1 11194.8 283.979  -2
  -4  -2   2 11194.8 283.979   1
   2   4   0 8908.08 261.024  -2
  -4  -2   1 8908.08 261.024   1
   2   4   1 5847.50 227.557  -2
  -4  -2   0 5847.50 227.557   1
   2   4   2 5644.54 216.011  -2
  -4  -2  -1 5644.54 216.011   1
   2   4   3 2548.46 170.717  -2
  -4  -2  -2 2548.46 170.717   1
   2   4   4 5986.22 225.065  -2
  -4  -2  -3 5986.22 225.065   1
   2   4   5 979.277 174.113  -2
  -4  -2  -4 979.277 174.113   1
   2   4   6 946.887 179.022  -2
  -4  -2  -5 946.887 179.022   1
  -2  -4  -7 2123.93 263.209  -2
   4   2   6 2123.93 263.209   1
  -2  -4  -8 489.377 71.0365  -2
   4   2   7 489.377 71.0365   1
   2   4   9 316.714 61.5438  -2
  -4  -2  -8 316.714 61.5438   1
   2   4  10 924.417 55.1844  -2
  -4  -2  -9 924.417 55.1844   1
   2   4  11 397.060 48.8862  -2
  -4  -2 -10 397.060 48.8862   1
   2   4  12 9276.43 97.9362  -2
  -4  -2 -11 9276.43 97.9362   1
   2   4  13 6243.76 82.1686  -2
  -4  -2 -12 6243.76 82.1686   1
   2   4  14 687.896 50.8127  -2
  -4  -2 -13 687.896 50.8127   1
   2   4  15 799.324 52.2760  -2
  -4  -2 -14 799.324 52.2760   1
   2   4  16 463.490 55.6972  -2
  -4  -2 -15 463.490 55.6972   1
   2   4  17 1276.92 59.8700  -2
  -4  -2 -16 1276.92 59.8700   1
   2   4  18 1027.85 76.1273  -2
  -4  -2 -17 1027.85 76.1273   1
   2   4  19 1494.75 133.573  -2
  -4  -2 -18 1494.75 133.573   1
   4   3 -17 64.2930 38.9727   1
   4   3 -16 167.794 49.5600   1
   4   3 -15-4.23423 48.5860   1
   4   3 -14 7.85985 55.0226   1
   4   3 -13 77.6010 89.3670   1
   4   3 -12 3.86766 92.2921   1
   4   3 -11 3.10736 69.1048   1
   4   3 -10 4670.47 186.346   1
   4   3  -9 6260.20 213.446   1
   4   3  -8 1071.65 137.026   1
   4   3  -7 1287.76 128.327   1
   4   3  -6 733.611 109.784   1
  -4  -3   5 1207.05 106.995   1
   4   3  -4 508.317 93.3393   1
   4   3  -3 2552.47 206.291   1
   4   3  -2 1837.30 188.367   1
  -4  -3   1 971.082 154.878   1
  -4  -3   0 950.231 155.426   1
  -4  -3  -1 691.794 146.892   1
   4   3   2 1598.12 165.578   1
  -4  -3  -3 646.683 140.273   1
   4   3   4 32592.9 494.994   1
  -4  -3  -5 20387.8 142.484   1
  -4  -3  -6 747.293 64.3686   1
   3   4   6 1191.42 127.316  -2
  -4  -3  -6 1191.42 127.316   1
  -4  -3  -7 334.312 48.5046   1
  -4  -3  -8 10.0431 46.8136   1
  -4  -3  -9 654.982 48.0418   1
  -4  -3 -10 759.394 51.7818   1
  -4  -3 -11 756.787 51.7563   1
  -4  -3 -12 1181.17 51.1946   1
  -4  -3 -13 1430.52 51.8479   1
  -4  -3 -14 2093.82 56.1191   1
  -4  -3 -15 1662.07 54.9176   1
  -4  -3 -16 3148.33 63.5914   1
  -4  -3 -17 1865.16 52.1534   1
  -4  -4  16 5883.63 131.828  -2
   4   4 -16 5883.63 131.828   1
  -4  -4  15 4328.41 101.055  -2
   4   4 -15 4328.41 101.055   1
  -4  -4  14 4400.16 159.435  -2
   4   4 -14 4400.16 159.435   1
  -4  -4  13 3895.69 129.199  -2
   4   4 -13 3895.69 129.199   1
  -4  -4  12 5515.83 210.070  -2
   4   4 -12 5515.83 210.070   1
  -4  -4  11 6540.14 238.985  -2
   4   4 -11 6540.14 238.985   1
  -4  -4  10 1943.59 170.248  -2
   4   4 -10 1943.59 170.248   1
  -4  -4   9 2108.96 182.027  -2
   4   4  -9 2108.96 182.027   1
  -4  -4   8 5745.07 256.023  -2
   4   4  -8 5745.07 256.023   1
  -4  -4   7 4015.55 236.825  -2
   4   4  -7 4015.55 236.825   1
  -4  -4   6 4345.74 255.428  -2
   4   4  -6 4345.74 255.428   1
   4   4  -5 3112.94 187.089  -2
  -4  -4   5 3112.94 187.089   1
   4   4  -4 3719.88 194.117  -2
  -4  -4   4 3719.88 194.117   1
  -4  -4   3 17797.6 607.436  -2
   4   4  -3 17797.6 607.436   1
   4   4  -2 9567.12 369.562  -2
  -4  -4   2 9567.12 369.562   1
   4   4  -1 613.008 217.044  -2
  -4  -4   1 613.008 217.044   1
   4   4   0 1088.95 145.463  -2
  -4  -4   0 1088.95 145.463   1
  -4  -4  -1 162.191 109.894  -2
   4   4   1 162.191 109.894   1
   4   4   2 246.926 98.4729  -2
  -4  -4  -2 246.926 98.4729   1
   4   4   3 442.175 91.9826  -2
  -4  -4  -3 442.175 91.9826   1
   4   4   4 3249.76 90.0220  -2
  -4  -4  -4 3249.76 90.0220   1
   4   4   5 731.011 80.3539  -2
  -4  -4  -5 731.011 80.3539   1
   4   4   6 914.606 73.9867  -2
  -4  -4  -6 914.606 73.9867   1
   4   4   7 88.6213 62.1484  -2
  -4  -4  -7 88.6213 62.1484   1
   4   4   8 293.869 74.5335  -2
  -4  -4  -8 293.869 74.5335   1
   4   4   9 422.980 99.4068  -2
  -4  -4  -9 422.980 99.4068   1
   4   4  10 677.144 65.7287  -2
  -4  -4 -10 677.144 65.7287   1
   4   4  11 1814.79 71.2030  -2
  -4  -4 -11 1814.79 71.2030   1
   4   4  12 1484.92 66.7346  -2
  -4  -4 -12 1484.92 66.7346   1
   4   4  13 339.148 56.4264  -2
  -4  -4 -13 339.148 56.4264   1
   4   4  14 286.465 61.2489  -2
  -4  -4 -14 286.465 61.2489   1
   4   4  15 659.288 65.3743  -2
  -4  -4 -15 659.288 65.3743   1
   4   4  16 324.984 59.6232  -2
  -4  -4 -16 324.984 59.6232   1
   4   4  17 811.308 56.1106  -2
  -4  -4 -17 811.308 56.1106   1
   4   4  18 5.78012 60.1926  -2
  -4  -4 -18 5.78012 60.1926   1
  -4  -5  13 279.076 71.3356   1
  -4  -5  12 629.004 53.5844   1
   4   5 -11 478.329 58.3229   1
   4   5 -10 74.4058 69.1647   1
   4   5  -9-14.4468 71.5765   1
   4   5  -8 79.5224 90.3246   1
   4   5  -7 76.7634 100.248   1
   4   5  -6 48.6571 108.604   1
  -4  -5   5 174.880 112.605   1
  -4  -5   4 29.1509 113.125   1
  -4  -5   2 544.846 161.202   1
  -4  -5   1 547.116 158.164   1
  -4  -5   0 445.823 154.449   1
  -4  -5  -1 494.729 103.461   1
  -4  -5  -2 485.678 103.330   1
  -4  -5  -3 1678.21 119.636   1
  -4  -5  -4 13534.5 158.728   1
  -4  -5  -5 4359.20 110.829   1
  -4  -5  -6 252.030 57.6338   1
  -4  -5  -7 345.925 69.6775   1
   5   4   7 521.447 178.945  -2
  -4  -5  -7 521.447 178.945   1
  -4  -5  -8 202.153 60.2097   1
  -4  -5  -9 559.599 62.7923   1
  -4  -5 -10 340.556 64.6611   1
  -4  -5 -11 1224.37 70.6749   1
  -4  -5 -12 655.104 62.4640   1
  -4  -5 -13 359.172 57.9431   1
  -4  -5 -14 627.926 55.3051   1
  -4  -5 -15 790.452 44.9398   1
  -4  -5 -16 1070.82 40.9577   1
  -4  -5 -17 1112.99 50.6449   1
   6   4 -11 95.2413 100.993  -2
  -4  -6  10 95.2413 100.993   1
   6   4 -10 12.0570 112.265  -2
  -4  -6   9 12.0570 112.265   1
   6   4  -9 243.384 136.950  -2
  -4  -6   8 243.384 136.950   1
   6   4  -8 169.164 149.143  -2
  -4  -6   7 169.164 149.143   1
   6   4  -7 157.931 88.8874  -2
  -4  -6   6 157.931 88.8874   1
   6   4  -6 575.210 78.7881  -2
  -4  -6   5 575.210 78.7881   1
   6   4  -5 2466.04 131.449  -2
  -4  -6   4 2466.04 131.449   1
   6   4  -4 13531.0 218.162  -2
  -4  -6   3 13531.0 218.162   1
   6   4  -3 7317.87 184.637  -2
  -4  -6   2 7317.87 184.637   1
   6   4  -2 1673.75 206.534  -2
  -4  -6   1 1673.75 206.534   1
   6   4  -1 1893.00 206.890  -2
  -4  -6   0 1893.00 206.890   1
   6   4   0 1666.27 202.642  -2
  -4  -6  -1 1666.27 202.642   1
   6   4   1 3095.23 224.685  -2
  -4  -6  -2 3095.23 224.685   1
   6   4   2 2395.28 147.326  -2
  -4  -6  -3 2395.28 147.326   1
   6   4   3 394.139 89.7209  -2
  -4  -6  -4 394.139 89.7209   1
   6   4   4 2479.42 132.673  -2
  -4  -6  -5 2479.42 132.673   1
   6   4   5 6692.06 225.475  -2
  -4  -6  -6 6692.06 225.475   1
   6   4   6 5074.85 152.170  -2
  -4  -6  -7 5074.85 152.170   1
   6   4   7 6355.82 127.687  -2
  -4  -6  -8 6355.82 127.687   1
   6   4   8 6485.92 124.996  -2
  -4  -6  -9 6485.92 124.996   1
   6   4   9 9093.09 144.664  -2
  -4  -6 -10 9093.09 144.664   1
   6   4  10 15985.7 211.090  -2
  -4  -6 -11 15985.7 211.090   1
   6   4  11 7148.49 149.501  -2
  -4  -6 -12 7148.49 149.501   1
   6   4  12 1336.10 92.3726  -2
  -4  -6 -13 1336.10 92.3726   1
   6   4  13 2291.16 71.6999  -2
  -4  -6 -14 2291.16 71.6999   1
   6   4  14 1679.75 68.9807  -2
  -4  -6 -15 1679.75 68.9807   1
  -4  -7   6 114.168 70.5944   1
  -4  -7   5 267.729 84.1339   1
  -4  -7   4 131.784 87.2215   1
  -4  -7   3 32.4032 55.9196   1
   7   4  -4 176.120 93.6626  -2
  -4  -7   3 176.120 93.6626   1
  -4  -7   2 40.7488 57.3540   1
   7   4  -3 270.612 108.041  -2
  -4  -7   2 270.612 108.041   1
  -4  -7   1 593.205 100.511   1
   7   4  -2 1245.82 125.753  -2
  -4  -7   1 1245.82 125.753   1
  -4  -7   0 537.061 98.1232   1
   7   4  -1 1006.60 129.549  -2
  -4  -7   0 1006.60 129.549   1
  -4  -7  -1 622.142 99.1571   1
   7   4   0 1019.16 132.931  -2
  -4  -7  -1 1019.16 132.931   1
   7   4   1 1206.14 139.207  -2
  -4  -7  -2 1206.14 139.207   1
   7   4   2 281.133 125.381  -2
  -4  -7  -3 281.133 125.381   1
  -4  -7  -4 74.4240 90.8430   1
  -4  -7  -5 526.113 98.7585   1
  -4  -7  -6 1550.03 107.692   1
   7   4   5 2488.72 121.730  -2
  -4  -7  -6 2488.72 121.730   1
  -4  -7  -7 1262.58 66.5449   1
  -4  -7  -8 1100.97 53.1756   1
  -4  -7  -9 1073.32 56.7198   1
  -4  -7 -10 669.286 76.7423   1
  -4  -7 -11 49.7103 59.2976   1
   5  -5  -9 73.4691 42.1377   1
   5  -5  -8 42.1538 51.4347   1
   5  -5  -7 40.4023 54.9216   1
   5  -5  -6 59.5261 54.2896   1
   5  -5   1 44.0336 65.0455  -2
   5  -5  -5 44.0336 65.0455   1
   5  -5  -4 83.2359 59.7361   1
   5  -5   0 5.07678 66.4023  -2
   5  -5  -4 5.07678 66.4023   1
   5  -5  -3 984.789 49.3577   1
   5  -5  -1 975.658 86.5822  -2
   5  -5  -3 975.658 86.5822   1
   5  -5  -2 1297.21 54.1639   1
   5  -5  -2 1758.59 97.0614  -2
   5  -5  -2 1758.59 97.0614   1
   5  -5  -1 211.486 66.9818   1
   5  -5  -3 602.779 80.3649  -2
   5  -5  -1 602.779 80.3649   1
   5  -5   0-50.8624 63.2607   1
   5  -5   1 38.2783 61.8742   1
   5  -5   2 18.8980 58.7322   1
   5  -5   3 12.0012 55.4731   1
   5  -5   4 47.8147 51.2278   1
   4  -5   8 43.6873 45.1593  -2
   5  -4 -12 43.6873 45.1593   1
   4  -5   7 68.8130 53.9427  -2
   5  -4 -11 68.8130 53.9427   1
   4  -5   6 855.086 98.1034  -2
   5  -4 -10 855.086 98.1034   1
   4  -5   5 1155.59 112.381  -2
   5  -4  -9 1155.59 112.381   1
   4  -5   4 385.951 64.1768  -2
   5  -4  -8 385.951 64.1768   1
   4  -5   3 19.2064 64.9093  -2
   5  -4  -7 19.2064 64.9093   1
   4  -5   2 26.5856 68.5227  -2
   5  -4  -6 26.5856 68.5227   1
   4  -5   1 40.9478 70.2740  -2
   5  -4  -5 40.9478 70.2740   1
   4  -5   0 7.30443 61.0895  -2
   5  -4  -4 7.30443 61.0895   1
   4  -5  -1 24.7773 61.7460  -2
   5  -4  -3 24.7773 61.7460   1
   4  -5  -2 70.5749 72.8175  -2
   5  -4  -2 70.5749 72.8175   1
   4  -5  -3 86.5010 72.2492  -2
   5  -4  -1 86.5010 72.2492   1
   4  -5  -4 40.2260 69.3750  -2
   5  -4   0 40.2260 69.3750   1
   4  -5  -5 17.5658 58.6025  -2
   5  -4   1 17.5658 58.6025   1
   4  -5  -6 17.0909 55.6183  -2
   5  -4   2 17.0909 55.6183   1
   4  -5  -7 23.4249 68.4903  -2
   5  -4   3 23.4249 68.4903   1
   4  -5  -8 15.1173 64.4534  -2
   5  -4   4 15.1173 64.4534   1
   4  -5  -9-17.9102 53.6022  -2
   5  -4   5-17.9102 53.6022   1
   4  -5 -10-1.59091 68.4318  -2
   5  -4   6-1.59091 68.4318   1
   4  -5 -11 1256.39 71.0846  -2
   5  -4   7 1256.39 71.0846   1
   4  -5 -12 6.12521 51.9989  -2
   5  -4   8 6.12521 51.9989   1
  -4   5  13 80.8373 75.1438  -2
  -5   4  -9 80.8373 75.1438   1
   5  -3 -15 27.4615 34.6519   1
   5  -3 -14 11.6685 60.8876   1
   5  -3 -13 30.7486 67.3635   1
   5  -3 -12 34.5567 64.4333   1
   5  -3 -11 71.8856 49.6265   1
   5  -3 -10 160.494 55.0090   1
   5  -3  -9 110.200 43.0018   1
   5  -3  -8 150.781 45.1159   1
   5  -3  -7 139.219 47.0144   1
   5  -3  -6 229.825 63.4167   1
   5  -3  -5 314.757 57.6969   1
   5  -3  -4 824.561 64.3820   1
  -5   3   3 5883.94 161.621   1
  -5   3   2 5275.47 157.369   1
  -5   3   1 1438.48 111.792   1
   5  -3   0 1003.38 103.241   1
   5  -3   1 1016.04 101.343   1
  -5   3  -2 1113.69 140.036   1
  -5   3  -3 1238.61 82.1541   1
   5  -3   4 1103.75 68.2326   1
   5  -3   5 1179.53 65.6262   1
   5  -3   6 1351.17 64.2676   1
  -5   3  -7 1156.58 54.4982   1
  -5   3  -8 1332.72 53.1502   1
  -5   3  -9 1448.59 44.5519   1
  -5   3 -10 1846.64 59.0250   1
  -5   3 -11 3525.97 73.3856   1
  -5   3 -12 1950.91 98.2201   1
   2  -5  13 20.5776 69.1386  -2
   5  -2 -16 20.5776 69.1386   1
   2  -5  12 65.7316 86.7137  -2
   5  -2 -15 65.7316 86.7137   1
   2  -5  11 57.2361 70.6152  -2
   5  -2 -14 57.2361 70.6152   1
   2  -5  10 170.280 86.2878  -2
   5  -2 -13 170.280 86.2878   1
   2  -5   9 164.102 96.9277  -2
   5  -2 -12 164.102 96.9277   1
   2  -5   8 226.188 76.3593  -2
   5  -2 -11 226.188 76.3593   1
   2  -5   7 7889.56 154.539  -2
   5  -2 -10 7889.56 154.539   1
   2  -5   6 11226.5 179.807  -2
   5  -2  -9 11226.5 179.807   1
  -2   5  -5 3619.32 109.018  -2
  -5   2   8 3619.32 109.018   1
   2  -5   4 3303.61 128.069  -2
   5  -2  -7 3303.61 128.069   1
   2  -5   3 3701.65 151.171  -2
   5  -2  -6 3701.65 151.171   1
  -2   5  -2 4272.21 156.059  -2
  -5   2   5 4272.21 156.059   1
  -2   5  -1 4691.38 160.190  -2
  -5   2   4 4691.38 160.190   1
  -2   5   0 4332.22 155.754  -2
  -5   2   3 4332.22 155.754   1
  -2   5   1 4926.76 247.366  -2
  -5   2   2 4926.76 247.366   1
  -2   5   2 7651.97 291.264  -2
  -5   2   1 7651.97 291.264   1
  -2   5   3 8902.34 303.242  -2
  -5   2   0 8902.34 303.242   1
  -2   5   4 8789.89 301.642  -2
  -5   2  -1 8789.89 301.642   1
  -2   5   5 9993.14 312.833  -2
  -5   2  -2 9993.14 312.833   1
  -2   5   6 10908.8 317.805  -2
  -5   2  -3 10908.8 317.805   1
  -2   5   7 17908.1 384.605  -2
  -5   2  -4 17908.1 384.605   1
  -2   5   8 13583.0 334.924  -2
  -5   2  -5 13583.0 334.924   1
  -2   5   9 5280.72 227.451  -2
  -5   2  -6 5280.72 227.451   1
  -2   5  10 4189.88 155.407  -2
  -5   2  -7 4189.88 155.407   1
  -2   5  11 3209.95 82.5648  -2
  -5   2  -8 3209.95 82.5648   1
  -2   5  12 2076.69 74.2566  -2
  -5   2  -9 2076.69 74.2566   1
  -2   5  13 1419.24 66.7733  -2
  -5   2 -10 1419.24 66.7733   1
  -2   5  14 878.063 66.5586  -2
  -5   2 -11 878.063 66.5586   1
  -2   5  15 528.946 57.9757  -2
  -5   2 -12 528.946 57.9757   1
  -2   5  16 450.240 51.7362  -2
  -5   2 -13 450.240 51.7362   1
  -2   5  17 221.267 95.3033  -2
  -5   2 -14 221.267 95.3033   1
   5  -1 -17 55.6711 30.8393   1
   5  -1 -16 121.503 34.6822   1
   5  -1 -15 30.5256 40.1997   1
   5  -1 -14 88.1675 57.6755   1
   5  -1 -13 81.6823 89.6044   1
   5  -1 -12 306.034 78.7669   1
   5  -1 -11 219.166 82.0681   1
   5  -1 -10-2.13872 111.147   1
   5  -1  -9 161.921 72.5645   1
   5  -1  -8 532.030 86.3860   1
   5  -1  -7 697.171 87.1510   1
   5  -1  -6 848.194 86.0869   1
  -5   1   5 1329.90 91.0340   1
   5  -1  -4 633.543 82.8066   1
   5  -1  -3 1019.46 86.8798   1
   5  -1  -2 73.9821 74.3820   1
   5  -1  -1 1510.00 131.847   1
   5  -1   0 1109.41 120.300   1
   5  -1   1 1469.57 126.085   1
  -5   1  -2 828.130 117.212   1
  -5   1  -3 471.712 111.474   1
  -5   1  -4 97.5400 81.7055   1
  -5   1  -5 123.238 74.9305   1
  -5   1  -6 19.0404 76.5545   1
  -5   1  -7 57.5803 113.680   1
  -1   5  10 78.9598 174.333  -2
  -5   1  -7 78.9598 174.333   1
  -5   1  -8 361.059 97.9759   1
  -1   5  11 809.556 182.121  -2
  -5   1  -8 809.556 182.121   1
  -5   1  -9 534.850 53.4211   1
  -5   1 -10 1551.65 77.8802   1
  -5   1 -11 7284.74 115.286   1
  -5   1 -12 1773.29 67.0090   1
  -5   1 -13 66.8023 45.9999   1
  -5   1 -14 363.532 39.8486   1
  -5   1 -15 401.073 34.8102   1
   0  -5  15 375.539 79.0830  -2
   5   0 -17 375.539 79.0830   1
   0  -5  14 360.125 63.4041  -2
   5   0 -16 360.125 63.4041   1
   0  -5  13 324.209 73.1888  -2
   5   0 -15 324.209 73.1888   1
   0  -5  12 480.044 75.9508  -2
   5   0 -14 480.044 75.9508   1
   0  -5  11 458.433 130.923  -2
   5   0 -13 458.433 130.923   1
   0  -5  10 238.983 137.600  -2
   5   0 -12 238.983 137.600   1
   0  -5   9 913.437 159.581  -2
   5   0 -11 913.437 159.581   1
   0  -5   8 23675.1 382.747  -2
   5   0 -10 23675.1 382.747   1
   0  -5   7 21154.7 364.160  -2
   5   0  -9 21154.7 364.160   1
   0  -5   6 4641.61 223.074  -2
   5   0  -8 4641.61 223.074   1
   0  -5   5 4501.62 144.349  -2
   5   0  -7 4501.62 144.349   1
   0  -5   4 3295.24 125.150  -2
   5   0  -6 3295.24 125.150   1
   0  -5   3 4866.20 135.424  -2
   5   0  -5 4866.20 135.424   1
   0  -5   2 4191.10 129.685  -2
   5   0  -4 4191.10 129.685   1
   0   5  -1 3015.65 116.472  -2
  -5   0   3 3015.65 116.472   1
   0  -5   0 2921.44 114.672  -2
   5   0  -2 2921.44 114.672   1
   0  -5  -1 6439.50 144.086  -2
   5   0  -1 6439.50 144.086   1
   0  -5  -2 6408.55 192.093  -2
   5   0   0 6408.55 192.093   1
   0   5   3 7945.90 189.799  -2
  -5   0  -1 7945.90 189.799   1
   0   5   4 7919.33 188.882  -2
  -5   0  -2 7919.33 188.882   1
   0   5   5 11722.5 218.170  -2
  -5   0  -3 11722.5 218.170   1
   0   5   6 47866.5 302.069  -2
  -5   0  -4 47866.5 302.069   1
  -5   0  -5 9495.91 476.340   1
   0   5   7 24330.6 242.177  -2
  -5   0  -5 24330.6 242.177   1
  -5   0  -6 1098.57 117.113   1
   0   5   8 2137.69 140.946  -2
  -5   0  -6 2137.69 140.946   1
   0   5   9 3258.61 159.786  -2
  -5   0  -7 3258.61 159.786   1
   0   5  10 3052.61 159.145  -2
  -5   0  -8 3052.61 159.145   1
  -5   0  -9 2011.89 119.569   1
   0   5  11 3957.87 232.600  -2
  -5   0  -9 3957.87 232.600   1
  -5   0 -10 1258.79 59.4608   1
  -5   0 -11 872.093 55.3782   1
  -5   0 -12 1056.02 51.2371   1
  -5   0 -13 1474.53 58.2253   1
  -5   0 -14 958.773 57.4827   1
  -5   0 -15 913.192 45.6370   1
  -5   0 -16 820.472 53.5066   1
  -5   0 -17 748.991 80.9168   1
   5   1 -17 2316.55 89.0403   1
   5   1 -16 2068.65 65.1936   1
   5   1 -15 1750.15 65.5523   1
   5   1 -14 2147.52 80.6086   1
   5   1 -13 2229.05 89.4051   1
   5   1 -12 4553.72 118.201   1
   5   1 -11 3566.95 113.476   1
   5   1 -10 1007.33 85.1858   1
   5   1  -9 3407.55 179.379   1
  -1  -5   6 11669.3 280.524  -2
   5   1  -8 11669.3 280.524   1
  -5  -1   7 5824.46 189.139   1
  -1  -5   5 10883.3 269.313  -2
   5   1  -7 10883.3 269.313   1
   5   1  -6 6337.21 166.266   1
  -1  -5   4 12019.7 276.721  -2
   5   1  -6 12019.7 276.721   1
   5   1  -5 5947.80 163.553   1
  -1  -5   3 11293.5 267.059  -2
   5   1  -5 11293.5 267.059   1
   5   1  -4 6323.10 165.722   1
  -1  -5   2 11412.9 266.918  -2
   5   1  -4 11412.9 266.918   1
   5   1  -3 3418.09 241.216   1
   1   5  -1 6637.04 131.229  -2
  -5  -1   3 6637.04 131.229   1
   5   1  -2 4060.50 335.662   1
   1   5   0 8981.40 160.242  -2
  -5  -1   2 8981.40 160.242   1
   5   1  -1 3695.12 324.251   1
  -1  -5  -1 7064.21 146.889  -2
   5   1  -1 7064.21 146.889   1
   1   5   2 6115.92 131.442  -2
  -5  -1   0 6115.92 131.442   1
   1   5   3 3415.64 120.185  -2
  -5  -1  -1 3415.64 120.185   1
   1   5   4 3280.11 100.523  -2
  -5  -1  -2 3280.11 100.523   1
   5   1   3 393.567 212.933   1
   1   5   5 722.984 90.6293  -2
  -5  -1  -3 722.984 90.6293   1
   5   1   4 649.556 238.182   1
   1   5   6 1584.16 88.1933  -2
  -5  -1  -4 1584.16 88.1933   1
   5   1   5 254.352 239.790   1
   1   5   7 387.014 81.2716  -2
  -5  -1  -5 387.014 81.2716   1
   5   1   6 311.301 273.676   1
   1   5   8 296.529 74.3642  -2
  -5  -1  -6 296.529 74.3642   1
   5   1   7 294.240 329.916   1
   1   5   9 578.220 76.7629  -2
  -5  -1  -7 578.220 76.7629   1
   1   5  10 1306.31 115.625  -2
  -5  -1  -8 1306.31 115.625   1
   1   5  11 1578.00 118.142  -2
  -5  -1  -9 1578.00 118.142   1
   1   5  12 4229.55 136.965  -2
  -5  -1 -10 4229.55 136.965   1
   1   5  13 12265.1 120.618  -2
  -5  -1 -11 12265.1 120.618   1
   1   5  14 1001.17 71.9511  -2
  -5  -1 -12 1001.17 71.9511   1
   1   5  15 166.726 62.2590  -2
  -5  -1 -13 166.726 62.2590   1
   1   5  16 1102.01 64.4469  -2
  -5  -1 -14 1102.01 64.4469   1
  -5  -1 -15 414.604 185.875   1
   1   5  17 846.478 86.9606  -2
  -5  -1 -15 846.478 86.9606   1
  -5  -1 -16 843.615 67.9126   1
   1   5  18 1381.59 104.431  -2
  -5  -1 -16 1381.59 104.431   1
  -5  -1 -17 693.337 92.4104   1
   5   2 -16 198.667 41.4256   1
   5   2 -15 374.748 41.8880   1
   5   2 -14 622.597 57.8104   1
   5   2 -13 669.721 68.0239   1
   5   2 -12 1494.10 86.5354   1
   5   2 -11 206.521 73.5441   1
   5   2 -10 2320.16 154.160   1
   5   2  -9 204.378 116.183   1
   5   2  -8 156.471 111.234   1
   5   2  -7 195.212 110.959   1
   5   2  -6 24.2568 103.297   1
   2   5  -5 815.913 127.856  -2
  -5  -2   6 815.913 127.856   1
   5   2  -5 75.8747 292.806   1
   2   5  -4 40.9908 114.130  -2
  -5  -2   5 40.9908 114.130   1
   5   2  -4 136.956 261.762   1
   2   5  -3 242.344 124.523  -2
  -5  -2   4 242.344 124.523   1
   5   2  -3 1278.77 283.878   1
   2   5  -2 2186.92 144.411  -2
  -5  -2   3 2186.92 144.411   1
   5   2  -2 1175.06 264.000   1
  -2  -5   1 1646.45 128.981  -2
   5   2  -2 1646.45 128.981   1
   5   2  -1 2188.46 297.666   1
  -2  -5   0 2982.66 131.736  -2
   5   2  -1 2982.66 131.736   1
   5   2   0 2695.48 319.725   1
   2   5   1 4392.65 118.563  -2
  -5  -2   0 4392.65 118.563   1
   5   2   1 6001.07 282.177   1
   2   5   2 9418.48 149.114  -2
  -5  -2  -1 9418.48 149.114   1
  -5  -2  -2 5333.52 188.053   1
  -2  -5  -3 10112.6 247.937  -2
   5   2   2 10112.6 247.937   1
   5   2   3 21316.0 308.816   1
   2   5   4 27914.5 345.406  -2
  -5  -2  -3 27914.5 345.406   1
   5   2   4 65017.1 513.454   1
   2   5   5 102534. 450.497  -2
  -5  -2  -4 102534. 450.497   1
  -5  -2  -5 13182.8 266.916   1
   2   5   6 39590.6 305.431  -2
  -5  -2  -5 39590.6 305.431   1
  -5  -2  -6 4301.19 112.063   1
   2   5   7 7058.13 250.259  -2
  -5  -2  -6 7058.13 250.259   1
   5   2   7 8115.44 114.088   1
   2   5   8 14294.4 309.222  -2
  -5  -2  -7 14294.4 309.222   1
  -5  -2  -8 6081.62 132.045   1
   2   5   9 11092.0 286.099  -2
  -5  -2  -8 11092.0 286.099   1
  -5  -2  -9 8695.09 114.424   1
  -5  -2 -10 5882.32 100.494   1
  -5  -2 -11 5501.55 106.548   1
  -5  -2 -12 5148.07 83.8520   1
  -5  -2 -13 5707.78 86.0703   1
  -5  -2 -14 3927.58 72.5227   1
  -5  -2 -15 4594.78 88.5275   1
  -5  -2 -16 3229.69 74.0059   1
  -5  -2 -17 4449.17 119.763   1
   5   3 -15 544.044 65.6982   1
  -3  -5  14 1354.59 87.8609  -2
   5   3 -15 1354.59 87.8609   1
  -3  -5  13 1421.43 71.8636  -2
   5   3 -14 1421.43 71.8636   1
  -3  -5  12 1484.63 120.748  -2
   5   3 -13 1484.63 120.748   1
  -3  -5  11 2541.13 100.521  -2
   5   3 -12 2541.13 100.521   1
  -3  -5  10 1321.20 100.053  -2
   5   3 -11 1321.20 100.053   1
  -3  -5   9 249.295 134.275  -2
   5   3 -10 249.295 134.275   1
   3   5  -8 2182.61 133.451  -2
  -5  -3   9 2182.61 133.451   1
  -3  -5   7 3887.56 157.963  -2
   5   3  -8 3887.56 157.963   1
   3   5  -6 3740.00 159.816  -2
  -5  -3   7 3740.00 159.816   1
   3   5  -5 5306.91 181.905  -2
  -5  -3   6 5306.91 181.905   1
   3   5  -4 4588.77 173.352  -2
  -5  -3   5 4588.77 173.352   1
   3   5  -3 17456.7 193.320  -2
  -5  -3   4 17456.7 193.320   1
   3   5  -2 32506.7 256.934  -2
  -5  -3   3 32506.7 256.934   1
  -3  -5   1 15210.8 225.602  -2
   5   3  -2 15210.8 225.602   1
   3   5   0 9712.02 194.068  -2
  -5  -3   1 9712.02 194.068   1
  -3  -5  -1 11474.7 198.551  -2
   5   3   0 11474.7 198.551   1
   3   5   2 9054.40 193.885  -2
  -5  -3  -1 9054.40 193.885   1
  -3  -5  -3 15496.9 235.310  -2
   5   3   2 15496.9 235.310   1
   3   5   4 6325.68 147.534  -2
  -5  -3  -3 6325.68 147.534   1
   3   5   5 1131.04 91.0149  -2
  -5  -3  -4 1131.04 91.0149   1
   3   5   6 10659.1 150.712  -2
  -5  -3  -5 10659.1 150.712   1
   3   5   7 11621.3 142.015  -2
  -5  -3  -6 11621.3 142.015   1
   3   5   8 7458.21 145.478  -2
  -5  -3  -7 7458.21 145.478   1
   3   5   9 7571.87 148.490  -2
  -5  -3  -8 7571.87 148.490   1
   3   5  10 5588.08 135.935  -2
  -5  -3  -9 5588.08 135.935   1
   3   5  11 5225.54 154.074  -2
  -5  -3 -10 5225.54 154.074   1
   3   5  12 4405.88 144.522  -2
  -5  -3 -11 4405.88 144.522   1
   3   5  13 2893.48 107.562  -2
  -5  -3 -12 2893.48 107.562   1
   3   5  14 931.029 76.7679  -2
  -5  -3 -13 931.029 76.7679   1
   3   5  15 888.698 66.4730  -2
  -5  -3 -14 888.698 66.4730   1
   3   5  16 264.839 61.1218  -2
  -5  -3 -15 264.839 61.1218   1
   3   5  17 309.045 72.9566  -2
  -5  -3 -16 309.045 72.9566   1
   5   4 -14 361.810 37.0746   1
   5   4 -13 520.971 64.7374   1
   5   4 -12 631.824 78.8557   1
   5   4 -11 155.244 58.9063   1
   5   4 -10 110.615 51.4853   1
   5   4  -9 68.9024 73.3385   1
   5   4  -8 156.765 80.2224   1
   5   4  -7 128.509 85.3476   1
  -5  -4   6 107.759 85.6517   1
  -5  -4   5 164.986 73.5504   1
  -5  -4   4 125.422 73.8773   1
  -5  -4   3 1102.41 89.1962   1
  -5  -4   2 144.839 121.942   1
   4   5  -2 719.383 196.439  -2
  -5  -4   2 719.383 196.439   1
  -5  -4   1 553.140 132.357   1
   4   5  -1 776.996 203.136  -2
  -5  -4   1 776.996 203.136   1
  -5  -4   0 263.522 95.8310   1
  -5  -4  -1 631.143 100.867   1
  -5  -4  -2 420.851 99.3113   1
  -5  -4  -3 5896.91 158.930   1
  -5  -4  -4 12349.6 134.239   1
  -5  -4  -5 434.471 73.3169   1
  -5  -4  -6 152.286 69.3435   1
  -5  -4  -7 282.068 69.0337   1
  -5  -4  -8 308.002 61.9915   1
  -5  -4  -9 422.333 77.4246   1
  -5  -4 -10 657.479 78.9300   1
  -5  -4 -11 1156.85 70.7332   1
  -5  -4 -12 336.813 59.4702   1
  -5  -4 -13 555.512 56.9210   1
  -5  -4 -14 539.421 47.8587   1
  -5  -4 -15 1144.00 46.3929   1
  -5  -4 -16 800.430 48.4265   1
  -5  -5  11 805.011 65.6563  -2
   5   5 -11 805.011 65.6563   1
  -5  -5  10 1386.92 80.4553  -2
   5   5 -10 1386.92 80.4553   1
  -5  -5   9 1862.00 76.9533  -2
   5   5  -9 1862.00 76.9533   1
   5   5  -8 2455.33 119.985  -2
  -5  -5   8 2455.33 119.985   1
   5   5  -7 3152.19 141.446  -2
  -5  -5   7 3152.19 141.446   1
   5   5  -6 3929.09 161.227  -2
  -5  -5   6 3929.09 161.227   1
  -5  -5   5 5220.53 119.971  -2
   5   5  -5 5220.53 119.971   1
   5   5  -4 21857.6 209.820  -2
  -5  -5   4 21857.6 209.820   1
   5   5  -3 31151.4 372.511  -2
  -5  -5   3 31151.4 372.511   1
   5   5  -2 12043.2 260.152  -2
  -5  -5   2 12043.2 260.152   1
   5   5  -1 8430.38 230.893  -2
  -5  -5   1 8430.38 230.893   1
   5   5   0 8089.27 227.170  -2
  -5  -5   0 8089.27 227.170   1
   5   5   1 7186.11 220.138  -2
  -5  -5  -1 7186.11 220.138   1
   5   5   2 9251.61 238.175  -2
  -5  -5  -2 9251.61 238.175   1
   5   5   3 3406.60 172.701  -2
  -5  -5  -3 3406.60 172.701   1
   5   5   4 1874.25 149.000  -2
  -5  -5  -4 1874.25 149.000   1
   5   5   5 6390.80 182.263  -2
  -5  -5  -5 6390.80 182.263   1
   5   5   6 5971.38 144.301  -2
  -5  -5  -6 5971.38 144.301   1
   5   5   7 4042.54 127.507  -2
  -5  -5  -7 4042.54 127.507   1
   5   5   8 4169.27 113.074  -2
  -5  -5  -8 4169.27 113.074   1
   5   5   9 3293.10 101.984  -2
  -5  -5  -9 3293.10 101.984   1
   5   5  10 7923.77 155.533  -2
  -5  -5 -10 7923.77 155.533   1
   5   5  11 7430.59 145.923  -2
  -5  -5 -11 7430.59 145.923   1
   5   5  12 374.700 76.8577  -2
  -5  -5 -12 374.700 76.8577   1
   5   5  13 27.9497 49.2014  -2
  -5  -5 -13 27.9497 49.2014   1
   5   5  14 281.735 53.6699  -2
  -5  -5 -14 281.735 53.6699   1
   5   5  15 52.2453 48.4130  -2
  -5  -5 -15 52.2453 48.4130   1
  -5  -6   8 1077.08 92.2135   1
  -5  -6   7 1002.75 52.2811   1
   5   6  -6 1442.10 52.1001   1
  -5  -6   5 1963.38 84.0641   1
  -5  -6   4 366.276 55.2185   1
  -5  -6   3 64.8877 58.0550   1
  -5  -6   2 1263.09 74.4797   1
  -5  -6   1 1434.51 96.0768   1
  -5  -6   0 1639.06 99.7511   1
  -5  -6  -1 893.061 89.9264   1
  -5  -6  -2 524.177 83.8940   1
  -5  -6  -3 105.142 75.9362   1
  -5  -6  -4 26.0457 101.173   1
  -5  -6  -5 300.652 104.274   1
  -5  -6  -6 250.476 66.6493   1
  -5  -6  -7 84.8861 62.4199   1
  -5  -6  -8-13.2105 51.4862   1
  -5  -6  -9 76.0876 48.2787   1
  -5  -6 -10 376.194 50.1179   1
  -5  -6 -11 439.275 40.6238   1
  -5  -6 -12-11.4190 50.4175   1
  -5  -6 -13 33.0733 54.6938   1
   7   5  -3 360.336 58.1000  -2
  -5  -7   2 360.336 58.1000   1
  -7  -5   2 106.998 59.6346  -2
   5   7  -1 106.998 59.6346   1
   7   5  -1 73.8389 62.7290  -2
  -5  -7   0 73.8389 62.7290   1
   7   5   0 161.809 65.5594  -2
  -5  -7  -1 161.809 65.5594   1
   7   5   1 186.263 95.5318  -2
  -5  -7  -2 186.263 95.5318   1
   7   5   2 173.326 91.9846  -2
  -5  -7  -3 173.326 91.9846   1
   7   5   3 306.109 94.5380  -2
  -5  -7  -4 306.109 94.5380   1
   7   5   4 503.668 95.9511  -2
  -5  -7  -5 503.668 95.9511   1
   7   5   5 738.673 71.0524  -2
  -5  -7  -6 738.673 71.0524   1
   7   5   6 724.304 102.603  -2
  -5  -7  -7 724.304 102.603   1
   6  -4  -7 435.483 56.1146   1
   6  -4  -6 478.344 61.4853   1
   6  -4  -5 611.655 51.3540   1
   4  -6   1 742.962 81.3839  -2
   6  -4  -5 742.962 81.3839   1
   6  -4  -4 1615.30 67.7222   1
   4  -6   0 1654.77 97.9375  -2
   6  -4  -4 1654.77 97.9375   1
   6  -4  -3 2694.74 81.5828   1
   4  -6  -1 2982.20 111.449  -2
   6  -4  -3 2982.20 111.449   1
   6  -4  -2 1448.24 69.7154   1
   4  -6  -2 2242.42 102.501  -2
   6  -4  -2 2242.42 102.501   1
   6  -4  -1 473.640 57.4572   1
   4  -6  -3 696.332 83.0880  -2
   6  -4  -1 696.332 83.0880   1
   6  -4   0 305.323 52.4184   1
   4  -6  -4 846.093 76.5681  -2
   6  -4   0 846.093 76.5681   1
   6  -4   1 133.785 47.0019   1
   6  -4   2 440.521 42.6796   1
   6  -4   4 52.3811 42.6538   1
   3  -6   6 6614.38 119.590  -2
   6  -3 -10 6614.38 119.590   1
   3  -6   5 5028.76 129.495  -2
   6  -3  -9 5028.76 129.495   1
   3  -6   4 2672.10 66.8953  -2
   6  -3  -8 2672.10 66.8953   1
   3  -6   3 2053.28 67.7619  -2
   6  -3  -7 2053.28 67.7619   1
   3  -6   2 1620.29 69.3124  -2
   6  -3  -6 1620.29 69.3124   1
   3  -6   1 1202.55 69.0044  -2
   6  -3  -5 1202.55 69.0044   1
   3  -6   0 705.239 67.2477  -2
   6  -3  -4 705.239 67.2477   1
   3  -6  -1 355.229 63.8411  -2
   6  -3  -3 355.229 63.8411   1
   3  -6  -2 403.563 65.0198  -2
   6  -3  -2 403.563 65.0198   1
   3  -6  -3 346.447 63.5659  -2
   6  -3  -1 346.447 63.5659   1
   3  -6  -4 323.756 54.3775  -2
   6  -3   0 323.756 54.3775   1
   3  -6  -5 256.628 58.1113  -2
   6  -3   1 256.628 58.1113   1
   3  -6  -6 202.143 55.6438  -2
   6  -3   2 202.143 55.6438   1
   3  -6  -7 689.090 56.6277  -2
   6  -3   3 689.090 56.6277   1
   3  -6  -8 1002.87 55.0697  -2
   6  -3   4 1002.87 55.0697   1
   3  -6  -9 295.342 58.0035  -2
   6  -3   5 295.342 58.0035   1
  -3   6  10 235.413 102.158  -2
  -6   3  -6 235.413 102.158   1
   3  -6 -11 299.480 57.4396  -2
   6  -3   7 299.480 57.4396   1
  -3   6  12 261.112 85.5915  -2
  -6   3  -8 261.112 85.5915   1
   6  -2 -13 77.9742 54.6961   1
   6  -2 -12 148.978 63.5039   1
   6  -2 -11 3.15772 53.3497   1
   6  -2 -10 5.93318 43.8664   1
   6  -2  -9 44.1809 47.9189   1
   6  -2  -8 49.1358 38.2400   1
  -6   2   7 46.8671 45.5823   1
   6  -2  -6 43.6021 47.6785   1
   6  -2  -5 22.6139 57.9821   1
   6  -2  -4 172.682 58.7085   1
   6  -2  -3 556.514 93.3466   1
   6  -2  -2 30.2979 83.2936   1
   6  -2  -1-12.5552 83.2177   1
   6  -2   0 18.5167 79.0243   1
   6  -2   1 48.5237 77.0081   1
  -6   2  -2 62.5695 105.666   1
  -6   2  -3 48.7053 73.4806   1
  -6   2  -4 67.6969 72.5340   1
  -6   2  -5 145.210 58.5012   1
   6  -2   6 180.901 45.9405   1
  -6   2  -7 351.990 73.6612   1
  -6   2  -8 494.635 71.7089   1
  -6   2  -9 615.121 68.2020   1
  -6   2 -10 1851.48 73.2859   1
  -6   2 -11 1916.13 65.5190   1
   1  -6  11 198.520 47.4901  -2
   6  -1 -14 198.520 47.4901   1
   1  -6  10 66.2597 46.7228  -2
   6  -1 -13 66.2597 46.7228   1
   1  -6   9 67.2102 74.7196  -2
   6  -1 -12 67.2102 74.7196   1
   1  -6   8 1968.33 109.350  -2
   6  -1 -11 1968.33 109.350   1
   1  -6   7 6874.33 164.606  -2
   6  -1 -10 6874.33 164.606   1
   1  -6   6 2198.16 94.2763  -2
   6  -1  -9 2198.16 94.2763   1
   1  -6   5 485.509 75.0087  -2
   6  -1  -8 485.509 75.0087   1
   1  -6   4 301.031 96.3253  -2
   6  -1  -7 301.031 96.3253   1
   1  -6   3 238.880 98.8952  -2
   6  -1  -6 238.880 98.8952   1
  -1   6  -2 169.710 99.9886  -2
  -6   1   5 169.710 99.9886   1
   1  -6   1 76.9798 96.3880  -2
   6  -1  -4 76.9798 96.3880   1
   1  -6   0-51.3448 91.6273  -2
   6  -1  -3-51.3448 91.6273   1
  -1   6   1 12.9240 130.544  -2
  -6   1   2 12.9240 130.544   1
  -1   6   2 238.420 157.151  -2
  -6   1   1 238.420 157.151   1
  -1   6   3 448.322 156.496  -2
  -6   1   0 448.322 156.496   1
  -1   6   4 1153.73 171.365  -2
  -6   1  -1 1153.73 171.365   1
  -1   6   5 1516.47 175.409  -2
  -6   1  -2 1516.47 175.409   1
  -1   6   6 7696.09 184.005  -2
  -6   1  -3 7696.09 184.005   1
  -1   6   7 12808.3 209.749  -2
  -6   1  -4 12808.3 209.749   1
  -1   6   8 2862.68 135.582  -2
  -6   1  -5 2862.68 135.582   1
  -1   6   9 842.443 89.0451  -2
  -6   1  -6 842.443 89.0451   1
  -1   6  10 1501.54 79.5840  -2
  -6   1  -7 1501.54 79.5840   1
  -1   6  11 1823.79 116.843  -2
  -6   1  -8 1823.79 116.843   1
  -1   6  12 1987.72 112.289  -2
  -6   1  -9 1987.72 112.289   1
  -1   6  13 1754.33 85.9526  -2
  -6   1 -10 1754.33 85.9526   1
  -1   6  14 1561.30 75.9533  -2
  -6   1 -11 1561.30 75.9533   1
  -6   1 -12 1006.12 93.5485   1
  -1   6  15 2274.97 86.8896  -2
  -6   1 -12 2274.97 86.8896   1
  -1   6  16 2305.43 111.019  -2
  -6   1 -13 2305.43 111.019   1
   6   0 -15 260.050 46.3035   1
   6   0 -14 247.741 44.7698   1
   6   0 -13 310.596 75.8895   1
   6   0 -12 304.116 87.0499   1
   6   0 -11 61.5827 65.3714   1
   6   0 -10 48.9398 97.7148   1
   6   0  -9 124.389 100.458   1
   6   0  -8 34.4963 69.0371   1
   6   0  -7 67.2811 73.0264   1
   6   0  -6 49.8673 76.3104   1
   6   0  -5 20.2596 73.9079   1
   6   0  -4 61.8912 75.2664   1
   6   0  -3 99.9864 76.3949   1
   6   0  -2 30.4925 76.7578   1
  -6   0   1 153.765 119.607   1
  -6   0   0 269.203 117.699   1
  -6   0  -1 344.542 123.532   1
  -6   0  -2 477.624 124.592   1
  -6   0  -3 64.7352 110.166   1
  -6   0  -4 65.8728 107.082   1
   0   6   7 13.8550 173.481  -2
  -6   0  -4 13.8550 173.481   1
  -6   0  -5 530.021 90.5347   1
   0   6   8 1435.59 201.856  -2
  -6   0  -5 1435.59 201.856   1
  -6   0  -6 505.943 89.4717   1
   0   6   9 955.180 193.645  -2
  -6   0  -6 955.180 193.645   1
  -6   0  -7 367.304 73.1868   1
  -6   0  -8 149.314 108.972   1
   0   6  11 524.219 113.045  -2
  -6   0  -8 524.219 113.045   1
  -6   0  -9 366.652 83.3939   1
   0   6  12 276.168 155.949  -2
  -6   0  -9 276.168 155.949   1
  -6   0 -10 136.951 110.572   1
   0   6  13 223.371 97.1126  -2
  -6   0 -10 223.371 97.1126   1
  -6   0 -11-38.9909 67.6204   1
   0   6  14 61.7475 138.519  -2
  -6   0 -11 61.7475 138.519   1
  -6   0 -12 548.253 56.4008   1
  -6   0 -13 231.325 49.6302   1
  -6   0 -14 235.372 52.2251   1
  -1  -6  13 91.9333 56.3271  -2
   6   1 -15 91.9333 56.3271   1
  -1  -6  12 58.5795 71.3834  -2
   6   1 -14 58.5795 71.3834   1
  -1  -6  11 13.2671 91.7066  -2
   6   1 -13 13.2671 91.7066   1
  -1  -6  10 110.083 62.8969  -2
   6   1 -12 110.083 62.8969   1
  -1  -6   9 1502.87 89.3818  -2
   6   1 -11 1502.87 89.3818   1
  -1  -6   8 5000.89 130.213  -2
   6   1 -10 5000.89 130.213   1
  -1  -6   7 1270.31 99.4068  -2
   6   1  -9 1270.31 99.4068   1
  -1  -6   6 477.948 89.7461  -2
   6   1  -8 477.948 89.7461   1
   1   6  -5 354.524 100.488  -2
  -6  -1   7 354.524 100.488   1
  -1  -6   4 294.691 102.208  -2
   6   1  -6 294.691 102.208   1
   1   6  -3 292.720 104.795  -2
  -6  -1   5 292.720 104.795   1
  -1  -6   2 729.345 112.102  -2
   6   1  -4 729.345 112.102   1
  -1  -6   1 1042.69 117.773  -2
   6   1  -3 1042.69 117.773   1
  -1  -6   0 871.924 111.771  -2
   6   1  -2 871.924 111.771   1
   1   6   1 1094.59 113.799  -2
  -6  -1   1 1094.59 113.799   1
  -1  -6  -2 1778.46 118.791  -2
   6   1   0 1778.46 118.791   1
   1   6   3 2364.20 142.160  -2
  -6  -1  -1 2364.20 142.160   1
   1   6   4 2846.21 145.003  -2
  -6  -1  -2 2846.21 145.003   1
   1   6   5 22966.6 271.415  -2
  -6  -1  -3 22966.6 271.415   1
  -6  -1  -4 13120.2 279.904   1
  -6  -1  -5 604.029 118.807   1
   1   6   7 2269.37 152.318  -2
  -6  -1  -5 2269.37 152.318   1
  -6  -1  -6 1446.80 134.455   1
   1   6   8 763.315 133.567  -2
  -6  -1  -6 763.315 133.567   1
  -6  -1  -7 721.668 108.043   1
   1   6   9 1372.37 137.410  -2
  -6  -1  -7 1372.37 137.410   1
  -6  -1  -8 960.374 99.6538   1
   1   6  10 1577.07 201.017  -2
  -6  -1  -8 1577.07 201.017   1
  -6  -1  -9 1286.58 69.3380   1
  -6  -1 -10 733.286 66.1542   1
  -6  -1 -11 849.947 72.1496   1
  -6  -1 -12 1097.08 64.2482   1
  -6  -1 -13 1277.89 83.4612   1
  -6  -1 -14 1038.05 71.4827   1
  -6  -1 -15 1270.70 83.9847   1
   6   2 -14 210.243 56.5549   1
   6   2 -13 362.655 44.7120   1
   6   2 -12 514.167 52.8094   1
   6   2 -11 98.0352 53.4385   1
   6   2 -10 190.385 60.8531   1
   6   2  -9 744.154 73.4278   1
   6   2  -8 1089.47 126.778   1
  -6  -2   7 1593.44 93.8269   1
  -6  -2   6 1849.01 134.455   1
  -2  -6   4 3474.36 203.028  -2
   6   2  -6 3474.36 203.028   1
  -6  -2   5 3175.06 163.130   1
  -2  -6   3 6489.56 236.582  -2
   6   2  -5 6489.56 236.582   1
  -6  -2   4 11505.0 259.745   1
  -2  -6   2 20298.2 346.020  -2
   6   2  -4 20298.2 346.020   1
  -6  -2   3 11145.3 263.104   1
  -2  -6   1 18437.0 332.926  -2
   6   2  -3 18437.0 332.926   1
  -2  -6   0 9471.07 185.844  -2
   6   2  -2 9471.07 185.844   1
  -2  -6  -1 10254.6 190.219  -2
   6   2  -1 10254.6 190.219   1
   2   6   2 9735.94 157.037  -2
  -6  -2   0 9735.94 157.037   1
   2   6   3 11440.7 164.123  -2
  -6  -2  -1 11440.7 164.123   1
   2   6   4 12148.0 212.120  -2
  -6  -2  -2 12148.0 212.120   1
   2   6   5 3141.17 146.263  -2
  -6  -2  -3 3141.17 146.263   1
   2   6   6 5803.25 136.157  -2
  -6  -2  -4 5803.25 136.157   1
   2   6   7 12631.7 135.980  -2
  -6  -2  -5 12631.7 135.980   1
   2   6   8 8928.82 119.065  -2
  -6  -2  -6 8928.82 119.065   1
   2   6   9 7326.69 110.923  -2
  -6  -2  -7 7326.69 110.923   1
   2   6  10 5783.81 111.068  -2
  -6  -2  -8 5783.81 111.068   1
   2   6  11 4600.80 158.623  -2
  -6  -2  -9 4600.80 158.623   1
   2   6  12 3204.26 199.027  -2
  -6  -2 -10 3204.26 199.027   1
   2   6  13 2494.72 108.124  -2
  -6  -2 -11 2494.72 108.124   1
   2   6  14 1469.36 82.0770  -2
  -6  -2 -12 1469.36 82.0770   1
   2   6  15 698.476 68.2380  -2
  -6  -2 -13 698.476 68.2380   1
   2   6  16 355.045 63.5516  -2
  -6  -2 -14 355.045 63.5516   1
   2   6  17 119.921 61.9388  -2
  -6  -2 -15 119.921 61.9388   1
   6   3 -13 276.758 51.1640   1
   6   3 -12 402.666 45.5745   1
   6   3 -11 77.4927 47.8445   1
   6   3 -10 73.2457 80.3312   1
  -3  -6   9 73.2016 94.8123  -2
   6   3 -10 73.2016 94.8123   1
   6   3  -9 458.506 98.7190   1
  -3  -6   8 714.271 111.265  -2
   6   3  -9 714.271 111.265   1
   6   3  -8 845.457 113.483   1
   3   6  -6 1820.36 120.653  -2
  -6  -3   7 1820.36 120.653   1
  -6  -3   6 1778.97 124.955   1
   3   6  -5 2814.38 136.405  -2
  -6  -3   6 2814.38 136.405   1
  -6  -3   5 1835.44 136.418   1
   3   6  -4 3722.00 150.398  -2
  -6  -3   5 3722.00 150.398   1
  -6  -3   4 189.372 105.046   1
   3   6  -3 1055.05 126.760  -2
  -6  -3   4 1055.05 126.760   1
  -6  -3   3 680.776 125.460   1
   3   6  -2 987.683 126.944  -2
  -6  -3   3 987.683 126.944   1
   3   6  -1 3641.25 154.211  -2
  -6  -3   2 3641.25 154.211   1
  -6  -3   1 1684.19 165.723   1
   3   6   0 3600.07 153.554  -2
  -6  -3   1 3600.07 153.554   1
  -6  -3   0 1355.66 158.067   1
  -3  -6  -1 2744.65 190.524  -2
   6   3   0 2744.65 190.524   1
  -6  -3  -1 955.907 156.001   1
  -3  -6  -2 2044.81 174.606  -2
   6   3   1 2044.81 174.606   1
  -6  -3  -2 186.292 140.455   1
  -3  -6  -3 886.032 161.770  -2
   6   3   2 886.032 161.770   1
  -6  -3  -3 2775.25 190.797   1
  -3  -6  -4 3381.05 181.930  -2
   6   3   3 3381.05 181.930   1
  -6  -3  -4 667.061 107.150   1
  -6  -3  -5 758.376 96.7377   1
   3   6   6 1003.66 123.575  -2
  -6  -3  -5 1003.66 123.575   1
  -6  -3  -6 123.156 69.9347   1
   3   6   7 756.266 161.038  -2
  -6  -3  -6 756.266 161.038   1
  -6  -3  -7 81.2724 52.1532   1
  -6  -3  -8 54.0009 49.5651   1
  -6  -3  -9 181.085 61.0170   1
  -6  -3 -10 683.752 87.2677   1
  -6  -3 -11 718.918 67.7343   1
  -6  -3 -12 707.755 51.1273   1
  -6  -3 -13 1255.23 55.1744   1
  -6  -3 -14 1494.26 49.4337   1
  -6  -3 -15 1611.49 54.1269   1
  -4  -6  10 179.629 69.1867  -2
   6   4 -11 179.629 69.1867   1
  -4  -6   9 148.092 58.5702  -2
   6   4 -10 148.092 58.5702   1
  -4  -6   8 301.102 58.3864  -2
   6   4  -9 301.102 58.3864   1
   4   6  -7 296.535 85.0448  -2
  -6  -4   8 296.535 85.0448   1
   4   6  -6 418.541 96.2923  -2
  -6  -4   7 418.541 96.2923   1
   4   6  -5 423.911 74.3232  -2
  -6  -4   6 423.911 74.3232   1
   4   6  -4 2740.01 102.587  -2
  -6  -4   5 2740.01 102.587   1
   4   6  -3 13066.5 221.915  -2
  -6  -4   4 13066.5 221.915   1
   4   6  -2 7442.38 186.363  -2
  -6  -4   3 7442.38 186.363   1
   4   6  -1 1660.45 137.856  -2
  -6  -4   2 1660.45 137.856   1
   4   6   0 1756.27 137.891  -2
  -6  -4   1 1756.27 137.891   1
   4   6   1 1499.50 136.307  -2
  -6  -4   0 1499.50 136.307   1
  -4  -6  -2 2942.43 205.756  -2
   6   4   1 2942.43 205.756   1
  -4  -6  -3 2247.61 186.177  -2
   6   4   2 2247.61 186.177   1
   4   6   4 323.362 110.539  -2
  -6  -4  -3 323.362 110.539   1
   4   6   5 2220.92 134.031  -2
  -6  -4  -4 2220.92 134.031   1
   4   6   6 5613.50 161.871  -2
  -6  -4  -5 5613.50 161.871   1
   4   6   7 4663.88 126.622  -2
  -6  -4  -6 4663.88 126.622   1
   4   6   8 5666.89 170.243  -2
  -6  -4  -7 5666.89 170.243   1
   4   6   9 5903.06 125.679  -2
  -6  -4  -8 5903.06 125.679   1
   4   6  10 8152.02 182.902  -2
  -6  -4  -9 8152.02 182.902   1
   4   6  11 14560.2 147.113  -2
  -6  -4 -10 14560.2 147.113   1
   4   6  12 6593.68 125.885  -2
  -6  -4 -11 6593.68 125.885   1
   4   6  13 1164.79 71.3252  -2
  -6  -4 -12 1164.79 71.3252   1
   4   6  14 2011.27 79.5979  -2
  -6  -4 -13 2011.27 79.5979   1
   4   6  15 1503.53 76.6023  -2
  -6  -4 -14 1503.53 76.6023   1
   6   5  -9 831.367 56.4258   1
   6   5  -8 1026.98 43.3482   1
   6   5  -7 1095.34 50.3234   1
   6   5  -6 1885.91 81.0357   1
  -6  -5   5 1277.14 59.7824   1
  -6  -5   4 13.7310 58.6216   1
   5   6  -4 401.820 148.423  -2
  -6  -5   4 401.820 148.423   1
   6   5  -3 476.530 102.944   1
   5   6  -3 485.494 156.888  -2
  -6  -5   3 485.494 156.888   1
   6   5  -2 1424.30 125.932   1
   5   6  -2 2342.36 191.300  -2
  -6  -5   2 2342.36 191.300   1
   6   5  -1 1081.76 122.241   1
   5   6  -1 2120.14 191.814  -2
  -6  -5   1 2120.14 191.814   1
  -6  -5   0 988.713 121.519   1
   5   6   0 1542.75 120.073  -2
  -6  -5   0 1542.75 120.073   1
  -6  -5  -1 770.291 83.2316   1
  -6  -5  -2 173.788 73.8820   1
  -6  -5  -3 63.4502 69.4892   1
  -6  -5  -4 82.3064 72.6781   1
  -6  -5  -5 263.952 72.8112   1
  -6  -5  -6 160.866 66.8916   1
  -6  -5  -7 92.5688 68.3543   1
  -6  -5  -8 21.5233 46.9489   1
  -6  -5  -9 49.5652 63.7964   1
  -6  -5 -10 623.399 54.5999   1
  -6  -5 -11 85.6445 52.3220   1
  -6  -5 -12 136.053 38.7269   1
  -6  -6   4 3907.07 80.8565  -2
   6   6  -4 3907.07 80.8565   1
   6   6  -3 1918.63 81.1717  -2
  -6  -6   3 1918.63 81.1717   1
   6   6  -2 490.332 76.3043  -2
  -6  -6   2 490.332 76.3043   1
   6   6  -1 648.762 82.1808  -2
  -6  -6   1 648.762 82.1808   1
  -6  -6   0 753.050 119.715  -2
   6   6   0 753.050 119.715   1
  -6  -6  -1 1354.34 137.634  -2
   6   6   1 1354.34 137.634   1
   6   6   2 1581.60 100.666  -2
  -6  -6  -2 1581.60 100.666   1
   6   6   3 1604.23 100.128  -2
  -6  -6  -3 1604.23 100.128   1
   6   6   4 2661.63 109.291  -2
  -6  -6  -4 2661.63 109.291   1
   6   6   5 3767.54 115.511  -2
  -6  -6  -5 3767.54 115.511   1
   6   6   6 3611.00 108.895  -2
  -6  -6  -6 3611.00 108.895   1
   6   6   7 4827.81 112.247  -2
  -6  -6  -7 4827.81 112.247   1
   6   6   8 5689.35 177.176  -2
  -6  -6  -8 5689.35 177.176   1
   6   6   9 10268.8 126.180  -2
  -6  -6  -9 10268.8 126.180   1
   2  -7   4 1765.99 107.900  -2
   7  -2  -8 1765.99 107.900   1
   2  -7   3 1642.12 66.5291  -2
   7  -2  -7 1642.12 66.5291   1
   2  -7   2 2041.43 53.7422  -2
   7  -2  -6 2041.43 53.7422   1
   2  -7   1 2055.53 58.3619  -2
   7  -2  -5 2055.53 58.3619   1
   2  -7   0 1847.30 61.0370  -2
   7  -2  -4 1847.30 61.0370   1
   2  -7  -1 1708.90 87.8291  -2
   7  -2  -3 1708.90 87.8291   1
   2  -7  -2 2068.71 90.3013  -2
   7  -2  -2 2068.71 90.3013   1
   2  -7  -3 2065.19 89.5439  -2
   7  -2  -1 2065.19 89.5439   1
   2  -7  -4 2319.49 119.573  -2
   7  -2   0 2319.49 119.573   1
   2  -7  -5 2278.42 115.050  -2
   7  -2   1 2278.42 115.050   1
   2  -7  -6 3840.25 69.6871  -2
   7  -2   2 3840.25 69.6871   1
   2  -7  -7 6199.87 74.8466  -2
   7  -2   3 6199.87 74.8466   1
   2  -7  -8 3504.43 57.1076  -2
   7  -2   4 3504.43 57.1076   1
  -2   7   9 1038.62 99.5000  -2
  -7   2  -5 1038.62 99.5000   1
  -2   7  10 563.094 80.8921  -2
  -7   2  -6 563.094 80.8921   1
   7  -1 -10 127.665 36.3128   1
   7  -1  -9 252.041 46.3681   1
   7  -1  -8 258.590 52.1295   1
   7  -1  -7 239.836 35.3584   1
  -7   1   6 244.228 37.9170   1
   7  -1  -5 259.279 40.0975   1
   7  -1  -4 280.111 70.9924   1
   7  -1  -3 292.085 72.8152   1
  -7   1   2 162.202 71.9034   1
  -7   1   1 140.278 71.5710   1
   7  -1   0 61.2535 67.1822   1
  -1   7   4 298.241 131.087  -2
  -7   1   0 298.241 131.087   1
   7  -1   1 97.6164 63.9219   1
  -1   7   5 63.7854 120.809  -2
  -7   1  -1 63.7854 120.809   1
  -7   1  -2 5.39270 88.4175   1
  -1   7   6 6.89674 120.691  -2
  -7   1  -2 6.89674 120.691   1
  -7   1  -3-18.3632 83.9851   1
  -1   7   7 2.71255 114.020  -2
  -7   1  -3 2.71255 114.020   1
  -7   1  -4 67.2939 54.9729   1
  -7   1  -5 89.8041 45.7160   1
  -7   1  -6 12.1484 35.7965   1
  -7   1  -7 79.4408 51.2012   1
  -7   1  -8 29.8582 43.6014   1
   0  -7   8 3066.50 99.7067  -2
   7   0 -11 3066.50 99.7067   1
   0  -7   7 2300.89 82.4692  -2
   7   0 -10 2300.89 82.4692   1
   0  -7   6 1018.34 79.3624  -2
   7   0  -9 1018.34 79.3624   1
   0  -7   5 758.350 82.9238  -2
   7   0  -8 758.350 82.9238   1
   0   7  -4 633.399 73.9578  -2
  -7   0   7 633.399 73.9578   1
   0  -7   3 435.533 80.0215  -2
   7   0  -6 435.533 80.0215   1
   0  -7   2 584.460 84.8463  -2
   7   0  -5 584.460 84.8463   1
   0  -7   1 716.696 87.8389  -2
   7   0  -4 716.696 87.8389   1
   0  -7   0 1041.25 89.6539  -2
   7   0  -3 1041.25 89.6539   1
   0   7   1 330.644 136.707  -2
  -7   0   2 330.644 136.707   1
   0   7   2 424.926 142.759  -2
  -7   0   1 424.926 142.759   1
   0   7   3 485.832 141.455  -2
  -7   0   0 485.832 141.455   1
   0   7   4 583.860 138.100  -2
  -7   0  -1 583.860 138.100   1
   0   7   5 1920.92 120.571  -2
  -7   0  -2 1920.92 120.571   1
   0   7   6 6833.99 153.388  -2
  -7   0  -3 6833.99 153.388   1
  -7   0  -4 794.845 106.656   1
   0   7   7 1689.50 169.581  -2
  -7   0  -4 1689.50 169.581   1
  -7   0  -5-12.7992 79.9653   1
   0   7   8 98.7932 137.932  -2
  -7   0  -5 98.7932 137.932   1
  -7   0  -6-29.0439 72.4721   1
   0   7   9 5.63806 70.8727  -2
  -7   0  -6 5.63806 70.8727   1
  -7   0  -7-36.4586 86.7691   1
   0   7  10-35.1658 79.4454  -2
  -7   0  -7-35.1658 79.4454   1
  -7   0  -8-1.32355 82.7908   1
   0   7  11-9.29155 97.3125  -2
  -7   0  -8-9.29155 97.3125   1
  -7   0  -9 1.97941 51.8235   1
  -7   0 -10 81.4815 64.2143   1
   0   7  13 134.976 90.1767  -2
  -7   0 -10 134.976 90.1767   1
   7   1 -11 269.086 59.6658   1
   7   1 -10 365.558 49.9833   1
   7   1  -9 650.318 61.0477   1
   7   1  -8 671.610 87.9056   1
   7   1  -7 653.752 63.4229   1
   7   1  -6 554.754 66.1346   1
  -7  -1   5 1501.63 81.5430   1
  -7  -1   4 2785.92 98.8758   1
  -7  -1   3 1198.78 82.9093   1
   7   1  -2 383.567 68.0929   1
   7   1  -1 277.836 69.4620   1
  -7  -1   0 49.8221 103.323   1
  -7  -1  -1 179.153 101.663   1
  -7  -1  -2 41.5676 98.4536   1
  -7  -1  -3 227.194 101.857   1
   1   7   6 78.3841 167.740  -2
  -7  -1  -3 78.3841 167.740   1
  -7  -1  -4 41.5182 91.7009   1
   1   7   7 64.2536 161.787  -2
  -7  -1  -4 64.2536 161.787   1
  -7  -1  -5 131.396 87.0998   1
   1   7   8 136.700 154.213  -2
  -7  -1  -5 136.700 154.213   1
  -7  -1  -6 67.9194 78.6278   1
   1   7   9 156.370 148.677  -2
  -7  -1  -6 156.370 148.677   1
  -7  -1  -7 20.0326 72.5197   1
   1   7  10 205.082 85.5969  -2
  -7  -1  -7 205.082 85.5969   1
   1   7  11 159.395 77.7901  -2
  -7  -1  -8 159.395 77.7901   1
   1   7  12 574.700 86.6408  -2
  -7  -1  -9 574.700 86.6408   1
   1   7  13 219.574 76.4153  -2
  -7  -1 -10 219.574 76.4153   1
   1   7  14 171.831 90.3980  -2
  -7  -1 -11 171.831 90.3980   1
  -2  -7   9-5.22825 55.6867  -2
   7   2 -11-5.22825 55.6867   1
  -2  -7   8 50.6120 78.1143  -2
   7   2 -10 50.6120 78.1143   1
  -2  -7   7 189.533 91.9881  -2
   7   2  -9 189.533 91.9881   1
  -2  -7   6 214.938 60.7643  -2
   7   2  -8 214.938 60.7643   1
  -2  -7   5 288.809 64.2010  -2
   7   2  -7 288.809 64.2010   1
  -2  -7   4 472.729 79.3531  -2
   7   2  -6 472.729 79.3531   1
  -2  -7   3 138.245 81.1120  -2
   7   2  -5 138.245 81.1120   1
  -2  -7   2 78.0689 80.5151  -2
   7   2  -4 78.0689 80.5151   1
  -2  -7   1 154.437 87.0394  -2
   7   2  -3 154.437 87.0394   1
  -2  -7   0 278.004 89.0618  -2
   7   2  -2 278.004 89.0618   1
  -2  -7  -1 85.5116 86.1172  -2
   7   2  -1 85.5116 86.1172   1
  -2  -7  -2 25.6944 83.2588  -2
   7   2   0 25.6944 83.2588   1
   2   7   3 28.7155 128.821  -2
  -7  -2  -1 28.7155 128.821   1
  -7  -2  -2 1562.34 127.166   1
   2   7   4 1764.38 185.432  -2
  -7  -2  -2 1764.38 185.432   1
  -7  -2  -3 3951.97 160.079   1
   2   7   5 6517.69 227.452  -2
  -7  -2  -3 6517.69 227.452   1
  -7  -2  -4 309.295 96.9534   1
   2   7   6 963.535 172.865  -2
  -7  -2  -4 963.535 172.865   1
  -7  -2  -5-54.9718 84.5586   1
   2   7   7 53.7053 154.441  -2
  -7  -2  -5 53.7053 154.441   1
  -7  -2  -6 6.43856 63.4708   1
  -7  -2  -7 57.1343 49.8523   1
  -7  -2  -8 28.8731 64.1217   1
  -7  -2  -9 213.082 66.1001   1
  -7  -2 -10 328.552 56.4239   1
  -7  -2 -11 238.393 54.5490   1
   7   3  -9 27.0014 33.2199   1
   7   3  -8 22.5996 40.6239   1
   7   3  -7 434.531 49.2926   1
   7   3  -6 61.9257 51.0021   1
   7   3  -5 1475.29 74.7402   1
  -7  -3   4 3370.46 97.9513   1
  -7  -3   3 871.590 105.025   1
  -3  -7   1 1370.30 138.312  -2
   7   3  -3 1370.30 138.312   1
  -7  -3   2 312.478 94.8306   1
  -3  -7   0 386.213 121.884  -2
   7   3  -2 386.213 121.884   1
  -7  -3   1 301.498 98.7905   1
  -3  -7  -1 430.389 122.073  -2
   7   3  -1 430.389 122.073   1
  -7  -3   0 502.410 103.266   1
  -3  -7  -2 747.944 92.3470  -2
   7   3   0 747.944 92.3470   1
  -7  -3  -1 670.989 119.957   1
  -3  -7  -3 1370.37 79.9213  -2
   7   3   1 1370.37 79.9213   1
   3   7   4 376.185 80.3845  -2
  -7  -3  -2 376.185 80.3845   1
   3   7   5 302.142 78.8362  -2
  -7  -3  -3 302.142 78.8362   1
   3   7   6 2449.21 96.0071  -2
  -7  -3  -4 2449.21 96.0071   1
   3   7   7 3429.54 100.091  -2
  -7  -3  -5 3429.54 100.091   1
  -7  -3  -6 1641.00 110.180   1
   3   7   8 3258.44 110.802  -2
  -7  -3  -6 3258.44 110.802   1
   3   7   9 4035.01 88.9593  -2
  -7  -3  -7 4035.01 88.9593   1
   3   7  10 4393.43 153.809  -2
  -7  -3  -8 4393.43 153.809   1
   3   7  11 7451.61 107.995  -2
  -7  -3  -9 7451.61 107.995   1
   3   7  12 7646.69 88.2466  -2
  -7  -3 -10 7646.69 88.2466   1
   3   7  13 2176.16 83.4675  -2
  -7  -3 -11 2176.16 83.4675   1
  -4  -7   6 364.412 50.1910  -2
   7   4  -7 364.412 50.1910   1
  -4  -7   5 646.134 92.3246  -2
   7   4  -6 646.134 92.3246   1
  -7  -4   5 92.3203 65.9333   1
  -4  -7   4 186.999 94.7389  -2
   7   4  -5 186.999 94.7389   1
  -7  -4   4 67.0848 66.3566   1
  -4  -7   3 193.672 100.741  -2
   7   4  -4 193.672 100.741   1
  -7  -4   3 191.328 76.4100   1
  -4  -7   2 317.801 107.625  -2
   7   4  -3 317.801 107.625   1
  -7  -4   2 480.563 88.4433   1
  -4  -7   1 1046.28 119.092  -2
   7   4  -2 1046.28 119.092   1
  -7  -4   1 438.716 91.5026   1
  -4  -7   0 920.850 115.498  -2
   7   4  -1 920.850 115.498   1
  -7  -4   0 472.019 67.8679   1
  -4  -7  -1 1071.74 117.082  -2
   7   4   0 1071.74 117.082   1
  -7  -4  -1 545.236 68.9402   1
  -4  -7  -2 1222.69 116.956  -2
   7   4   1 1222.69 116.956   1
   7   4   2 84.2132 51.7966   1
   4   7   3 326.170 126.091  -2
  -7  -4  -2 326.170 126.091   1
  -7  -4  -3 147.540 45.2525   1
  -7  -4  -4 937.448 72.9951   1
  -7  -4  -5 1135.27 73.2746   1
  -7  -4  -6 985.811 54.8665   1
  -7  -4  -7 935.450 58.0375   1
  -7  -4  -8 800.234 60.1418   1
  -7  -4  -9 117.658 40.9505   1
  -7  -4 -10 68.3141 55.6325   1
  -5  -7   3 2433.67 94.5497  -2
   7   5  -4 2433.67 94.5497   1
  -5  -7   2 301.105 81.5653  -2
   7   5  -3 301.105 81.5653   1
  -5  -7   1 113.959 55.5671  -2
   7   5  -2 113.959 55.5671   1
  -5  -7   0 33.6940 56.6808  -2
   7   5  -1 33.6940 56.6808   1
  -5  -7  -1 96.1348 57.9379  -2
   7   5   0 96.1348 57.9379   1
   5   7   2 169.493 51.3796  -2
  -7  -5  -1 169.493 51.3796   1
   5   7   3 145.185 50.7297  -2
  -7  -5  -2 145.185 50.7297   1
   5   7   4 106.836 48.4782  -2
  -7  -5  -3 106.836 48.4782   1
   5   7   5 395.078 66.8217  -2
  -7  -5  -4 395.078 66.8217   1
   5   7   6 653.795 66.9729  -2
  -7  -5  -5 653.795 66.9729   1
   5   7   7 955.972 61.6820  -2
  -7  -5  -6 955.972 61.6820   1
   8   0  -3 337.397 42.6533   1
  -8   0   2 298.182 43.8185   1
  -8   0   1 301.330 60.9352   1
   0   8   3 282.315 86.0662  -2
  -8   0   1 282.315 86.0662   1
  -8   0   0 339.497 62.3559   1
   0   8   4 474.519 85.6116  -2
  -8   0   0 474.519 85.6116   1
  -8   0  -1 202.970 58.1627   1
   0   8   5 317.256 79.0631  -2
  -8   0  -1 317.256 79.0631   1
  -8   0  -2 50.4522 46.9577   1
   0   8   6 131.982 74.7277  -2
  -8   0  -2 131.982 74.7277   1
  -1  -8   2 272.336 80.8041  -2
   8   1  -5 272.336 80.8041   1
   1   8  -1 174.169 92.7034  -2
  -8  -1   4 174.169 92.7034   1
  -8  -1   3 125.988 60.1429   1
   1   8   0 207.368 98.3809  -2
  -8  -1   3 207.368 98.3809   1
  -8  -1   2 157.040 66.3891   1
   1   8   1 354.768 106.828  -2
  -8  -1   2 354.768 106.828   1
  -8  -1   1 183.961 65.4324   1
   1   8   2 178.370 106.178  -2
  -8  -1   1 178.370 106.178   1
  -8  -1   0 180.325 69.3531   1
   1   8   3 375.286 107.161  -2
  -8  -1   0 375.286 107.161   1
  -8  -1  -1 485.851 73.1876   1
   1   8   4 852.750 109.388  -2
  -8  -1  -1 852.750 109.388   1
  -8  -1  -2 1605.08 65.6395   1
  -8  -1  -3 969.016 37.4508   1
  -8  -1  -4 202.871 64.1318   1
  -8  -2   4 2153.61 86.7234   1
  -8  -2   3 1042.75 53.9289   1
  -8  -2   2 956.946 56.7273   1
  -8  -2   1 921.398 58.3771   1
  -8  -2   0 910.653 78.6933   1
   2   8   3 1686.49 117.633  -2
  -8  -2   0 1686.49 117.633   1
  -8  -2  -1 732.519 74.3052   1
   2   8   4 1212.33 116.084  -2
  -8  -2  -1 1212.33 116.084   1
  -8  -2  -2 274.878 67.1542   1
   2   8   5 455.271 104.544  -2
  -8  -2  -2 455.271 104.544   1
  -8  -2  -3 440.350 66.0127   1
   2   8   6 714.498 104.746  -2
  -8  -2  -3 714.498 104.746   1
  -8  -2  -4 788.607 60.8484   1
   2   8   7 1465.69 102.552  -2
  -8  -2  -4 1465.69 102.552   1
   2   8   8 871.044 90.6170  -2
  -8  -2  -5 871.044 90.6170   1
  -8  -3   1 298.901 57.6913   1
  -8  -3   0 274.221 60.6763   1
  -8  -3  -1 93.2168 54.7387   1
  -8  -3  -2-10.0281 50.4683   1
  -8  -3  -3 68.9977 46.4389   1
   0  -1  21 5702.63 74.6767   2
   0  -1  20 1662.25 64.1296   2
   0  -1  19 1913.74 91.1108   2
   0  -1  18 1764.00 75.2738   2
   0  -1  17 1793.86 69.0260   2
   0  -1  16 2793.40 71.7366   2
   0  -1  15 2051.54 58.6198   2
   0  -1  14 1956.81 52.8347   2
   0  -1  13 2725.50 57.9072   2
   0  -1  12 7766.09 386.810   2
   0  -1  11 2256.04 168.153   2
   0  -1  10 12186.2 284.424   2
   0  -1   9 13.0774 101.274   2
   0  -1   8 24345.2 332.346   2
   0  -1   7 231018. 898.974   2
   0   1  -6 26106.1 130.411   2
   0  -1   5 21555.9 156.577   2
   0  -1   4 30645.8 203.190   2
   0  -1   3 15701.6 147.747   2
   0  -1   2 34717.7 271.492   2
   0  -1   1 16221.5 143.949   2
   0  -1   0 7632.17 131.494   2
   0  -1  -1 11291.7 59.9810   2
   0  -1  -2 12132.2 88.3135   2
   0   1   3 3207.61 43.8621   2
   0  -1  -4 3725.71 77.0415   2
   0  -1  -5 759.827 55.0461   2
   0   1   6 335.990 50.1212   2
   0   1   7 715.747 41.4259   2
   0   1   8 767.312 112.071   2
   0   1   9 273.661 97.3792   2
   0   1  10 1719.61 141.074   2
   0   1  11 1144.32 134.830   2
   0   1  12 2561.17 180.986   2
   0   1  13 1746.78 54.7507   2
   0   1  14 1843.24 45.6697   2
   0   1  15 1881.89 50.5425   2
   0   1  16 3197.80 60.9846   2
   0   1  17 1628.25 52.3956   2
   0   1  18 2417.22 58.2305   2
   0   1  19 1758.63 55.7268   2
   0   1  20 2308.83 59.4159   2
   0   1  21 5293.48 70.6337   2
   0   1  22 40.7286 43.2690   2
   0  -2  20 91.3334 46.1584   2
   0   2  22 234.125 59.6835   2
   0  -3  19 1670.51 57.1219   2
   0  -3  18 1645.55 100.217   2
   0  -3  17 2227.84 57.7267   2
   0  -3  16 2548.75 75.5432   2
   0  -3  15 3217.48 87.8044   2
   0  -3  14 3309.49 77.7063   2
   0  -3  13 4904.67 101.847   2
   0  -3  12 5747.16 128.524   2
   0  -3  11 5109.56 116.860   2
   0  -3  10 8000.75 131.933   2
   0  -3   9 1743.16 112.890   2
   0  -3   8 36318.4 744.996   2
   0  -3   7 80720.0 1027.95   2
   0  -3   6 14293.4 252.804   2
   0  -3   5 11502.6 319.904   2
   0  -3   4 8209.90 280.496   2
   0  -3   3 5089.72 238.112   2
   0  -3   2 5433.35 239.490   2
   0  -3   1 862.585 151.182   2
   0  -3   0 153.565 131.835   2
   0  -3  -1 357.165 130.633   2
   0  -3  -2 90.9480 124.008   2
   0   3   3 435.462 78.6841   2
   0   3   4-29.0603 75.3144   2
   0  -3  -5 1311.38 100.919   2
   0  -3  -6 2068.25 121.906   2
   0  -3  -7 5961.99 176.068   2
   0  -3  -8 2595.34 113.688   2
   0  -3  -9 1932.29 135.663   2
   0   3  10 811.850 181.080   2
   0   3  11 729.160 104.890   2
   0   3  12 177.269 31.9568   2
   0   3  13 380.015 34.7853   2
   0   3  14 197.389 34.0698   2
   0   3  15 48.1033 34.3908   2
   0   3  16 28.1106 36.1467   2
   0   3  17 55.9872 41.3999   2
   0   3  18 29.1103 41.6227   2
   0   3  19 96.2901 44.5394   2
   0   3  20-3.14264 41.4017   2
   0   3  21 9.49299 48.6068   2
   0  -4  17 696.250 69.3922   2
   0  -4  16 719.062 53.4304   2
   0  -4  15 1611.16 72.2383   2
   0  -4  14 1466.45 62.0095   2
   0  -4  13 1444.26 63.1217   2
   0  -4  12 1231.43 81.9169   2
   0  -4  11 1549.62 91.8145   2
   0  -4  10 1289.71 86.7754   2
   0  -4   9 2187.62 98.1146   2
   0  -4   8 285.245 71.5280   2
   0  -4   7 416.588 103.007   2
   0  -4   5 47.0712 137.250   2
   0   4  -4 125.074 112.252   2
   0  -4   3 466.984 169.053   2
   0  -4   2 458.862 171.151   2
   0  -4   1 16366.2 459.771   2
   0  -4   0 32624.9 630.430   2
   0  -4  -6 5571.95 295.828   2
   0  -4  -7 6616.75 319.222   2
   0  -4  -8 2204.16 227.914   2
   0  -4  -9 3922.72 272.569   2
   0   4  12 2511.31 175.903   2
   0   4  16-75.0055 228.665   2
   0   4  17 279.152 123.938   2
   0   4  18 184.550 60.3966   2
   0   4  19 314.372 43.5676   2
   0   4  20 148.537 47.8590   2
   0   5   7 15988.7 572.404   2
   0   5   8 996.124 109.621   2
   0   5   9 1013.13 120.547   2
   0   5  11 1300.75 166.807   2
   0   5  12 1356.92 64.7428   2
   0   5  13 722.204 53.6069   2
   0   5  14 687.576 48.4564   2
   0   5  15 1160.03 52.4016   2
   0   5  16 793.270 49.4906   2
   0   5  17 623.197 44.5222   2
   0   5  18 771.057 43.1184   2
   0   5  19 524.264 76.7040   2
   0  -6  12 241.022 38.6858   2
   0  -6  11 159.378 44.9903   2
   0  -6  10 214.155 48.2232   2
   0  -6   9 174.009 64.4400   2
   0  -6   8 41.1109 69.4725   2
   0  -6   7 41.4574 96.4203   2
   0  -6   6 101.331 105.480   2
   0  -6   5 20.4712 72.0219   2
   0  -6   4 59.3587 73.9459   2
   0  -6   3 46.5486 73.7404   2
   0  -6   2 34.8986 74.8111   2
   0  -6   1 66.2403 75.5895   2
   0  -6   0-5.87723 74.5060   2
   0  -6  -1 143.118 73.9251   2
   0   6   2 114.145 110.964   2
   0   6   3 193.677 110.807   2
   0   6   4 307.617 113.927   2
   0   6   5 368.580 116.613   2
   0   6   6 72.1274 101.759   2
   0   6   7 75.5346 100.834   2
   0   6   8 738.431 92.7243   2
   0   6   9 398.066 83.1130   2
   0   6  10 176.939 68.2105   2
   0   6  11 313.669 108.400   2
   0   6  12 52.4614 72.4474   2
   0   6  13-16.3279 110.856   2
   0   6  14 47.0442 61.9813   2
   0   6  15 374.639 50.7932   2
   0   6  16 152.720 54.3282   2
   0   6  17 10.2070 41.4600   2
   0   7   7 998.412 108.709   2
   0   7   8 79.0193 78.8919   2
   0   7   9 15.9715 71.8941   2
   0   7  10 2.31065 79.6108   2
   0   7  11 25.7523 75.7441   2
   0   7  12 45.5864 47.5703   2
   0   7  13 77.8682 62.8578   2
   0   7  14 72.4641 51.3516   2
   0  -8   1 440.275 64.2159   2
   0  -8   0 272.327 45.7586   2
   0  -8  -1 182.883 36.2384   2
   0  -8  -2 127.441 28.8787   2
   0   8   3 164.430 62.5155   2
   0   8   4 192.324 62.9793   2
   0   8   5 143.961 57.3420   2
   0   8   6 4.48952 46.0115   2
  -1   7  12 34.2151 38.7918   2
  -1   7  11 69.9410 48.9523   2
  -1   7  10 84.8151 51.7371   2
  -1   7   9 90.3508 42.9880   2
  -1   7   8-12.0355 44.2578   2
  -1   7   7-63.7110 78.8969   2
  -1   7   6 24.3983 84.9290   2
   1  -7  -5 73.3840 61.3910   2
   1  -7  -4 133.210 65.6623   2
   1  -7  -3 46.6169 67.2319   2
   1  -7  -2 94.7797 70.9621   2
   1  -7  -1 148.471 70.3679   2
   1  -7   0 201.305 70.4336   2
   1  -7   1 176.556 39.9791   2
   1  -7   2 118.098 37.3844   2
   1  -7   3 131.719 35.4056   2
   1  -7   4 156.460 38.7005   2
   1  -7   5 181.228 50.0428   2
   1  -7   6 77.2472 42.5354   2
   1  -7   7 34.9627 42.9350   2
  -1   6  15 664.715 85.7567   2
  -1   5  18 262.331 34.0075   2
  -1   5  17 319.370 36.3790   2
  -1   5  16 7.57405 42.8169   2
  -1   5  15 636.786 54.2802   2
  -1   5  14 4393.90 96.3278   2
  -1   5  13 1604.63 75.4125   2
  -1   5  12 507.313 56.1190   2
  -1   5  11 282.391 89.8965   2
  -1   5  10 56.8537 126.730   2
  -1   5   9 100.039 72.6248   2
  -1   5   8 44.3361 70.8020   2
  -1   5   7 154.625 80.9640   2
  -1   5   6 545.461 106.729   2
  -1   5   5 418.454 105.320   2
   1  -5  -4 884.186 114.861   2
   1  -5  -3 781.417 108.856   2
   1  -5  -2 1394.49 125.165   2
   1  -5  -1 90.9886 96.5930   2
  -1   5   0 1007.56 86.2169   2
   1  -5   1 230.756 75.5022   2
  -1   5  -2 1066.22 87.2004   2
   1  -5   3 726.316 82.5949   2
   1  -5   4 600.675 81.1881   2
   1  -5   5 709.170 86.2155   2
   1  -5   6 96.9527 72.1902   2
   1  -5   7 20.0456 108.212   2
   1  -5   8 414.237 87.4047   2
   1  -5   9 276.357 80.8372   2
   1  -5  10 380.869 75.6515   2
   1  -5  11 208.088 88.0660   2
   1  -5  12 49.2126 41.5634   2
   1  -5  13 92.1472 35.7844   2
   1  -5  14 73.7955 34.3476   2
  -1   4  20 410.698 46.8721   2
  -1   4  19 8.40670 32.8896   2
  -1   4  18 18.1030 34.9585   2
  -1   4  17 53.0622 43.0679   2
  -1   4  16 122.987 43.4226   2
  -1   4  15 206.154 53.6049   2
  -1   4  14 118.812 54.9252   2
  -1   4  13 358.392 67.9851   2
  -1   4  11 618.660 269.338   2
  -1   4  10 1047.90 257.709   2
  -1   4   9 593.138 205.221   2
  -1   4   7 10207.2 364.435   2
  -1   4   6 4477.14 255.619   2
  -1   4   4 3766.53 223.231   2
   1  -4  13 531.700 94.3180   2
   1  -4  14 562.350 84.1085   2
   1  -4  16 561.354 63.9953   2
   1  -4  17 564.864 54.8469   2
  -1   3  21 435.156 38.2045   2
  -1   3  20 274.396 47.5070   2
  -1   3  19 316.326 53.4443   2
  -1   3  18 138.562 45.2112   2
  -1   3  17 270.557 45.7412   2
  -1   3  16 932.836 77.0500   2
  -1   3  15 2368.30 183.762   2
  -1   3  12 1829.94 273.937   2
  -1   3  11 538.636 139.100   2
   1  -3  -9 337.785 153.589   2
   1  -3  -8 217.849 141.001   2
   1  -3  -7 993.622 159.178   2
   1  -3  -6 258.290 143.440   2
   1  -3  -5 1625.90 180.877   2
   1  -3   3 6777.51 281.166   2
   1  -3   4 7160.54 293.811   2
   1  -3   5 5225.69 256.671   2
   1  -3   6 7177.01 222.072   2
   1  -3   7 8928.55 393.978   2
   1  -3   8 2553.73 272.688   2
   1  -3   9 3658.03 140.347   2
   1  -3  10 2305.85 125.585   2
   1  -3  11 2344.03 95.9635   2
   1  -3  12 1217.07 79.8387   2
   1  -3  13 2756.12 71.5538   2
   1  -3  14 2277.87 65.3800   2
   1  -3  15-3.60596 48.5586   2
   1  -3  16 1.23222 45.5592   2
   1  -3  17 34.7677 40.5753   2
   1  -3  18 85.7765 46.2867   2
   1  -3  19 91.6913 41.5619   2
  -1   2  22 265.556 52.2621   2
  -1   2  21 1124.35 43.8737   2
  -1   2  20 113.472 43.8174   2
  -1   2  19 151.758 40.5627   2
  -1   2  18-11.3065 40.5747   2
  -1   2  17-15.4795 42.9506   2
  -1   2  16 33.9304 38.7245   2
  -1   2  15 129.246 42.2770   2
  -1   2  14 230.816 40.8697   2
  -1   2  13 283.514 39.8350   2
  -1   2  12 364.357 58.6855   2
  -1   2  11 645.612 173.334   2
  -1   2  10 264.475 156.658   2
  -1   2   9 624.230 159.024   2
  -1   2   8 3.31478 81.2108   2
  -1   2   7 4.76677 78.5982   2
  -1   2   6 24.9772 77.9003   2
   1  -2  -5 691.462 133.810   2
   1  -2  -4 941.865 141.778   2
   1  -2  -3 2568.27 68.5628   2
   1  -2  -2 2616.60 83.0617   2
   1  -2  -1 8092.09 136.727   2
   1  -2   0 10637.7 165.066   2
   1  -2   1 5449.93 137.935   2
   1  -2   2 6601.33 227.043   2
   1  -2   3 5589.32 216.002   2
   1  -2   4 2248.78 159.648   2
   1  -2   5 4127.58 146.440   2
   1  -2   6 3227.94 133.222   2
   1  -2   7 10208.3 355.748   2
   1  -2   8 3426.81 247.419   2
   1  -2   9 66.3513 152.783   2
   1  -2  10 85.0888 170.467   2
   1  -2  11 88.9396 59.5481   2
   1  -2  12 1430.83 68.3792   2
   1  -2  13 348.118 51.4751   2
   1  -2  14 1108.10 60.3233   2
   1  -2  15 2155.30 68.9867   2
   1  -2  16 2293.27 60.7114   2
   1  -2  17 1941.23 70.2606   2
   1  -2  18 2813.27 74.6659   2
   1  -2  19 2011.46 55.1308   2
   1  -2  20 4448.54 70.4692   2
  -1   1  22 337.030 58.9237   2
  -1   1   3 7229.23 70.3888   2
   1  -1  -2 33096.8 276.395   2
   1  -1  20 559.411 73.7473   2
   1  -1  21 452.471 60.7572   2
  -1   0  22 2268.07 82.6455   2
  -1   0  21 3706.27 70.3618   2
  -1   0  20 1133.10 51.2810   2
  -1   0  19 2361.82 57.6815   2
  -1   0  18 1215.03 64.8939   2
  -1   0  17 2790.27 54.0775   2
  -1   0  16 2059.38 56.4584   2
  -1   0  15 2139.31 55.1551   2
  -1   0  14 1651.91 47.9026   2
  -1   0  13 4964.19 64.4980   2
  -1   0  12 3682.03 200.429   2
  -1   0  11 4689.30 199.504   2
  -1   0  10 6965.07 213.534   2
  -1   0   9 25.4322 89.2101   2
  -1   0   8 126237. 662.495   2
   1   0  -7 79203.9 238.373   2
  -1   0   6 8929.64 105.148   2
  -1   0   5 38529.1 174.660   2
  -1   0   4 14170.7 104.570   2
  -1   0   3 30489.4 185.277   2
  -1   0   2 22972.0 111.985   2
  -1   0   1 10630.7 106.479   2
   1   0   0 10257.6 161.181   2
   1   0   1 14262.7 95.3831   2
   1   0   2 10381.5 111.757   2
   1   0   3 4482.48 139.752   2
   1   0   4 3747.18 108.882   2
   1   0   5 1007.53 56.4659   2
   1   0   6 211.762 47.4005   2
   1   0   7 4680.00 161.789   2
   1   0   8 2638.39 150.079   2
   1   0   9 1791.51 135.613   2
   1   0  10 1447.65 139.575   2
   1   0  11 2272.51 168.238   2
   1   0  12 3516.15 283.827   2
   1   0  13 1551.07 41.8386   2
   1   0  14 2051.22 49.6107   2
   1   0  15 2983.46 59.7529   2
   1   0  16 2517.35 69.8191   2
   1   0  17 1845.20 67.7217   2
   1   0  18 2968.93 65.1268   2
   1   0  19 1487.32 54.7787   2
   1   0  20 5207.20 66.4461   2
   1   0  21 2288.33 60.6476   2
  -1  -2  20 574.273 42.8336   2
  -1  -2  19 770.958 60.8430   2
  -1  -2  18 451.360 53.3543   2
  -1  -2  17 676.504 61.5644   2
  -1  -2  16 265.267 53.8149   2
  -1  -2  15 723.189 55.1337   2
  -1  -2  14 199.407 54.3700   2
  -1  -2  13 952.396 70.9228   2
  -1  -2  12 158.417 59.9352   2
  -1  -2  11 648.595 83.3799   2
  -1  -2  10-8.66127 152.819   2
  -1  -2   9 520.450 163.313   2
  -1  -2   8 91904.9 953.098   2
  -1  -2   7 38903.9 595.084   2
  -1  -2   6 1253.50 98.0550   2
   1   2  -5 12796.4 178.081   2
   1   2  -4 2903.22 103.949   2
   1   2  -3 11711.8 162.651   2
   1   2  -2 7332.53 131.717   2
   1   2  -1 5510.12 116.827   2
   1   2   0 5980.04 114.370   2
   1   2   1 9451.75 66.7526   2
   1   2   2 12635.5 106.811   2
   1   2   3 22065.4 124.274   2
   1   2   4 26251.8 168.596   2
   1   2   5 17873.9 123.004   2
   1   2   6 208673. 414.145   2
   1   2   7 49657.1 264.597   2
   1   2   8 173.481 51.1340   2
   1   2   9 10689.8 253.453   2
   1   2  10 2685.89 167.570   2
   1   2  11 4123.08 204.497   2
   1   2  12 2314.58 178.210   2
   1   2  13 835.525 38.3353   2
   1   2  14 852.630 42.4817   2
   1   2  15 645.302 41.3786   2
   1   2  16 257.469 42.2352   2
   1   2  17 82.4296 42.6035   2
   1   2  18 1.66968 39.9839   2
   1   2  19-3.98667 37.3889   2
   1   2  20 118.534 36.5286   2
   1   2  21 19.3610 41.5888   2
   1   2  22-15.8222 60.5345   2
  -1  -3  19 376.902 43.6395   2
  -1  -3  18 896.920 82.0737   2
  -1  -4  17 23.9976 39.4787   2
  -1  -4  16-0.62282 38.5187   2
  -1  -4  15 294.968 47.9663   2
  -1  -4  14 176.209 61.9193   2
  -1  -4  13 287.477 63.8958   2
  -1  -4  12 250.379 69.9736   2
  -1  -4  11 749.302 80.1546   2
  -1  -4  10 110.825 70.0125   2
  -1  -4   9 3822.20 178.064   2
  -1  -4   8 37138.6 380.074   2
  -1  -4   7 17204.2 264.731   2
  -1  -4   6 9199.35 225.244   2
  -1  -4   5 11806.5 296.303   2
   1   4  -4 12138.8 293.776   2
   1   4  -3 20068.4 362.272   2
   1   4  -2 16558.2 333.636   2
   1   4  -1 14848.6 318.449   2
  -1  -4   0 16636.9 465.854   2
   1   4   1 23299.5 383.726   2
   1   4   2 17071.0 335.515   2
   1   4   3 20819.5 363.034   2
   1   4   4 14553.3 314.183   2
   1   4   5 25550.3 404.193   2
   1   4   6 75798.6 663.557   2
  -1  -4  -7 11876.4 290.726   2
  -1  -4  -8 1089.50 144.160   2
  -1  -4  -9 3940.56 96.4427   2
   1   4  10 1740.94 55.8672   2
   1   4  11 3287.69 58.4506   2
   1   4  12 835.346 45.4657   2
   1   4  13 174.778 41.4280   2
   1   4  14 397.396 40.0523   2
   1   4  15 744.640 43.9417   2
   1   4  16 224.375 43.7605   2
   1   4  17 262.375 41.3868   2
   1   4  18 232.506 46.8397   2
   1   4  19 241.356 52.3679   2
   1   4  20 765.429 92.7658   2
  -1  -5  15 2600.06 59.1313   2
  -1  -5  14 1989.25 67.6082   2
  -1  -5  13 1717.40 67.6239   2
  -1  -5  12 2028.37 80.5920   2
  -1  -5  11 2184.25 90.5508   2
  -1  -5  10 3714.45 111.836   2
  -1  -5   9 3397.99 111.586   2
  -1  -5   8 767.659 82.0484   2
  -1  -5   7 3221.60 172.039   2
   1   5  -5 4969.04 175.185   2
  -1  -5   4 5570.66 157.624   2
  -1  -5   3 5020.30 152.741   2
  -1  -5   2 4883.23 149.131   2
  -1  -5   1 2659.36 224.236   2
  -1  -5   0 3593.36 322.147   2
  -1  -5  -1 3087.59 303.306   2
  -1  -5  -5 286.197 213.486   2
  -1  -5  -6 858.820 238.645   2
  -1  -5  -7 9.25192 238.293   2
  -1  -5  -8-78.7214 283.110   2
   1   5  18 497.747 61.4520   2
   1   5  19 315.287 76.0727   2
   1   6   6 13929.7 292.298   2
   1   6   7 1460.13 133.585   2
   1   6   8 188.379 103.477   2
   1   6   9 598.600 103.629   2
   1   6  10 550.910 79.4678   2
   1   6  11 801.536 63.9273   2
   1   6  12 634.508 53.6480   2
   1   6  13 701.827 70.5621   2
   1   6  14 794.770 61.3198   2
   1   6  15 907.440 70.4615   2
   1   6  16 791.332 70.0958   2
   1   6  17 826.981 46.0298   2
  -1  -7   9 401.971 49.6835   2
  -1  -7   8 167.067 60.3349   2
  -1  -7   7 311.536 54.9359   2
  -1  -7   6 469.987 86.6295   2
  -1  -7   5 528.426 93.2270   2
  -1  -7   4 388.589 60.9823   2
  -1  -7   3 451.395 68.2566   2
   1   7  -2 1466.65 85.0583   2
   1   7  -1 1898.32 92.6847   2
   1   7   0 738.661 75.7484   2
  -1  -7  -1 242.270 66.1981   2
   1   7   2 105.421 103.022   2
   1   7   3 124.207 101.863   2
   1   7   4 142.018 99.6726   2
   1   7   5 20.8877 95.3763   2
   1   7   6 79.1902 91.3336   2
   1   7   7 76.2159 88.8744   2
   1   7   8 88.7084 82.2589   2
   1   7   9 43.9491 75.3172   2
   1   7  10 85.1059 69.0941   2
   1   8  -1 114.068 49.3490   2
   1   8   0 89.5986 59.7541   2
   1   8   1 36.3915 61.7533   2
   1   8   2 132.466 65.3443   2
   1   8   3 172.485 67.1255   2
   1   8   4 312.856 69.7612   2
   1   8   5 1098.39 61.3479   2
   1   8   6 935.249 46.0206   2
   1   8   7 212.774 34.5838   2
  -2   6  15 632.860 61.4333   2
  -2   6  14 982.255 61.8194   2
  -2   6  13 441.564 61.0940   2
  -2   6  12 297.191 64.1137   2
  -2   6  11 256.333 67.5279   2
   2  -6 -10 128.233 42.8349   2
  -2   6   9 103.422 73.2263   2
  -2   6   8 97.9080 69.3140   2
  -2   6   7 124.912 69.8148   2
  -2   6   6-3.63468 102.360   2
   2  -6  -5 26.7593 73.4836   2
   2  -6  -4 0.12514 76.5514   2
   2  -6  -3-6.73684 78.4151   2
   2  -6  -2 12.1415 81.6699   2
   2  -6  -1 300.926 86.8050   2
   2  -6   0 248.278 84.5030   2
   2  -6   1 20.2071 55.6070   2
   2  -6   2 73.1447 47.1501   2
   2  -6   3 70.4014 45.8102   2
   2  -6   4 198.312 52.6590   2
   2  -6   5 71.1425 48.4543   2
   2  -6   6 11.4491 44.2178   2
   2  -6   7 52.7461 41.2040   2
   2  -6   8 136.909 52.8436   2
   2  -6   9 57.3379 56.5184   2
   2  -6  10 64.3638 45.9238   2
  -2   5  17 50.2126 58.2287   2
  -2   4  19 391.539 39.8686   2
  -2   4  18 685.327 60.4837   2
  -2   4  17 332.667 47.1359   2
  -2   4  16 732.179 52.2176   2
  -2   4  15 9226.84 103.207   2
  -2   4  14 8753.99 105.502   2
  -2   4  13 5018.97 89.1225   2
  -2   4  12 5836.87 94.2313   2
  -2   4  11 4897.48 117.290   2
  -2   4  10 5450.25 113.962   2
  -2   4   9 4950.47 344.982   2
  -2   4   8 4310.99 147.984   2
  -2   4   7 3574.04 135.134   2
  -2   4   6 3615.00 153.262   2
  -2   4   5 2569.83 136.311   2
  -2   4   4 2321.02 130.982   2
  -2   4   3 1154.01 110.935   2
  -2   4   2 2278.30 130.291   2
  -2   4   1 18123.1 276.005   2
  -2   4   0 6107.94 178.614   2
   2  -4   1 7.59990 65.8165   2
   2  -4   2 418.012 71.0442   2
   2  -4   3 45.5261 73.1996   2
   2  -4   4 134.680 72.4190   2
   2  -4   5 293.633 61.5109   2
   2  -4   6 19.1326 63.2414   2
   2  -4   7 399.773 66.1363   2
   2  -4   8 470.094 67.5564   2
   2  -4   9 273.766 86.0385   2
   2  -4  10 211.326 59.9097   2
   2  -4  11 133.222 64.2551   2
   2  -4  12 48.3199 48.9661   2
   2  -4  13 178.475 44.8432   2
   2  -4  14 17.8424 45.9216   2
   2  -4  15 287.111 35.4531   2
   2  -4  16 158.488 43.4920   2
  -2   3  20 585.428 35.9194   2
  -2   3  19 464.599 48.4627   2
  -2   3  18 382.716 53.7165   2
  -2   3  17 569.109 46.6523   2
  -2   3  16 252.764 55.0267   2
  -2   3  15 291.573 84.9071   2
  -2   3  14 171.831 80.6449   2
  -2   3  12 275.392 243.731   2
  -2   3  10 90.7250 195.429   2
  -2   3   9-32.5300 156.911   2
  -2   3   7-28.3021 146.746   2
   2  -3  10 1232.02 124.583   2
   2  -3  12 1465.64 90.2903   2
   2  -3  13 769.548 102.692   2
   2  -3  14 1492.08 124.598   2
   2  -3  15 1543.04 113.028   2
   2  -3  16 1213.39 54.4354   2
   2  -3  17 1271.16 54.4211   2
  -2   2  21 196.559 32.0943   2
  -2   2  20 512.409 41.3889   2
  -2   2  19 291.408 47.0493   2
  -2   2  18 695.762 57.6008   2
  -2   2  17 9.32398 47.6765   2
  -2   2  16 595.728 49.5835   2
  -2   2  15 14520.8 110.913   2
  -2   2  14 6395.88 91.2501   2
  -2   2  13 3108.31 157.978   2
  -2   2  12 3467.26 160.056   2
  -2   2  11 1838.98 80.4101   2
  -2   2  10 2675.27 242.540   2
  -2   2   9 1065.84 175.264   2
  -2   2   8 1408.20 121.668   2
  -2   2   7 75.9803 89.6986   2
   2  -2  -6 597.524 142.923   2
   2  -2  -5 137.328 137.278   2
   2  -2  -4 94.0414 127.651   2
   2  -2  -3 1131.26 161.633   2
   2  -2   3 181.255 121.241   2
   2  -2   4 371.299 77.6167   2
   2  -2   5 78.1607 90.1655   2
   2  -2   6 1607.86 122.292   2
   2  -2   7 717.056 167.489   2
   2  -2   8 3098.39 247.845   2
   2  -2   9 2387.93 254.106   2
   2  -2  10 4609.04 323.979   2
   2  -2  11 4265.40 319.540   2
   2  -2  12 6531.67 135.848   2
   2  -2  13 20254.1 178.886   2
   2  -2  14 1503.77 94.6997   2
   2  -2  15 10.3235 54.0397   2
   2  -2  16 803.599 53.1595   2
   2  -2  17 512.239 50.9098   2
   2  -2  18 669.983 53.5282   2
   2  -2  19 433.717 44.4123   2
  -2   1  21 2096.80 63.5183   2
  -2   1  20 1823.14 47.5759   2
  -2   1  19 1970.26 57.6497   2
  -2   1  18 1655.10 50.0673   2
  -2   1  17 2255.58 57.3351   2
  -2   1  16 1183.33 57.1707   2
  -2   1  15 641.168 49.9132   2
  -2   1  14 607.345 48.1453   2
  -2   1  13 818.954 53.8492   2
  -2   1  12 59.3099 47.1884   2
  -2   1  11 151.944 140.247   2
  -2   1  10 1777.35 208.996   2
  -2   1   9 73.2589 139.303   2
  -2   1   8 11179.3 342.616   2
  -2   1   7 226.185 83.7175   2
   2  -1  -6 2444.59 116.970   2
   2  -1  -5 3021.69 124.435   2
   2  -1  -4 6451.67 94.8447   2
   2  -1  -3 4673.05 85.2372   2
   2  -1  -2 10418.4 119.679   2
  -2   1   1 8272.42 172.451   2
  -2   1   0 7187.64 163.743   2
  -2   1  -1 3665.08 132.463   2
  -2   1  -2 2940.48 92.9517   2
   2  -1   3 1408.46 72.2711   2
   2  -1   4 518.058 63.2897   2
   2  -1   5 131.104 58.1875   2
   2  -1   6 35.3622 64.5624   2
   2  -1   7 546.329 104.207   2
   2  -1   8 649.162 150.562   2
   2  -1   9 253.328 147.377   2
   2  -1  10 871.360 193.480   2
   2  -1  11 102.549 60.7092   2
   2  -1  12 419.627 57.5581   2
   2  -1  13 526.132 68.0786   2
   2  -1  14 2.56074 63.4676   2
   2  -1  15 87.4648 53.6214   2
   2  -1  16 106.084 47.1613   2
   2  -1  17 188.906 49.0574   2
   2  -1  18 207.312 45.0368   2
   2  -1  19 588.859 48.4930   2
   2  -1  20 1931.44 48.0647   2
  -2   0  21 49.6803 62.3931   2
  -2   0   2 51224.1 432.691   2
  -2   0   1 452222. 1262.90   2
   2   0   0 3220.39 108.736   2
   2   0   1 4998.96 93.0197   2
   2   0  21 259.235 49.1256   2
  -2  -1  21 721.530 71.8984   2
  -2  -1  20 751.092 48.8107   2
  -2  -1  19 494.288 55.4197   2
  -2  -1  18 603.029 47.2823   2
  -2  -1  17 450.845 56.0295   2
  -2  -1  16 419.206 58.6327   2
  -2  -1  15 460.289 55.3063   2
  -2  -1  14 379.289 60.9753   2
  -2  -1  13 942.582 75.9232   2
  -2  -1  12 87.2053 56.2268   2
  -2  -1  11 1404.76 144.520   2
  -2  -1  10 2817.43 159.903   2
  -2  -1   9 14531.9 271.861   2
  -2  -1   8 97267.5 502.000   2
  -2  -1   7 4831.41 124.741   2
   2   1  -6 7132.49 110.353   2
  -2  -1   5 6152.95 99.3380   2
  -2  -1   4 4320.89 79.8369   2
   2   1  -3 11917.6 131.844   2
  -2  -1   2 4014.30 186.909   2
  -2  -1   1 5860.87 190.292   2
  -2  -1   0 10672.7 222.468   2
   2   1   1 25396.2 237.709   2
   2   1   2 9541.21 157.074   2
   2   1   3 38762.7 228.629   2
   2   1   4 8221.89 145.477   2
   2   1   5 80429.5 427.029   2
   2   1   6 169719. 546.682   2
   2   1   7 2437.08 90.4805   2
   2   1   8 5383.35 173.630   2
   2   1   9 7446.92 211.444   2
   2   1  10 3457.14 242.910   2
   2   1  11 4527.36 294.072   2
   2   1  12 1520.85 45.7021   2
   2   1  13 1055.50 42.6394   2
   2   1  14 686.488 41.7566   2
   2   1  15 543.224 45.6341   2
   2   1  16 173.492 46.0059   2
   2   1  17 85.4012 47.9973   2
   2   1  18 15.4501 40.3684   2
   2   1  19-3.53230 35.5581   2
   2   1  20 146.463 42.0382   2
   2   1  21-4.42427 35.9045   2
  -2  -3  19 206.237 39.5548   2
  -2  -3  18 265.525 38.4483   2
  -2  -3  17 116.132 43.6026   2
  -2  -3  16 577.061 56.4640   2
  -2  -3  15 751.077 73.9430   2
  -2  -3  14 325.765 76.7079   2
  -2  -3  13 426.272 79.9213   2
  -2  -3  12 240.856 76.2457   2
  -2  -3  11 361.438 75.2267   2
  -2  -3  10 566.030 111.448   2
  -2  -3   9 11043.0 442.958   2
  -2  -3   8 23804.6 567.916   2
  -2  -3   7 835.360 137.437   2
  -2  -3   6 1502.23 152.709   2
   2   3  -5 212.050 114.946   2
  -2  -3   4 3074.06 177.544   2
  -2  -3   3 2334.42 164.796   2
   2   3  -2 154.688 110.866   2
   2   3  -1 292.526 111.424   2
   2   3   0 134.424 83.7481   2
   2   3   1 837.934 109.239   2
   2   3   2 255.461 62.5880   2
   2   3   3 4543.29 119.886   2
  -2  -3  -4 271.747 95.6961   2
  -2  -3  -5 66697.2 525.519   2
   2   3   6 76362.6 561.260   2
   2   3   7 409.682 77.8354   2
   2   3   8 2372.26 148.815   2
   2   3   9 2156.97 214.661   2
   2   3  10 3588.54 273.358   2
   2   3  11 6516.64 58.7710   2
   2   3  12 2659.60 46.0482   2
   2   3  13 3185.55 50.0386   2
   2   3  14 4325.02 50.3600   2
   2   3  15 4536.41 53.0855   2
   2   3  16 2675.18 44.2051   2
   2   3  17 3634.79 46.6093   2
   2   3  18 1990.55 55.9572   2
   2   3  19 4255.40 70.5705   2
  -2  -4  17 155.687 31.4915   2
  -2  -4  16 2816.16 107.508   2
  -2  -5  15 88.5999 36.2276   2
  -2  -5  14 305.408 39.5535   2
  -2  -5  13 381.980 54.8210   2
  -2  -5  12 481.447 62.4867   2
  -2  -5  11 926.974 76.2503   2
  -2  -5  10 886.097 79.7627   2
  -2  -5   9 734.130 125.365   2
  -2  -5   8 859.643 128.071   2
  -2  -5   7 108.038 115.692   2
  -2  -5   6 126.235 108.906   2
   2   5  -5-24.1989 100.252   2
  -2  -5   4 298.619 310.591   2
  -2  -5   3-133.796 266.146   2
  -2  -5   2 425.414 264.813   2
  -2  -5   1 951.165 251.623   2
  -2  -5   0 945.058 256.663   2
  -2  -5  -1 2193.19 299.187   2
   2   5   2 3372.05 242.789   2
   2   5   3 4942.70 269.152   2
  -2  -5  -4 7238.91 206.002   2
  -2  -5  -5 40028.6 413.288   2
  -2  -5  -6 24885.2 335.537   2
  -2  -5  -7 2554.11 98.2541   2
  -2  -5  -8 5346.03 100.082   2
   2   5   9 4651.16 97.5536   2
   2   5  10 5975.02 112.253   2
   2   5  11 5664.38 99.5765   2
   2   5  12 4184.16 101.343   2
   2   5  13 3976.68 85.8962   2
   2   5  14 4238.24 73.4319   2
   2   5  15 3564.73 72.7188   2
   2   5  16 2946.46 81.3343   2
   2   5  17 2994.45 73.3278   2
   2   5  18 2170.20 83.3316   2
  -2  -6  12 212.266 49.1224   2
  -2  -6  11 296.701 43.0423   2
  -2  -6  10 494.235 55.6067   2
  -2  -6   9 54.2546 54.2213   2
  -2  -6   8 90.3930 59.2478   2
  -2  -6   7 992.414 123.531   2
  -2  -6   6 854.933 124.291   2
   2   6  -5 1448.39 91.5353   2
   2   6  -4 1467.48 127.772   2
   2   6  -3 3377.93 165.458   2
   2   6  -2 9753.59 243.738   2
   2   6  -1 8380.81 231.380   2
   2   7   4 418.790 105.099   2
   2   7   5 3044.14 149.632   2
   2   7   6 607.952 104.013   2
   2   7   7 3.76282 85.0409   2
   2   7   8-14.8147 62.2889   2
   2   7   9 8.62778 48.6686   2
   2   7  10 102.056 65.8350   2
   2   7  11 124.431 61.4711   2
   2   7  12 229.789 54.4772   2
   2   7  13 150.368 55.9867   2
   2   7  14 144.882 47.2464   2
   2   8  -1 1230.86 54.0374   2
   2   8   0 748.468 55.6956   2
   2   8   1 658.361 56.0430   2
   2   8   2 559.625 56.2814   2
   2   8   3 641.354 74.4641   2
   2   8   4 428.568 70.4481   2
   2   8   5 179.372 63.2232   2
   2   8   6 314.139 63.6805   2
   2   8   7 540.702 56.6134   2
   3  -7  -4 230.001 36.5705   2
   3  -7  -3 207.982 38.2136   2
   3  -7  -2 258.113 28.9468   2
  -3   5  16 500.687 64.6119   2
  -3   5  15 1470.50 55.6733   2
  -3   5  14 1160.11 52.9823   2
  -3   5  13 899.633 46.1878   2
  -3   5  12 903.122 49.7720   2
  -3   5  11 1132.25 53.0971   2
  -3   5  10 707.478 58.9105   2
   3  -5  -9 785.153 59.3068   2
   3  -5  -8 755.892 61.5105   2
  -3   5   7 715.089 62.7882   2
  -3   5   6 718.232 90.5089   2
  -3   5   5 623.368 128.266   2
   3  -5  -4 740.957 93.2112   2
   3  -5  -3 567.910 93.9910   2
   3  -5  -2 2947.41 131.363   2
   3  -5  -1 4576.50 149.538   2
   3  -5   0 1112.73 83.3627   2
   3  -5   1 315.902 56.3068   2
   3  -5   2 199.412 54.4185   2
   3  -5   3 132.393 46.2150   2
   3  -5   4 24.2457 44.0869   2
   3  -5   5 98.8243 43.0164   2
   3  -5   6 41.5869 54.3027   2
   3  -5   7 22.7324 50.0998   2
   3  -5   8-9.91029 64.0685   2
   3  -5   9 7.66890 58.7339   2
   3  -5  10-26.7333 61.7772   2
   3  -5  11 46.1243 37.5620   2
   3  -5  12 102.676 37.7370   2
  -3   3  19-26.8485 42.1879   2
  -3   3  18-22.9630 40.6281   2
  -3   3  17 112.121 42.9127   2
  -3   3  16 1074.95 57.4442   2
  -3   3  15 3208.67 72.3379   2
  -3   3  14 993.110 73.5610   2
  -3   3  13 1348.53 77.7561   2
  -3   3  12 1275.27 112.064   2
  -3   3  11 1841.00 117.323   2
  -3   3  10 2125.26 108.359   2
  -3   3   9 2891.82 119.829   2
  -3   3   8 3869.76 88.0781   2
  -3   3   7 4926.97 121.228   2
  -3   3   6 5807.68 137.100   2
  -3   3   5 6905.47 142.331   2
  -3   3   4 8673.55 204.854   2
   3  -3  -3 10008.1 407.964   2
   3  -3  -2 46210.5 801.993   2
   3  -3  -1 52446.4 848.468   2
   3  -3   0 13358.1 460.532   2
   3  -3   1 10321.7 164.556   2
   3  -3   2 9171.91 107.143   2
   3  -3   3 8238.72 104.918   2
   3  -3   4 6481.24 97.4837   2
   3  -3   5 5316.72 83.5394   2
   3  -3   6 4491.02 105.966   2
   3  -3   7 3138.67 94.9808   2
   3  -3   8 3047.64 94.4330   2
   3  -3   9 1988.20 83.8216   2
   3  -3  10 1984.18 94.6259   2
   3  -3  11 1403.79 69.7660   2
   3  -3  12 4684.89 179.621   2
   3  -3  13 2668.14 89.3686   2
   3  -3  14 63.6797 56.7273   2
   3  -3  15-19.7774 49.5018   2
   3  -3  16 8.03035 56.9628   2
  -3   2  20 778.902 40.9585   2
  -3   2  19 741.954 51.4817   2
  -3   2  18 1052.91 107.848   2
   3  -2  11 561.482 75.9054   2
   3  -2  12 187.089 111.797   2
   3  -2  13 537.493 75.3951   2
   3  -2  14 716.562 51.6274   2
   3  -2  15 542.573 55.1138   2
   3  -2  16 621.451 50.1810   2
   3  -2  17 683.637 52.0712   2
   3  -2  18 599.943 44.6166   2
  -3   1  20-12.7168 47.2420   2
  -3   1  19-24.5525 39.4392   2
  -3   1  18 8.38235 45.4977   2
  -3   1  17 63.8315 46.1648   2
  -3   1  16 1252.92 61.4823   2
  -3   1  15 2149.66 78.7658   2
  -3   1  14 937.542 85.8129   2
  -3   1  13 1815.34 90.4103   2
  -3   1  12 1608.71 84.0931   2
  -3   1  11 2267.25 88.4846   2
  -3   1  10 1944.50 78.4512   2
  -3   1   9 6107.97 322.171   2
  -3   1   8 5343.21 292.825   2
  -3   1   7 5697.09 199.198   2
  -3   1   6 5716.09 282.138   2
  -3   1   5 5924.27 279.463   2
   3  -1  -4 7292.45 208.291   2
  -3   1   3 2975.59 124.073   2
  -3   1   2 92942.3 692.418   2
  -3   1   1 56584.4 572.061   2
  -3   1   0 1480.84 162.409   2
  -3   1  -3 2628.06 222.035   2
   3  -1   4 684.451 96.3583   2
  -3   1  -5 1165.82 111.786   2
   3  -1   6 509.904 110.035   2
   3  -1   7 1388.97 164.925   2
   3  -1   8 1100.36 178.802   2
   3  -1   9 1047.45 195.063   2
   3  -1  10 2127.36 110.364   2
   3  -1  11 1259.36 103.510   2
   3  -1  12 18885.3 260.333   2
   3  -1  14 1462.77 76.6594   2
   3  -1  15 202.287 57.2136   2
   3  -1  16 71.8184 63.2787   2
   3  -1  17 443.590 62.0737   2
   3  -1  18 383.498 43.8285   2
   3  -1  19 460.162 35.4442   2
  -3   0  20 1341.02 49.7649   2
  -3   0  19 1273.26 52.9284   2
  -3   0  18 2001.63 68.3637   2
  -3   0  17 2042.26 74.5339   2
  -3   0  16 2939.98 66.2777   2
  -3   0  15 3106.93 74.1479   2
  -3   0  14 5495.84 89.5055   2
  -3   0  13 4693.59 113.188   2
  -3   0  12 6222.31 146.754   2
  -3   0  11 4169.55 122.360   2
  -3   0  10 3835.00 138.633   2
  -3   0   9 62591.7 813.882   2
  -3   0   8 43301.2 653.332   2
  -3   0   7 8907.59 212.454   2
  -3   0   6 12646.3 191.955   2
  -3   0   5 4665.01 156.557   2
  -3   0   4 6978.22 177.746   2
   3   0  -3 2841.08 113.138   2
   3   0  -2 126.092 73.1466   2
   3   0  -1 9.88189 70.3223   2
   3   0   0 352.699 76.5759   2
  -3   0  -1 20.3919 84.1149   2
  -3   0  -2 143.528 89.1233   2
   3   0   3 209.421 62.3047   2
  -3   0  -4 908.565 86.6443   2
  -3   0  -5 11384.8 207.929   2
   3   0   6 498.801 83.8141   2
   3   0   7 5288.10 148.012   2
   3   0   8 1086.54 132.144   2
   3   0   9 1483.82 143.666   2
   3   0  10 388.463 50.2123   2
   3   0  11 451.100 40.5908   2
   3   0  12 332.678 44.6432   2
   3   0  13 194.787 42.5216   2
   3   0  14 42.0093 44.8311   2
   3   0  15 295.499 48.4347   2
   3   0  16 17.0010 44.4002   2
   3   0  17 24.9080 45.3886   2
   3   0  18 17.8294 40.9253   2
   3   0  19-25.9245 37.0849   2
   3   0  20 39.8071 39.4397   2
  -3  -1  20 293.002 67.4820   2
  -3  -1  19 528.119 60.0418   2
   3   1  13 5131.23 383.877   2
  -3  -2  19 241.556 64.3704   2
  -3  -2  18 112.414 35.2854   2
  -3  -2  17 124.450 43.2178   2
  -3  -2  16 769.192 55.6703   2
  -3  -2  15 346.942 61.7715   2
  -3  -2  14 447.957 66.4053   2
  -3  -2  13 194.513 73.1570   2
  -3  -2  12 426.725 77.8251   2
  -3  -2  11 35.7145 64.9289   2
  -3  -2  10 182.625 63.6253   2
  -3  -2   9 26015.6 229.410   2
  -3  -2   8 6571.61 366.508   2
  -3  -2   7 572.424 188.188   2
  -3  -2   6 1339.83 204.106   2
  -3  -2   5 23.7721 145.878   2
   3   2  -4 1035.79 128.257   2
   3   2  -3 51.7342 97.3404   2
  -3  -2   2 352.422 101.638   2
   3   2  -1 30.7494 90.5487   2
   3   2   0 999.697 84.8311   2
   3   2   1 146.928 71.0025   2
   3   2   2 2514.10 106.591   2
   3   2   3 1513.15 92.2942   2
   3   2   4 7101.37 186.905   2
   3   2   5 116202. 666.250   2
   3   2   6 10541.1 222.116   2
  -3  -2  -7 166.709 126.920   2
   3   2   8 5447.96 190.690   2
   3   2   9 1374.61 127.902   2
   3   2  10 7269.59 66.3063   2
   3   2  11 3479.09 48.5804   2
   3   2  12 3016.39 57.2691   2
   3   2  13 3492.83 57.4872   2
   3   2  14 5269.95 60.8774   2
   3   2  15 3421.92 59.0741   2
   3   2  16 3569.23 64.7226   2
   3   2  17 3158.57 76.2080   2
   3   2  18 2436.45 52.7856   2
   3   2  19 5774.60 65.5833   2
   3   2  20 511.315 41.2392   2
  -3  -4  17 6.33370 39.0928   2
  -3  -4  16 259.337 46.1119   2
  -3  -4  15 43.9607 68.1110   2
  -3  -4  14-13.1700 51.3501   2
  -3  -4  13 27.2686 81.2974   2
  -3  -4  12 54.5086 87.0220   2
  -3  -4  11 55.3319 92.4965   2
  -3  -4  10 659.247 114.145   2
  -3  -4   9 6213.99 205.808   2
  -3  -4   8 1808.04 150.917   2
  -3  -4   7 831.284 131.540   2
  -3  -4   6 791.064 120.164   2
   3   4  -5 794.367 82.0131   2
   3   4  -4 649.417 97.4757   2
   3   4  -3 800.304 100.241   2
  -3  -4   2 2326.73 204.053   2
   3   4  -1 452.379 138.631   2
   3   4   0 737.315 111.453   2
   3   4   1 395.158 129.141   2
  -3  -4  -2 1228.90 149.105   2
   3   4   3 224.900 116.912   2
  -3  -4  -4 6888.57 261.104   2
   3   4   5 34151.4 243.386   2
   3   4   6 369.955 55.5035   2
   3   4   7 115.185 51.6428   2
   3   4   8 298.515 44.9873   2
   3   4   9 22.1512 45.5707   2
   3   4  10 985.714 49.8205   2
   3   4  11 397.984 50.7559   2
   3   4  12 999.546 50.7329   2
   3   4  13 785.045 46.0540   2
   3   4  14 1771.15 51.4360   2
   3   4  15 1242.25 55.3578   2
   3   4  16 2217.41 62.1516   2
   3   4  17 1727.43 52.6509   2
   3   4  18 3334.39 79.6718   2
  -3  -5  15 918.824 52.3387   2
  -3  -5  14 616.878 44.2589   2
  -3  -6  12 228.399 42.8978   2
  -3  -6  11 403.817 41.8587   2
  -3  -6  10 106.368 44.7889   2
  -3  -6   9 55.1893 76.6222   2
  -3  -6   8 266.951 93.1038   2
  -3  -6   7 593.870 106.234   2
   3   6  -5 1346.18 114.596   2
   3   6  -4 1933.86 130.535   2
   3   6  -3 767.014 113.941   2
   3   6  -2 150.325 106.428   2
   3   6   0 1637.41 155.692   2
   3   6   1 1163.61 148.666   2
   3   6   2 840.458 143.000   2
   3   6   3 693.492 141.125   2
   3   6   4 602.742 143.574   2
  -3  -6  -5 1706.35 86.4499   2
   3   6   6 167.624 82.5313   2
   3   6   7 307.672 69.2670   2
   3   6   8 43.7056 55.1297   2
   3   6   9 8.08968 49.0961   2
   3   6  10 108.021 59.5968   2
   3   6  11 261.678 68.6982   2
   3   6  12 649.938 67.9302   2
   3   6  13 413.769 49.1826   2
   3   6  14 765.602 53.6475   2
   3   6  15 908.956 49.3915   2
   3   6  16 1482.84 55.6543   2
  -3  -7   8 33.9617 48.3467   2
  -3  -7   7 111.771 38.9747   2
  -3  -7   6 108.601 43.5759   2
  -3  -7   5 74.6778 46.2357   2
  -3  -7   4 63.8643 52.8845   2
   3   7  -3 1637.82 80.1963   2
   3   7  -2 2388.72 91.6297   2
   3   7  -1 460.608 95.3465   2
   3   7   0 186.754 91.0854   2
   3   7   1 290.587 95.8681   2
   3   7   2 308.103 68.8379   2
   3   7   3 589.748 113.841   2
   3   7   8 1421.01 108.053   2
   3   8   1 251.307 54.8797   2
   3   8   2 221.685 60.5168   2
   3   8   3 170.150 56.4051   2
   3   8   4 0.60038 55.2370   2
   3   8   5 0.31775 49.9272   2
   3   8   6 108.143 44.4543   2
   4  -6  -8 37.7440 41.7910   2
   4  -6  -6 90.1116 40.8844   2
   4  -6  -5 105.832 31.7143   2
   4  -6  -4 228.585 52.2656   2
   4  -6  -3 631.479 60.9712   2
   4  -6  -2 1649.38 72.7077   2
   4  -6  -1 1377.15 68.6404   2
   4  -6   0 587.418 54.2641   2
   4  -6   1 386.711 48.4343   2
   4  -6   2 220.125 53.7366   2
   4  -6   3 181.637 47.0788   2
  -4   4  16 530.314 40.4025   2
  -4   4  15 622.358 43.1260   2
  -4   4  14 416.437 45.8389   2
  -4   4  13 458.651 41.2472   2
  -4   4  12 459.487 55.0466   2
  -4   4  11 501.495 58.9205   2
  -4   4  10 468.843 110.404   2
   4  -4  -9 564.311 65.5300   2
   4  -4  -8 668.384 61.6720   2
   4  -4  -7 889.060 74.6827   2
   4  -4  -6 917.283 76.6857   2
   4  -4  -5 1238.83 76.4701   2
   4  -4  -4 979.251 76.0987   2
   4  -4  -3 3823.55 106.726   2
   4  -4  -2 10946.8 135.410   2
   4  -4  -1 5556.52 108.253   2
   4  -4   0 1633.91 77.8120   2
   4  -4   1 1443.64 73.7201   2
   4  -4   2 1250.76 70.8743   2
   4  -4   3 1156.21 68.9444   2
   4  -4   4 861.007 63.6579   2
   4  -4   5 853.073 68.1558   2
   4  -4   6 531.365 101.207   2
   4  -4   7 651.303 95.8337   2
   4  -4   8 646.761 64.9118   2
   4  -4   9 601.292 58.1107   2
   4  -4  10 614.959 41.8296   2
   4  -4  11 1109.44 43.5430   2
   4  -4  12 1561.33 49.5467   2
  -4   2  18 170.539 30.5853   2
  -4   2  17 120.286 33.4666   2
  -4   2  16 80.7383 44.6843   2
  -4   2  15 51.4826 56.3580   2
  -4   2  14 441.822 68.1714   2
   4  -2 -13 337.398 62.5659   2
   4  -2 -12 306.772 64.2912   2
   4  -2 -11 509.121 68.0176   2
   4  -2 -10 285.756 59.0585   2
  -4   2   9 225.778 68.0554   2
  -4   2   8 415.410 54.4998   2
   4  -2  -7 211.875 65.1431   2
   4  -2  -6 262.091 73.9222   2
   4  -2  -5 180.059 70.3787   2
   4  -2  -4 194.959 83.0109   2
   4  -2  -3 3523.49 116.626   2
   4  -2  -2 20063.5 219.972   2
   4  -2  -1 3531.42 93.8495   2
   4  -2   0 2113.73 71.8747   2
   4  -2   1 2562.08 78.4431   2
   4  -2   2 2923.03 77.1687   2
   4  -2   3 4076.68 91.3211   2
   4  -2   4 4355.83 106.264   2
   4  -2   5 5153.45 107.292   2
   4  -2   6 5427.05 165.051   2
   4  -2   7 6783.76 198.546   2
   4  -2   8 6334.08 136.823   2
   4  -2   9 7589.96 146.777   2
   4  -2  10 6151.63 133.393   2
   4  -2  11 10952.2 132.094   2
   4  -2  12 15320.0 145.748   2
   4  -2  13 2199.65 73.3489   2
   4  -2  14 570.426 51.7233   2
   4  -2  15 1177.38 60.0693   2
   4  -2  16 856.066 71.5871   2
  -4   1  19 334.975 66.8589   2
  -4   1  18 395.949 73.6266   2
   4  -1   6 1622.97 278.234   2
   4  -1   7 922.095 109.342   2
   4  -1   8 756.170 251.049   2
   4  -1   9 752.499 116.626   2
   4  -1  10 512.646 77.3448   2
   4  -1  11 276.099 61.4330   2
   4  -1  12 266.660 53.5349   2
   4  -1  13 109.261 59.8422   2
   4  -1  14 190.046 55.0881   2
   4  -1  15 159.399 62.4582   2
   4  -1  16 43.7666 50.5852   2
   4  -1  17 21.5984 68.1393   2
   4  -1  18 14.7490 33.4539   2
  -4   0  19 364.772 48.9459   2
  -4   0  18 425.855 61.6862   2
  -4   0  17 944.622 68.4094   2
  -4   0  16 1107.64 78.0580   2
  -4   0  15 1010.48 60.0932   2
  -4   0  14 1034.34 83.1940   2
  -4   0  13 964.621 105.186   2
   4   0 -12 950.347 78.8939   2
   4   0 -11 1662.69 87.3299   2
  -4   0  10 85.4920 65.5203   2
  -4   0   9 39.8795 70.9370   2
  -4   0   8 239.539 69.7875   2
  -4   0   7 23.8797 61.3732   2
  -4   0   6-122.989 174.673   2
  -4   0   5 244.314 175.613   2
  -4   0   4 4.98022 102.383   2
  -4   0   3 11000.0 262.984   2
  -4   0   2 32136.1 547.756   2
  -4   0   1 3627.65 220.264   2
  -4   0   0 4240.52 237.213   2
  -4   0  -1 4415.33 243.718   2
  -4   0  -2 5649.79 264.832   2
  -4   0  -3 5536.74 275.520   2
  -4   0  -5 8128.04 361.430   2
  -4   0  -6 3982.68 288.275   2
  -4   0  -7 6418.41 339.615   2
   4   0  12 16004.3 248.829   2
   4   0  15 355.096 100.323   2
   4   0  16 402.462 65.7154   2
   4   0  17 561.640 44.7416   2
   4   0  18 260.206 36.2430   2
   4   0  19 361.895 28.6471   2
  -4  -1  19-15.4167 52.7764   2
  -4  -1  18 45.0740 39.9513   2
  -4  -1  17 47.9610 47.8850   2
  -4  -1  16 101.501 55.2730   2
  -4  -1  15 170.021 70.6234   2
  -4  -1  14 177.532 92.5926   2
  -4  -1  13 242.339 94.7526   2
   4   1 -12 622.805 84.7742   2
   4   1 -11 80.9846 78.3742   2
   4   1 -10 13457.9 181.695   2
   4   1  -9 32649.4 262.045   2
  -4  -1   8 9522.34 232.007   2
  -4  -1   7 10749.5 161.781   2
  -4  -1   6 9920.39 214.688   2
  -4  -1   5 12022.7 231.429   2
   4   1  -4 15752.1 306.143   2
   4   1  -3 12503.2 291.018   2
   4   1  -2 13770.4 298.632   2
   4   1  -1 17667.2 326.716   2
   4   1   0 19488.7 337.275   2
   4   1   1 15988.3 313.484   2
  -4  -1  -2 22108.2 486.848   2
  -4  -1  -3 12598.6 382.542   2
   4   1   4 50353.4 516.688   2
   4   1   5 55013.1 542.188   2
  -4  -1  -6 2049.15 128.075   2
   4   1   7 3084.56 125.196   2
   4   1   8 2223.58 62.8992   2
   4   1   9 1666.35 62.7055   2
   4   1  10 1918.85 60.3976   2
   4   1  11 311.085 49.6161   2
   4   1  12 337.627 51.2303   2
   4   1  13 534.017 52.1615   2
   4   1  14 625.985 47.4066   2
   4   1  15 193.403 58.1960   2
   4   1  16 455.447 48.0610   2
   4   1  17 156.219 46.3520   2
   4   1  18 792.891 37.2292   2
   4   1  19 565.745 38.1546   2
  -4  -2  18 105.689 55.1118   2
  -4  -2   6 5376.97 181.289   2
  -4  -3  17 212.562 61.4923   2
  -4  -3  16 270.114 46.3190   2
  -4  -3  15 67.3272 50.9174   2
  -4  -3  14 90.2336 56.9309   2
  -4  -3  13 10.6963 61.1444   2
  -4  -3  12 60.5620 65.5881   2
  -4  -3  11 47.4707 69.3259   2
  -4  -3  10 3851.70 119.095   2
  -4  -3   9 5293.76 191.188   2
  -4  -3   8 949.633 116.955   2
  -4  -3   7 1122.07 119.624   2
   4   3  -6 705.401 103.540   2
   4   3  -5 645.745 170.037   2
  -4  -3   4 474.248 216.891   2
  -4  -3   3 2618.60 300.869   2
  -4  -3   2 1818.83 177.339   2
   4   3  -1 408.366 131.611   2
   4   3   0 744.681 127.217   2
   4   3   1 620.291 126.718   2
   4   3   2 1080.81 137.194   2
  -4  -3  -3 459.529 164.561   2
  -4  -3  -4 25972.4 595.005   2
   4   3   5 14733.5 163.535   2
   4   3   6 719.541 50.1066   2
   4   3   7 288.032 48.4966   2
   4   3   8 64.8980 49.6333   2
   4   3   9 620.956 45.9059   2
   4   3  10 599.693 47.3077   2
   4   3  11 702.467 52.0903   2
   4   3  12 955.214 54.9888   2
   4   3  13 1223.65 57.0152   2
   4   3  14 1709.88 54.9391   2
   4   3  15 1402.31 48.7274   2
   4   3  16 2676.38 57.5737   2
   4   3  17 1523.50 47.7607   2
   4   3  18 7111.53 85.2787   2
   4   3  19 2756.44 80.9990   2
  -4  -5  13 382.278 56.8055   2
  -4  -5  12 464.732 71.1166   2
  -4  -5  11 352.269 59.6750   2
  -4  -5  10 30.9272 46.9353   2
   4   5  -9 25.4716 68.1050   2
   4   5  -8 97.9318 75.0955   2
   4   5  -7 119.129 82.9057   2
   4   5  -6 46.5573 87.4995   2
   4   5  -5 105.462 72.3176   2
   4   5  -4 35.8950 71.7538   2
   4   5  -3 741.536 83.4475   2
   4   5  -2 512.621 129.003   2
   4   5  -1 143.305 124.671   2
   4   5   0 147.234 92.8560   2
   4   5   1 257.714 93.7051   2
   4   5   2 333.200 95.7259   2
   4   5   3 1156.63 111.926   2
   4   5   4 9922.52 146.038   2
   4   5   5 3106.33 97.0042   2
   4   5   6 64.6594 68.5450   2
   4   5   7 298.389 70.6232   2
   4   5   8 101.403 60.3538   2
   4   5   9 455.750 63.3339   2
   4   5  10 283.911 74.1889   2
   4   5  11 941.611 80.5222   2
   4   5  12 381.093 62.2218   2
   4   5  13 308.604 51.6954   2
   4   5  14 494.678 50.6668   2
   4   5  15 588.764 46.9748   2
   4   5  16 751.267 53.0028   2
   4   5  17 675.789 102.043   2
   4   7  -4 23.2691 61.6869   2
   4   7  -3 144.584 64.9175   2
   4   7  -2 55.9109 69.6885   2
   4   7  -1 621.629 85.7617   2
   4   7   0 466.702 87.9856   2
   4   7   1 422.210 64.0981   2
   4   7   2 603.668 67.6618   2
  -4  -7  -3 203.934 56.4729   2
   4   7   4 3.94158 43.3020   2
   4   7   5 444.708 65.3041   2
   4   7   6 988.508 71.1332   2
   4   7   7 856.636 54.3073   2
   4   7   8 768.148 49.9937   2
   4   7   9 609.871 43.8779   2
   4   7  10 278.949 42.3087   2
   4   7  11 41.9702 36.5585   2
   5  -5  -9 84.3851 37.9873   2
   5  -5  -8 5.60178 47.6806   2
   5  -5  -7 49.1689 53.0002   2
   5  -5  -6 39.3409 54.1823   2
   5  -5  -5 50.4362 55.3737   2
   5  -5  -4 52.9035 56.6909   2
   5  -5  -3 601.423 67.3940   2
   5  -5  -2 830.466 70.2924   2
   5  -5  -1 130.349 58.2587   2
   5  -5   2 33.1635 51.1385   2
   5  -5   3-23.0719 49.0306   2
   5  -5   4 20.7490 43.8164   2
  -5   3  15 33.1447 34.9937   2
  -5   3  14 41.3508 36.7030   2
  -5   3  13 13.6635 41.0471   2
   5  -3 -12 17.4464 52.6913   2
   5  -3 -11-25.7682 58.3205   2
   5  -3 -10 289.672 66.3535   2
   5  -3  -9 19.1410 89.4231   2
   5  -3  -8 65.2738 96.6088   2
   5  -3  -7 107.107 95.4081   2
   5  -3  -6 212.632 81.5598   2
   5  -3  -5 162.916 83.7578   2
   5  -3  -4 542.636 95.7567   2
   5  -3  -3 4362.50 107.293   2
   5  -3  -2 4181.25 107.953   2
   5  -3  -1 1045.54 80.1690   2
   5  -3   0 871.879 75.6785   2
   5  -3   1 804.706 73.2555   2
   5  -3   2 867.351 73.3975   2
   5  -3   3 832.718 71.9660   2
   5  -3   4 894.963 114.973   2
   5  -3   5 761.418 79.5870   2
   5  -3   6 1124.74 110.798   2
   5  -3   7 1195.83 70.1884   2
   5  -3   8 1265.63 66.8933   2
   5  -3   9 1320.30 49.7252   2
   5  -3  10 1824.58 44.1286   2
   5  -3  11 3833.07 70.5723   2
   5  -3  12 1833.24 72.7323   2
   5  -2  14 101.873 44.3923   2
  -5   1  17 42.1744 37.3166   2
  -5   1  16 42.9934 29.7430   2
  -5   1  15 4.19242 38.0113   2
  -5   1  14 35.9680 43.6909   2
   5  -1 -13 27.0808 52.9900   2
   5  -1 -12 138.004 59.9122   2
   5  -1 -11 120.740 61.9728   2
   5  -1 -10 11.3068 63.4234   2
   5  -1  -9 113.969 64.5997   2
   5  -1  -8 352.740 80.4651   2
   5  -1  -7 480.398 82.9443   2
   5  -1  -6 470.318 84.4126   2
   5  -1  -5 814.892 121.084   2
   5  -1  -4 460.689 104.764   2
  -5   1   3 925.354 281.024   2
  -5   1   2 55.2828 276.117   2
   5  -1  -1 1021.43 108.050   2
   5  -1   0 872.267 102.952   2
   5  -1   1 745.555 104.791   2
   5  -1   2 619.408 94.8644   2
   5  -1   3 389.933 94.0091   2
   5  -1   4 49.4624 93.6712   2
   5  -1   5 77.5597 75.0428   2
   5  -1   6 10.7819 77.1812   2
   5  -1   7 62.4148 58.6455   2
   5  -1   8 324.234 62.3448   2
   5  -1   9 621.764 60.6113   2
   5  -1  10 1521.12 54.8885   2
   5  -1  11 7071.40 107.663   2
   5  -1  12 1849.62 86.7800   2
   5  -1  13 71.6117 57.6885   2
   5  -1  14 443.988 44.2257   2
   5  -1  15 510.053 37.0071   2
   5  -1  16 657.967 50.4951   2
   5   0   5 7311.47 463.078   2
   5   0   6 691.011 283.936   2
   5   0   9 1733.06 100.030   2
   5   0  10 1159.37 89.6998   2
   5   0  11 836.479 67.3294   2
   5   0  12 1079.01 65.4859   2
   5   0  13 1437.27 66.1271   2
   5   0  14 1122.82 72.1384   2
   5   0  15 1066.80 50.2336   2
   5   0  16 872.313 41.6245   2
   5   0  17 1016.43 44.6960   2
  -5  -1  17 1417.06 60.9671   2
  -5  -1  16 1460.40 74.6249   2
  -5  -1  15 1186.75 112.258   2
  -5  -1  14 1632.39 131.112   2
  -5  -1  13 1566.44 138.611   2
  -5  -1  12 3414.69 173.045   2
   5   1 -11 2220.24 91.5391   2
   5   1 -10 628.196 77.1138   2
   5   1  -9 2316.60 93.1210   2
   5   1  -8 4021.92 126.956   2
   5   1  -7 3773.14 109.949   2
   5   1  -6 4508.10 151.041   2
  -5  -1   5 3886.53 242.923   2
  -5  -1   4 4551.02 243.193   2
  -5  -1   3 2244.50 195.979   2
  -5  -1   2 3233.02 212.516   2
  -5  -1   1 3099.66 262.718   2
  -5  -1   0 2367.10 239.379   2
  -5  -1  -1 1305.16 224.017   2
  -5  -1  -2 1481.23 226.183   2
  -5  -1  -6-31.0454 316.629   2
   5   1  14 594.525 98.9104   2
   5   1  17 514.202 45.1127   2
  -5  -2  16 131.174 46.4811   2
  -5  -2  15 344.220 46.5863   2
  -5  -2  14 487.660 65.4437   2
  -5  -2  13 546.424 111.850   2
  -5  -2  12 1274.02 133.868   2
  -5  -2  11 201.078 119.151   2
  -5  -2  10 1813.91 148.619   2
  -5  -2   8 412.374 121.093   2
   5   2  -6 230.470 68.7289   2
   5   2  -5 185.836 79.2691   2
   5   2  -4 350.889 170.248   2
   5   2  -3 2301.77 207.925   2
  -5  -2   2 1050.25 179.709   2
   5   2  -1 1515.86 177.960   2
   5   2   0 1871.98 257.044   2
   5   2   1 3867.84 323.618   2
   5   2   2 3109.16 310.694   2
   5   2   3 13848.8 498.603   2
   5   2   4 46588.2 407.446   2
   5   2   5 10025.1 135.900   2
   5   2   6 3021.78 79.8363   2
   5   2   7 6235.68 100.598   2
   5   2   8 4991.45 105.942   2
   5   2   9 7557.54 106.056   2
   5   2  10 5014.17 93.0118   2
   5   2  11 4998.00 79.9538   2
   5   2  12 4580.86 84.5256   2
   5   2  13 5220.81 85.2752   2
   5   2  14 3661.42 65.5316   2
   5   2  15 3930.00 68.1302   2
   5   2  16 2839.44 54.7992   2
   5   2  17 3760.43 52.1576   2
   5   3 -15 443.618 51.1126   2
  -5  -4  14 224.676 54.5443   2
   5   4 -13 322.696 44.8951   2
   5   4 -12 509.510 54.3348   2
  -5  -4  11 93.9692 55.6888   2
  -5  -4  10 31.1649 68.9459   2
  -5  -4   9 42.4783 73.1316   2
  -5  -4   8 157.674 90.3767   2
  -5  -4   7 50.6264 101.771   2
   5   4  -6 73.5635 78.1980   2
   5   4  -5 231.845 115.509   2
   5   4  -4 91.3464 117.056   2
   5   4  -2-42.8974 143.055   2
   5   4  -1 98.2304 138.149   2
   5   4   0 95.8564 91.2853   2
   5   4   1 412.367 94.0833   2
   5   4   2 229.809 93.4776   2
   5   4   3 4221.48 106.764   2
   5   4   4 8660.12 132.998   2
   5   4   5 307.348 55.7586   2
   5   4   6 142.015 60.4636   2
   5   4   7 182.623 67.5141   2
   5   4   8 261.620 60.6538   2
   5   4   9 388.549 61.7314   2
   5   4  10 534.286 65.1830   2
   5   4  11 1046.31 67.2360   2
   5   4  12 260.526 67.9066   2
   5   4  13 430.863 57.1676   2
   5   4  14 411.067 45.3956   2
   5   4  15 866.330 42.7766   2
   5   4  16 552.445 55.4310   2
  -5  -6   8 893.062 63.0849   2
  -5  -6   7 855.244 45.4501   2
  -5  -6   6 1225.47 70.8225   2
  -5  -6   5 1572.32 82.9982   2
   5   6  -4 227.738 57.6741   2
  -5  -6   3 51.5044 95.7693   2
  -5  -6   2 933.224 123.861   2
  -5  -6   1 887.019 122.079   2
   5   6   0 2483.23 146.138   2
   5   6   1 1323.65 94.9784   2
   5   6   2 344.638 77.7939   2
   5   6   3 94.3683 70.8659   2
   5   6   4 44.8531 57.9824   2
   5   6   5 181.699 69.9907   2
   5   6   6 158.518 65.2825   2
   5   6   7 65.9386 60.2566   2
   5   6   8 20.1370 46.7587   2
   5   6   9 59.1992 44.1409   2
   5   6  10 272.047 51.6964   2
   5   6  11 361.506 48.3774   2
   5   6  12 41.9874 41.3845   2
   5   6  13 14.7181 40.1023   2
  -5  -7   4 739.886 39.2711   2
   5   7   1 102.814 67.5361   2
   6  -4  -7 260.790 50.3081   2
   6  -4  -6 316.736 54.2633   2
   6  -4  -5 370.955 59.4963   2
   6  -4  -4 800.314 66.8762   2
   6  -4  -3 1306.93 74.2869   2
   6  -4  -2 774.736 61.5788   2
   6  -4   0 178.518 67.0679   2
   6  -4   1 87.9969 36.3221   2
   6  -4   2 72.3359 45.7877   2
   6  -4   3 35.4361 41.8984   2
  -6   3  11 645.811 74.7890   2
   6  -3  -2 167.087 63.1157   2
  -6   2  13 61.3409 35.6476   2
  -6   2  12 58.7420 44.9201   2
   6  -2 -11-1.89379 65.1609   2
   6  -2 -10 9.65823 74.8630   2
   6  -2  -9 14.2106 53.3579   2
   6  -2  -8 2.01405 55.4031   2
   6  -2  -7 54.0728 57.9833   2
   6  -2  -6 57.6930 59.4899   2
   6  -2  -5-37.3296 61.3332   2
   6  -2  -4 98.8143 63.0718   2
   6  -2  -3 336.226 69.0828   2
   6  -2  -2 51.2484 84.6964   2
   6  -2  -1 15.1259 55.5148   2
   6  -2   0-45.3353 57.4451   2
   6  -2   1-51.2601 83.4970   2
   6  -2   2 52.8049 84.3115   2
   6  -2   3 71.2559 66.9686   2
   6  -2   4 111.024 64.5092   2
   6  -2   5 485.095 71.3794   2
   6  -2   6 126.263 59.9417   2
   6  -2   7 253.982 80.4934   2
   6  -2   8 448.642 43.8700   2
   6  -2   9 525.355 79.2452   2
   6  -2  10 1698.24 86.7108   2
   6  -2  11 1580.96 76.5526   2
   6  -1  13 1197.44 66.6720   2
  -6   0  15 164.058 37.8327   2
  -6   0  14 164.792 65.9930   2
  -6   0  13 257.341 77.0290   2
  -6   0  12 163.222 59.7213   2
   6   0 -11 0.39574 59.8580   2
   6   0 -10 48.4652 66.4156   2
   6   0  -9 57.0819 70.2048   2
   6   0  -8 63.6841 51.0228   2
   6   0  -7 16.2580 54.4070   2
   6   0  -6 52.0216 49.4674   2
   6   0  -5 20.9220 63.8735   2
   6   0  -4 91.8998 78.1031   2
   6   0  -3 92.3935 101.955   2
   6   0  -2 16.1083 99.0404   2
   6   0  -1 131.257 127.434   2
   6   0   0 57.1283 126.948   2
   6   0   1 206.601 75.8479   2
   6   0   2 260.983 79.6936   2
   6   0   3 1.45394 60.1929   2
   6   0   4 48.3380 61.4795   2
   6   0   5 467.544 54.5699   2
   6   0   6 372.472 69.5762   2
   6   0   7 350.052 64.5989   2
   6   0   8 181.513 109.525   2
   6   0   9 185.806 68.6234   2
   6   0  10 94.2062 46.3347   2
   6   0  11 34.4145 41.6462   2
   6   0  12 486.542 42.4382   2
   6   0  13 289.090 44.3171   2
   6   0  14 106.362 59.3478   2
   6   1   6 935.169 98.7959   2
   6   1   7 578.466 71.3102   2
   6   1   8 877.514 89.9851   2
   6   1   9 978.807 70.8198   2
   6   1  10 648.986 51.0384   2
   6   1  11 815.709 44.7161   2
   6   1  12 1177.77 48.3924   2
   6   1  13 1179.72 43.8941   2
   6   1  14 936.534 52.8829   2
  -6  -2  14 137.881 60.6260   2
  -6  -2  13 293.528 78.0444   2
  -6  -2  12 407.815 89.0878   2
  -6  -2  11 24.0595 87.6014   2
  -6  -2  10 120.382 96.0068   2
  -6  -2   9 601.554 114.444   2
  -6  -2   8 719.691 119.260   2
  -6  -2   7 1192.06 131.939   2
   6   2  -6 1465.96 83.7415   2
  -6  -2   5 2758.35 163.482   2
  -6  -2   4 8548.31 231.070   2
   6   2  -3 7919.27 220.991   2
   6   3 -13 159.813 74.6913   2
  -6  -3  12 282.160 68.4368   2
   6   3  -2 1358.11 155.504   2
   6   3  -1 1208.32 102.428   2
   6   3   0 920.434 141.542   2
   6   3   1 674.386 133.806   2
   6   3   6 109.637 82.3162   2
   6   3   7 72.5648 82.1603   2
   6   3   8 20.4808 62.8580   2
   6   3   9 100.652 62.7132   2
   6   3  10 609.925 78.9966   2
   6   3  11 528.040 76.5468   2
   6   3  12 633.871 70.9687   2
   6   3  13 1017.80 56.2768   2
   6   3  14 1307.07 50.8946   2
   6   3  15 1387.20 77.9239   2
   6   5  -9 645.099 74.3880   2
   6   5  -8 782.452 94.2590   2
  -6  -5   7 779.728 43.2958   2
  -6  -5   6 1321.00 53.5814   2
   6   5  -5 778.828 56.1096   2
   6   5  -4 18.3198 52.9341   2
   6   5  -3 351.106 60.7867   2
   6   5  -2 1006.36 72.8723   2
   6   5  -1 752.286 86.7912   2
   6   5   0 599.070 85.2533   2
   6   5   1 528.963 84.8607   2
   6   5   2 105.786 75.7484   2
   6   5   3 66.7807 100.510   2
   6   5   4 64.5299 102.128   2
   6   5   5 280.464 102.521   2
   6   5   6 153.182 63.9877   2
   6   5   7 59.2609 51.0880   2
   6   5   8 92.7158 48.1201   2
   6   5   9 32.3090 46.2226   2
   6   5  10 495.179 48.0096   2
   6   5  11 51.2876 40.1041   2
   6   5  12 16.1610 44.2053   2
   7  -3  -2 115.896 49.8053   2
   7  -2  -8 647.705 56.3196   2
   7  -2  -7 628.429 64.2325   2
   7  -2  -6 1151.94 58.5426   2
   7  -2  -5 797.650 60.1067   2
   7  -2  -4 860.865 65.8548   2
   7  -2  -3 993.930 69.8695   2
   7  -2  -2 1317.74 74.2238   2
   7  -2  -1 1430.18 75.3597   2
   7  -2   0 1481.62 75.7940   2
   7  -2   1 1479.45 74.6216   2
   7  -2   2 2297.21 80.3257   2
   7  -2   3 4515.68 86.6407   2
   7  -2   4 2415.91 63.9285   2
   7  -1  -9 130.168 40.6535   2
   7  -1  -8 127.404 45.8371   2
   7  -1  -7 141.855 31.8620   2
   7  -1  -6 154.768 33.6689   2
   7  -1  -5 184.151 36.4949   2
   7  -1  -4 220.152 38.1288   2
   7  -1  -3 129.313 38.7013   2
   7  -1  -2 134.178 38.8470   2
   7  -1  -1 121.240 43.6733   2
   7  -1   0 129.444 57.1339   2
   7  -1   1 164.693 55.3670   2
   7  -1   2-14.7652 53.5517   2
   7  -1   3 26.4367 51.4902   2
   7  -1   4 14.4359 46.6454   2
   7  -1   5 27.9302 34.9709   2
   7  -1   6 51.8385 36.2383   2
   7  -1   7-33.2055 33.2578   2
   7  -1   8-11.0341 32.3480   2
   7   0   3 3960.83 120.233   2
   7   0   4 741.289 79.6536   2
   7   0   5-27.2451 60.4941   2
   7   0   6-18.7549 55.5364   2
   7   0   7-2.14170 49.1541   2
   7   0   8 29.7211 37.4563   2
   7   0   9 22.6683 33.7349   2
   7   0  10 41.5100 34.2345   2
  -7  -1  11 128.456 59.8186   2
  -7  -1  10 301.997 71.3509   2
  -7  -1   9 457.267 81.5989   2
  -7  -1   8 387.732 87.0239   2
  -7  -1   7 512.421 95.0124   2
   7   1  -6 402.131 55.9111   2
   7   1  -5 1102.33 69.6326   2
   7   1  -4 2023.37 69.6773   2
   7   1  -3 920.139 63.0478   2
   7   1  -2 299.203 56.3487   2
   7   1  -1 194.056 64.3706   2
   7   1   0 98.3761 66.2301   2
   7   1   1 110.522 63.8241   2
   7   1   2 23.2443 108.514   2
   7   1   3 93.9864 112.083   2
   7   1   4 93.4581 108.991   2
   7   1   5 151.680 58.3347   2
   7   1   6 102.591 51.7709   2
   7   1   7 71.8384 53.7815   2
   7   1   8 81.9111 52.8698   2
   7   1   9 124.220 48.4428   2
   7   1  10 112.069 65.0548   2
   7   1  11 119.711 55.6479   2
   7   2   4 211.711 76.0984   2
   7   2   6-51.7733 102.615   2
   7   2   7 32.3767 62.9522   2
   7   2   8 134.810 61.0023   2
   7   2   9 185.345 57.6550   2
   7   2  10 301.367 75.4972   2
   7   2  11 226.604 45.1074   2
   7   3  -9-16.4053 70.5851   2
   7   3  -8-32.5918 48.2528   2
   7   3  -7-1.12435 50.7710   2
   7   3  -6 8.25595 43.7173   2
   7   3  -5 947.990 65.9049   2
  -7  -3   4 2516.13 115.749   2
  -7  -3   3 702.301 90.8878   2
   7   3  -1 372.116 93.2761   2
   7   3   0 249.201 99.1028   2
   7   4  -7 70.8414 71.5071   2
   7   4  -6 233.680 81.7118   2
   7   4  -5 0.85640 48.7407   2
   7   4  -4 30.8755 53.9100   2
   7   4  -3 187.627 87.3135   2
   7   4  -2 298.780 92.1232   2
   7   4  -1 373.889 90.3004   2
   7   4   0 552.690 91.8475   2
   7   4   3 32.0317 88.6784   2
   7   4   4 632.662 98.0246   2
   7   4   5 837.622 96.1262   2
   7   4   6 868.786 60.5990   2
   7   4   7 729.431 47.3816   2
   7   4   8 728.990 80.6920   2
   7   4   9 139.077 65.9341   2
   7   4  10 108.251 52.2879   2
  -8   0   3 252.956 48.8570   2
   8   0  -2 258.537 32.7524   2
   8   0  -1 196.538 29.9984   2
   8   0   0 210.633 30.3400   2
   8   0   1 173.920 24.0160   2
   8   0   2 4.97321 26.8808   2
   8   0   3 61.1928 33.3468   2
  -8  -1   5 117.277 45.7532   2
  -8  -1   4 118.936 55.4063   2
  -8  -1   3 85.6590 60.0274   2
  -8  -1   2 106.898 61.5466   2
   8   1  -1 137.427 44.4908   2
   8   1   0 280.116 47.8781   2
   8   1   1 444.572 35.9006   2
   8   1   2 1442.25 44.8906   2
   8   1   3 1066.62 42.1841   2
   8   1   4 155.708 31.3495   2
   8   1   5 65.1224 32.8779   2
  -8  -2   3 809.431 66.8779   2
  -8  -2   2 779.465 66.0204   2
  -8  -2   1 671.768 69.6349   2
   8   2   0 714.075 49.0252   2
   8   2   1 510.953 48.3786   2
   8   2   2 180.642 44.4239   2
   8   2   3 545.363 71.9724   2
   8   2   4 472.310 71.0017   2
   8   3  -1 179.833 56.0740   2
   8   3   0 165.796 56.9657   2
   8   3   1 92.6330 59.7695   2
   8   3   2-8.65381 55.2442   2
   8   3   3 46.2660 48.3565   2
;
_shelx_hkl_checksum                82051
_olex2_submission_special_instructions  'No special instructions were received'
_oxdiff_exptl_absorpt_empirical_details
;
Empirical correction (ABSPACK) includes:
- Absorption correction using spherical harmonics
- Frame scaling
;
_oxdiff_exptl_absorpt_empirical_full_max  1.355
_oxdiff_exptl_absorpt_empirical_full_min  0.589
_oxdiff_twin_integration_method    simultaneous
_oxdiff_twin_items                 2
loop_
  _twin_individual_id
  _twin_individual_mass_fraction_refined
  _oxdiff_twin_reflns_isolated
  _oxdiff_twin_reflns_overlapped
  _twin_individual_twin_lattice_type
  _twin_individual_twin_matrix_11
  _twin_individual_twin_matrix_12
  _twin_individual_twin_matrix_13
  _twin_individual_twin_matrix_21
  _twin_individual_twin_matrix_22
  _twin_individual_twin_matrix_23
  _twin_individual_twin_matrix_31
  _twin_individual_twin_matrix_32
  _twin_individual_twin_matrix_33
 1 0.565(2) 4795 4304 ref 1.0000 0.0000 0.0000 0.0000 1.0000 0.0000 0.0000 0.0000
 1.0000
 2 0.435(2) 4764 4304 nmt -0.0058 -0.9934 -0.0001 -1.0071 0.0057 0.0001 -0.4429
 0.4421 -0.9998

_twin_special_details
;
Component 2 rotated by -179.9858\% 
 around [0.67 -0.68 -0.30] (reciprocal) or [0.71 -0.71 0.00] (direct)
;
