# Supplementary material for: Synthesis of Diaryl‐ and Dialkynylphosphinates From Ubiquitous PV Sources via a Redox‐Neutral Approach
Source: Adv Sci (Weinh). 2025 Jul 2;12(36):e09922. doi: 10.1002/advs.202509922 (PMC12463002; doi:10.1002/advs.202509922)
Supplement: Supplementary file 2 — Supporting Information [file ADVS-12-e09922-s001.zip › 2a_jjw1703.cif]

data_jjw1703
_audit_creation_date               2023-12-04
_audit_creation_method
;
Olex2 1.3
(compiled 2019.09.11 svn.r3662 for OlexSys, GUI svn.r5938)
;
_shelx_SHELXL_version_number       '2018/3'
_audit_contact_author_address      ?
_audit_contact_author_email        ?
_audit_contact_author_name         ''
_audit_contact_author_phone        ?
_publ_contact_author_id_orcid      ?
_publ_section_references
;
Dolomanov, O.V., Bourhis, L.J., Gildea, R.J, Howard, J.A.K. & Puschmann, H.
 (2009), J. Appl. Cryst. 42, 339-341.

Sheldrick, G.M. (2015). Acta Cryst. A71, 3-8.

Sheldrick, G.M. (2015). Acta Cryst. C71, 3-8.
;
_chemical_name_common              ?
_chemical_name_systematic          ?
_chemical_formula_moiety           'C12 H11 O2 P'
_chemical_formula_sum              'C12 H11 O2 P'
_chemical_formula_weight           218.18
_chemical_melting_point            ?
_chemical_oxdiff_formula           C12H11O2P
_chemical_oxdiff_usercomment       'Aufarbeitung Anna'
loop_
  _atom_type_symbol
  _atom_type_description
  _atom_type_scat_dispersion_real
  _atom_type_scat_dispersion_imag
  _atom_type_scat_source
 'C' 'C' 0.0181 0.0091 'International Tables Vol C Tables 4.2.6.8 and 6.1.1.4'
 'H' 'H' 0.0000 0.0000 'International Tables Vol C Tables 4.2.6.8 and 6.1.1.4'
 'O' 'O' 0.0492 0.0322 'International Tables Vol C Tables 4.2.6.8 and 6.1.1.4'
 'P' 'P' 0.2955 0.4335 'International Tables Vol C Tables 4.2.6.8 and 6.1.1.4'

_shelx_space_group_comment
;
The symmetry employed for this shelxl refinement is uniquely defined
by the following loop, which should always be used as a source of
symmetry information in preference to the above space-group names.
They are only intended as comments.
;
_space_group_crystal_system        'monoclinic'
_space_group_IT_number             14
_space_group_name_H-M_alt          'P 1 21/c 1'
_space_group_name_Hall             '-P 2ybc'
loop_
  _space_group_symop_operation_xyz
 'x, y, z'
 '-x, y+1/2, -z+1/2'
 '-x, -y, -z'
 'x, -y-1/2, z-1/2'

_cell_length_a                     11.4391(2)
_cell_length_b                     5.94580(10)
_cell_length_c                     15.6097(4)
_cell_angle_alpha                  90
_cell_angle_beta                   100.167(2)
_cell_angle_gamma                  90
_cell_volume                       1045.02(4)
_cell_formula_units_Z              4
_cell_measurement_reflns_used      3512
_cell_measurement_temperature      100.00(10)
_cell_measurement_theta_max        76.0910
_cell_measurement_theta_min        3.9370
_shelx_estimated_absorpt_T_max     0.901
_shelx_estimated_absorpt_T_min     0.687
_exptl_absorpt_coefficient_mu      2.134
_exptl_absorpt_correction_T_max    0.928
_exptl_absorpt_correction_T_min    0.771
_exptl_absorpt_correction_type     analytical
_exptl_absorpt_process_details
;
CrysAlisPro 1.171.41.93a (Rigaku Oxford Diffraction, 2020)
Analytical numeric absorption correction using a multifaceted crystal
model based on expressions derived by R.C. Clark & J.S. Reid.
(Clark, R. C. & Reid, J. S. (1995). Acta Cryst. A51, 887-897)
Empirical absorption correction using spherical harmonics,
implemented in SCALE3 ABSPACK scaling algorithm.
;
_exptl_absorpt_special_details     ?
_exptl_crystal_colour              colourless
_exptl_crystal_colour_lustre       .
_exptl_crystal_colour_modifier     .
_exptl_crystal_colour_primary      colourless
_exptl_crystal_density_diffrn      1.387
_exptl_crystal_density_meas        ?
_exptl_crystal_density_method      ?
_exptl_crystal_description         plank
_exptl_crystal_F_000               456
loop_
  _exptl_crystal_face_index_h
  _exptl_crystal_face_index_k
  _exptl_crystal_face_index_l
  _exptl_crystal_face_perp_dist
 -1 0 1 0.0306
 -4 -3 4 0.0573
 1 -4 -1 0.0868
 5 1 -5 0.0217
 -1 4 1 0.1055
 -5 0 -1 0.0210
 0 0 1 0.0186
 -1 0 -5 0.0293
 5 0 2 0.0224
 3 0 -5 0.0379

_exptl_crystal_size_max            0.19
_exptl_crystal_size_mid            0.07
_exptl_crystal_size_min            0.05
loop_
  _exptl_oxdiff_crystal_face_indexfrac_h
  _exptl_oxdiff_crystal_face_indexfrac_k
  _exptl_oxdiff_crystal_face_indexfrac_l
  _exptl_oxdiff_crystal_face_x
  _exptl_oxdiff_crystal_face_y
  _exptl_oxdiff_crystal_face_z
 -0.9965 0.0003 1.0010 -0.0002 0.0211 0.1530
 -3.9946 -2.9996 3.9949 0.2086 -0.6569 0.7148
 0.9853 -4.0015 -1.0134 0.2797 -1.0097 -0.0157
 4.9855 0.9987 -5.0021 -0.0686 0.1415 -0.7991
 -0.9853 4.0015 1.0134 -0.2797 1.0097 0.0157
 -4.9932 0.0050 -0.9918 -0.5050 -0.0746 0.4908
 0.0017 -0.0006 0.9995 0.0840 0.0300 0.0457
 -1.0070 0.0037 -4.9959 -0.5041 -0.1591 -0.1211
 4.9949 -0.0056 1.9913 0.5890 0.1047 -0.4451
 2.9862 0.0002 -5.0021 -0.1672 -0.1235 -0.5502

_exptl_transmission_factor_max     ?
_exptl_transmission_factor_min     ?
_diffrn_reflns_av_R_equivalents    0.0338
_diffrn_reflns_av_unetI/netI       0.0354
_diffrn_reflns_Laue_measured_fraction_full  0.999
_diffrn_reflns_Laue_measured_fraction_max  0.983
_diffrn_reflns_limit_h_max         12
_diffrn_reflns_limit_h_min         -14
_diffrn_reflns_limit_k_max         6
_diffrn_reflns_limit_k_min         -7
_diffrn_reflns_limit_l_max         19
_diffrn_reflns_limit_l_min         -18
_diffrn_reflns_number              6085
_diffrn_reflns_point_group_measured_fraction_full  0.999
_diffrn_reflns_point_group_measured_fraction_max  0.983
_diffrn_reflns_theta_full          67.684
_diffrn_reflns_theta_max           76.704
_diffrn_reflns_theta_min           3.926
_diffrn_ambient_environment        N~2~
_diffrn_ambient_temperature        100.00(10)
_diffrn_detector                   'CCD plate'
_diffrn_detector_area_resol_mean   10.5700
_diffrn_detector_type              AtlasS2
_diffrn_measured_fraction_theta_full  0.999
_diffrn_measured_fraction_theta_max  0.983
_diffrn_measurement_details
;
List of Runs (angles in degrees, time in seconds):

  # Type    Start    End  Width  t~exp~   \w     \q     \k     \f   Frames
--------------------------------------------------------------------------
  1  \w    -50.00 -25.00   0.50    8.00    --  -38.50 119.00 148.00   50
  2  \w   -108.00 -83.00   0.50    8.00    --  -38.50-158.00 -91.00   50
  3  \w     33.00  61.00   0.50    8.00    --   42.75-119.00  63.00   56
  4  \w     58.00  83.00   0.50    8.00    --   42.75-158.00 -91.00   50
  5  \w     92.00 133.00   0.50   32.00    --  111.00-158.00 -91.00   82
  6  \w     65.00 107.00   0.50   32.00    --  111.00-119.00  63.00   84
  7  \w     81.00 120.00   0.50   32.00    --  111.00 158.00 -56.00   78
  8  \w    120.00 147.00   0.50   32.00    --  111.00 119.00 148.00   54
  9  \w   -108.00 -17.00   0.50    8.00    --  -38.50 -38.00 120.00  182
 10  \w     22.00 113.00   0.50    8.00    --   42.75  38.00   0.00  182
 11  \w     30.00  75.00   0.50    8.00    --   42.75 -99.00 150.00   90
 12  \w     38.00 131.00   0.50   32.00    --  111.00 -77.00-150.00  186
 13  \w    103.00 161.00   0.50   32.00    --  111.00 125.00  30.00  116
 14  \w     30.00  72.00   0.50   32.00    --  111.00 -94.00  90.00   84
 15  \w    136.00 169.00   0.50   32.00    --  111.00  77.00  60.00   66
 16  \w    105.00 131.00   0.50   32.00    --  111.00  77.00  60.00   52
 17  \w     34.00 107.00   0.50   32.00    --  111.00 -94.00  60.00  146
 18  \w     87.00 167.00   0.50   32.00    --  111.00  61.00 150.00  160
 19  \w    133.00 160.00   0.50   32.00    --  111.00 125.00  60.00   54
 20  \w     77.00 107.00   0.50   32.00    --  111.00 -94.00 120.00   60
 21  \w    104.00 153.00   0.50   32.00    --  111.00  77.00  30.00   98
;
_diffrn_measurement_device         'four-circle diffractometer'
_diffrn_measurement_device_type    'SuperNova, Dual, Cu at home/near, AtlasS2'
_diffrn_measurement_method         '\w scans'
_diffrn_orient_matrix_type        
 'CrysAlisPro convention (1999,Acta A55,543-557)'
_diffrn_orient_matrix_UB_11        0.0844241000
_diffrn_orient_matrix_UB_12        -0.0703374000
_diffrn_orient_matrix_UB_13        0.0838243000
_diffrn_orient_matrix_UB_21        0.0091957000
_diffrn_orient_matrix_UB_22        0.2469580000
_diffrn_orient_matrix_UB_23        0.0301841000
_diffrn_orient_matrix_UB_31        -0.1074405000
_diffrn_orient_matrix_UB_32        -0.0341434000
_diffrn_orient_matrix_UB_33        0.0458600000
_diffrn_radiation_monochromator    mirror
_diffrn_radiation_probe            x-ray
_diffrn_radiation_type             'Cu K\a'
_diffrn_radiation_wavelength       1.54184
_diffrn_source                     'micro-focus sealed X-ray tube'
_diffrn_source_type                'SuperNova (Cu) X-ray Source'
_reflns_Friedel_coverage           0.000
_reflns_Friedel_fraction_full      .
_reflns_Friedel_fraction_max       .
_reflns_number_gt                  1928
_reflns_number_total               2167
_reflns_odcompleteness_completeness  99.87
_reflns_odcompleteness_iscentric   1
_reflns_odcompleteness_theta       74.33
_reflns_special_details
;
 Reflections were merged by SHELXL according to the crystal
 class for the calculation of statistics and refinement.
 
 _reflns_Friedel_fraction is defined as the number of unique
 Friedel pairs measured divided by the number that would be
 possible theoretically, ignoring centric projections and
 systematic absences.
;
_reflns_threshold_expression       'I > 2\s(I)'
_computing_cell_refinement         'CrysAlisPro 1.171.41.93a (Rigaku OD, 2020)'
_computing_data_collection         'CrysAlisPro 1.171.41.93a (Rigaku OD, 2020)'
_computing_data_reduction          'CrysAlisPro 1.171.41.93a (Rigaku OD, 2020)'
_computing_molecular_graphics      'Olex2 1.3 (Dolomanov et al., 2009)'
_computing_publication_material    'Olex2 1.3 (Dolomanov et al., 2009)'
_computing_structure_refinement    'ShelXL 2018/3 (Sheldrick, 2015)'
_computing_structure_solution      'SHELXT 2018/2 (Sheldrick, 2018)'
_refine_diff_density_max           0.630
_refine_diff_density_min           -0.470
_refine_diff_density_rms           0.084
_refine_ls_extinction_coef         .
_refine_ls_extinction_method       none
_refine_ls_goodness_of_fit_ref     1.111
_refine_ls_hydrogen_treatment      constr
_refine_ls_matrix_type             full
_refine_ls_number_parameters       137
_refine_ls_number_reflns           2167
_refine_ls_number_restraints       0
_refine_ls_R_factor_all            0.0612
_refine_ls_R_factor_gt             0.0560
_refine_ls_restrained_S_all        1.111
_refine_ls_shift/su_max            0.000
_refine_ls_shift/su_mean           0.000
_refine_ls_structure_factor_coef   Fsqd
_refine_ls_weighting_details      
 'w=1/[\s^2^(Fo^2^)+(0.0460P)^2^+3.0935P] where P=(Fo^2^+2Fc^2^)/3'
_refine_ls_weighting_scheme        calc
_refine_ls_wR_factor_gt            0.1471
_refine_ls_wR_factor_ref           0.1504
_refine_special_details            ?
_olex2_refinement_description
;
1. Fixed Uiso
 At 1.2 times of:
  All C(H) groups
 At 1.5 times of:
  All O(H) groups
2.a Aromatic/amide H refined with riding coordinates:
 C2(H2A), C3(H3), C4(H4), C5(H5), C6(H6), C8(H8), C9(H9), C10(H10), C11(H11),
 C12(H12)
2.b Idealised tetrahedral OH refined as rotating group:
 O2(H2)
;
_atom_sites_solution_hydrogens     geom
_atom_sites_solution_primary       dual
_atom_sites_solution_secondary     ?
loop_
  _atom_site_label
  _atom_site_type_symbol
  _atom_site_fract_x
  _atom_site_fract_y
  _atom_site_fract_z
  _atom_site_U_iso_or_equiv
  _atom_site_adp_type
  _atom_site_occupancy
  _atom_site_site_symmetry_order
  _atom_site_calc_flag
  _atom_site_refinement_flags_posn
  _atom_site_refinement_flags_adp
  _atom_site_refinement_flags_occupancy
  _atom_site_disorder_assembly
  _atom_site_disorder_group
 P1 P 0.16264(6) 0.39310(12) 0.74986(5) 0.0160(2) Uani 1 1 d . . . . .
 O1 O 0.10136(18) 0.5699(4) 0.79429(14) 0.0213(5) Uani 1 1 d . . . . .
 O2 O 0.11371(18) 0.1502(4) 0.75049(14) 0.0210(5) Uani 1 1 d . . . . .
 H2 H 0.039165 0.153193 0.738980 0.031 Uiso 1 1 calc R U . . .
 C1 C 0.1630(2) 0.4675(5) 0.63826(19) 0.0182(6) Uani 1 1 d . . . . .
 C2 C 0.1207(3) 0.6741(5) 0.6045(2) 0.0212(6) Uani 1 1 d . . . . .
 H2A H 0.092664 0.781654 0.641067 0.025 Uiso 1 1 calc R U . . .
 C3 C 0.1192(3) 0.7240(6) 0.5168(2) 0.0234(6) Uani 1 1 d . . . . .
 H3 H 0.089831 0.865105 0.493832 0.028 Uiso 1 1 calc R U . . .
 C4 C 0.1605(3) 0.5682(6) 0.4634(2) 0.0244(7) Uani 1 1 d . . . . .
 H4 H 0.159477 0.601960 0.403799 0.029 Uiso 1 1 calc R U . . .
 C5 C 0.2034(3) 0.3629(6) 0.4971(2) 0.0267(7) Uani 1 1 d . . . . .
 H5 H 0.231744 0.256134 0.460381 0.032 Uiso 1 1 calc R U . . .
 C6 C 0.2054(3) 0.3114(6) 0.5841(2) 0.0227(6) Uani 1 1 d . . . . .
 H6 H 0.235437 0.170539 0.606835 0.027 Uiso 1 1 calc R U . . .
 C7 C 0.3141(2) 0.3614(5) 0.80344(18) 0.0176(6) Uani 1 1 d . . . . .
 C8 C 0.3719(3) 0.5384(5) 0.85141(19) 0.0210(6) Uani 1 1 d . . . . .
 H8 H 0.331263 0.675907 0.856195 0.025 Uiso 1 1 calc R U . . .
 C9 C 0.4897(3) 0.5138(6) 0.8925(2) 0.0263(7) Uani 1 1 d . . . . .
 H9 H 0.529414 0.634401 0.925444 0.032 Uiso 1 1 calc R U . . .
 C10 C 0.5488(3) 0.3135(7) 0.8853(2) 0.0287(7) Uani 1 1 d . . . . .
 H10 H 0.628919 0.296967 0.913644 0.034 Uiso 1 1 calc R U . . .
 C11 C 0.4920(3) 0.1373(6) 0.8372(2) 0.0261(7) Uani 1 1 d . . . . .
 H11 H 0.533375 0.000739 0.832048 0.031 Uiso 1 1 calc R U . . .
 C12 C 0.3743(3) 0.1602(6) 0.7963(2) 0.0224(6) Uani 1 1 d . . . . .
 H12 H 0.334967 0.038921 0.763479 0.027 Uiso 1 1 calc R U . . .

loop_
  _atom_site_aniso_label
  _atom_site_aniso_U_11
  _atom_site_aniso_U_22
  _atom_site_aniso_U_33
  _atom_site_aniso_U_23
  _atom_site_aniso_U_13
  _atom_site_aniso_U_12
 P1 0.0153(3) 0.0181(4) 0.0155(4) -0.0002(3) 0.0054(3) 0.0004(3)
 O1 0.0192(10) 0.0242(11) 0.0215(10) -0.0030(9) 0.0065(8) 0.0029(8)
 O2 0.0207(10) 0.0205(11) 0.0230(11) 0.0013(8) 0.0070(8) -0.0041(8)
 C1 0.0151(12) 0.0200(14) 0.0200(13) 0.0002(11) 0.0049(10) -0.0016(11)
 C2 0.0198(13) 0.0209(15) 0.0234(15) 0.0019(12) 0.0053(11) 0.0000(11)
 C3 0.0217(14) 0.0228(15) 0.0249(15) 0.0054(12) 0.0014(12) -0.0020(12)
 C4 0.0230(14) 0.0325(17) 0.0175(14) 0.0030(13) 0.0033(11) -0.0072(13)
 C5 0.0339(17) 0.0295(17) 0.0179(15) -0.0017(13) 0.0075(12) -0.0005(14)
 C6 0.0251(14) 0.0240(15) 0.0191(14) -0.0005(12) 0.0045(11) 0.0024(12)
 C7 0.0166(13) 0.0229(14) 0.0145(13) 0.0028(11) 0.0057(10) -0.0003(11)
 C8 0.0202(14) 0.0242(15) 0.0194(14) 0.0015(12) 0.0057(11) -0.0014(12)
 C9 0.0210(14) 0.0370(19) 0.0204(14) 0.0022(13) 0.0021(12) -0.0070(13)
 C10 0.0170(14) 0.044(2) 0.0253(16) 0.0095(15) 0.0038(12) -0.0004(14)
 C11 0.0226(15) 0.0308(17) 0.0272(16) 0.0059(13) 0.0103(12) 0.0081(13)
 C12 0.0229(14) 0.0254(16) 0.0206(14) 0.0020(12) 0.0082(11) 0.0033(12)

_geom_special_details
;
 All esds (except the esd in the dihedral angle between two l.s. planes)
 are estimated using the full covariance matrix.  The cell esds are taken
 into account individually in the estimation of esds in distances, angles
 and torsion angles; correlations between esds in cell parameters are only
 used when they are defined by crystal symmetry.  An approximate (isotropic)
 treatment of cell esds is used for estimating esds involving l.s. planes.
;
loop_
  _geom_bond_atom_site_label_1
  _geom_bond_atom_site_label_2
  _geom_bond_distance
  _geom_bond_site_symmetry_2
  _geom_bond_publ_flag
 P1 O1 1.500(2) . ?
 P1 O2 1.549(2) . ?
 P1 C1 1.798(3) . ?
 P1 C7 1.796(3) . ?
 O2 H2 0.8400 . ?
 C1 C2 1.390(4) . ?
 C1 C6 1.398(4) . ?
 C2 H2A 0.9500 . ?
 C2 C3 1.398(4) . ?
 C3 H3 0.9500 . ?
 C3 C4 1.384(5) . ?
 C4 H4 0.9500 . ?
 C4 C5 1.384(5) . ?
 C5 H5 0.9500 . ?
 C5 C6 1.389(4) . ?
 C6 H6 0.9500 . ?
 C7 C8 1.390(4) . ?
 C7 C12 1.395(4) . ?
 C8 H8 0.9500 . ?
 C8 C9 1.394(4) . ?
 C9 H9 0.9500 . ?
 C9 C10 1.383(5) . ?
 C10 H10 0.9500 . ?
 C10 C11 1.383(5) . ?
 C11 H11 0.9500 . ?
 C11 C12 1.392(4) . ?
 C12 H12 0.9500 . ?

loop_
  _geom_angle_atom_site_label_1
  _geom_angle_atom_site_label_2
  _geom_angle_atom_site_label_3
  _geom_angle
  _geom_angle_site_symmetry_1
  _geom_angle_site_symmetry_3
  _geom_angle_publ_flag
 O1 P1 O2 116.83(12) . . ?
 O1 P1 C1 110.92(13) . . ?
 O1 P1 C7 110.46(13) . . ?
 O2 P1 C1 107.34(13) . . ?
 O2 P1 C7 102.65(13) . . ?
 C7 P1 C1 108.05(13) . . ?
 P1 O2 H2 109.5 . . ?
 C2 C1 P1 121.6(2) . . ?
 C2 C1 C6 119.5(3) . . ?
 C6 C1 P1 118.9(2) . . ?
 C1 C2 H2A 119.9 . . ?
 C1 C2 C3 120.2(3) . . ?
 C3 C2 H2A 119.9 . . ?
 C2 C3 H3 120.0 . . ?
 C4 C3 C2 120.1(3) . . ?
 C4 C3 H3 120.0 . . ?
 C3 C4 H4 120.1 . . ?
 C5 C4 C3 119.8(3) . . ?
 C5 C4 H4 120.1 . . ?
 C4 C5 H5 119.7 . . ?
 C4 C5 C6 120.6(3) . . ?
 C6 C5 H5 119.7 . . ?
 C1 C6 H6 120.1 . . ?
 C5 C6 C1 119.8(3) . . ?
 C5 C6 H6 120.1 . . ?
 C8 C7 P1 120.0(2) . . ?
 C8 C7 C12 119.9(3) . . ?
 C12 C7 P1 120.1(2) . . ?
 C7 C8 H8 120.1 . . ?
 C7 C8 C9 119.8(3) . . ?
 C9 C8 H8 120.1 . . ?
 C8 C9 H9 120.0 . . ?
 C10 C9 C8 120.0(3) . . ?
 C10 C9 H9 120.0 . . ?
 C9 C10 H10 119.8 . . ?
 C11 C10 C9 120.5(3) . . ?
 C11 C10 H10 119.8 . . ?
 C10 C11 H11 120.0 . . ?
 C10 C11 C12 119.9(3) . . ?
 C12 C11 H11 120.0 . . ?
 C7 C12 H12 120.1 . . ?
 C11 C12 C7 119.9(3) . . ?
 C11 C12 H12 120.1 . . ?

loop_
  _geom_torsion_atom_site_label_1
  _geom_torsion_atom_site_label_2
  _geom_torsion_atom_site_label_3
  _geom_torsion_atom_site_label_4
  _geom_torsion
  _geom_torsion_site_symmetry_1
  _geom_torsion_site_symmetry_2
  _geom_torsion_site_symmetry_3
  _geom_torsion_site_symmetry_4
  _geom_torsion_publ_flag
 P1 C1 C2 C3 -178.2(2) . . . . ?
 P1 C1 C6 C5 178.2(2) . . . . ?
 P1 C7 C8 C9 -179.6(2) . . . . ?
 P1 C7 C12 C11 179.3(2) . . . . ?
 O1 P1 C1 C2 5.6(3) . . . . ?
 O1 P1 C1 C6 -173.4(2) . . . . ?
 O1 P1 C7 C8 -24.6(3) . . . . ?
 O1 P1 C7 C12 156.1(2) . . . . ?
 O2 P1 C1 C2 134.3(2) . . . . ?
 O2 P1 C1 C6 -44.7(3) . . . . ?
 O2 P1 C7 C8 -149.9(2) . . . . ?
 O2 P1 C7 C12 30.8(2) . . . . ?
 C1 P1 C7 C8 96.9(2) . . . . ?
 C1 P1 C7 C12 -82.4(3) . . . . ?
 C1 C2 C3 C4 -0.3(5) . . . . ?
 C2 C1 C6 C5 -0.8(5) . . . . ?
 C2 C3 C4 C5 -0.1(5) . . . . ?
 C3 C4 C5 C6 0.0(5) . . . . ?
 C4 C5 C6 C1 0.4(5) . . . . ?
 C6 C1 C2 C3 0.8(4) . . . . ?
 C7 P1 C1 C2 -115.6(2) . . . . ?
 C7 P1 C1 C6 65.4(3) . . . . ?
 C7 C8 C9 C10 0.1(4) . . . . ?
 C8 C7 C12 C11 0.0(4) . . . . ?
 C8 C9 C10 C11 0.3(5) . . . . ?
 C9 C10 C11 C12 -0.6(5) . . . . ?
 C10 C11 C12 C7 0.4(5) . . . . ?
 C12 C7 C8 C9 -0.3(4) . . . . ?

_shelx_res_file
;
TITL jjw1703_a.res in P2(1)/c
    jjw1703.res
    created by SHELXL-2018/3 at 15:18:08 on 04-Dec-2023
REM Old TITL jjw1703 in P2(1)/c
REM SHELXT solution in P2(1)/c: R1 0.100, Rweak 0.116, Alpha 0.029
REM <I/s> 0.414 for 220 systematic absences, Orientation as input
REM Formula found by SHELXT: C12 O2 P
CELL 1.54184 11.4391 5.9458 15.6097 90 100.167 90
ZERR 4 0.0002 0.0001 0.0004 0 0.002 0
LATT 1
SYMM -X,0.5+Y,0.5-Z
SFAC C H O P
UNIT 48 44 8 4

L.S. 4 0 0
PLAN  5
SIZE 0.05 0.07 0.19
TEMP -173
CONF
BOND
list 4
fmap 2 53
MORE -1
BOND $H
ACTA
OMIT 0 0 4
OMIT -5 0 4
REM <olex2.extras>
REM <HklSrc "%.\\jjw1703.hkl">
REM </olex2.extras>

WGHT    0.046000    3.093500
FVAR       0.59767
P1    4    0.162645    0.393104    0.749859    11.00000    0.01529    0.01814 =
         0.01549   -0.00021    0.00541    0.00041
O1    3    0.101363    0.569880    0.794295    11.00000    0.01918    0.02425 =
         0.02150   -0.00300    0.00646    0.00291
O2    3    0.113707    0.150229    0.750489    11.00000    0.02066    0.02049 =
         0.02296    0.00130    0.00704   -0.00415
AFIX 147
H2    2    0.039165    0.153193    0.738980    11.00000   -1.50000
AFIX   0
C1    1    0.163028    0.467470    0.638262    11.00000    0.01510    0.02002 =
         0.02005    0.00019    0.00488   -0.00158
C2    1    0.120679    0.674108    0.604474    11.00000    0.01977    0.02091 =
         0.02341    0.00194    0.00532    0.00005
AFIX  43
H2A   2    0.092664    0.781654    0.641067    11.00000   -1.20000
AFIX   0
C3    1    0.119214    0.724042    0.516807    11.00000    0.02166    0.02284 =
         0.02486    0.00538    0.00143   -0.00202
AFIX  43
H3    2    0.089831    0.865105    0.493832    11.00000   -1.20000
AFIX   0
C4    1    0.160536    0.568151    0.463412    11.00000    0.02302    0.03249 =
         0.01755    0.00296    0.00329   -0.00718
AFIX  43
H4    2    0.159477    0.601960    0.403799    11.00000   -1.20000
AFIX   0
C5    1    0.203403    0.362863    0.497128    11.00000    0.03388    0.02948 =
         0.01788   -0.00173    0.00745   -0.00053
AFIX  43
H5    2    0.231744    0.256134    0.460381    11.00000   -1.20000
AFIX   0
C6    1    0.205377    0.311433    0.584143    11.00000    0.02514    0.02405 =
         0.01913   -0.00052    0.00446    0.00236
AFIX  43
H6    2    0.235437    0.170539    0.606835    11.00000   -1.20000
AFIX   0
C7    1    0.314104    0.361364    0.803437    11.00000    0.01664    0.02288 =
         0.01448    0.00284    0.00574   -0.00026
C8    1    0.371920    0.538407    0.851415    11.00000    0.02023    0.02420 =
         0.01940    0.00147    0.00566   -0.00136
AFIX  43
H8    2    0.331263    0.675907    0.856195    11.00000   -1.20000
AFIX   0
C9    1    0.489729    0.513754    0.892515    11.00000    0.02104    0.03698 =
         0.02038    0.00217    0.00212   -0.00701
AFIX  43
H9    2    0.529414    0.634401    0.925444    11.00000   -1.20000
AFIX   0
C10   1    0.548782    0.313522    0.885311    11.00000    0.01705    0.04371 =
         0.02528    0.00948    0.00379   -0.00036
AFIX  43
H10   2    0.628919    0.296967    0.913644    11.00000   -1.20000
AFIX   0
C11   1    0.492040    0.137285    0.837180    11.00000    0.02257    0.03076 =
         0.02719    0.00594    0.01027    0.00813
AFIX  43
H11   2    0.533375    0.000739    0.832048    11.00000   -1.20000
AFIX   0
C12   1    0.374282    0.160170    0.796254    11.00000    0.02285    0.02540 =
         0.02063    0.00203    0.00824    0.00331
AFIX  43
H12   2    0.334967    0.038921    0.763479    11.00000   -1.20000
AFIX   0
HKLF 4


REM  jjw1703_a.res in P2(1)/c
REM wR2 = 0.1504, GooF = S = 1.111, Restrained GooF = 1.111 for all data
REM R1 = 0.0560 for 1928 Fo > 4sig(Fo) and 0.0612 for all 2167 data
REM 137 parameters refined using 0 restraints

END

WGHT      0.0460      3.0934

REM Highest difference peak  0.630,  deepest hole -0.470,  1-sigma level  0.084
Q1    1   0.1600  0.1123  0.5019  11.00000  0.05    0.63
Q2    1   0.1371  0.3839  0.5027  11.00000  0.05    0.50
Q3    1   0.1793  0.1144  0.7585  11.00000  0.05    0.47
Q4    1   0.1617  0.4673  0.6825  11.00000  0.05    0.29
Q5    1   0.1367  0.2447  0.6781  11.00000  0.05    0.29
;
_shelx_res_checksum                29809
_shelx_hkl_file
;
   0   0  -1   -0.08    0.24
   0   0  -2 2063.85   19.14
   0   0  -3    0.37    0.70
   0   0  -4 2326.10   29.07
   0   0  -5    0.65    0.81
   0   0  -6  340.78   14.02
   0   0   7    0.19    0.82
   0   0  -7    0.16    1.08
   0   0   8 1507.53   24.16
   0   0  -8 1502.04   35.33
   0   0  -9    0.60    1.23
   0   0 -10    3.50    2.96
   0   0 -11   -0.41    2.38
   0   0  12  204.60    9.94
   0   0 -12  176.52   16.48
   0   0  13   -0.02    1.27
   0   0  13    0.83    2.05
   0   0  14  216.15   10.53
   0   0  15    2.19    1.43
   0   0  16  138.33    7.85
   0   0  16  122.86    7.57
   0   0  17    3.55    1.69
   0   0  18  195.61    6.89
   0   0  18  245.01    8.24
   0   0  19    0.69    0.53
   0  -1   0    0.03    0.76
   0  -1  -1  188.62    7.32
   0  -1   1  170.95    6.49
   0  -1   2  354.95    9.49
   0  -1   3  632.40   13.18
   0  -1   4  387.12   11.78
   0   1  -4  519.24   15.71
   0  -1   5    3.08    1.12
   0   1  -5    5.33    1.81
   0   1  -6    1.71    1.62
   0  -1   6    2.16    1.07
   0  -1   7  159.85    8.11
   0   1  -7  154.16   11.27
   0   1  -8  123.26   11.44
   0   1  -9   49.18    7.43
   0   1 -10   42.73    7.50
   0  -1  11    0.90    1.13
   0  -1  11   -0.65    0.95
   0   1  11    1.77    1.04
   0   1 -12  125.33   14.17
   0   1  12  138.69    8.25
   0  -1  12  133.58    7.86
   0  -1  13   23.17    3.42
   0   1 -13   22.51    6.21
   0   1  13   32.99    4.17
   0  -1  14    6.22    2.23
   0   1  14    5.34    2.00
   0   1  15    5.13    2.30
   0  -1  15    8.55    2.30
   0  -1  15    5.71    2.07
   0   1  15    8.07    2.29
   0  -1  16    3.42    1.38
   0   1  16    3.08    1.51
   0  -1  16    3.74    1.57
   0  -1  17    0.30    0.99
   0   1  17    0.88    0.81
   0  -1  17    1.77    1.08
   0  -1  18    3.96    1.15
   0   1  18    5.74    1.28
   0   1  18    3.26    1.16
   0   1  19    8.94    1.24
   0  -1  19   12.65    1.35
   0  -2   0   18.70    3.49
   0  -2   1   36.73    4.56
   0  -2  -1   33.89    4.54
   0  -2   2  343.89   13.61
   0   2   2  345.87    6.79
   0   2  -2  334.12   13.67
   0  -2   2  307.01    6.12
   0  -2   3    6.91    2.28
   0   2  -3    5.92    2.02
   0  -2   4   40.21    4.90
   0   2  -4   44.85    5.83
   0  -2   5  286.54   13.10
   0   2  -5  310.34   15.74
   0  -2   6   19.03    3.51
   0   2  -6   19.91    4.31
   0  -2   7  182.44   10.80
   0   2  -7  183.29   13.86
   0   2  -8    0.46    1.48
   0   2  -9  120.84   12.98
   0   2 -10  149.18   15.11
   0   2  10  125.93   12.96
   0  -2  10  127.43    6.41
   0  -2  10  131.95   12.57
   0  -2  11  116.42   12.67
   0  -2  11  121.25    6.51
   0   2  11  110.56    7.11
   0  -2  11  117.07    7.23
   0   2 -11  132.67   15.12
   0   2  11  126.93   13.67
   0  -2  12   32.39    3.98
   0  -2  12   29.81    3.39
   0   2  12   40.76    8.28
   0  -2  12   21.65    6.05
   0   2 -12   31.00    7.67
   0  -2  13   78.33    6.14
   0  -2  14    1.36    1.15
   0  -2  14    0.51    1.34
   0   2  14    2.01    1.26
   0  -2  15  187.59    8.52
   0  -2  15  203.21    9.14
   0   2  15  187.23    8.69
   0  -2  16    0.36    0.67
   0  -2  16   -0.68    1.08
   0   2  16    1.70    0.99
   0  -2  17  132.91    5.90
   0   2  17  113.22    5.24
   0  -2  17  116.27    5.20
   0   2  18    7.08    1.38
   0  -3   0   10.85    3.78
   0  -3   1  290.16   16.40
   0  -3   2  283.55   16.42
   0   3  -2  262.88   15.48
   0  -3   3    3.99    2.14
   0   3  -3    2.61    2.22
   0  -3   4   80.37    9.55
   0   3  -4   95.96   10.62
   0  -3   5    5.57    2.77
   0   3  -5    4.35    2.42
   0   3  -6   20.60    5.36
   0  -3   6   18.62    4.30
   0   3  -7    0.56    1.70
   0  -3   7    3.31    2.08
   0   3  -8  205.49   18.69
   0  -3   9   33.47    3.49
   0   3  -9   31.38    7.71
   0  -3  10  151.37    8.16
   0  -3  10  157.23    7.65
   0  -3  11   99.89    6.73
   0  -3  11   99.17    6.24
   0   3 -11  110.45   15.10
   0  -3  12    0.32    1.68
   0  -3  12   15.41    2.86
   0  -3  13   41.90    4.23
   0  -3  14    3.39    1.31
   0  -3  15   10.00    1.92
   0  -3  16    6.46    1.36
   0   3  16    9.60    1.78
   0   3  17    1.84    0.78
   0  -3 -17    1.38    0.51
   0   3  17    0.68    0.50
   0   4   0  802.98   31.15
   0   4  -1   33.51    6.56
   0   4  -2  650.73   29.69
   0   4  -3   67.65    9.96
   0   4  -4  873.33   36.91
   0   4  -5  176.09   17.12
   0  -4   5  144.35    7.87
   0  -4  -6  198.97    8.70
   0  -4   6  223.94    8.58
   0  -4   6  219.73    9.80
   0   4  -6  229.35   20.07
   0  -4   7   23.89    2.90
   0  -4   7   17.46    2.96
   0  -4  -7   23.12    3.06
   0  -4   8   86.39    6.41
   0   4  -8  102.01   15.21
   0  -4   8  107.08    6.22
   0  -4   9  295.58   10.40
   0  -4  -9  298.21   11.29
   0  -4 -10   49.19    4.67
   0  -4  10   49.77    4.34
   0  -4  11   34.86    3.67
   0  -4 -11   32.99    3.77
   0  -4 -12  281.64   10.57
   0  -4 -13   79.58    5.30
   0   4  13   80.44    5.09
   0   4  14   94.76    4.95
   0  -4 -14  105.09    5.58
   0  -4 -15   57.79    3.65
   0  -4 -16  112.06    4.06
   0   4  16  110.49    4.12
   0  -5   0   -2.50    1.67
   0   5   0   -2.31    2.79
   0   5   1    2.29    2.42
   0  -5   1    2.71    1.51
   0   5  -1    4.73    3.59
   0  -5  -1    2.68    1.55
   0  -5  -2  275.54   12.19
   0   5   2  242.23   20.10
   0  -5   2  290.94   12.22
   0   5  -2  279.09   22.66
   0   5  -3    1.08    2.29
   0  -5  -3    1.23    1.22
   0  -5   4  189.30    9.55
   0  -5  -4  209.86    8.60
   0  -5  -4  214.43   10.69
   0  -5  -5   13.90    2.35
   0  -5   5   14.91    2.72
   0  -5  -6    4.21    1.43
   0  -5   6    2.07    1.17
   0  -5   7   34.25    3.92
   0  -5  -7   34.90    3.65
   0  -5   7   35.82    3.34
   0  -5  -8    3.07    1.36
   0  -5   8    3.20    1.32
   0  -5   8    2.23    1.15
   0  -5  -9    2.63    1.18
   0  -5   9    5.08    1.36
   0  -5 -10    9.67    1.88
   0  -5 -11    5.58    1.42
   0  -5 -12    1.99    0.83
   0  -5 -13    1.88    0.80
   0  -5 -13    2.74    0.78
   0  -5 -14   13.53    1.43
   0   5  14   15.73    1.72
   0  -6   0   13.44    2.31
   0  -6  -1   54.52    5.35
   0  -6   2   13.72    2.67
   0  -6  -2   12.36    2.67
   0  -6  -3  100.51    7.15
   0  -6   3  104.16    6.89
   0  -6  -4  161.42    8.92
   0  -6   4  155.44    8.11
   0  -6   5   42.42    4.10
   0  -6  -5   44.54    4.67
   0  -6   6    0.43    0.79
   0  -6  -6    1.41    1.02
   0  -6  -7   19.16    2.92
   0  -6  -8    2.06    1.11
   0  -6   9   10.10    1.56
   0   6   9    9.40    1.51
   0  -6  -9   12.09    2.10
   0  -6 -10   75.59    4.45
   0   6  10   51.49    2.98
   0  -6 -11    1.27    0.73
   0  -7   0   -0.13    0.64
   0  -7  -1    3.23    1.14
   0  -7   1    0.92    0.74
   0  -7  -2   12.47    1.94
   0  -7  -2   11.01    1.40
   0  -7   2   11.64    1.78
   0  -7  -3   13.62    1.60
   0  -7   3   13.08    1.76
   0  -7  -3   15.79    2.11
   0  -7  -4   10.17    1.39
   0  -7  -4   12.90    1.86
   0  -7  -5    6.95    1.36
   0  -7  -5    4.69    0.98
   0  -7  -6    1.25    0.52
   0  -7  -6    1.49    0.62
   0  -7  -7    1.07    0.57
  -1   0  19   -0.11    0.50
  -1   0  18   26.98    2.69
  -1   0  18   31.76    3.15
  -1   0  17    0.53    0.83
  -1   0  16   37.67    4.47
  -1   0  16   41.93    4.62
  -1   0  15    0.91    1.02
  -1   0  15   -1.88    1.69
  -1   0  14    4.63    1.92
  -1   0  13   -0.47    1.21
  -1   0  13   -1.28    1.78
  -1   0  12  105.61   13.22
  -1   0  12  108.44    7.08
   1   0 -11    2.46    2.20
  -1   0  11    0.37    1.59
   1   0 -10  188.31   14.04
   1   0  -9    2.13    1.50
   1   0  -8  321.71   15.43
   1   0  -7    0.28    0.84
  -1   0   6 3380.63   20.53
   1   0  -6 3403.85   41.00
   1   0  -5   -0.61    0.74
  -1   0   5    0.52    0.34
  -1   0   4 9019.22   23.35
   1   0  -4 8969.46   51.49
  -1   0   4 9020.35   26.39
  -1   0   4 9046.51   37.29
   1   0  -3   -0.57    0.52
  -1   0   3   -0.13    0.46
  -1   0   2    7.62    1.13
   1   0  -2    5.91    0.83
  -1   0   2    8.19    1.35
  -1   0   1   -0.21    0.37
  -1   0   0  765.63    8.44
  -1   0  -1    0.46    0.46
  -1   0  -2   50.65    2.33
  -1   0  -3    0.31    0.31
  -1   0  -4 1018.26   21.14
  -1   0  -5    0.36    0.90
  -1   0  -6  133.12    9.33
   1   0   7   -1.47    1.31
  -1   0  -7    1.41    0.94
   1   0   8  625.84   19.27
  -1   0  -8  705.26   25.73
  -1   0  -9   -0.16    1.25
  -1   0 -10   50.95    8.17
   1   0  11    0.76    0.96
  -1   0 -11    3.11    1.89
   1   0  12  101.50    7.18
   1   0  13   -0.49    1.51
   1   0  14  198.94   10.22
   1   0  15    1.94    1.58
   1   0  16  121.56    7.14
   1   0  17   -0.85    0.97
   1   0  17   -0.01    0.95
   1   0  18  316.74    8.89
   1   0  18  245.45    7.25
   1   0  19    0.49    0.43
  -1   1  19   72.15    3.54
  -1   1  18   49.70    3.61
  -1  -1  18   51.15    3.70
  -1   1  18   47.64    3.75
  -1  -1  17  125.60    6.51
  -1  -1  17  128.62    6.74
  -1   1  17  125.66    6.57
  -1  -1  16  128.42    7.42
  -1   1  16  132.58    7.44
  -1  -1  16  121.29    7.08
  -1  -1  15   38.68    4.29
  -1  -1  15   40.99    4.50
  -1   1  15   37.44    4.29
  -1   1  14    3.66    1.62
  -1  -1  14    3.16    1.57
  -1  -1  14    3.00    1.54
  -1   1  14    2.74    1.88
  -1   1  13    0.60    1.35
  -1  -1  13    0.09    1.08
  -1   1  13   -2.15    2.64
  -1  -1  12  279.77   21.30
  -1  -1  12  255.26   10.63
   1   1 -12  263.41   19.93
  -1   1  12  264.85   11.32
  -1  -1  12  255.43    9.15
  -1   1  11  106.82   12.23
  -1   1  11  110.07    6.95
  -1  -1  11  102.98   11.96
   1   1 -11   91.33   11.04
  -1   1  10   24.94    5.56
  -1  -1  10   37.27    6.88
   1   1 -10   26.40    5.80
   1   1  -9  125.62   11.45
   1   1  -8  191.02   13.26
   1   1  -7    2.61    1.79
  -1  -1   6  648.14   12.36
   1   1  -6  664.07   20.39
  -1  -1   5 1328.94   17.67
   1   1  -5 1306.49   26.00
   1   1  -4 2082.37   30.31
  -1  -1   4 2072.35   21.86
  -1   1   3   43.52    3.59
   1  -1  -3   47.51    3.93
   1   1  -3   40.93    3.88
  -1  -1   3   43.97    3.54
  -1  -1   3   40.49    3.22
  -1   1   2 2507.44   26.05
  -1   1   2 2436.58   22.05
  -1  -1   2 2586.57   25.39
   1  -1  -2 2513.92   26.46
  -1  -1   2 2446.27   25.10
  -1  -1   2 2541.20   21.62
   1  -1  -1 3950.47   32.01
  -1  -1   0 1010.52   11.60
   1  -1   0 1062.34   16.70
  -1   1   0 1015.10   14.09
  -1   1  -1  107.95    5.38
   1  -1   1  122.53    5.93
  -1   1  -2  166.54    7.57
   1  -1   2  177.69    7.55
   1  -1   3  228.24    9.00
  -1   1  -4  129.68    8.36
   1  -1   4  122.69    7.08
  -1   1  -5  385.03   15.62
   1  -1   5  384.74   13.05
  -1   1  -6  117.69    9.45
   1  -1   6  120.67    7.76
  -1   1  -7  603.01   22.89
   1  -1   7  602.88   18.41
  -1   1  -8   21.30    5.26
   1  -1   8   13.92    4.04
  -1   1  -9   -0.37    1.64
  -1   1 -10   63.67    9.29
   1  -1  11   56.39    5.14
   1   1  11   46.21    4.61
  -1   1 -11   54.32    9.22
   1   1  12  233.92   10.74
   1  -1  12  242.56   11.04
  -1   1 -12  219.99   19.38
   1  -1  13   23.50    3.49
  -1   1 -13   19.61    5.94
   1   1  13   29.13    4.00
   1  -1  14   66.42    5.84
   1   1  14   61.81    5.68
   1   1  15    1.12    1.70
   1  -1  15   -0.23    1.36
   1   1  16  125.86    7.19
   1  -1  16  137.76    7.44
   1  -1  16  136.67    7.54
   1   1  17   60.52    4.40
   1  -1  17   66.53    4.63
   1  -1  17   61.46    4.45
   1  -1  18  133.95    5.28
   1   1  18  138.97    5.45
  -1   2  18    1.86    0.86
  -1   2  17    5.46    1.30
  -1  -2  17    3.41    0.98
  -1   2  17    4.40    1.41
  -1   2  16    8.87    1.88
  -1   2  16    7.55    1.57
  -1  -2  16    6.34    1.63
  -1  -2  16    5.83    1.49
  -1  -2  15   49.73    4.52
  -1   2  15   50.73    4.59
  -1  -2  15   44.90    4.20
  -1  -2  14    9.49    2.18
  -1  -2  14   10.08    2.24
  -1   2  14   10.64    2.27
  -1   2  13   20.29    3.20
  -1  -2  13   25.46    3.39
  -1  -2  13   21.20    3.19
  -1  -2  13   22.63    2.99
  -1  -2  12  165.65   15.58
  -1  -2  12  142.34    7.89
  -1  -2  12  118.22   15.17
  -1  -2  12  152.73    7.47
  -1  -2  12  135.67    7.74
  -1   2  12  150.87    8.47
  -1   2  12  162.81   16.07
   1   2 -12  148.71   16.35
  -1   2  12  144.27   17.19
  -1  -2  11  250.17   20.88
  -1  -2  11  252.42    9.22
   1   2 -11  250.61   20.15
  -1  -2  11  246.00   10.05
  -1   2  11  248.81   18.70
  -1   2  11  229.41   20.62
  -1  -2  11  274.19   18.92
  -1   2  10    5.30    2.77
  -1  -2  10    3.41    2.12
   1   2 -10    8.38    3.83
  -1  -2   9   19.87    4.48
  -1   2   9   19.29    4.64
   1   2  -9   13.82    4.37
   1   2  -8   30.48    6.13
  -1   2   8   34.03    5.67
  -1  -2   8   33.14    5.55
  -1  -2   7    6.45    2.41
  -1   2   7    3.92    1.86
   1   2  -7    2.83    1.88
   1   2  -6    9.02    3.01
  -1   2   6    8.63    2.55
  -1  -2   6    7.42    1.83
  -1  -2   6    7.92    2.27
  -1   2   5   96.08    7.05
   1   2  -5   96.71    8.96
  -1  -2   5  106.58    7.15
  -1  -2   5   93.46    7.04
  -1   2   4   41.19    4.01
  -1  -2   4   41.47    3.89
  -1   2   4   38.47    4.49
  -1  -2   4   33.98    4.09
   1   2  -4   40.34    5.59
  -1  -2   4   38.45    4.65
  -1  -2   3   29.97    3.22
  -1  -2   3   30.43    2.71
  -1   2   3   26.29    3.14
   1  -2  -3   28.65    4.32
  -1  -2   3   35.72    4.44
   1   2  -3   32.47    4.64
  -1   2   3   30.68    2.85
  -1  -2   2  722.88   19.47
   1  -2  -2  665.56   19.58
   1  -2  -1   21.07    3.58
   1  -2   0   11.83    2.73
  -1   2  -1  121.69    7.82
   1  -2   1  127.40    8.49
  -1   2  -1   96.17    3.80
  -1  -2  -1   99.86    3.45
  -1   2  -1  108.22    3.35
  -1   2  -2    0.17    0.96
   1  -2   2    1.50    1.62
  -1   2  -3   13.95    3.12
   1  -2   3   12.27    2.86
   1  -2   4  213.10   11.64
  -1   2  -4  215.67   12.43
  -1   2  -5    6.64    2.34
   1  -2   5    6.88    2.35
   1  -2   6   23.15    4.11
  -1   2  -6   25.53    5.06
  -1   2  -7   63.51    8.48
   1  -2   7   63.18    6.97
   1  -2   8   67.51    7.42
  -1   2  -8   58.02    8.66
  -1   2  -9  204.57   16.95
   1  -2  10   -0.44    0.67
   1   2  10   -2.93    2.08
   1  -2  10   -3.24    1.73
   1  -2  11  174.07    9.19
   1   2  11  162.19    8.59
  -1   2 -11  157.18   16.57
   1   2  12    6.67    2.08
  -1   2 -12    8.30    4.35
   1  -2  12    8.47    2.39
   1  -2  13  176.58    9.32
   1  -2  14   58.79    5.38
   1  -2  15   32.33    3.72
   1   2  15   26.43    3.30
   1  -2  15   26.74    3.23
   1  -2  16    8.16    1.69
   1  -2  16    4.52    1.59
   1   2  16    5.05    1.34
   1  -2  17    1.57    0.97
   1  -2  17    0.39    0.54
   1   2  17    0.11    0.62
   1   2  18   14.21    1.72
  -1  -2 -18   20.06    1.78
  -1   3  17   13.70    1.58
   1  -3 -17   18.05    1.97
  -1   3  17   17.38    2.07
  -1   3  16  111.62    5.42
  -1   3  16  123.47    6.43
  -1   3  15    7.12    1.90
  -1  -3  14   56.71    4.29
  -1  -3  13   33.89    3.64
  -1  -3  12  174.00    8.29
  -1  -3  11   16.31    2.60
   1   3 -11   21.65    7.06
  -1  -3  10  148.56    7.42
   1   3 -10  167.42   18.30
   1   3  -9   10.00    5.52
  -1  -3   9    4.59    1.43
   1   3  -8  460.97   27.53
   1   3  -7   70.42   10.19
   1   3  -6  558.79   27.46
  -1  -3   6  552.97   22.21
  -1  -3   5   73.44    8.22
   1   3  -5   72.35    9.50
  -1  -3   4  632.52   23.93
   1   3  -4  654.47   26.81
   1   3  -3  199.03   14.10
   1  -3  -2  476.86   20.93
   1  -3  -1    0.23    1.43
   1  -3   0  315.66   17.15
  -1   3   0  298.32   15.22
  -1   3  -1   10.56    3.13
   1  -3   1    9.91    3.25
  -1   3  -2   80.48    8.60
   1  -3   2   87.58    9.16
   1  -3   3   37.70    6.01
  -1   3  -3   34.27    6.06
  -1   3  -4  111.01   11.21
   1  -3   4  116.20   10.82
  -1   3  -5  198.55   15.47
   1  -3   5  178.13   13.42
   1  -3   6    9.53    3.33
  -1   3  -6   11.62    4.15
   1  -3   7    5.44    2.65
  -1   3  -7    5.57    3.31
   1  -3   8  436.63   12.13
  -1   3  -8  449.97   27.52
   1  -3   9  122.33    7.67
  -1   3  -9  123.18   15.10
   1  -3   9  124.59    6.70
  -1   3 -10   38.45    8.77
   1  -3  10   32.86    3.62
   1  -3  10   30.85    4.01
   1  -3  11   35.02    4.27
   1  -3  12  266.72   11.14
   1  -3  13  113.74    6.99
   1  -3  14   67.23    5.02
   1  -3  15   15.12    2.40
   1  -3  16  245.63    7.10
   1   3  16  231.97    7.98
  -1  -3 -16  242.28    7.67
  -1  -3 -17    1.97    0.67
   1   3  17    0.66    0.52
   1  -4 -16    5.21    0.99
  -1   4  16    3.16    0.94
   1  -4 -15   76.88    4.24
  -1   4  15   81.06    4.64
  -1   4  15   63.11    3.56
  -1   4  14   37.08    3.21
   1  -4 -14   36.70    3.37
   1  -4 -13   69.61    4.97
  -1   4  13   68.56    4.79
  -1  -4  12   14.76    2.37
  -1   4  12   16.81    2.67
   1  -4 -12   15.94    2.63
  -1  -4  11   -0.55    0.95
  -1  -4  10   78.84    5.43
  -1  -4   9  121.37    6.68
  -1  -4   9  122.99    7.69
   1  -4  -8  253.52   10.09
   1   4  -8  254.52   22.73
  -1  -4   8  224.83   10.56
  -1  -4   8  235.82    9.23
   1   4  -7  267.65   22.46
  -1  -4   7  246.27   10.95
   1  -4  -7  245.41    9.59
  -1  -4   7  259.25    9.40
  -1  -4   6  527.94   13.12
  -1  -4   6  526.34   15.66
   1  -4  -6  519.21   13.60
   1   4  -6  559.02   31.44
  -1  -4   5   -0.47    1.06
   1   4  -5    3.24    2.42
   1   4  -4  350.27   23.66
   1   4  -3  227.50   18.01
  -1   4   2  157.41   13.48
   1   4  -2  185.69   15.86
  -1   4   1   57.13    8.29
   1   4  -1   75.89    9.91
  -1   4   0  125.26   12.38
   1  -4   1   44.04    8.05
  -1   4  -1   42.36    7.53
   1  -4   2   15.62    4.74
  -1   4  -2   15.63    4.83
  -1   4  -3    8.34    3.42
   1  -4   3   13.11    4.59
   1  -4   4   34.20    7.77
  -1   4  -4   45.04    8.40
  -1   4  -5   28.00    6.90
   1  -4   5   39.12    7.79
  -1  -4  -5   35.93    3.74
   1  -4   6   97.55   12.19
   1  -4   6  104.63    5.97
  -1  -4  -6  114.03    6.74
  -1   4  -6   94.16   13.32
   1  -4   7   47.24    4.10
  -1  -4  -7   47.94    4.53
   1  -4   8  250.28    9.65
  -1  -4  -8  275.32   10.86
  -1   4  -8  245.09   22.93
   1  -4   9  269.42   10.01
  -1  -4  -9  255.39   10.55
  -1  -4 -10   13.33    2.53
  -1  -4 -11   23.19    3.17
  -1  -4 -12  102.73    6.31
  -1  -4 -13   69.13    4.83
  -1  -4 -14  102.05    5.36
  -1  -4 -15   12.05    1.64
  -1  -4 -16   89.78    3.34
  -1   5  14    6.92    1.26
   1  -5 -14    5.90    1.12
  -1   5  13   26.84    2.72
   1  -5 -13   23.40    1.99
   1  -5 -12    4.55    1.30
   1  -5 -11   72.09    4.54
   1  -5 -10    8.89    1.83
  -1  -5  10    6.89    1.47
  -1  -5   9    1.58    0.74
   1  -5  -9    0.01    0.64
  -1  -5   8    4.49    1.61
   1  -5  -8    6.27    1.60
  -1  -5   8    4.84    1.35
  -1  -5   7  104.66    7.06
  -1  -5   7  110.66    5.83
  -1  -5   6    2.46    1.40
  -1  -5   6    2.09    0.94
  -1  -5   5  194.38    9.83
   1  -5  -4  301.40   12.59
   1   5  -4  313.10   24.81
  -1  -5   4  290.82   12.17
   1   5  -3  230.49   21.07
   1  -5  -3  206.05   10.49
   1   5  -2   76.44   12.14
   1  -5  -2   84.38    6.76
  -1  -5   2   89.39    5.85
   1   5  -1   10.40    4.69
   1  -5  -1    7.30    2.13
  -1  -5   1   11.34    2.59
   1  -5   0  413.53   14.65
   1   5   0  398.03   26.56
  -1  -5   0  431.11   15.44
  -1   5   0  412.00   26.81
  -1  -5   0  404.62   11.86
   1   5   1  329.49   23.98
  -1  -5  -1  352.20   13.92
  -1  -5  -1  340.79   11.06
  -1   5  -1  388.88   26.23
   1  -5   1  325.76   12.83
  -1  -5  -2    5.17    1.50
  -1  -5  -2    6.74    2.06
  -1   5  -2   11.39    5.08
   1   5   2    0.26    2.57
  -1  -5  -3  627.19   18.41
   1  -5   3  602.62   16.61
  -1   5  -3  622.05   33.84
  -1  -5  -3  608.87   15.07
   1  -5   4  168.79    8.71
  -1  -5  -4  199.70   10.36
  -1  -5  -4  194.85    8.60
  -1  -5  -5   32.76    4.24
   1  -5   5   37.22    4.04
  -1  -5  -5   30.28    3.48
  -1  -5  -6   -0.35    0.90
  -1  -5  -6    0.06    0.96
   1  -5   6   -0.50    1.32
  -1  -5  -7   52.52    4.54
  -1  -5  -8    8.51    1.92
  -1  -5  -9  139.53    7.15
  -1  -5 -10   -0.96    1.06
  -1  -5 -10   -0.78    0.95
  -1  -5 -11   27.11    3.06
  -1  -5 -11   29.01    2.97
  -1  -5 -12    9.23    1.55
  -1  -5 -12    6.38    1.43
  -1  -5 -13    7.43    1.20
  -1  -5 -13    5.91    0.87
  -1  -5 -13    9.12    1.38
   1   5  14    3.12    0.80
   1  -6 -11    5.47    1.20
   1  -6 -10    5.41    1.26
  -1   6  10    0.36    0.67
  -1   6   9    1.66    0.81
   1  -6  -9    0.54    0.85
  -1  -6   9    0.26    0.55
   1  -6  -8    1.95    1.12
   1  -6  -7   12.68    2.48
  -1  -6   7   10.47    1.99
  -1  -6   6    3.93    1.40
   1  -6  -6    5.78    1.78
   1  -6  -5   -0.24    0.99
  -1  -6   5   -0.01    0.77
   1  -6  -4   56.15    5.25
  -1  -6   4   38.51    4.57
  -1  -6   3  202.95    9.84
   1  -6  -3  202.08   10.02
   1  -6  -2   63.12    5.65
  -1  -6   2   67.94    5.83
  -1  -6   1   16.07    2.93
   1  -6  -1   14.10    2.78
  -1  -6   1   11.45    2.08
  -1  -6   0  104.07    6.18
   1  -6   1    6.64    1.91
  -1  -6  -1    6.78    1.71
  -1  -6  -1    5.64    1.96
  -1  -6  -2   -0.17    0.94
   1  -6   2    0.29    1.09
   1  -6   3   23.96    3.18
  -1  -6  -3   21.36    3.42
   1  -6   4   51.94    4.45
  -1  -6  -4   52.71    3.86
  -1  -6  -4   56.25    5.30
   1  -6   5   41.45    3.78
  -1  -6  -5   40.45    3.32
  -1  -6  -5   48.40    4.80
  -1  -6  -6    3.02    1.40
  -1  -6  -6   27.16    2.63
  -1  -6  -7    0.38    1.02
  -1  -6  -7    0.76    0.58
  -1  -6  -8    2.86    0.88
  -1  -6  -8    3.84    1.35
  -1  -6  -9    8.33    1.24
  -1  -6  -9   19.97    2.45
  -1  -6 -10    0.96    0.46
   1   6  10    2.95    0.83
  -1  -6 -10    1.67    0.76
  -1  -6 -10    0.45    0.39
  -1  -6 -11    1.61    0.45
   1  -7  -6   11.57    1.29
   1  -7  -5    5.24    0.94
   1  -7  -4   36.28    2.97
   1  -7  -4   27.84    2.07
  -1  -7   4   31.06    2.62
  -1  -7   3   -0.15    0.61
   1  -7  -3    0.40    0.63
  -1  -7   2   66.18    4.23
   1  -7  -2  105.28    5.40
  -1  -7   1   15.03    2.17
   1  -7  -1   16.15    2.09
   1  -7   0   49.14    3.44
  -1  -7   0   51.26    3.82
  -1  -7  -1   -0.58    0.50
  -1  -7  -1    0.01    0.56
   1  -7   2   28.19    2.32
  -1  -7  -2   40.54    3.37
  -1  -7  -2   37.69    2.62
  -1  -7  -3   14.08    1.97
  -1  -7  -3   13.40    1.59
  -1  -7  -4   59.56    3.81
  -1  -7  -4   55.41    3.14
  -1  -7  -5    1.37    0.65
  -1  -7  -5    1.94    0.67
  -1  -7  -6   45.72    2.84
  -1  -7  -6   45.18    2.50
  -2   0  19    0.01    0.46
  -2   0  18  153.78    6.38
  -2   0  18  174.78    7.30
  -2   0  17    0.20    0.85
  -2   0  17   -0.01    0.92
  -2   0  16   -1.35    1.20
  -2   0  15   -0.31    1.28
  -2   0  15   -0.21    1.21
  -2   0  14    1.70    1.50
  -2   0  14    0.21    1.08
  -2   0  13    1.82    1.42
  -2   0  13    4.62    3.00
  -2   0  13   -0.65    1.28
  -2   0  13    2.03    3.62
  -2   0  12  105.21   12.96
  -2   0  12   97.86   14.19
  -2   0  12  100.58    6.71
  -2   0  11    0.98    2.17
   2   0 -10   24.56    4.70
  -2   0  10   31.02    6.19
  -2   0   9    1.26    1.02
   2   0  -9    1.73    1.26
   2   0  -8  304.15   14.43
  -2   0   8  218.35   14.85
   2   0  -7    0.22    0.88
  -2   0   7    0.40    0.92
   2   0  -6  128.30    7.38
  -2   0   6  116.83    8.44
  -2   0   6  120.65    5.97
   2   0  -5   -0.24    0.73
  -2   0   5   -0.83    0.78
  -2   0   5   -0.39    0.96
  -2   0   4 2242.05   29.78
   2   0  -4 2215.19   22.71
  -2   0   4 2259.35   26.27
  -2   0   3    0.59    0.84
   2   0  -3    0.83    0.48
   2   0  -3    0.01    0.29
  -2   0   3   -0.74    0.89
  -2   0   2  787.91   15.15
   2   0  -2  771.11   10.02
  -2   0   1    1.00    0.98
  -2   0   0  146.22    6.32
  -2   0  -1   -0.28    0.58
  -2   0  -1    0.28    0.78
  -2   0  -2 1430.81   18.52
  -2   0  -2 1375.54   21.64
  -2   0  -3    5.39    1.68
  -2   0  -3    0.37    0.59
  -2   0  -4  356.76   13.69
  -2   0  -4  329.52    7.40
  -2   0  -5   -0.36    1.21
  -2   0  -6  414.88   17.61
  -2   0  -7   -0.21    1.11
   2   0   7   -0.88    1.29
  -2   0  -8   47.03    7.01
   2   0   8   49.27    6.15
  -2   0  -9   -1.18    1.60
   2   0   9   -1.46    1.93
  -2   0 -10   35.05    7.13
   2   0  11   -2.36    1.75
   2   0  12   66.14    5.95
   2   0  13    0.20    1.45
   2   0  14   39.74    4.65
   2   0  15    0.60    1.19
   2   0  16  242.24    9.65
   2   0  17    0.50    1.03
   2   0  17    0.00    0.71
   2   0  18  139.62    5.41
  -2  -1  19   19.50    1.97
  -2   1  19   18.82    1.91
  -2   1  19   22.02    2.04
  -2   1  18   35.94    3.14
  -2   1  18   31.73    3.10
  -2  -1  18   37.48    3.27
  -2   1  17   60.04    4.81
  -2   1  17   59.40    4.57
  -2  -1  17   59.76    4.66
  -2  -1  16   74.73    5.42
  -2   1  16   77.22    5.65
  -2  -1  16   84.35    5.97
  -2  -1  16   73.70    5.02
  -2  -1  15   33.12    3.66
  -2  -1  15   30.81    3.69
  -2  -1  15   36.37    4.19
  -2   1  15   36.30    4.13
  -2  -1  14   17.34    2.86
  -2   1  14   19.15    3.12
  -2  -1  14   21.07    3.31
  -2  -1  13   18.76    6.01
  -2   1  13   28.31    8.15
  -2   1  13   18.20    3.30
  -2  -1  13   15.75    2.32
  -2  -1  13   11.69    5.22
  -2  -1  13   20.07    3.29
  -2  -1  13   15.10    2.68
  -2   1  13   15.56    2.83
  -2   1  13   21.08    5.99
  -2  -1  12  490.33   27.23
  -2  -1  12  455.72   14.42
  -2  -1  12  439.40   13.50
  -2  -1  12  430.45   11.53
  -2   1  12  445.89   14.24
  -2   1  12  449.09   29.96
  -2   1  12  456.28   14.70
  -2  -1  12  459.54   30.25
  -2   1  12  466.38   26.66
  -2   1  11    5.42    3.70
  -2  -1  11    4.91    3.61
  -2   1  11    0.37    1.94
   2   1 -11    0.33    1.43
  -2  -1  11   -4.65    2.79
  -2   1  11   -0.37    1.31
  -2   1  10  862.13   32.09
  -2  -1  10  870.19   31.94
   2   1 -10  839.31   30.61
   2   1  -9  276.81   16.61
  -2  -1   9  267.22   16.43
  -2   1   9  257.56   16.29
  -2  -1   8  805.67   26.28
   2   1  -8  753.94   25.40
  -2   1   8  765.32   25.99
   2   1  -7  352.65   15.93
  -2  -1   7  348.34   15.86
  -2   1   7  341.47   15.92
  -2   1   7  333.69   11.69
  -2  -1   6 1938.99   34.31
   2   1  -6 1869.40   33.28
  -2   1   6 1906.36   34.27
  -2  -1   5  368.84   13.53
   2   1  -5  386.02   14.12
  -2   1   5  376.86   14.03
  -2   1   5  370.07   15.93
  -2  -1   5  386.70   15.90
   2  -1  -4  286.97    9.79
  -2  -1   4  265.10   12.00
  -2  -1   4  259.12   10.24
  -2   1   4  259.70   10.54
  -2   1   4  268.07   12.44
   2   1  -4  261.57   10.69
  -2   1   3  723.86   18.40
   2  -1  -3  669.72   14.21
  -2  -1   3  719.19   17.65
  -2  -1   3  659.81   14.56
  -2   1   3  689.39   15.62
   2  -1  -2    0.22    0.81
  -2   1   2   -0.81    0.38
  -2   1   1   10.09    1.67
  -2  -1   1   14.69    2.15
   2  -1  -1   12.27    2.12
  -2  -1   1   13.52    1.78
  -2   1   1   10.28    1.99
  -2   1   1   10.89    1.38
   2  -1   0    0.70    0.95
  -2   1   0    1.25    0.81
   2  -1   1 2219.72   28.87
  -2   1  -1 2213.00   26.63
  -2   1  -2 1279.68   23.01
   2  -1   2 1348.97   23.77
  -2   1  -3   89.48    6.86
   2  -1   3   82.52    6.24
  -2   1  -4   26.33    4.14
   2  -1   4   14.54    3.20
   2  -1   5    0.23    1.14
  -2   1  -5    2.02    1.67
  -2   1  -6  170.55   11.89
   2  -1   6  160.90   10.27
   2  -1   7  224.67   12.73
  -2   1  -7  234.47   14.90
  -2   1  -8  455.35   22.29
   2  -1   8  440.01   18.77
   2  -1   9  110.46    9.91
  -2   1  -9  115.88   11.98
   2  -1  10  535.73   15.88
  -2   1 -10  453.72   25.48
   2   1  11   -1.76    1.61
   2  -1  11    0.69    1.19
  -2   1 -11   -0.99    1.81
   2   1  12  427.28   14.40
   2  -1  12  425.55   14.85
   2   1  13    0.91    1.20
   2  -1  13    0.06    1.23
   2   1  14  155.96    8.66
   2  -1  14  146.46    8.51
   2   1  15   20.04    3.07
   2  -1  15   20.93    3.23
   2  -1  16  179.90    8.25
   2  -1  17   60.75    4.11
   2   1  17   59.47    4.13
   2  -1  17   63.44    4.29
   2  -1  18   17.16    1.73
   2   1  18   18.28    1.83
  -2  -1 -18   16.07    1.45
  -2  -2  18    7.60    1.25
  -2   2  18    6.42    1.23
  -2   2  18   10.74    1.72
  -2  -2  17   16.66    2.11
  -2   2  17   19.29    2.70
  -2  -2  16   19.96    2.62
  -2   2  16   19.61    3.00
  -2   2  16   18.47    2.61
  -2  -2  16   12.89    2.12
  -2   2  16   15.49    2.23
  -2  -2  15   20.23    2.81
  -2  -2  15   25.43    3.19
  -2   2  15   23.73    3.15
  -2   2  14    0.87    1.10
  -2  -2  14    0.06    0.89
  -2  -2  14   -0.37    0.76
  -2   2  13  131.42    7.77
  -2  -2  13  131.09    7.32
  -2  -2  13  122.98    7.33
  -2  -2  13  124.37    6.77
  -2   2  12  105.65   13.01
  -2   2  12  108.25    7.08
  -2  -2  12  120.60    6.65
   2   2 -12  123.31   14.65
  -2  -2  12  100.65   14.31
  -2  -2  12  101.91    6.65
  -2  -2  12   96.73    6.37
  -2  -2  12  102.12   12.30
  -2   2  12  100.97   14.78
  -2  -2  11   39.15    3.99
  -2   2  11   41.31    4.24
  -2   2  11   54.61    8.96
  -2  -2  11   40.51    8.15
  -2   2  11   30.41    7.61
  -2  -2  11   41.95    3.79
  -2  -2  11   46.51    7.89
   2   2 -11   48.38    8.78
  -2   2  10   63.76   10.25
  -2  -2  10   67.76   10.34
  -2  -2  10   68.89    4.70
   2   2 -10   72.45   10.36
  -2  -2  10   75.71    9.36
  -2   2  10   70.48    9.46
  -2   2   9    8.75    3.24
  -2   2   9   11.47    4.34
  -2  -2   9   11.61    4.35
   2   2  -9   13.21    4.32
  -2  -2   9   12.60    3.82
  -2  -2   8   -0.74    1.59
  -2   2   8    7.06    3.09
   2   2  -8    5.66    2.79
  -2   2   8    0.43    1.61
  -2  -2   8    4.86    2.98
  -2   2   7   30.26    4.96
  -2   2   7   34.03    6.12
   2   2  -7   35.73    6.21
  -2  -2   7   40.33    5.56
  -2  -2   7   34.30    5.86
  -2  -2   6  783.79   21.97
  -2   2   6  787.57   22.91
   2   2  -6  786.77   27.24
  -2  -2   6  792.28   25.69
  -2   2   6  795.29   26.53
  -2   2   5  620.57   18.31
   2   2  -5  656.23   23.46
  -2   2   5  610.60   20.90
  -2  -2   5  623.47   20.41
  -2  -2   5  624.31   17.59
   2  -2  -4  104.27    8.22
  -2   2   4   70.57    6.37
  -2  -2   4   63.64    5.87
   2   2  -4  106.36    9.03
   2  -2  -3  161.07    9.86
   2  -2  -2   10.85    2.59
  -2   2   1  414.15   12.72
   2  -2  -1  449.52   15.95
  -2   2   0   12.33    2.50
  -2   2   0   10.92    1.56
  -2   2   0    7.27    1.49
  -2  -2   0   11.71    1.59
   2  -2   0   11.69    2.86
   2  -2   1 1251.48   27.45
  -2   2  -1 1221.01   20.70
  -2  -2  -1 1254.55   19.57
   2  -2   2   28.66    4.40
  -2   2  -2   27.14    4.19
  -2   2  -3  110.70    8.69
   2  -2   3  105.72    8.40
  -2   2  -4    0.21    1.11
   2  -2   4   -1.26    1.14
   2  -2   5    3.53    1.70
  -2   2  -5    2.78    1.69
   2  -2   6  296.80   15.96
  -2   2  -6  303.38   17.79
  -2   2  -7   14.18    4.23
   2  -2   7   13.77    3.60
   2  -2   8  138.46   11.62
  -2   2  -8  142.05   13.63
  -2   2  -9    4.74    3.05
   2   2  10  115.57    7.07
  -2   2 -10  117.04   13.84
   2  -2  10  125.51    8.03
  -2   2 -11  140.69   15.80
   2  -2  11  157.37    9.11
   2   2  11  154.87    8.28
   2  -2  12  141.91    8.67
   2   2  12  136.10    7.82
   2  -2  13    8.15    2.28
   2  -2  14    1.78    1.24
   2  -2  15  105.90    6.11
   2  -2  15  118.04    6.99
   2  -2  16   -0.86    1.14
   2   2  16   -0.76    0.88
   2  -2  16   -0.70    0.86
   2   2  17    9.37    1.34
   2  -2  17    9.43    1.27
  -2  -2 -17   12.06    1.56
   2  -2  17   15.46    1.91
  -2   3  17   28.77    2.65
  -2   3  17   20.81    1.96
  -2   3  16   72.48    4.98
  -2   3  16   63.49    4.20
  -2   3  15    1.86    1.11
  -2   3  14   43.16    4.62
  -2  -3  14   37.39    3.66
  -2  -3  13    1.30    0.90
  -2   3  13    0.56    1.01
  -2  -3  12  295.30   10.61
   2   3 -11   -2.85    2.97
  -2  -3  11   -0.29    0.85
  -2  -3  10  423.88   12.48
   2   3 -10  464.04   30.32
   2   3  -9   26.96    7.19
  -2  -3   9   23.76    3.47
  -2  -3   9   21.74    2.84
   2   3  -8 1383.57   47.34
  -2  -3   8 1340.75   21.19
   2   3  -7    9.53    4.09
   2   3  -6  120.95   13.01
   2   3  -5   16.76    4.79
   2   3  -4  178.79   14.19
   2  -3  -3   -0.65    1.79
   2   3  -3    0.07    1.27
   2  -3  -2  139.11   11.59
  -2   3   2  109.68    8.58
   2  -3  -1   21.21    4.76
  -2   3   1   17.72    3.76
  -2   3   0  163.11   11.20
   2  -3   0  176.68   12.94
   2  -3   1   33.62    5.67
  -2   3  -1   39.62    5.96
   2  -3   2   45.05    6.69
  -2   3  -2   48.59    6.75
   2  -3   3  648.13   25.66
  -2   3  -3  665.54   25.83
   2  -3   4   87.28    9.68
  -2   3  -4   84.40    9.75
   2  -3   5    3.39    2.33
  -2   3  -5    1.05    1.41
  -2   3  -6   62.76    9.46
   2  -3   6   63.49    8.72
  -2   3  -7   12.75    4.78
   2  -3   7   18.98    5.18
   2  -3   8  326.03   10.95
   2  -3   8  324.11   13.06
  -2   3  -8  315.31   23.16
   2  -3   9    0.11    1.60
  -2   3  -9    6.59    4.28
  -2   3 -10  288.60   23.57
   2  -3  10  322.09   13.00
   2  -3  11   32.35    4.15
   2  -3  12  440.82   14.55
   2  -3  13  107.71    6.87
   2  -3  14   62.68    4.88
  -2  -3 -15    3.83    1.26
   2  -3  15    6.04    1.73
   2  -3  16  129.92    4.96
  -2  -3 -16  130.58    5.18
  -2  -3 -17    1.67    0.51
  -2   4  16   89.43    4.07
   2  -4 -16   66.19    2.93
  -2   4  15    2.37    0.85
  -2   4  15    0.06    0.73
   2  -4 -15    1.90    0.76
  -2   4  14    1.93    0.94
   2  -4 -14    1.10    0.75
   2  -4 -13   25.58    3.04
  -2  -4  13   24.02    2.78
  -2   4  13   27.82    3.11
   2  -4 -12    1.67    1.21
  -2   4  12   -0.66    0.89
  -2  -4  12    0.47    0.69
  -2  -4  11   28.99    3.70
  -2  -4  11   25.00    3.05
  -2  -4  10   64.07    4.88
  -2  -4   9  281.22   10.17
  -2  -4   9  287.55   12.13
  -2  -4   8  270.01    9.90
   2   4  -8  293.53   24.26
  -2  -4   8  259.83   11.61
  -2  -4   7   54.71    4.44
   2   4  -7   65.19   11.28
  -2  -4   7   59.71    5.55
  -2  -4   6  111.02    6.09
  -2  -4   6  105.81    7.32
   2   4  -6   99.29   13.46
  -2  -4   5   16.09    2.29
   2   4  -5   14.75    5.27
  -2  -4   5   18.74    3.13
  -2  -4   4  172.17    9.05
   2   4  -4  175.04   16.50
   2   4  -3  103.47   12.32
  -2   4   2   -0.11    1.27
   2   4  -2   -0.74    1.32
   2  -4  -1   64.02    9.67
  -2   4   1   71.88    9.26
  -2   4   0  114.95   11.83
   2  -4   0  119.88   13.33
   2  -4   1    1.81    2.36
  -2   4  -1    0.52    1.32
   2  -4   2   26.61    6.36
  -2   4  -2   19.41    5.44
   2  -4   3   48.11    8.66
  -2   4  -3   45.34    8.05
  -2   4  -4   70.02   11.10
   2  -4   4   60.20   10.17
   2  -4   5    8.05    4.00
  -2  -4  -5    6.00    1.65
  -2   4  -5    5.62    3.80
   2  -4   6    8.27    2.34
  -2   4  -6   13.15    5.56
   2  -4   6    7.97    2.03
  -2  -4  -6    4.83    1.54
   2  -4   6    8.78    3.88
  -2  -4  -7    0.31    1.23
  -2   4  -7   -3.61    3.88
   2  -4   7   -0.26    1.28
   2  -4   7    1.05    1.09
  -2  -4  -8    2.81    1.28
   2  -4   8    0.17    1.25
  -2  -4  -9   10.60    2.29
   2  -4   9   13.68    2.82
  -2  -4 -10   -0.18    0.84
   2  -4  10    3.89    1.80
  -2  -4 -11    1.61    1.04
   2  -4  11    1.86    1.40
  -2  -4 -12   26.21    3.19
   2  -4  12   26.48    3.08
   2  -4  13   17.36    2.18
  -2  -4 -13   17.49    2.42
   2  -4  14   64.83    3.50
  -2  -4 -14   63.27    3.95
  -2  -4 -15   63.57    3.33
  -2   5  14    9.60    1.45
   2  -5 -14    9.66    1.48
  -2   5  13   14.63    2.09
  -2   5  12   39.15    3.60
  -2  -5  11   97.20    5.52
  -2  -5  11  120.22    5.70
  -2  -5  10   42.31    3.53
  -2  -5  10   37.38    3.98
  -2  -5   9  101.40    5.59
  -2  -5   8   17.93    2.46
  -2  -5   8   16.16    2.84
  -2  -5   7  104.45    5.76
  -2  -5   7   95.77    6.97
  -2  -5   6  105.93    5.80
  -2  -5   6   97.56    7.12
  -2  -5   5   12.16    2.01
  -2  -5   5   11.79    2.65
  -2  -5   4  341.22   11.14
  -2  -5   4  339.70   13.47
   2  -5  -4  312.92   12.73
  -2  -5   3  590.39   15.12
  -2  -5   3  582.69   17.76
   2  -5  -3  582.45   17.35
  -2  -5   2    6.13    1.72
   2  -5  -2    2.20    1.44
   2   5  -2    4.68    2.08
   2  -5  -1  196.90   10.03
  -2  -5   1  213.55   10.96
  -2  -5   1  192.49    8.43
  -2  -5   1  189.51    8.88
   2   5  -1  201.20   19.51
   2   5   0   22.73    6.54
   2  -5   0   24.04    3.54
  -2  -5   0   24.38    3.08
  -2  -5   0   26.97    4.00
   2  -5   1   27.94    3.71
   2   5   1   20.39    6.37
  -2  -5  -1   31.24    4.23
  -2  -5  -1   30.40    3.47
  -2  -5  -2    7.29    1.79
  -2  -5  -2    8.91    2.36
  -2   5  -2   10.47    5.03
  -2   5  -3  185.80   18.65
  -2  -5  -3  209.50   10.71
  -2  -5  -3  194.17    8.72
   2  -5   3  196.88    9.12
  -2  -5  -4  259.72   10.11
  -2  -5  -4  261.85   11.86
  -2  -5  -5  225.56    9.48
  -2  -5  -5  240.17   11.28
  -2  -5  -6   16.69    2.64
  -2  -5  -6   15.20    2.92
  -2  -5  -7   66.34    5.11
  -2  -5  -7   65.59    5.67
  -2  -5  -8   46.50    4.62
  -2  -5  -8   54.58    4.57
  -2  -5  -9   46.10    4.11
  -2  -5  -9   38.89    4.01
  -2  -5 -10    2.73    1.10
  -2  -5 -10    3.60    1.27
  -2  -5 -11  185.44    7.10
  -2  -5 -11  171.68    6.94
  -2  -5 -12   22.01    1.90
  -2  -5 -12   24.94    2.35
  -2  -5 -12   22.24    2.15
  -2  -5 -13   24.06    1.95
   2  -6 -11    5.75    1.22
  -2   6  10    7.37    1.15
  -2  -6  10   10.58    1.48
   2  -6 -10   13.26    2.04
   2  -6  -9   18.68    2.61
  -2  -6   9   15.86    2.19
   2  -6  -8    0.76    0.74
   2  -6  -7    6.02    1.71
  -2  -6   7    3.39    1.18
  -2  -6   6   -0.36    0.80
   2  -6  -6   -0.91    1.00
   2  -6  -5   15.68    2.73
  -2  -6   5   15.02    2.66
  -2  -6   4   20.84    3.32
   2  -6  -4   25.62    3.56
  -2  -6   3   19.29    2.49
   2  -6  -3   16.30    2.90
  -2  -6   3   21.68    3.36
  -2  -6   2   15.56    2.37
   2  -6  -2   15.45    2.77
  -2  -6   2   16.98    3.05
   2  -6  -1   87.79    6.38
  -2  -6   1   91.53    5.76
  -2  -6   1   93.17    6.86
  -2  -6   0   17.35    2.67
   2  -6   1    3.15    1.48
  -2  -6  -1    1.35    0.93
   2  -6   2   98.18    6.12
  -2  -6  -2  109.22    7.39
  -2  -6  -2  108.93    6.45
  -2  -6  -3  110.19    6.45
  -2  -6  -3   97.50    5.44
  -2  -6  -3  111.67    7.36
  -2  -6  -4   45.69    3.71
  -2  -6  -4   56.39    5.22
  -2  -6  -5    1.44    1.07
  -2  -6  -5    0.19    0.57
  -2  -6  -6   57.91    3.94
  -2  -6  -6   59.96    4.90
  -2  -6  -7   21.40    2.33
  -2  -6  -7   25.95    3.04
  -2  -6  -8   90.39    4.75
  -2  -6  -8   87.06    5.08
  -2  -6  -8   87.45    4.32
  -2  -6  -9    2.45    0.74
  -2  -6  -9    2.69    0.82
  -2  -6  -9    1.51    0.76
  -2  -6 -10   17.41    1.60
  -2  -6 -10   15.71    1.57
  -2  -6 -10   18.89    1.52
  -2  -7   6   60.89    3.38
   2  -7  -6   56.96    3.05
   2  -7  -5    1.44    0.73
  -2  -7   4   73.41    4.07
   2  -7  -4   67.98    3.66
  -2  -7   3    1.17    0.88
   2  -7  -3    0.09    0.55
  -2  -7   2   96.94    5.05
   2  -7  -2   77.21    3.90
   2  -7  -1   10.46    1.47
  -2  -7   1   13.43    1.97
  -2  -7   0   15.22    1.58
  -2  -7   0   20.85    2.43
  -2  -7  -1   22.39    2.03
  -2  -7  -1   24.53    2.59
  -2  -7  -2   25.66    2.16
  -2  -7  -2   24.61    2.55
  -2  -7  -3   55.20    3.14
  -2  -7  -3   51.90    3.56
  -2  -7  -4  120.35    5.08
  -2  -7  -4  114.93    4.38
  -2  -7  -5   16.49    1.76
  -2  -7  -5   14.95    1.50
  -3   0  19   -0.76    0.65
  -3   0  18  198.37    7.69
  -3   0  18  193.77    7.04
  -3   0  17   -1.01    1.22
  -3   0  17   -1.45    1.12
  -3   0  16  303.01   11.30
  -3   0  16  306.47   11.60
  -3   0  15   -0.07    1.22
  -3   0  15   -0.03    1.04
  -3   0  14  630.40   17.71
  -3   0  13   -0.85    1.29
  -3   0  13   -1.58    4.19
  -3   0  13    0.82    1.24
  -3   0  13   -7.96    3.92
  -3   0  12  244.06   10.24
  -3   0  12  245.14   22.63
  -3   0  12  236.39   10.42
  -3   0  12  265.93   20.47
  -3   0  11   -1.71    1.90
  -3   0  11   -0.76    1.63
  -3   0  10  510.77   28.31
  -3   0  10  488.96   24.06
  -3   0   9   -0.28    1.31
  -3   0   9    2.16    2.46
   3   0  -8 1373.78   27.07
  -3   0   8 1270.25   33.19
  -3   0   8 1252.98   38.04
   3   0  -7   -0.66    1.11
  -3   0   7   -0.50    0.83
  -3   0   7    0.51    1.37
  -3   0   7   -0.05    0.99
  -3   0   6  208.66   13.45
   3   0  -6  213.12    8.58
  -3   0   6  214.40    9.92
  -3   0   6  199.25   11.41
  -3   0   5   -0.15    0.92
  -3   0   5    0.20    0.91
  -3   0   5    0.09    1.15
   3   0  -5   -1.02    0.69
   3   0  -4   80.72    2.91
  -3   0   4   88.80    6.36
   3   0  -3   -0.08    0.45
  -3   0   3    1.23    1.35
   3   0  -3    0.50    0.31
  -3   0   3    0.25    0.85
   3   0  -2   97.75    5.11
  -3   0   2  101.09    6.58
  -3   0   1   -0.18    1.25
  -3   0   0 9999.00   63.12
  -3   0  -1    0.65    0.87
  -3   0  -1   -0.98    1.07
  -3   0  -2    0.76    0.81
  -3   0  -2    1.44    1.08
  -3   0  -3   -0.11    0.62
  -3   0  -3   -0.32    1.06
  -3   0  -4 1133.74   26.88
  -3   0  -4 1014.46   17.76
  -3   0  -5    0.37    1.10
  -3   0  -5   -0.52    0.54
  -3   0  -6 1414.16   35.25
  -3   0  -7    0.23    1.16
   3   0   7    0.15    1.60
  -3   0  -8 1809.70   45.91
   3   0   8 1846.63   41.99
   3   0   9   -0.58    1.44
  -3   0  -9   -0.59    1.29
   3   0  10  103.06    7.04
   3   0  11   -1.32    1.57
   3   0  12  755.38   19.64
   3   0  13    1.80    1.36
   3   0  14  345.39   12.79
   3   0  15   -0.69    1.15
   3   0  16    8.98    1.97
   3   0  17   -0.03    0.67
   3   0  17    0.75    0.78
   3   0  18   -0.70    0.52
  -3   1  19    6.62    1.18
  -3  -1  19    6.62    1.22
  -3   1  19    7.82    1.29
  -3   1  18   44.16    3.59
  -3   1  17    7.85    1.79
  -3  -1  17    5.21    1.49
  -3   1  17    6.39    1.79
  -3  -1  16   96.32    6.38
  -3   1  16   95.37    6.52
  -3   1  16   92.69    6.21
  -3   1  15   12.08    2.46
  -3   1  15    8.91    2.27
  -3  -1  15   12.23    2.45
  -3  -1  15   11.24    2.41
  -3  -1  15   11.63    2.22
  -3  -1  14   92.35    6.12
  -3  -1  14   89.76    6.52
  -3  -1  14   82.43    5.99
  -3   1  14   87.27    6.40
  -3  -1  13   94.70    6.37
  -3  -1  13   97.98   14.81
  -3   1  13   93.61   14.50
  -3  -1  13   94.45    5.50
  -3   1  13   92.29    6.65
  -3  -1  13   97.13    6.73
  -3  -1  13  102.57    6.43
  -3  -1  12   13.85    2.66
  -3  -1  12   21.85    2.99
  -3  -1  12   13.12    4.92
  -3  -1  12   14.68    2.78
  -3  -1  12   22.99    7.42
  -3   1  12   19.89    5.98
  -3   1  12   16.27    2.88
  -3   1  12   14.03    5.93
  -3  -1  11   92.51   11.27
  -3   1  11  102.40   13.80
  -3  -1  11   87.88   12.70
  -3  -1  11   87.71    5.99
  -3   1  11   86.07    6.06
  -3   1  11   94.97   11.58
  -3   1  10  458.03   23.68
  -3  -1  10  458.46   23.46
   3   1 -10  461.67   21.79
  -3  -1  10  467.62   27.24
  -3   1  10  438.31   26.75
  -3   1   9   84.21   11.10
  -3  -1   9   73.50    8.85
  -3   1   9   84.96    9.57
  -3  -1   9   84.61   10.86
   3   1  -9   86.28    9.00
  -3   1   8  211.82   13.97
  -3  -1   8  219.91   16.18
   3   1  -8  222.07   13.41
  -3   1   8  206.44   16.04
  -3  -1   8  204.16   13.57
  -3   1   7  158.27   11.30
  -3  -1   7  154.22   10.97
  -3   1   7  158.39   12.96
   3   1  -7  155.11   10.31
  -3   1   7  154.84    9.38
  -3  -1   7  144.09   12.29
  -3  -1   6   91.48    9.13
  -3   1   6   75.65    7.37
  -3  -1   6   86.89    7.66
  -3   1   6   75.67    8.41
   3   1  -6   80.23    6.93
  -3   1   6   77.51    6.78
   3  -1  -5  365.89   11.27
  -3   1   5  355.71   16.87
  -3  -1   5  351.10   16.37
   3   1  -5  354.98   13.55
   3  -1  -4  133.38    6.85
   3   1  -4  129.99    7.75
  -3  -1   4  154.60   10.05
  -3   1   4  143.72   10.07
   3  -1  -3   60.37    4.65
  -3  -1   2  867.41   19.74
  -3   1   2  835.20   18.06
   3  -1  -2  815.04   17.73
  -3  -1   2  838.11   17.34
   3  -1  -1  322.56   11.77
  -3   1   1  326.36   11.07
  -3  -1   1  337.90   10.71
  -3  -1   1  350.89   12.48
  -3   1   1  317.45   12.30
  -3   1   1  316.87    7.58
   3  -1   0  945.98   21.02
  -3   1   0 1013.47   17.01
  -3  -1   0  963.77   20.29
   3  -1   1  785.05   19.93
  -3   1  -1  796.91   17.62
   3  -1   2  712.97   20.14
  -3   1  -2  695.83   18.41
   3  -1   3    6.53    2.40
  -3   1  -3    6.00    2.02
   3  -1   4  279.69   14.07
  -3   1  -4  306.90   14.77
  -3   1  -5    0.48    1.09
   3  -1   5    1.40    1.08
   3  -1   6  409.47   18.42
  -3   1  -6  415.87   19.60
  -3   1  -7  298.34   17.71
   3  -1   7  316.89   16.91
   3  -1   8   65.22    8.41
  -3   1  -8   73.80    9.73
  -3   1  -9   95.03   11.53
   3  -1   9  106.42   10.80
  -3   1 -10   91.43   11.94
   3  -1  10  113.08    7.67
   3   1  10   96.76    6.42
   3  -1  11    0.55    1.27
   3   1  11    0.65    1.31
   3   1  12    9.94    2.35
   3  -1  12    7.91    2.32
  -3   1 -12    9.90    4.81
   3  -1  13    2.35    1.37
   3   1  13    3.86    1.73
   3   1  14   10.40    2.28
   3  -1  14   10.03    2.36
   3  -1  15   27.48    3.72
   3   1  15   23.80    3.32
   3  -1  16    9.20    2.00
  -3  -1 -17   22.48    1.89
   3  -1  17   23.63    2.33
   3  -1  17   31.31    2.76
   3   1  17   23.67    2.38
  -3   2  18   15.02    1.69
  -3  -2  18   14.09    1.59
  -3   2  18   18.05    2.16
  -3   2  17   23.68    2.89
  -3   2  17   22.02    2.58
  -3   2  16   15.29    2.39
  -3   2  16   15.27    2.73
  -3   2  16   10.98    1.96
  -3  -2  16   11.30    1.98
  -3   2  15   23.62    3.08
  -3   2  15   21.59    3.37
  -3   2  15   23.94    3.16
  -3  -2  15   22.35    3.02
  -3   2  14   26.06    3.79
  -3   2  14   24.25    3.32
  -3  -2  14   24.55    3.30
  -3  -2  14   22.18    2.89
  -3  -2  13    2.17    1.10
  -3  -2  13    1.04    0.79
  -3   2  13    0.61    0.98
  -3  -2  12   11.08    2.28
  -3  -2  12   16.07    2.52
  -3   2  12   13.62    5.51
  -3   2  12   12.16    2.44
  -3  -2  12    9.89    5.50
  -3  -2  11  334.21   10.70
  -3   2  11  351.15   12.06
  -3  -2  11  368.88   25.87
  -3  -2  11  333.95   11.46
  -3   2  11  323.78   24.91
   3   2 -11  324.32   21.99
  -3  -2  10   40.83    3.69
  -3   2  10   44.02    8.83
   3   2 -10   50.57    8.48
  -3  -2  10   40.80    8.36
   3   2  -9  471.67   24.57
  -3  -2   9  516.22   27.24
  -3   2   9  501.64   27.72
  -3  -2   8    8.78    3.63
  -3   2   8    4.83    3.02
   3   2  -8   13.59    4.44
   3   2  -7  788.08   29.00
  -3  -2   7  760.91   28.75
  -3   2   7  760.44   29.68
  -3   2   6    5.51    2.76
  -3  -2   6    6.74    2.78
   3   2  -6    7.42    2.60
   3  -2  -5 1076.17   27.49
  -3   2   5 1094.20   29.98
  -3  -2   5 1031.85   28.02
   3   2  -5 1131.70   31.48
   3  -2  -4    6.07    2.29
   3  -2  -3  853.13   23.07
  -3   2   3  715.00   13.38
   3  -2  -2   22.57    3.88
  -3   2   2   24.30    2.88
  -3   2   1   94.52    5.89
   3  -2  -1  100.64    8.20
  -3   2   1   93.53    6.11
  -3  -2   1  102.48    5.99
  -3   2   0   58.79    5.32
  -3   2   0   58.28    4.74
   3  -2   0   62.09    6.56
  -3   2   0   45.31    4.83
  -3  -2   0   53.51    4.91
  -3  -2   0   66.22    4.81
  -3   2  -1  185.28   10.11
  -3  -2  -1  196.73    9.82
  -3   2  -1  191.04   10.38
   3  -2   1  192.58   11.80
   3  -2   2  506.31   19.73
  -3   2  -2  506.81   18.52
  -3   2  -3  163.20   11.39
   3  -2   3  161.71   11.66
   3  -2   4   46.68    6.71
  -3   2  -4   51.01    7.10
   3  -2   5   69.23    8.24
  -3   2  -5   61.53    8.05
   3  -2   6    4.50    2.24
  -3   2  -6    4.68    2.47
  -3   2  -7   92.97   10.92
   3  -2   7  104.18   10.74
   3  -2   8   18.81    5.79
  -3   2  -8   23.08    5.73
  -3   2  -9  265.03   20.22
   3  -2   9  309.57   12.83
   3  -2  10   87.15    6.93
  -3   2 -10   86.71   12.20
  -3   2 -11   63.24   10.83
   3  -2  11   59.65    5.86
   3  -2  12  105.28    7.62
   3   2  12  106.09    6.58
   3  -2  13  140.30    8.43
   3  -2  14   11.90    2.63
   3  -2  15  140.97    7.15
  -3  -2 -16    2.60    0.86
   3  -2  16    5.03    1.50
   3   2  16    2.06    0.86
   3  -2  16    2.58    0.89
  -3  -2 -17   96.43    3.51
   3  -2  17  119.94    4.55
  -3   3  17   43.82    3.29
  -3   3  17   45.96    2.97
  -3   3  16   12.71    2.04
  -3   3  16   14.83    2.32
  -3   3  15   22.98    3.17
  -3   3  15   20.67    2.75
  -3  -3  14  106.51    5.89
  -3   3  14  120.36    7.47
  -3  -3  13    1.11    0.76
  -3   3  13   -0.08    0.95
  -3   3  12  123.93    7.95
  -3  -3  12  112.93    6.45
  -3  -3  11  112.42    7.44
  -3   3  11  114.61    7.67
  -3  -3  11   99.78    6.12
  -3  -3  10   11.54    2.56
  -3  -3  10   19.24    3.22
  -3   3  10   12.35    2.76
   3   3 -10   13.81    6.04
  -3  -3   9   25.50    3.05
   3   3  -9   28.23    7.10
  -3   3   9   22.35    3.28
  -3  -3   9   22.92    3.54
  -3  -3   8  105.19    6.13
  -3  -3   8  108.78    7.58
   3   3  -8  100.33   13.34
   3   3  -7   57.35    9.62
   3   3  -6    0.01    1.65
   3   3  -5    4.73    2.79
   3  -3  -4   19.06    4.56
   3   3  -4   17.94    4.79
   3  -3  -3   28.02    5.60
  -3   3   2  170.98   10.21
   3  -3  -2  183.72   13.72
   3  -3  -1  905.32   30.18
  -3   3   1  788.97   23.17
   3  -3   0    0.31    1.88
  -3   3   0    4.34    1.92
  -3   3  -1   94.08    8.86
   3  -3   1   99.12   10.27
   3  -3   2    1.79    2.16
  -3   3  -2    1.02    1.31
   3  -3   3   86.45    9.99
  -3   3  -3   92.50    9.88
   3  -3   4   38.88    7.21
  -3   3  -4   45.15    7.87
   3  -3   5    5.85    3.13
  -3   3  -5    7.17    3.34
   3  -3   6  121.06   12.78
  -3   3  -6  125.64   13.67
   3  -3   7   -1.39    2.30
   3  -3   7   -0.13    1.64
   3  -3   8   60.01   10.52
  -3   3  -8   65.16   10.66
   3  -3   8   60.93    6.54
   3  -3   9   32.80    4.37
  -3   3  -9   36.74    8.49
   3  -3  10  148.40    9.10
   3  -3  11  176.27    9.57
   3  -3  12    0.86    1.58
  -3  -3 -12    2.74    1.28
  -3  -3 -13    7.01    1.74
   3  -3  13    7.30    2.07
  -3  -3 -14   -0.44    0.77
   3  -3  14   -0.68    1.28
  -3  -3 -15    6.55    1.28
   3  -3  15    6.40    1.51
   3  -3  16   -0.48    0.57
   3   3  16    0.74    0.57
  -3  -3 -16    1.50    0.60
  -3   4  16   79.64    3.82
  -3   4  15   11.65    1.82
   3  -4 -15   12.35    1.52
  -3   4  15   13.42    1.76
  -3   4  14   95.09    5.17
  -3  -4  14   90.26    4.75
   3  -4 -14   82.28    4.47
  -3   4  14  101.44    5.83
  -3   4  13   95.10    5.70
  -3  -4  13   94.30    5.27
  -3   4  13   91.01    6.03
   3  -4 -13   88.84    5.15
  -3  -4  12  421.32   12.80
   3  -4 -12  430.34   12.02
  -3  -4  12  433.02   11.99
  -3   4  12  461.51   13.28
  -3   4  11   34.06    3.82
  -3  -4  11   27.72    3.22
  -3  -4  11   29.01    3.85
  -3  -4  10  263.61    9.81
  -3  -4  10  278.16   12.27
  -3  -4   9  424.63   12.61
  -3  -4   9  427.85   15.23
  -3  -4   8  341.28   11.30
   3   4  -8  348.44   26.35
  -3  -4   8  350.12   13.90
  -3  -4   7   22.63    2.92
  -3  -4   7   24.38    3.69
   3   4  -7   26.47    7.27
  -3  -4   6   82.21    6.63
  -3  -4   6   76.32    5.14
   3   4  -6   80.49   12.14
  -3  -4   5   68.66    4.76
  -3  -4   5   62.82    4.85
   3   4  -5   77.45   11.49
  -3  -4   5   68.95    5.99
  -3  -4   4  308.03   10.84
  -3  -4   4  310.45    9.84
   3   4  -4  315.88   22.42
  -3  -4   4  339.66   13.02
   3   4  -3   49.73    8.77
   3  -4  -2  194.77   17.28
  -3  -4   2  209.28   10.06
   3  -4  -1  349.99   23.36
   3  -4   0  234.71   19.12
  -3   4  -1   18.12    4.56
  -3  -4  -1   20.90    3.16
  -3  -4  -1   15.39    2.37
  -3  -4  -2  186.66    9.21
   3  -4   2  148.61   15.35
  -3   4  -2  164.96   14.85
  -3  -4  -2  162.09    7.75
   3  -4   3   18.77    5.59
  -3  -4  -3   16.18    2.58
  -3  -4  -3   29.93    4.02
  -3   4  -3   14.23    4.90
   3  -4   4  289.18   21.98
  -3  -4  -4  333.79   11.61
  -3   4  -4  351.90   23.78
  -3  -4  -4  337.35   12.35
  -3  -4  -5   16.01    2.69
   3  -4   5   16.08    5.89
   3  -4   5   15.33    3.03
  -3   4  -5   19.68    6.05
  -3  -4  -6  253.61   10.48
   3  -4   6  260.18   11.69
   3  -4   6  239.63   20.37
  -3   4  -6  274.21   22.73
   3  -4   7   -0.42    1.30
  -3  -4  -7    3.08    1.32
  -3  -4  -8  162.14    8.53
   3  -4   8  154.13    8.85
  -3  -4  -9  215.55    9.70
   3  -4   9  194.34    9.66
   3  -4  10  300.86   11.49
  -3  -4 -10  319.67   11.46
  -3  -4 -11   86.56    5.73
   3  -4  11   83.48    5.72
  -3  -4 -11   76.16    5.06
   3  -4  12  264.73    9.21
  -3  -4 -12  296.54    9.85
  -3  -4 -13    2.94    1.01
   3  -4  13    4.02    1.12
   3  -4  14   69.14    3.38
  -3  -4 -14   76.55    3.89
  -3  -4 -15   14.22    1.35
   3  -5 -14    1.52    0.74
  -3   5  14    1.63    0.67
  -3   5  13    7.63    1.48
  -3   5  12    0.48    0.80
  -3  -5  12    1.97    0.81
  -3  -5  12   -0.06    0.57
  -3  -5  11    0.41    0.63
  -3   5  11   -0.20    0.86
  -3   5  10   53.85    4.60
  -3  -5  10   45.89    4.52
  -3  -5  10   49.78    3.84
  -3  -5   9   13.98    2.17
  -3   5   9   14.71    2.56
  -3   5   8   10.06    2.41
  -3  -5   8    9.47    1.84
  -3  -5   8    7.42    2.12
  -3   5   7    3.22    1.44
  -3  -5   7    3.81    1.34
  -3  -5   7    3.66    1.65
  -3   5   6   22.08    3.15
  -3  -5   6   25.17    2.92
  -3  -5   6   24.12    3.70
  -3  -5   5    0.05    0.61
  -3  -5   5   -0.29    0.75
  -3  -5   5    1.31    1.21
  -3  -5   4   65.39    5.27
  -3  -5   4   66.28    4.69
  -3  -5   4   73.27    6.82
   3  -5  -3    3.49    1.57
  -3  -5   3    4.59    1.56
  -3  -5   3    2.94    1.66
  -3  -5   2  173.11    8.58
   3  -5  -2  184.31    9.53
   3   5  -2  193.24   19.59
  -3  -5   1    9.93    2.20
  -3  -5   1    8.95    1.92
   3  -5  -1   11.67    2.54
  -3  -5   0   78.14    5.85
  -3  -5   0   77.31    5.56
  -3  -5   0   84.59    6.92
   3  -5   0   85.02    6.25
   3   5   0   66.09   11.50
  -3  -5  -1    6.25    1.77
  -3  -5  -1    8.59    2.42
  -3  -5  -2   31.99    4.24
  -3  -5  -2   30.08    3.55
  -3  -5  -3    8.01    1.89
  -3  -5  -3    5.36    1.89
  -3  -5  -4   84.09    5.87
  -3  -5  -4   84.66    6.67
  -3  -5  -5   11.42    2.24
  -3  -5  -5   10.94    2.53
  -3  -5  -6   23.03    3.43
  -3  -5  -6   24.27    3.15
  -3  -5  -7    3.81    1.31
  -3  -5  -7    5.99    1.77
  -3  -5  -8   17.16    2.63
  -3  -5  -8   13.65    2.50
  -3  -5  -9    3.85    1.36
  -3  -5  -9    4.90    1.41
  -3  -5 -10    3.85    1.11
  -3  -5 -10    5.76    1.40
  -3  -5 -10    5.67    1.45
  -3  -5 -11    0.41    0.51
  -3  -5 -11   -0.32    0.62
  -3  -5 -11    1.40    0.71
  -3  -5 -12    2.96    0.80
  -3  -5 -13   27.04    1.81
   3  -6 -11    0.01    0.45
  -3  -6  10   11.23    1.55
   3  -6 -10   13.87    1.98
  -3  -6   9   14.32    1.54
   3  -6  -9   12.96    2.09
  -3  -6   9    9.82    1.76
  -3  -6   8    6.40    1.08
   3  -6  -8    6.87    1.76
  -3  -6   8    6.51    1.66
  -3  -6   7  151.27    5.26
   3  -6  -7  141.17    7.26
  -3  -6   7  156.16    7.54
   3  -6  -6    9.73    2.09
  -3  -6   6    9.05    2.03
   3  -6  -5  124.19    7.05
  -3  -6   5  136.82    7.75
  -3  -6   4  128.69    6.04
   3  -6  -4  129.06    7.30
  -3  -6   4  140.76    8.02
  -3  -6   3   46.54    3.89
   3  -6  -3   46.66    4.43
  -3  -6   3   59.88    5.37
  -3  -6   2   45.10    4.06
  -3  -6   2   41.64    4.52
   3  -6  -2   34.39    3.75
  -3  -6   1    1.45    0.93
  -3  -6   1    2.54    1.36
  -3  -6   0   28.03    3.31
  -3  -6   0   27.77    3.70
  -3  -6  -1    0.89    0.95
  -3  -6  -2   96.82    6.01
  -3  -6  -3  134.59    6.98
  -3  -6  -3  125.85    6.20
  -3  -6  -4  184.93    8.01
  -3  -6  -4  177.11    8.59
  -3  -6  -4  174.07    7.12
  -3  -6  -5  124.92    6.40
  -3  -6  -5  121.38    5.80
  -3  -6  -5  119.25    6.76
  -3  -6  -6    0.21    0.65
  -3  -6  -6    1.82    0.81
  -3  -6  -6    1.40    0.98
  -3  -6  -7   44.79    3.23
  -3  -6  -7   44.07    3.58
  -3  -6  -7   45.61    3.45
  -3  -6  -8   14.87    1.87
  -3  -6  -8   14.29    1.81
  -3  -6  -8   10.13    1.64
  -3  -6  -9   17.45    1.69
  -3  -6  -9   18.68    1.72
  -3  -7   6    6.54    1.06
  -3  -7   5   24.43    2.25
  -3  -7   4   52.93    3.39
  -3  -7   3   81.22    4.35
  -3  -7   2    0.09    0.62
  -3  -7   1   14.89    1.49
  -3  -7   1   14.43    1.91
  -3  -7   0    9.33    1.22
  -3  -7   0   13.40    1.89
  -3  -7  -1   37.09    2.50
  -3  -7  -1   39.58    3.07
  -3  -7  -2    3.45    0.82
  -3  -7  -2    5.21    1.17
  -3  -7  -3    3.25    0.82
  -3  -7  -3    3.94    0.98
  -3  -7  -4   29.07    2.08
  -3  -7  -4   34.04    2.38
  -4   0  19   -0.32    0.60
  -4   0  18  318.23    9.81
  -4   0  18  318.63    8.67
  -4   0  17    1.14    1.11
  -4   0  16  226.88    9.98
  -4   0  16  228.27    9.62
  -4   0  15   -0.65    1.14
  -4   0  15    1.46    1.06
  -4   0  14  135.20    8.25
  -4   0  14  143.21    8.27
  -4   0  13    1.36    1.39
  -4   0  13    2.09    1.44
  -4   0  13   -0.37    2.51
  -4   0  12    5.76    2.05
  -4   0  12    2.24    1.41
  -4   0  12    5.15    4.03
  -4   0  11   -3.81    3.04
  -4   0  11    0.79    0.71
  -4   0  11   -0.61    2.54
  -4   0  10  183.98   15.19
  -4   0  10  188.49   17.66
  -4   0   9    1.47    1.67
  -4   0   9   -0.08    2.01
  -4   0   8   17.78    3.37
  -4   0   8   13.34    4.38
  -4   0   7    0.80    0.91
  -4   0   7    2.84    2.13
  -4   0   6  252.05   16.12
  -4   0   6  275.14   13.00
  -4   0   5   -0.78    1.21
  -4   0   5    0.40    1.61
   4   0  -4  618.71   12.37
   4   0  -4  608.77    9.50
  -4   0   4  634.25   19.19
   4   0  -3   -0.56    0.69
  -4   0   3   -0.82    1.27
  -4   0   2  108.59    8.36
  -4   0   2  119.49    7.85
  -4   0   2  125.95    8.52
   4   0  -2  115.43    6.85
  -4   0   1    0.23    1.32
  -4   0   1   -0.09    0.88
  -4   0   1   -0.35    1.07
  -4   0   0 3861.45   45.74
  -4   0   0 3877.47   51.17
  -4   0  -1    0.56    0.80
  -4   0  -2 3367.64   41.29
  -4   0  -3    0.63    0.89
  -4   0  -3   -0.48    1.01
  -4   0  -4 2182.57   41.00
  -4   0  -4 2134.61   30.98
  -4   0  -5    0.80    0.99
  -4   0  -5   -0.68    1.13
  -4   0  -6   86.99    9.49
   4   0   6   80.59    8.95
   4   0   7    2.17    2.22
  -4   0  -7    0.28    1.56
   4   0   8  783.24   30.37
   4   0   9    2.42    2.01
   4   0  10  108.63    7.32
   4   0  11    0.69    1.70
   4   0  12    4.24    1.88
   4   0  13   -1.25    1.18
   4   0  14    4.27    1.62
   4   0  15   -0.45    1.19
   4   0  16    1.73    1.06
   4   0  17    0.14    0.58
  -4   1  19   43.47    2.68
  -4  -1  19   39.77    2.69
  -4   1  19   40.38    2.63
  -4   1  18   11.84    1.86
  -4  -1  18   10.35    1.78
  -4   1  18   13.01    1.95
  -4   1  17  140.95    7.08
  -4  -1  16   46.07    4.37
  -4   1  16   41.02    4.28
  -4   1  16   44.71    4.25
  -4  -1  15  133.07    7.77
  -4   1  15  141.81    8.27
  -4   1  15  128.66    7.67
  -4   1  14    7.81    1.79
  -4   1  14    9.94    2.39
  -4  -1  14    7.78    2.10
  -4  -1  14   10.48    2.29
  -4   1  14    9.12    2.26
  -4   1  13    0.70    1.14
  -4   1  13    2.37    1.45
  -4  -1  13    1.91    1.48
  -4   1  13    0.54    3.45
  -4  -1  13    1.59    1.18
  -4   1  13    0.43    1.01
  -4  -1  13    4.99    3.35
  -4  -1  12  620.51   36.17
  -4   1  12  557.91   14.86
  -4  -1  12  559.12   13.07
  -4   1  12  578.38   35.26
  -4  -1  12  530.79   14.39
  -4   1  12  533.66   15.52
  -4   1  12  612.69   17.24
  -4  -1  12  558.68   15.76
  -4   1  11  451.60   29.67
  -4  -1  11  414.30   11.00
  -4   1  11  417.73   12.59
  -4  -1  11  425.23   13.22
  -4  -1  11  458.23   29.48
  -4   1  11  416.54   13.24
  -4   1  10   18.46    6.14
  -4  -1  10   17.03    5.60
  -4  -1   9  747.46   33.43
  -4   1   9  811.46   35.33
  -4   1   8   70.64    7.17
   4   1  -8   78.88    8.05
  -4   1   8   27.94    6.61
  -4   1   7  777.03   30.99
  -4  -1   7  803.07   30.64
   4   1  -7  805.15   22.87
  -4   1   7  765.28   23.77
  -4   1   6   16.58    3.64
  -4   1   6   17.35    4.49
  -4  -1   6   18.24    4.52
   4   1  -6   14.42    2.95
   4  -1  -5   90.63    6.08
   4   1  -5   82.44    6.66
   4  -1  -4  543.29   15.29
  -4  -1   4  585.97   18.85
   4  -1  -3    6.96    1.97
  -4  -1   3    8.36    2.37
  -4   1   2   29.43    4.02
   4  -1  -2   27.21    3.87
  -4  -1   2   29.80    3.88
  -4  -1   2   29.80    4.38
  -4   1   1  261.15   11.62
  -4  -1   1  261.78   11.25
  -4  -1   1  284.03   13.08
  -4   1   1  242.01   12.66
   4  -1  -1  272.94   12.38
  -4  -1   1  276.41   12.99
  -4   1   1  260.22    7.78
   4  -1   0  263.98   12.67
  -4   1   0  241.88   12.88
  -4  -1   0  268.59   13.42
  -4   1   0  269.95    9.63
  -4  -1   0  285.08   12.85
   4  -1   1    7.69    2.48
  -4  -1  -1    9.87    2.57
  -4   1  -1    9.51    2.16
   4  -1   2    6.42    2.55
  -4   1  -2    3.43    1.55
  -4   1  -3  341.17   15.31
   4  -1   3  344.36   16.88
  -4   1  -4   59.86    7.11
   4  -1   4   43.30    6.54
   4  -1   5  464.29   21.03
  -4   1  -5  431.11   15.44
  -4   1  -5  440.65   20.19
   4  -1   6   61.21    7.99
  -4   1  -6   61.38    8.19
   4  -1   7  371.10   20.36
  -4   1  -7  377.10   21.54
  -4   1  -8  255.36   18.85
   4  -1   8  282.99   18.57
   4  -1   9   49.76    8.26
   4  -1   9   53.90    5.46
  -4   1  -9   37.61    7.60
   4   1  10   60.92    5.16
   4   1  10   55.50    8.99
   4  -1  10   62.62    5.96
  -4   1 -10   50.64    9.41
   4  -1  11  261.49   11.83
  -4   1 -11  253.09   21.41
   4   1  11  267.07   10.88
   4   1  12   54.68    4.96
   4  -1  12   47.71    5.18
   4  -1  13  283.69   11.79
   4   1  13  272.23   10.82
   4   1  14    1.71    1.02
   4  -1  14    0.82    1.30
   4   1  15    5.08    1.54
   4  -1  15    4.77    1.72
  -4  -1 -15    4.24    1.09
   4  -1  16   -0.43    0.90
   4   1  17   13.18    1.53
   4  -1  17   17.16    1.67
  -4   2  18   16.51    1.65
  -4  -2  18   15.96    1.63
  -4   2  17   -0.67    0.69
  -4  -2  17   -0.12    0.67
  -4   2  17   -0.54    0.83
  -4   2  17    0.82    0.72
  -4   2  16    9.81    1.90
  -4   2  16    8.99    1.89
  -4  -2  16    6.58    1.62
  -4   2  16    9.41    2.03
  -4  -2  15  115.34    5.91
  -4   2  15  127.85    6.94
  -4   2  15  122.03    7.52
  -4  -2  14   27.05    3.02
  -4   2  14   29.43    3.92
  -4   2  14   27.15    3.48
  -4  -2  14   23.75    3.11
  -4   2  14   29.27    3.63
  -4  -2  13   39.29    3.74
  -4   2  13   40.81    4.40
  -4   2  13   47.14    5.00
  -4  -2  13   46.41    4.48
  -4   2  13   43.08    4.46
  -4   2  12   28.94    8.32
  -4  -2  12   42.12    3.86
  -4  -2  12   49.55    4.74
  -4   2  12   52.21    5.02
  -4   2  12   43.42    4.76
  -4  -2  12   44.27    4.39
  -4  -2  12   54.28   10.65
  -4   2  11  539.84   33.37
  -4   2  11  506.80   14.89
  -4  -2  11  512.33   13.39
  -4  -2  11  580.72   16.50
  -4  -2  11  510.64   14.47
  -4  -2  11  545.53   32.30
  -4   2  11  554.78   16.53
  -4  -2  10   94.32    5.65
  -4  -2  10   98.38   13.24
  -4  -2  10   98.63    6.89
  -4  -2  10   88.48    5.91
  -4   2  10   91.72   13.33
  -4   2  10   95.53    6.69
  -4   2  10   85.40    6.01
  -4   2   9   51.05    9.33
  -4  -2   9   50.96    9.03
   4   2  -9   45.04    7.41
  -4   2   8    6.76    3.25
  -4   2   8   20.06    4.53
  -4  -2   8    3.66    2.49
   4   2  -8   16.28    5.16
   4   2  -7    2.68    1.20
   4   2  -6   49.05    7.02
   4  -2  -5    0.90    1.37
   4   2  -5    0.84    0.96
   4  -2  -4  233.60   13.04
   4  -2  -3   50.76    6.25
   4  -2  -2  119.78    9.60
  -4   2   1  340.73   13.43
   4  -2  -1  359.37   16.87
  -4  -2   1  361.22   13.30
  -4   2   1  362.08   12.00
   4  -2   0    6.60    2.84
  -4  -2   0   10.39    2.33
  -4   2   0    4.52    2.01
  -4   2   0    8.35    2.26
  -4  -2   0    3.76    1.75
  -4   2   0    6.84    1.93
   4  -2   1    3.14    2.21
  -4   2  -1    1.39    1.55
  -4  -2  -1    4.58    2.33
  -4   2  -1    2.02    1.48
   4  -2   2   30.09    5.54
  -4   2  -2   29.50    4.79
   4  -2   3   10.42    3.57
  -4   2  -3    6.72    2.65
   4  -2   4   55.52    8.05
  -4   2  -4   67.95    8.31
   4  -2   5    1.18    1.73
  -4   2  -5    1.10    1.25
   4  -2   6   16.65    4.79
  -4   2  -6    9.60    3.75
   4  -2   7   16.09    5.13
  -4   2  -7   15.32    4.58
   4  -2   8   41.54    4.99
   4  -2   8   32.52    7.12
  -4   2  -8   38.80    8.01
   4  -2   9  252.50   19.19
  -4   2  -9  240.69   19.98
   4  -2   9  278.63   12.62
  -4   2 -10  124.59   14.92
   4  -2  10  124.27    8.53
   4  -2  11   28.03    4.21
   4  -2  12    5.78    2.14
   4  -2  13   74.61    6.07
  -4  -2 -14   38.01    3.40
   4  -2  14   45.56    4.38
  -4  -2 -15    4.63    1.14
   4  -2  15    3.94    1.48
   4   2  16   14.90    1.62
  -4  -2 -16   10.71    1.25
   4  -2  16   10.93    1.36
  -4   3  17    0.21    0.57
   4  -3 -17    0.45    0.35
  -4   3  17    1.38    0.73
  -4   3  16   28.44    3.06
  -4   3  16   22.36    2.45
  -4   3  15    1.22    0.87
  -4  -3  15    0.61    0.69
  -4   3  15    0.50    0.84
  -4   3  14   41.44    4.33
  -4  -3  14   35.88    3.35
  -4   3  14   37.28    3.96
  -4   3  13   13.71    2.65
  -4  -3  13   10.94    1.98
  -4   3  13   16.08    2.92
  -4  -3  13   14.15    2.47
  -4  -3  12  116.86    6.58
  -4   3  12   98.57    7.12
  -4  -3  12   96.18    6.73
  -4  -3  11  160.71    7.68
  -4  -3  11  163.94    9.17
  -4   3  11  161.24    9.03
  -4  -3  10  167.63    9.48
  -4  -3  10  167.83    7.87
  -4   3  10  176.88    9.41
   4   3 -10  178.76   18.27
  -4  -3   9   82.64    5.47
  -4   3   9   84.20    6.45
   4   3  -9   89.65   12.58
  -4  -3   8  178.15    7.85
  -4  -3   8  164.38    7.74
   4   3  -8  159.87   16.61
  -4  -3   8  173.30    9.42
  -4  -3   7  136.32    6.62
   4   3  -7  142.19   15.14
  -4  -3   7  149.92    8.45
   4   3  -6  243.33   18.77
   4  -3  -5  485.06   23.74
   4   3  -5  499.26   25.57
   4  -3  -4  260.07   17.44
   4   3  -4  276.93   18.19
   4  -3  -3  158.63   13.47
   4  -3  -2  876.54   31.43
   4  -3  -1   -0.07    1.80
   4  -3   0  220.59   16.15
  -4   3   0  213.28   12.60
   4  -3   1   -1.23    2.25
  -4   3  -1   -1.09    1.86
  -4   3  -2   27.87    5.35
   4  -3   2   24.65    5.94
   4  -3   3   33.75    6.94
  -4   3  -3   34.14    6.29
   4  -3   4   59.95    9.50
  -4   3  -4   62.08    8.78
   4  -3   5  101.75   12.37
  -4   3  -5  106.73   12.11
  -4  -3  -5  109.79    6.42
  -4  -3  -6    2.67    1.07
   4  -3   6    3.41    1.72
  -4   3  -6    0.79    1.72
   4  -3   7    2.74    2.99
  -4  -3  -7    1.46    1.07
   4  -3   7    3.63    2.02
  -4   3  -7    0.19    1.92
   4  -3   8  332.06   23.38
  -4  -3  -8  394.66   12.98
  -4   3  -8  371.42   25.70
   4  -3   8  376.09   14.63
  -4  -3  -9    0.03    0.86
   4  -3   9    1.32    1.62
  -4  -3 -10   18.23    2.92
   4  -3  10   18.17    3.35
  -4  -3 -11  102.35    6.54
   4  -3  11  105.37    7.29
  -4  -3 -12   66.24    5.02
   4  -3  12   64.23    5.38
  -4  -3 -13   72.93    4.83
   4  -3  13   74.14    5.29
  -4  -3 -14    0.50    0.64
   4  -3  14   -0.64    1.04
  -4  -3 -15    7.23    1.14
   4  -3  15    8.11    1.46
  -4   4  16   51.51    2.96
  -4   4  15   37.65    2.77
  -4   4  15   45.47    3.40
  -4   4  14  206.69    7.46
  -4  -4  14  195.03    6.70
  -4   4  14  222.20    8.39
  -4  -4  13   38.15    3.27
  -4   4  13   40.31    4.00
  -4  -4  13   37.11    3.39
  -4   4  13   41.81    3.79
  -4  -4  12   54.56    4.27
  -4  -4  12   39.68    4.13
  -4   4  12   47.49    4.58
  -4   4  12   48.67    4.36
  -4   4  11   18.29    3.08
  -4  -4  11   17.62    2.58
  -4  -4  11   15.91    2.85
  -4   4  11   20.64    3.02
  -4  -4  10   11.54    2.13
  -4  -4  10   12.40    2.77
  -4  -4   9   95.54    6.01
  -4  -4   9   97.01    7.45
  -4  -4   8   15.00    2.42
  -4  -4   8   12.58    2.83
   4   4  -8   21.66    6.98
  -4  -4   7  300.96   10.65
  -4  -4   7  292.24   10.41
   4   4  -7  298.82   23.97
  -4  -4   7  303.91   13.00
  -4  -4   6  294.92   10.83
  -4  -4   6  305.29   10.48
   4   4  -6  315.41   24.03
  -4  -4   6  300.41   12.76
  -4  -4   5  190.92    8.83
   4   4  -5  187.77   18.04
  -4  -4   5  195.91    8.27
  -4  -4   5  193.48   10.12
  -4   4   5  182.02    8.73
  -4  -4   4  166.89    8.35
  -4  -4   4  187.25    9.95
  -4  -4   4  169.34    7.63
  -4  -4   3    5.90    1.71
   4  -4  -3    9.05    4.15
  -4  -4   3    7.33    1.67
   4   4  -3    4.10    2.77
  -4  -4   3    6.50    1.97
  -4  -4   2  213.16    9.33
   4  -4  -2  213.55   19.14
  -4  -4   2  219.09    8.98
  -4  -4   2  209.06    8.08
   4  -4  -1  279.83   21.79
  -4  -4   1  277.72   10.59
  -4  -4   1  277.34   10.10
  -4  -4   1  261.75    8.82
  -4  -4   1  303.01   12.17
  -4  -4   0  108.61    6.68
  -4  -4   0  114.93    6.53
  -4  -4   0  107.48    5.59
   4  -4   0  101.54   13.19
  -4  -4   0  129.03    7.94
   4  -4   1   -1.19    3.43
  -4  -4  -1    0.15    0.82
  -4  -4  -1    0.64    1.07
   4  -4   2  235.63   20.27
  -4  -4  -2  227.28    9.43
  -4  -4  -2  227.43   10.33
   4  -4   3   -0.74    2.05
  -4  -4  -3    1.38    1.04
  -4  -4  -3    1.39    1.27
  -4   4  -3   -2.14    3.37
   4  -4   4  154.66   16.88
  -4  -4  -4  168.53    8.37
  -4   4  -4  169.15   16.37
  -4  -4  -4  159.35    8.57
  -4  -4  -5   75.52    5.73
   4  -4   5   75.14    6.36
  -4   4  -5   72.72   11.12
  -4  -4  -5   68.62    5.62
   4  -4   6  539.37   17.05
  -4  -4  -6  525.53   15.13
  -4   4  -6  563.81   31.71
  -4  -4  -6  498.02   15.00
   4  -4   7    9.41    2.49
  -4  -4  -7   11.10    2.33
  -4  -4  -7    9.37    2.12
   4  -4   8  117.08    7.88
  -4  -4  -8  133.51    7.53
  -4  -4  -8  143.37    7.89
   4  -4   9    3.46    1.74
  -4  -4  -9    2.80    1.13
  -4  -4 -10    1.43    0.97
   4  -4  10    2.14    1.52
  -4  -4 -11    2.05    0.97
   4  -4  11    0.83    1.06
  -4  -4 -12    3.00    1.04
   4  -4  12   -0.55    0.85
  -4  -4 -13  105.68    4.73
   4  -4  13   99.63    4.62
  -4  -4 -14   45.69    2.57
   4  -4  14   37.55    2.18
  -4   5  14   42.29    2.68
   4  -5 -14   40.89    2.74
  -4  -5  13  120.00    4.59
  -4   5  13  115.83    5.20
  -4  -5  12   17.79    2.06
  -4  -5  12   13.73    1.86
  -4   5  12   17.15    2.34
  -4  -5  11  102.25    5.14
  -4  -5  11   91.26    5.60
  -4   5  11  102.00    5.82
  -4   5  10    0.33    0.89
  -4  -5  10    0.15    0.54
  -4  -5  10    0.42    0.84
  -4  -5   9   21.11    2.64
  -4   5   9   20.65    2.96
  -4  -5   9   18.14    3.13
  -4   5   8    1.39    1.17
  -4  -5   8    8.57    2.20
  -4  -5   8    6.46    2.38
  -4  -5   7  170.93    7.66
  -4   5   7  180.77    8.57
  -4  -5   7  166.64    9.41
  -4  -5   6   -0.38    0.62
  -4  -5   6    0.86    0.91
  -4  -5   6   -0.41    1.06
  -4   5   6   -0.37    1.13
  -4  -5   5   50.04    4.45
  -4  -5   5   56.33    4.44
  -4  -5   5   57.14    5.68
  -4  -5   4   21.33    3.61
  -4  -5   4   18.92    3.03
  -4  -5   4   17.28    2.60
  -4  -5   3   70.14    5.54
  -4  -5   3   78.36    5.03
   4  -5  -3   69.61    5.67
  -4  -5   3   71.30    6.32
  -4  -5   2  181.62    8.99
  -4  -5   2  206.29    7.99
  -4  -5   2  186.28   10.04
  -4  -5   1    1.79    1.21
  -4  -5   1    1.46    0.96
  -4  -5   0    0.43    0.76
  -4  -5   0    0.98    0.86
  -4  -5  -1  127.04    7.54
  -4  -5  -1  128.80    7.30
  -4  -5  -1  147.29    8.85
  -4  -5  -2    0.24    0.73
  -4  -5  -2    0.72    0.95
  -4  -5  -2    2.41    1.52
  -4  -5  -3  222.48    9.98
   4  -5   3  185.84    9.66
  -4  -5  -3  200.15    9.04
  -4  -5  -3  198.07   10.05
  -4  -5  -4   60.69    5.52
   4  -5   4   51.69    5.17
  -4  -5  -4   60.74    4.97
   4  -5   5   74.30    6.01
  -4  -5  -5   81.74    5.70
  -4  -5  -5   84.79    6.37
   4  -5   6    8.46    2.22
  -4  -5  -6    9.93    2.03
  -4  -5  -6    9.07    2.13
  -4  -5  -7   98.34    6.07
  -4  -5  -7  100.06    6.00
   4  -5   7   80.66    5.66
  -4  -5  -7   94.83    6.18
  -4  -5  -8   43.56    3.81
   4  -5   8   39.88    3.79
  -4  -5  -8   44.77    3.91
  -4  -5  -8   47.59    4.15
  -4  -5  -9  239.74    7.92
  -4  -5  -9  246.01    8.41
   4  -5   9  230.36    8.11
  -4  -5  -9  232.04    7.89
  -4  -5 -10   13.58    1.63
  -4  -5 -10   16.30    2.02
   4  -5  10   14.60    1.87
  -4  -5 -11   16.16    1.78
  -4  -5 -12   43.22    2.44
  -4  -6  10    2.39    0.80
   4  -6 -10    1.96    0.78
  -4  -6   9   15.93    1.59
  -4  -6   9   12.32    1.87
   4  -6  -9   10.93    1.71
  -4  -6   8   11.06    1.57
  -4  -6   8    9.62    2.13
  -4  -6   7    0.68    0.89
  -4  -6   7    0.98    0.54
   4  -6  -7    2.49    1.05
  -4  -6   7    2.03    1.17
  -4  -6   6    0.50    0.52
  -4  -6   6    0.39    0.82
  -4  -6   5   45.33    3.34
   4  -6  -5   45.19    3.90
  -4  -6   5   51.95    4.72
  -4  -6   4   42.41    3.70
  -4  -6   4   53.58    5.11
  -4  -6   3   11.62    1.97
  -4  -6   3   10.46    2.26
  -4  -6   2    3.66    1.26
  -4  -6   2    2.44    1.29
  -4  -6   1   40.48    3.81
  -4  -6   1   42.74    4.38
  -4  -6   0   29.03    3.27
  -4  -6   0   26.59    3.50
  -4  -6  -1   33.36    3.51
  -4  -6  -1   29.17    3.57
  -4  -6  -2   13.24    2.22
  -4  -6  -2   14.05    2.47
  -4  -6  -3    0.86    0.80
  -4  -6  -3    1.21    0.89
  -4  -6  -4   30.45    3.15
  -4  -6  -4   27.23    2.79
  -4  -6  -5   70.03    4.54
  -4  -6  -5   67.56    4.21
  -4  -6  -6    1.70    0.88
  -4  -6  -6    0.45    0.45
  -4  -6  -7    2.62    0.86
  -4  -6  -7    3.46    0.91
  -4  -6  -7    1.27    0.69
  -4  -6  -8    4.36    0.90
  -4  -6  -8    6.84    1.13
  -4  -6  -9    4.89    0.79
  -4  -7   5   -0.05    0.38
  -4  -7   4   41.30    2.70
  -4  -7   3   15.24    1.69
  -4  -7   3   22.35    2.12
  -4  -7   2   43.81    2.75
  -4  -7   2   52.46    3.28
  -4  -7   1    0.51    0.34
  -4  -7   1    0.59    0.39
  -4  -7   1    0.24    0.47
  -4  -7   0   27.69    1.96
  -4  -7   0   30.42    2.48
  -4  -7  -1    2.40    0.66
  -4  -7  -1    2.24    0.70
  -4  -7  -2   23.88    1.83
  -4  -7  -2   25.78    2.04
  -4  -7  -3   17.55    1.49
  -5   0  19    0.85    0.55
  -5   0  18  109.59    5.53
  -5   0  18  102.12    4.64
  -5   0  17   -0.57    0.95
  -5   0  17    2.47    1.28
  -5   0  16   11.87    2.25
  -5   0  15    0.50    0.95
  -5   0  15    0.34    1.00
  -5   0  14   21.12    3.22
  -5   0  14   11.29    2.45
  -5   0  13   -0.60    1.10
  -5   0  13   -0.19    1.05
  -5   0  12   83.63    6.31
  -5   0  12   81.17   13.58
  -5   0  12   88.16    6.40
  -5   0  11   -0.26    1.04
  -5   0  11   -0.33    0.84
  -5   0  11   -0.77    2.09
  -5   0  10  101.66   13.56
  -5   0   9    0.13    2.36
  -5   0   8   89.38   12.05
  -5   0   8  253.46   14.55
  -5   0   7    0.85    1.07
  -5   0   6   64.56    7.10
  -5   0   5   -1.01    1.24
   5   0  -4  301.84   10.95
  -5   0   4  338.26   15.94
  -5   0   3    0.22    1.04
   5   0  -3    0.04    0.95
  -5   0   3   -1.50    1.28
  -5   0   2  830.19   26.67
  -5   0   2  860.33   24.65
   5   0  -2  880.54   22.08
  -5   0   1   -0.19    1.64
   5   0  -1   -2.01    1.54
  -5   0   1    0.25    1.06
  -5   0   1    0.33    1.40
  -5   0   0  418.75   19.38
  -5   0   0  487.50   18.19
  -5   0  -1   -0.02    0.92
  -5   0  -2   66.24    6.58
  -5   0  -3   -1.67    1.28
  -5   0  -4   32.86    4.49
   5   0   5   -5.26    2.64
   5   0   6   92.35   10.42
   5   0   7   -0.86    1.50
   5   0   8   23.73    5.93
   5   0   9   -0.64    3.04
   5   0   9    3.00    2.12
   5   0  10  118.28   13.82
   5   0  10  119.37    7.76
   5   0  11   -0.29    1.45
   5   0  12   42.71    4.58
   5   0  13   -1.47    1.22
   5   0  14   97.62    5.95
   5   0  15    1.52    1.05
   5   0  16    5.12    1.13
  -5   1  19   58.75    2.89
  -5  -1  19   56.71    2.89
  -5   1  18   38.32    3.10
  -5  -1  18   36.14    3.01
  -5   1  18   43.38    3.38
  -5   1  17  176.89    7.62
  -5  -1  17  173.69    7.63
  -5   1  17  179.96    7.69
  -5   1  16  136.88    7.45
  -5  -1  16  129.11    7.28
  -5   1  16  135.90    7.45
  -5   1  15  195.02    9.56
  -5   1  14    1.74    1.19
  -5   1  14    1.93    1.31
  -5  -1  14    1.56    1.34
  -5   1  14    2.89    1.60
  -5   1  13  174.15    9.16
  -5  -1  13  174.57    9.11
  -5   1  13  170.98    8.31
  -5   1  13  174.11    9.41
  -5   1  12   81.04    5.83
  -5   1  12   66.95    5.69
  -5   1  12   81.40   13.73
  -5  -1  12   79.46   13.66
  -5   1  12   84.18    6.57
  -5  -1  12   68.69    5.78
  -5   1  11  303.42   11.62
  -5  -1  11  297.55   11.40
  -5  -1  11  304.61   25.00
  -5   1  11  310.35   12.07
  -5   1  11  317.31   25.74
  -5   1  11  296.02   10.91
  -5  -1  10  121.79   15.07
  -5   1  10  119.43    7.12
  -5   1  10  129.55   15.79
  -5  -1  10  118.99    6.97
  -5  -1  10  126.37    7.69
  -5   1  10  120.84    7.20
  -5   1  10  126.73    7.01
  -5   1   9    3.94    2.77
  -5  -1   9    1.75    2.08
  -5  -1   8  240.12   19.00
  -5   1   8  236.43   14.52
  -5   1   7   14.06    3.71
  -5   1   6  439.23   19.88
   5   1  -6  443.84   16.12
   5  -1  -5  260.31   11.45
  -5  -1   5  259.96   14.21
  -5   1   5  266.92   15.38
   5   1  -5  259.20   11.97
  -5  -1   4  314.61   15.48
  -5   1   4  325.40   16.78
   5  -1  -4  313.41   13.07
  -5  -1   3   28.90    4.73
   5  -1  -3   26.89    4.19
   5  -1  -2  175.37   10.91
  -5   1   2  181.02   11.21
  -5  -1   2  170.76   10.51
  -5   1   2  167.18   12.25
  -5  -1   2  194.05   12.16
   5  -1  -1   75.15    7.48
  -5  -1   1   73.19    7.46
  -5   1   1   64.31    6.66
  -5  -1   1   71.90    6.95
  -5   1   1   73.71    8.27
  -5  -1   1   69.25    7.64
   5  -1   0  158.56   11.25
  -5   1   0  163.19   10.63
  -5  -1   0  178.41   11.07
  -5  -1   0  166.86   10.99
  -5   1   0  135.70   11.20
  -5  -1   0  154.88   11.70
  -5   1   0  169.07    8.51
   5  -1   1 1171.06   31.75
  -5  -1  -1 1106.05   27.81
  -5   1  -1 1130.87   24.86
   5  -1   2 1705.60   40.00
  -5   1  -2 1663.94   33.35
   5  -1   3  130.17   11.57
  -5   1  -3  118.50    9.77
  -5   1  -3  120.74    9.56
   5  -1   4   56.54    8.13
  -5   1  -4   46.19    5.78
  -5   1  -5   35.63    6.26
   5  -1   5   33.82    6.41
   5  -1   6   73.72    9.69
  -5   1  -6   61.16    8.84
   5  -1   7  551.80   27.21
  -5   1  -7  562.64   28.18
  -5   1  -8   56.71    9.51
   5  -1   8   56.23    9.19
   5  -1   8   55.88    5.47
   5  -1   9  499.25   28.00
   5  -1   9  578.40   17.58
  -5   1  -9  562.82   31.18
   5   1   9  525.42   28.48
   5  -1  10   25.33    3.99
   5  -1  11   77.65    6.52
   5   1  11   87.99    6.06
   5   1  12    1.75    1.29
   5  -1  12    0.81    1.31
   5  -1  13    2.77    1.76
   5   1  13   -0.05    1.06
   5   1  14  133.71    6.21
   5  -1  14  147.05    7.43
   5  -1  15    2.62    1.14
   5  -1  16   83.75    4.07
  -5   1 -16   74.74    3.29
  -5   2  18   21.36    2.12
  -5   2  17    3.11    0.94
  -5  -2  17    3.45    1.10
  -5   2  17    2.02    0.95
  -5   2  17    4.28    1.07
  -5   2  16    0.90    0.82
  -5   2  16    0.98    0.83
  -5  -2  16    0.60    0.72
  -5   2  16    0.84    1.05
  -5   2  15    0.74    1.05
  -5   2  15   -2.04    1.17
  -5  -2  15    0.98    0.91
  -5  -2  15   -0.85    0.53
  -5   2  15   -0.94    0.92
  -5   2  14    9.00    2.28
  -5  -2  14    8.90    1.74
  -5   2  14    6.93    2.01
  -5  -2  14    9.37    2.10
  -5   2  14    9.96    2.45
  -5   2  13  340.57   12.57
  -5  -2  13  351.38   12.43
  -5  -2  13  349.43   10.79
  -5   2  13  346.99   12.60
  -5   2  13  368.48   13.80
  -5  -2  12   36.68    3.76
  -5  -2  12   24.08    3.68
  -5   2  12   28.19    3.79
  -5   2  12   31.27    4.16
  -5   2  11  268.90   11.12
  -5  -2  11  260.30    9.58
  -5  -2  11  281.63   11.88
  -5   2  11  269.43   11.65
  -5  -2  10  213.79    8.53
  -5  -2  10  224.32   10.63
  -5   2  10  227.41   10.47
  -5   2  10  206.27    9.50
  -5  -2   9   71.86    5.15
  -5  -2   9   73.92    5.48
  -5  -2   9   70.33    5.95
  -5  -2   9   70.12    4.75
  -5   2   9   70.90    5.77
  -5   2   9   67.60    5.31
   5   2  -8  322.01   18.70
  -5   2   8  302.04   18.50
  -5   2   7  287.41   18.08
   5   2  -7  347.06   19.39
   5   2  -6  253.84   16.17
   5  -2  -5  378.49   17.71
   5   2  -5  400.73   19.65
   5  -2  -4   74.81    7.96
   5  -2  -3  121.30   10.36
   5  -2  -2    2.84    2.08
  -5   2   1  191.10   11.69
  -5  -2   1  191.80   11.26
   5  -2  -1  208.22   14.18
   5  -2   0    9.48    3.38
  -5  -2   0    8.48    2.52
  -5   2   0    5.37    2.20
  -5   2   0    4.80    2.34
  -5  -2   0    6.37    2.48
   5  -2   1  982.57   32.72
  -5   2  -1  931.08   26.75
  -5  -2  -1  962.93   26.24
  -5   2  -1  916.87   30.43
  -5   2  -1  948.45   24.89
  -5  -2  -1 1014.98   30.44
   5  -2   2   23.06    5.38
  -5   2  -2   20.55    4.75
  -5  -2  -2   23.36    4.92
  -5   2  -2   22.61    4.44
   5  -2   3    2.93    2.56
  -5   2  -3    1.54    1.38
   5  -2   4   -0.63    2.26
  -5   2  -4    1.23    1.84
   5  -2   5   87.08   11.29
  -5   2  -5   97.98   11.03
   5  -2   6    1.16    2.56
  -5   2  -6    2.28    1.19
   5  -2   7  148.82   15.27
  -5  -2  -7  158.68    7.63
   5  -2   7  174.10    9.94
  -5   2  -7  159.56   15.58
   5  -2   8    4.86    2.48
  -5  -2  -8    7.19    1.88
   5  -2   8    3.26    1.95
  -5   2  -8    7.42    3.72
  -5  -2  -9  122.25    7.08
  -5   2  -9  107.14   13.85
   5  -2   9  130.66    8.73
  -5  -2 -10   95.29    6.28
   5  -2  10   97.83    7.55
   5  -2  11   36.86    4.74
  -5  -2 -11   38.10    3.95
  -5  -2 -12    4.07    1.37
   5  -2  12    2.61    1.81
  -5  -2 -13   28.26    2.94
   5  -2  13   31.90    3.87
  -5  -2 -14   29.69    2.61
   5  -2  14   36.55    3.58
  -5  -2 -15   44.95    2.47
   5   2  15   33.88    2.54
  -5  -2 -15   50.82    2.62
  -5   2 -15   46.50    2.37
   5  -2  16    1.75    0.68
  -5   3  17    6.83    1.07
  -5   3  17    8.18    1.38
  -5   3  16   60.92    4.21
  -5   3  16   60.02    3.84
  -5  -3  15  313.30    8.57
  -5   3  15  330.01   10.21
  -5  -3  14   70.31    4.44
  -5   3  14   75.45    5.42
  -5   3  14   73.72    5.57
  -5  -3  13   36.65    3.47
  -5  -3  13   34.83    3.81
  -5   3  13   37.28    4.22
  -5   3  13   32.75    3.89
  -5  -3  12   88.19    6.65
  -5   3  12   88.75    6.75
  -5   3  12   99.88    6.98
  -5   3  11   -0.41    1.24
  -5  -3  11    1.80    1.37
  -5  -3  11    0.54    0.73
  -5   3  11    1.19    1.19
  -5  -3  10  155.42    7.61
  -5  -3  10  141.11    7.16
  -5  -3  10  146.37    8.88
  -5   3  10  165.25    9.14
  -5   3  10  153.10    8.58
  -5   3   9    9.07    2.23
  -5  -3   9   12.96    2.36
  -5  -3   9   10.50    2.02
  -5  -3   9   10.48    2.47
  -5   3   9   10.13    2.39
  -5  -3   8  517.70   14.19
  -5  -3   8  521.53   13.38
  -5  -3   8  537.14   16.96
  -5   3   8  507.10   15.41
   5   3  -8  522.82   29.05
  -5  -3   8  528.82   16.43
  -5   3   8  509.56   14.87
  -5   3   7   14.45    2.58
  -5  -3   7   14.42    2.52
  -5  -3   7   13.71    2.16
  -5   3   7   16.77    2.81
  -5  -3   7   16.06    2.87
   5   3  -7   20.03    5.59
  -5  -3   6  445.23   12.99
  -5  -3   6  438.95   11.75
   5   3  -6  481.92   26.60
  -5  -3   6  439.93   14.20
  -5   3   6  444.39   13.11
   5  -3  -5    2.65    1.91
   5   3  -5    6.87    2.97
   5  -3  -4  218.26   16.70
   5  -3  -3    4.13    1.77
   5  -3  -2  294.59   19.62
   5  -3  -1   27.03    6.14
   5  -3   0  204.47   16.89
   5  -3   1   19.11    5.26
   5  -3   2  225.14   18.53
   5  -3   3   15.07    5.23
  -5   3  -3   15.62    4.27
   5  -3   4  218.78   19.24
  -5  -3  -4  264.44    9.95
  -5   3  -4  248.10   17.76
   5  -3   5  196.33   18.43
  -5  -3  -5  217.37    9.25
  -5   3  -5  197.50   16.75
   5  -3   6   67.11    6.26
   5  -3   6   50.79    9.44
  -5   3  -6   62.67    9.96
  -5  -3  -6   68.43    5.36
   5  -3   7  132.57   15.45
   5  -3   7  133.59    8.86
  -5  -3  -7  131.09    7.51
  -5   3  -7  118.09   14.22
   5  -3   8   42.16    5.12
  -5  -3  -8   42.80    4.38
  -5  -3  -9    2.28    1.17
   5  -3   9    2.36    1.91
  -5  -3 -10   19.78    2.92
   5  -3  10   14.25    2.92
  -5  -3 -11   20.37    2.85
   5  -3  11   18.46    3.23
  -5  -3 -12  199.22    7.99
   5  -3  12  202.50    8.91
  -5  -3 -13  127.18    5.59
   5  -3  13  129.81    6.39
   5  -3  14   26.88    2.54
  -5  -3 -14   24.03    2.02
   5  -3  15    0.34    0.44
  -5   4  16   44.05    2.50
  -5   4  15    1.53    0.77
  -5   4  15    3.99    0.93
  -5  -4  14   17.18    1.94
  -5   4  14   15.09    2.04
  -5   4  14   18.24    2.37
  -5  -4  13   19.31    2.25
  -5  -4  13   20.88    2.61
  -5   4  13   21.57    2.69
  -5   4  13   23.29    2.97
  -5  -4  12   32.12    3.10
  -5  -4  12   25.99    3.33
  -5   4  12   27.37    3.23
  -5   4  12   32.75    3.76
  -5  -4  11   55.63    5.21
  -5  -4  11   52.61    4.15
  -5   4  11   56.64    4.79
  -5   4  11   57.81    5.12
  -5   4  10   45.52    4.38
  -5  -4  10   44.84    4.03
  -5  -4  10   43.63    4.94
  -5   4  10   45.15    4.69
  -5   4   9    0.76    1.14
  -5  -4   9    0.06    0.72
  -5  -4   9    0.73    0.81
  -5  -4   9    0.37    1.03
  -5  -4   8   73.88    5.53
  -5   4   8   65.66    5.70
  -5  -4   8   79.76    5.65
  -5  -4   8   77.73    6.79
  -5  -4   7  136.30    7.49
  -5  -4   7  136.02    7.19
   5   4  -7  133.42   15.93
  -5  -4   7  134.02    8.72
  -5   4   7  136.25    8.01
  -5   4   6    0.28    0.96
  -5  -4   6    0.54    0.74
  -5  -4   6    0.62    0.65
  -5  -4   6    0.03    1.23
   5   4  -6   -1.63    2.45
  -5  -4   5   22.20    3.15
  -5  -4   5   19.51    2.72
  -5   4   5   18.32    2.83
  -5  -4   5   21.51    3.50
   5   4  -5   11.41    4.89
  -5  -4   4   86.21    6.20
   5  -4  -4   78.71   11.85
   5   4  -4   68.16   10.84
  -5  -4   4   93.02    7.04
  -5  -4   4   92.55    5.85
  -5  -4   3  265.71   10.79
   5  -4  -3  264.07   22.10
  -5  -4   3  273.71    9.79
   5   4  -3  255.98   20.62
  -5  -4   3  269.22   11.68
  -5  -4   2  106.23    6.84
   5  -4  -2  109.26   14.31
  -5  -4   2  109.26    6.60
  -5  -4   2  108.23    6.03
  -5  -4   2  106.72    7.29
  -5  -4   1   59.84    5.13
   5  -4  -1   57.88   10.58
  -5  -4   1   60.18    4.92
  -5  -4   1   60.21    4.46
  -5  -4   0    0.36    0.63
  -5  -4   0    1.38    0.86
  -5  -4  -1   -0.03    0.78
   5  -4   1   -1.38    4.52
  -5  -4  -1    0.37    0.76
  -5  -4  -1    1.67    0.94
  -5  -4  -1    0.54    0.95
  -5  -4  -2   14.65    2.68
   5  -4   2   10.75    4.23
  -5  -4  -2   14.93    2.24
  -5  -4  -2   18.10    3.04
  -5  -4  -2   11.74    2.18
   5  -4   3   18.79    6.37
  -5  -4  -3   13.29    2.44
  -5  -4  -3   14.40    2.65
  -5  -4  -4   66.90    5.42
  -5  -4  -4   73.67    5.60
  -5  -4  -4   76.81    5.93
   5  -4   5   36.00    4.59
  -5  -4  -5   33.39    3.79
  -5  -4  -5   34.72    3.87
  -5  -4  -6   29.69    3.56
  -5  -4  -6   29.26    3.54
   5  -4   6   31.23    4.45
  -5  -4  -7    1.76    0.98
  -5  -4  -7    2.61    1.18
   5  -4   7    0.77    1.96
  -5  -4  -8   75.86    5.09
  -5  -4  -8   81.41    5.75
   5  -4   8   71.50    6.05
  -5  -4  -9   36.50    3.73
   5  -4   9   39.70    4.30
  -5  -4 -10    0.00    0.71
   5  -4  10   -0.03    1.06
  -5  -4 -11   29.05    2.86
   5  -4  11   26.77    3.02
  -5  -4 -12   -0.27    0.57
   5  -4  12    0.44    0.80
  -5  -4 -13   52.41    2.76
   5  -4  13   54.59    3.04
  -5  -5  13   97.40    3.86
  -5   5  13   90.30    4.27
  -5   5  12   10.92    1.80
  -5  -5  12   12.37    1.67
  -5  -5  12    8.72    1.50
  -5  -5  11  117.73    5.29
  -5  -5  11  118.23    6.18
  -5   5  11  120.34    6.02
  -5  -5  10   47.60    3.64
  -5  -5  10   43.92    4.28
  -5   5  10   45.26    3.94
  -5   5   9    4.26    1.14
  -5  -5   9    5.84    1.46
  -5  -5   9    5.17    1.67
  -5  -5   8   38.39    3.28
  -5  -5   8   52.31    4.20
  -5  -5   8   49.44    4.95
  -5  -5   8   46.98    4.98
  -5   5   8   48.57    4.36
  -5  -5   7  105.12    5.88
  -5  -5   7  117.14    6.35
  -5  -5   7  106.57    7.39
  -5   5   7  116.91    6.68
  -5  -5   6    0.50    0.79
  -5  -5   6    0.40    0.75
   5  -5  -6    0.82    0.95
  -5  -5   6   -0.33    1.21
  -5  -5   5   22.86    3.07
  -5  -5   5   25.80    3.05
   5  -5  -5   21.13    3.05
  -5  -5   5   24.93    3.72
  -5  -5   4   35.53    3.92
  -5  -5   4   38.74    3.74
  -5  -5   4   42.69    4.89
  -5  -5   3  311.83   11.63
  -5  -5   3  319.86   10.34
  -5  -5   3  317.97   12.91
  -5  -5   2    0.65    0.99
  -5  -5   2    0.68    0.65
  -5  -5   2   -0.95    1.21
  -5  -5   1   73.91    5.76
  -5  -5   1   78.53    4.96
  -5  -5   1   67.28    5.89
  -5  -5   0   60.59    5.24
  -5  -5   0   62.33    5.10
  -5  -5   0   60.24    5.50
  -5  -5  -1   95.55    6.53
  -5  -5  -1  102.75    6.49
  -5  -5  -2   55.37    4.96
  -5  -5  -2   62.17    5.04
   5  -5   3  173.46    9.46
  -5  -5  -3  183.15    8.87
  -5  -5  -3  178.91    8.43
  -5  -5  -4  139.26    7.62
   5  -5   4  120.07    7.82
  -5  -5  -4  133.24    7.22
  -5  -5  -4  122.18    7.33
  -5  -5  -5  302.91   10.91
  -5  -5  -5  287.92   10.33
   5  -5   5  285.25   11.53
  -5  -5  -5  287.39   10.74
  -5  -5  -6    4.68    1.44
   5  -5   6    5.10    1.77
  -5  -5  -6    6.98    1.61
  -5  -5  -6    6.54    1.71
  -5  -5  -7   46.65    3.88
   5  -5   7   46.55    4.33
  -5  -5  -7   51.37    4.09
  -5  -5  -8   39.35    3.23
  -5  -5  -8   39.55    3.39
   5  -5   8   32.40    3.31
  -5  -5  -9   33.72    2.51
  -5  -5  -9   39.81    3.13
   5  -5   9   36.24    3.12
  -5  -5 -10    1.38    0.68
   5  -5  10    0.51    0.76
  -5  -5 -11   99.12    3.73
  -5  -6  10   23.78    2.00
  -5  -6   9  101.12    3.56
  -5  -6   9  107.96    5.01
  -5  -6   8   67.38    3.16
  -5  -6   8   64.98    4.35
   5  -6  -8   52.57    3.21
  -5  -6   7   47.36    2.80
  -5  -6   7   55.03    4.30
  -5  -6   6   57.79    3.38
  -5  -6   6   61.96    3.32
  -5  -6   6   65.64    4.92
  -5  -6   6   70.10    4.95
  -5  -6   5   -0.06    0.46
  -5  -6   5   -0.37    0.47
  -5  -6   5    1.22    0.97
  -5  -6   5   -0.49    0.83
  -5  -6   4   12.08    1.94
  -5  -6   4   12.26    2.42
  -5  -6   3    1.57    0.76
  -5  -6   3    2.63    1.25
  -5  -6   2   15.60    2.30
  -5  -6   2   11.04    2.18
  -5  -6   1    2.19    0.98
  -5  -6   1    0.08    0.91
  -5  -6   0    8.89    1.80
  -5  -6   0   10.13    2.01
  -5  -6  -1    0.13    0.72
  -5  -6  -1    0.41    0.77
  -5  -6  -2   19.94    2.59
  -5  -6  -2   15.91    2.39
  -5  -6  -3  107.44    5.72
  -5  -6  -3   99.67    5.52
  -5  -6  -4   13.92    2.03
  -5  -6  -4   14.57    2.05
  -5  -6  -5    2.61    0.97
  -5  -6  -5    2.25    0.84
  -5  -6  -5    1.10    0.63
  -5  -6  -6   18.19    1.95
  -5  -6  -6   18.81    1.95
  -5  -6  -7   -0.11    0.39
  -5  -6  -7    0.89    0.48
  -6   0  19    1.20    0.50
  -6   0  18  141.16    4.87
  -6   0  18  152.00    6.10
  -6   0  17   -0.01    0.64
  -6   0  17   -0.43    0.70
  -6   0  16   78.99    5.75
  -6   0  16   83.62    5.42
  -6   0  15   -0.05    1.00
  -6   0  15   -1.31    1.21
  -6   0  14  273.43   11.68
  -6   0  14  273.51   11.08
  -6   0  13   -0.60    1.21
  -6   0  12  165.40    8.83
  -6   0  11    1.35    1.14
  -6   0  10 1020.13   20.76
  -6   0  10 1005.45   19.13
  -6   0   9    2.12    1.47
  -6   0   8  150.70   12.33
  -6   0   7   -3.68    2.14
  -6   0   6    3.18    1.77
  -6   0   5   -1.27    1.64
   6   0  -4   10.32    2.53
  -6   0   4   10.81    3.38
   6   0  -3    0.73    1.15
  -6   0   3    0.56    0.88
  -6   0   3    0.48    1.09
  -6   0   2  465.50   20.36
  -6   0   2  445.35   22.13
  -6   0   2  458.37   20.07
   6   0  -2  461.51   18.32
   6   0  -1    0.13    1.14
  -6   0   1    0.55    1.39
  -6   0   1    0.91    1.33
  -6   0   1    1.56    2.26
  -6   0   0 1523.63   36.43
  -6   0   0 1445.73   40.33
  -6   0   0 1417.46   34.31
   6   0   0 1450.70   35.37
   6   0   1   -1.17    1.65
  -6   0  -1    0.79    2.45
  -6   0  -1   -0.88    1.08
   6   0   2   25.25    5.28
  -6   0  -2   22.57    4.42
   6   0   3   -1.43    1.82
  -6   0  -3   -0.12    0.97
   6   0   4   33.12    6.52
  -6   0  -4   29.11    4.70
   6   0   5    1.44    2.03
   6   0   6  283.19   19.76
   6   0   7    0.43    1.58
   6   0   8  444.19   14.42
   6   0   8  427.22   26.25
   6   0   9    2.18    4.14
   6   0   9    0.63    1.31
   6   0  10   71.90    5.87
   6   0  11   -1.05    1.46
   6   0  12  152.58    7.83
   6   0  13   -2.50    1.40
   6   0  14  101.37    5.15
   6   0  15   -0.09    0.71
  -6   0 -15    0.80    0.48
  -6   0 -16   29.20    1.82
  -6   1  18    9.47    1.47
  -6  -1  18   10.10    1.55
  -6   1  18   10.10    1.53
  -6   1  17   33.86    3.23
  -6   1  17   33.68    3.20
  -6  -1  17   32.75    3.16
  -6   1  16    9.74    2.17
  -6  -1  16    8.22    1.87
  -6   1  16   11.53    2.36
  -6   1  15    7.27    1.71
  -6   1  15    8.84    2.14
  -6  -1  15    8.08    2.05
  -6   1  15    8.77    2.16
  -6   1  14   11.06    2.19
  -6   1  14   11.31    2.50
  -6  -1  14   11.04    2.42
  -6   1  14    9.65    2.38
  -6   1  13   14.74    2.54
  -6   1  13   14.77    2.85
  -6  -1  13   14.43    2.74
  -6   1  13   11.05    2.53
  -6   1  12   21.75    3.39
  -6  -1  12   22.74    3.42
  -6   1  12   23.55    3.50
  -6  -1  12   23.06    3.10
  -6   1  12   26.82    3.57
  -6   1  11  400.09   13.88
  -6  -1  11  399.63   13.77
  -6   1  11  415.80   14.05
  -6   1  11  417.40   13.30
  -6   1  10  257.38   10.88
  -6  -1  10  250.86   10.59
  -6   1  10  269.80    9.99
  -6  -1  10  243.05    9.17
  -6   1  10  246.91   10.55
  -6   1  10  251.56   10.22
  -6   1   9   50.26    4.74
  -6  -1   9   58.51    5.03
  -6  -1   9   55.12    4.27
  -6   1   9   61.09    4.67
  -6  -1   9   64.36    5.63
  -6   1   9   41.78    6.62
  -6   1   9   51.79    4.72
  -6   1   9   57.25    4.82
  -6   1   8   36.99    6.43
  -6   1   7   -0.95    1.75
  -6   1   6   82.06    9.48
  -6  -1   5   53.09    7.06
  -6   1   5   59.47    8.03
  -6   1   4  359.36   19.44
   6  -1  -4  335.78   15.34
  -6  -1   4  350.80   18.06
   6  -1  -3    4.62    2.31
  -6  -1   3    1.74    1.60
  -6   1   3    0.06    1.61
   6  -1  -2  415.18   18.91
  -6   1   2  380.75   18.38
  -6  -1   2  409.95   18.67
  -6  -1   2  409.57   19.37
  -6   1   2  426.35   20.85
  -6  -1   1   19.26    4.84
   6  -1  -1   16.26    3.97
  -6   1   1   18.68    4.09
  -6  -1   1   17.18    4.23
  -6   1   1   14.93    4.00
  -6  -1   1   21.92    4.40
  -6   1   1   18.54    4.93
   6  -1   0  431.95   20.64
  -6   1   0  439.32   19.47
  -6  -1   0  451.83   19.85
  -6  -1   0  409.50   21.57
  -6  -1   0  417.46   19.11
  -6   1   0  405.91   20.20
   6  -1   1  157.37   13.03
  -6  -1  -1  143.61   11.20
  -6   1  -1  147.03   13.09
  -6  -1  -1  161.07   13.87
  -6   1  -1  155.92   12.28
   6  -1   2  337.99   19.74
  -6  -1  -2  357.17   20.97
  -6   1  -2  347.97   18.04
   6  -1   3   78.10    9.96
  -6   1  -3   69.55    7.91
  -6   1  -3   84.10    8.92
   6  -1   4   40.91    7.47
  -6   1  -4   28.53    5.10
   6  -1   5   96.70   11.64
  -6   1  -5  101.02   11.31
   6  -1   6    1.74    2.04
  -6   1  -6    0.33    1.37
   6  -1   7   14.22    4.79
   6  -1   7   13.76    3.09
   6   1   8   10.65    4.81
   6  -1   8   12.09    5.54
   6  -1   8    8.56    2.56
   6  -1   9  121.43    8.17
   6  -1  10  411.88   14.66
   6  -1  11    9.54    2.53
   6  -1  12   12.92    2.60
   6  -1  13    1.11    1.09
   6  -1  14   11.16    1.88
   6  -1  15   -0.02    0.60
  -6   1 -15    0.32    0.36
  -6  -1 -15    0.48    0.44
  -6   2  18    3.08    0.90
  -6   2  17  297.38    8.71
  -6   2  17  284.11    7.63
  -6  -2  17  285.96    7.44
  -6   2  16    0.26    0.73
  -6  -2  16    0.06    0.60
  -6   2  16    1.92    0.98
  -6   2  16    1.22    1.03
  -6   2  15  275.50    9.66
  -6  -2  15  279.96    8.04
  -6   2  15  285.74   10.84
  -6   2  15  272.42    9.88
  -6  -2  15  281.70    9.72
  -6   2  14  106.50    6.71
  -6  -2  14  103.01    6.35
  -6  -2  14  102.35    5.35
  -6   2  14  106.78    7.06
  -6   2  14  107.25    6.61
  -6   2  13   50.03    4.81
  -6  -2  13   67.76    5.55
  -6  -2  13   72.11    5.39
  -6   2  13   48.10    4.94
  -6   2  13   54.35    5.13
  -6   2  12  128.53    7.82
  -6  -2  12  130.67    6.69
  -6  -2  12  130.07    7.61
  -6   2  12  127.73    8.16
  -6   2  12  127.53    7.79
  -6   2  11  209.17    9.96
  -6  -2  11  199.66    9.43
  -6  -2  11  199.09    8.37
  -6  -2  11  210.16   10.44
  -6   2  11  206.91   10.28
  -6   2  11  211.45   10.02
  -6   2  10    0.29    0.95
  -6   2  10    1.75    1.45
  -6  -2  10    1.74    1.21
  -6  -2  10    0.75    0.77
  -6  -2  10    0.12    1.11
  -6   2  10    1.46    1.42
  -6   2   9   91.77    6.41
  -6  -2   9  103.51    6.58
  -6  -2   9  101.81    6.42
  -6  -2   9   97.12    5.60
  -6  -2   9   98.01    5.68
  -6  -2   9   96.83    7.13
  -6   2   9   89.05    5.58
  -6   2   9  101.11    7.02
  -6   2   9   94.42    6.46
  -6  -2   8   77.12    5.54
  -6  -2   8   79.52    5.02
  -6   2   8   78.35    5.13
  -6   2   8   71.09    9.47
  -6  -2   8   81.55    6.46
  -6   2   8   71.09    5.74
  -6  -2   8   78.88    4.98
  -6   2   8   76.80    5.65
  -6   2   8   78.93    5.83
  -6  -2   8   78.82    5.59
  -6   2   7  202.43   16.41
  -6   2   6   -0.22    1.28
   6   2  -5  454.98   21.10
   6  -2  -4    2.57    1.95
   6  -2  -3  685.05   26.84
   6  -2  -2   25.59    5.42
  -6   2   1  187.17   13.16
  -6  -2   1  185.20   12.54
   6  -2  -1  184.37   14.74
   6  -2   0  280.65   18.80
  -6   2   0  295.76   16.83
  -6  -2   0  300.77   16.30
  -6  -2   0  249.25   16.60
   6  -2   1 1417.49   43.64
  -6   2  -1 1355.89   36.38
  -6  -2  -1 1359.36   35.22
  -6   2  -1 1330.26   40.83
  -6  -2  -1 1418.53   40.40
   6  -2   2    1.61    2.20
  -6   2  -2    0.08    1.26
  -6  -2  -2   -0.17    1.25
  -6   2  -2   -0.62    2.58
  -6  -2  -2    3.33    2.04
   6  -2   3  309.13   21.84
  -6   2  -3  261.04   19.27
  -6  -2  -3  271.10   18.78
  -6   2  -3  307.01   17.67
   6  -2   4   10.39    4.36
  -6   2  -4   17.25    4.60
  -6   2  -4   14.46    4.28
   6  -2   5  710.20   34.44
  -6  -2  -5  718.63   15.89
  -6   2  -5  764.77   32.10
   6  -2   5  803.58   20.74
   6  -2   6   66.32   10.81
  -6   2  -6   77.70   10.99
   6  -2   6   84.87    7.14
  -6  -2  -6   60.65    4.74
   6  -2   7  166.68   17.33
  -6   2  -7  176.93   17.34
  -6  -2  -7  167.43    7.95
   6  -2   7  178.51   10.30
  -6   2  -8  193.44   18.61
  -6  -2  -8  217.29    9.16
   6  -2   8  231.49   11.81
   6  -2   9  245.02   11.93
  -6  -2  -9  221.16    9.24
   6  -2  10  189.62   10.20
  -6  -2 -10  161.19    7.72
  -6  -2 -11    1.83    1.06
   6  -2  11    1.43    1.52
  -6  -2 -12   52.02    3.77
   6  -2  12   60.59    5.15
  -6   2 -12   55.93    3.85
  -6   2 -13   80.01    4.02
   6  -2  13   90.09    5.59
  -6  -2 -13   74.26    3.90
  -6  -2 -14    7.25    1.06
   6  -2  14    9.89    1.73
  -6   2 -14   10.26    1.22
   6  -2  15   34.83    2.44
  -6   3  17   17.06    1.68
  -6   3  16    8.49    1.45
  -6   3  16    7.34    1.56
  -6  -3  15   91.59    4.33
  -6   3  15   90.57    5.16
  -6   3  15   96.71    5.59
  -6   3  14    7.47    1.85
  -6  -3  14    5.50    1.27
  -6   3  14    5.81    1.73
  -6  -3  13   33.34    3.13
  -6   3  13   40.66    4.27
  -6   3  13   40.36    4.24
  -6   3  12   12.16    2.47
  -6  -3  12   13.32    2.14
  -6  -3  12   11.88    2.48
  -6   3  12   14.00    2.74
  -6   3  11   14.56    2.85
  -6  -3  11   12.98    2.22
  -6  -3  11   13.27    2.72
  -6   3  11   13.12    2.74
  -6   3  10   16.50    2.88
  -6  -3  10   15.23    2.54
  -6  -3  10   22.26    3.54
  -6  -3  10   14.69    2.35
  -6   3  10   17.10    3.03
  -6   3   9   13.36    2.60
  -6  -3   9   16.42    2.71
  -6  -3   9   16.65    2.48
  -6  -3   9   15.48    3.10
  -6   3   9   16.92    3.06
  -6  -3   8  157.06    8.27
  -6   3   8  134.60    8.19
  -6  -3   8  183.45    8.10
  -6  -3   8  149.00    9.31
  -6   3   8  164.69   16.57
  -6   3   8  133.81    7.84
  -6  -3   7   48.84    4.54
  -6  -3   7   46.63    4.00
  -6  -3   7   50.55    5.34
  -6   3   7   49.55    4.89
  -6  -3   7   46.28    4.85
  -6   3   7   49.50    4.68
  -6  -3   6   41.27    4.16
  -6  -3   6   38.50    3.59
  -6  -3   6   40.67    4.80
  -6   3   6   38.35    4.09
  -6  -3   6   35.50    4.13
   6   3  -6   41.39    7.81
  -6   3   6   41.50    4.20
  -6  -3   5   -0.69    0.86
  -6  -3   5    0.96    0.84
  -6   3   5    2.80    1.30
  -6  -3   5    2.21    1.30
   6   3  -5    2.70    2.23
  -6  -3   4   99.08    6.35
   6  -3  -4   79.15   10.60
  -6  -3   4   97.55    5.65
  -6  -3   4   76.32    5.77
  -6   3   4   62.64    4.99
  -6  -3   3    5.12    1.60
   6  -3  -3    8.91    4.16
  -6  -3   3    6.08    1.48
  -6  -3   2    3.69    1.60
   6  -3  -2    3.61    3.33
  -6  -3   2    2.82    1.21
  -6  -3   2    3.53    1.24
  -6  -3   1    0.82    0.63
   6  -3  -1   -1.16    1.71
  -6  -3   1    1.14    0.87
  -6  -3   1    2.12    0.98
   6  -3   0   63.61   10.07
  -6  -3   0   73.13    5.35
  -6  -3   0   77.41    5.27
  -6  -3   0   73.08    4.85
  -6  -3  -1   -0.04    0.69
   6  -3   1    1.78    3.16
  -6  -3  -1   -2.42    1.06
  -6  -3  -1    0.92    0.61
  -6  -3  -2   -0.32    1.00
   6  -3   2    0.29    3.08
  -6  -3  -2    1.51    0.97
  -6  -3  -3    0.62    0.67
  -6  -3  -3    0.36    0.78
   6  -3   4   80.73   12.81
  -6  -3  -4   76.24    5.32
  -6  -3  -4   89.05    5.88
   6  -3   5   70.60   11.86
  -6  -3  -5   65.36    4.90
  -6  -3  -5   72.41    5.39
   6  -3   5   76.61    6.70
  -6  -3  -6    9.70    2.11
   6  -3   6    8.73    2.77
  -6  -3  -7   96.48    6.33
   6  -3   7   99.36    7.79
  -6  -3  -8   12.15    2.44
   6  -3   8    3.00    2.22
  -6  -3  -9    1.37    0.84
   6  -3   9    0.24    1.52
  -6  -3 -10   59.30    4.59
   6  -3  10   62.72    5.56
   6  -3  11   79.36    5.76
  -6  -3 -11   77.06    4.81
  -6  -3 -12   37.32    2.95
   6  -3  12   36.01    3.50
  -6  -3 -13    2.28    0.68
   6  -3  13    2.44    1.06
   6  -3  14    6.06    1.12
  -6   4  15   -0.83    0.64
  -6  -4  14   61.62    3.39
  -6   4  14   53.27    3.40
  -6   4  14   57.74    3.90
  -6   4  13   -0.22    0.96
  -6  -4  13    2.22    0.83
  -6   4  13    1.25    0.98
  -6  -4  12  139.69    6.20
  -6  -4  12  123.54    6.91
  -6   4  12  111.31    6.14
  -6   4  12  126.44    6.90
  -6  -4  11   28.69    3.03
  -6  -4  11   31.65    3.83
  -6   4  11   32.01    3.51
  -6   4  11   33.09    3.80
  -6  -4  10   79.33    6.34
  -6  -4  10   84.27    5.35
  -6   4  10   90.41    6.08
  -6   4  10   81.11    6.03
  -6  -4   9  196.33    8.54
  -6  -4   9  204.25    8.57
  -6  -4   9  209.19   10.69
  -6   4   9  204.62    9.70
  -6  -4   8  149.79    7.80
  -6  -4   8  148.48    7.54
  -6  -4   8  151.72    9.41
  -6  -4   8  154.72    9.12
  -6   4   8  150.32    8.39
  -6  -4   7   87.32    6.10
  -6  -4   7   87.31    7.21
  -6  -4   7   93.91    6.01
  -6  -4   7   94.49    7.12
  -6   4   7   87.51    6.40
  -6   4   6   17.07    2.97
  -6  -4   6   15.07    2.63
  -6  -4   6   14.62    2.44
  -6  -4   6   14.91    2.92
  -6  -4   5   69.60    5.61
  -6  -4   5   70.64    5.23
  -6  -4   5   65.98    5.90
  -6   4   5   70.10    5.52
  -6  -4   4  157.31    8.46
  -6  -4   4  158.29    7.76
   6   4  -4  136.64   15.20
  -6  -4   4  147.42    8.73
  -6  -4   3   18.44    2.96
  -6  -4   3   21.55    2.87
  -6  -4   3   20.44    3.28
  -6  -4   2  100.79    6.79
   6  -4  -2   97.74   14.12
  -6  -4   2  103.69    6.09
  -6  -4   2   92.99    6.78
  -6  -4   1  299.24   11.70
  -6  -4   1  285.46    9.97
  -6  -4   1  289.44   10.97
  -6  -4   1  289.86   11.72
  -6  -4   0  165.23    8.66
  -6  -4   0  162.84    7.42
  -6  -4   0  160.02    8.12
  -6  -4   0  163.09    8.68
  -6  -4  -1   16.36    2.78
  -6  -4  -1   13.40    2.39
  -6  -4  -1   13.97    2.20
  -6  -4  -2  200.06    9.40
  -6  -4  -2  209.67    9.28
  -6  -4  -2  205.39    8.12
  -6  -4  -3   16.93    2.77
  -6  -4  -3   17.86    2.77
  -6  -4  -3   16.52    2.33
  -6  -4  -4  284.94   10.90
  -6  -4  -4  279.39   10.68
  -6  -4  -4  295.49    9.53
  -6  -4  -5    1.40    0.95
  -6  -4  -5    0.32    0.76
   6  -4   5    2.37    1.83
  -6  -4  -6   50.17    4.48
   6  -4   6   45.87    4.99
  -6  -4  -7   41.07    3.66
  -6  -4  -7   40.57    4.03
   6  -4   7   44.54    4.91
  -6  -4  -8    3.63    1.34
   6  -4   8    1.05    1.37
  -6  -4  -9    3.09    1.17
   6  -4   9    2.60    1.52
  -6  -4 -10   69.75    4.30
   6  -4  10   62.94    4.61
  -6  -4 -11   61.70    3.58
   6  -4  11   66.19    4.26
  -6  -4 -12   76.03    3.23
   6  -4  12   84.28    3.94
  -6   5  13    0.93    0.54
  -6  -5  13    0.12    0.38
  -6   5  12    0.52    0.55
  -6  -5  12    1.73    0.67
   6  -5 -12    0.21    0.48
  -6   5  11   14.35    1.97
  -6  -5  11   15.67    1.85
  -6  -5  11   14.68    2.07
  -6  -5  10   25.32    2.54
  -6  -5  10   23.25    2.92
  -6   5  10   24.77    2.77
  -6   5   9    9.57    1.81
  -6  -5   9    6.91    1.83
  -6  -5   9    9.02    1.66
  -6  -5   8   43.28    3.54
  -6  -5   8   56.95    4.23
  -6  -5   8   46.75    4.78
   6  -5  -8   42.35    3.67
  -6   5   8   47.54    4.10
  -6   5   7    2.21    1.17
  -6  -5   7   -1.13    0.83
  -6  -5   7    0.67    0.79
  -6  -5   7    0.01    1.05
  -6  -5   7    0.72    0.83
  -6  -5   6    5.02    1.46
  -6  -5   6    5.35    1.42
  -6  -5   6    5.59    1.94
  -6  -5   6    4.22    1.64
  -6  -5   5    0.90    0.96
  -6  -5   5   -0.15    0.80
  -6  -5   5   -0.42    1.06
  -6  -5   4   86.14    6.01
  -6  -5   4   95.60    5.73
  -6  -5   4   88.49    6.63
  -6  -5   3    8.17    2.01
  -6  -5   3    8.50    1.78
  -6  -5   3    4.42    1.54
  -6  -5   2  117.94    7.16
  -6  -5   2  124.23    6.32
  -6  -5   2  114.34    7.31
  -6  -5   1    1.41    0.98
  -6  -5   1    1.70    0.96
  -6  -5   1   -0.20    1.03
  -6  -5   0   -0.02    0.95
  -6  -5   0   -0.68    0.77
  -6  -5   0   -0.95    0.96
  -6  -5  -1   31.66    3.71
  -6  -5  -1   31.21    3.56
  -6  -5  -1   31.30    3.00
  -6  -5  -1   28.92    3.55
  -6  -5  -2   -0.01    0.74
  -6  -5  -2   -0.63    0.72
  -6  -5  -2   -0.31    0.81
  -6  -5  -3    1.23    1.00
  -6  -5  -3    2.76    1.28
   6  -5   3    1.60    1.55
  -6  -5  -3    1.78    1.02
  -6  -5  -4   47.66    4.29
  -6  -5  -4   52.12    4.34
   6  -5   4   47.02    4.89
  -6  -5  -5    5.37    1.46
  -6  -5  -5    5.73    1.56
   6  -5   5    4.38    1.79
  -6  -5  -6   10.45    1.91
   6  -5   6    9.19    2.14
  -6  -5  -6   10.11    1.84
  -6  -5  -7   16.11    2.02
  -6  -5  -7   13.56    1.99
   6  -5   7   14.13    2.30
  -6  -5  -8   17.79    1.77
  -6  -5  -8   20.59    2.21
   6  -5   8   18.11    2.36
  -6  -5  -9   -0.24    0.52
   6  -5   9    2.71    0.98
  -6  -5 -10    4.20    0.79
  -6  -6   9    0.41    0.49
  -6  -6   8   13.47    1.29
  -6  -6   8   14.06    1.84
  -6  -6   7   60.07    2.90
  -6  -6   7   58.60    3.97
  -6  -6   6   55.59    3.16
  -6  -6   6   64.36    3.15
  -6  -6   6   63.49    4.34
  -6  -6   5   35.97    2.80
  -6  -6   5   37.71    2.49
  -6  -6   5   37.05    3.44
  -6  -6   5   39.02    3.46
  -6  -6   4   28.37    2.67
  -6  -6   4   36.00    2.46
  -6  -6   4   30.20    3.16
  -6  -6   4   30.96    3.17
  -6  -6   3   77.88    4.55
  -6  -6   3   81.62    5.11
  -6  -6   3   75.58    4.94
  -6  -6   2    0.52    0.71
  -6  -6   2    0.71    0.75
  -6  -6   2    1.64    0.96
  -6  -6   1   51.56    3.84
  -6  -6   1   52.63    3.80
  -6  -6   1   50.51    3.95
  -6  -6   0   17.24    2.28
   6  -6   0   11.75    1.96
  -6  -6   0   16.86    2.28
  -6  -6  -1   16.28    2.17
   6  -6   1   10.70    1.88
  -6  -6  -1   15.90    2.16
  -6  -6  -2   46.76    3.54
   6  -6   2   32.39    2.88
  -6  -6  -2   41.70    3.17
  -6  -6  -3   85.99    4.59
  -6  -6  -3   78.86    3.94
  -6  -6  -4  105.36    4.78
  -6  -6  -5  107.69    4.37
  -6  -6  -6   39.93    2.25
  -7   0  18  146.61    5.46
  -7   0  17    0.11    0.61
  -7   0  17    6.17    1.44
  -7   0  16  280.71    9.27
  -7   0  16  287.12   10.34
  -7   0  15    0.21    0.98
  -7   0  15    0.98    0.98
  -7   0  14  500.24   15.47
  -7   0  14  491.09   14.41
  -7   0  13    0.72    0.97
  -7   0  13    2.17    1.39
  -7   0  12   92.04    6.77
  -7   0  12  101.60    6.89
  -7   0  12   95.13    5.97
  -7   0  11    1.82    0.96
  -7   0  11    0.78    0.94
  -7   0  11    0.89    0.75
  -7   0  11   -0.33    1.19
  -7   0  10  203.17    9.72
  -7   0  10  214.44    9.13
  -7   0  10  214.16    9.87
  -7   0  10  185.09    8.54
  -7   0   9    0.41    1.18
  -7   0   9   -0.93    0.85
  -7   0   9   -2.29    2.00
  -7   0   9    0.30    0.87
  -7   0   9    0.69    0.75
  -7   0   8   80.74    5.88
  -7   0   8   89.27    5.60
  -7   0   8   87.02   10.17
  -7   0   8   78.45    5.73
  -7   0   8   83.93    5.75
  -7   0   7    0.39    1.56
  -7   0   6  349.52   19.88
  -7   0   5    0.34    1.31
  -7   0   4   22.37    5.06
   7   0  -3   -0.86    1.46
  -7   0   3    1.06    1.56
  -7   0   3    0.21    1.35
   7   0  -2   16.66    4.09
  -7   0   2   15.55    4.25
  -7   0   2   21.43    4.95
   7   0  -1    2.63    1.54
  -7   0   1    2.91    3.37
  -7   0   1   -0.35    1.26
  -7   0   1    0.32    1.14
   7   0   0    6.05    3.07
  -7   0   0    2.26    2.35
  -7   0   0    2.38    1.88
  -7   0   0   -0.02    1.68
   7   0   1   -0.57    1.39
  -7   0  -1    0.87    1.66
  -7   0  -1   -0.26    1.40
  -7   0  -1    0.13    1.85
  -7   0  -2  173.95   16.18
  -7   0  -2  169.18   12.63
   7   0   2  181.34   15.01
   7   0   3    0.89    2.05
  -7   0  -3    0.99    1.98
  -7   0  -3   -0.40    1.25
   7   0   4  641.06   30.07
   7   0   5   -2.50    3.15
   7   0   6  117.79   13.82
   7   0   7    0.71    2.19
   7   0   8  321.74   12.08
   7   0   9   -0.94    1.21
   7   0  10  172.65    8.35
   7   0  11    0.53    0.92
   7   0  12   72.22    4.67
   7   0  13    0.21    0.78
  -7   0 -13   -0.46    0.60
  -7   0 -14   66.49    3.46
  -7   0 -15   -0.07    0.26
  -7   1  18    9.06    1.29
  -7   1  18   10.36    1.36
  -7  -1  18   10.41    1.39
  -7   1  17   77.74    4.46
  -7   1  17   79.94    4.53
  -7  -1  17   76.96    4.47
  -7   1  16   10.75    1.97
  -7  -1  16   10.55    1.95
  -7   1  16    9.59    1.94
  -7   1  15  186.96    8.69
  -7   1  15  181.08    7.25
  -7   1  15  184.95    8.62
  -7  -1  15  184.24    8.57
  -7   1  14    1.73    0.98
  -7   1  14    1.36    1.16
  -7  -1  14    1.37    1.05
  -7   1  14    0.78    1.09
  -7   1  13   29.45    3.91
  -7  -1  13   28.76    3.74
  -7   1  13   27.15    3.74
  -7   1  12  123.58    7.90
  -7  -1  12  131.41    8.00
  -7  -1  12  128.24    7.21
  -7   1  12  136.07    8.18
  -7   1  12  130.15    7.49
  -7   1  11  441.57   14.84
  -7  -1  11  437.29   14.56
  -7  -1  11  430.99   13.38
  -7   1  11  426.26   14.31
  -7   1  11  440.32   13.91
  -7   1  10   10.17    2.21
  -7   1  10   11.41    2.56
  -7  -1  10    9.71    2.30
  -7   1  10   12.58    2.31
  -7  -1  10    8.83    1.85
  -7   1  10    9.72    2.23
  -7  -1  10   12.80    2.43
  -7  -1   9  146.51    8.19
  -7   1   9  157.42    7.98
  -7  -1   9  157.38    7.60
  -7   1   9  133.40   12.87
  -7  -1   9  143.97    7.67
  -7   1   9  141.76    8.02
  -7   1   9  151.90    8.16
  -7   1   9  136.71    8.04
  -7  -1   8   29.83    3.95
  -7   1   8   34.39    3.68
  -7  -1   8   33.20    3.42
  -7   1   8   26.82    5.94
  -7   1   8   26.51    3.50
  -7   1   8   25.27    3.41
  -7   1   8   22.27    3.26
  -7  -1   8   25.02    3.31
  -7  -1   7  179.13    9.28
  -7   1   7  171.87   14.84
  -7   1   7  176.04    8.64
  -7   1   6    8.35    3.23
  -7  -1   5    4.07    2.44
  -7   1   5    7.57    3.26
  -7  -1   4  199.24   14.83
  -7   1   4  205.16   15.98
   7  -1  -3  370.83   19.14
  -7  -1   3  348.81   19.50
  -7   1   3  345.61   20.74
   7   1  -3  378.82   18.02
   7  -1  -2   10.72    3.74
  -7   1   2   13.73    4.01
  -7  -1   2   15.76    4.23
  -7  -1   2   10.03    3.48
  -7   1   2   11.44    3.98
  -7   1   1  290.88   20.09
  -7  -1   1  294.54   20.03
   7  -1  -1  314.00   18.93
  -7   1   1  302.38   18.15
  -7  -1   1  313.98   18.58
  -7  -1   1  299.06   17.95
  -7   1   1  313.40   19.50
   7  -1   0  241.32   17.12
  -7   1   0  254.12   16.53
  -7  -1   0  258.25   16.86
  -7  -1   0  245.85   15.91
  -7   1   0  238.82   16.78
  -7   1   0  216.60   17.38
  -7  -1   0  237.23   18.16
  -7  -1  -1   21.82    5.86
  -7  -1  -1   29.70    5.85
   7  -1   1   20.12    5.16
  -7   1  -1   24.40    5.27
  -7   1  -1   28.35    5.83
  -7   1  -1   21.16    5.73
   7  -1   2   16.74    4.78
  -7  -1  -2   21.91    6.03
  -7   1  -2   18.13    5.29
  -7   1  -2   19.78    4.84
   7  -1   3   81.24   10.93
  -7   1  -3   85.01   11.74
  -7  -1  -3   98.21   12.71
  -7   1  -3   89.52    9.63
   7  -1   4    5.31    3.23
  -7   1  -4    8.04    1.78
  -7  -1  -4    8.83    1.77
   7  -1   5  200.97   18.02
   7  -1   5  215.02   10.66
  -7   1  -5  190.34    7.75
   7   1   6   21.62    6.62
   7  -1   6   24.21    6.79
   7  -1   6   21.31    3.78
   7  -1   7  283.43   22.65
   7  -1   7  307.35   13.02
   7   1   7  307.17   23.11
   7  -1   8   57.12    5.64
   7  -1   9   56.07    5.38
   7  -1  10    2.29    1.58
   7  -1  11   20.23    3.04
  -7   1 -12    8.31    1.62
  -7  -1 -12    6.53    1.38
   7  -1  13   75.53    4.54
  -7   1 -13   82.19    4.27
  -7  -1 -13   77.22    4.07
   7  -1  14    1.09    0.73
  -7   1 -14    1.67    0.62
  -7  -1 -14    2.05    0.59
  -7  -2  17    5.15    0.91
  -7   2  17    8.23    1.44
  -7   2  16   65.96    4.44
  -7   2  16   63.42    3.97
  -7  -2  16   65.03    3.94
  -7   2  16   66.29    3.84
  -7   2  15    1.16    1.01
  -7   2  15    1.04    0.89
  -7  -2  15    0.13    0.69
  -7   2  15    0.81    1.12
  -7   2  14    7.33    1.79
  -7   2  14    9.01    1.99
  -7  -2  14    8.57    1.88
  -7  -2  14    7.92    1.42
  -7   2  14    8.73    2.07
  -7   2  13    4.73    1.84
  -7   2  13    1.80    1.15
  -7  -2  13    1.61    1.08
  -7  -2  13    1.66    0.98
  -7   2  13    0.43    0.96
  -7   2  12    0.19    1.20
  -7   2  12    0.27    1.00
  -7  -2  12    1.50    1.22
  -7  -2  12    1.63    0.92
  -7   2  12    1.35    1.21
  -7  -2  11   59.55    4.52
  -7  -2  11   60.23    5.64
  -7   2  11   65.72    5.78
  -7   2  11   61.13    5.42
  -7   2  11   64.16    5.66
  -7  -2  11   60.82    5.28
  -7   2  10    9.55    2.34
  -7   2  10   11.13    2.40
  -7  -2  10    7.73    1.95
  -7  -2  10    8.50    1.74
  -7   2  10   11.36    2.52
  -7  -2  10    6.08    1.87
  -7  -2   9   75.48    5.72
  -7   2   9   68.18    5.02
  -7  -2   9   69.62    4.83
  -7  -2   9   80.56    6.63
  -7  -2   9   67.79    4.80
  -7   2   9   72.06    6.05
  -7   2   9   73.93    5.98
  -7  -2   9   76.13    5.82
  -7   2   9   69.17    5.68
  -7   2   8   -0.26    0.94
  -7  -2   8    0.37    1.03
  -7   2   8    0.15    1.11
  -7  -2   8    0.20    0.73
  -7  -2   8   -0.52    1.05
  -7  -2   8    2.73    1.24
  -7   2   8    0.93    2.07
  -7   2   8   -0.70    1.23
  -7   2   8    1.70    1.33
  -7  -2   8    0.66    0.85
  -7  -2   7  158.34    8.08
  -7  -2   7  149.11    6.87
  -7   2   7  151.40    7.21
  -7  -2   7  163.84    9.22
  -7  -2   7  160.77    7.12
  -7   2   7  133.38   14.22
  -7   2   7  159.23    8.72
  -7   2   7  148.27    8.08
  -7  -2   7  151.89    7.87
  -7   2   7  151.74    8.05
  -7   2   6    2.61    1.38
  -7  -2   6    3.30    1.11
  -7  -2   6    1.49    1.18
  -7  -2   6    2.14    1.04
  -7  -2   6    3.61    1.63
  -7  -2   6    3.08    1.05
  -7   2   6    3.79    1.72
  -7   2   6    1.08    2.00
  -7   2   6    1.24    0.73
  -7  -2   5  373.50   13.35
  -7  -2   5  382.56   12.13
  -7  -2   5  339.58    9.95
  -7   2   5  353.73   22.95
  -7   2   5  376.37   12.88
  -7   2   5  374.16   12.09
   7  -2  -4   11.74    4.11
  -7   2   4    6.26    2.95
   7  -2  -3  277.37   18.56
  -7   2   3  276.95   20.20
   7  -2  -2   14.35    4.59
  -7   2   2   14.10    4.72
  -7   2   1  222.56   16.04
  -7  -2   1  244.00   16.17
   7  -2  -1  234.85   18.20
  -7   2   1  242.36   18.92
  -7   2   0    3.28    2.36
  -7  -2   0    1.15    1.63
  -7  -2   0    6.07    3.67
  -7   2   0    0.05    1.56
  -7   2   0   -2.59    2.65
   7  -2   1  467.58   27.30
  -7   2  -1  467.23   23.73
  -7  -2  -1  457.56   22.71
  -7   2  -1  454.92   25.78
  -7   2  -1  416.83   25.43
  -7  -2  -1  441.27   25.03
  -7   2  -2   34.33    7.82
   7  -2   2   29.83    7.33
  -7  -2  -2   20.41    5.75
  -7  -2  -2   31.19    6.09
  -7   2  -2   30.19    6.72
  -7   2  -2   24.58    5.60
  -7  -2  -3   40.85    7.03
   7  -2   3   38.00    8.45
  -7   2  -3   33.27    6.73
  -7   2  -3   35.36    3.28
  -7  -2  -3   34.62    3.14
  -7   2  -3   24.41    5.67
  -7   2  -3   30.77    7.38
  -7  -2  -3   30.76    7.21
   7  -2   4  127.08   15.28
  -7   2  -4  105.68   14.10
  -7  -2  -4  111.16   13.53
  -7   2  -4  127.01    6.30
  -7  -2  -4  132.29    6.20
   7  -2   5   74.12   11.78
  -7  -2  -5   79.55   11.96
  -7   2  -5   65.46   11.33
  -7   2  -5   74.49    4.87
  -7  -2  -5   80.01    4.92
   7  -2   5   86.12    7.44
   7  -2   6    4.87    1.95
  -7   2  -6    6.69    1.61
  -7  -2  -6    4.85    1.32
   7  -2   7   61.49    6.17
  -7   2  -7   58.78    4.40
  -7  -2  -7   60.11    4.39
   7  -2   8   42.85    5.22
  -7   2  -8   46.91    4.13
  -7  -2  -8   49.43    4.07
   7  -2   9  153.02    9.09
  -7   2  -9  132.09    6.50
  -7  -2  -9  135.77    6.51
   7  -2  10   50.73    5.10
  -7   2 -10   40.56    3.48
  -7  -2 -10   40.92    3.48
   7  -2  11    0.78    1.31
  -7   2 -11    1.74    0.82
  -7  -2 -11    2.61    1.01
   7  -2  12   13.47    2.31
  -7   2 -12   11.01    1.53
  -7  -2 -12   10.53    1.52
   7  -2  13   45.95    3.45
  -7   2 -13   38.03    2.29
  -7  -2 -13   38.16    2.37
   7  -2  14    0.15    0.61
  -7   3  16   71.46    3.79
  -7   3  16   65.70    3.33
  -7  -3  15   42.35    2.65
  -7   3  15   48.31    3.70
  -7   3  15   40.90    3.20
  -7   3  14   11.14    2.01
  -7  -3  14   13.71    1.76
  -7   3  14   11.60    2.12
  -7   3  13    0.13    0.91
  -7  -3  13   -0.26    0.61
  -7   3  13   -0.18    0.90
  -7   3  12    5.51    1.82
  -7  -3  12   13.67    2.26
  -7   3  12   10.57    2.61
  -7  -3  11  102.77    7.11
  -7  -3  11   93.29    5.56
  -7   3  11  106.85    7.25
  -7   3  11  101.41    6.84
  -7  -3  10   55.42    4.39
  -7  -3  10   55.83    5.41
  -7   3  10   58.91    5.50
  -7   3  10   52.66    5.04
  -7   3   9   -0.65    1.03
  -7  -3   9    0.19    0.68
  -7  -3   9    2.04    1.18
  -7  -3   9   -0.32    0.87
  -7   3   9    1.15    1.22
  -7   3   8   10.46    2.40
  -7  -3   8   12.42    2.47
  -7  -3   8   15.34    2.52
  -7  -3   8   11.82    2.67
  -7   3   8   11.89    2.65
  -7   3   7    6.88    2.00
  -7  -3   7    7.38    1.94
  -7  -3   7    6.28    2.04
  -7  -3   7    6.63    1.71
  -7   3   7   11.61    4.96
  -7   3   7   10.18    2.53
  -7  -3   6   59.48    5.06
  -7  -3   6   51.56    4.29
  -7  -3   6   58.92    5.74
  -7   3   6   42.85    9.24
  -7   3   6   51.23    4.99
  -7  -3   6   48.01    4.79
  -7   3   6   54.59    4.99
  -7  -3   5  146.49    7.94
  -7  -3   5  146.84    7.13
  -7  -3   5  157.58    9.25
  -7   3   5  157.19    8.42
  -7  -3   5  146.55    8.17
  -7   3   5  153.76    8.14
  -7   3   4   13.80    2.63
  -7  -3   4   18.97    2.96
  -7  -3   4   22.45    2.93
  -7  -3   4   15.40    3.13
  -7   3   4    8.68    2.25
  -7  -3   4   16.58    2.81
  -7  -3   3  112.08    6.89
   7  -3  -3  127.63   14.60
  -7  -3   3  117.40    6.38
  -7  -3   3  110.23    7.46
  -7   3   3  104.20    6.62
  -7   3   3  119.44    6.93
   7  -3  -2  510.13   29.39
  -7  -3   2  566.02   15.37
  -7  -3   2  537.45   15.79
  -7  -3   2  553.34   13.76
  -7  -3   1    0.52    0.74
   7  -3  -1    0.61    3.01
  -7  -3   1    5.04    1.56
  -7  -3   1    1.36    0.98
  -7  -3   0  281.85   10.83
  -7  -3   0  290.38   10.40
  -7  -3   0  278.38    9.82
   7  -3   1  491.78   30.82
  -7  -3  -1  486.87   14.13
  -7  -3  -1  467.05   13.23
  -7  -3  -1  467.31   12.73
   7  -3   2  281.15   23.83
  -7  -3  -2  271.25   10.41
  -7  -3  -2  286.93   10.39
  -7  -3  -2  279.72    9.94
  -7  -3  -3  649.75   15.86
  -7  -3  -3  679.57   16.03
  -7  -3  -4   97.07    6.03
  -7  -3  -4  105.02    6.35
  -7  -3  -5  151.52    7.63
   7  -3   5  164.03   10.01
  -7  -3  -6   12.06    2.23
   7  -3   6   14.82    3.30
  -7  -3  -7   24.29    3.43
   7  -3   7    4.91    2.25
  -7  -3  -8   62.56    4.67
   7  -3   8   67.85    6.18
  -7  -3  -9    9.63    1.79
   7  -3   9    6.60    2.28
  -7  -3 -10   10.83    1.75
  -7  -3 -10    9.80    1.51
   7  -3  10    9.09    2.15
  -7  -3 -11   30.39    2.43
   7  -3  11   31.10    3.33
   7  -3  12   20.55    2.33
   7  -3  13    3.05    0.88
  -7   4  15    2.64    0.68
  -7  -4  14   76.75    3.36
  -7   4  14   78.99    4.11
  -7   4  13    7.78    1.57
  -7  -4  13    7.95    1.29
  -7   4  13    6.85    1.35
  -7   4  12   32.19    3.08
  -7  -4  12   31.01    2.72
  -7   4  12   38.56    3.65
  -7  -4  11    7.72    1.54
  -7  -4  11    7.24    1.76
  -7  -4  10   20.96    3.16
  -7  -4  10   18.94    2.50
  -7   4  10   19.14    2.74
  -7   4  10   20.68    3.02
  -7  -4   9   90.39    5.79
  -7  -4   9   86.08    5.41
  -7  -4   9   87.35    6.66
  -7   4   9   88.54    5.95
  -7   4   9   96.13    6.48
  -7  -4   8   29.69    3.56
  -7  -4   8   33.12    3.58
  -7  -4   8   27.01    4.04
  -7   4   8   24.85    3.51
  -7  -4   7   29.20    3.54
  -7  -4   7   26.95    3.21
  -7   4   7   28.52    3.62
  -7  -4   6  153.99    8.21
  -7  -4   6  153.08    7.65
  -7  -4   6  154.26    9.35
  -7  -4   6  157.79    8.83
  -7   4   6  168.76    8.61
  -7  -4   5   27.54    3.59
  -7  -4   5   27.88    3.33
  -7  -4   5   26.88    3.99
  -7  -4   5   26.88    3.71
  -7   4   5   30.64    3.66
  -7  -4   4  115.10    7.28
  -7  -4   4  130.68    7.17
  -7  -4   4  103.86    7.62
  -7  -4   4  114.90    7.62
  -7  -4   3   14.63    2.71
  -7  -4   3   10.23    2.43
  -7  -4   3   10.48    2.07
  -7  -4   3    8.71    2.05
  -7  -4   2  174.30    8.96
  -7  -4   2  184.56    8.23
  -7  -4   2  175.81    9.26
  -7  -4   2  202.83    9.65
  -7  -4   1  254.49   10.86
  -7  -4   1  258.26    9.61
  -7  -4   1  234.02   10.22
  -7  -4   0   40.31    4.39
  -7  -4   0   44.32    4.33
  -7  -4   0   41.99    3.86
  -7  -4  -1   -0.57    0.83
  -7  -4  -1    0.52    0.96
  -7  -4  -1    0.77    0.80
  -7  -4  -2   33.09    3.86
  -7  -4  -2   34.10    3.73
  -7  -4  -2   31.90    3.27
  -7  -4  -3    4.05    1.40
  -7  -4  -3    1.71    1.07
  -7  -4  -3    2.09    1.00
  -7  -4  -4    5.60    1.54
  -7  -4  -4    7.20    1.77
  -7  -4  -4    5.21    1.29
   7  -4   4    3.78    2.27
  -7  -4  -5   30.85    3.38
  -7  -4  -5   30.43    3.36
  -7  -4  -5   28.34    2.85
   7  -4   5   31.78    4.41
  -7  -4  -6  219.25    8.13
  -7  -4  -6  217.62    7.39
  -7  -4  -6  226.91    8.86
   7  -4   6  222.16   10.54
  -7  -4  -7   14.52    2.20
   7  -4   7   11.43    2.53
  -7  -4  -8   63.81    4.29
   7  -4   8   69.35    5.42
  -7  -4  -9    3.42    0.97
   7  -4   9    0.37    1.03
  -7  -4 -10   50.68    3.05
   7  -4  10   49.35    3.61
  -7  -4 -11   13.93    1.25
   7  -4  11   15.34    1.75
  -7   5  12    4.27    0.91
  -7  -5  12    7.36    1.05
  -7  -5  11   40.60    2.66
  -7  -5  11   40.53    3.11
  -7   5  11   35.77    2.70
  -7   5  10   11.64    1.77
  -7  -5  10   10.72    1.57
  -7  -5  10   10.50    1.82
  -7  -5   9   64.04    3.97
  -7  -5   9   61.05    4.58
  -7   5   9   68.41    4.27
  -7  -5   8   24.24    2.59
  -7  -5   8   27.30    2.85
  -7  -5   8   24.43    3.14
  -7   5   8   24.43    2.73
  -7  -5   7  213.73    8.07
  -7  -5   7  237.63    8.32
  -7  -5   7  214.16    9.49
  -7   5   7  240.41    8.25
  -7  -5   6    4.45    1.36
  -7  -5   6    3.70    1.21
  -7  -5   6    7.42    1.96
  -7  -5   6    3.94    1.41
  -7  -5   5   49.04    4.23
  -7  -5   5   55.78    4.18
  -7  -5   5   43.49    4.46
  -7  -5   5   44.77    4.31
  -7  -5   4   25.29    3.17
  -7  -5   4   25.18    2.95
  -7  -5   4   22.02    3.26
  -7  -5   4   23.22    3.17
  -7  -5   3   29.36    3.44
  -7  -5   3   29.13    3.01
  -7  -5   3   31.05    3.76
  -7  -5   3   24.33    3.25
  -7  -5   2   18.35    2.79
  -7  -5   2   19.21    2.43
  -7  -5   2   20.31    2.95
  -7  -5   2   14.64    2.46
  -7  -5   1   27.46    3.39
  -7  -5   1   28.45    2.92
  -7  -5   1   25.74    3.20
  -7  -5   1   23.95    3.08
  -7  -5   0   16.41    2.59
  -7  -5   0   14.47    2.05
  -7  -5   0   15.73    2.47
  -7  -5  -1   61.44    4.87
  -7  -5  -1   58.95    3.94
  -7  -5  -2   31.47    3.42
  -7  -5  -2   27.92    3.10
  -7  -5  -2   32.02    2.83
   7  -5   2   24.97    3.57
  -7  -5  -3   65.88    4.77
  -7  -5  -3   61.98    4.50
   7  -5   3   60.80    5.42
  -7  -5  -4   31.76    3.18
  -7  -5  -4   31.55    3.15
   7  -5   4   31.98    3.84
  -7  -5  -5   50.64    3.69
   7  -5   5   51.11    4.48
  -7  -5  -5   56.09    3.94
  -7  -5  -6    0.47    0.47
   7  -5   6   -0.55    1.02
  -7  -5  -7   16.60    1.87
   7  -5   7   18.52    2.38
  -7  -5  -8    3.12    0.82
   7  -5   8   -0.44    0.71
  -7  -6   8    4.40    0.88
  -7  -6   7    5.51    0.77
  -7  -6   7    4.76    1.04
  -7  -6   6    4.04    0.82
  -7  -6   6    3.39    0.64
  -7  -6   6    5.23    1.15
  -7  -6   5   21.63    2.01
  -7  -6   5   18.60    1.54
  -7  -6   5   21.81    2.22
  -7  -6   4   27.26    2.44
  -7  -6   4   22.81    1.80
  -7  -6   4   19.07    2.09
  -7  -6   3   34.55    2.77
  -7  -6   3   30.12    2.54
  -7  -6   3   35.85    2.84
  -7  -6   2    1.32    0.78
   7  -6  -2    1.74    1.12
  -7  -6   2    1.36    0.79
  -7  -6   1   37.36    2.96
  -7  -6   1   36.72    2.76
   7  -6   0   36.56    3.05
  -7  -6   0   49.90    3.00
  -7  -6  -1    0.84    0.58
   7  -6   1    1.11    0.89
  -7  -6  -2    4.66    1.03
   7  -6   2    2.11    1.01
  -7  -6  -3   12.06    1.49
  -7  -6  -4   28.96    1.99
  -8   0  18    9.16    1.21
  -8   0  17    0.22    0.52
  -8   0  17    0.18    0.55
  -8   0  16   16.28    2.03
  -8   0  16   18.82    2.55
  -8   0  15    2.25    1.40
  -8   0  15   -0.72    1.07
  -8   0  14   13.52    2.69
  -8   0  14   11.75    2.24
  -8   0  13    0.70    1.15
  -8   0  13    0.21    0.90
  -8   0  12   31.38    3.88
  -8   0  12   28.27    3.26
  -8   0  12   30.03    3.99
  -8   0  11   -0.65    0.97
  -8   0  11   -1.28    1.28
  -8   0  11   -0.52    0.84
  -8   0  11   -1.00    1.25
  -8   0  10    5.74    1.64
  -8   0  10    8.11    2.13
  -8   0  10    8.54    2.19
  -8   0  10    6.45    1.78
  -8   0   9    0.17    0.84
  -8   0   9    0.78    0.96
  -8   0   9    1.13    1.08
  -8   0   9    0.11    0.68
  -8   0   8   10.79    2.65
  -8   0   8   55.32    4.84
  -8   0   8   43.81    8.47
  -8   0   8    9.93    2.69
  -8   0   8   23.06    3.63
  -8   0   7    0.40    1.05
  -8   0   7   -0.03    1.08
  -8   0   7   -0.35    1.44
  -8   0   7   -0.91    1.37
  -8   0   7   -0.86    0.79
  -8   0   6   17.51    2.95
  -8   0   6   19.19    5.12
  -8   0   6   17.42    2.50
  -8   0   6   17.67    2.86
  -8   0   6   18.60    2.84
  -8   0   5   -0.10    0.95
  -8   0   5    0.53    1.56
  -8   0   5   -0.29    0.91
  -8   0   5   -0.62    0.89
  -8   0   4  511.90   25.70
  -8   0   3   -1.08    1.13
  -8   0   2    2.54    1.86
  -8   0   2    0.83    1.38
   8   0  -1    0.59    1.43
  -8   0   1    1.26    1.14
  -8   0   1   -2.03    2.62
  -8   0   1    0.56    1.65
  -8   0   0  180.04   15.46
  -8   0   0  152.43   13.41
  -8   0   0  139.96   15.42
   8   0   0  143.20   13.80
   8   0   1    0.07    1.67
  -8   0  -1   -2.25    3.20
  -8   0  -1    1.56    1.84
  -8   0  -1   -0.33    1.19
  -8   0  -1   -0.36    0.70
   8   0   2   30.63    6.97
  -8   0  -2   29.54    5.73
  -8   0  -2   37.10    3.47
  -8   0  -2   34.48    7.04
  -8   0  -2   27.22    7.45
   8   0   3   -3.33    3.94
  -8   0  -3   -4.51    2.43
  -8   0  -3    0.24    2.79
  -8   0  -3    1.64    0.99
  -8   0  -4   99.22   14.26
  -8   0  -4  103.65    5.94
   8   0   4  107.15   13.45
   8   0   5   -0.98    2.08
  -8   0  -5   -3.00    5.17
  -8   0  -5   -1.05    1.02
  -8   0  -6    7.79    1.78
  -8   0  -7    1.16    0.98
  -8   0  -8    9.89    2.11
  -8   0  -9   -0.41    0.81
  -8   0 -10    0.26    0.62
  -8   0 -11   -0.10    0.50
  -8   0 -12    9.45    1.52
  -8   0 -13   -0.19    0.38
  -8   0 -14    5.47    0.84
  -8   1  17  169.27    5.77
  -8   1  17  166.76    5.83
  -8  -1  17  168.27    5.91
  -8   1  16   46.67    3.64
  -8   1  16   47.13    3.71
  -8  -1  16   46.37    3.67
  -8   1  15   96.05    5.87
  -8   1  15  101.67    6.06
  -8  -1  15   96.08    5.85
  -8   1  14   -0.83    0.95
  -8   1  14    0.89    1.10
  -8  -1  14   -0.17    0.83
  -8   1  13   30.09    3.78
  -8   1  13   32.47    3.57
  -8   1  13   26.88    3.61
  -8  -1  13   35.91    4.11
  -8   1  12    4.17    1.65
  -8   1  12    2.78    1.31
  -8  -1  12    2.64    1.43
  -8  -1  12    3.90    1.36
  -8   1  12    3.02    1.40
  -8  -1  11  213.92    8.94
  -8  -1  11  211.85    9.36
  -8   1  11  199.32    9.90
  -8   1  11  203.49    9.48
  -8   1  11  216.03   10.42
  -8  -1  11  201.93    9.96
  -8   1  10   34.55    3.86
  -8  -1  10   33.96    3.61
  -8  -1  10   35.83    3.93
  -8   1  10   33.47    4.11
  -8   1  10   32.33    3.89
  -8   1  10   34.57    4.26
  -8  -1  10   31.82    4.03
  -8   1   9  326.20   11.92
  -8  -1   9  317.39   11.32
  -8  -1   9  304.73   11.44
  -8   1   9  287.17   11.79
  -8   1   9  288.71   12.11
  -8  -1   9  295.15   12.04
  -8   1   9  313.82   12.07
  -8  -1   8  110.01    6.15
  -8   1   8  118.80    6.87
  -8  -1   8  114.48    6.48
  -8   1   8   97.00   11.82
  -8  -1   8  108.13    6.78
  -8   1   8  106.22    7.18
  -8   1   8  116.68    7.72
  -8  -1   8  110.61    7.34
  -8   1   8  117.30    7.35
  -8  -1   7  453.76   11.76
  -8  -1   7  481.58   13.00
  -8   1   7  503.28   13.56
  -8  -1   7  494.05   13.00
  -8   1   7  477.09   26.43
  -8  -1   7  482.23   14.03
  -8   1   7  509.29   15.46
  -8   1   7  500.66   15.70
  -8  -1   7  502.53   15.27
  -8   1   7  522.63   15.24
  -8  -1   6   24.13    3.27
  -8   1   6   20.53    3.28
  -8  -1   6   20.24    2.52
  -8   1   6   21.37    2.80
  -8  -1   6   18.85    2.59
  -8   1   6   17.29    5.41
  -8   1   6   21.79    3.22
  -8  -1   6   18.49    2.68
  -8  -1   6   19.46    2.88
  -8  -1   6   23.75    3.38
  -8   1   6   23.25    3.28
  -8  -1   5  101.79    6.43
  -8  -1   5  100.50    5.42
  -8  -1   5  106.44    6.16
  -8   1   5  103.66   12.17
  -8   1   5  107.46    6.13
  -8  -1   5   98.23    6.26
  -8  -1   5  107.65    5.99
  -8   1   5  108.47    7.01
  -8   1   5  104.22    7.06
  -8  -1   5  102.29    6.75
  -8   1   5  115.09    6.93
  -8  -1   4   70.13    5.33
  -8  -1   4   54.29    4.41
  -8   1   4   47.57    8.49
  -8   1   4   52.21    4.86
  -8   1   4   52.89    5.08
  -8  -1   4   52.48    4.78
  -8   1   4   59.76    4.88
   8  -1  -3  230.20   16.58
  -8  -1   3  234.55   17.31
  -8   1   3  217.64   17.63
  -8   1   3  218.85    9.93
  -8   1   2   43.01    7.60
  -8  -1   2   47.50    7.94
   8  -1  -2   52.53    8.51
  -8  -1   2   46.91    7.74
  -8   1   2   45.96    8.20
   8   1  -2   57.01    8.17
   8   1  -1   34.21    6.86
   8  -1  -1   37.93    7.29
  -8   1   1   28.61    6.26
  -8  -1   1   33.95    6.87
  -8   1   1   34.88    7.04
  -8   1   0   60.88    9.04
  -8  -1   0   54.10    8.56
   8  -1   0   51.86    8.82
  -8  -1   0   52.26    4.28
  -8   1   0   50.95    9.72
  -8   1   0   55.41    8.80
  -8   1   0   54.27    4.16
  -8  -1   0   59.30    4.41
  -8   1   0   52.24    5.11
  -8  -1   0   43.15    8.72
   8   1   0   52.72    8.73
   8  -1   1  184.47   16.93
  -8   1  -1  190.03   15.97
  -8  -1  -1  184.75   15.94
  -8  -1  -1  190.78    8.08
  -8   1  -1  178.98   15.36
  -8   1  -1  172.36    7.31
  -8  -1  -1  200.83    7.99
  -8   1  -1  176.57   17.41
  -8  -1  -1  194.42   18.49
   8   1   1  193.92   17.34
   8  -1   2  263.88   20.73
  -8   1  -2  220.03   17.45
  -8  -1  -2  251.25   18.72
  -8  -1  -2  265.80    9.48
  -8   1  -2  229.06   20.40
  -8  -1  -2  241.23   20.93
  -8   1  -2  236.30   17.24
  -8   1  -2  241.49    8.75
  -8  -1  -2  236.41    8.73
   8   1   2  274.44   21.20
  -8   1  -3  116.02   11.70
   8  -1   3  125.16   14.68
  -8   1  -3  134.88   13.95
  -8  -1  -3  139.01   14.27
  -8   1  -3  131.42   15.85
  -8  -1  -3  133.85   15.94
   8  -1   3  144.30    8.46
  -8   1  -3  124.38    6.38
  -8  -1  -3  130.21    6.55
   8   1   3  132.36   15.15
  -8  -1  -3  139.23    6.84
   8   1   4    9.99    4.93
   8  -1   4   15.03    5.42
  -8   1  -4    6.14    4.57
  -8  -1  -4    0.99    2.30
   8  -1   4    6.89    2.23
  -8   1  -4   16.67    2.55
  -8  -1  -4   15.65    2.46
  -8   1  -5    1.82    3.52
  -8  -1  -5   -0.14    3.34
   8  -1   5    5.83    2.51
  -8   1  -5    3.91    1.31
  -8  -1  -5    5.63    1.53
   8  -1   6   52.81    5.37
  -8   1  -6   51.30    4.27
  -8  -1  -6   56.18    4.45
   8  -1   7  101.75    7.16
  -8   1  -7   95.05    5.79
  -8  -1  -7   95.57    5.76
   8  -1   8   54.14    5.16
  -8   1  -8   54.57    4.34
  -8  -1  -8   53.68    4.30
   8  -1   9  223.08    9.72
  -8   1  -9  218.75    8.44
  -8  -1  -9  212.50    8.25
   8  -1  10   10.87    2.20
  -8  -1 -10   15.41    2.16
  -8   1 -10   11.93    1.95
   8  -1  11  239.36    8.43
  -8   1 -11  252.48    8.07
  -8  -1 -11  245.01    7.88
   8  -1  12   -0.36    0.89
  -8   1 -12    0.44    0.50
  -8  -1 -12    0.78    0.46
   8  -1  13   71.55    3.17
  -8   1 -13   92.44    3.77
  -8  -1 -13   83.96    3.55
  -8   2  17   23.86    1.97
  -8   2  16    7.53    1.29
  -8  -2  16    8.00    1.23
  -8   2  16    8.77    1.54
  -8   2  15   22.73    2.76
  -8   2  15   20.24    2.39
  -8  -2  15   27.10    2.66
  -8   2  15   23.26    2.52
  -8   2  14    2.32    1.18
  -8   2  14    2.81    1.15
  -8  -2  14    2.31    1.01
  -8   2  14    5.99    1.91
  -8  -2  13   34.37    2.89
  -8   2  13   38.59    4.22
  -8   2  13   38.54    3.97
  -8  -2  13   37.64    3.79
  -8   2  13   37.56    3.87
  -8   2  12    0.14    0.98
  -8   2  12    3.39    1.48
  -8  -2  12    1.13    0.97
  -8  -2  12    0.88    0.76
  -8   2  12    2.16    1.37
  -8   2  11    6.59    2.00
  -8   2  11    6.75    2.02
  -8  -2  11    6.63    1.59
  -8   2  11    6.58    2.07
  -8  -2  10   23.73    2.86
  -8   2  10   22.57    3.57
  -8   2  10   24.03    3.51
  -8  -2  10   26.30    3.58
  -8   2  10   27.19    3.65
  -8   2   9    0.75    0.99
  -8   2   9    4.65    1.84
  -8  -2   9    1.44    1.04
  -8  -2   9    3.39    1.61
  -8  -2   9    2.34    1.24
  -8   2   9    3.48    1.18
  -8   2   9    2.71    1.55
  -8  -2   9    5.42    1.47
  -8  -2   8   68.05    5.66
  -8  -2   8   88.73    5.64
  -8  -2   8   56.84    4.37
  -8  -2   8   89.65    5.95
  -8   2   8   89.54    6.19
  -8  -2   8   64.61    5.97
  -8   2   8   61.59   10.13
  -8   2   8   70.65    6.11
  -8   2   8   63.28    5.71
  -8  -2   8   59.19    5.28
  -8   2   8   60.59    5.34
  -8  -2   7   19.52    3.04
  -8   2   7   17.68    3.08
  -8  -2   7   19.74    3.07
  -8  -2   7   18.54    2.52
  -8  -2   7   18.14    2.54
  -8   2   7   20.58    2.83
  -8  -2   7   23.52    2.90
  -8  -2   7   19.05    3.26
  -8   2   7   20.38    6.05
  -8   2   7   19.03    3.21
  -8   2   7   25.23    3.50
  -8  -2   6   25.47    3.39
  -8   2   6   21.01    3.25
  -8  -2   6   23.24    2.74
  -8  -2   6   27.42    3.85
  -8   2   6   24.95    3.00
  -8  -2   6   25.31    2.89
  -8   2   6   21.01    6.09
  -8  -2   6   27.36    3.18
  -8   2   6   32.73    4.21
  -8  -2   6   26.43    3.44
  -8   2   6   23.90    3.36
  -8   2   5    1.82    1.35
  -8   2   5    4.47    1.75
  -8  -2   5    0.87    0.80
  -8  -2   5    1.77    1.13
  -8  -2   5    0.92    1.28
  -8  -2   5   -0.53    0.68
  -8  -2   5    0.95    0.95
  -8   2   5    4.80    3.51
  -8   2   5    2.00    1.39
  -8   2   5    1.80    0.86
  -8  -2   5    2.61    0.96
  -8  -2   4  204.19    9.17
  -8  -2   4  198.82    8.08
  -8  -2   4  201.78    8.65
  -8  -2   4  199.33    9.79
  -8   2   4  181.90   17.51
  -8   2   4  185.39    7.94
  -8  -2   4  198.72    7.90
  -8   2   4  191.68    9.67
  -8   2   4  160.89    8.49
  -8  -2   4  166.12    8.33
  -8   2   4  186.72    8.90
  -8  -2   3   46.40    4.32
   8  -2  -3   41.82    8.04
  -8  -2   3   41.95    3.97
  -8  -2   3   47.35    3.95
  -8  -2   3   44.69    4.53
  -8   2   3   53.80    9.56
  -8   2   3   54.18    5.21
  -8   2   3   45.03    3.96
  -8  -2   3   47.90    3.92
  -8   2   3   43.81    4.30
   8  -2  -2   91.49   12.18
  -8  -2   2   95.49    6.10
  -8  -2   2   96.87    6.01
  -8  -2   2   91.32    5.55
  -8   2   2   92.24   12.41
  -8   2   2   88.95    6.60
   8  -2  -1  304.76   22.32
  -8  -2   1  305.32   10.82
  -8  -2   1  317.64   10.46
  -8   2   1  281.40    9.56
  -8  -2   1  301.86    9.56
  -8   2   1  299.88   22.44
  -8   2   1  305.23   12.11
  -8  -2   1  326.54   11.03
  -8  -2   1  280.58   18.94
  -8  -2   0    3.21    1.24
   8  -2   0   -0.98    3.56
  -8   2   0   -1.46    2.27
  -8  -2   0   -0.40    1.95
  -8  -2   0    1.07    1.00
  -8   2   0   -1.17    2.63
  -8   2   0    1.80    1.00
  -8  -2   0   -0.06    0.66
  -8   2   0    2.69    1.73
   8  -2   1 1144.76   45.35
  -8   2  -1 1232.83   41.97
  -8  -2  -1 1151.08   39.17
  -8   2  -1 1006.72   42.50
  -8  -2  -1 1101.34   20.07
  -8  -2  -1 1141.77   43.45
  -8  -2  -1 1214.76   21.11
  -8   2  -1 1106.04   18.99
  -8  -2  -1 1110.05   18.53
  -8   2  -1 1140.06   43.18
  -8   2  -2   65.08   11.41
   8  -2   2   97.48   13.53
  -8   2  -2  107.84   12.57
  -8  -2  -2   95.26   11.42
  -8   2  -2   89.97   11.92
  -8   2  -2   93.90    5.63
  -8  -2  -2   96.56    5.52
  -8  -2  -2   98.11   13.07
   8  -2   3   24.92    7.28
  -8   2  -3   33.04    7.18
  -8  -2  -3   28.21    6.49
  -8   2  -3   24.36    7.22
  -8  -2  -3   26.48    7.68
  -8   2  -3   26.65    3.05
  -8  -2  -3   31.06    3.17
  -8   2  -3   30.58    6.99
  -8   2  -4   44.28    8.14
   8  -2   4   45.11    5.31
  -8   2  -4   37.54    3.59
  -8  -2  -4   39.36    3.56
   8  -2   5   62.69    6.23
  -8   2  -5   59.08    4.44
  -8  -2  -5   59.20    4.36
   8  -2   6   11.47    2.88
  -8   2  -6   12.96    2.12
  -8  -2  -6   11.33    1.93
   8  -2   7   55.88    5.79
  -8   2  -7   46.54    3.92
  -8  -2  -7   43.77    3.72
   8  -2   8    6.13    2.40
  -8   2  -8    4.93    1.35
  -8  -2  -8    6.18    1.41
   8  -2   9   19.98    3.29
  -8   2  -9   14.19    2.04
  -8  -2  -9   12.12    1.85
   8  -2  10   -1.63    1.26
  -8   2 -10    0.22    0.52
   8  -2  11    3.46    1.34
  -8   2 -11    3.44    0.92
  -8  -2 -11    2.20    0.74
   8  -2  12    3.13    1.20
  -8   2 -12    2.86    0.71
  -8  -2 -12    2.61    0.66
   8  -2  13   11.50    1.30
  -8   3  15   98.96    4.68
  -8   3  15   90.82    4.25
  -8  -3  14   27.50    2.17
  -8   3  14   29.47    3.00
  -8   3  14   27.86    2.81
  -8   3  13    1.19    0.85
  -8  -3  13    1.01    0.64
  -8   3  13    0.20    0.87
  -8  -3  12   38.18    3.31
  -8   3  12   32.74    3.81
  -8   3  12   33.71    3.72
  -8   3  11   18.33    2.89
  -8  -3  11   16.86    2.31
  -8   3  11   19.65    3.12
  -8  -3  10   76.61    5.04
  -8  -3  10   77.28    6.18
  -8   3  10   77.28    6.14
  -8   3  10   72.53    5.73
  -8  -3   9  139.58    7.67
  -8  -3   9  134.61    6.81
  -8  -3   9  136.53    8.45
  -8   3   9  149.85    8.66
  -8   3   9  136.95    7.92
  -8  -3   8   94.49    6.42
  -8  -3   8   91.31    5.72
  -8  -3   8   93.60    7.09
  -8   3   8  103.59    7.29
  -8   3   8   97.02    6.69
  -8  -3   7   33.43    3.88
  -8  -3   7   28.15    3.21
  -8  -3   7   34.76    4.45
  -8   3   7   32.96    4.18
  -8   3   7   35.93    4.11
  -8  -3   6  298.07   11.42
  -8  -3   6  301.16   10.49
  -8  -3   6  303.52   12.76
  -8   3   6  319.53   12.50
  -8   3   6  311.30   11.81
  -8  -3   5   90.76    6.35
  -8  -3   5   88.03    5.72
  -8  -3   5   85.22    6.71
  -8   3   5   94.37   13.65
  -8   3   5   88.83    6.54
  -8   3   5   91.23    6.39
  -8  -3   4  100.54    7.12
  -8  -3   4  105.16    6.85
  -8  -3   4   98.40    5.99
  -8   3   4   80.58   12.63
  -8   3   4   91.58    6.54
  -8   3   4   96.80    6.55
  -8  -3   3  614.80   16.42
  -8  -3   3  586.62   14.61
  -8  -3   3  609.91   17.03
  -8   3   3  573.19   33.25
  -8   3   3  611.71   16.54
  -8   3   3  644.25   16.42
  -8  -3   2  524.67   15.17
  -8  -3   2  507.04   13.56
  -8  -3   2  509.65   14.94
  -8   3   2  531.43   15.30
  -8  -3   1  383.02   12.87
  -8  -3   1  363.95   11.44
  -8   3   1  336.71   25.21
  -8   3   1  365.88   12.60
  -8  -3   0  188.92    8.91
  -8  -3   0  193.20    8.55
  -8  -3   0  186.53    8.26
  -8  -3  -1    1.89    1.03
  -8  -3  -1    1.00    0.90
  -8  -3  -1    1.04    0.95
  -8   3  -1    0.57    2.09
  -8  -3  -2  199.08    8.77
  -8  -3  -2  208.53    8.78
  -8  -3  -2  217.80    8.94
  -8  -3  -3   14.67    2.35
  -8  -3  -3   13.15    2.30
  -8  -3  -3   13.56    2.33
  -8  -3  -4   54.28    4.40
  -8  -3  -4   55.46    4.48
   8  -3   4   55.77    5.98
  -8  -3  -5   42.55    3.82
   8  -3   5   42.00    5.23
  -8  -3  -6   76.37    4.93
   8  -3   6   90.20    7.27
  -8  -3  -7   33.28    3.12
   8  -3   7   42.80    4.90
  -8  -3  -8   41.44    3.23
  -8  -3  -8   44.07    3.40
   8  -3   8   47.23    4.83
  -8  -3  -9    2.28    0.86
   8  -3   9    1.93    1.36
  -8  -3 -10   17.09    1.68
   8  -3  10   22.77    2.81
   8  -3  11    4.23    1.20
   8  -3  12   48.34    2.70
  -8   4  14    7.21    1.12
  -8   4  13    2.80    0.89
  -8  -4  13    0.99    0.51
  -8   4  13    4.09    0.92
  -8   4  12    0.42    0.75
  -8  -4  12    0.40    0.53
  -8   4  12    0.02    0.80
  -8   4  11   13.62    2.20
  -8  -4  11   16.22    1.99
  -8   4  11   16.40    2.25
  -8   4  10   12.93    2.22
  -8  -4  10   18.32    2.38
  -8  -4  10   13.70    2.43
  -8   4  10   20.54    2.94
  -8  -4   9   22.87    2.85
  -8  -4   9   25.66    2.82
  -8  -4   9   25.67    3.45
  -8   4   9   22.03    2.85
  -8   4   8   14.12    2.55
  -8  -4   8   12.31    2.22
  -8  -4   8   12.79    2.11
  -8  -4   8   11.83    2.44
  -8   4   8   11.29    2.25
  -8  -4   7   48.19    4.41
  -8  -4   7   49.98    4.19
  -8  -4   7   49.77    5.02
  -8   4   7   51.82    4.66
  -8   4   6    8.33    1.95
  -8  -4   6    6.90    1.82
  -8  -4   6    8.70    2.18
  -8  -4   6    4.88    1.49
  -8  -4   5   71.20    5.55
  -8  -4   5   80.90    5.49
  -8  -4   5   69.64    5.83
  -8   4   5   86.54    5.92
  -8  -4   4   29.60    3.67
  -8  -4   4   29.45    3.37
  -8  -4   4   25.14    3.56
  -8  -4   4   28.78    3.51
  -8  -4   3   13.37    2.53
  -8  -4   3   15.28    2.43
  -8  -4   2   26.15    3.48
  -8  -4   2   24.19    2.99
  -8  -4   2   20.14    2.95
  -8  -4   1   15.17    2.76
  -8  -4   1   12.56    2.20
  -8  -4   0   25.73    3.34
  -8  -4   0   25.07    2.98
  -8  -4  -1    7.04    1.88
  -8  -4  -1    5.58    1.55
  -8  -4  -1    7.82    1.69
  -8  -4  -2    0.95    0.83
  -8  -4  -2    1.43    1.01
  -8  -4  -2    2.15    0.91
  -8  -4  -3    2.66    1.07
  -8  -4  -3    4.56    1.34
  -8  -4  -3    4.54    1.27
   8  -4   3    2.65    1.75
  -8  -4  -4   24.91    2.89
  -8  -4  -4   25.20    2.66
  -8  -4  -5   10.49    1.69
  -8  -4  -5   15.62    2.27
  -8  -4  -5   13.20    1.86
   8  -4   5   17.12    3.16
  -8  -4  -6   14.04    2.03
  -8  -4  -6   14.42    1.78
   8  -4   6   13.16    2.71
  -8  -4  -7    0.80    0.55
   8  -4   7    1.40    1.18
  -8  -4  -8   17.87    1.90
   8  -4   8   15.54    2.37
  -8  -4  -9   14.34    1.43
   8  -4   9   12.39    1.82
   8  -4  10    1.70    0.64
  -8  -5  11   95.68    3.45
  -8  -5  10   24.35    1.99
  -8  -5   9    6.36    1.16
  -8  -5   9    5.08    1.28
  -8  -5   8   10.05    1.60
  -8  -5   8    6.47    1.49
  -8  -5   7  124.87    5.73
  -8  -5   7  145.85    5.97
  -8  -5   7  132.22    6.56
  -8  -5   6   36.36    3.26
  -8  -5   6   41.62    3.31
  -8  -5   6   36.62    3.57
  -8  -5   5   62.88    4.43
  -8  -5   5   66.56    4.22
  -8  -5   5   57.31    4.51
  -8  -5   4    6.23    1.55
  -8  -5   4    8.34    1.66
  -8  -5   4    4.66    1.32
  -8  -5   3  117.55    6.31
  -8  -5   3  107.23    5.37
  -8  -5   3  107.41    5.90
  -8  -5   3   98.60    5.39
  -8  -5   2   39.17    3.68
  -8  -5   2   45.06    3.51
  -8  -5   1   55.16    4.31
  -8  -5   1   54.90    3.74
  -8  -5   0   39.92    3.67
  -8  -5   0   39.97    3.11
  -8  -5  -1   89.63    5.29
  -8  -5  -1   83.12    4.32
   8  -5   1   79.51    5.86
  -8  -5  -2    6.46    1.51
  -8  -5  -2    5.10    1.10
   8  -5   2    7.27    2.03
  -8  -5  -3   27.08    2.70
   8  -5   3   27.74    3.37
  -8  -5  -4   15.84    1.88
   8  -5   4   12.23    2.27
  -8  -5  -5  104.01    4.08
   8  -5   5  105.50    5.57
   8  -5   6    1.56    0.97
   8  -5   7   51.21    2.99
  -8  -6   5    4.47    0.80
  -8  -6   4    9.22    1.22
  -8  -6   3   72.06    3.42
   8  -6  -3   27.29    2.23
  -8  -6   2   35.81    2.44
   8  -6  -2   13.82    1.77
  -8  -6   1    4.26    0.90
   8  -6  -1    1.61    0.72
  -8  -6   0   21.22    1.85
  -8  -6  -1    6.58    1.01
  -9   0  17   -0.20    0.49
  -9   0  16    4.14    1.07
  -9   0  16    4.01    0.97
  -9   0  15    1.24    1.08
  -9   0  15    1.41    1.41
  -9   0  14   15.32    2.60
  -9   0  14   11.70    2.05
  -9   0  13   -0.45    0.96
  -9   0  13   -0.71    1.01
  -9   0  12    6.47    2.19
  -9   0  12    7.08    1.92
  -9   0  11   -0.11    0.92
  -9   0  11   -0.47    0.74
  -9   0  11   -0.36    1.16
  -9   0  10  864.48   20.26
  -9   0  10  838.58   20.46
  -9   0   9   -0.41    0.94
  -9   0   9   -0.48    1.02
  -9   0   9    0.08    0.82
  -9   0   8  174.10    8.50
  -9   0   8  157.89   15.37
  -9   0   8  143.78    8.41
  -9   0   8  142.04    8.59
  -9   0   7    0.05    1.00
  -9   0   7    1.44    1.19
  -9   0   7   -0.47    0.80
  -9   0   6   58.04    4.81
  -9   0   6   53.63    9.27
  -9   0   6   63.67    5.60
  -9   0   6   63.69    5.79
  -9   0   5   -0.04    0.98
  -9   0   5   -1.78    1.69
  -9   0   5   -0.88    1.32
  -9   0   5   -0.03    0.61
  -9   0   4   35.75    7.49
  -9   0   4   26.96    3.71
  -9   0   4   28.54    4.03
  -9   0   3    1.89    1.81
  -9   0   3    0.14    1.05
  -9   0   2   90.13   11.88
  -9   0   2   95.48    5.77
  -9   0   2   83.22   10.90
  -9   0   2   89.45    6.54
   9   0  -1    2.39    2.62
  -9   0   1   -0.76    1.94
  -9   0   1    0.15    0.84
  -9   0   1    1.26    1.88
  -9   0   1    0.20    0.56
  -9   0   1    1.35    1.33
   9   0   0   32.22    7.45
  -9   0   0   31.95    7.14
  -9   0   0   36.03    8.59
  -9   0   0   42.21    3.89
  -9   0   0   28.90    6.63
  -9   0   0   34.92    3.66
   9   0   1   -0.07    2.87
  -9   0  -1   -1.61    2.81
  -9   0  -1    0.66    0.78
  -9   0  -1   -0.72    1.93
  -9   0  -1   -0.29    0.69
   9   0   2  162.28   16.94
  -9   0  -2  150.67   15.71
  -9   0  -2  168.55    7.55
  -9   0  -2  147.12   13.61
  -9   0  -2  156.24    7.54
  -9   0  -2  159.23   18.17
  -9   0  -3    5.35    1.26
  -9   0  -3    1.15    1.02
  -9   0  -4   16.38    5.91
  -9   0  -4    0.61    0.74
  -9   0  -5    0.55    0.76
  -9   0  -6    1.72    0.87
  -9   0  -7   -0.76    0.80
  -9   0  -8   25.34    2.88
  -9   0  -9   -0.31    0.68
  -9   0 -10  259.08    8.03
  -9   0 -11    0.60    0.58
  -9   0 -12   86.36    3.70
  -9   0 -13   -0.17    0.20
  -9   1  16    5.05    1.14
  -9  -1  16    5.93    1.29
  -9   1  16    7.24    1.38
  -9   1  15   22.57    2.64
  -9   1  15   19.07    2.44
  -9  -1  15   24.39    2.74
  -9   1  14    1.77    1.14
  -9  -1  14    0.74    0.74
  -9   1  14    3.56    1.41
  -9   1  13   71.80    5.45
  -9   1  13   71.05    5.52
  -9  -1  13   73.41    5.53
  -9   1  12   18.37    2.79
  -9   1  12   20.76    3.22
  -9  -1  12   19.50    2.63
  -9   1  12   18.49    3.00
  -9  -1  12   21.84    3.22
  -9   1  11   -1.30    1.24
  -9   1  11   -0.73    0.99
  -9  -1  11   -1.41    1.42
  -9   1  11    0.42    0.74
  -9  -1  11    0.55    0.74
  -9  -1  11   -0.77    0.92
  -9   1  11    0.90    1.26
  -9   1  10    1.54    1.42
  -9   1  10    0.02    1.04
  -9  -1  10    2.15    1.28
  -9  -1  10   -0.31    0.86
  -9   1  10    1.89    1.30
  -9   1  10   -0.69    0.73
  -9  -1  10    0.26    0.78
  -9  -1   9  147.61    7.11
  -9   1   9  172.60    8.79
  -9  -1   9  164.39    8.32
  -9  -1   9  151.52    8.17
  -9   1   9  151.42    8.69
  -9   1   9  147.89    8.85
  -9  -1   9  164.85    9.18
  -9   1   9  145.00    8.32
  -9   1   8    5.30    1.86
  -9   1   8    2.42    1.37
  -9  -1   8    2.17    1.45
  -9  -1   8    2.55    1.30
  -9  -1   8    1.02    1.04
  -9   1   8    3.95    1.73
  -9   1   8    7.99    2.06
  -9  -1   8    8.56    2.09
  -9   1   7   16.09    2.93
  -9   1   7   17.66    3.23
  -9  -1   7   17.34    3.05
  -9  -1   7   18.24    2.45
  -9  -1   7   17.15    2.62
  -9   1   7   16.21    2.62
  -9  -1   7   17.35    2.67
  -9   1   7   11.44    4.09
  -9  -1   7   17.17    2.98
  -9   1   7   15.51    3.00
  -9  -1   6   28.69    3.03
  -9  -1   6   34.41    3.67
  -9   1   6   34.68    3.74
  -9  -1   6   33.53    3.59
  -9   1   6   37.04    8.04
  -9  -1   6   34.97    4.01
  -9   1   6   33.93    4.23
  -9   1   6   35.56    4.50
  -9  -1   6   37.36    4.47
  -9   1   6   35.90    4.22
  -9  -1   5  130.45    7.48
  -9  -1   5  126.56    6.37
  -9  -1   5  138.67    7.32
  -9   1   5  125.92   14.44
  -9   1   5  137.03    7.22
  -9  -1   5  132.76    7.06
  -9  -1   5  121.83    7.37
  -9   1   5  139.48    8.48
  -9   1   5  135.28    8.54
  -9  -1   5  128.24    8.02
  -9  -1   4  115.96    6.98
  -9  -1   4  115.62    6.06
  -9  -1   4  114.96    6.62
  -9   1   4  114.00   13.70
  -9  -1   4  115.90    7.15
  -9   1   4  116.41    7.71
  -9   1   4  120.61    6.75
  -9  -1   4  122.43    6.82
  -9   1   4  109.33    7.64
  -9  -1   4  117.53    7.66
  -9  -1   3   86.65    5.88
  -9  -1   3   92.48    5.93
  -9  -1   3   93.65    5.60
  -9   1   3   88.44   12.00
  -9  -1   3   84.80    6.14
  -9   1   3   96.02    7.10
  -9  -1   2   40.64    4.00
  -9  -1   2   45.62    4.19
  -9  -1   2   41.71    3.81
  -9   1   2   42.32    3.86
  -9  -1   2   53.09    4.37
  -9   1   2   47.60    9.20
  -9  -1   2   36.91    4.22
  -9   1   2   42.18    4.81
   9   1  -1   12.38    4.93
   9  -1  -1    9.75    4.85
  -9   1   1   14.97    4.98
  -9  -1   1   11.88    4.56
  -9  -1   1   13.32    2.32
  -9   1   1   17.59    5.72
  -9   1   1   11.47    2.03
  -9  -1   1   12.61    2.28
  -9   1   1   12.85    2.85
   9   1   0   24.96    6.31
   9  -1   0   27.01    7.29
  -9   1   0   26.16    6.60
  -9  -1   0   29.86    6.88
  -9  -1   0   28.63    3.31
  -9   1   0   29.42    3.26
  -9  -1   0   32.99    3.45
  -9   1   0   32.96    7.58
   9   1   1    4.04    3.34
  -9   1  -1    5.86    3.45
  -9  -1  -1    3.35    2.92
  -9  -1  -1   -1.16    3.38
  -9  -1  -1    3.34    1.25
  -9   1  -1    6.13    3.61
  -9   1  -1    2.68    1.08
  -9  -1  -1    3.96    1.45
  -9   1  -1    3.93    2.78
   9  -1   2  156.11   17.08
  -9   1  -2  149.93   15.56
  -9  -1  -2  138.83   14.92
  -9  -1  -2  160.81    7.59
  -9   1  -2  156.69    7.11
  -9   1  -2  123.31   13.19
  -9   1  -2  142.18    7.11
  -9  -1  -2  151.29    7.39
  -9   1  -2  132.18   16.57
  -9  -1  -2  149.61   17.67
   9   1   2  150.52   17.02
  -9   1  -3   15.96    5.25
  -9  -1  -3   12.96    4.69
  -9  -1  -3   13.02    2.22
  -9   1  -3   12.05    2.13
  -9  -1  -3   11.99    2.18
   9  -1   4    7.17    2.62
  -9   1  -4    9.92    1.95
  -9  -1  -4   13.06    2.25
   9  -1   5   30.94    4.19
  -9   1  -5   26.96    3.18
  -9  -1  -5   29.92    3.33
   9  -1   6    3.38    1.90
  -9   1  -6    1.48    0.93
  -9  -1  -6    3.65    1.30
   9  -1   7   60.82    5.04
  -9   1  -7   59.28    4.47
  -9  -1  -7   58.02    4.39
   9  -1   8    8.79    1.95
  -9  -1  -8   12.96    2.15
  -9   1  -8   11.94    2.08
   9  -1   9   18.88    2.54
  -9   1  -9   21.07    2.47
  -9  -1  -9   24.66    2.68
   9  -1  10  121.72    5.38
  -9   1 -10  133.97    5.69
  -9  -1 -10  134.57    5.65
  -9   1 -11   83.64    4.02
  -9  -1 -11   79.84    3.89
  -9   1 -12   25.81    1.90
  -9  -1 -12   24.41    1.84
  -9   2  16    1.20    0.63
  -9   2  15  112.99    5.36
  -9   2  15   90.97    4.26
  -9  -2  15  107.47    4.46
  -9   2  14   24.70    2.91
  -9   2  14   20.73    2.44
  -9  -2  14   22.04    2.46
  -9   2  14   24.71    2.65
  -9   2  13   96.71    6.08
  -9   2  13   87.16    5.48
  -9  -2  13   82.56    5.15
  -9   2  13   90.49    5.56
  -9  -2  12   25.84    2.50
  -9   2  12   24.91    3.42
  -9   2  12   22.36    3.04
  -9  -2  12   22.80    2.97
  -9   2  12   26.79    3.36
  -9  -2  11  181.81    7.19
  -9   2  11  196.53    9.55
  -9   2  11  199.28    9.46
  -9  -2  11  190.12    8.94
  -9   2  11  195.76    9.12
  -9   2  10    4.80    1.73
  -9   2  10    5.22    1.79
  -9  -2  10    2.38    1.17
  -9  -2  10    4.32    1.30
  -9   2  10    2.88    1.51
  -9  -2   9  261.73    9.38
  -9   2   9  269.37    9.99
  -9  -2   9  265.60    9.52
  -9   2   9  271.30   11.75
  -9   2   9  281.09   11.86
  -9  -2   9  268.31   11.16
  -9   2   9  261.31   10.97
  -9  -2   8  302.55   10.24
  -9   2   8  319.76   11.43
  -9  -2   8  337.36   11.28
  -9  -2   8  293.59    9.81
  -9   2   8  310.38   12.74
  -9   2   8  320.66   12.82
  -9  -2   8  315.13   12.19
  -9   2   8  302.82   11.86
  -9  -2   7  358.38   12.62
  -9  -2   7  354.90   11.16
  -9  -2   7  354.96   11.16
  -9   2   7  363.95   11.79
  -9  -2   7  385.45   11.69
  -9   2   7  377.89   14.10
  -9   2   7  360.60   13.57
  -9  -2   7  371.64   13.21
  -9   2   7  360.36   12.93
  -9  -2   6   77.79    5.90
  -9  -2   6   73.56    5.12
  -9  -2   6   76.18    5.32
  -9   2   6   74.94    5.33
  -9  -2   6   78.54    5.20
  -9   2   6   83.00    6.66
  -9   2   6   77.48    6.26
  -9  -2   6   72.54    5.83
  -9   2   6   83.67    6.26
  -9  -2   5  673.23   17.15
  -9  -2   5  650.42   15.07
  -9  -2   5  679.74   16.07
  -9  -2   5  683.08   18.42
  -9   2   5  643.74   33.70
  -9   2   5  631.65   15.21
  -9  -2   5  682.94   15.21
  -9   2   5  725.14   19.51
  -9   2   5  694.23   17.66
  -9  -2   4    7.22    1.90
  -9  -2   4    4.27    1.58
  -9  -2   4   11.09    2.18
  -9   2   4    4.31    3.74
  -9   2   4    1.89    1.61
  -9   2   4    9.93    2.03
  -9  -2   4    6.53    1.71
  -9  -2   3  742.30   17.55
  -9  -2   3  769.08   17.32
  -9  -2   3  734.31   16.02
  -9   2   3  747.82   36.71
  -9   2   3  791.95   20.22
  -9   2   3  724.94   16.31
  -9  -2   3  765.03   16.23
  -9  -2   2   41.95    4.19
  -9  -2   2   42.97    4.15
  -9  -2   2   43.46    3.93
  -9   2   2   42.24    9.00
  -9   2   2   42.45    4.77
  -9  -2   1  176.34    8.41
  -9  -2   1  186.27    8.53
  -9  -2   1  181.13    8.11
  -9  -2   1  173.13    7.56
  -9   2   1  167.14   17.36
  -9   2   1  190.08    9.88
  -9   2   0  377.76   24.47
  -9  -2   0  436.90   25.22
  -9  -2   0  389.83   12.17
  -9  -2   0  376.66   12.03
  -9  -2   0  420.99   12.56
  -9   2   0  390.12   11.70
  -9  -2   0  388.79   11.32
  -9   2   0  378.65   25.90
  -9   2  -1  320.00   22.44
  -9  -2  -1  360.55   23.12
  -9   2  -1  341.61   10.83
  -9  -2  -1  338.52   10.52
  -9   2  -1  300.20   22.61
  -9   2  -2    0.66    0.81
  -9  -2  -2    0.56    0.66
   9  -2   3   60.68    5.97
  -9   2  -3   52.62    4.24
  -9  -2  -3   57.72    4.36
   9  -2   4   28.32    4.37
  -9   2  -4   19.83    2.65
  -9  -2  -4   21.92    2.71
   9  -2   5  330.82   13.27
  -9   2  -5  303.62    9.94
  -9  -2  -5  306.21    9.81
   9  -2   6    2.72    2.26
  -9   2  -6    0.70    0.75
  -9  -2  -6    0.56    0.61
   9  -2   7  167.66    8.72
  -9   2  -7  163.22    6.92
  -9  -2  -7  172.18    7.02
   9  -2   8   70.46    5.31
  -9   2  -8   66.88    4.21
  -9  -2  -8   64.57    4.12
   9  -2   9  324.19   10.24
  -9   2  -9  325.67    8.49
  -9  -2  -9  312.62    8.35
   9  -2  10   29.53    2.80
  -9   2 -10   36.10    2.48
  -9  -2 -10   30.85    2.36
  -9  -2 -11   26.98    1.94
   9  -2  11   31.26    2.40
  -9  -2 -11   33.25    2.00
  -9   3  15    0.99    0.51
  -9   3  14    3.32    1.05
  -9  -3  13   37.04    2.48
  -9   3  13   38.22    3.33
  -9   3  13   34.26    3.11
  -9   3  12    2.21    1.24
  -9  -3  12    1.93    0.82
  -9   3  11    2.68    1.28
  -9  -3  11    0.67    0.69
  -9   3  11    1.85    1.20
  -9   3  10    2.55    1.42
  -9  -3  10    2.15    0.87
  -9   3  10    1.01    1.10
  -9  -3   9   33.49    3.32
  -9   3   9   31.67    3.94
  -9   3   9   31.50    3.72
  -9  -3   8   25.46    3.32
  -9  -3   8   30.13    3.30
  -9  -3   8   24.65    3.56
  -9   3   8   27.87    3.75
  -9   3   8   27.63    3.59
  -9   3   7    1.54    1.27
  -9  -3   7    1.29    1.06
  -9  -3   7    0.98    1.08
  -9  -3   7    1.04    0.92
  -9   3   7    2.26    1.53
  -9  -3   6   67.29    5.44
  -9  -3   6   64.88    4.88
  -9  -3   6   64.01    5.70
  -9   3   6   63.62    5.65
  -9   3   6   74.95    5.82
  -9   3   5   10.84    2.36
  -9  -3   5    7.17    1.79
  -9  -3   5    7.44    2.05
  -9  -3   5    7.48    1.70
  -9   3   5    8.27    2.17
  -9  -3   4   58.42    5.14
  -9  -3   4   59.31    4.70
  -9  -3   4   51.08    4.93
  -9   3   4   52.58    5.11
  -9  -3   3   30.43    3.70
  -9  -3   3   29.75    3.33
  -9  -3   3   32.80    3.82
  -9   3   3   27.25    3.65
  -9  -3   2   15.55    2.67
  -9  -3   2   13.90    2.33
  -9   3   2   13.66    2.63
  -9  -3   1   26.31    3.39
  -9  -3   1   30.15    3.37
  -9  -3   0   17.02    2.71
  -9  -3   0   14.37    2.37
  -9  -3  -1   69.26    5.08
  -9  -3  -1   71.18    5.08
  -9  -3  -2   19.51    2.62
  -9  -3  -2   16.74    2.36
  -9  -3  -2   22.83    2.88
  -9  -3  -3   74.06    4.79
  -9  -3  -3   81.08    5.28
   9  -3   3   86.06    7.19
  -9  -3  -4    0.13    0.51
  -9  -3  -4   -0.55    0.66
   9  -3   4    1.62    1.79
  -9  -3  -5   16.02    2.30
   9  -3   5   19.20    3.55
  -9  -3  -6    2.86    1.04
   9  -3   6    3.05    1.83
  -9  -3  -7    3.29    0.96
   9  -3   7    3.71    1.58
  -9  -3  -8    6.69    1.20
   9  -3   8    2.38    1.42
  -9  -3  -9    7.47    1.09
   9  -3   9    9.14    1.72
   9  -3  10   -0.13    0.65
  -9  -4  12   46.03    2.61
  -9   4  11    5.74    1.33
  -9  -4  11    6.10    1.13
  -9   4  11    4.97    1.20
  -9  -4  10   80.70    4.29
  -9   4  10   75.43    4.36
  -9   4  10   87.89    5.04
  -9   4   9    0.98    0.77
  -9  -4   9    0.37    0.57
  -9   4   9    0.98    0.87
  -9  -4   8   52.14    4.17
  -9  -4   8   56.72    4.10
  -9  -4   8   48.43    4.40
  -9   4   8   38.31    3.57
  -9   4   8   54.88    4.36
  -9  -4   7   21.18    2.83
  -9  -4   7   24.47    2.79
  -9  -4   7   21.49    2.96
  -9   4   7   25.45    3.10
  -9  -4   6   21.70    2.96
  -9  -4   6   21.55    2.73
  -9  -4   6   17.61    2.76
  -9  -4   5    6.48    1.72
  -9  -4   5    5.87    1.74
  -9  -4   5    6.23    1.60
  -9  -4   4  148.29    7.64
  -9  -4   4  153.94    7.18
  -9  -4   4  141.78    7.34
  -9  -4   3    6.18    1.73
  -9  -4   3    5.08    1.43
  -9  -4   3    6.47    1.59
  -9  -4   2   81.58    5.68
  -9  -4   2   84.36    5.28
  -9  -4   1  168.46    7.96
  -9  -4   1  166.55    7.25
  -9  -4   0   17.75    2.58
  -9  -4   0   21.34    2.61
  -9  -4  -1   31.38    3.25
  -9  -4  -1   31.12    3.07
  -9  -4  -2   24.09    2.72
  -9  -4  -2   24.60    2.66
   9  -4   2   28.67    4.11
  -9  -4  -3   16.96    2.11
  -9  -4  -3   19.21    2.27
   9  -4   3   23.59    3.72
  -9  -4  -4  109.14    4.98
   9  -4   4  107.09    6.99
  -9  -4  -5   64.35    3.56
   9  -4   5   70.73    5.35
  -9  -4  -6   21.70    1.89
   9  -4   6   24.58    2.96
   9  -4   7   14.75    2.13
   9  -4   8    1.60    0.89
  -9  -5  10   42.46    2.08
  -9  -5   9    1.14    0.50
  -9  -5   8   36.18    2.45
  -9  -5   7    0.84    0.55
  -9  -5   6    0.41    0.57
  -9  -5   6    0.04    0.43
  -9  -5   5    4.68    1.16
  -9  -5   5    6.21    1.25
  -9  -5   5    4.84    1.10
  -9  -5   4    4.85    1.33
  -9  -5   4    5.72    1.22
  -9  -5   3    4.15    1.18
  -9  -5   3    3.30    0.96
  -9  -5   2   21.10    2.39
  -9  -5   2   21.83    2.17
  -9  -5   1   18.89    2.25
  -9  -5   1   19.87    2.00
  -9  -5   0   -0.16    0.51
  -9  -5   0   -0.55    0.54
   9  -5   0   -1.39    1.20
  -9  -5  -1   11.26    1.62
  -9  -5  -1   10.91    1.40
   9  -5   1    9.85    1.98
  -9  -5  -2    6.72    1.20
  -9  -5  -2    6.38    1.00
   9  -5   2    7.01    1.72
  -9  -5  -3    1.39    0.67
   9  -5   3    0.59    0.83
   9  -5   4   -0.06    0.71
   9  -5   5    7.18    1.24
 -10   0  16   42.08    2.80
 -10   0  15    0.33    0.60
 -10   0  15    0.69    0.57
 -10   0  14  230.80    7.66
 -10   0  14  245.57    8.97
 -10   0  13   -1.07    1.07
 -10   0  13    0.74    0.98
 -10   0  12   25.98    3.17
 -10   0  12   20.58    3.07
 -10   0  11   -0.73    1.18
 -10   0  11   -1.07    0.75
 -10   0  11   -0.03    0.77
 -10   0  11    0.50    1.00
 -10   0  10  434.57   12.03
 -10   0  10  461.72   14.42
 -10   0  10  454.36   14.88
 -10   0   9   -0.06    1.19
 -10   0   9    0.52    0.76
 -10   0   9   -0.67    1.01
 -10   0   9   -0.45    0.81
 -10   0   8  125.74    7.03
 -10   0   8  130.90    7.41
 -10   0   8  128.09    7.94
 -10   0   8  129.21    8.28
 -10   0   7   -0.37    1.20
 -10   0   7    0.26    1.27
 -10   0   7    0.29    0.73
 -10   0   6   84.73    5.86
 -10   0   6   82.57    6.53
 -10   0   6   80.54    6.73
 -10   0   5   -1.64    1.32
 -10   0   5    0.20    0.77
 -10   0   4    2.24    1.24
 -10   0   4    4.51    1.96
 -10   0   4    5.17    1.53
 -10   0   3    1.35    1.19
 -10   0   3    0.16    0.94
 -10   0   2  153.60    7.87
 -10   0   2  138.02    8.46
 -10   0   1   -0.51    2.90
 -10   0   1   -0.09    0.73
 -10   0   1   -4.83    2.90
 -10   0   1    0.10    0.65
 -10   0   0    9.48    2.02
 -10   0   0   10.58    2.08
 -10   0  -1    2.04    1.05
 -10   0  -1   -0.59    0.73
 -10   0  -2    7.10    1.61
 -10   0  -2    8.14    1.85
 -10   0  -3   -0.46    0.80
 -10   0  -3   -0.31    0.69
 -10   0  -4   82.42    5.60
 -10   0  -5   -0.74    0.95
 -10   0  -6   53.32    4.25
 -10   0  -7   -0.33    0.55
 -10   0  -8  102.48    5.27
 -10   0  -9   -0.17    0.51
 -10   0 -10  140.97    5.06
 -10   0 -11   -0.13    0.35
 -10   1  15    6.17    1.28
 -10  -1  15    5.20    1.16
 -10   1  15    5.00    1.16
 -10   1  14   28.13    2.88
 -10   1  14   27.19    2.90
 -10  -1  14   26.57    2.81
 -10   1  13    3.06    1.28
 -10  -1  13    2.08    1.11
 -10   1  13    3.50    1.23
 -10   1  12    7.90    1.95
 -10  -1  12    5.86    1.61
 -10   1  12    6.13    1.36
 -10   1  12    7.02    1.87
 -10  -1  11  309.05   10.13
 -10   1  11  310.77   11.51
 -10   1  11  330.13   12.21
 -10  -1  11  312.59   11.75
 -10   1  10   -0.21    1.03
 -10  -1  10   -0.32    1.17
 -10  -1  10    2.11    1.10
 -10  -1  10   -0.44    0.99
 -10   1  10    0.42    0.93
 -10   1  10    0.80    0.90
 -10  -1  10    0.57    0.72
 -10   1   9  343.40   11.90
 -10  -1   9  366.99   12.17
 -10  -1   9  321.78   10.28
 -10  -1   9  307.77   11.33
 -10   1   9  329.27   12.51
 -10   1   9  338.90   13.18
 -10  -1   9  336.39   12.96
 -10   1   8    7.15    2.21
 -10  -1   8    7.49    2.23
 -10  -1   8    5.85    1.67
 -10  -1   8    6.47    1.88
 -10   1   8    4.37    1.62
 -10   1   8   10.62    2.27
 -10  -1   8    9.38    2.12
 -10  -1   7  385.93   12.11
 -10   1   7  380.50   12.20
 -10  -1   7  394.11   12.39
 -10  -1   7  385.56   13.25
 -10   1   7  388.26   14.04
 -10   1   7  394.14   14.75
 -10  -1   7  385.24   14.18
 -10   1   6   19.04    3.37
 -10  -1   6   16.49    3.13
 -10  -1   6   18.70    2.48
 -10  -1   6   21.94    2.98
 -10   1   6   21.71    2.99
 -10  -1   6   21.64    2.98
 -10  -1   6   21.05    3.25
 -10   1   6   19.09    3.26
 -10  -1   5   45.27    3.83
 -10  -1   5   45.97    4.35
 -10   1   5   40.87    4.00
 -10  -1   5   48.30    4.38
 -10  -1   5   39.48    4.33
 -10   1   5   48.73    5.15
 -10  -1   4   41.18    3.71
 -10  -1   4   44.47    4.28
 -10  -1   4   37.21    4.15
 -10   1   4   44.25    4.93
 -10   1   4   43.66    4.16
 -10  -1   4   46.39    4.33
 -10  -1   3  140.13    7.46
 -10  -1   3  138.26    6.82
 -10   1   3  151.94    9.04
 -10   1   3  144.89    7.49
 -10  -1   3  155.88    7.86
 -10  -1   2    3.59    1.39
 -10  -1   2    3.76    1.21
 -10   1   2    0.48    1.33
 -10  -1   1  129.86    7.02
 -10  -1   1  128.53    6.77
 -10   1   1  121.38    6.65
 -10  -1   1  132.13    7.01
 -10  -1   0   60.37    4.78
 -10   1   0   63.76    4.89
 -10   1   0   60.85    4.69
 -10  -1   0   61.99    4.81
 -10  -1  -1   51.07    4.34
 -10   1  -1   50.20    4.33
 -10  -1  -1   51.44    4.38
 -10   1  -1   52.47    4.27
 -10  -1  -2   14.15    2.26
 -10   1  -2   15.73    2.29
 -10   1  -2   15.05    2.40
 -10  -1  -2   14.49    2.40
 -10   1  -3    5.38    1.40
 -10  -1  -3    8.37    1.83
 -10   1  -4    0.86    0.83
 -10  -1  -4    1.61    1.05
 -10   1  -5    0.18    0.62
 -10  -1  -5   -0.27    0.75
 -10   1  -6    0.14    0.69
 -10  -1  -6    0.39    0.63
 -10   1  -7   47.89    3.75
 -10  -1  -7   47.44    3.71
 -10   1  -8  110.95    5.32
 -10  -1  -8  119.13    5.47
 -10   1  -9   92.06    4.44
 -10  -1  -9   90.39    4.38
 -10   1 -10   -0.07    0.38
 -10  -1 -10   -0.16    0.38
 -10   1 -11   29.06    1.75
 -10  -1 -11   31.76    1.86
 -10   2  15   93.04    4.01
 -10   2  14    1.44    0.82
 -10   2  13  138.05    6.52
 -10  -2  13  132.11    5.69
 -10   2  12   81.90    5.47
 -10   2  12   71.49    4.87
 -10  -2  12   76.50    4.87
 -10   2  11   63.61    5.10
 -10   2  11   63.77    4.98
 -10  -2  11   60.40    4.71
 -10  -2  10   41.53    3.31
 -10   2  10   39.70    4.30
 -10   2  10   39.56    4.20
 -10  -2  10   36.83    3.92
 -10  -2   9  141.47    6.47
 -10   2   9  152.36    7.16
 -10  -2   9  156.22    6.99
 -10   2   9  155.58    8.58
 -10   2   9  160.52    8.66
 -10  -2   9  149.42    8.05
 -10  -2   8   -0.41    0.65
 -10  -2   8    0.85    0.75
 -10   2   8    2.53    1.60
 -10   2   8    0.44    0.66
 -10  -2   8    3.00    1.15
 -10  -2   7   91.18    5.55
 -10  -2   7   93.29    5.66
 -10   2   7   93.65    6.01
 -10  -2   7   97.43    5.89
 -10   2   7   97.90    7.12
 -10  -2   6    2.29    1.17
 -10  -2   6    0.94    0.76
 -10   2   6    0.12    1.06
 -10   2   6    1.75    0.97
 -10  -2   6    1.66    0.99
 -10  -2   5   57.59    5.02
 -10  -2   5   56.89    4.47
 -10  -2   5   59.15    4.77
 -10   2   5   59.21    4.69
 -10  -2   5   61.07    4.60
 -10   2   5   63.21    5.86
 -10  -2   4   21.39    3.10
 -10  -2   4   21.11    2.82
 -10  -2   4   19.02    2.82
 -10   2   4   20.27    2.79
 -10  -2   4   21.17    2.78
 -10   2   4   20.47    3.54
 -10  -2   3   -0.82    0.87
 -10  -2   3    1.85    0.99
 -10  -2   3    2.45    1.09
 -10   2   3    1.95    1.59
 -10   2   3    0.71    0.66
 -10  -2   3    2.41    1.14
 -10  -2   2    1.34    0.90
 -10  -2   2   -0.05    0.73
 -10   2   2    2.74    1.53
 -10   2   2    0.70    0.83
 -10  -2   2    2.71    1.12
 -10  -2   1  155.90    7.65
 -10  -2   1  162.06    7.83
 -10  -2   1  161.89    7.57
 -10  -2   0   28.54    3.25
 -10   2  -1  433.63   11.73
 -10  -2  -1  419.99   12.33
 -10   2  -1  396.63   11.52
 -10  -2  -1  402.75   11.30
 -10  -2  -2    0.27    0.75
  10  -2   2   -1.45    1.73
 -10   2  -2    0.08    0.61
 -10  -2  -2   -0.44    0.65
 -10   2  -3  288.35    9.52
 -10  -2  -3  289.79    9.35
  10  -2   3  312.08   12.31
  10  -2   4   10.56    2.41
 -10   2  -4   10.53    1.86
 -10  -2  -4    9.87    1.77
  10  -2   5   98.08    6.44
 -10   2  -5  101.27    5.38
 -10  -2  -5  100.52    5.29
  10  -2   6    1.11    1.39
 -10   2  -6    0.99    0.77
 -10  -2  -6    1.38    0.87
  10  -2   7   63.51    4.48
 -10   2  -7   67.67    3.93
 -10  -2  -7   67.56    3.94
 -10   2  -8   11.66    1.52
 -10  -2  -8   11.10    1.51
  10  -2   8    7.82    1.50
 -10  -2  -9  162.44    5.26
  10  -2   9  142.05    5.05
 -10   2  -9  142.49    4.24
 -10  -2  -9  154.80    4.68
 -10  -2 -10   35.79    2.04
 -10   3  13   15.47    1.88
 -10  -3  12   47.00    2.59
 -10   3  12   56.75    3.86
 -10  -3  11  142.08    5.29
 -10   3  11  151.93    6.91
 -10  -3  10   44.84    3.32
 -10   3  10   44.84    4.06
 -10  -3   9   11.89    1.88
 -10   3   9   13.80    2.54
 -10  -3   8   10.20    1.85
 -10   3   8    3.00    1.48
 -10  -3   7   80.15    5.08
 -10   3   7   84.45    6.14
 -10  -3   6   36.16    3.81
 -10  -3   6   33.67    3.36
 -10   3   6   32.42    3.92
 -10  -3   5  256.79   10.12
 -10  -3   5  248.88    9.18
 -10   3   5  262.31   10.84
 -10  -3   4    3.47    1.37
 -10  -3   4    1.89    1.04
 -10   3   4    3.29    1.65
 -10  -3   3   48.15    4.34
 -10  -3   3   51.09    4.19
 -10  -3   2  192.71    8.49
 -10  -3   2  188.80    8.04
 -10  -3   1  207.73    8.57
 -10  -3   1  223.01    8.69
 -10  -3   0    7.52    1.70
 -10  -3   0    6.06    1.56
 -10  -3  -1   20.32    2.52
 -10  -3  -1   22.38    2.76
 -10  -3  -2   54.06    4.11
  10  -3   2   58.16    5.69
 -10  -3  -3  119.79    5.94
  10  -3   3  120.43    7.66
 -10  -3  -4   43.40    3.50
  10  -3   4   45.86    4.59
 -10  -3  -5   22.10    2.38
  10  -3   5   21.85    3.11
 -10  -3  -6  105.35    4.71
  10  -3   6  104.74    5.97
 -10  -3  -7    0.18    0.38
  10  -3   7    0.65    0.77
 -10  -3  -8   45.03    2.33
  10  -3   8   53.17    3.33
 -10  -4  11    7.55    0.97
 -10  -4  10   11.48    1.38
 -10  -4   9    1.85    0.74
 -10  -4   8   40.09    3.01
 -10  -4   7    7.71    1.47
 -10  -4   6   83.27    5.06
 -10  -4   6   79.09    4.56
 -10  -4   5   82.29    5.13
 -10  -4   5   84.06    4.82
 -10  -4   4   47.98    3.99
 -10  -4   4   50.42    3.80
 -10  -4   3    0.15    0.65
 -10  -4   3   -0.34    0.55
 -10  -4   2    7.72    1.60
 -10  -4   2    7.02    1.46
 -10  -4   1   46.01    3.70
 -10  -4   1   50.30    3.68
 -10  -4   0    1.41    0.84
 -10  -4   0    0.67    0.62
 -10  -4  -1    8.77    1.50
 -10  -4  -1   10.09    1.61
  10  -4   1    8.71    2.22
 -10  -4  -2    7.87    1.30
 -10  -4  -2    7.14    1.31
  10  -4   2    5.75    1.76
 -10  -4  -3   22.71    2.11
  10  -4   3   26.82    3.24
 -10  -4  -4   17.52    1.71
  10  -4   4   11.79    2.13
 -10  -4  -5    1.45    0.50
  10  -4   5    0.58    0.80
  10  -4   6   85.85    4.21
 -10  -5   7  126.83    3.82
 -10  -5   6   12.10    1.31
 -10  -5   5   91.37    3.66
 -10  -5   4    2.30    0.73
 -10  -5   4    2.93    0.72
 -10  -5   3   40.73    2.75
 -10  -5   3   39.60    2.45
 -10  -5   2    2.74    0.79
 -10  -5   2    2.51    0.67
  10  -5  -2    3.15    1.28
 -10  -5   1   56.64    3.09
 -10  -5   1   50.16    2.60
 -10  -5   0    3.76    0.81
 -10  -5   0    3.15    0.67
  10  -5   0    3.58    1.15
  10  -5   1    4.24    1.28
  10  -5   2    0.12    0.63
 -11   0  14   61.73    3.06
 -11   0  13   -1.22    0.79
 -11   0  13   -0.22    0.63
 -11   0  12    1.86    0.85
 -11   0  12    2.11    0.91
 -11   0  11    0.54    1.03
 -11   0  11   -0.84    0.78
 -11   0  11    0.52    0.93
 -11   0  10   35.92    3.59
 -11   0  10   34.23    3.15
 -11   0  10   33.62    3.72
 -11   0  10   32.96    3.89
 -11   0   9   -0.65    0.85
 -11   0   9    0.40    0.80
 -11   0   9    0.27    0.96
 -11   0   9   -0.10    0.97
 -11   0   8   27.60    3.23
 -11   0   8   35.77    3.78
 -11   0   8   26.14    3.57
 -11   0   7    0.33    0.74
 -11   0   7    0.98    1.12
 -11   0   7   -0.60    0.85
 -11   0   6    1.99    1.21
 -11   0   6   -0.50    1.01
 -11   0   6    0.91    0.97
 -11   0   5   -0.42    0.94
 -11   0   5    0.48    0.96
 -11   0   5    0.27    0.89
 -11   0   4  311.72   11.35
 -11   0   4  287.58   11.96
 -11   0   4  292.37   10.64
 -11   0   3    2.12    1.12
 -11   0   3    0.34    0.73
 -11   0   2  110.01    6.59
 -11   0   1    0.87    0.90
 -11   0   1    0.51    0.63
 -11   0   0   24.36    2.96
 -11   0   0   26.14    2.89
 -11   0   0   25.95    3.17
 -11   0  -1    0.28    0.73
 -11   0  -1   -0.01    0.66
 -11   0  -2    4.84    1.30
 -11   0  -2    1.92    1.02
 -11   0  -3    1.12    1.00
 -11   0  -4  107.46    5.92
 -11   0  -5   -0.23    0.61
 -11   0  -6   22.76    2.49
 -11   0  -7   -0.49    0.51
 -11   0  -8   10.10    1.43
 -11   0  -9   -0.34    0.39
 -11   1  14   13.01    1.67
 -11   1  13  126.13    5.71
 -11   1  12    5.03    1.49
 -11  -1  12    4.78    1.30
 -11   1  12    3.70    0.91
 -11   1  12    4.45    1.43
 -11   1  11  261.55    8.04
 -11   1  11  284.50   10.03
 -11   1  11  282.18   10.30
 -11  -1  11  279.63   10.16
 -11   1  10   47.34    3.86
 -11  -1  10   55.34    4.20
 -11  -1  10   43.56    3.24
 -11   1  10   43.43    3.63
 -11  -1  10   45.01    3.70
 -11   1  10   44.93    4.31
 -11  -1  10   52.56    4.70
 -11   1   9  153.53    7.30
 -11  -1   9  167.41    7.63
 -11  -1   9  150.77    6.56
 -11  -1   9  139.62    6.97
 -11   1   9  149.78    8.00
 -11  -1   8  115.49    6.14
 -11   1   8  125.23    6.82
 -11  -1   8  132.72    7.07
 -11  -1   8  106.49    6.44
 -11   1   8  112.26    7.18
 -11  -1   7   80.92    5.35
 -11   1   7   78.77    5.37
 -11  -1   7   82.18    5.55
 -11  -1   7   78.52    5.67
 -11   1   7   81.68    6.31
 -11  -1   6    1.81    1.06
 -11  -1   6   -0.48    1.14
 -11   1   6    1.85    1.12
 -11  -1   6    1.99    1.00
 -11  -1   5   61.33    4.18
 -11  -1   5   76.20    5.38
 -11   1   5   69.61    5.06
 -11  -1   5   73.42    5.26
 -11   1   5   75.02    6.18
 -11  -1   4    1.82    1.11
 -11  -1   4    0.94    0.79
 -11   1   4   -1.83    1.55
 -11   1   4   -0.14    0.81
 -11  -1   4    0.82    0.85
 -11  -1   3  286.48    9.38
 -11  -1   3  321.65   11.06
 -11   1   3  321.55   12.88
 -11   1   3  302.20   10.56
 -11  -1   3  305.79   10.73
 -11  -1   2    7.86    1.82
 -11   1   2    9.69    2.11
 -11  -1   2    5.77    1.45
 -11   1   2    7.49    1.78
 -11  -1   2    7.54    1.80
 -11  -1   1  106.16    6.20
 -11   1   1  104.31    6.19
 -11  -1   1  101.15    5.78
 -11  -1   0    7.56    1.74
 -11   1   0    4.67    1.38
 -11  -1   0    7.06    1.64
 -11  -1  -1   58.78    4.35
 -11   1  -1   57.37    4.17
 -11  -1  -1   54.71    4.28
 -11   1  -1   55.58    4.39
 -11  -1  -1   55.88    4.38
 -11   1  -2   31.66    3.27
 -11  -1  -2   33.78    3.38
 -11   1  -3  134.86    6.56
 -11  -1  -3  138.04    6.64
 -11   1  -4   36.11    3.32
 -11  -1  -4   39.29    3.45
 -11   1  -5   32.49    3.02
 -11  -1  -5   31.50    2.97
 -11   1  -6   41.47    3.21
 -11  -1  -6   37.58    3.07
 -11   1  -7  129.83    5.20
 -11  -1  -7  129.37    5.20
 -11   1  -8   16.82    1.70
 -11  -1  -8   17.54    1.76
 -11   1  -9  129.27    3.92
 -11  -1  -9  134.46    4.06
 -11   2  14    0.79    0.49
 -11   2  13   30.49    2.61
 -11   2  12    0.14    0.50
 -11   2  12    0.42    0.64
 -11   2  11   63.88    4.57
 -11   2  10   26.00    3.18
 -11   2   9   78.56    4.67
 -11  -2   9   84.41    4.66
 -11  -2   9   73.71    4.04
 -11   2   9   79.53    5.68
 -11  -2   8    6.19    1.43
 -11   2   8    3.97    1.76
 -11   2   8    5.54    1.48
 -11  -2   8    7.85    1.78
 -11  -2   7   26.80    2.77
 -11   2   7   34.25    3.51
 -11  -2   7   31.51    3.22
 -11   2   7   31.89    3.98
 -11  -2   6   69.13    4.55
 -11  -2   6   69.50    4.73
 -11   2   6   70.87    4.86
 -11  -2   6   72.78    4.78
 -11   2   6   77.92    6.15
 -11  -2   5   29.26    3.01
 -11  -2   5   29.57    3.21
 -11   2   5   32.12    3.29
 -11  -2   5   33.89    3.30
 -11   2   5   37.16    4.36
 -11  -2   4    5.91    1.56
 -11  -2   4    6.53    1.55
 -11   2   4    6.06    2.10
 -11   2   4    4.72    1.38
 -11  -2   4    4.24    1.30
 -11  -2   3    9.86    1.85
 -11   2   3   10.47    1.94
 -11  -2   3    9.43    1.81
 -11  -2   2   92.05    5.43
 -11   2   2   86.63    5.35
 -11  -2   2   97.29    5.49
 -11  -2   1   18.89    2.52
 -11   2   1   18.85    2.53
 -11   2   1   18.98    2.54
 -11  -2   1   17.86    2.40
 -11   2   0   12.06    1.95
 -11  -2   0   13.33    2.15
  11  -2   0   10.60    2.62
 -11   2   0   12.83    2.08
 -11  -2   0   12.01    1.98
 -11  -2  -1   10.68    1.90
  11  -2   1   11.73    2.39
 -11  -2  -2   25.85    2.88
  11  -2   2   27.28    3.55
 -11  -2  -3   19.12    2.41
 -11  -2  -3   17.25    2.13
  11  -2   3   17.87    2.60
 -11  -2  -4   10.88    1.82
  11  -2   4    5.05    1.42
 -11  -2  -4    9.16    1.56
 -11  -2  -5   30.34    2.81
 -11  -2  -5   27.83    2.43
  11  -2   5   24.80    2.63
 -11  -2  -6   -0.50    0.56
  11  -2   6    0.85    0.78
 -11  -2  -6    0.10    0.37
 -11  -2  -7   57.86    3.27
 -11  -2  -7   51.93    2.71
 -11  -2  -8    6.97    1.01
 -11   3  12   19.83    1.80
 -11   3  11   35.34    2.81
 -11  -3  10   53.78    2.90
 -11   3  10   53.77    3.79
 -11  -3   9   88.97    4.18
 -11   3   9   94.89    5.37
 -11  -3   8   57.81    3.64
 -11   3   8   62.67    4.60
 -11  -3   7    1.89    0.88
 -11   3   7    2.37    1.20
 -11  -3   6  122.36    5.73
 -11   3   6  123.34    6.76
 -11  -3   5   -1.00    0.93
 -11  -3   4    9.07    1.82
 -11  -3   4   10.86    1.87
 -11  -3   3  117.75    6.03
 -11  -3   3  125.02    5.93
 -11  -3   2   96.05    5.27
 -11  -3   2   92.05    5.09
 -11  -3   1  114.15    5.49
 -11  -3   1  122.32    5.86
 -11  -3   0   82.49    4.74
  11  -3   0   74.60    5.79
 -11  -3  -1   11.70    1.80
  11  -3   1   13.34    2.57
 -11  -3  -2  341.02    9.09
  11  -3   2  337.95   11.25
 -11  -3  -3  154.90    5.89
  11  -3   3  151.82    7.17
 -11  -3  -4   59.16    3.43
  11  -3   4   55.62    4.05
 -11  -3  -5  193.09    5.68
  11  -3   5  171.43    6.41
 -11  -3  -6   99.71    3.64
  11  -3   6   80.05    3.72
 -11  -4   9    1.79    0.50
 -11  -4   8   13.21    1.44
 -11  -4   7    0.35    0.51
 -11  -4   6  128.15    4.85
 -11  -4   5    7.09    1.22
 -11  -4   4   38.15    2.82
 -11  -4   3   16.32    1.92
 -11  -4   3   18.19    1.99
 -11  -4   2    1.18    0.64
 -11   4   2    2.35    0.75
 -11  -4   2    0.97    0.59
 -11  -4   1   21.68    2.00
 -11  -4   1   22.06    2.12
  11  -4  -1   19.36    2.63
 -11  -4   0    0.32    0.46
  11  -4   0   -1.00    1.06
 -11  -4  -1    1.14    0.56
  11  -4   1    3.37    1.35
 -11  -4  -2    1.18    0.54
  11  -4   2    3.03    1.31
 -11  -4  -3    6.97    0.93
  11  -4   3    6.42    1.34
  11  -4   4    2.09    0.78
 -12   0  12   89.46    4.02
 -12   0  11   -0.54    0.55
 -12   0  11    0.87    0.69
 -12   0  10  342.74    9.40
 -12   0  10  322.44    8.18
 -12   0  10  321.07    9.69
 -12   0   9    0.05    0.65
 -12   0   9   -0.25    0.80
 -12   0   9   -0.50    0.71
 -12   0   8   43.51    3.57
 -12   0   8   42.56    4.07
 -12   0   7    0.28    0.82
 -12   0   7   -0.28    0.83
 -12   0   7    0.02    0.60
 -12   0   6   87.83    5.50
 -12   0   6   97.62    5.70
 -12   0   5    0.46    0.87
 -12   0   5   -0.68    0.79
 -12   0   4  153.97    7.48
 -12   0   4  141.69    7.01
 -12   0   3    0.32    0.97
 -12   0   3   -0.85    1.02
 -12   0   2   69.42    4.87
 -12   0   2   62.53    4.69
 -12   0   1    0.11    0.77
 -12   0   1    0.05    0.73
 -12   0   0   12.86    2.00
 -12   0   0   10.64    1.65
 -12   0  -1    0.36    0.51
 -12   0  -1   -0.57    0.62
 -12   0  -2  237.21    7.44
 -12   0  -3    0.31    0.56
 -12   0  -3   -0.11    0.54
 -12   0  -4   13.32    1.70
 -12   0  -4   16.75    2.07
 -12   0  -5   -0.16    0.35
 -12   0  -5   -0.84    0.59
 -12   0  -6   18.25    1.73
 -12   0  -6   19.59    1.86
 -12   0  -7   -0.05    0.28
 -12   1  13    4.36    0.86
 -12   1  12    9.95    1.55
 -12   1  11   23.61    2.05
 -12   1  11   29.72    2.84
 -12   1  10  116.16    5.07
 -12   1  10  120.90    6.04
 -12   1   9  118.31    5.53
 -12  -1   9  128.52    5.80
 -12  -1   9  115.96    5.01
 -12   1   9  119.67    5.59
 -12   1   9  117.90    6.30
 -12   1   8   19.72    2.50
 -12  -1   8   22.98    2.73
 -12  -1   8   12.97    1.97
 -12   1   8   14.44    2.18
 -12   1   8   10.42    2.14
 -12  -1   7  198.46    7.53
 -12   1   7  205.96    8.16
 -12   1   7  204.64    7.92
 -12  -1   7  220.11    8.31
 -12   1   7  197.17    8.82
 -12  -1   6    8.92    1.73
 -12   1   6    9.80    1.98
 -12   1   6   11.21    2.34
 -12   1   6    9.77    1.82
 -12  -1   6   11.07    2.01
 -12  -1   5   12.65    2.09
 -12   1   5   15.65    2.44
 -12   1   5   14.10    2.14
 -12  -1   5   15.13    2.24
 -12  -1   4    1.63    1.03
 -12   1   4    2.77    1.32
 -12  -1   4    3.71    0.98
 -12   1   4    7.07    1.59
 -12  -1   4    7.22    1.77
 -12  -1   3    2.26    1.16
 -12   1   3    2.29    1.14
 -12  -1   3    0.68    0.60
 -12   1   3    0.24    0.59
 -12  -1   3    1.27    0.79
 -12  -1   2    0.07    0.66
 -12   1   2    0.98    0.84
 -12  -1   2    0.67    0.54
 -12   1   2   -0.46    0.59
 -12  -1   2    0.23    0.69
 -12  -1   1    5.63    1.47
 -12   1   1    5.10    1.28
 -12  -1   1    3.93    1.14
 -12   1   1    5.95    1.51
 -12  -1   1    6.53    1.52
 -12   1   0   40.97    3.30
 -12  -1   0   43.79    3.40
 -12   1   0   47.46    3.84
 -12  -1   0   44.10    3.71
 -12   1  -1   18.44    2.07
 -12  -1  -1   17.71    2.21
 -12  -1  -2   31.93    2.85
 -12  -1  -3   25.25    2.48
 -12  -1  -4    4.24    1.03
 -12  -1  -5    9.06    1.43
 -12  -1  -6    0.09    0.43
 -12  -1  -7    0.34    0.39
 -12   2  12   -0.05    0.49
 -12   2  11   35.84    2.26
 -12   2  11   38.10    2.91
 -12   2  10    2.86    0.89
 -12   2  10    4.03    1.20
 -12   2   9  115.43    5.18
 -12   2   9  121.36    6.03
 -12   2   8   42.33    3.01
 -12  -2   8   41.12    2.88
 -12   2   8   45.31    3.48
 -12   2   8   42.78    3.78
 -12  -2   7   29.36    2.39
 -12   2   7   30.12    2.70
 -12  -2   7   26.02    2.42
 -12   2   7   30.11    3.36
 -12  -2   6   50.24    3.36
 -12   2   6   55.38    3.86
 -12  -2   6   56.07    3.77
 -12  -2   5   68.10    4.00
 -12   2   5   72.29    4.66
 -12   2   5   69.45    4.28
 -12  -2   5   71.99    4.21
 -12  -2   4   19.46    2.23
 -12   2   4   19.16    2.45
 -12   2   4   18.94    2.29
 -12  -2   4   21.81    2.34
 -12  -2   3  107.28    5.18
 -12   2   3  113.31    5.71
 -12   2   3  108.99    5.29
 -12  -2   3  112.03    5.20
 -12   2   2    5.90    1.50
 -12  -2   2    3.54    1.08
 -12   2   2    2.70    0.97
 -12  -2   2    3.86    1.04
 -12  -2   1  134.94    5.81
 -12   2   1  137.60    5.78
 -12   2   1  130.56    5.67
 -12  -2   1  139.10    5.71
 -12  -2   0  214.58    7.20
 -12   2   0  193.73    6.31
 -12   2   0  208.95    7.04
 -12  -2   0  213.46    6.93
 -12  -2  -1  239.82    7.45
 -12   2  -1  239.52    7.34
 -12  -2  -1  227.86    6.95
 -12  -2  -2   10.16    1.55
 -12   2  -2   12.53    1.64
 -12  -2  -2   12.38    1.58
 -12  -2  -3  192.67    6.27
 -12   2  -3  197.11    6.03
 -12  -2  -3  184.08    5.73
 -12  -2  -4    2.39    0.77
 -12   2  -4    2.90    0.77
 -12  -2  -4    3.24    0.74
 -12   2  -5  179.47    4.55
 -12  -2  -5  213.33    4.93
 -12  -2  -6    8.72    1.06
 -12   3  10    0.40    0.35
 -12   3   9   10.98    1.38
 -12  -3   8   10.63    1.21
 -12  -3   7   -0.83    0.58
 -12  -3   6    1.27    0.59
 -12  -3   5   39.56    2.81
 -12  -3   4   20.07    2.07
 -12   3   4   14.75    1.85
 -12  -3   3   42.88    3.00
 -12   3   3   42.85    2.98
  12  -3  -3   38.30    3.47
 -12  -3   2   55.31    3.40
 -12   3   2   56.82    3.24
  12  -3  -2   51.00    3.99
 -12  -3   1  100.68    4.48
  12  -3  -1   86.84    5.08
 -12  -3   0   29.48    2.40
  12  -3   0   21.60    2.54
 -12  -3  -1    0.77    0.52
  12  -3   1   -0.16    0.99
 -12  -3  -2   48.80    2.86
  12  -3   2   32.16    2.55
 -12  -3  -3   40.42    2.42
 -12  -3  -4   -0.32    0.39
 -12  -4   5    8.26    0.98
 -12  -4   4   10.57    1.13
 -12  -4   3    1.66    0.51
 -12  -4   2   21.67    1.64
 -12  -4   1   18.84    1.46
 -12  -4   0   21.00    1.46
 -13   0  10   55.36    2.58
 -13   0   9   -0.13    0.38
 -13   0   9    0.34    0.63
 -13   0   8   67.80    3.85
 -13   0   8   69.03    3.74
 -13   0   7   -0.14    0.53
 -13   0   7   -0.36    0.64
 -13   0   6   39.66    3.18
 -13   0   6   37.88    3.14
 -13   0   5    0.01    0.58
 -13   0   5   -0.98    0.73
 -13   0   4    4.45    1.21
 -13   0   4    4.81    1.21
 -13   0   3   -1.47    0.67
 -13   0   3   -0.48    0.65
 -13   0   2  213.59    7.23
 -13   0   2  212.33    7.43
 -13   0   1    1.27    0.68
 -13   0   1    0.60    0.53
 -13   0   0   24.21    2.47
 -13   0  -1    0.13    0.54
 -13   0  -2   11.77    1.59
 -13   0  -3    0.33    0.35
 -13   0  -3    0.11    0.40
 -13   0  -4   40.39    2.47
 -13   0  -5    0.26    0.33
 -13   1  10   61.63    2.77
 -13   1   9    3.92    0.89
 -13   1   8    2.27    0.73
 -13   1   8    2.87    0.82
 -13  -1   8    3.86    0.94
 -13   1   7   68.06    3.81
 -13  -1   7   68.27    3.84
 -13   1   7   72.32    4.02
 -13  -1   6    0.93    0.56
 -13   1   6    0.92    0.63
 -13   1   6    1.70    0.78
 -13  -1   6    2.91    0.94
 -13  -1   5   21.78    2.32
 -13   1   5   20.36    2.28
 -13   1   5   20.45    2.21
 -13  -1   5   20.83    2.26
 -13   1   4    7.62    1.45
 -13   1   4    7.42    1.41
 -13  -1   4    7.33    1.36
 -13   1   3   46.63    3.33
 -13   1   3   42.89    3.20
 -13  -1   3   48.26    3.37
 -13  -1   2   23.52    1.96
 -13   1   2   27.29    2.44
 -13   1   2   27.04    2.55
 -13  -1   2   28.13    2.56
 -13  -1   1   77.27    3.59
 -13   1   1   81.73    3.98
 -13   1   1   85.01    4.37
 -13  -1   1   89.87    4.47
 -13  -1   0   20.44    1.88
 -13   1   0   19.61    1.79
 -13   1   0   25.17    2.35
 -13  -1   0   24.83    2.32
 -13  -1  -1   59.17    3.08
 -13   1  -1   67.65    3.68
 -13  -1  -1   69.45    3.71
 -13  -1  -2   19.82    1.72
 -13   1  -2   20.29    1.95
 -13  -1  -2   22.66    2.03
 -13  -1  -3   39.59    2.24
 -13   1  -3   52.55    2.88
 -13  -1  -3   49.08    2.79
 -13  -1  -4    8.60    0.97
 -13   1  -4   10.32    1.17
 -13  -1  -4    9.54    1.10
 -13   2   9  103.80    3.70
 -13   2   8   54.20    2.96
 -13   2   7   69.22    3.52
 -13   2   6   18.05    1.61
 -13  -2   6   17.69    1.56
 -13   2   6   21.33    2.05
 -13  -2   5   70.47    3.04
 -13   2   5   81.12    3.57
 -13  -2   5   76.48    3.38
 -13   2   5   88.55    4.10
 -13  -2   4   14.28    1.48
 -13   2   4   14.61    1.73
 -13   2   4   12.79    1.53
 -13  -2   4   11.06    1.36
 -13  -2   3   39.97    2.54
 -13   2   3   40.49    2.70
 -13   2   3   36.99    2.49
 -13  -2   3   35.81    2.38
 -13  -2   2   15.48    1.61
 -13   2   2   15.89    1.63
 -13   2   2   13.57    1.49
 -13  -2   2   14.20    1.49
 -13   2   1  251.09    5.56
 -13   2   1  265.99    6.29
 -13  -2   1  274.76    6.24
 -13  -2   0   40.27    2.51
 -13   2   0   36.49    2.22
 -13  -2   0   35.87    2.16
 -13  -2  -1  134.26    4.35
 -13  -2  -1  127.90    3.74
 -13  -2  -2    1.60    0.57
 -13  -2  -3   51.84    2.37
 -13  -3   4    0.31    0.29
 -13  -3   3    5.50    0.79
 -13  -3   2   62.40    2.65
 -13  -3   1   18.73    1.43
 -14   0   7    0.91    0.43
 -14   0   6   29.21    2.11
 -14   0   5   -0.53    0.50
 -14   0   4   40.09    2.61
 -14   0   3   -0.28    0.45
 -14   0   2   32.25    2.24
 -14   0   1    0.02    0.35
 -14   0   0   31.10    2.02
 -14   0  -1    0.26    0.27
 -14   1   7   52.49    2.41
 -14   1   6   13.02    1.24
 -14  -1   6   11.65    1.16
 -14   1   6   11.67    1.24
 -14   1   5   48.73    2.52
 -14  -1   5   56.83    2.72
 -14   1   5   53.87    2.65
 -14   1   4   15.88    1.43
 -14   1   4   20.24    1.72
 -14  -1   4   21.36    1.76
 -14   1   3  164.29    4.72
 -14  -1   3  164.55    4.70
 -14   1   2   61.71    2.81
 -14  -1   2   58.78    2.73
 -14   1   1  113.10    3.63
 -14  -1   1  107.68    3.52
   0   0   0    0.00    0.00


TITL jjw1703 in P2(1)/c
REM P2(1)/c (#14 in standard setting)
CELL 1.54184  11.439141   5.945834  15.609668  90.0000 100.1667  90.0000
ZERR    4.00   0.000237   0.000125   0.000366   0.0000   0.0022   0.0000
LATT  1
SYMM -x, y+1/2,-z+1/2
SFAC C H O P
UNIT 48.00 44.00 8.00 4.00
REM  CrysAlisPro recorded range (K): Min=100.0; max=100.0; aver:100.0
TEMP -173
SIZE 0.05 0.07 0.19
TREF
HKLF 4
END
_computing_structure_solution     'SHELXT 2018/2 (Sheldrick, 2018)'
;
_shelx_hkl_checksum                38124
_olex2_submission_special_instructions  'No special instructions were received'
_oxdiff_exptl_absorpt_empirical_details
;
Empirical correction (ABSPACK) includes:
- Absorption correction using spherical harmonics
- Frame scaling
;
_oxdiff_exptl_absorpt_empirical_full_max  1.491
_oxdiff_exptl_absorpt_empirical_full_min  0.720
