# Supplementary material for: Synthesis of Diaryl‐ and Dialkynylphosphinates From Ubiquitous PV Sources via a Redox‐Neutral Approach
Source: Adv Sci (Weinh). 2025 Jul 2;12(36):e09922. doi: 10.1002/advs.202509922 (PMC12463002; doi:10.1002/advs.202509922)
Supplement: Supplementary file 2 — Supporting Information [file ADVS-12-e09922-s001.zip › 2b_jjw1704.cif]

data_jjw1704
_audit_creation_date               2023-12-05
_audit_creation_method
;
Olex2 1.3
(compiled 2019.09.11 svn.r3662 for OlexSys, GUI svn.r5938)
;
_shelx_SHELXL_version_number       '2018/3'
_audit_contact_author_address      ?
_audit_contact_author_email        ?
_audit_contact_author_name         ''
_audit_contact_author_phone        ?
_publ_contact_author_id_orcid      ?
_publ_section_references
;
Dolomanov, O.V., Bourhis, L.J., Gildea, R.J, Howard, J.A.K. & Puschmann, H.
 (2009), J. Appl. Cryst. 42, 339-341.

Sheldrick, G.M. (2015). Acta Cryst. A71, 3-8.

Sheldrick, G.M. (2015). Acta Cryst. C71, 3-8.
;
_chemical_name_common              ?
_chemical_name_systematic          ?
_chemical_formula_moiety           'C14 H15 O2 P'
_chemical_formula_sum              'C14 H15 O2 P'
_chemical_formula_weight           246.23
_chemical_melting_point            ?
_chemical_oxdiff_formula           C14H15O2P
loop_
  _atom_type_symbol
  _atom_type_description
  _atom_type_scat_dispersion_real
  _atom_type_scat_dispersion_imag
  _atom_type_scat_source
 'C' 'C' 0.0181 0.0091 'International Tables Vol C Tables 4.2.6.8 and 6.1.1.4'
 'H' 'H' 0.0000 0.0000 'International Tables Vol C Tables 4.2.6.8 and 6.1.1.4'
 'O' 'O' 0.0492 0.0322 'International Tables Vol C Tables 4.2.6.8 and 6.1.1.4'
 'P' 'P' 0.2955 0.4335 'International Tables Vol C Tables 4.2.6.8 and 6.1.1.4'

_shelx_space_group_comment
;
The symmetry employed for this shelxl refinement is uniquely defined
by the following loop, which should always be used as a source of
symmetry information in preference to the above space-group names.
They are only intended as comments.
;
_space_group_crystal_system        'orthorhombic'
_space_group_IT_number             61
_space_group_name_H-M_alt          'P b c a'
_space_group_name_Hall             '-P 2ac 2ab'
loop_
  _space_group_symop_operation_xyz
 'x, y, z'
 '-x+1/2, -y, z+1/2'
 '-x, y+1/2, -z+1/2'
 'x+1/2, -y+1/2, -z'
 '-x, -y, -z'
 'x-1/2, y, -z-1/2'
 'x, -y-1/2, z-1/2'
 '-x-1/2, y-1/2, z'

_cell_length_a                     16.7209(5)
_cell_length_b                     5.8806(2)
_cell_length_c                     26.3519(10)
_cell_angle_alpha                  90
_cell_angle_beta                   90
_cell_angle_gamma                  90
_cell_volume                       2591.15(15)
_cell_formula_units_Z              8
_cell_measurement_reflns_used      9699
_cell_measurement_temperature      99.98(17)
_cell_measurement_theta_max        76.4970
_cell_measurement_theta_min        3.3530
_shelx_estimated_absorpt_T_max     0.916
_shelx_estimated_absorpt_T_min     0.592
_exptl_absorpt_coefficient_mu      1.777
_exptl_absorpt_correction_T_max    0.916
_exptl_absorpt_correction_T_min    0.688
_exptl_absorpt_correction_type     analytical
_exptl_absorpt_process_details
;
CrysAlisPro 1.171.41.93a (Rigaku Oxford Diffraction, 2020)
Analytical numeric absorption correction using a multifaceted crystal
model based on expressions derived by R.C. Clark & J.S. Reid.
(Clark, R. C. & Reid, J. S. (1995). Acta Cryst. A51, 887-897)
Empirical absorption correction using spherical harmonics,
implemented in SCALE3 ABSPACK scaling algorithm.
;
_exptl_absorpt_special_details     ?
_exptl_crystal_colour              colourless
_exptl_crystal_colour_lustre       .
_exptl_crystal_colour_modifier     .
_exptl_crystal_colour_primary      colourless
_exptl_crystal_density_diffrn      1.262
_exptl_crystal_density_meas        ?
_exptl_crystal_density_method      ?
_exptl_crystal_description         block
_exptl_crystal_F_000               1040
loop_
  _exptl_crystal_face_index_h
  _exptl_crystal_face_index_k
  _exptl_crystal_face_index_l
  _exptl_crystal_face_perp_dist
 1 0 0 0.0529
 -1 0 0 0.0529
 1 -4 -1 0.1586
 0 4 1 0.1582
 0 0 -1 0.0252
 0 0 1 0.0252

_exptl_crystal_size_max            0.33
_exptl_crystal_size_mid            0.11
_exptl_crystal_size_min            0.05
loop_
  _exptl_oxdiff_crystal_face_indexfrac_h
  _exptl_oxdiff_crystal_face_indexfrac_k
  _exptl_oxdiff_crystal_face_indexfrac_l
  _exptl_oxdiff_crystal_face_x
  _exptl_oxdiff_crystal_face_y
  _exptl_oxdiff_crystal_face_z
 0.9985 -0.0005 0.0010 -0.0602 -0.0099 0.0689
 -0.9985 0.0005 -0.0010 0.0602 0.0099 -0.0689
 0.9772 -4.0196 -1.0151 -0.8462 -0.0872 -0.6295
 0.0213 4.0191 1.0161 0.7860 0.0773 0.6984
 -0.0016 -0.0007 -0.9989 0.0049 -0.0580 -0.0044
 0.0016 0.0007 0.9989 -0.0049 0.0580 0.0044

_exptl_transmission_factor_max     ?
_exptl_transmission_factor_min     ?
_diffrn_reflns_av_R_equivalents    0.0584
_diffrn_reflns_av_unetI/netI       0.0327
_diffrn_reflns_Laue_measured_fraction_full  1.000
_diffrn_reflns_Laue_measured_fraction_max  0.987
_diffrn_reflns_limit_h_max         21
_diffrn_reflns_limit_h_min         -18
_diffrn_reflns_limit_k_max         7
_diffrn_reflns_limit_k_min         -5
_diffrn_reflns_limit_l_max         32
_diffrn_reflns_limit_l_min         -29
_diffrn_reflns_number              18416
_diffrn_reflns_point_group_measured_fraction_full  1.000
_diffrn_reflns_point_group_measured_fraction_max  0.987
_diffrn_reflns_theta_full          67.684
_diffrn_reflns_theta_max           77.235
_diffrn_reflns_theta_min           3.354
_diffrn_ambient_environment        N~2~
_diffrn_ambient_temperature        99.98(17)
_diffrn_detector                   'CCD plate'
_diffrn_detector_area_resol_mean   10.5700
_diffrn_detector_type              AtlasS2
_diffrn_measured_fraction_theta_full  1.000
_diffrn_measured_fraction_theta_max  0.987
_diffrn_measurement_details
;
List of Runs (angles in degrees, time in seconds):

  # Type    Start    End  Width  t~exp~   \w     \q     \k     \f   Frames
--------------------------------------------------------------------------
  1  \w    -66.00 -39.00   0.50    1.00    --  -38.50 -38.00  60.00   54
  2  \w   -106.00 -71.00   0.50    1.00    --  -38.50 -38.00  60.00   70
  3  \w    -64.00  32.00   0.50    1.00    --  -38.50  57.00   0.00  192
  4  \w   -108.00 -15.00   0.50    1.00    --  -38.50 -57.00-150.00  186
  5  \w     22.00  48.00   0.50    1.00    --   42.50 -99.00  60.00   52
  6  \w    -27.00  69.00   0.50    1.00    --   42.50 -57.00  90.00  192
  7  \w     68.00  95.00   0.50    1.00    --   42.50-125.00-180.00   54
  8  \w     45.00  72.00   0.50    4.00    --  111.00 -94.00 150.00   54
  9  \w     95.00 172.00   0.50    4.00    --  111.00  45.00 -60.00  154
 10  \w     41.00  68.00   0.50    4.00    --  111.00 -30.00 120.00   54
 11  \w     41.00  74.00   0.50    4.00    --  111.00-125.00  90.00   66
 12  \w     55.00  96.00   0.50    4.00    --  111.00-125.00  60.00   82
 13  \w     44.00 106.00   0.50    4.00    --  111.00-125.00 150.00  124
 14  \w     89.00 173.00   0.50    4.00    --  111.00  15.00-120.00  168
 15  \w     51.00  79.00   0.50    4.00    --  111.00 -94.00-120.00   56
 16  \w     87.00 123.00   0.50    4.00    --  111.00 -30.00 -90.00   72
 17  \w     44.00 101.00   0.50    4.00    --  111.00 -61.00-120.00  114
 18  \w     37.00  62.00   0.50    4.00    --  111.00 -94.00 -30.00   50
 19  \w    113.00 159.00   0.50    4.00    --  111.00 125.00-150.00   92
 20  \w     39.00 106.00   0.50    4.00    --  111.00 -94.00-150.00  134
 21  \w    117.00 178.00   0.50    4.00    --  111.00  45.00 150.00  122
 22  \w     60.00  97.00   0.50    4.00    --  111.00 -94.00 -90.00   74
 23  \w     47.00  76.00   0.50    4.00    --  111.00 -30.00 -90.00   58
 24  \w     46.00 112.00   0.50    4.00    --  111.00-125.00-180.00  132
 25  \w     82.00 107.00   0.50    4.00    --  111.00 -94.00-180.00   50
 26  \w     61.00 112.00   0.50    4.00    --  111.00-125.00  30.00  102
 27  \w     55.00 107.00   0.50    4.00    --  111.00 -94.00 -60.00  104
 28  \w     89.00 176.00   0.50    4.00    --  111.00  45.00 -90.00  174
 29  \w     30.00  71.00   0.50    4.00    --  111.00 -94.00-180.00   82
 30  \w     77.00 106.00   0.50    4.00    --  111.00 -94.00 150.00   58
 31  \w     81.00 121.00   0.50    4.00    --  111.00 -30.00 120.00   80
 32  \w     53.00 125.00   0.50    4.00    --  111.00-141.00 121.26  144
;
_diffrn_measurement_device         'four-circle diffractometer'
_diffrn_measurement_device_type    'SuperNova, Dual, Cu at home/near, AtlasS2'
_diffrn_measurement_method         '\w scans'
_diffrn_orient_matrix_type        
 'CrysAlisPro convention (1999,Acta A55,543-557)'
_diffrn_orient_matrix_UB_11        -0.0601626000
_diffrn_orient_matrix_UB_12        0.1971342000
_diffrn_orient_matrix_UB_13        -0.0049467000
_diffrn_orient_matrix_UB_21        -0.0100103000
_diffrn_orient_matrix_UB_22        0.0045847000
_diffrn_orient_matrix_UB_23        0.0581007000
_diffrn_orient_matrix_UB_31        0.0690775000
_diffrn_orient_matrix_UB_32        0.1723367000
_diffrn_orient_matrix_UB_33        0.0041917000
_diffrn_radiation_monochromator    mirror
_diffrn_radiation_probe            x-ray
_diffrn_radiation_type             'Cu K\a'
_diffrn_radiation_wavelength       1.54184
_diffrn_source                     'micro-focus sealed X-ray tube'
_diffrn_source_type                'SuperNova (Cu) X-ray Source'
_reflns_Friedel_coverage           0.000
_reflns_Friedel_fraction_full      .
_reflns_Friedel_fraction_max       .
_reflns_number_gt                  2461
_reflns_number_total               2719
_reflns_odcompleteness_completeness  99.81
_reflns_odcompleteness_iscentric   1
_reflns_odcompleteness_theta       74.33
_reflns_special_details
;
 Reflections were merged by SHELXL according to the crystal
 class for the calculation of statistics and refinement.
 
 _reflns_Friedel_fraction is defined as the number of unique
 Friedel pairs measured divided by the number that would be
 possible theoretically, ignoring centric projections and
 systematic absences.
;
_reflns_threshold_expression       'I > 2\s(I)'
_computing_cell_refinement         'CrysAlisPro 1.171.41.93a (Rigaku OD, 2020)'
_computing_data_collection         'CrysAlisPro 1.171.41.93a (Rigaku OD, 2020)'
_computing_data_reduction          'CrysAlisPro 1.171.41.93a (Rigaku OD, 2020)'
_computing_molecular_graphics      'Olex2 1.3 (Dolomanov et al., 2009)'
_computing_publication_material    'Olex2 1.3 (Dolomanov et al., 2009)'
_computing_structure_refinement    'ShelXL 2018/3 (Sheldrick, 2015)'
_computing_structure_solution      'SHELXT 2018/2 (Sheldrick, 2018)'
_refine_diff_density_max           0.315
_refine_diff_density_min           -0.495
_refine_diff_density_rms           0.062
_refine_ls_extinction_coef         .
_refine_ls_extinction_method       none
_refine_ls_goodness_of_fit_ref     1.078
_refine_ls_hydrogen_treatment      constr
_refine_ls_matrix_type             full
_refine_ls_number_parameters       157
_refine_ls_number_reflns           2719
_refine_ls_number_restraints       0
_refine_ls_R_factor_all            0.0453
_refine_ls_R_factor_gt             0.0418
_refine_ls_restrained_S_all        1.078
_refine_ls_shift/su_max            0.001
_refine_ls_shift/su_mean           0.000
_refine_ls_structure_factor_coef   Fsqd
_refine_ls_weighting_details      
 'w=1/[\s^2^(Fo^2^)+(0.0727P)^2^+0.7610P] where P=(Fo^2^+2Fc^2^)/3'
_refine_ls_weighting_scheme        calc
_refine_ls_wR_factor_gt            0.1154
_refine_ls_wR_factor_ref           0.1206
_refine_special_details            ?
_olex2_refinement_description
;
1. Fixed Uiso
 At 1.2 times of:
  All C(H) groups
 At 1.5 times of:
  All C(H,H,H) groups, All O(H) groups
2.a Aromatic/amide H refined with riding coordinates:
 C2(H2A), C3(H3), C6(H6), C7(H7), C9(H9), C10(H10), C13(H13), C14(H14)
2.b Idealised Me refined as rotating group:
 C5(H5A,H5B,H5C), C12(H12A,H12B,H12C)
2.c Idealised tetrahedral OH refined as rotating group:
 O2(H2)
;
_atom_sites_solution_hydrogens     geom
_atom_sites_solution_primary       dual
_atom_sites_solution_secondary     ?
loop_
  _atom_site_label
  _atom_site_type_symbol
  _atom_site_fract_x
  _atom_site_fract_y
  _atom_site_fract_z
  _atom_site_U_iso_or_equiv
  _atom_site_adp_type
  _atom_site_occupancy
  _atom_site_site_symmetry_order
  _atom_site_calc_flag
  _atom_site_refinement_flags_posn
  _atom_site_refinement_flags_adp
  _atom_site_refinement_flags_occupancy
  _atom_site_disorder_assembly
  _atom_site_disorder_group
 P1 P 0.35618(2) 0.36396(6) 0.36929(2) 0.01977(15) Uani 1 1 d . . . . .
 O1 O 0.33779(7) 0.61338(18) 0.36927(4) 0.0240(3) Uani 1 1 d . . . . .
 O2 O 0.29856(6) 0.21371(19) 0.33769(4) 0.0247(2) Uani 1 1 d . . . . .
 H2 H 0.254849 0.200546 0.353114 0.037 Uiso 1 1 calc R U . . .
 C1 C 0.35910(8) 0.2615(3) 0.43346(6) 0.0225(3) Uani 1 1 d . . . . .
 C2 C 0.32987(9) 0.3966(3) 0.47258(6) 0.0284(3) Uani 1 1 d . . . . .
 H2A H 0.308164 0.542248 0.465265 0.034 Uiso 1 1 calc R U . . .
 C3 C 0.33233(10) 0.3188(3) 0.52246(6) 0.0326(4) Uani 1 1 d . . . . .
 H3 H 0.311852 0.412067 0.548877 0.039 Uiso 1 1 calc R U . . .
 C4 C 0.36413(10) 0.1080(3) 0.53420(7) 0.0304(4) Uani 1 1 d . . . . .
 C5 C 0.36702(13) 0.0218(4) 0.58814(7) 0.0421(5) Uani 1 1 d . . . . .
 H5A H 0.346281 0.139030 0.611077 0.063 Uiso 1 1 calc R U . . .
 H5B H 0.422435 -0.013774 0.597282 0.063 Uiso 1 1 calc R U . . .
 H5C H 0.334224 -0.115641 0.591084 0.063 Uiso 1 1 calc R U . . .
 C6 C 0.39315(10) -0.0273(3) 0.49473(7) 0.0319(4) Uani 1 1 d . . . . .
 H6 H 0.415056 -0.172583 0.502129 0.038 Uiso 1 1 calc R U . . .
 C7 C 0.39040(9) 0.0477(3) 0.44494(6) 0.0283(3) Uani 1 1 d . . . . .
 H7 H 0.409915 -0.046961 0.418473 0.034 Uiso 1 1 calc R U . . .
 C8 C 0.45101(8) 0.3091(2) 0.34023(5) 0.0207(3) Uani 1 1 d . . . . .
 C9 C 0.51119(9) 0.4735(3) 0.34261(6) 0.0243(3) Uani 1 1 d . . . . .
 H9 H 0.502172 0.611793 0.360333 0.029 Uiso 1 1 calc R U . . .
 C10 C 0.58415(8) 0.4346(3) 0.31907(6) 0.0257(3) Uani 1 1 d . . . . .
 H10 H 0.624836 0.547064 0.320967 0.031 Uiso 1 1 calc R U . . .
 C11 C 0.59881(8) 0.2329(3) 0.29263(6) 0.0244(3) Uani 1 1 d . . . . .
 C12 C 0.67796(9) 0.1938(3) 0.26692(7) 0.0328(4) Uani 1 1 d . . . . .
 H12A H 0.687324 0.314131 0.241885 0.049 Uiso 1 1 calc R U . . .
 H12B H 0.677334 0.045824 0.249816 0.049 Uiso 1 1 calc R U . . .
 H12C H 0.720788 0.195974 0.292302 0.049 Uiso 1 1 calc R U . . .
 C13 C 0.53856(9) 0.0702(3) 0.29068(5) 0.0237(3) Uani 1 1 d . . . . .
 H13 H 0.547642 -0.068209 0.273005 0.028 Uiso 1 1 calc R U . . .
 C14 C 0.46508(9) 0.1068(3) 0.31421(6) 0.0229(3) Uani 1 1 d . . . . .
 H14 H 0.424556 -0.006159 0.312515 0.027 Uiso 1 1 calc R U . . .

loop_
  _atom_site_aniso_label
  _atom_site_aniso_U_11
  _atom_site_aniso_U_22
  _atom_site_aniso_U_33
  _atom_site_aniso_U_23
  _atom_site_aniso_U_13
  _atom_site_aniso_U_12
 P1 0.0147(2) 0.0264(2) 0.0182(2) 0.00021(12) -0.00059(11) -0.00017(11)
 O1 0.0190(5) 0.0280(6) 0.0249(6) 0.0015(4) -0.0004(4) 0.0027(4)
 O2 0.0179(5) 0.0350(6) 0.0212(5) -0.0011(4) -0.0008(4) -0.0045(4)
 C1 0.0176(6) 0.0291(7) 0.0209(7) 0.0003(6) -0.0007(5) -0.0022(5)
 C2 0.0277(8) 0.0340(8) 0.0234(8) -0.0005(6) 0.0008(6) 0.0032(6)
 C3 0.0352(9) 0.0416(9) 0.0210(8) -0.0038(7) 0.0009(6) 0.0009(7)
 C4 0.0290(8) 0.0403(9) 0.0219(8) 0.0035(7) -0.0046(6) -0.0062(6)
 C5 0.0488(10) 0.0539(12) 0.0234(9) 0.0069(8) -0.0081(7) -0.0046(8)
 C6 0.0329(8) 0.0336(8) 0.0293(8) 0.0057(7) -0.0055(6) -0.0005(6)
 C7 0.0286(7) 0.0316(8) 0.0247(8) -0.0004(6) -0.0004(6) 0.0018(6)
 C8 0.0178(6) 0.0269(7) 0.0174(6) 0.0008(5) -0.0010(5) 0.0011(5)
 C9 0.0204(6) 0.0273(7) 0.0252(7) -0.0017(6) 0.0014(5) 0.0004(5)
 C10 0.0196(6) 0.0303(8) 0.0273(8) 0.0003(6) -0.0002(6) -0.0035(5)
 C11 0.0193(6) 0.0344(8) 0.0196(7) 0.0023(6) 0.0002(5) 0.0038(6)
 C12 0.0201(7) 0.0480(9) 0.0302(8) -0.0033(7) 0.0050(6) 0.0039(6)
 C13 0.0249(7) 0.0293(7) 0.0168(6) -0.0016(5) -0.0006(5) 0.0036(6)
 C14 0.0207(6) 0.0269(7) 0.0210(7) -0.0003(5) -0.0013(5) -0.0014(5)

_geom_special_details
;
 All esds (except the esd in the dihedral angle between two l.s. planes)
 are estimated using the full covariance matrix.  The cell esds are taken
 into account individually in the estimation of esds in distances, angles
 and torsion angles; correlations between esds in cell parameters are only
 used when they are defined by crystal symmetry.  An approximate (isotropic)
 treatment of cell esds is used for estimating esds involving l.s. planes.
;
loop_
  _geom_bond_atom_site_label_1
  _geom_bond_atom_site_label_2
  _geom_bond_distance
  _geom_bond_site_symmetry_2
  _geom_bond_publ_flag
 P1 O1 1.4986(11) . ?
 P1 O2 1.5499(10) . ?
 P1 C1 1.7959(16) . ?
 P1 C8 1.7901(14) . ?
 O2 H2 0.8400 . ?
 C1 C2 1.390(2) . ?
 C1 C7 1.395(2) . ?
 C2 H2A 0.9500 . ?
 C2 C3 1.392(2) . ?
 C3 H3 0.9500 . ?
 C3 C4 1.384(3) . ?
 C4 C5 1.510(2) . ?
 C4 C6 1.396(3) . ?
 C5 H5A 0.9800 . ?
 C5 H5B 0.9800 . ?
 C5 H5C 0.9800 . ?
 C6 H6 0.9500 . ?
 C6 C7 1.385(2) . ?
 C7 H7 0.9500 . ?
 C8 C9 1.397(2) . ?
 C8 C14 1.393(2) . ?
 C9 H9 0.9500 . ?
 C9 C10 1.388(2) . ?
 C10 H10 0.9500 . ?
 C10 C11 1.397(2) . ?
 C11 C12 1.504(2) . ?
 C11 C13 1.390(2) . ?
 C12 H12A 0.9800 . ?
 C12 H12B 0.9800 . ?
 C12 H12C 0.9800 . ?
 C13 H13 0.9500 . ?
 C13 C14 1.393(2) . ?
 C14 H14 0.9500 . ?

loop_
  _geom_angle_atom_site_label_1
  _geom_angle_atom_site_label_2
  _geom_angle_atom_site_label_3
  _geom_angle
  _geom_angle_site_symmetry_1
  _geom_angle_site_symmetry_3
  _geom_angle_publ_flag
 O1 P1 O2 115.49(6) . . ?
 O1 P1 C1 109.52(7) . . ?
 O1 P1 C8 110.98(7) . . ?
 O2 P1 C1 109.37(6) . . ?
 O2 P1 C8 102.59(6) . . ?
 C8 P1 C1 108.55(6) . . ?
 P1 O2 H2 109.5 . . ?
 C2 C1 P1 119.80(12) . . ?
 C2 C1 C7 119.09(15) . . ?
 C7 C1 P1 121.11(12) . . ?
 C1 C2 H2A 119.9 . . ?
 C1 C2 C3 120.13(15) . . ?
 C3 C2 H2A 119.9 . . ?
 C2 C3 H3 119.4 . . ?
 C4 C3 C2 121.10(16) . . ?
 C4 C3 H3 119.4 . . ?
 C3 C4 C5 121.55(17) . . ?
 C3 C4 C6 118.51(16) . . ?
 C6 C4 C5 119.93(17) . . ?
 C4 C5 H5A 109.5 . . ?
 C4 C5 H5B 109.5 . . ?
 C4 C5 H5C 109.5 . . ?
 H5A C5 H5B 109.5 . . ?
 H5A C5 H5C 109.5 . . ?
 H5B C5 H5C 109.5 . . ?
 C4 C6 H6 119.6 . . ?
 C7 C6 C4 120.86(16) . . ?
 C7 C6 H6 119.6 . . ?
 C1 C7 H7 119.8 . . ?
 C6 C7 C1 120.31(15) . . ?
 C6 C7 H7 119.8 . . ?
 C9 C8 P1 119.63(11) . . ?
 C14 C8 P1 120.93(11) . . ?
 C14 C8 C9 119.43(13) . . ?
 C8 C9 H9 120.0 . . ?
 C10 C9 C8 119.97(14) . . ?
 C10 C9 H9 120.0 . . ?
 C9 C10 H10 119.4 . . ?
 C9 C10 C11 121.12(14) . . ?
 C11 C10 H10 119.4 . . ?
 C10 C11 C12 120.57(14) . . ?
 C13 C11 C10 118.39(13) . . ?
 C13 C11 C12 121.04(14) . . ?
 C11 C12 H12A 109.5 . . ?
 C11 C12 H12B 109.5 . . ?
 C11 C12 H12C 109.5 . . ?
 H12A C12 H12B 109.5 . . ?
 H12A C12 H12C 109.5 . . ?
 H12B C12 H12C 109.5 . . ?
 C11 C13 H13 119.5 . . ?
 C11 C13 C14 121.09(14) . . ?
 C14 C13 H13 119.5 . . ?
 C8 C14 H14 120.0 . . ?
 C13 C14 C8 120.01(14) . . ?
 C13 C14 H14 120.0 . . ?

loop_
  _geom_torsion_atom_site_label_1
  _geom_torsion_atom_site_label_2
  _geom_torsion_atom_site_label_3
  _geom_torsion_atom_site_label_4
  _geom_torsion
  _geom_torsion_site_symmetry_1
  _geom_torsion_site_symmetry_2
  _geom_torsion_site_symmetry_3
  _geom_torsion_site_symmetry_4
  _geom_torsion_publ_flag
 P1 C1 C2 C3 -179.64(13) . . . . ?
 P1 C1 C7 C6 179.13(12) . . . . ?
 P1 C8 C9 C10 -178.36(12) . . . . ?
 P1 C8 C14 C13 178.22(11) . . . . ?
 O1 P1 C1 C2 12.88(14) . . . . ?
 O1 P1 C1 C7 -167.06(12) . . . . ?
 O1 P1 C8 C9 29.50(14) . . . . ?
 O1 P1 C8 C14 -148.97(12) . . . . ?
 O2 P1 C1 C2 -114.61(12) . . . . ?
 O2 P1 C1 C7 65.46(13) . . . . ?
 O2 P1 C8 C9 153.41(12) . . . . ?
 O2 P1 C8 C14 -25.06(13) . . . . ?
 C1 P1 C8 C9 -90.91(13) . . . . ?
 C1 P1 C8 C14 90.62(13) . . . . ?
 C1 C2 C3 C4 0.4(3) . . . . ?
 C2 C1 C7 C6 -0.8(2) . . . . ?
 C2 C3 C4 C5 -179.93(16) . . . . ?
 C2 C3 C4 C6 -0.7(3) . . . . ?
 C3 C4 C6 C7 0.1(2) . . . . ?
 C4 C6 C7 C1 0.6(2) . . . . ?
 C5 C4 C6 C7 179.42(16) . . . . ?
 C7 C1 C2 C3 0.3(2) . . . . ?
 C8 P1 C1 C2 134.19(12) . . . . ?
 C8 P1 C1 C7 -45.75(14) . . . . ?
 C8 C9 C10 C11 0.2(2) . . . . ?
 C9 C8 C14 C13 -0.2(2) . . . . ?
 C9 C10 C11 C12 179.49(15) . . . . ?
 C9 C10 C11 C13 -0.4(2) . . . . ?
 C10 C11 C13 C14 0.3(2) . . . . ?
 C11 C13 C14 C8 0.0(2) . . . . ?
 C12 C11 C13 C14 -179.60(14) . . . . ?
 C14 C8 C9 C10 0.1(2) . . . . ?

_shelx_res_file
;
TITL jjw1704_a.res in Pbca
    jjw1704.res
    created by SHELXL-2018/3 at 10:16:20 on 05-Dec-2023
REM Old TITL jjw1704 in Pbca
REM SHELXT solution in Pbca: R1 0.097, Rweak 0.006, Alpha 0.020
REM <I/s> 0.355 for 438 systematic absences, Orientation as input
REM Formula found by SHELXT: C14 O2 P
CELL 1.54184 16.7209 5.8806 26.3519 90 90 90
ZERR 8 0.0005 0.0002 0.001 0 0 0
LATT 1
SYMM 0.5-X,-Y,0.5+Z
SYMM -X,0.5+Y,0.5-Z
SYMM 0.5+X,0.5-Y,-Z
SFAC C H O P
UNIT 112 120 16 8

L.S. 4 0 0
PLAN  2
SIZE 0.05 0.11 0.33
TEMP -173
CONF
BOND
list 4
fmap 2 53
MORE -1
BOND $H
ACTA
REM <olex2.extras>
REM <HklSrc "%.\\jjw1704.hkl">
REM </olex2.extras>

WGHT    0.072700    0.761000
FVAR       0.35779
P1    4    0.356176    0.363955    0.369287    11.00000    0.01466    0.02641 =
         0.01824    0.00021   -0.00059   -0.00017
O1    3    0.337786    0.613377    0.369274    11.00000    0.01901    0.02801 =
         0.02490    0.00146   -0.00038    0.00273
O2    3    0.298565    0.213707    0.337685    11.00000    0.01794    0.03499 =
         0.02120   -0.00114   -0.00082   -0.00449
AFIX 147
H2    2    0.254849    0.200546    0.353114    11.00000   -1.50000
AFIX   0
C1    1    0.359099    0.261491    0.433460    11.00000    0.01758    0.02907 =
         0.02086    0.00031   -0.00067   -0.00218
C2    1    0.329865    0.396594    0.472582    11.00000    0.02772    0.03398 =
         0.02343   -0.00047    0.00079    0.00322
AFIX  43
H2A   2    0.308164    0.542248    0.465265    11.00000   -1.20000
AFIX   0
C3    1    0.332334    0.318844    0.522458    11.00000    0.03515    0.04159 =
         0.02098   -0.00380    0.00092    0.00089
AFIX  43
H3    2    0.311852    0.412067    0.548877    11.00000   -1.20000
AFIX   0
C4    1    0.364130    0.107994    0.534197    11.00000    0.02895    0.04032 =
         0.02185    0.00351   -0.00457   -0.00622
C5    1    0.367021    0.021843    0.588143    11.00000    0.04883    0.05394 =
         0.02339    0.00691   -0.00808   -0.00457
AFIX 137
H5A   2    0.346281    0.139030    0.611077    11.00000   -1.50000
H5B   2    0.422435   -0.013774    0.597282    11.00000   -1.50000
H5C   2    0.334224   -0.115641    0.591084    11.00000   -1.50000
AFIX   0
C6    1    0.393146   -0.027267    0.494729    11.00000    0.03286    0.03358 =
         0.02927    0.00574   -0.00549   -0.00046
AFIX  43
H6    2    0.415056   -0.172583    0.502129    11.00000   -1.20000
AFIX   0
C7    1    0.390397    0.047671    0.444936    11.00000    0.02865    0.03159 =
         0.02475   -0.00042   -0.00037    0.00184
AFIX  43
H7    2    0.409915   -0.046961    0.418473    11.00000   -1.20000
AFIX   0
C8    1    0.451006    0.309113    0.340232    11.00000    0.01780    0.02687 =
         0.01745    0.00084   -0.00098    0.00115
C9    1    0.511188    0.473469    0.342610    11.00000    0.02045    0.02728 =
         0.02516   -0.00168    0.00139    0.00037
AFIX  43
H9    2    0.502172    0.611793    0.360333    11.00000   -1.20000
AFIX   0
C10   1    0.584154    0.434614    0.319073    11.00000    0.01955    0.03026 =
         0.02729    0.00031   -0.00024   -0.00350
AFIX  43
H10   2    0.624836    0.547064    0.320967    11.00000   -1.20000
AFIX   0
C11   1    0.598813    0.232887    0.292630    11.00000    0.01927    0.03436 =
         0.01959    0.00232    0.00016    0.00385
C12   1    0.677963    0.193797    0.266917    11.00000    0.02011    0.04801 =
         0.03021   -0.00331    0.00502    0.00392
AFIX 137
H12A  2    0.687324    0.314131    0.241885    11.00000   -1.50000
H12B  2    0.677334    0.045824    0.249816    11.00000   -1.50000
H12C  2    0.720788    0.195974    0.292302    11.00000   -1.50000
AFIX   0
C13   1    0.538555    0.070204    0.290678    11.00000    0.02489    0.02932 =
         0.01685   -0.00157   -0.00058    0.00359
AFIX  43
H13   2    0.547642   -0.068209    0.273005    11.00000   -1.20000
AFIX   0
C14   1    0.465076    0.106827    0.314211    11.00000    0.02074    0.02685 =
         0.02097   -0.00030   -0.00134   -0.00140
AFIX  43
H14   2    0.424556   -0.006159    0.312515    11.00000   -1.20000
AFIX   0
HKLF 4


REM  jjw1704_a.res in Pbca
REM wR2 = 0.1206, GooF = S = 1.078, Restrained GooF = 1.078 for all data
REM R1 = 0.0418 for 2461 Fo > 4sig(Fo) and 0.0453 for all 2719 data
REM 157 parameters refined using 0 restraints

END

WGHT      0.0727      0.7610

REM Highest difference peak  0.315,  deepest hole -0.495,  1-sigma level  0.062
Q1    1   0.3458  0.5623  0.3662  11.00000  0.05    0.32
Q2    1   0.6376  0.2055  0.2819  11.00000  0.05    0.25
;
_shelx_res_checksum                17087
_shelx_hkl_file
;
   0   0  -2   29.25    1.55
   0   0  -3    0.43    0.26
   0   0  -4  644.99   10.27
   0   0  -4  558.32   11.63
   0   0  -5    1.93    0.88
   0   0  -5    0.47    0.32
   0   0  -6 5264.74   35.54
   0   0  -6 4862.02   42.67
   0   0  -7    0.45    1.06
   0   0  -8   38.23    4.41
   0   0  -8   35.30    3.36
   0   0  -9   -0.07    0.70
   0   0  -9   -0.20    0.62
   0   0  10  546.98   11.41
   0   0 -10  566.98   19.29
   0   0  10  558.75   14.93
   0   0  11   -0.38    0.40
   0   0 -11    0.46    0.77
   0   0  11   -0.13    0.75
   0   0  12  270.35    8.43
   0   0 -12  270.31   14.78
   0   0 -13   -0.21    0.76
   0   0  13   -0.92    0.75
   0   0  14  242.82   11.46
   0   0 -14  220.15   15.06
   0   0 -15   -0.73    1.30
   0   0  15   -0.22    0.42
   0   0 -16   18.46    5.08
   0   0  16   13.98    4.43
   0   0 -17    0.66    1.13
   0   0  18  196.71   18.52
   0   0  19    0.10    1.63
   0   0  20  384.08   12.62
   0   0  21    0.47    0.56
   0   0  21    0.99    1.20
   0   0  22    6.45    1.82
   0   0  22    9.16    2.30
   0   0  23   -0.54    0.73
   0   0  24  222.09   10.31
   0   0  24  298.43   12.59
   0   0  25    0.16    0.44
   0   0  25    0.39    0.65
   0   0  26  247.61   10.76
   0   0  26  274.90   11.71
   0   0  27   -0.85    0.84
   0   0  28  199.17    9.12
   0   0  28  217.59    9.69
   0   0  29    0.25    0.51
   0   0  30  313.86   10.10
   0   0  31    0.60    0.61
   0   0  32  132.99    4.84
   0   1  -1   -0.01    0.51
   0   1   1   -0.01    0.28
   0  -1  -1   -0.09    0.34
   0  -1   2   -0.13    0.20
   0   1   2    0.32    0.39
   0   1   2    0.22    0.31
   0   1  -2    0.37    0.72
   0  -1  -2    0.10    0.22
   0   1  -3    0.71    0.70
   0   1   3   -0.39    0.41
   0   1  -4    0.56    0.83
   0   1   4    0.36    0.28
   0  -1   4    0.14    0.41
   0  -1  -5    0.13    0.52
   0   1   5   -0.18    0.57
   0  -1   5    0.48    0.40
   0   1  -6    0.99    0.52
   0  -1  -6   -0.42    0.87
   0  -1  -7    0.67    0.57
   0   1   7   -0.06    0.55
   0   1  -7   -0.26    0.53
   0  -1  -8    0.15    0.66
   0   1  -8   -0.02    0.44
   0   1   8    0.67    0.57
   0  -1  -9    0.81    1.05
   0   1   9    0.14    0.58
   0   1  -9    0.63    0.57
   0   1 -10   -0.34    0.57
   0  -1 -10    0.16    0.54
   0   1  10   -1.27    0.78
   0  -1  10   -1.73    1.19
   0   1  11   -0.10    0.52
   0  -1 -11   -0.50    1.32
   0  -1  11   -0.35    0.93
   0   1 -11    0.11    0.99
   0   1 -12   -0.21    1.09
   0   1  12   -0.20    0.65
   0  -1 -12   -0.41    0.81
   0   1 -12   -0.34    0.99
   0   1  13    0.08    0.71
   0   1 -13    0.14    0.72
   0   1  13   -0.66    0.40
   0   1 -13   -0.43    1.17
   0   1 -14   -0.12    0.62
   0  -1  14    0.25    0.88
   0   1 -14    0.52    1.13
   0   1 -15    1.60    0.79
   0   1  15   -0.60    1.13
   0  -1  15   -0.01    0.63
   0   1 -16   -0.76    1.61
   0   1 -16    1.79    1.12
   0   1 -17    0.93    0.99
   0  -1  17   -0.23    1.02
   0   1  17    1.79    1.76
   0   1 -18   -4.11    2.46
   0  -1 -18    1.75    1.76
   0   1  19    0.50    0.50
   0   1  19    0.38    1.83
   0  -1 -19    1.12    1.35
   0  -1  20    0.31    0.93
   0  -1  20    0.38    0.87
   0   1  20    0.04    2.91
   0   1  21    0.35    0.41
   0  -1  21   -0.86    1.12
   0  -1  21    0.51    1.01
   0   1  21    0.67    0.59
   0  -1  21   -2.41    3.19
   0   1  22   -0.14    0.45
   0  -1  22    0.12    0.83
   0   1  22    0.05    0.69
   0  -1  22   -0.80    0.98
   0   1  23   -0.67    0.95
   0  -1  23   -0.44    1.08
   0   1  23    0.45    0.87
   0   1  24   -0.03    0.58
   0   1  24    0.55    0.95
   0  -1  24   -0.24    1.22
   0  -1  25   -0.10    0.63
   0   1  25    0.13    0.70
   0  -1  25   -0.45    1.02
   0   1  26    0.39    0.86
   0  -1  26   -0.38    0.95
   0   1  27    0.42    0.59
   0  -1  27   -0.38    1.05
   0   1  27   -0.33    0.91
   0   1  28    1.49    1.16
   0  -1  28   -1.07    0.88
   0   1  29   -0.31    0.35
   0  -1  29    0.12    0.51
   0   1  29   -0.51    0.69
   0  -1  29    0.05    0.42
   0  -1  30    0.38    0.41
   0  -1  30    0.21    1.22
   0   1  30    0.30    0.36
   0  -1  31   -0.35    0.59
   0  -1  31    0.31    0.45
   0  -1  32   -0.17    0.34
   0   1  32    0.22    0.35
   0   2   0   27.35    4.48
   0   2  -1   36.34    5.15
   0   2  -2  530.75   19.27
   0  -2  -2  485.16   13.17
   0  -2  -3  797.01   18.02
   0   2  -3  868.69   24.72
   0  -2  -4   10.33    2.25
   0   2  -4   10.52    2.74
   0   2   4   10.39    1.86
   0   2  -5  146.26   10.22
   0   2   5  142.02    6.76
   0  -2   5  164.40    4.26
   0  -2  -5  145.81    8.81
   0   2  -6   -0.51    0.49
   0   2   6   -0.13    0.36
   0  -2   6   -0.46    0.45
   0  -2  -6    1.92    1.17
   0   2   6    1.09    0.86
   0   2   7    2.40    0.97
   0  -2  -7    2.03    1.27
   0   2   7    3.42    1.26
   0  -2  -8   17.25    3.65
   0   2  -8   22.81    4.45
   0  -2   8   11.58    2.29
   0   2   8   18.53    3.27
   0  -2  -9  621.33   22.90
   0   2   9  590.07   18.40
   0  -2 -10  275.18   16.05
   0   2 -10  290.42   15.85
   0   2  10  286.18   12.91
   0   2 -10  315.76   13.30
   0   2 -11   12.03    3.40
   0   2 -11    8.81    2.19
   0  -2 -11    9.18    3.20
   0   2 -12    2.55    1.54
   0  -2 -12    2.70    1.59
   0   2 -12    2.25    1.45
   0  -2 -13   10.82    3.69
   0   2 -13   11.72    3.54
   0   2 -13   10.19    3.05
   0   2 -14   57.90    7.17
   0  -2 -14   56.47    8.70
   0   2  14   59.64    7.56
   0   2  15   -0.06    0.72
   0   2  15    2.79    2.38
   0  -2 -15    0.21    1.81
   0   2 -15    1.12    0.77
   0   2 -16   57.16    8.34
   0  -2 -16   41.79    8.09
   0   2  17   62.60    8.16
   0   2 -17   78.35   10.24
   0   2  17   62.40   11.01
   0  -2 -17   75.71   11.14
   0   2  18   21.79    2.94
   0  -2  18   24.05    3.57
   0  -2 -18   20.44    5.96
   0   2  18   20.60    6.91
   0   2  19    3.71    1.19
   0  -2  19    4.96    1.23
   0   2 -19   -0.31    2.19
   0  -2 -19    1.54    2.53
   0   2  20   55.43    4.79
   0  -2  20   63.98    5.74
   0  -2 -20   57.36   10.49
   0  -2  21  300.43   12.35
   0   2  22  333.99   12.09
   0  -2  22  329.02   13.14
   0   2  23   30.24    3.68
   0  -2  23   41.16    4.59
   0   2  24    1.08    0.85
   0  -2  24    1.08    0.72
   0   2  25   21.03    2.97
   0  -2  26    0.90    0.98
   0   2  27    6.85    1.57
   0  -2  27    6.69    1.74
   0  -2  27    6.09    1.70
   0  -2  28   15.33    2.38
   0   2  29   61.22    4.14
   0  -2  29   56.33    4.33
   0  -2  29   64.11    4.47
   0   2  29   55.93    4.39
   0  -2  30   81.64    4.53
   0   2  30  106.36    5.18
   0  -2  31   14.10    1.66
   0   2  31   10.66    1.49
   0   2  32   10.34    1.28
   0   3   0   -1.56    1.44
   0   3  -1    0.78    1.19
   0   3   1    1.16    1.49
   0   3  -2    0.26    1.01
   0   3   2   -0.01    1.58
   0   3   3   -1.62    1.52
   0   3  -3    1.76    1.49
   0   3   4   -4.50    2.36
   0   3  -4    0.05    0.81
   0   3   5   -2.92    1.95
   0   3  -5   -2.30    1.69
   0  -3  -6   -0.93    1.08
   0  -3  -7   -0.28    0.69
   0   3  -8   -0.91    1.39
   0  -3  -8   -0.33    1.50
   0  -3  -9    1.43    0.97
   0   3 -10    0.34    0.86
   0  -3 -10   -3.91    2.14
   0   3  11    2.15    2.93
   0   3 -11    0.22    1.54
   0  -3 -11   -0.72    0.92
   0   3  12   -1.46    1.95
   0  -3 -12    2.14    1.78
   0   3 -12   -0.38    0.73
   0   3  13   -1.44    1.44
   0   3  13   -5.47    3.01
   0   3 -13    1.29    2.17
   0  -3 -13   -3.46    2.32
   0  -3 -14   -0.31    1.74
   0   3  14   -0.38    1.62
   0   3  14    2.69    2.28
   0   3 -14    1.17    1.27
   0   3 -15    0.64    0.58
   0   3  15   -0.09    0.60
   0  -3 -15    0.22    1.66
   0   3 -16   -0.18    0.98
   0   3  16   -1.06    1.86
   0   3 -16   -0.49    1.67
   0  -3 -16   -1.40    2.68
   0   3 -17    0.13    0.84
   0  -3  17   -0.05    0.96
   0   3  17    1.93    2.32
   0   3 -17    1.48    2.15
   0  -3 -17   -0.82    2.91
   0   3 -18   -0.75    0.82
   0   3  18    1.25    0.74
   0  -3  18    0.02    0.74
   0   3  18   -0.05    1.73
   0   3 -18    1.23    2.31
   0  -3 -18    2.23    2.58
   0   3  19   -0.08    0.59
   0   3 -19   -0.66    0.95
   0  -3  20   -1.26    0.91
   0   3  21   -1.06    0.73
   0   3  21    0.12    0.42
   0  -3  21    1.00    1.17
   0   3  22   -0.74    0.63
   0   3  22   -0.12    0.75
   0  -3  22   -0.69    0.86
   0   3  23   -0.53    0.67
   0  -3  23   -0.09    0.56
   0  -3  23   -0.93    1.31
   0   3  24   -0.40    0.69
   0  -3  24    0.20    0.74
   0  -3  24    0.33    0.67
   0   3  25    0.15    0.47
   0  -3  25   -0.69    0.71
   0   3  25   -0.22    0.51
   0   3  26   -0.72    0.35
   0  -3  26    0.02    0.81
   0  -3  26   -0.13    0.66
   0   3  26    1.20    0.82
   0  -3  27   -0.07    0.51
   0  -3  27    0.83    0.66
   0   3  27    0.14    0.47
   0  -3  28    0.70    0.56
   0  -3  28    0.19    0.49
   0   3  28   -0.17    0.58
   0  -3  29   -0.01    0.30
   0  -3  29   -0.13    0.44
   0   3  29   -0.45    0.51
   0   3  29    0.10    0.38
   0  -3  30    0.18    0.38
   0   3  30    0.40    0.47
   0   4   0  148.44   14.92
   0   4  -1    0.17    1.25
   0   4  -1    0.65    1.94
   0   4  -2    3.23    1.67
   0   4  -2    5.74    3.46
   0   4   2   -0.35    1.77
   0   4  -3   21.84    5.95
   0   4   3   20.73    5.11
   0   4  -3   28.16    5.14
   0   4   4  289.82   21.41
   0   4   5   16.27    4.84
   0   4   6   64.64   10.26
   0   4  -6   46.72    8.84
   0   4   7   69.33   10.40
   0   4  -7   78.40    5.48
   0   4  -8  667.30   16.48
   0   4   8  702.64   15.29
   0   4   8  663.30   14.15
   0   4  -9    9.93    2.13
   0   4   9    9.30    3.71
   0   4  -9   10.53    3.72
   0   4   9   13.81    2.27
   0   4   9   10.08    1.80
   0   4  10   31.37    7.28
   0   4 -10   23.92    6.32
   0   4 -10   34.18    3.85
   0   4  10   37.45    3.54
   0   4  11    0.97    1.55
   0   4 -11    2.55    3.20
   0   4 -11    3.04    1.29
   0   4 -12  986.30   42.18
   0   4  12  978.05   40.52
   0   4 -12 1047.29   21.29
   0   4 -13  515.03   31.11
   0   4 -13  527.52   15.19
   0  -4  14   36.78    4.29
   0   4  14   32.56    7.36
   0   4 -14   35.08    3.97
   0  -4  15   96.24    7.18
   0   4  15   94.41    5.91
   0   4 -15  104.80    6.73
   0   4  15   93.59    6.35
   0  -4  16  238.95   11.46
   0   4 -16  251.29   10.34
   0   4  16  215.96    9.78
   0  -4  17   13.72    2.68
   0   4  17   12.73    2.27
   0   4 -17   16.01    2.63
   0   4  17    9.75    2.30
   0   4 -18  543.25   14.60
   0   4  18  535.68   15.23
   0   4 -19    3.87    1.13
   0   4  19    4.60    1.36
   0   4  19    4.35    1.48
   0  -4  20  405.56   13.88
   0   4  20  419.55   11.96
   0   4 -20  395.02   11.39
   0   4  20  396.59   12.56
   0  -4  21    5.42    1.67
   0   4 -21    5.78    1.43
   0   4  21    5.09    1.30
   0   4  21    4.46    1.38
   0  -4  22  245.71   10.09
   0   4  22  248.59    8.30
   0   4  22  267.86    9.52
   0  -4  23    0.25    0.48
   0   4  23    0.36    0.34
   0   4  23   -0.47    0.74
   0  -4  24    2.51    0.81
   0   4  24    5.36    1.07
   0   4  24    4.71    1.09
   0  -4  25   39.04    3.32
   0   4  25   66.46    3.85
   0   4  26   82.59    4.32
   0   4  26   77.16    3.78
   0  -4  27    1.93    0.61
   0   4  27    1.79    0.71
   0   5   0   -0.50    0.51
   0   5   0    1.14    0.77
   0   5   0   -0.63    0.87
   0   5  -1   -0.44    0.88
   0   5   1   -1.94    3.48
   0   5   1    0.26    0.68
   0   5  -1   -0.35    0.64
   0   5  -1    0.59    0.78
   0   5   1   -0.02    0.80
   0   5   1   -0.02    0.51
   0   5  -1   -0.42    0.87
   0   5  -2   -0.14    0.62
   0   5   2   -0.50    0.82
   0   5   2   -0.16    1.88
   0   5   2    1.35    0.69
   0   5  -2    0.19    0.81
   0   5  -2    0.09    0.90
   0   5   2   -1.72    0.85
   0   5  -2   -1.03    0.66
   0   5   2    0.23    0.57
   0   5  -3   -0.44    0.92
   0   5   3   -0.02    0.63
   0   5   3   -0.45    0.62
   0   5  -3    1.32    0.84
   0   5   3    0.08    0.52
   0   5  -3   -0.08    0.48
   0   5   3    0.53    0.76
   0   5  -4   -0.01    0.43
   0   5   4   -1.49    1.02
   0   5   4    1.07    2.08
   0   5   4    0.01    0.64
   0   5   4   -1.25    0.81
   0   5  -4    0.54    0.73
   0   5   4    0.07    0.50
   0   5   5   -0.20    0.47
   0   5  -5   -0.95    1.10
   0   5   5   -0.85    1.39
   0   5   5    1.55    0.89
   0   5  -5   -0.67    0.66
   0   5   5    0.93    0.88
   0   5   6   -0.36    1.03
   0   5  -6    0.20    0.53
   0   5   6   -0.34    1.46
   0   5   6    3.02    1.28
   0   5  -6    0.20    1.07
   0   5   7   -0.10    0.48
   0   5  -7    0.10    0.57
   0   5   7    1.32    1.23
   0   5   7    0.06    0.55
   0   5   7   -0.07    0.79
   0   5  -7    0.83    0.72
   0   5   8    0.44    0.62
   0   5  -8   -1.09    1.14
   0   5   8    0.00    0.81
   0   5  -8   -0.66    0.63
   0   5   8   -0.07    0.71
   0   5  -9   -0.61    1.19
   0   5   9    0.34    0.61
   0   5  -9    0.14    0.77
   0   5   9    1.04    1.14
   0   5 -10    0.84    0.75
   0   5  10    0.29    0.41
   0   5  10   -0.26    0.84
   0   5  11   -0.29    0.72
   0   5 -11    0.33    0.59
   0   5  11    0.04    0.57
   0   5  12   -1.08    0.76
   0   5 -12    0.06    0.75
   0   5 -13   -0.39    0.64
   0   5  13    0.03    0.54
   0   5  13   -1.03    0.74
   0   5  14    0.46    0.69
   0   5  14   -0.12    0.34
   0   5 -14    0.85    0.52
   0   5  15   -0.15    0.66
   0   5 -15    0.93    0.59
   0   5 -16   -0.27    0.61
   0   5  16   -0.47    0.47
   0   5  17   -0.56    0.66
   0   5 -17   -0.72    0.84
   0   5  17    0.11    0.48
   0   5 -18    0.19    0.57
   0   5  18   -0.13    0.58
   0   5  18   -0.35    0.77
   0  -5  18   -0.93    0.71
   0   5 -19   -0.26    0.36
   0   5  19    0.05    0.45
   0  -5  19    0.85    0.79
   0   5  20    0.28    0.35
   0   5 -20   -0.36    0.42
   0   5  20   -0.85    0.76
   0  -5  20   -0.04    0.48
   0   5 -21    0.07    0.42
   0   5  21    0.37    0.32
   0   5  21   -0.27    0.45
   0  -5  21   -0.51    0.79
   0   5 -22   -0.48    0.59
   0  -5  22   -0.37    0.55
   0   5  22    0.25    0.34
   0   5  23   -0.12    0.54
   0   5 -23    0.22    0.38
   0   5  24   -0.47    0.30
   0   5 -24   -0.29    0.31
   0   6   0    8.70    1.56
   0   6  -1   28.73    2.93
   0   6   1   24.60    2.50
   0   6   2    6.53    1.33
   0   6  -2    5.94    1.09
   0   6  -3   10.08    1.68
   0   6  -4   28.27    2.84
   0   6  -5   11.61    1.77
   0   6   6    2.49    0.94
   0   6   6    4.73    1.00
   0   6   7    4.84    1.35
   0   6  -7    2.67    1.09
   0   6  -7    2.84    0.88
   0   6   8  189.48    7.92
   0   6  -8  176.56    7.39
   0   6  -8  178.20    7.13
   0   6  -9  141.94    7.05
   0   6   9  144.36    6.97
   0   6  10   14.27    2.17
   0   6 -10   11.20    1.75
   0   6  11   59.08    4.34
   0   6 -11   50.79    3.90
   0   6 -11   53.44    3.82
   0   6  12   21.79    2.58
   0   6 -12   31.48    3.15
   0   6 -12   21.14    2.33
   0   6 -12   35.61    3.25
   0   6  13  108.29    5.58
   0   6  13  111.10    4.71
   0   6 -13  100.15    5.05
   0   6  14    5.47    1.23
   0   6 -14    4.92    1.23
   0   6 -14    6.81    1.40
   0   6 -15    1.57    0.68
   0   6 -15    1.00    0.55
   0   6 -16    1.10    0.46
   0   6 -16    1.45    0.48
   0   6 -17    1.36    0.46
   0   6 -17    1.63    0.41
   0   6  18   -0.34    0.48
   0   6 -18    0.75    0.37
   0   6 -19    0.36    0.34
   0   7   0    0.46    0.32
   0   7   1    0.49    0.38
   0   7  -1   -0.30    0.35
   0   7   1    0.22    0.31
   0   7   2    0.42    0.30
   0   7   2    0.65    0.41
   0   7  -2    0.01    0.35
   0   7   3   -0.12    0.58
   0   7  -3    0.15    0.55
   0   7  -3    0.10    0.28
   0   7   3    0.19    0.30
   0   7   4   -0.18    0.35
   0   7   5   -0.35    0.34
   0   7   7   -0.97    0.55
   0   7   8   -0.49    0.57
   0   7  -9   -0.19    0.40
   0   7 -10    0.02    0.20
  -1   0   0    0.04    0.08
   1   0   0    0.11    0.11
   1   0  -1   -0.02    0.14
  -1   0  -1   -0.10    0.13
   1   0   1    0.17    0.14
  -1   0   1    0.06    0.15
   1   0  -1    0.11    0.12
   1   0  -2 3212.99   20.70
   1   0   2 3184.83   14.64
   1   0  -3   -0.05    0.30
   1   0   3    0.29    0.20
  -1   0  -4    0.38    0.26
   1   0  -4    0.07    0.38
   1   0   4    0.64    0.33
   1   0  -4    0.13    0.38
   1   0  -5    0.80    0.63
  -1   0  -5   -0.10    0.36
   1   0   5    0.37    0.39
   1   0  -5    0.19    0.45
  -1   0  -6 3950.61   27.43
   1   0  -6 3928.69   34.68
  -1   0  -7    0.22    0.61
   1   0  -7    0.19    0.92
   1   0  -7   -0.35    0.96
   1   0   7    0.74    0.75
   1   0   8 2593.90   24.01
   1   0  -8 2611.67   36.96
  -1   0   9    0.37    0.64
  -1   0  -9    0.16    0.41
   1   0  -9    0.86    0.59
   1   0   9    0.10    0.48
  -1   0  -9    1.05    0.78
  -1   0 -10   24.30    4.07
  -1   0  10   24.66    3.39
  -1   0 -10   24.98    2.96
   1   0 -10   21.92    3.85
   1   0  10   23.54    2.54
   1   0  11    0.34    0.87
  -1   0  11    0.37    0.51
  -1   0 -11    0.51    1.01
   1   0  11    0.12    0.38
   1   0 -11    0.40    1.12
  -1   0  12  985.41   22.81
  -1   0  12  984.00   16.28
   1   0  12 1044.50   20.27
  -1   0 -12  978.52   28.48
   1   0 -13    0.39    1.10
  -1   0 -13   -0.14    0.63
  -1   0  13   -0.56    0.44
   1   0  13   -0.22    0.59
   1   0  14  691.47   17.85
   1   0  14  736.00   30.02
  -1   0  14  644.56   20.17
  -1   0 -14  737.01   27.35
   1   0 -14  644.97   25.69
  -1   0  15   -3.12    1.49
  -1   0 -15   -1.02    0.80
  -1   0 -16   75.69    9.56
   1   0  16   86.61   11.46
  -1   0  16   78.64    7.69
  -1   0 -17   -0.39    1.65
  -1   0 -18  385.39   23.81
  -1   0  18  461.85   28.07
   1   0 -19   -4.21    2.63
  -1   0 -19    0.90    0.88
  -1   0  20   16.55    2.58
   1   0  20   12.33    2.25
   1   0 -20   12.34    2.29
   1   0  20   14.71    2.71
  -1   0  20   15.85    5.88
   1   0  21    0.63    0.69
  -1   0  21   -0.38    0.53
   1   0  21    0.20    0.78
  -1   0  21   -0.97    1.36
  -1   0  21   -0.86    2.49
  -1   0  22   82.53    6.16
   1   0  22   95.22    7.13
   1   0 -22   76.60   11.93
   1   0  22   83.80   14.22
  -1   0  23   -0.60    0.86
   1   0  23    0.54    0.91
  -1   0  23   -0.49    0.83
   1   0  23   -1.03    1.24
   1   0  24   84.26    6.41
  -1   0  24   97.09    7.24
   1   0  24   97.31    7.12
  -1   0  25   -0.27    0.71
   1   0  25   -0.03    0.51
   1   0  25    0.00    0.69
  -1   0  25    1.00    1.04
  -1   0  26   94.90    6.58
   1   0  26   94.16    6.85
  -1   0  26  107.44    7.33
   1   0  27    0.14    0.70
  -1   0  27    0.48    0.50
  -1   0  27    1.64    1.20
  -1   0  28  131.68    7.44
   1   0  28  123.22    7.26
  -1   0  29    0.30    0.40
   1   0  29   -0.41    0.61
  -1   0  29    0.21    0.55
  -1   0  30  116.08    6.12
   1   0  30  117.35    6.13
   1   0  31   -0.05    0.44
  -1   0  31    0.15    0.49
  -1   0  32  332.51    8.06
   1   0  32  332.67    7.89
   1   1   0    0.39    0.31
   1   1   0    0.11    0.40
  -1   1   0    0.33    0.42
  -1  -1   0    0.58    0.27
   1   1   0    0.11    0.18
   1   1  -1   65.55    4.14
  -1   1   1   62.07    4.38
   1   1   1   52.09    3.93
   1  -1  -1   64.75    4.00
   1   1   1   63.87    3.88
   1   1  -1   64.28    4.46
   1   1   2 2313.39   22.77
  -1  -1  -2 2294.80   22.49
  -1   1   2 2293.24   26.36
   1   1  -2 2379.80   27.76
   1  -1  -2 2512.31   25.96
   1   1  -2 2447.92   19.67
   1  -1  -3 1411.02   21.06
  -1   1   3 1308.22    9.81
  -1   1  -3 1246.56   22.62
   1   1  -3 1332.67   13.08
  -1   1   3 1385.29   20.35
  -1  -1  -3 1352.25   19.17
  -1   1   4 1611.05   22.35
   1   1  -4 1683.03   16.82
  -1  -1  -4 1585.64   22.98
   1  -1  -4 1651.90   24.66
   1  -1  -5  316.13   11.56
   1   1  -5  375.47    9.26
   1   1   5  330.19    7.76
   1  -1   5  299.26   10.19
  -1   1  -5  348.86   12.06
  -1   1   5  357.59   10.82
  -1  -1  -5  358.25   12.07
   1   1  -5  368.82   12.30
   1   1  -6  184.65    9.16
   1   1  -6  197.33    7.61
   1   1   6  186.27    5.90
  -1   1   6  197.71    8.39
  -1   1  -6  177.60    8.73
  -1  -1  -6  190.19    9.51
   1  -1  -6  202.74   10.00
   1   1   7 2705.65   23.10
   1   1  -7 2648.58   35.85
  -1   1  -7 2702.19   34.88
   1   1  -7 2755.30   31.27
  -1   1   7 2757.96   32.74
  -1  -1  -7 2693.48   38.05
  -1  -1  -8    0.27    0.63
   1   1  -8    1.23    0.92
   1   1   8    0.99    0.37
  -1   1   8    0.47    0.45
   1   1  -8    0.42    0.63
   1   1   9  288.36    8.23
  -1   1   9  282.56   11.56
  -1   1  -9  300.83   12.37
   1   1  -9  318.33   12.54
  -1  -1  -9  287.34   14.04
   1   1  -9  336.47   13.80
   1   1  10  139.36    6.01
   1   1 -10  148.40    9.54
   1   1  10  134.17    8.22
  -1  -1 -10  145.06   10.58
   1   1 -10  152.73    9.23
  -1   1 -10  160.73    9.46
  -1   1  10  137.89    8.46
  -1   1 -11  452.12   16.48
   1   1 -11  422.39   16.48
   1   1  11  406.94   10.73
   1   1  11  352.66   13.91
  -1  -1 -11  380.64   17.98
  -1   1  11  390.34   14.98
   1   1 -11  399.58   16.24
  -1   1  12  190.61   10.76
  -1   1 -12  222.99   13.37
  -1  -1 -12  188.39   13.47
   1   1 -12  204.14   12.19
   1   1 -12  204.80   12.21
  -1   1 -13   -0.21    1.39
   1   1 -13    0.34    0.87
  -1  -1 -13    0.94    1.32
   1   1  13    1.07    0.84
  -1   1  13   -0.22    0.48
   1   1 -13    1.06    1.25
   1   1  13    3.17    2.42
  -1   1 -13    0.19    0.85
  -1   1 -14   50.15    6.15
   1   1  14   29.60    4.16
   1   1 -14   41.21    6.29
  -1  -1 -14   36.10    6.60
  -1   1 -14   50.57    7.06
   1  -1 -14   44.38    7.19
  -1   1  14   44.27    5.40
  -1  -1  15   -1.72    1.56
   1  -1 -15    0.88    0.75
  -1   1 -15    0.77    1.02
   1   1 -15   -0.46    1.65
   1   1  15   -0.36    1.32
   1   1 -15    0.90    1.05
  -1  -1 -15   -0.14    2.31
  -1   1 -15    2.03    1.60
  -1   1  15    0.92    1.16
  -1   1 -16    5.91    2.00
   1   1 -16    4.38    2.03
  -1   1 -16    5.06    2.71
  -1  -1 -16    8.15    3.50
   1   1  16    4.29    1.62
   1   1  16    9.06    4.12
  -1  -1  17   -0.95    2.00
  -1  -1  17    0.07    1.07
  -1   1 -17    1.79    2.08
   1   1  17   -0.10    0.75
  -1  -1  18    0.93    1.78
   1  -1 -18    1.49    1.55
  -1   1 -18    3.35    2.01
  -1  -1  18    2.53    1.71
   1  -1  19  180.98    8.78
  -1   1  19  191.37    8.66
  -1  -1  19  177.29    8.44
   1   1  19  156.06    7.88
   1  -1  19  193.74    9.73
  -1  -1  19  216.56   10.39
   1  -1 -19  188.78    8.67
   1  -1 -19  180.23   17.57
   1   1 -19  174.65   16.30
   1  -1  19  204.56   19.19
  -1   1  19  231.81   21.72
  -1   1 -19  230.04   18.50
   1   1  20   36.94    4.00
  -1   1  20   37.99    4.02
   1  -1  20   34.43    4.03
  -1  -1  20   40.94    4.63
   1  -1 -20   26.65    3.40
   1   1  20   42.60    4.61
   1  -1  20   39.86    4.69
  -1  -1 -20   39.91    8.67
  -1   1 -20   42.60    8.37
   1  -1 -20   41.18    8.53
  -1  -1  21   69.11    5.62
   1   1  21   68.37    5.47
  -1   1  21   79.36    6.33
   1  -1  21   81.36    6.55
   1   1  21   75.50    6.04
  -1  -1 -21   76.42   12.35
   1  -1 -21   65.66   11.32
  -1   1  21   84.52   13.96
  -1   1  22    8.64    1.93
  -1  -1  22    6.57    1.67
   1   1  22    8.12    2.06
   1   1  22    8.47    2.07
   1  -1  22    9.77    2.28
  -1  -1  22   11.43    2.35
   1   1  23    0.13    0.57
  -1   1  23    0.15    0.83
  -1  -1  23   -0.39    0.65
  -1  -1  23    0.26    0.90
   1  -1  23   -0.09    0.72
   1   1  23   -0.47    0.55
  -1   1  23   -0.70    1.12
  -1   1  24   -0.50    0.74
   1  -1  24   -0.13    0.56
  -1   1  24    0.91    0.97
   1   1  24   -0.10    1.18
  -1  -1  24   -0.05    0.83
   1  -1  24   -0.18    0.54
  -1   1  25    1.21    0.90
   1   1  25    1.94    1.04
  -1   1  25    1.48    0.97
   1   1  25    2.90    1.65
  -1  -1  25    2.05    1.23
   1  -1  25    1.84    1.25
  -1  -1  26   28.94    3.62
   1   1  26   23.52    3.30
  -1   1  26   30.63    3.69
  -1   1  26   34.31    3.87
   1  -1  26   27.89    3.74
  -1  -1  26   36.67    4.35
  -1   1  27   34.50    3.81
   1   1  27   36.81    3.88
  -1   1  27   31.81    3.57
   1  -1  27   33.22    4.03
  -1  -1  27   32.46    3.85
   1  -1  27   35.42    3.95
  -1   1  28   34.51    3.69
   1  -1  28   37.50    4.02
   1   1  28   42.13    3.88
  -1  -1  28   44.94    4.34
  -1   1  28   47.77    4.10
   1  -1  28   41.76    3.98
   1  -1  29    0.54    0.50
  -1   1  29    1.35    0.77
   1   1  29    1.03    0.62
  -1  -1  29    1.10    0.85
  -1  -1  29    0.99    0.56
   1  -1  29    0.98    0.61
  -1   1  30   11.08    1.81
   1  -1  30    9.88    1.58
  -1  -1  30   10.81    1.70
  -1  -1  30   11.20    1.90
  -1   1  30    9.34    1.53
   1  -1  30   11.31    1.99
   1   1  31   57.69    3.05
  -1  -1  31   55.14    3.70
  -1   1  31   61.11    3.36
   1   1  31   52.06    3.61
  -1   1  32    6.94    1.22
   1   1  32    6.99    1.22
   1   2   0    0.48    0.57
   1   2   1   95.87    6.41
   1   2   1  116.15    8.62
   1   2  -1  105.33    8.21
  -1   2  -2  467.61   19.06
   1   2   2  480.17   14.05
  -1  -2  -2  464.02   11.83
   1   2   2  467.37   17.42
   1   2  -2  475.85   17.63
  -1   2   3   63.20    6.42
  -1  -2  -3   77.64    5.35
   1   2   3   77.62    5.60
   1   2   3   62.68    6.89
  -1   2  -3   90.76    8.40
   1   2  -3   71.05    6.81
   1  -2  -3   72.22    5.82
  -1   2   4   27.82    4.18
  -1  -2  -4   33.53    3.82
   1   2   4   31.57    3.85
  -1   2  -4   38.41    5.60
   1  -2  -4   31.10    4.02
   1   2  -4   29.39    3.04
   1   2   4   34.10    3.68
   1   2  -4   34.73    4.91
   1  -2   5   37.35    3.05
   1  -2  -5   27.79    4.00
  -1   2   5   30.51    4.52
   1   2  -5   31.57    2.89
  -1  -2  -5   33.11    4.15
   1   2  -5   27.86    2.08
   1   2   5   34.60    3.77
  -1   2  -5   34.83    5.38
  -1   2   6  322.30   14.50
   1   2  -6  356.90    8.69
   1   2   6  319.16   14.18
  -1   2  -6  321.93   16.12
   1   2  -6  339.21   15.75
   1   2  -6  323.42    8.18
   1   2   6  330.10   11.64
   1  -2   6  342.96   10.66
   1  -2  -6  314.19   14.11
   1   2  -7   43.65    3.42
  -1  -2  -7   41.18    5.25
   1  -2  -7   41.75    5.45
   1  -2   7   39.31    3.88
  -1   2  -7   35.30    5.36
   1   2   7   44.68    5.68
  -1  -2  -8   52.20    6.34
   1   2   8   58.96    7.08
   1   2  -8   47.96    6.14
   1  -2  -8   49.70    6.29
  -1   2   8   46.94    5.59
   1   2  -8   55.21    4.28
   1  -2  -9  487.10   20.51
   1   2  -9  530.05   14.57
  -1  -2  -9  488.64   20.21
  -1   2  -9  483.87   20.16
  -1   2   9  486.48   18.22
   1   2  -9  511.04   20.77
   1   2   9  494.93   21.24
   1   2 -10  863.26   20.29
   1   2 -10  903.28   28.26
  -1   2  10  924.67   25.54
   1   2  10  962.00   31.78
   1   2  11  143.68   12.74
  -1  -2 -11  133.04   11.77
   1  -2 -11  136.32   11.95
   1   2 -11  154.31   12.04
  -1   2  11  119.43    9.27
  -1   2 -11  143.39   11.29
   1   2  11  108.21    9.58
   1   2 -11  140.37    8.81
   1  -2 -12   46.70    7.35
  -1   2  12   43.82    5.65
  -1  -2 -12   41.96    6.91
   1   2  12   36.61    5.59
  -1   2 -12   45.19    6.64
   1  -2  12   41.49    6.16
   1   2 -12   51.85    7.12
   1  -2  13    3.61    1.79
  -1   2 -13    8.06    3.03
  -1   2 -13   10.27    3.14
  -1  -2 -13    6.54    2.62
   1  -2 -13    7.63    3.22
   1   2  13    5.64    2.40
   1  -2  14   48.59    7.41
   1   2 -14   53.24    8.03
  -1   2 -14   45.73    6.66
   1   2  14   52.01    8.84
  -1  -2 -14   47.72    8.04
   1  -2 -14   51.52    8.28
  -1   2 -14   55.77    7.62
  -1   2 -15  107.95   11.11
   1  -2 -15   73.30   10.37
   1   2 -15   92.09   11.13
   1   2  15   78.11    8.78
  -1   2 -15   90.49    9.56
   1   2  15  110.26   13.37
   1   2  16   11.70    3.04
   1  -2 -16   12.69    4.63
  -1   2  16   11.20    3.42
   1   2  16   13.18    4.89
  -1   2 -16   16.53    4.31
   1   2 -16   14.27    4.65
  -1   2  17    8.64    1.81
   1   2  17    8.59    2.61
   1  -2 -17    9.28    4.13
  -1   2  17    8.30    2.77
   1   2 -17    6.14    3.30
  -1   2 -17    7.40    3.26
  -1  -2 -17    9.86    4.11
  -1   2  18   11.60    2.08
   1   2  18   11.65    2.09
  -1  -2  18   11.07    2.59
   1  -2  18   14.02    2.73
   1  -2 -18    9.95    4.85
  -1  -2 -18   13.34    5.12
   1   2 -18    3.45    3.85
  -1   2 -18   15.02    5.01
  -1   2  18   12.20    5.10
   1   2 -19  172.46    7.86
  -1   2  19  165.08    8.15
  -1  -2  19  149.72    8.21
  -1  -2  19  176.86    9.40
   1  -2  19  174.05    9.16
  -1  -2 -19  158.59   17.39
   1  -2 -19  154.99   17.23
  -1   2  20    4.59    1.40
   1   2  20    4.94    1.49
  -1  -2  20    7.57    2.08
   1  -2  20    6.87    2.04
  -1  -2 -20    5.70    4.00
   1  -2 -20    7.51    3.55
  -1   2  20    3.69    3.48
  -1   2  21   22.80    3.16
   1   2  21   20.02    2.91
   1  -2  21   19.98    3.19
  -1  -2  21   22.10    3.36
   1   2  22   39.13    4.13
  -1  -2  22   38.19    4.48
   1  -2  22   34.19    4.22
   1   2  23    6.12    1.70
  -1   2  23    7.16    1.81
  -1  -2  23    6.58    1.84
   1  -2  23    7.93    2.22
  -1   2  24    2.92    1.17
   1   2  24    2.08    0.94
  -1  -2  24    4.61    1.62
   1   2  25    7.40    1.74
  -1   2  25    7.29    1.70
   1  -2  25    7.40    1.85
  -1  -2  25    9.85    2.18
   1  -2  25   10.91    2.49
  -1   2  26    2.93    1.10
   1   2  26    4.05    1.23
   1  -2  26    1.04    0.78
  -1  -2  26    2.43    1.19
   1  -2  26    1.08    0.93
  -1   2  27   98.93    5.98
   1  -2  27   95.41    6.33
  -1  -2  27  100.82    6.36
   1   2  28   -0.45    0.39
  -1   2  28    0.62    0.32
  -1  -2  28    0.09    0.64
   1  -2  28    0.51    0.50
  -1  -2  28    0.27    0.55
   1  -2  28    0.57    0.69
   1  -2  29    4.45    1.25
  -1  -2  29    3.05    1.05
  -1  -2  29    5.30    1.32
   1   2  29    5.52    1.39
  -1   2  30   10.75    1.58
  -1  -2  30    8.80    1.54
   1  -2  30    8.40    1.35
  -1  -2  30    7.91    1.43
   1  -2  30    8.70    1.53
  -1   2  30    9.71    1.59
   1   2  30   12.72    1.82
   1  -2  31    8.28    1.25
  -1  -2  31    8.62    1.27
  -1  -2  31   12.61    1.67
   1  -2  31   13.82    1.71
  -1   2  31   12.07    1.60
   1   2  31   15.85    1.84
   1   2  32   19.95    1.70
  -1   2  32   16.62    1.58
  -1   3   0   -2.97    2.01
   1   3   0   -1.35    1.32
  -1   3   1  493.56   24.48
  -1   3  -1  495.40   24.34
   1   3   1  470.24   21.70
   1   3  -1  445.13   21.15
  -1   3   2   27.68    6.11
  -1   3  -2   21.33    5.02
   1   3  -2   22.40    3.77
   1   3  -2   22.01    4.81
   1   3   2   21.72    4.69
  -1   3  -3   11.31    3.78
   1   3  -3    6.68    2.68
   1   3  -3   11.64    2.63
   1   3   3    9.33    3.18
  -1   3  -4  146.08   13.10
   1   3   4  164.53   13.20
  -1  -3  -5  156.17    9.95
   1   3   5  178.05   13.72
   1   3  -5  171.08    9.14
  -1   3  -5  152.46   13.39
  -1   3  -6   16.76    4.50
   1   3  -6   14.06    4.11
   1   3   6   17.07    4.32
  -1  -3  -6   16.47    3.46
  -1  -3  -7  152.16   10.98
  -1   3  -7  177.07   14.60
   1   3   7  135.57   13.35
   1  -3  -7  174.63   12.56
   1  -3  -8   13.51    3.71
  -1  -3  -8   13.88    3.62
   1   3   8    6.68    3.14
   1   3  -9  104.61   11.33
  -1  -3  -9   83.32    9.02
  -1   3  -9   82.96   10.07
   1  -3  -9   93.53   10.07
   1   3  10    2.00    1.09
  -1  -3 -10    4.18    2.21
   1   3 -10    4.51    3.02
   1  -3 -10    3.08    1.41
  -1  -3 -11   70.91    9.30
   1   3 -11   77.50   10.36
   1   3  11   62.09    8.60
  -1   3 -11   77.42   10.07
   1  -3 -11   72.08    9.61
   1   3  12   60.81    8.75
  -1   3 -12   70.84    9.72
   1  -3 -12   67.36    9.59
  -1  -3 -12   61.79    9.03
   1   3 -12   61.86    9.46
   1   3 -13   -1.10    1.73
  -1   3  13   -2.18    2.11
   1  -3 -13   -0.63    1.01
  -1   3 -13   -2.99    2.21
  -1  -3 -13    0.30    1.16
  -1   3 -14  102.66   12.23
  -1   3  14  111.54   13.65
   1  -3 -14  109.86   13.31
  -1  -3 -14   90.70   11.89
   1   3  14  100.83   11.64
  -1   3 -15  173.15    7.89
  -1   3  15  219.64    8.70
  -1   3  15  241.84    9.35
  -1   3 -15  267.78   20.03
   1   3  15  201.55   16.64
   1  -3 -15  247.10   20.42
  -1   3  15  204.78   17.13
   1   3 -15  301.33   21.65
  -1  -3 -15  215.36   18.84
  -1   3  16    0.68    0.59
   1  -3  16    0.19    1.14
  -1  -3 -16   -0.71    1.83
   1  -3 -16    3.23    2.74
   1   3 -16    0.59    1.48
   1   3  16   -0.63    1.73
  -1   3  16   -0.07    1.03
  -1   3  16    2.92    3.56
   1   3  17   -0.23    0.59
  -1   3  17   -0.23    0.68
   1  -3  17   -3.92    1.47
  -1  -3 -17   -0.47    1.73
  -1   3 -17    1.81    2.37
   1  -3 -17   -8.67    4.15
   1   3 -17   -2.99    3.12
  -1   3  17   -2.57    5.42
   1   3  17   -2.15    3.81
  -1   3  18   27.43    3.20
   1  -3  18   24.41    3.34
  -1  -3  18   34.75    3.89
   1   3  18   27.12    8.18
   1   3  18   38.07    7.40
  -1   3 -18   30.07    6.88
   1   3 -18   25.51    7.27
  -1   3  18   26.16    6.33
  -1  -3 -18   29.98    7.55
   1   3 -19   33.92    3.51
  -1   3  19   42.23    4.11
   1   3  19   30.20    3.30
  -1  -3  19   41.68    4.49
   1  -3  19   38.76    4.18
   1   3  19   51.54   10.82
   1   3 -20   37.92    3.78
   1   3  20   28.16    3.18
  -1   3  20   32.61    3.65
  -1  -3  20   37.71    4.25
   1  -3  20   33.61    3.93
   1   3  21    0.65    0.59
   1   3  21    0.66    0.71
  -1   3  21    1.39    0.72
   1   3 -21    2.59    1.36
   1  -3  21    1.16    1.09
  -1   3  22    0.28    0.54
  -1   3  22   -1.90    0.85
   1   3  22    0.81    0.74
   1   3  22    0.02    0.52
   1  -3  22    1.39    1.10
   1  -3  22   -0.27    1.02
  -1  -3  22   -0.69    0.85
  -1   3  23   96.03    5.98
  -1   3  23   89.86    5.18
   1  -3  23   98.84    7.22
  -1  -3  23   72.45    5.42
   1  -3  23   82.14    5.84
   1   3  23  101.96    6.86
   1   3  24   54.80    4.28
  -1   3  24   44.50    3.94
   1  -3  24   38.64    4.00
  -1  -3  24   44.50    4.10
   1   3  24   56.63    4.91
  -1   3  25    2.37    0.75
   1   3  25    2.16    0.75
  -1  -3  25    3.54    1.31
   1  -3  25    3.45    1.16
  -1  -3  25    1.23    0.72
   1   3  25    3.61    1.37
  -1   3  26   13.23    1.96
   1  -3  26   11.40    2.18
   1  -3  26   10.98    1.90
  -1  -3  26    9.94    1.84
   1   3  26   13.01    2.13
  -1   3  26   12.86    2.15
  -1   3  27  114.11    5.30
   1  -3  27  125.57    6.48
  -1  -3  27  111.75    6.16
   1  -3  27  108.85    5.37
   1   3  27  121.40    6.02
  -1   3  27  132.51    6.32
   1  -3  28    0.43    0.38
  -1  -3  28   -0.49    0.52
  -1  -3  28    0.50    0.40
   1   3  28    0.28    0.34
   1   3  28    0.53    0.43
  -1   3  28    0.33    0.51
   1  -3  29    0.33    0.38
  -1  -3  29    0.35    0.53
   1   3  29   -0.02    0.70
   1  -3  29    0.63    0.36
  -1   3  29    0.09    0.34
   1   3  29   -0.02    0.34
   1  -3  30    5.96    1.01
  -1  -3  30    2.95    0.72
  -1   3  30    5.62    0.87
  -1   4   0   -2.40    2.20
   1   4   0   -3.67    2.44
   1   4   1   66.11    9.73
  -1   4   1   80.04   11.40
  -1   4  -1   96.79   12.44
   1   4   1   92.22   10.24
   1   4  -2  222.31   14.41
  -1   4   2  239.12   19.81
   1   4   2  231.65   16.42
  -1   4  -2  194.71   17.78
   1   4   3    2.27    1.54
   1   4   3    1.21    1.27
  -1   4   3   -0.08    1.74
  -1   4  -3    1.18    2.29
   1   4  -3    1.46    1.59
  -1   4   4   31.97    7.84
  -1   4  -4   25.75    6.58
   1   4  -4   23.50    6.19
   1   4   4   31.40    6.17
   1   4   4   38.92    7.10
  -1   4  -5    2.66    2.22
   1   4   5    1.80    2.51
   1   4   5    1.94    1.36
   1   4  -5    2.02    1.52
  -1   4   5    2.68    2.56
  -1   4   6  345.10   25.19
   1   4   6  349.55   21.99
   1   4   7   17.30    4.85
  -1   4  -7   15.04    5.03
  -1   4   7   17.02    5.96
   1   4  -7   14.18    4.32
  -1   4  -7   15.30    2.39
   1   4  -7   16.22    2.48
  -1   4   7   16.13    2.33
  -1   4  -8    1.80    0.72
   1   4  -8    4.59    3.38
  -1   4   8    1.80    1.68
   1   4   8    8.96    3.58
  -1   4  -8    5.27    4.06
   1   4   8    5.64    1.53
  -1   4   8    5.74    1.36
   1   4   8    4.69    1.41
  -1   4  -9   17.59    2.66
   1   4  -9    8.98    4.33
   1   4   9   17.76    2.59
  -1   4   9   15.93    2.21
   1   4   9   13.15    2.07
   1   4 -10  390.43   25.82
   1   4 -10  382.90   12.71
  -1   4 -10  418.18   12.87
   1   4  11   78.70   11.21
   1  -4  11   90.20    6.54
   1   4 -11   66.73   10.84
   1   4 -11   73.08    5.66
  -1   4 -11   74.34    5.57
  -1   4  11   83.03    5.24
   1  -4  12    5.10    1.96
  -1   4  12    3.89    2.30
   1   4  12    3.02    3.32
  -1   4 -12    6.20    3.66
   1   4 -12    4.57    3.65
   1   4 -12    7.23    2.11
  -1   4 -12    3.45    1.44
  -1   4  13    7.76    3.07
   1   4  13   12.19    5.16
   1   4 -13   10.59    4.58
  -1   4 -13    6.05    3.89
   1  -4  13   13.45    2.79
   1   4 -13   12.76    2.63
   1   4  13    9.08    2.08
  -1   4 -13   13.13    2.31
   1   4  13    7.85    2.01
  -1   4  14  176.13   17.17
   1   4  14  179.34   17.24
   1   4  14  188.51    8.03
  -1   4 -14  205.13    9.32
   1   4  14  190.95    8.82
   1   4 -14  203.46    9.51
   1   4  14  176.86    8.61
   1   4 -15    8.23    2.08
  -1   4 -15    7.62    1.95
   1   4  15    6.40    1.64
  -1   4  15    8.60    1.83
   1   4  15    5.83    1.60
   1  -4  16  162.29    9.25
   1   4 -16  131.14    7.56
   1   4  16  152.90    7.93
  -1   4 -16  134.02    7.35
   1   4  16  153.63    8.42
  -1  -4  17    5.75    1.14
   1  -4  17   10.45    2.37
   1   4  17    3.44    1.20
   1   4  17    9.35    1.94
  -1   4 -17   10.82    2.26
   1   4  17    9.35    2.14
  -1  -4  18   94.79    7.08
   1  -4  18   96.76    7.08
  -1   4  18   87.90    5.66
   1   4  18   94.93    6.03
  -1   4 -18   87.82    5.59
   1   4  18   92.00    6.39
  -1   4  18   91.68    6.15
   1  -4  19   97.50    7.05
  -1  -4  19   94.25    6.84
   1   4  19   89.43    5.71
  -1   4 -19   94.92    5.56
   1   4 -19  109.42    6.49
  -1   4  19  100.36    6.03
   1   4  19   90.12    6.23
  -1   4  19   91.92    6.09
   1  -4  20  206.93    9.93
  -1  -4  20  200.65    9.85
   1   4 -20  189.97    8.28
   1   4  20  181.90    7.88
   1   4  20  216.08    9.44
  -1   4  20  196.92    8.60
   1  -4  21    8.88    2.07
  -1   4  21    6.92    1.57
   1   4 -21    8.84    1.72
   1   4  21    9.12    1.71
   1   4  21    9.43    1.87
  -1   4  21    7.93    1.61
   1  -4  22   81.92    5.83
  -1  -4  22   81.16    5.75
  -1   4  22   86.98    4.96
   1   4  22   98.17    5.23
   1   4 -22   83.17    4.73
   1   4  22   90.16    5.62
  -1   4  22   94.09    5.46
  -1  -4  23    1.68    0.95
   1  -4  23    0.31    0.60
   1   4 -23    0.14    0.40
  -1   4  23    0.58    0.42
   1   4  23    0.54    0.43
  -1   4  23    1.39    0.83
   1   4  23    1.80    1.02
   1  -4  24   77.09    4.99
  -1  -4  24   79.04    5.03
  -1   4  24  107.07    4.68
   1   4  24   98.13    5.24
  -1   4  24  110.37    5.29
   1  -4  25   19.19    2.32
  -1  -4  25   17.13    2.15
   1   4  25   30.82    2.78
   1   4  25   24.31    2.51
  -1   4  25   26.88    2.39
   1   4  26   49.60    3.18
  -1   4  26   42.17    2.62
  -1  -4  27    5.51    0.99
   1  -4  27    7.22    1.08
   1   4  27   13.85    1.59
  -1   4  27   14.27    1.58
   1   5   0   -0.47    0.63
  -1   5   0    0.69    0.73
   1   5   1    2.59    0.87
   1   5  -1    4.15    1.49
  -1   5  -1    5.08    1.51
   1   5   1    5.27    1.55
   1   5   1   -0.83    4.81
   1   5   1    7.97    4.51
  -1   5   1    7.95    5.53
   1   5   1    4.20    1.28
   1   5  -1    6.87    1.67
  -1   5  -1    5.26    1.37
  -1   5  -1    5.74    1.52
  -1   5   1    3.99    1.30
  -1   5   1    3.50    1.20
   1   5  -1    5.55    1.58
  -1   5  -1    4.10    1.63
   1   5  -1    5.10    1.39
   1   5   1    4.30    1.23
  -1   5  -2    0.78    1.04
  -1   5   2    0.13    0.55
   1   5  -2    0.05    0.57
  -1   5   2   -0.60    2.02
   1   5   2    2.70    2.12
   1   5   2    0.40    0.59
   1   5  -2    0.99    0.61
  -1   5   2    0.73    0.50
  -1   5  -2    1.40    0.59
   1   5  -2    1.48    0.98
   1   5   2    1.30    0.82
  -1   5   2    0.28    0.51
   1   5   2    0.72    0.74
  -1   5  -2   -0.38    0.86
   1   5  -2    2.19    0.96
  -1   5  -2    0.68    0.65
  -1   5   3    1.84    0.69
   1   5  -3    2.83    1.14
  -1   5  -3    1.20    0.55
   1   5   3    1.49    1.87
  -1   5   3    0.17    3.19
   1   5   3    2.29    1.11
   1   5  -3    4.16    1.36
  -1   5   3    3.14    0.97
  -1   5   3    3.60    1.13
  -1   5  -3    4.23    1.49
  -1   5  -3    2.33    0.81
   1   5   3    2.74    1.11
   1   5  -3    2.22    1.03
   1   5   3    1.53    0.68
   1   5  -3    2.17    0.82
  -1   5  -3    0.80    0.89
  -1   5   4    6.09    1.63
   1   5   4    7.16    1.60
   1   5  -4    5.76    1.67
  -1   5  -4    5.96    1.59
   1   5   4    8.33    3.25
  -1   5   4    6.89    3.98
   1   5   4    8.32    1.85
   1   5  -4    8.42    1.70
  -1   5   4    6.19    1.39
  -1   5   4    9.22    1.87
  -1   5  -4    7.57    1.66
  -1   5  -4    4.90    1.42
   1   5  -4    5.85    1.54
   1   5  -5   38.43    3.94
  -1   5   5   32.60    3.55
   1   5   5   39.52    3.92
  -1   5  -5   40.60    4.12
  -1   5   5   24.85    6.23
   1   5   5   40.99    7.87
   1   5   5   42.08    3.90
  -1   5   5   39.98    3.76
   1   5  -5   35.83    3.68
   1   5   5   28.26    3.23
   1   5  -5   33.40    3.59
   1   5   5   34.24    3.29
  -1   5   5   39.55    3.71
   1   5   6  223.53    9.42
   1   5  -6  236.23    9.93
  -1   5   6  246.53    9.62
  -1   5  -6  256.45   10.04
   1   5   6  231.22   19.83
  -1   5   6  218.21   19.47
   1   5   6  242.88    9.45
   1   5  -6  203.11    8.79
   1   5   6  195.25    9.37
  -1   5  -6  268.92    9.95
   1   5  -6  245.53    9.99
   1   5  -6  214.25    8.63
   1   5   6  240.43    9.17
  -1   5  -6  219.21    9.12
  -1   5   6  248.00    9.14
  -1   5  -7   17.83    2.63
   1   5  -7   17.33    2.77
   1   5   7   15.69    2.52
  -1   5   7   19.56    2.79
   1   5  -7   21.51    2.91
   1   5   7   17.28    2.62
   1   5   7   17.01    2.51
  -1   5  -7   21.07    2.79
   1   5  -7   20.26    2.91
   1   5  -7   12.89    2.36
  -1   5  -8    0.94    0.54
   1   5  -8    0.28    0.84
  -1   5  -8    1.11    0.74
   1   5   8    0.86    0.59
   1   5   8    2.19    1.01
   1   5  -8    1.15    1.42
  -1   5   8   -0.35    0.63
   1   5   8    0.49    0.59
   1   5  -8    2.77    1.35
  -1   5   8    0.72    0.54
  -1   5   9   90.51    6.09
  -1   5  -9   90.91    6.03
   1   5   9  100.51    6.41
   1   5  -9   94.63    6.43
  -1   5   9   86.32    6.05
   1   5   9   86.73    6.14
   1   5  -9   88.86    5.83
  -1   5  -9   82.92    5.76
   1   5  -9   99.94    6.51
  -1   5   9   87.95    5.52
  -1   5  10   64.68    5.15
   1   5 -10   68.71    5.58
  -1   5 -10   78.97    5.60
   1   5  10   72.99    5.49
   1   5  10   68.65    5.54
   1   5 -10   68.55    5.11
   1   5 -10   59.70    5.08
   1   5  11   16.66    2.64
  -1   5 -11   18.72    2.88
   1   5 -11   16.53    2.77
  -1   5  11   15.99    2.52
   1   5 -11   20.05    2.84
   1   5  11   14.21    2.78
   1   5  12    1.08    0.75
   1   5 -12    0.44    0.52
  -1   5 -12    1.83    1.19
  -1   5  12    0.34    0.67
   1   5 -12   -0.75    1.23
   1   5  12    1.37    0.90
   1   5 -13   -0.32    0.49
   1   5  13    0.17    0.53
   1   5  13   -0.51    0.60
  -1   5 -13   -0.49    0.69
  -1   5  13    0.21    0.46
   1   5  13    0.22    0.61
   1   5 -13    1.10    0.84
  -1   5 -14    1.01    1.41
   1   5  14    0.28    0.52
  -1   5  14    0.11    0.56
   1   5 -14   -0.30    0.78
  -1   5  14    0.14    0.67
   1   5 -14    0.13    0.68
   1   5  14   -0.29    0.95
  -1   5 -15   42.92    3.99
   1   5  15   49.14    4.45
   1   5 -15   48.83    4.40
  -1   5  15   45.75    4.17
   1   5 -15   44.46    4.05
   1   5  15   51.56    5.09
  -1   5 -16    8.12    1.75
   1   5  16    5.89    1.62
  -1   5  16    7.79    1.66
   1   5 -16    8.04    1.77
   1   5  16    7.22    1.93
   1   5 -17   11.19    1.94
  -1   5 -17   10.32    1.80
  -1   5  17    4.66    1.07
  -1   5  17   11.05    1.99
   1   5  17   11.46    2.20
   1  -5  17    5.61    1.21
   1   5  18   51.85    4.03
  -1   5 -18   54.87    3.69
  -1   5  18   46.69    3.83
   1   5 -18   51.07    3.99
   1   5  18   53.93    4.48
   1   5  19   32.11    3.02
   1   5 -19   37.43    3.14
  -1   5  19   44.03    3.54
  -1   5 -19   42.26    3.02
   1   5  19   40.34    3.62
   1   5 -20   73.54    4.02
   1   5  20   60.52    3.99
  -1   5  20  100.07    5.40
   1   5  20   86.59    5.07
  -1   5  21    5.05    1.09
   1   5 -21    5.57    1.23
   1   5 -21    4.97    1.01
   1   5  21    7.09    1.37
  -1   5  21    8.52    1.55
   1  -5  21    1.94    0.67
   1   5 -22    4.21    0.96
   1   5 -22    5.26    1.06
  -1   5  22    5.13    1.03
  -1   5 -22    5.41    1.09
   1   5  22    6.53    1.18
  -1   5  22    6.12    1.18
   1   5  23   67.59    3.50
  -1   5  23   69.67    3.59
   1   5 -23   42.66    2.70
  -1   5 -23   47.84    2.76
  -1   5  24   19.28    1.80
  -1   5 -24   12.88    1.27
   1   6   0   -0.81    0.65
  -1   6   0   -0.34    0.58
  -1   6   0   -0.51    1.03
   1   6   1   20.83    2.48
   1   6  -1   20.64    2.42
  -1   6  -1   16.00    2.19
   1   6  -1   15.87    2.04
  -1   6  -1   15.09    1.97
   1   6  -2    0.84    0.61
   1   6   2    1.08    0.78
  -1   6   2    1.21    0.69
  -1   6  -2    0.37    0.57
   1   6  -2    1.45    0.72
   1   6  -3   55.03    4.09
   1   6   3   58.14    4.11
  -1   6   3   40.00    3.33
   1   6  -3   38.41    3.23
  -1   6  -3   45.45    3.77
  -1   6   4   27.52    2.77
   1   6  -4   33.83    3.07
  -1   6  -4   29.40    2.91
   1   6  -4   24.01    2.48
  -1   6   4   29.01    2.84
  -1   6   5   35.51    3.31
   1   6   5   36.83    2.85
  -1   6  -5   30.96    3.08
   1   6  -5   27.46    2.68
   1   6  -6   12.05    2.11
  -1   6   6   12.53    2.01
   1   6  -6    8.84    1.54
   1   6  -7   42.80    3.99
  -1   6   7   39.09    3.59
  -1   6  -7   33.29    3.16
   1   6  -7   35.97    3.43
   1   6  -8    1.37    0.64
  -1   6   8   -0.24    0.62
  -1   6  -8    0.00    0.68
  -1   6  -8    2.07    1.07
   1   6  -8   -0.94    0.94
   1   6  -8    0.09    0.50
  -1   6   9   12.27    2.03
   1   6  -9   13.13    2.18
   1   6   9    6.63    1.76
   1   6  -9   11.74    1.88
  -1   6  -9   11.13    1.86
   1   6 -10    4.50    1.33
  -1   6  10    3.45    1.03
   1   6  10    0.07    0.68
   1   6 -10    3.41    1.02
  -1   6 -10    3.63    1.17
  -1   6  11    5.78    1.36
  -1   6  11    5.57    1.15
  -1   6 -11    9.86    1.82
  -1   6 -11    8.82    1.61
   1   6 -11    8.67    1.63
   1   6 -11    6.90    1.33
   1   6 -12   -0.14    0.56
  -1   6  12   -0.29    0.42
   1   6  12   -0.46    0.69
   1   6 -12   -0.50    0.58
   1   6 -12    0.31    0.56
  -1   6 -12    0.15    0.47
  -1   6 -12    0.88    0.73
  -1   6  13    2.22    0.78
   1   6 -13    4.19    1.16
   1   6 -13    3.95    1.02
  -1   6 -13    3.42    1.03
  -1   6 -13    3.37    1.12
   1   6 -13    2.36    0.63
  -1   6  14   22.37    2.41
  -1   6  14   11.29    1.39
   1   6 -14   22.67    2.41
  -1   6  14   21.24    1.80
   1   6 -14   28.45    2.80
  -1   6 -14   23.51    2.42
   1   6 -14   15.65    1.95
  -1   6 -14   20.66    2.36
   1   6 -15    5.01    1.22
  -1   6  15    2.64    0.83
  -1   6 -15    3.63    1.02
   1   6 -15    2.17    0.60
   1   6 -15    3.17    0.93
  -1   6 -15    2.62    0.86
  -1   6  16   -0.33    0.37
  -1   6 -16   -0.03    0.65
   1   6 -16   -0.15    0.44
  -1   6 -16    0.37    0.29
   1   6 -16    0.71    0.49
   1   6  17   -0.64    0.59
  -1   6 -17   -0.06    0.36
   1   6 -17    0.60    0.49
  -1   6 -17    0.35    0.31
   1   6 -17    0.53    0.34
  -1   6 -18    2.35    0.61
   1   6 -18    1.31    0.34
  -1   6 -19    3.24    0.65
   1   6 -19    3.57    0.71
   1   7   0   -0.66    0.56
  -1   7   0    0.04    0.28
   1   7   1    4.29    0.58
  -1   7  -1   11.11    1.18
   1   7   1    9.23    0.97
  -1   7  -2    1.46    0.55
   1   7  -2    1.11    0.42
   1   7   2    1.68    0.51
  -1   7   2    0.92    0.33
   1   7   3   26.31    1.53
   1   7  -3   38.44    2.31
  -1   7  -4    1.41    0.52
   1   7   4    0.28    0.53
   1   7  -4    1.34    0.41
   1   7   5   -0.18    0.61
   1   7  -5    1.95    0.46
   1   7   6    2.36    0.59
  -1   7   6    4.28    0.79
  -1   7   7    2.06    0.56
   1   7  -7    2.89    0.61
   1   7  -8   18.54    1.51
  -1   7   9    4.60    0.80
   1   7  -9   15.82    1.29
  -2   0   0    2.49    0.59
  -2   0   1    0.01    0.22
  -2   0  -1    0.12    0.25
   2   0  -2 1218.68   15.29
   2   0  -2 1195.39   12.99
  -2   0   2 1332.74   15.96
  -2   0  -2 1282.12   12.15
   2   0  -3    0.00    0.27
  -2   0  -3   -0.34    0.39
  -2   0   3   -0.06    0.27
   2   0  -3   -0.37    0.39
  -2   0  -4    3.00    0.65
   2   0  -4    4.42    1.11
  -2   0   4    4.38    1.09
   2   0  -5   -0.02    0.57
  -2   0  -5   -0.04    0.31
  -2   0   5    0.85    0.76
   2   0  -6  507.19   14.15
  -2   0  -6  535.84    8.84
  -2   0   7   -0.70    0.71
  -2   0  -7   -0.42    0.58
  -2   0   8 1639.28   26.30
  -2   0  -8 1552.95   18.13
  -2   0   9   -0.27    0.63
  -2   0 -10  585.61   12.91
  -2   0  10  550.92   16.86
  -2   0  11   -0.04    0.45
  -2   0  12   82.34    7.05
   2   0  12   82.14    5.19
  -2   0 -12   89.33    8.82
  -2   0  13   -0.28    0.45
  -2   0 -13    0.67    0.67
   2   0 -14   28.88    5.54
  -2   0 -14   35.06    6.14
  -2   0  14   24.06    4.08
   2   0 -15   -0.05    0.67
  -2   0  15    0.59    1.48
  -2   0 -15    1.05    1.44
  -2   0  16   -2.10    1.36
  -2   0 -16    0.95    1.21
  -2   0 -17    0.18    1.33
  -2   0  17   -1.02    1.06
  -2   0 -18   79.91   10.95
   2   0 -18   72.44   10.23
  -2   0  19    0.94    0.47
   2   0  19    0.31    0.97
   2   0  19   -0.07    0.86
  -2   0  19    0.56    0.54
  -2   0 -19    0.24    2.50
   2   0 -19    2.77    3.13
   2   0  20  284.94   11.87
   2   0 -20  309.61   11.56
  -2   0 -20  258.99   21.42
   2   0  20  315.42   26.06
  -2   0  20  254.58   22.53
   2   0 -20  208.43   18.76
  -2   0  21   -0.08    0.58
   2   0  21   -0.65    0.69
   2   0  21    0.31    0.92
   2   0 -21    1.43    1.45
  -2   0 -21    2.02    2.62
  -2   0  22    6.90    1.77
   2   0  22    5.01    1.62
  -2   0  22    7.73    2.04
   2   0  22    3.53    1.25
  -2   0  22    7.76    4.86
   2   0 -22    2.45    2.35
   2   0  23    0.34    0.79
  -2   0  23    0.29    0.57
  -2   0  23    0.68    0.98
   2   0  23    0.30    0.60
  -2   0  24    0.08    0.52
   2   0  24   -0.31    0.56
  -2   0  25   -0.27    0.43
  -2   0  25   -0.45    1.02
   2   0  25   -0.82    0.65
  -2   0  26   23.81    3.27
   2   0  26   26.21    3.62
  -2   0  26   33.41    4.07
  -2   0  27    0.16    0.49
   2   0  27   -0.05    0.49
  -2   0  27   -0.41    0.77
  -2   0  28   45.81    4.35
   2   0  28   41.82    4.18
   2   0  29   -0.24    0.83
  -2   0  29    0.18    0.54
   2   0  30  125.15    6.20
   2   0  31   -0.44    0.67
  -2   0  31    0.88    0.70
   2   0  31    0.23    0.30
  -2   0  32    4.10    0.91
   2  -1   0 1905.22   26.74
   2   1   0 1904.98   24.33
   2   1   0 1941.82   22.12
   2   1   0 1947.76   22.74
  -2   1   0 1883.10   26.06
   2   1   1  754.90   14.40
  -2   1  -1  740.00   16.56
  -2   1   1  776.42   16.67
   2   1  -1  770.69   13.03
   2   1   2 2410.95   22.45
   2   1  -2 2320.36   21.17
   2  -1  -2 2269.77   27.69
   2  -1   2 2255.50   25.79
  -2   1  -2 2185.99   29.09
   2   1  -2 2436.87   28.31
  -2   1   2 2314.38   28.70
  -2   1   3  838.80   17.49
   2   1   3  920.60   18.60
   2   1  -3  857.22   17.79
   2  -1  -3  794.07   17.16
   2   1   3  876.47   12.91
   2  -1   3  953.99   17.05
  -2  -1  -4  785.35   16.76
  -2   1   4  791.12   17.46
  -2   1  -4  824.71   19.87
   2   1  -4  791.35   17.94
   2   1   4  805.65   11.89
   2   1  -4  718.96   10.14
   2  -1  -4  698.42   17.02
  -2   1   5   71.75    5.41
   2   1   5   54.71    3.01
   2   1  -5   63.39    3.60
   2  -1  -5   64.65    5.51
  -2  -1  -5   62.60    5.17
   2   1  -5   59.16    5.13
  -2   1  -5   60.17    5.58
   2  -1  -6  454.02   15.54
  -2  -1  -6  447.65   14.76
   2   1  -6  445.73   14.59
  -2   1   6  448.93   14.15
  -2   1  -6  452.14   14.42
   2   1  -7 1744.38   30.32
  -2   1  -7 1736.60   28.29
   2  -1  -7 1630.28   30.99
   2   1   7 1855.92   34.56
  -2   1   7 1562.50   27.61
  -2   1  -8   11.19    2.33
  -2   1   8    8.90    2.27
   2   1   8   10.37    2.27
   2   1   8    9.13    2.73
   2  -1  -8    9.43    2.51
   2   1  -8   10.61    2.39
  -2  -1  -8    9.40    2.49
   2  -1  -9  995.76   26.87
   2   1  -9 1115.71   26.24
   2   1   9  993.26   22.24
   2  -1   9 1169.35   29.19
  -2  -1  -9 1010.09   26.64
   2   1   9 1124.55   30.50
  -2   1   9 1009.76   24.25
  -2   1  10  865.62   23.67
   2   1  10  992.78   30.23
   2   1 -10  983.37   25.45
   2  -1 -10  939.52   27.63
  -2   1 -10  944.09   22.46
   2  -1  10  992.24   28.53
   2   1  10  955.60   22.52
  -2  -1 -10  945.03   27.07
  -2  -1 -11  543.91   21.52
   2   1  11  592.91   24.65
   2  -1  11  643.26   24.55
  -2   1 -11  548.32   17.73
   2  -1 -11  567.84   22.43
   2   1 -11  598.33   20.65
  -2   1  11  492.00   18.60
  -2   1  12    2.41    1.20
   2  -1 -12    1.09    1.23
   2  -1  12    2.70    1.82
   2   1 -12    4.35    1.90
   2   1  12    3.39    2.13
   2   1  12    2.67    1.02
  -2  -1 -12    3.14    1.81
  -2   1 -12    1.99    1.05
  -2  -1 -13  334.16   18.74
   2  -1 -13  347.12   19.36
   2   1  13  402.21   22.53
   2  -1  13  466.54   23.38
   2   1  13  392.87   15.69
  -2   1  13  379.97   17.17
  -2   1 -13  407.92   16.40
   2  -1  14   31.35    6.24
  -2  -1 -14   30.44    5.91
  -2   1  14   30.66    5.04
   2   1  14   22.83    3.83
   2  -1 -14   31.67    6.07
  -2   1 -14   25.75    5.22
   2   1 -14   21.55    4.47
  -2   1 -14   30.99    4.66
  -2   1 -15  187.19   11.77
  -2   1  15  198.72   12.96
  -2   1 -15  138.10   12.57
  -2  -1 -15  157.66   14.21
   2   1  15  181.63   11.07
   2   1 -15  127.21   10.92
   2  -1 -15  164.52   14.55
   2  -1  15  174.06   15.40
   2   1 -16    2.17    1.84
  -2   1 -16    0.49    1.77
  -2  -1 -16    2.79    2.64
   2  -1 -16   -0.08    0.71
  -2  -1  16    0.01    1.42
  -2   1 -17  116.09   12.36
  -2  -1  17   98.75    9.96
  -2  -1  17  102.84   12.82
   2  -1 -17   94.67   11.85
  -2  -1 -17  113.32   13.27
  -2   1 -18   45.36    8.27
  -2  -1 -18   50.98    9.15
   2   1 -18   41.35    7.41
   2  -1 -18   38.72    7.90
  -2  -1  18   37.47    6.45
   2   1  19  130.10    7.22
  -2  -1  19  114.94    6.70
   2  -1 -19  120.30    7.00
   2   1  19  133.32    7.70
  -2   1  19  138.00    8.18
   2  -1  19  120.79    7.70
   2   1 -19  122.98    7.16
   2   1 -19  123.14   13.36
  -2  -1  19  109.81   11.19
   2  -1 -19  114.34   14.21
  -2  -1  19  102.77   12.98
  -2   1 -19  140.48   14.59
  -2  -1  20  192.95    8.92
  -2   1  20  204.50    9.29
   2   1  20  205.25    9.29
   2   1  20  236.55   10.51
   2  -1  20  203.84   10.14
   2  -1 -20  219.51   20.03
  -2  -1  20  201.15   18.74
  -2   1 -20  229.69   19.56
  -2  -1  21  498.16   14.71
  -2   1  21  530.23   15.18
   2   1  21  546.82   15.55
  -2  -1  21  590.24   17.79
   2  -1  21  577.41   17.35
   2  -1 -21  516.90   15.22
   2   1  21  620.32   17.29
  -2   1 -21  595.07   32.53
   2  -1 -21  555.25   32.65
   2  -1  22   17.47    3.12
   2   1  22   18.63    2.99
   2  -1  22   23.28    3.68
  -2   1  22   25.15    3.44
   2   1  22   25.50    3.52
   2  -1  22   26.31    7.44
  -2   1  22   23.41    7.05
  -2  -1  23  155.06    8.42
  -2   1  23  162.58    8.68
   2   1  23  184.58    9.39
   2  -1  23  191.23   10.11
  -2   1  23  200.49   10.21
  -2  -1  23  189.97   10.17
   2   1  23  186.82    9.52
  -2  -1  24    0.64    0.46
   2   1  24    0.97    0.93
  -2   1  24    0.92    0.71
   2   1  24   -0.56    0.80
  -2   1  24    2.05    1.12
   2  -1  24    0.20    0.54
  -2  -1  24    1.06    0.83
   2   1  25   98.01    6.71
  -2   1  25   97.57    6.65
  -2   1  25  121.97    7.72
  -2  -1  25  113.52    7.70
   2  -1  25  114.86    7.72
  -2   1  26   31.21    3.69
   2  -1  26   32.88    4.03
  -2   1  26   39.09    4.19
  -2  -1  26   37.88    4.30
   2   1  26   37.39    4.11
   2   1  27   18.64    2.90
   2   1  27   21.30    2.91
  -2  -1  27   23.76    3.26
  -2   1  27   24.49    3.15
   2  -1  27   19.08    2.96
   2  -1  27   21.32    3.06
  -2   1  28   40.82    3.94
   2  -1  28   41.67    4.17
  -2   1  28   45.60    4.02
   2   1  28   50.49    4.20
  -2  -1  28   44.67    4.27
   2  -1  28   50.24    4.27
  -2   1  29  246.31    9.07
   2  -1  29  230.83    8.30
  -2  -1  29  237.38    9.24
  -2   1  29  254.08    8.88
   2   1  30   89.31    4.47
  -2  -1  30   83.83    5.06
  -2   1  30   93.52    4.82
   2   1  30   95.80    5.14
  -2  -1  31    9.97    1.48
   2  -1  31   14.66    1.92
  -2  -1  31   14.18    1.93
  -2   1  31   16.29    1.73
   2   1  31   17.57    2.02
  -2  -1  32  112.13    4.54
   2   1  32  114.36    4.29
   2   2   0 1301.40   27.75
   2   2   0 1265.13   23.77
   2   2   0 1298.47   25.56
  -2  -2  -1   22.58    2.11
  -2   2   1   20.74    3.86
   2   2   1   16.94    1.77
   2   2  -1   25.71    3.32
   2   2   1   17.32    2.92
   2   2  -1   24.58    3.84
   2   2   1   24.31    3.71
   2   2   1   21.53    3.35
   2   2   2  223.01   11.01
   2   2  -2  208.92    9.03
   2   2   2  204.69   10.30
  -2   2   2  204.72   11.95
  -2  -2  -2  196.38    7.31
   2   2   2  201.18    9.89
   2   2  -3    9.24    2.63
  -2   2  -3    6.49    2.77
   2   2  -3    7.67    1.68
  -2   2   3    6.11    2.14
   2   2   3    7.15    1.93
   2   2   3    8.08    2.25
  -2  -2  -3    7.21    1.56
   2   2   3    6.92    1.94
   2   2   4    0.74    0.58
   2   2  -4    1.80    0.67
   2   2  -4    0.74    0.93
  -2  -2  -4    1.42    0.86
   2  -2   4    1.20    0.86
   2   2   4    1.25    0.66
   2   2   4    0.87    0.80
   2  -2  -4    1.85    1.20
  -2   2  -4    0.80    0.89
   2   2   4    1.48    1.09
   2  -2  -5  146.69    9.66
  -2   2   5  120.97    9.28
   2   2   5  134.06    8.56
  -2   2  -5  131.74   10.87
   2   2   5  126.74    8.88
   2  -2   5  124.53    7.10
   2  -2  -6  212.36   12.06
  -2   2   6  194.52   11.82
  -2   2  -6  200.47   13.10
   2   2   6  205.51   10.57
   2   2   6  212.39   11.78
   2   2  -6  215.14   12.46
  -2   2   7    1.64    1.24
   2  -2   7    1.35    0.68
  -2   2  -7    1.13    1.00
   2  -2  -7    0.42    0.74
   2   2   7    0.79    0.68
   2   2   7    0.86    0.93
   2   2  -7    1.30    1.19
  -2  -2   7   -0.20    0.85
   2   2   8   34.77    4.37
   2   2   8   33.10    4.99
  -2   2  -8   40.00    5.95
   2   2  -8   39.35    5.78
   2  -2  -8   33.54    5.30
   2  -2   8   34.30    4.42
  -2   2   8   32.71    5.02
   2   2   9  118.50    9.58
   2  -2   9  119.53    8.81
   2   2  -9  139.30   10.97
  -2   2   9  137.94   10.59
   2  -2  -9  129.41   10.80
   2   2   9  136.03    8.60
  -2   2  10   33.75    5.35
  -2   2 -10   32.92    5.48
   2  -2 -10   39.35    6.25
   2   2 -10   35.45    5.67
   2  -2 -11  347.40   19.35
  -2   2  11  285.02   15.83
  -2   2  12   79.75    8.54
   2  -2 -12   87.76   10.13
  -2   2 -12  103.79    9.81
   2   2  12   84.85    8.72
   2   2 -12  111.80   10.82
  -2   2  13   66.24    7.82
  -2   2 -13   70.93    8.33
   2  -2 -13   72.75    9.60
   2   2  13   73.97    8.37
   2   2 -13   87.97   10.24
   2   2  14    0.78    0.81
  -2   2 -14    5.03    1.79
  -2   2 -14    1.62    0.94
   2  -2 -14    2.01    1.80
   2   2 -14    5.53    2.59
   2   2  15   37.69    6.11
   2   2 -15   40.97    7.43
  -2   2 -15   37.60    6.32
   2  -2 -15   29.91    6.69
   2   2  16   14.68    3.88
   2  -2 -16   12.82    4.43
  -2   2 -16   11.28    3.66
  -2   2 -16   11.58    3.80
   2   2 -16    7.78    4.43
  -2   2  17   85.65    5.70
  -2   2  17   86.98    5.51
  -2  -2  17   96.71    6.57
   2  -2  17   85.16    6.24
   2  -2 -17   97.37   12.81
  -2  -2 -17   75.28   11.19
  -2   2 -17   98.28   11.22
   2   2  17   77.49    9.15
  -2   2  18   36.35    3.80
   2   2  18   35.79    3.75
   2  -2 -18   37.51    3.81
   2  -2  18   32.84    3.82
  -2  -2  18   37.07    4.30
   2   2 -18   28.60    7.56
   2  -2 -18   34.90    8.09
   2   2  18   32.30    6.09
   2   2  19   30.56    3.53
  -2   2  19   28.69    3.45
   2  -2  19   29.23    3.78
   2  -2 -19   26.20    3.28
  -2  -2  19   23.90    6.58
   2  -2 -19   31.07    7.61
   2   2 -19   21.23    6.53
  -2  -2  20    1.55    1.21
   2   2  20    1.01    1.04
   2  -2  20    0.23    0.58
   2  -2 -20   -0.43    0.86
  -2  -2  20    0.43    0.78
   2   2  20    2.36    4.70
  -2  -2  20    0.60    2.55
   2  -2 -20   -2.30    3.16
  -2  -2 -20    2.70    3.23
   2   2 -21   27.34    3.13
  -2  -2  21   21.71    3.12
   2   2  21   25.42    3.31
  -2   2  21   24.07    3.17
  -2  -2  21   26.33    3.70
   2  -2 -21   19.17    2.77
  -2   2  21   27.41    9.19
  -2   2  22    9.13    1.95
   2   2  22   11.47    2.32
   2   2 -22   12.45    2.04
  -2  -2  22   12.05    2.53
   2  -2 -22    8.86    2.15
   2   2 -23    1.65    0.82
   2  -2  23    3.81    1.44
  -2  -2  23    2.54    0.78
   2  -2  23    2.26    1.07
   2   2  24    0.73    0.82
  -2   2  24    1.25    0.86
   2  -2  24    2.06    1.04
  -2  -2  24    0.26    0.75
   2  -2  24   -0.60    1.12
  -2   2  25    1.48    0.76
   2   2  25    0.72    0.74
  -2  -2  25    2.06    1.10
   2  -2  25    2.23    1.13
  -2   2  26    1.45    1.03
   2  -2  26    2.27    1.23
   2  -2  26   -0.12    0.47
  -2  -2  26    0.37    0.54
   2   2  27   37.20    3.64
  -2   2  27   41.58    3.88
   2  -2  27   45.58    4.27
   2  -2  27   42.57    4.14
  -2  -2  27   47.71    4.24
   2   2  27   47.36    4.43
  -2   2  28    7.37    1.54
   2  -2  28    6.05    1.55
  -2  -2  28    6.27    1.48
   2   2  28    6.81    1.64
  -2   2  29    6.95    1.42
   2  -2  29    6.25    1.31
  -2  -2  29    6.50    1.59
   2  -2  29    5.70    1.46
  -2  -2  29    6.46    1.36
   2   2  29    7.70    1.52
  -2  -2  30    1.28    0.81
   2  -2  30    0.39    0.34
  -2  -2  30    0.53    0.38
   2  -2  30    0.43    0.55
   2   2  30   -0.03    0.59
   2   2  31    0.44    0.36
  -2  -2  31    1.48    0.71
   2  -2  31    0.58    0.39
   2  -2  31    0.73    0.52
  -2   2  31    0.98    0.65
   2   2  31    1.30    0.51
  -2   3   0   49.57    7.97
   2   3   0   36.51    5.11
   2   3   0   37.80    5.79
  -2   3  -1  665.35   29.25
   2   3   1  619.50   21.72
   2   3  -2   29.03    4.30
   2   3   2   25.76    4.56
  -2   3  -2   28.46    5.82
   2   3   2   22.14    4.42
  -2   3  -3  155.97   13.97
   2   3  -3  146.77    9.29
   2   3   3  146.73   11.19
   2   3  -3  143.22   12.03
   2   3   3  150.60   11.65
   2   3   4   81.18    8.31
   2   3   4   89.27    8.92
   2   3  -4   95.69    7.15
  -2   3  -4   82.35   10.01
   2   3  -4   83.53    9.47
   2   3   5  170.10   12.16
   2   3   5  163.93   10.75
  -2  -3  -5  168.03    9.82
  -2   3  -5  178.21   14.79
   2   3  -5  158.69    8.77
   2   3   5  175.61   12.87
   2   3   6   59.36    6.43
   2   3   6   43.56    6.08
  -2   3  -6   58.05    8.54
   2   3   6   55.56    7.35
  -2  -3  -6   54.14    6.03
   2   3   7   20.52    4.26
   2   3   7   22.54    4.11
   2   3  -7   17.44    4.74
   2   3   7   17.90    4.27
  -2   3  -7   21.07    5.30
  -2  -3  -7   20.72    3.97
   2   3   8   23.52    4.99
   2   3  -8   24.47    5.58
  -2  -3  -8   25.72    4.76
  -2   3  -8   27.49    5.82
   2  -3  -9  567.17   25.22
   2   3  -9  599.67   27.18
  -2  -3  -9  539.24   22.81
  -2   3 -10    2.30    1.40
   2  -3 -10    1.73    2.20
   2   3  10    3.47    2.45
  -2  -3 -10    2.74    1.86
   2   3 -10    3.35    2.31
   2   3  11   31.17    6.98
   2  -3 -11   32.59    6.58
   2   3  11   28.91    6.02
  -2  -3 -11   29.32    5.93
   2   3 -11   33.03    6.74
   2   3 -12  531.15   27.41
   2  -3 -12  514.14   27.18
  -2   3 -12  484.66   25.46
   2   3  12  446.65   23.83
   2   3  12  504.61   27.67
  -2  -3 -12  467.30   24.82
   2   3  13  695.52   34.18
   2   3  13  590.39   27.86
  -2   3 -13  606.74   29.34
   2  -3 -13  611.58   30.66
  -2  -3 -13  586.59   29.20
   2   3 -14   35.95    3.77
   2  -3 -14   30.79    7.08
  -2  -3 -14   25.44    6.46
  -2   3 -14   33.18    6.96
   2   3  14   42.65    8.94
   2   3 -14   37.32    7.57
   2   3  14   25.73    5.79
   2   3 -15   81.86    5.74
  -2   3  15   89.25    5.75
  -2   3  15   87.47    5.52
   2  -3  15   70.13    5.31
   2   3 -15   99.38   12.60
  -2  -3 -15   86.21   11.91
  -2   3 -15   88.92   11.37
   2  -3 -15   82.62   12.01
   2   3  15   61.29    9.19
  -2   3  16   11.79    2.24
   2   3 -16    9.57    2.09
   2   3  16    9.30    1.85
   2   3  16    4.96    1.01
   2  -3  16    9.24    2.20
   2   3  16    8.60    2.80
   2   3 -16    4.11    3.29
  -2  -3 -16    6.85    2.45
   2  -3 -16   14.13    5.24
  -2   3 -16   13.00    4.54
  -2   3  16   16.35    6.47
   2   3  17  166.27    7.82
   2   3 -17  190.63    8.86
  -2   3  17  180.69    8.38
   2  -3  17  149.12    8.17
  -2   3 -17  204.03   17.77
  -2   3  17  148.03   14.50
   2   3  17  158.53   15.18
  -2  -3 -17  170.23   17.67
   2   3 -17  180.18   17.80
   2  -3 -17  177.43   18.58
  -2   3  18  109.03    6.61
   2   3  18  119.29    6.56
   2  -3  18  113.03    7.17
  -2  -3  18  116.30    7.15
   2   3  18  105.57   12.37
   2  -3  18  113.74    8.32
  -2   3  18  124.76   16.97
  -2   3  19   24.46    3.15
   2   3  19   27.49    3.15
  -2  -3  19   27.81    3.35
   2  -3  19   19.43    3.07
   2  -3  19   27.80    4.15
  -2   3  20    3.00    0.99
   2   3  20    3.39    1.06
   2  -3  20    3.61    1.54
   2  -3  20    1.26    1.08
  -2  -3  20    1.03    0.91
   2   3  21  138.35    6.68
   2   3 -21   95.05    5.97
  -2   3  21  113.85    6.77
   2  -3  21  134.70    8.83
  -2  -3  21  120.75    7.28
   2  -3  21  103.15    6.88
   2   3  21  128.39    8.31
  -2   3  22   34.91    3.71
   2   3 -22   42.87    3.89
  -2  -3  22   33.57    3.94
   2  -3  22   27.67    3.70
   2   3  22   40.04    4.42
  -2   3  23    8.88    1.91
  -2   3  23    6.61    1.53
   2   3 -23    5.52    1.52
   2  -3  23    7.55    2.01
   2  -3  23    5.81    1.71
   2   3  23    5.06    1.56
  -2   3  24    7.32    1.63
   2   3 -24    7.87    1.50
   2  -3  24    9.60    2.18
  -2  -3  24    4.78    1.36
   2   3  24    7.56    1.87
   2   3  25   78.06    5.81
  -2   3  25   83.84    5.22
   2  -3  25   95.49    6.45
   2  -3  25   89.32    5.64
  -2  -3  25   69.25    4.76
   2   3  25  105.26    6.51
   2   3  26   14.36    2.07
  -2   3  26   17.42    2.19
  -2  -3  26   14.32    2.35
   2  -3  26   13.14    2.31
   2  -3  26   12.67    1.96
  -2  -3  26    8.53    1.66
  -2   3  26   16.57    2.35
   2   3  26   15.29    2.30
  -2   3  27    0.33    0.35
   2  -3  27    0.71    0.74
   2   3  27    0.15    0.37
  -2  -3  27    1.02    0.70
   2   3  27    0.58    0.37
  -2   3  27    0.70    0.58
  -2   3  28   18.81    1.94
   2  -3  28   15.46    2.05
  -2  -3  28   13.69    1.97
   2   3  28   18.27    1.87
   2  -3  28   15.16    1.85
   2   3  28   20.61    2.26
  -2   3  28   17.16    1.92
  -2  -3  29   38.49    2.86
   2  -3  29   45.01    3.06
  -2   3  29   70.72    3.22
   2   3  29   66.88    3.79
  -2   3  29   54.86    3.28
   2  -3  30    3.63    0.80
  -2  -3  30    2.15    0.70
   2   4   0   20.01    4.61
   2   4   0   36.98    6.14
  -2   4   0   37.64    8.09
  -2   4  -1   75.87   11.59
   2   4  -1   66.86    8.09
   2   4   1   67.11    8.55
   2   4  -1   41.50    7.85
  -2   4   1   79.07   11.77
  -2   4  -2   28.92    6.89
   2   4  -2   26.58    5.65
   2   4  -2   35.31    5.67
  -2   4   2   38.63    8.39
   2   4   2   32.89    6.10
  -2   4   3   13.61    4.75
   2   4   3   10.15    3.50
  -2   4  -3   13.16    5.05
  -2   4  -4   19.11    5.66
   2   4   4   12.24    3.90
  -2   4   4   16.78    6.45
  -2   4   5    0.45    2.01
  -2   4  -5    1.63    1.07
   2   4   5    2.84    2.18
   2   4  -6    1.24    1.84
   2   4   6    0.43    2.10
  -2   4  -6    1.22    1.39
  -2   4   6    2.60    2.11
   2   4   6    2.84    1.16
  -2   4  -7   48.99    4.19
   2   4   7   33.38    3.70
   2   4  -7   32.53    7.73
  -2   4   7   44.88   10.46
   2   4   7   46.45    8.05
   2   4   7   52.05    4.27
  -2   4   7   55.12    4.19
  -2   4  -8  115.56    6.44
   2   4   8  128.43    6.87
   2   4  -8  143.64    7.72
   2   4  -8   86.95   11.91
  -2   4   8  128.97   16.75
   2   4   8  131.59   13.93
  -2   4  -8  108.75   13.86
   2   4   8  138.76    6.93
   2   4  -8  106.24    6.56
  -2   4   8  129.38    6.41
   2   4  -9    0.22    0.72
   2   4   9    0.15    0.45
  -2   4  -9   -0.60    0.95
  -2   4  -9   -7.97    3.93
   2   4   9    1.71    2.05
   2   4  -9    5.09    3.78
  -2   4   9  -11.86    5.14
   2   4   9   -0.27    1.01
  -2   4   9    0.69    0.57
   2   4  -9   -0.91    1.21
  -2   4 -10   13.86    2.54
   2   4 -10   14.92    2.59
   2   4  10   15.16    2.55
   2   4 -10   13.17    4.89
   2   4  10   16.92    4.93
   2   4  10   18.18    2.61
  -2   4  10   18.01    2.47
   2   4 -10   15.42    2.55
   2  -4  11   -1.03    1.44
  -2   4 -11   -2.51    4.37
   2   4  11    3.07    3.11
   2   4 -11   -3.50    4.08
  -2   4 -11   -0.13    0.72
   2   4 -11    0.34    1.11
   2   4  11    0.39    0.73
   2   4  11   -0.08    0.72
  -2   4  11   -0.46    0.69
   2   4 -12   60.02   10.37
   2  -4  12   61.75    5.53
  -2   4 -12   36.63    8.23
   2   4  12   51.50    9.33
   2   4 -12   58.33    5.17
   2   4  12   46.87    4.38
  -2   4 -12   61.30    4.93
  -2   4  12   51.83    4.26
   2   4  12   54.94    5.07
   2  -4  13    6.27    1.75
  -2   4 -13    4.57    3.00
   2   4  13    5.69    2.85
  -2   4 -13    6.93    1.67
   2   4  13    8.33    1.82
   2   4 -13    8.55    1.96
   2   4  13    7.29    1.82
   2  -4  14   22.94    3.63
  -2   4  14   15.92    5.10
   2   4  14   13.20    4.60
   2   4 -14   20.69    3.04
  -2   4 -14   18.82    2.69
   2   4  14   16.69    2.66
   2   4  14   18.48    3.05
   2  -4  15   34.94    4.44
  -2   4 -15   29.23    3.36
   2   4 -15   32.66    3.97
  -2   4  15   29.90    3.35
   2   4  15   30.73    3.60
   2   4  15   35.03    4.06
   2  -4  16   -1.41    1.02
   2   4  16    0.38    0.47
  -2   4  16   -0.20    0.57
  -2   4 -16    0.20    0.79
   2   4 -16   -0.34    0.67
   2   4  16   -0.40    0.62
   2  -4  17   31.87    4.10
   2   4  17   32.79    3.62
   2   4 -17   28.15    3.47
  -2   4 -17   30.35    3.30
   2   4  17   36.24    4.14
   2  -4  18   11.20    2.45
   2   4 -18   10.97    2.15
   2   4  18   10.00    1.93
   2   4  18   11.72    2.25
   2  -4  19    2.31    1.12
   2   4  19    0.64    0.48
   2   4 -19    1.09    0.81
   2   4  19    1.29    1.02
  -2  -4  20    4.55    1.68
   2  -4  20    4.01    1.39
  -2   4  20    3.67    1.19
  -2   4  20    4.56    1.20
   2   4  20    6.30    1.67
  -2  -4  21   12.63    2.31
   2  -4  21   15.93    2.74
   2   4 -21   14.78    2.29
  -2   4  21   13.06    2.01
   2   4  21   13.15    1.97
   2   4  21   11.99    2.18
  -2   4  21   16.53    2.33
   2  -4  22   -0.07    0.50
   2   4  22    1.04    0.55
   2   4 -22    0.26    0.55
  -2   4  22    0.25    0.38
  -2   4  22   -0.04    0.79
   2   4  22    1.18    0.74
   2   4 -23   20.08    2.21
  -2   4  23   23.06    2.38
   2  -4  23   17.23    2.51
  -2  -4  23   17.18    2.44
   2   4  23   21.41    2.67
  -2   4  23   23.37    2.48
   2   4  23   21.14    2.65
   2   4 -24   17.90    1.86
  -2   4  24   16.82    1.82
   2  -4  24   13.88    2.13
  -2  -4  24   10.51    1.82
   2   4  24   17.98    2.27
   2   4  24   16.67    2.23
  -2   4  24   14.35    1.84
  -2   4  25    0.01    0.52
  -2  -4  25   -0.56    0.52
   2  -4  25    0.29    0.40
   2   4  25    0.92    0.64
  -2   4  25    0.32    0.50
   2   4  25    0.43    0.53
  -2  -4  26    3.37    0.95
   2  -4  26    4.12    0.94
   2   4 -27    0.49    0.39
  -2  -4  27    0.40    0.35
   2  -4  27   -0.20    0.38
   2   4  27    0.09    0.28
  -2   4  27    0.33    0.48
   2   5   0  216.09    9.01
   2   5   0  207.54    8.92
   2   5   0  181.57    7.43
  -2   5   0  207.43    8.60
   2   5   0  201.08    9.07
   2   5   1   12.42    2.12
   2   5  -1   10.77    2.03
   2   5   1   13.65    2.29
  -2   5   1   13.86    5.59
   2   5  -1   14.87    2.44
  -2   5  -1   11.91    2.00
  -2   5  -1   11.89    2.09
  -2   5   1   12.93    2.15
  -2   5   1   10.89    1.83
   2   5  -1    9.93    1.93
   2   5   1    8.52    1.54
   2   5   2   45.01    4.04
   2   5  -2   38.39    3.85
   2   5   2   35.89    7.13
  -2   5   2   25.43    6.24
   2   5  -2   45.29    4.29
   2   5   2   43.10    4.03
  -2   5   2   44.92    3.94
   2   5  -2   36.67    3.44
  -2   5  -2   38.42    3.71
  -2   5   2   41.82    3.90
  -2   5  -2   42.02    3.88
  -2   5   3  112.27    6.13
   2   5  -3  123.85    7.03
  -2   5  -3  126.69    7.13
   2   5   3  128.61    6.87
   2   5   3  111.56   12.98
  -2   5   3   97.12   12.63
   2   5   3  131.53    7.07
   2   5  -3  116.60    6.79
  -2   5  -3   91.74    6.45
  -2   5   3  115.30    6.24
   2   5  -3  115.23    7.08
  -2   5   3  132.44    6.77
  -2   5  -3  115.94    6.47
   2   5  -3   94.93    5.40
   2   5  -3  127.41    7.04
  -2   5  -3  114.96    6.41
   2   5  -4   32.29    3.67
  -2   5   4   24.09    3.06
   2   5   4   29.83    3.43
  -2   5  -4   30.89    3.50
  -2   5   4   22.63    5.68
   2   5   4   30.24    7.17
   2   5   4   29.41    3.36
   2   5  -4   25.76    3.23
   2   5   4   26.00    2.89
  -2   5  -4   25.29    3.08
   2   5  -4   21.65    2.53
  -2   5   4   24.46    2.78
  -2   5  -4   26.54    3.15
  -2   5   4   31.65    3.29
   2   5  -4   30.21    3.73
   2   5  -4   34.90    3.76
   2   5  -5   27.75    3.40
  -2   5   5   23.39    3.01
  -2   5  -5   23.98    3.05
   2   5   5   27.72    7.26
  -2   5   5   19.19    5.42
   2   5   5   24.42    3.00
   2   5  -5   23.58    3.07
   2   5   5   18.02    2.68
  -2   5  -5   18.67    2.61
  -2   5  -5   33.37    3.50
   2   5  -5   21.97    3.12
   2   5  -5   18.59    2.46
  -2   5   5   24.32    2.92
  -2   5  -6  201.31    8.93
   2   5  -6  217.24    9.61
  -2   5   6  173.08    8.14
   2   5   6  188.81    8.57
   2   5   6  214.50    9.01
   2   5  -6  199.09    8.96
  -2   5  -6  229.87    9.05
   2   5  -6  201.40    9.28
  -2   5  -6  194.41    8.37
  -2   5   6  225.11    8.83
  -2   5  -6  187.49    8.36
   2   5  -6  240.58    9.90
   2   5  -6  188.21    8.05
  -2   5  -7    7.28    1.79
   2   5  -7    5.57    1.66
   2   5   7    8.62    1.87
   2   5  -7    6.66    1.88
   2   5   7    7.69    1.81
   2   5   7    7.29    1.62
  -2   5  -7    9.19    1.84
  -2   5   7    7.04    1.53
  -2   5  -7    4.70    0.89
   2   5  -7    7.11    1.85
  -2   5  -8  244.44    9.71
   2   5  -8  208.16    9.45
   2   5   8  227.94    9.67
   2   5  -8  222.58    9.56
   2   5   8  239.14    9.55
   2   5   8  203.34    9.13
   2   5   8  286.09    8.19
  -2   5  -8  268.44    9.93
   2   5  -8  204.91    9.21
   2   5  -8  213.41    9.46
  -2   5  -9  417.54   12.67
   2   5  -9  418.54   13.72
   2   5   9  404.93   13.10
   2   5  -9  362.16   12.24
   2   5   9  379.98   12.73
   2   5  -9  422.23   13.10
   2   5  -9  417.52   13.34
  -2   5  -9  353.68   11.60
  -2   5   9  379.47   11.34
   2   5 -10   23.46    3.26
  -2   5 -10   27.67    3.23
   2   5  10   33.41    3.78
   2   5  10   29.51    3.60
   2   5 -10   23.82    3.15
   2   5 -10   30.70    3.46
  -2   5  10   26.17    3.00
   2   5 -10   29.95    3.54
   2   5 -11  107.74    6.95
   2   5  11  114.29    7.04
  -2   5 -11  120.30    6.78
   2   5 -11   98.41    6.40
   2   5  11  110.04    7.10
   2   5 -11  107.69    6.86
   2   5  12  126.54    7.24
  -2   5 -12  123.02    6.71
   2   5 -12  120.47    7.48
  -2   5  12  101.03    6.40
   2   5 -12  122.88    7.16
   2   5  12  131.64    7.78
   2   5 -12  106.26    6.74
  -2   5 -13   19.93    2.75
   2   5 -13   17.96    2.87
  -2   5  13   20.15    2.91
   2   5  13   16.88    2.81
   2   5 -13   16.61    2.80
  -2   5 -14   11.80    2.08
   2   5 -14    9.39    2.11
  -2   5  14    8.17    1.76
  -2   5  14    8.81    1.98
   2   5  14   11.53    2.33
   2   5 -14    6.87    1.74
  -2   5  15    1.36    0.83
   2   5 -15    1.27    0.64
  -2   5 -15    1.37    0.66
   2   5  15    1.62    1.21
   2   5 -15    0.32    0.51
  -2   5  16   19.59    2.65
   2   5 -16   26.28    3.19
  -2   5 -16   23.55    2.63
   2   5  16   25.05    3.01
   2   5 -16   19.82    2.90
   2   5  16   28.55    3.49
   2  -5  16   18.35    2.43
  -2   5  17   35.75    3.46
   2   5  17   34.95    3.42
  -2   5 -17   37.01    3.14
   2   5 -17   37.48    3.61
   2   5 -17   39.65    3.64
   2   5  17   39.06    3.91
   2   5 -18   70.62    4.67
  -2   5  18   69.51    4.64
   2   5  18   58.44    4.31
  -2   5 -18   72.39    4.01
   2   5 -18   70.77    4.50
   2   5  18   66.47    4.93
   2   5 -19    0.58    0.63
  -2   5  19    0.71    0.53
   2   5 -19    0.90    0.70
   2  -5  19   -0.85    0.62
   2   5 -19    1.22    0.49
   2   5  19    0.43    0.56
   2   5 -20   32.91    2.75
  -2   5  20   39.62    3.13
   2   5  20   36.66    3.26
   2   5 -20   34.30    3.10
   2   5 -21   34.75    2.58
   2   5  21   42.76    3.36
  -2   5  21   46.28    3.46
   2   5 -21   37.16    2.93
   2  -5  22   10.82    1.44
  -2   5  22   20.93    1.93
   2   5 -22   23.59    1.92
   2   5  22   24.03    2.29
  -2   5  22   28.85    2.55
  -2   5 -22   16.62    1.80
   2   5 -22   21.89    2.11
  -2   5  23   20.09    1.94
  -2   5 -23   13.40    1.38
   2   5 -24   50.39    2.46
  -2   5 -24   42.60    2.18
   2   6   0    4.79    1.17
  -2   6   0    3.57    0.80
  -2   6   0    4.68    1.22
   2   6  -1   77.57    4.95
   2   6   1   83.88    5.11
  -2   6   1   71.22    4.41
  -2   6  -1   78.38    4.73
  -2   6  -1   65.22    4.46
   2   6  -2   15.28    2.18
   2   6  -2    9.18    1.37
  -2   6  -2   14.24    2.08
  -2   6  -2   12.32    1.87
  -2   6   2   12.83    1.81
   2   6  -3    0.62    0.55
   2   6   3    0.70    0.85
  -2   6  -3    0.52    0.42
  -2   6  -3    0.36    0.42
   2   6  -3   -0.25    0.52
  -2   6   4    9.04    1.64
   2   6   4   11.35    1.66
   2   6   4    9.90    1.74
   2   6  -4   10.34    1.82
  -2   6   4    9.08    1.58
  -2   6  -4    6.44    1.32
   2   6  -4    7.20    1.42
  -2   6  -4   10.15    1.79
  -2   6   5   53.27    3.95
   2   6  -5   62.63    4.73
   2   6  -5   52.06    3.99
   2   6   5   64.62    3.73
  -2   6  -5   58.17    4.24
  -2   6   5   59.24    4.14
  -2   6   6    1.27    0.62
   2   6  -6    2.56    0.89
   2   6  -6    1.66    0.79
   2   6  -6    2.98    0.95
   2   6   6    3.64    0.86
   2   6  -6    3.09    1.12
   2   6  -6    0.20    0.57
   2   6  -7   48.81    4.11
   2   6   7   41.44    2.80
   2   6  -7   36.62    2.98
  -2   6  -7   45.85    3.72
   2   6  -8    3.47    1.18
  -2   6  -8    4.55    1.22
  -2   6  -8    3.02    0.98
   2   6  -8    3.51    1.12
   2   6  -9   19.24    2.70
  -2   6  -9   20.48    2.50
   2   6  -9   14.61    1.94
  -2   6  -9   23.13    2.42
   2   6  -9   19.10    2.46
   2   6 -10   33.83    3.44
   2   6 -10   30.69    2.80
   2   6 -10   25.32    2.43
  -2   6 -10   29.26    2.89
   2   6 -11   22.27    2.73
   2   6  11   25.07    2.41
   2   6  11   13.98    2.11
  -2   6 -11   21.93    2.52
   2   6 -11   16.99    1.98
   2   6 -12   20.12    2.55
   2   6  12   15.47    1.86
  -2   6  12   14.81    1.93
  -2   6 -12   18.04    2.04
  -2   6 -12   17.09    2.20
   2   6 -12   11.81    1.60
   2   6 -13   35.44    3.26
   2   6  13   30.62    2.99
  -2   6 -13   34.86    2.85
   2   6 -13   27.70    2.37
   2   6 -13   38.47    3.33
  -2   6 -13   35.14    3.05
  -2   6  14   -0.30    0.48
   2   6 -14   -0.29    0.53
   2   6  14    0.48    0.53
   2   6 -14   -0.67    0.56
  -2   6 -14    0.45    0.73
  -2   6 -14   -0.91    0.72
   2   6 -14    0.03    0.46
   2   6 -15    1.70    0.88
  -2   6  15    1.77    0.67
   2   6  15    0.19    0.41
   2   6 -15    0.73    0.45
  -2   6 -15    1.01    0.47
   2   6 -15    1.84    0.67
  -2   6 -15    1.70    0.80
   2   6 -16    9.04    1.36
  -2   6  16    7.67    1.35
   2   6 -16    7.19    0.88
  -2   6 -16    8.20    1.18
   2   6 -16    4.79    0.93
  -2   6 -16    9.28    1.36
  -2   6  17    1.17    0.59
   2   6 -17    0.88    0.44
  -2   6 -17    1.89    0.61
   2   6 -18    6.06    0.96
  -2   6 -18    3.29    0.75
  -2   6 -19    1.32    0.40
  -2   7   0    7.02    0.90
   2   7   0    6.97    0.94
   2   7  -1   31.05    2.01
   2   7   1   30.36    1.89
   2   7  -2    5.59    0.87
   2   7   2    4.06    0.66
   2   7   3   45.89    2.06
  -2   7  -4    6.88    0.91
  -2   7   6    0.28    0.31
  -2   7   8    0.18    0.38
   2   7  -9   36.49    1.87
   2   7 -10    0.06    0.17
  -3   0   0    0.18    0.40
  -3   0   1   -0.29    0.34
  -3   0  -1   -0.10    0.28
  -3   0  -2    0.75    0.48
  -3   0   2    2.20    0.86
  -3   0  -3    0.35    0.33
  -3   0   3    0.10    0.49
   3   0  -3    0.19    0.30
   3   0  -4  954.01   14.85
  -3   0  -4  931.42   12.73
  -3   0  -5    0.35    0.36
   3   0  -5    0.15    0.34
  -3   0   5   -0.01    0.39
  -3   0   6  584.62   15.57
   3   0  -6  532.27   15.12
  -3   0  -7   -0.14    0.51
   3   0  -7    1.23    0.99
  -3   0   7   -0.10    0.75
  -3   0  -8  187.64    5.42
  -3   0   8  186.91    9.71
  -3   0   9    0.52    0.54
   3   0  -9    0.28    0.74
  -3   0 -10   26.49    2.37
   3   0 -10   25.99    4.22
  -3   0  10   33.56    4.40
  -3   0  11    0.11    0.58
   3   0 -11    0.79    1.13
   3   0 -12  335.03   17.13
  -3   0  12  357.46   15.73
   3   0 -13   -0.08    0.90
  -3   0  13    0.17    0.71
  -3   0 -14  304.37   18.47
   3   0 -14  288.35   17.47
  -3   0 -15    0.51    1.53
  -3   0  15    0.23    0.78
   3   0 -15    0.14    1.57
   3   0  15    2.77    3.03
   3   0 -16    0.63    1.89
  -3   0 -16    3.22    2.16
   3   0  16    1.47    1.41
  -3   0  16    0.24    1.27
   3   0 -17   -1.62    1.60
   3   0  17    0.66    1.17
  -3   0 -17   -1.03    1.27
  -3   0  17    1.05    1.77
  -3   0  18  538.14   24.25
  -3   0 -18  502.85   27.66
   3   0 -18  450.47   25.70
   3   0  19   -0.40    0.76
  -3   0  19    0.86    0.69
   3   0 -19    0.33    0.44
   3   0  19   -0.84    1.31
  -3   0  19   -1.05    1.38
   3   0 -19   -3.49    2.43
  -3   0 -19    3.33    3.55
  -3   0  20    7.50    1.76
   3   0  20    5.90    1.67
   3   0  20    8.79    2.13
  -3   0 -20    7.12    1.91
   3   0 -20   11.91    4.49
   3   0  21   -0.64    0.65
   3   0 -21    0.18    0.49
   3   0  21   -0.18    0.65
   3   0 -21   -0.26    2.28
  -3   0 -21   -0.70    3.22
  -3   0  21    0.83    3.99
  -3   0  22   95.79    6.47
   3   0  22  107.13    7.47
  -3   0  23   -0.10    0.45
   3   0 -23   -0.63    0.99
   3   0  23    0.67    1.01
  -3   0  23   -0.41    1.02
  -3   0  24   46.55    4.65
   3   0  24   46.70    4.92
  -3   0  25   -0.26    0.53
   3   0  25   -0.34    0.53
   3   0  26    3.98    1.35
  -3   0  26    6.42    1.81
  -3   0  27    0.25    0.63
  -3   0  27   -0.41    0.87
   3   0  27   -0.29    0.84
  -3   0  28    1.33    0.61
   3   0  28    0.43    0.55
  -3   0  28    1.57    0.84
  -3   0  29    0.34    0.72
   3   0  30   53.53    3.97
   3   0  30   49.02    3.39
   3   0  31    0.51    0.56
  -3   0  31    0.76    0.56
   3   0  31   -0.82    0.49
   3   0  32   88.37    3.78
  -3   0  32   89.84    4.08
   3   1   0   -0.17    0.40
  -3   1   0    0.27    0.71
   3   1   0   -0.15    0.38
   3   1   1   43.05    3.77
   3   1   1   48.52    4.00
   3   1   1   50.02    3.54
   3   1  -1   50.19    4.08
  -3   1  -1   48.88    4.55
  -3   1   1   51.13    4.66
   3   1   2  280.00   10.29
   3   1   2  294.76    7.88
  -3   1   2  280.89   10.94
  -3   1  -2  305.64   11.58
   3  -1   3  329.61   11.99
  -3   1  -3  292.28   11.44
   3   1   3  270.95    6.69
  -3   1   3  291.97   11.34
   3   1  -3  269.23   10.44
   3   1  -3  327.38   11.52
  -3   1   4    0.95    0.79
   3   1   4    0.97    0.41
   3  -1   4    1.04    0.89
   3  -1  -4   -0.11    0.64
   3   1   4    1.70    0.90
   3   1  -5   12.13    2.68
  -3   1  -5   16.11    2.94
  -3   1   5   13.53    2.62
   3   1   5   14.28    2.49
   3  -1   5   14.93    2.89
   3  -1  -5   13.15    2.68
   3   1  -5   15.56    1.82
   3   1  -6   69.57    4.35
   3  -1  -6   58.32    5.77
  -3   1  -6   74.36    6.26
   3   1   6   75.07    7.09
   3   1  -6   68.08    6.14
  -3   1   6   56.81    5.53
   3   1   6   67.38    5.54
   3   1  -7  230.99   11.54
  -3   1  -7  238.48   11.01
   3   1  -7  250.88    9.22
   3  -1  -7  250.65   12.71
  -3   1   7  245.28   12.00
   3   1   7  239.96   10.81
   3  -1  -8   72.31    7.14
  -3   1   8   69.65    6.67
   3   1   8   70.02    6.02
  -3   1  -8   68.89    5.88
   3   1  -8   78.61    5.67
   3   1  -8   81.20    7.05
  -3  -1  -9  510.30   19.39
   3   1  -9  501.58   15.59
   3  -1   9  511.80   20.62
   3   1   9  475.29   16.22
  -3   1  -9  531.54   16.55
   3  -1  -9  446.90   18.49
   3   1  -9  515.51   18.45
  -3   1   9  506.59   18.91
  -3  -1 -10    1.54    1.43
   3   1 -10    1.27    0.54
   3   1 -10    1.07    1.01
  -3   1  10    0.84    0.99
   3  -1 -10    0.62    1.08
   3   1  10    3.41    1.43
  -3   1  11  518.85   20.89
   3   1 -11  468.38   18.82
   3   1  11  494.72   17.24
   3   1 -11  571.28   19.13
   3  -1 -11  495.17   21.67
  -3   1 -11  547.44   17.38
  -3  -1 -11  504.19   21.31
  -3   1  12  758.63   25.72
  -3  -1 -12  760.32   27.25
   3   1  12  732.96   21.70
   3   1 -12  782.48   23.84
   3  -1 -12  706.21   26.91
  -3   1 -12  774.27   21.31
  -3  -1 -13  903.03   31.26
   3   1 -13  920.67   27.24
   3  -1 -13  848.18   30.88
   3   1 -14   16.02    3.73
   3  -1 -14   14.33    4.07
  -3   1 -14   13.21    2.91
   3   1 -14   14.69    3.44
  -3  -1  14   20.61    4.41
  -3  -1 -14   15.71    4.48
  -3   1  14   21.69    4.59
  -3   1  15  785.07   27.96
   3   1 -15  821.64   28.52
  -3  -1  15  868.25   29.04
   3  -1 -15  816.02   32.91
  -3  -1  16    2.55    2.02
  -3   1 -16    1.29    2.22
   3   1 -16    1.09    1.00
  -3   1  16    3.56    1.84
  -3  -1 -16    2.32    1.26
   3  -1 -16    2.39    2.66
  -3  -1  17    0.89    1.46
  -3   1 -17   -4.05    2.49
   3   1 -17   -0.78    0.86
  -3  -1 -17    0.30    1.54
   3  -1 -17   -0.94    1.31
  -3   1  18  124.19    6.84
   3  -1  18  130.73    7.83
  -3   1 -18  136.57   14.16
   3   1  18  151.41   17.75
  -3  -1 -18  144.73   15.74
   3   1 -18  130.10   12.88
  -3  -1  18  141.16   12.80
   3  -1 -18  130.50   14.54
   3   1  19  778.73   17.91
   3  -1  19  672.72   17.71
  -3   1  19  789.84   17.66
  -3  -1  19  666.83   15.94
  -3   1  19  848.35   20.43
   3   1 -19  802.73   18.23
   3   1  19  723.60   17.94
  -3  -1  19  817.86   20.30
   3  -1  19  824.25   20.01
  -3   1 -19  795.43   35.36
  -3  -1  19  731.71   35.31
  -3  -1  19  688.93   29.07
   3  -1 -19  757.93   36.36
  -3  -1 -19  749.44   36.44
   3  -1  19  918.56   42.89
   3  -1  20    0.40    0.54
  -3  -1  20    0.37    0.74
   3   1 -20    0.72    0.78
   3  -1 -20    0.53    0.52
   3  -1  20    0.93    0.95
   3   1  20    0.13    0.87
  -3  -1  20    1.12    1.36
  -3   1 -20    1.34    2.31
   3  -1 -20    3.51    3.40
  -3  -1 -20    1.93    2.03
   3   1  21   40.59    4.30
  -3  -1  21   35.61    3.91
  -3   1  21   40.39    4.17
   3   1  21   44.43    4.60
   3  -1  21   48.82    5.15
   3  -1 -21   41.03    9.05
  -3   1 -21   39.61    8.12
  -3  -1  21   41.85    8.51
   3   1  22   13.02    2.57
  -3   1  22   14.17    2.56
  -3  -1  22   16.75    3.01
   3  -1 -22   14.96    2.60
  -3   1  22   15.50    5.45
   3   1  23  103.45    6.96
  -3  -1  23  104.23    6.79
  -3  -1  23  112.16    7.90
   3   1  23  111.26    7.33
  -3   1  23  117.58    7.84
   3  -1  23  120.01    8.23
  -3  -1  24    6.61    1.74
  -3   1  24    6.03    1.56
   3  -1  24    8.08    2.27
  -3   1  24    7.19    1.85
  -3  -1  24    9.66    2.32
   3   1  24   10.87    2.50
   3  -1  24    9.97    2.51
  -3   1  25  144.08    7.96
  -3  -1  25  133.51    7.53
  -3  -1  25  134.07    8.35
   3  -1  25  134.53    8.30
  -3   1  25  142.46    8.31
   3   1  25  130.08    7.85
   3  -1  25  128.35    7.96
  -3   1  26   29.61    3.56
   3   1  26   30.87    3.79
  -3   1  26   37.91    4.19
  -3  -1  26   36.09    4.16
   3   1  26   30.68    3.69
   3  -1  26   32.94    4.04
   3  -1  26   32.61    3.79
  -3   1  27   85.79    5.80
  -3  -1  27   81.91    5.60
  -3  -1  27   92.90    6.41
   3  -1  27   88.55    6.35
  -3   1  27   85.13    5.87
   3   1  27   83.32    5.65
   3  -1  27   87.35    5.92
  -3   1  28  104.77    6.13
   3  -1  28  103.55    5.93
  -3  -1  28  111.29    6.63
   3  -1  28  105.21    6.55
  -3   1  29   41.22    3.64
   3  -1  29   35.78    3.15
  -3  -1  29   39.27    3.65
   3   1  29   40.61    3.32
  -3   1  29   42.23    3.55
   3   1  29   44.46    3.73
  -3  -1  30    2.84    0.99
   3  -1  30    2.82    0.94
   3   1  30    4.13    1.07
  -3   1  31   10.65    1.57
  -3  -1  31    5.12    1.12
  -3   1  31    8.99    1.24
  -3  -1  31    7.98    1.49
   3   1  31    6.75    1.28
   3  -1  32   68.88    3.59
   3   1  32   71.43    3.16
   3   2   0   -1.48    0.98
  -3   2   0   -0.05    0.50
   3   2   0    0.46    0.54
   3   2   0   -0.05    0.86
   3   2   1    6.44    2.22
  -3   2  -1    7.75    2.52
  -3  -2  -1    5.07    0.93
   3   2   1    8.38    1.67
   3   2   1    5.84    1.85
   3   2  -1    5.35    1.86
  -3   2   1    5.71    2.09
   3   2   1    5.91    1.90
   3   2  -1    6.71    1.80
   3   2  -2   38.05    4.84
   3   2   2   37.47    4.62
   3   2   2   31.26    4.21
   3   2   2   28.22    3.07
  -3   2   2   34.93    5.26
   3   2  -2   36.49    3.93
  -3   2   3  121.88    9.69
   3   2  -3  138.36    7.26
   3   2   3  135.45    8.88
   3   2  -3  131.86    9.34
   3   2   3  128.67    8.58
   3   2  -4    0.06    0.55
   3   2   4    1.27    1.04
  -3  -2  -4    0.76    0.40
  -3   2  -4    1.45    1.54
  -3   2   4    1.64    1.19
  -3   2  -5   46.48    6.77
   3   2   5   41.05    5.23
   3   2   5   35.40    3.88
  -3  -2  -5   38.25    4.53
   3   2  -5   36.29    5.34
   3  -2   5   32.08    4.08
  -3   2   5   36.93    5.36
   3  -2   6   60.43    5.81
   3  -2  -6   42.17    5.74
  -3  -2  -6   51.04    5.68
  -3   2  -6   43.68    6.61
   3   2   6   41.34    3.97
   3   2  -6   47.77    6.25
  -3   2   6   48.60    6.24
   3   2   6   47.18    5.69
   3  -2  -7  314.91   16.15
  -3   2  -7  297.31   16.31
   3   2   7  299.44   14.74
   3   2   7  263.45    9.58
   3   2  -7  313.26   15.95
   3  -2   7  335.76   14.60
  -3   2   7  265.96   15.15
  -3  -2  -7  294.13   14.49
   3  -2   8   13.11    2.87
  -3   2   8   14.40    3.50
   3   2   8   16.56    3.89
   3  -2  -8   12.14    3.32
   3   2   8   15.85    3.47
   3   2  -8   20.98    4.26
  -3   2  -8   16.63    3.87
  -3  -2  -8   16.95    3.68
   3  -2   9  162.70   10.94
  -3   2  -9  149.22   11.51
  -3   2   9  140.30   11.35
   3   2  -9  163.36   12.30
   3   2   9  145.13   10.82
  -3  -2  -9  165.50   12.11
   3  -2  -9  154.67   12.11
   3  -2  10   24.12    4.43
   3   2  10   26.60    4.77
   3  -2 -10   20.11    4.70
  -3   2  10   24.42    4.95
  -3  -2 -10   22.33    4.71
   3  -2  11   65.27    7.56
  -3  -2 -11   75.37    8.96
   3   2  11   72.48    7.99
  -3   2 -11   80.06    8.54
   3  -2 -11   72.89    9.08
  -3   2  11   63.93    8.06
   3   2 -11   86.63    9.40
   3   2 -12    0.60    1.16
   3  -2 -12    0.74    1.34
   3  -2  12    1.84    1.41
  -3   2 -12   -0.28    0.71
   3   2  12   -0.48    0.92
  -3   2  12   -0.15    1.33
  -3  -2 -12    0.18    1.64
   3  -2  13  150.41   12.91
  -3   2 -13  163.23   12.66
  -3  -2 -13  156.37   14.01
   3   2  13  148.92   12.04
   3  -2 -13  166.47   14.89
   3   2 -13  147.31   13.61
  -3   2  13  141.24   12.47
   3  -2 -14   29.28    6.43
  -3   2  14   25.48    5.36
   3  -2  14   34.61    6.54
  -3   2 -14   29.62    5.41
   3   2  14   25.03    5.05
   3   2 -14   28.01    6.03
   3   2  15  160.00   17.00
   3  -2 -15  131.60   14.17
   3   2  15  110.48   10.70
   3   2 -15  112.51   12.75
  -3   2 -15  128.80   11.75
   3  -2 -16    2.14    2.65
   3   2  16   -3.62    2.08
   3   2  16    4.18    2.57
  -3   2 -16    2.82    2.06
  -3   2  17   34.60    3.60
   3  -2 -17   37.05    8.22
  -3   2 -17   42.69    7.80
   3   2 -17   20.09    5.83
  -3   2  18   18.02    2.83
   3   2  18   10.36    1.83
   3  -2 -18   16.76    2.73
  -3  -2  18   13.21    2.51
   3  -2 -18   11.24    4.28
   3   2 -18    5.15    3.84
  -3  -2  18   10.94    4.20
   3   2  19   32.90    3.74
  -3   2  19   36.59    3.95
  -3  -2  19   39.65    4.58
   3  -2  19   36.16    4.26
  -3  -2 -19   31.70    7.75
   3  -2 -19   34.08    8.19
  -3  -2  19   33.65    7.54
   3   2  20   52.56    4.86
  -3   2  20   70.49    5.52
   3  -2 -20   66.97    5.24
   3  -2  20   59.49    5.55
  -3  -2  20   47.04    8.98
  -3  -2  21   53.91    4.91
  -3  -2  21   56.80    5.40
   3  -2  21   50.20    5.10
   3  -2  21   57.69    5.93
  -3   2  22   21.30    3.06
   3   2  22   17.38    2.78
   3   2 -22   21.65    2.89
  -3  -2  22   19.90    3.30
   3  -2  22   23.17    3.62
   3  -2 -22   24.62    3.21
   3  -2  22   20.70    3.53
  -3   2  23   35.42    3.93
   3   2 -23   33.57    3.54
   3   2  23   19.53    2.95
   3  -2  23   25.24    3.71
  -3  -2  23   26.06    3.56
   3   2 -24    2.72    0.64
   3  -2  24    3.04    1.36
  -3  -2  24    2.76    0.97
   3  -2  24    4.26    1.48
  -3   2  25   41.44    4.11
   3   2 -25   39.82    3.44
   3  -2  25   45.22    4.69
   3  -2  25   37.94    4.27
  -3  -2  25   43.27    4.36
  -3   2  26   27.94    3.28
   3  -2  26   29.05    3.61
   3  -2  26   23.86    3.32
  -3  -2  26   28.57    3.46
   3   2  26   29.68    3.60
  -3   2  27   86.14    5.54
   3  -2  27   96.92    6.18
  -3  -2  27   83.47    5.59
   3   2  27   97.53    6.18
   3  -2  28    0.25    0.57
   3  -2  28    0.10    0.45
   3   2  28   -0.37    0.51
  -3   2  29   13.15    1.93
   3  -2  29   10.25    1.70
  -3  -2  29    5.71    1.49
   3  -2  29   10.10    1.80
  -3  -2  29    8.43    1.41
   3   2  29   13.88    2.00
   3   2  30    2.03    1.16
   3  -2  30    5.68    1.18
  -3  -2  30    3.33    0.86
   3  -2  30    7.58    1.41
   3   2  30    5.82    1.26
   3   2  31   10.83    1.35
  -3  -2  31    7.99    1.12
  -3  -2  31    6.98    1.15
  -3   2  31    8.63    1.46
   3   3   0    0.75    0.98
   3   3   0    0.99    0.78
   3   3  -1  710.79   22.20
   3   3   1  719.01   23.70
   3   3   1  663.09   24.08
   3   3  -1  691.37   25.36
   3   3  -2  313.95   14.32
   3   3   2  330.10   16.49
   3   3   3   11.10    3.14
  -3   3  -3    8.72    3.58
   3   3   3   10.47    3.25
   3   3  -3    8.69    2.30
   3   3   4  144.06   10.72
  -3   3  -4  181.20   15.58
   3   3   4  154.17   11.89
   3   3  -4  149.19   12.52
   3   3   5  178.33   12.00
   3   3  -5  181.58   14.08
  -3   3  -5  209.19   16.67
   3   3   5  195.24   13.70
  -3   3  -6  138.92   13.36
   3   3   6  147.44   12.22
   3   3  -6  140.36   12.61
  -3   3   6  134.71   13.09
   3   3   6  134.68   10.43
   3   3   7  432.24   18.75
   3   3   7  447.33   21.73
  -3   3  -7  494.48   25.21
   3   3  -7  478.01   23.54
  -3  -3  -7  466.90   18.54
  -3   3  -8   21.31    5.09
  -3   3   8   21.90    5.34
   3   3   8   22.08    4.97
  -3  -3  -8   25.03    4.70
   3   3  -8   27.37    5.72
   3   3   8   20.93    3.99
  -3   3   9   70.70    9.89
   3   3   9   88.69   10.14
  -3   3  -9   76.25   10.04
  -3  -3  -9   84.71    9.00
   3   3  -9   90.00   10.74
   3   3   9   82.57    8.36
   3   3  10  136.61   12.82
  -3  -3 -10  137.58   12.15
   3   3 -10  162.89   14.74
  -3   3  10  142.89   14.35
   3  -3 -11   58.58    9.08
   3   3  11   53.39    8.10
  -3   3 -11   51.81    8.29
  -3  -3 -11   69.54    9.20
  -3   3  11   56.48    9.11
  -3  -3 -12   13.24    3.98
   3   3  12    8.40    3.44
   3  -3 -12   13.19    4.56
   3   3 -12   13.47    4.37
   3   3  13   58.14    8.94
  -3  -3 -13   63.45    9.46
  -3   3 -13   63.72    9.43
   3   3 -13   74.83   10.50
   3  -3  13   70.74    6.06
   3  -3 -13   63.62   10.05
   3   3 -13   69.36    5.33
   3   3  13   74.39    5.66
  -3   3  13   69.65    4.51
  -3  -3 -14    7.63    2.44
  -3   3 -14    8.41    4.50
   3   3  14    9.52    3.90
   3  -3 -14    7.58    3.50
   3   3 -14    7.04    3.68
   3  -3  14   10.54    2.29
   3   3 -14   11.56    2.49
   3   3  14    6.89    1.54
  -3   3  14   10.58    2.13
   3   3  14   10.84    2.46
  -3   3  15  492.20   13.25
  -3   3  15  491.31   14.01
   3   3  15  470.65   12.95
   3   3 -15  444.56   13.74
  -3  -3 -15  463.90   27.80
   3   3 -15  513.09   30.03
  -3   3 -15  469.39   26.39
   3  -3  15  490.27   16.40
   3  -3 -15  480.77   29.51
   3   3  15  402.76   23.86
   3  -3  15  444.65   13.95
   3   3  15  451.09   14.44
   3   3  16    7.86    1.78
  -3   3  16    5.52    1.45
  -3   3  16    5.98    1.59
   3   3 -16    4.23    1.37
  -3  -3 -16    5.15    3.26
   3   3 -16    3.99    3.97
  -3   3 -16   10.90    4.68
   3   3  16    3.25    2.18
   3  -3 -16    6.18    3.59
   3  -3  16    6.29    1.50
   3  -3  16    7.75    2.12
   3   3  16    9.74    2.35
   3   3 -17    2.90    1.23
  -3   3  17    1.91    0.82
   3   3  17    2.30    1.05
  -3  -3 -17   -0.49    4.01
   3  -3  17    1.81    0.68
   3   3 -17   -0.24    1.11
   3   3  17   -0.57    2.25
   3  -3 -17   -0.30    2.83
   3  -3  17    2.15    1.03
   3   3  17    1.93    1.38
   3   3 -18   28.83    3.55
  -3   3  18   23.82    3.12
   3   3  18   21.37    2.89
   3   3  18   26.73    8.52
  -3   3  18   42.70   10.28
  -3   3  18   19.10    5.94
   3  -3  18   25.66    3.57
   3   3  18   27.42    3.79
   3   3  19  300.65   10.29
  -3   3  19  324.18   11.58
   3   3 -19  330.39   11.69
   3  -3  19  304.20   11.99
  -3  -3  19  317.96   11.96
  -3   3  20   27.20    3.36
   3  -3  20   28.97    4.05
   3  -3  20   21.28    3.45
  -3  -3  20   25.62    3.36
   3   3  20   27.52    3.73
  -3   3  21    0.98    0.76
   3  -3  21   -0.48    0.83
  -3  -3  21    0.01    0.67
   3   3  21    0.37    1.02
  -3   3  22    3.68    1.29
   3   3 -22    2.13    0.53
   3  -3  22    3.70    1.53
  -3  -3  22    1.49    0.74
   3   3  22    3.73    1.41
   3   3 -23  127.48    6.50
  -3   3  23  132.10    7.06
   3  -3  23  126.67    7.92
   3  -3  23  107.51    6.83
  -3  -3  23  106.92    6.39
   3   3  23  129.73    7.57
  -3   3  24   21.50    2.53
  -3   3  24   18.25    2.55
   3   3  24   20.28    2.93
   3   3 -24   21.12    2.57
   3  -3  24   27.95    3.60
   3  -3  24   23.98    3.02
   3   3  24   24.12    3.24
   3   3  25   52.16    4.48
  -3   3  25   42.31    3.70
   3   3 -25   54.23    3.71
   3  -3  25   52.50    4.68
   3  -3  25   49.84    4.20
  -3  -3  25   33.48    3.16
   3   3  25   64.36    4.49
   3   3  25   58.50    4.75
   3   3  26    0.14    0.57
  -3   3  26   -0.14    0.52
   3  -3  26    0.41    0.54
  -3  -3  26   -0.41    0.43
   3   3  26   -0.02    0.58
   3   3  26    1.04    0.78
   3   3  27  125.88    5.39
   3  -3  27  113.55    5.92
   3  -3  27  115.30    5.46
   3   3  27  122.53    4.99
   3   3  27  118.85    5.90
  -3   3  27  112.38    5.38
  -3  -3  28    6.36    1.32
   3  -3  28    6.58    1.40
  -3   3  28    9.32    1.35
   3   3  28    8.37    1.49
  -3   3  28    7.70    1.39
  -3  -3  29    2.97    0.77
   3  -3  29    2.33    0.63
   3  -3  29    5.62    1.02
  -3   3  29    2.63    0.88
   3   3  29    5.42    1.10
   3   4   0    0.58    0.83
  -3   4   0   -3.25    2.64
   3   4  -1  125.61   11.17
   3   4   1  138.77   12.44
  -3   4   1  145.77   16.81
  -3   4  -1  135.57   15.89
  -3   4   2  162.07   18.12
   3   4  -2  140.26   11.35
  -3   4  -2  155.72   16.75
   3   4   2  147.96   13.13
   3   4   3  163.06   14.10
  -3   4  -3  147.39   16.36
   3   4  -3  127.88   13.42
  -3   4   4  154.17   17.90
   3   4   4  142.36   13.47
  -3   4  -4  131.78   15.16
   3   4  -4  106.72   12.56
  -3   4  -5    1.30    1.49
   3   4  -5   -0.62    2.45
   3   4   5    0.14    1.39
  -3   4   5    3.06    2.25
   3   4  -5    0.40    0.73
   3   4   5    1.02    0.82
  -3   4   5    0.91    0.56
  -3   4   5    2.37    1.08
  -3   4  -6   85.65    5.40
   3   4  -6   87.09    5.84
   3   4   6   84.10    5.75
  -3   4  -6   62.08   10.42
   3   4   6   97.16   11.65
   3   4  -6   38.99    9.45
   3   4   6   85.80    5.49
   3   4   6   55.51    5.58
  -3   4   6  100.78    5.58
  -3   4   6   98.63    5.69
   3   4  -6   95.12    6.13
   3   4   7    4.65    1.01
  -3   4  -7    9.30    1.78
   3   4  -7    9.06    1.95
   3   4  -7    4.31    1.96
  -3   4  -7    8.86    3.85
   3   4   7    8.56    3.24
   3   4   7    5.75    1.60
   3   4   7   10.98    2.05
  -3   4   7   10.84    1.92
   3   4  -7    7.24    1.78
  -3   4  -7    9.56    2.00
   3   4   8    0.64    0.94
   3   4  -8    1.87    1.48
  -3   4  -8    3.86    1.28
   3   4  -8   -1.33    1.74
   3   4   8    1.59    1.54
   3   4   8    2.07    0.98
  -3   4  -8   -0.51    1.37
  -3   4   8    0.65    0.42
   3   4  -8    0.29    0.76
  -3   4  -9  251.98    9.50
   3   4   9  234.05    9.50
   3   4   9  236.89   19.27
   3   4  -9  207.76   19.23
   3   4   9  244.36    9.46
  -3   4   9  243.33    8.98
   3   4  -9  223.07    9.81
   3   4   9  276.11   10.46
  -3   4  -9  241.89    9.74
   3   4  10    8.53    1.85
  -3   4 -10    7.27    1.84
   3   4  10    9.57    4.32
   3  -4  10    8.38    1.91
  -3   4 -10   11.00    5.10
   3   4 -10    7.38    3.12
   3   4  10    9.55    1.97
  -3   4 -10   13.05    2.51
   3   4 -10    6.15    1.55
  -3   4  10   12.35    2.11
   3   4  10    8.69    1.80
   3   4  11    0.72    0.91
  -3   4 -11    1.18    1.02
   3   4  11   -0.70    2.43
   3  -4  11    0.10    1.33
   3   4  11    0.74    0.66
   3   4 -11   -0.99    1.58
   3   4  11   -0.40    1.01
  -3   4 -11    1.87    0.99
   3   4 -12    3.19    2.17
  -3   4 -12    0.18    1.78
   3  -4  12    3.63    1.75
   3   4  12    1.08    2.04
   3   4  12    0.83    0.99
  -3   4 -12    0.28    0.66
   3   4  12    0.28    1.04
  -3   4  12    1.39    0.77
   3   4 -12    1.32    0.95
   3   4  13    3.06    2.77
   3  -4  13    0.26    1.07
  -3   4 -13    1.35    1.09
   3   4  13    0.24    0.59
   3   4 -13    2.13    1.15
   3   4  13    0.30    0.82
   3  -4  14   19.88    3.31
   3   4  14   12.93    5.37
   3   4  14   14.17    2.56
  -3   4 -14   19.81    2.82
   3   4  14   21.15    3.13
   3  -4  15   21.40    3.29
  -3   4  15   24.09    3.05
  -3   4  15   19.48    2.73
   3   4  15   21.55    2.99
  -3   4 -15   23.78    2.95
   3   4  15   22.78    3.32
   3  -4  16   23.27    3.68
  -3   4  16   18.69    2.57
   3   4  16   18.29    2.71
  -3   4  16   24.48    3.15
   3   4  16   21.89    3.27
   3  -4  17    8.76    2.25
   3   4  17    7.82    1.97
  -3   4  17   10.10    1.81
   3   4  17    9.92    2.24
   3  -4  18    1.01    1.05
  -3   4  18    1.22    0.90
   3   4 -18   -0.81    0.86
   3   4  18    0.71    0.49
   3  -4  19   -0.17    0.69
   3   4  19    0.06    0.63
   3   4 -19    1.09    0.62
  -3   4  19    0.57    0.34
  -3   4  19    0.20    0.55
   3  -4  20   18.97    3.05
   3   4  20   16.46    2.31
   3   4 -20   19.92    2.75
  -3   4  20   14.43    2.10
   3   4  20   19.91    2.89
  -3   4  21    0.94    0.72
   3  -4  21    0.28    0.70
  -3  -4  21    1.27    0.55
   3   4  21    0.22    0.63
   3   4  21   -0.36    0.86
   3   4 -22   27.68    2.97
  -3   4  22   21.29    2.49
  -3   4  22   27.60    2.70
   3  -4  22   22.36    2.94
  -3  -4  22   17.91    2.69
   3   4  22   31.81    3.38
   3   4  22   27.06    3.20
   3   4 -23   -0.44    0.57
  -3   4  23    0.20    0.54
  -3   4  23    0.34    0.49
   3  -4  23    0.94    0.62
   3   4  23    0.06    0.53
   3   4  23   -0.21    0.68
   3   4 -24    8.87    1.38
  -3   4  24    7.81    1.24
  -3   4  24   12.41    1.49
  -3  -4  24    6.42    1.32
   3  -4  24   11.49    1.83
   3   4  24   12.16    1.81
   3   4  24    9.86    1.71
   3   4 -25    0.36    0.37
  -3  -4  25    0.62    0.52
   3  -4  25    0.11    0.48
   3   4  25    1.33    0.56
   3  -4  26   17.52    1.92
   3   4  26   19.73    1.94
   3   4 -26   17.57    1.75
  -3  -4  27    1.70    0.57
   3   5   0   -0.42    0.64
   3   5   0   -0.20    0.70
  -3   5   0    1.22    1.05
   3   5  -1  177.81    8.13
   3   5   1  158.93    7.54
   3   5  -1  184.31    8.73
  -3   5  -1  157.35    7.50
  -3   5  -1  166.59    7.92
  -3   5   1  170.55    7.99
   3   5  -1  165.97    8.68
  -3   5   1  168.01    7.65
   3   5   2   79.98    5.38
   3   5  -2   74.54    5.36
   3   5   2   66.86    9.90
   3   5  -2   78.54    5.69
   3   5   2   80.80    5.66
  -3   5  -2   68.86    4.95
  -3   5   2   82.54    5.48
  -3   5  -2   81.39    5.60
   3   5  -2   64.16    5.19
  -3   5   2   89.15    5.54
   3   5  -2   79.10    6.00
   3   5   3  447.25   13.05
   3   5  -3  423.28   12.79
  -3   5   3  447.52   12.29
   3   5   3  430.84   25.47
   3   5   3  448.07   13.31
   3   5  -3  427.84   13.33
   3   5   3  434.31   12.57
  -3   5  -3  493.58   13.35
   3   5  -3  434.01   13.25
  -3   5   3  462.66   13.03
  -3   5  -3  433.23   12.88
   3   5  -3  440.30   14.09
  -3   5   3  390.56   11.63
   3   5   4   45.31    4.34
   3   5  -4   50.13    4.49
   3   5   4   42.11    7.91
   3   5   4   49.55    4.38
   3   5  -4   48.25    4.63
   3   5  -4   46.72    4.35
  -3   5  -4   40.57    3.85
  -3   5   4   51.34    4.25
   3   5  -4   40.22    4.32
  -3   5  -4   45.71    4.16
  -3   5   4   44.56    4.16
   3   5  -5    6.05    1.65
  -3   5  -5    5.56    1.36
   3   5   5    8.30    1.93
   3   5   5    6.69    1.68
   3   5  -5    7.57    1.93
  -3   5  -5    5.17    1.38
   3   5  -5    4.57    1.43
  -3   5  -5    5.47    1.58
  -3   5   5    5.16    1.32
   3   5   6  186.33    8.71
   3   5  -6  175.95    8.58
  -3   5  -6  193.60    8.53
   3   5  -6  162.23    8.28
   3   5   6  193.43    8.72
   3   5  -6  190.63    8.84
   3   5  -6  156.34    8.34
  -3   5  -6  163.50    7.95
  -3   5   6  179.93    7.97
  -3   5  -7   93.75    5.95
   3   5  -7  102.07    6.74
   3   5   7  104.30    6.64
   3   5   7   87.49    5.99
   3   5   7  105.93    6.38
   3   5  -7   84.67    6.06
   3   5   7  115.53    5.41
   3   5  -7   76.25    4.99
  -3   5  -7   88.08    5.83
  -3   5  -7   90.58    5.85
   3   5  -7   95.97    6.56
   3   5  -7  108.67    6.74
  -3   5   7  107.91    6.16
  -3   5  -7   88.24    5.43
  -3   5  -8   -0.07    0.83
   3   5   8   -1.88    0.99
   3   5  -8    0.37    1.07
   3   5   8    1.42    0.87
   3   5   8    0.24    1.11
   3   5   8    0.84    0.70
   3   5  -8   -0.04    0.77
  -3   5   8   -0.63    0.64
  -3   5  -8   -0.97    0.99
  -3   5  -8    0.35    0.74
   3   5  -8    0.07    0.93
  -3   5  -9    3.14    0.90
   3   5   9    5.79    1.59
  -3   5  -9    3.38    1.22
   3   5  -9    3.48    1.37
   3   5   9    3.55    1.57
   3   5   9    3.93    1.24
   3   5  -9    3.58    1.40
   3   5  -9    3.43    1.35
   3   5  -9    1.15    1.10
  -3   5  -9    1.64    0.62
   3   5  10  114.67    6.97
  -3   5 -10  123.18    6.83
   3   5 -10  119.31    7.45
   3   5  10  121.28    7.37
   3   5 -10  118.18    7.16
   3   5 -10  115.39    7.02
  -3   5  10  121.07    6.43
  -3   5 -10   98.24    6.11
   3   5 -10  109.53    6.80
   3   5  11   30.74    3.59
  -3   5 -11   27.30    3.27
   3   5 -11   27.33    3.65
   3   5 -11   31.19    3.75
   3   5  11   24.94    3.31
   3   5 -11   29.84    3.51
  -3   5 -11   25.15    3.06
   3   5 -11   30.57    3.61
   3   5  12    4.95    1.55
   3   5 -12    5.16    1.62
  -3   5 -12    4.84    1.41
   3   5 -12    4.64    1.62
   3   5 -12    3.70    1.40
   3   5  12    6.89    1.74
   3   5 -12    5.73    1.33
   3   5  13   19.40    2.44
   3   5 -13   14.71    2.66
   3   5  13   16.55    2.54
  -3   5 -13   14.18    2.26
   3   5 -13   16.57    2.58
   3   5  13   17.95    2.79
   3   5 -13   16.00    2.63
  -3   5 -14   17.15    2.43
   3   5  14   15.98    2.59
   3   5 -14   17.82    2.90
  -3   5  14   11.30    2.04
   3   5 -14   17.58    2.91
   3   5  14   17.16    2.72
   3   5 -14   15.73    2.67
  -3   5 -15    7.52    1.55
   3   5  15    6.25    1.53
  -3   5  15    5.68    1.44
  -3   5  15    5.62    1.40
   3   5 -15    6.66    1.67
   3   5 -15    7.60    1.91
   3  -5  15    4.63    1.58
   3   5  15    6.96    1.87
   3   5 -15    7.00    1.91
  -3   5  16   24.26    2.91
  -3   5 -16   36.40    3.13
   3   5 -16   39.21    3.92
   3   5  16   26.70    3.12
   3  -5  16   25.14    3.07
   3   5  16   28.03    3.37
   3   5 -16   33.56    3.66
   3   5 -16   29.55    3.42
  -3   5  17    2.43    1.01
   3   5 -17    2.89    1.04
   3   5 -17    2.24    1.17
   3   5 -17    2.73    1.21
   3   5  17    2.46    0.84
   3  -5  17    2.21    1.08
  -3   5  18    4.28    1.17
   3   5 -18    3.74    1.11
   3   5 -18    1.25    0.63
   3  -5  18    5.34    1.30
   3   5  18    1.66    0.88
   3   5 -18    3.05    1.07
  -3   5  19   15.01    2.05
   3   5 -19   12.18    1.86
   3   5 -19   13.40    1.85
   3   5  19    9.29    1.70
   3   5 -19   13.10    1.94
   3   5 -20   47.63    3.34
  -3   5  20   50.93    3.50
   3   5 -20   41.10    2.98
   3   5  20   44.04    3.49
   3   5 -20   48.85    3.52
  -3   5  21   -0.02    0.35
   3   5 -21   -0.49    0.38
   3  -5  21   -0.04    0.37
   3   5  21    0.22    0.43
   3   5 -21   -0.08    0.50
   3   5 -21   -0.11    0.34
   3   5 -22   23.19    1.90
  -3   5  22   24.37    2.49
  -3   5 -22   19.55    1.86
  -3   5  23   25.67    1.83
  -3   5 -23   19.38    1.63
   3   5 -23   25.64    1.93
  -3   5 -23   19.79    1.61
  -3   5  24   36.99    2.14
   3   6   0    0.37    0.50
  -3   6   0    0.39    0.41
   3   6   1   -0.93    0.94
   3   6  -1   -0.12    0.60
  -3   6  -1   -0.06    0.40
  -3   6   1    1.23    0.77
  -3   6  -1    0.41    0.50
   3   6  -2   21.43    2.56
   3   6   2   27.71    2.70
   3   6   2   21.92    2.63
  -3   6   2   23.40    2.60
  -3   6  -2   24.16    2.73
  -3   6  -2   21.65    2.50
   3   6   3    0.45    0.62
   3   6   3    0.92    0.55
   3   6  -3   -0.06    0.73
  -3   6  -3    0.04    0.53
  -3   6   3    0.57    0.74
  -3   6  -3    1.44    0.64
   3   6  -4   49.62    4.16
   3   6  -4   51.22    3.70
   3   6   4   56.43    4.26
   3   6  -4   48.23    3.89
  -3   6  -4   42.11    3.59
  -3   6  -4   41.54    3.38
   3   6  -5   66.69    4.75
   3   6   5   72.13    4.76
   3   6   5   79.65    4.14
   3   6  -5   64.17    4.53
  -3   6  -5   58.11    3.95
  -3   6   5   67.56    4.39
  -3   6  -5   60.34    4.27
   3   6  -6    1.99    0.60
   3   6  -6    2.20    0.95
   3   6   6    4.26    0.90
  -3   6   6    1.84    0.86
  -3   6  -6    1.96    0.76
  -3   6   7    0.72    0.67
   3   6  -7   -1.21    0.67
   3   6   7    0.83    0.47
  -3   6  -7   -1.23    0.81
   3   6   8    1.78    0.87
   3   6  -8    1.71    0.94
  -3   6   8   -0.06    0.42
   3   6  -8    1.19    0.80
  -3   6  -8    0.80    0.39
   3   6   9    0.49    0.60
  -3   6   9    0.57    0.45
   3   6  -9    0.09    0.61
   3   6  -9   -0.16    0.42
  -3   6  -9    0.91    0.77
   3   6  -9    1.12    0.72
  -3   6  10   13.03    1.97
   3   6 -10   14.48    2.28
   3   6 -10   14.18    1.90
  -3   6 -10   16.42    2.20
   3   6 -10   15.06    2.20
   3   6  11   19.59    2.22
   3   6 -11   22.79    2.81
  -3   6  11   24.31    2.67
   3   6 -11   24.01    2.58
  -3   6 -11   23.35    2.53
  -3   6  12    0.93    0.64
   3   6 -12    1.36    0.77
  -3   6  12    0.85    0.58
   3   6 -12    0.37    0.46
  -3   6 -12    0.51    0.64
  -3   6  13   10.10    1.62
   3   6 -13   11.14    1.84
   3   6 -13   10.50    1.58
  -3   6 -13   10.65    1.67
   3   6 -14    0.11    0.42
   3   6 -14    0.94    0.43
   3   6 -14    0.12    0.30
  -3   6 -14    0.55    0.39
   3   6 -15    6.41    1.32
  -3   6  15    4.51    0.92
   3   6 -15    7.19    0.96
  -3   6 -15    6.80    1.24
  -3   6  16    1.97    0.75
   3   6 -16    1.93    0.71
  -3   6 -16    1.07    0.54
  -3   6  17    8.11    1.30
   3   6 -17   10.52    1.44
  -3   6 -17   10.01    1.29
   3   6 -17   11.02    1.47
  -3   6  18    1.65    0.55
  -3   6 -18    3.45    0.68
  -3   7   0    0.80    0.46
   3   7   0    0.41    0.38
   3   7  -1   18.03    1.49
   3   7   1   16.67    1.40
   3   7  -2    9.04    1.06
   3   7   2    7.32    0.82
   3   7   3   46.87    2.10
   3   7  -3   57.43    2.74
   3   7  -4    2.17    0.54
   3   7   4    1.32    0.28
   3   7  -5   17.94    1.50
  -3   7   6   -0.38    0.59
   3   7  -6    0.38    0.23
   3   7  -7   67.37    2.74
   3   7  -8    7.20    0.82
  -3   7   9    2.18    0.33
   3   7  -9    1.96    0.42
  -4   0   0 9999.00   54.34
  -4   0   1   -0.18    0.40
  -4   0  -1   20.43    3.42
  -4   0  -2 3807.87   31.49
  -4   0   2 4120.53   37.53
  -4   0   3    0.29    0.43
   4   0  -3    0.23    0.39
  -4   0  -3   -0.13    0.44
  -4   0   4    1.86    0.88
   4   0  -4    2.71    0.80
  -4   0  -4    2.91    0.81
  -4   0   5    0.36    0.56
  -4   0  -5    0.13    0.40
   4   0  -5   -0.18    0.87
  -4   0  -6  464.89    8.29
  -4   0   6  455.84   15.02
   4   0  -6  446.44   14.71
  -4   0   7   -0.36    0.56
   4   0  -7    0.00    0.69
  -4   0  -7    0.05    0.23
   4   0  -8  589.02   18.79
  -4   0   8  679.61   20.03
   4   0   8  676.33   24.06
  -4   0   9    1.00    0.93
  -4   0  -9    0.35    0.38
   4   0  -9    0.52    0.87
  -4   0  10    6.35    2.15
   4   0 -10    8.88    2.48
   4   0 -11    0.27    1.21
  -4   0  11    0.44    0.70
  -4   0  12 1046.03   28.63
   4   0 -12 1074.72   31.16
  -4   0  13   -0.54    1.00
   4   0 -13    0.98    1.68
   4   0 -14  149.75   12.73
  -4   0  14  157.16   11.99
  -4   0  15   -0.30    0.70
   4   0 -15    0.99    1.98
  -4   0 -15    0.45    0.91
  -4   0 -16  729.32   31.79
  -4   0  16  802.41   29.01
   4   0 -16  758.86   31.22
  -4   0  17   -0.27    1.54
  -4   0 -17   -0.49    1.17
   4   0 -17   -0.27    1.60
  -4   0 -18  408.86   25.67
  -4   0  18  400.50   22.00
   4   0 -18  334.57   22.18
  -4   0  19   -0.33    0.50
   4   0  19    0.74    0.57
  -4   0  19    1.99    3.21
   4   0 -19    0.42    1.68
  -4   0 -19   -3.29    2.52
  -4   0  20  329.64   11.48
   4   0 -20  431.35   13.73
  -4   0  20  418.62   15.01
  -4   0 -20  426.75   28.01
   4   0 -20  367.08   24.75
   4   0  20  470.54   33.38
  -4   0  21   -0.64    0.94
   4   0 -21   -1.00    1.85
   4   0  22  352.55   13.49
  -4   0  22  330.11   12.00
   4   0  22  403.19   14.46
   4   0 -22  362.09   12.99
  -4   0  22  395.60   30.03
  -4   0  23   -0.71    0.81
   4   0  23   -0.02    0.62
  -4   0  24   73.81    5.70
   4   0 -24   86.35    6.32
   4   0  24   78.63    6.35
  -4   0  24   93.51    7.15
  -4   0  25    0.24    0.64
  -4   0  25   -1.21    1.34
   4   0  25    0.70    0.61
  -4   0  26  335.74   12.88
   4   0  26  356.61   12.96
  -4   0  27   -0.08    0.44
  -4   0  27    0.46    0.79
   4   0  27   -0.48    0.73
  -4   0  28    6.28    1.47
  -4   0  28    9.55    2.00
   4   0  28    7.32    1.66
   4   0  29    0.11    0.41
  -4   0  29    0.45    0.50
   4   0  29   -0.39    0.53
  -4   0  30  253.81    8.24
  -4   0  30  244.06    8.40
   4   0  31    0.45    0.34
  -4   0  32   22.62    1.92
   4   1   0  690.72   14.95
  -4   1   0  631.18   17.53
   4   1  -1  746.71   16.59
   4   1  -1  691.72   17.56
   4   1   1  662.52   13.54
  -4   1  -1  709.61   18.72
  -4   1   1  712.93   18.70
   4   1  -2  566.81   15.27
   4   1   2  553.20   11.25
   4   1   2  516.72   15.43
   4  -1   2  531.75   16.62
   4   1  -2  533.08   15.62
  -4   1  -2  543.56   16.40
  -4   1   3  415.46   14.83
   4   1  -3  439.89   14.35
  -4   1  -3  457.64   15.20
   4  -1   3  505.73   16.69
   4   1   3  464.44   15.38
   4   1  -3  495.90   14.99
   4   1   3  427.03    8.62
  -4  -1  -4    3.70    0.64
   4   1  -4    3.79    1.36
  -4   1   4    5.21    1.69
   4   1  -4    3.03    1.39
  -4   1  -4    3.58    1.47
   4   1  -5   64.47    6.20
   4  -1   5   69.46    6.54
  -4   1   5   70.09    6.48
   4  -1  -5   61.80    6.13
  -4   1  -6  526.43   17.79
   4  -1   6  521.73   18.47
   4   1   6  482.15   18.98
   4   1  -6  451.83   16.84
  -4   1   6  451.01   16.90
   4  -1  -6  493.07   18.05
  -4   1  -7   26.88    3.86
   4  -1   7   23.54    4.17
   4   1  -7   21.49    3.92
   4  -1  -7   22.43    4.02
   4   1  -7   25.61    3.09
  -4   1   7   25.34    4.19
  -4   1  -8   80.10    6.53
  -4   1   8   74.61    7.51
   4   1  -8   74.84    5.68
   4   1  -8   71.42    6.89
   4  -1  -8   66.02    7.04
   4   1  -9  196.46    9.83
  -4   1  -9  200.90   10.32
  -4   1   9  196.65   12.63
   4  -1  -9  177.38   12.08
  -4   1  10   36.57    5.74
   4  -1 -10   41.92    6.15
  -4   1 -10   38.45    4.54
   4   1 -10   39.21    4.70
  -4   1  11   41.97    6.40
  -4   1 -11   45.90    5.01
   4  -1 -11   40.26    6.36
   4   1 -11   29.84    4.97
  -4  -1 -11   42.89    6.40
   4   1 -11   43.39    5.26
  -4  -1 -12   43.48    6.77
   4  -1 -12   42.75    6.74
   4   1 -12   48.61    5.94
  -4  -1  12   43.47    6.25
  -4   1 -12   52.98    5.40
  -4   1  12   46.95    6.87
   4   1 -12   31.83    5.36
  -4   1  13    1.06    1.41
   4   1 -13    1.34    1.35
   4  -1 -13    1.66    1.57
  -4  -1 -13    0.18    1.08
   4   1 -13    0.99    0.84
  -4  -1  13   -0.33    0.62
  -4   1  14   11.45    3.72
   4  -1 -14   10.81    3.52
   4   1 -14    9.63    3.19
  -4  -1  14    8.93    3.05
  -4  -1 -14   14.63    4.41
  -4  -1 -15  235.88   17.64
  -4   1  15  217.75   15.66
  -4  -1  15  215.37   14.96
   4  -1 -15  220.42   17.33
   4   1 -15  242.71   15.43
  -4   1  16   61.29    8.53
  -4  -1 -16   51.06    8.57
   4   1 -16   48.82    7.27
  -4  -1  16   51.65    7.50
   4  -1 -16   44.39    8.01
  -4  -1  17  377.06   21.13
  -4   1 -17  373.79   23.52
   4  -1 -17  357.65   23.78
  -4   1  17  375.01   21.47
  -4  -1 -17  381.65   24.43
  -4   1  18   13.82    2.30
   4   1  18   16.59    2.70
   4  -1 -18   16.56    2.63
  -4   1 -18   14.33    5.28
  -4  -1 -18   20.25    6.13
  -4  -1  18   11.50    3.95
   4  -1 -18   19.37    5.69
   4   1  19    0.11    0.71
  -4  -1  19   -0.15    0.49
  -4   1  19    0.09    0.61
   4   1 -19   -0.27    0.67
   4  -1 -19   -0.47    0.87
  -4  -1  19   -1.98    2.07
  -4   1 -19   -0.14    2.77
   4  -1 -19   -2.98    2.38
  -4  -1 -19    1.15    2.84
   4  -1  19    1.95    1.91
  -4   1  20   27.17    3.34
  -4  -1  20   28.86    3.41
   4   1  20   26.93    3.59
   4  -1  20   30.97    4.13
  -4  -1  20   31.47    4.09
   4   1 -20   20.15    2.90
   4   1  20   23.64    3.29
  -4  -1  20   26.46    5.69
   4  -1 -20   28.97    6.83
  -4  -1  20   28.40    7.49
  -4  -1 -20   35.42    8.73
  -4   1 -20   29.49    6.99
   4  -1  20   28.64    4.04
   4   1  21  344.96   12.62
  -4  -1  21  289.87   10.96
  -4   1  21  314.61   11.68
   4  -1  21  321.35   13.09
   4   1  21  344.36   12.73
   4  -1 -21  386.67   13.17
  -4   1 -21  316.49   24.14
   4   1  21  335.69   29.64
   4  -1  21  341.93   13.67
   4  -1 -21  307.89   24.42
  -4  -1  22  107.58    6.82
  -4   1  22  118.83    7.21
   4  -1  22  112.85    7.87
   4   1  22  121.29    7.60
  -4   1  23   78.46    5.92
   4  -1  23   80.04    6.50
  -4  -1  23   95.04    7.22
   4   1  23  104.28    7.03
   4  -1 -23   95.73    6.64
   4  -1  23   97.27    7.11
   4   1  24   42.94    4.56
  -4  -1  24   42.37    4.30
   4   1  24   42.58    4.40
  -4  -1  24   44.40    4.89
   4  -1  24   40.81    4.73
  -4   1  24   46.28    4.81
   4  -1  24   38.70    4.38
  -4  -1  25    0.78    0.93
  -4   1  25   -0.54    0.77
   4   1  25    1.26    1.08
   4  -1  25   -0.14    0.95
  -4  -1  25    0.43    0.69
  -4   1  25    0.25    0.71
   4  -1  25   -0.21    1.10
  -4   1  26  113.68    6.79
   4  -1  26  115.88    7.03
  -4   1  26  122.65    7.43
   4  -1  26   97.49    7.01
  -4  -1  26  115.38    7.41
  -4   1  27    1.14    0.59
   4  -1  27   -0.73    0.84
  -4  -1  27    1.26    1.04
  -4   1  27    1.39    0.94
   4   1  27    1.50    0.84
   4  -1  27    2.96    1.39
   4   1  27    1.87    0.92
   4  -1  28    3.20    0.94
   4   1  28    2.70    0.93
   4  -1  28    3.54    1.23
  -4  -1  28    4.24    1.29
  -4   1  28    3.58    1.03
   4   1  28    4.35    1.19
  -4   1  29   15.93    2.25
   4  -1  29   15.06    1.91
  -4   1  29   15.06    2.04
   4  -1  29   13.91    2.23
  -4  -1  29   15.42    2.19
   4   1  29   11.42    1.76
   4   1  29   17.88    2.30
  -4   1  30   13.15    1.75
  -4  -1  30   11.30    1.83
   4   1  30   12.01    1.65
  -4   1  31    3.58    0.92
   4  -1  31    1.09    0.66
  -4   1  31    3.10    0.82
  -4  -1  31    1.58    0.61
   4   1  31    3.08    0.84
   4   1  32    0.48    0.46
  -4  -1  32    0.84    0.30
   4   2   0    8.21    2.42
   4   2   0    5.72    1.78
  -4   2   0    8.51    2.63
   4   2   0    9.74    2.28
   4   2   1  443.31   16.97
   4   2  -1  438.57   17.08
   4   2   1  377.17   12.73
   4   2   1  399.78   14.33
   4   2  -1  422.93   15.77
  -4   2  -1  422.32   18.93
   4   2   2  343.74   12.69
   4   2  -2  347.85   15.32
   4   2   2  341.44   14.31
  -4  -2  -2  344.28    9.95
   4   2   2  315.04   12.26
   4   2  -2  340.43   14.64
   4   2   2  335.18   14.77
  -4   2   2  331.43   16.65
  -4   2  -2  330.60   16.66
   4   2   3  135.67    8.25
   4   2   3  142.51    9.65
  -4  -2  -3  147.45    7.53
   4   2   3  158.55   10.03
   4   2   3  138.62    7.80
   4   2  -3  147.82   10.02
   4   2  -3  146.57   10.12
  -4   2   3  138.64   10.73
   4   2   4    0.63    0.70
   4   2  -4    0.96    0.90
  -4   2   4    0.21    0.91
   4  -2   4    0.65    0.90
   4   2   4    1.66    1.01
   4   2   4    0.02    0.84
  -4  -2  -4   -0.23    0.54
  -4   2  -5  129.34   11.51
   4  -2   5  120.03    8.97
  -4  -2  -5  108.99    7.73
   4   2   5  117.87    9.06
   4   2  -5  120.67    9.71
  -4   2   5  100.15    9.41
   4   2  -6   14.68    3.86
  -4   2   6   11.52    3.37
  -4  -2  -6   13.69    2.99
   4   2   6   14.57    3.36
   4  -2   6   15.53    3.20
  -4   2  -6   14.98    4.05
   4  -2   7   21.38    4.09
  -4   2   7   14.99    3.70
   4   2   7   15.47    3.53
  -4  -2  -7   15.81    3.56
  -4   2  -7   18.51    4.37
  -4   2  -8    5.76    2.59
   4   2  -8    5.36    2.43
   4  -2   8    8.16    2.32
   4   2   8    6.85    2.78
  -4   2   8    4.41    2.38
   4   2   8    5.99    2.25
   4  -2  -8    5.27    2.38
  -4  -2  -8    6.84    2.50
  -4   2   9   78.47    9.04
  -4  -2  -9   95.55    9.22
   4   2   9   86.28    8.70
  -4   2  -9   96.29    9.53
   4   2  -9   96.20    9.85
   4  -2  -9   91.72    9.84
  -4   2  10    6.61    2.66
  -4   2 -10    8.50    2.83
   4  -2  10   10.10    3.06
   4  -2 -10    7.21    2.84
   4   2  10    8.83    3.04
  -4  -2 -10    9.46    3.00
   4   2 -10    9.37    3.25
   4   2  11  271.35   15.95
   4  -2  11  309.69   17.61
  -4  -2 -11  301.18   18.12
  -4   2 -11  319.86   17.28
  -4   2  11  299.01   18.85
   4   2 -11  306.08   18.60
   4  -2 -11  285.73   18.63
  -4   2  12  198.02   15.80
   4  -2  12  153.05   13.05
  -4  -2 -12  184.50   14.98
   4   2 -12  199.03   15.27
   4  -2 -12  186.17   15.64
   4   2  12  180.97   13.32
   4  -2  13   42.10    7.16
   4   2 -13   37.90    6.89
   4   2  13   43.43    6.73
  -4  -2 -13   47.84    7.99
  -4   2 -13   48.00    6.72
   4  -2 -13   49.45    8.35
  -4   2  13   36.59    6.91
   4  -2 -14   80.28   10.97
   4  -2  14   85.23   10.61
  -4  -2 -14   84.08   10.71
  -4   2 -14   74.51    8.56
  -4   2  14   65.68    9.22
   4   2 -14   68.84    9.55
   4  -2  15   19.64    5.19
  -4  -2 -15   20.59    5.81
   4  -2 -15   16.35    5.05
   4   2 -15   19.07    5.23
  -4   2  15   18.86    4.86
  -4   2  16    1.21    1.02
   4  -2  16    1.73    1.13
   4  -2  16    1.40    1.74
   4   2 -16    1.97    1.56
   4  -2 -16   -2.77    2.31
  -4  -2 -16    2.02    2.56
   4  -2  16    0.43    1.04
  -4   2  17  226.15    9.52
   4  -2  17  264.37   11.19
   4  -2 -17  265.58   10.33
   4  -2 -17  251.58   21.34
  -4  -2  17  227.25   18.26
  -4   2 -17  250.45   19.15
   4  -2  17  264.47   12.03
  -4   2  18    9.24    1.98
   4  -2  18    7.54    1.96
   4  -2 -18    8.59    1.89
  -4   2 -18   11.46    4.00
   4  -2 -18    8.80    4.56
   4  -2  18    6.68    1.66
  -4  -2  18    6.19    3.37
  -4   2  19    9.63    2.02
   4  -2 -19   15.64    2.66
   4  -2  19   11.73    2.53
   4  -2 -19    9.74    4.21
  -4  -2  19   12.04    3.37
   4  -2  19   12.02    2.75
   4   2  20    9.13    1.96
  -4   2  20   12.83    2.30
  -4  -2  20   14.22    2.78
  -4   2  20    9.40    2.12
   4  -2  20    9.37    2.26
   4   2  21  400.58   13.00
  -4   2  21  320.80   11.87
  -4  -2  21  359.22   13.66
   4  -2 -21  388.28   12.90
   4  -2  21  318.91   13.07
  -4   2  22  149.53    8.15
   4  -2  22  175.23    9.98
   4  -2  22  163.86    9.19
  -4  -2  22  168.09    9.22
  -4   2  23    1.47    0.74
   4   2 -23    3.38    1.25
   4  -2  23    2.66    1.28
   4  -2 -23    1.21    0.64
  -4   2  23    1.47    0.88
  -4  -2  23    2.84    1.44
   4  -2  23    2.95    1.55
   4   2  23    2.15    1.30
   4   2  24    8.30    1.88
  -4   2  24    7.11    1.85
   4   2 -24   10.47    1.91
   4  -2  24    9.31    2.21
   4  -2  24    6.89    1.96
  -4  -2  24    6.52    1.72
   4  -2 -24    7.47    1.75
   4   2  24    9.70    2.12
  -4   2  25   49.28    4.41
   4   2 -25   36.85    3.39
   4  -2  25   42.17    4.50
  -4  -2  25   44.46    4.33
  -4   2  25   53.52    4.50
   4   2  25   42.66    4.43
  -4   2  26    3.57    1.19
   4  -2  26    6.39    1.77
  -4  -2  26    4.57    1.48
   4  -2  26    4.14    1.46
   4   2  26    3.52    1.40
  -4   2  27   27.26    3.04
   4  -2  27   30.07    3.36
   4  -2  27   31.67    3.45
  -4  -2  27   28.65    3.18
   4   2  27   26.57    3.08
  -4   2  28    9.89    1.74
   4  -2  28    9.45    1.75
  -4  -2  28    5.98    1.22
   4  -2  28    9.45    1.88
   4   2  28    8.15    1.68
  -4   2  29   18.51    2.16
   4  -2  29   17.23    2.05
   4  -2  29   15.81    2.26
  -4  -2  29   14.09    1.91
   4   2  29   21.99    2.35
   4   2  30    8.19    1.46
   4  -2  30    9.83    1.37
  -4  -2  30    6.56    1.26
   4   2  30    9.11    1.49
  -4   2  31    8.39    1.14
  -4  -2  31    2.51    0.60
   4  -2  31    8.31    1.16
   4   2  31    3.36    0.93
  -4   2  31    0.89    0.56
   4   3   0    1.83    1.23
   4   3   0    2.45    1.34
   4   3   1   -0.55    0.70
   4   3   1    0.13    1.00
   4   3  -1    1.64    1.33
   4   3  -1    1.01    0.44
   4   3   1    0.37    1.03
   4   3   2    2.49    1.89
   4   3  -2    2.06    1.57
   4   3   2    3.01    1.75
   4   3   2    0.61    1.23
   4   3   3   -0.26    0.92
   4   3  -3    1.36    1.88
   4   3   3   -0.16    0.69
  -4   3  -3    1.02    1.00
   4   3   3    1.18    0.92
  -4   3  -4   84.85   11.18
   4   3   4   84.40    9.00
   4   3   4   66.97    6.90
   4   3  -4   87.30    9.69
   4   3   4   79.08    8.49
  -4   3   4   89.21   10.99
   4   3   5    4.35    2.01
  -4   3  -5    5.71    3.10
   4   3  -5    5.88    2.44
  -4   3   5    6.39    3.24
   4   3   5    7.90    2.93
   4   3   6   -0.26    0.74
   4   3  -6    1.20    1.85
  -4   3   6    1.69    2.28
   4   3   6    1.13    1.63
  -4   3  -6   -0.22    0.90
   4   3   7  366.08   18.77
   4   3   7  364.35   19.94
  -4   3  -7  391.70   23.25
   4   3  -7  386.85   21.53
  -4   3   7  356.08   22.53
   4   3  -8   23.04    5.47
   4   3   8   17.57    3.99
  -4   3  -8   14.38    4.44
  -4   3   8   12.97    4.13
   4   3   8   21.43    5.02
  -4   3  -9   17.47    4.88
   4   3   9   26.07    5.40
  -4   3   9   24.49    6.05
   4   3   9   33.94    6.27
   4   3  10   14.02    3.66
  -4   3  10   13.40    4.59
   4   3  10   16.96    4.70
  -4  -3 -10   14.18    3.93
   4   3 -10   14.31    4.70
   4   3  11  122.28   12.67
  -4  -3 -11  126.98   12.45
  -4   3 -11  128.07   13.32
   4   3 -11  162.40   15.57
  -4   3  11  110.47   13.22
  -4  -3 -12    5.15    2.86
   4   3 -12   10.98    4.35
  -4   3  12    4.64    2.42
   4   3  12    5.19    3.01
   4   3  13  254.70   18.66
  -4  -3 -13  297.68   20.76
  -4   3 -13  244.63   18.39
   4  -3  13  304.79   12.50
   4   3 -13  359.16   24.38
   4   3 -13  329.04   11.96
   4   3  13  306.00   10.55
  -4   3  13  331.50   11.32
   4   3 -13  295.32   10.79
   4   3  13  299.90   11.28
  -4   3  13  323.37    9.66
   4   3 -14    8.62    2.27
  -4   3  14   10.32    2.07
   4   3  14    6.18    1.58
  -4  -3 -14    7.76    4.18
   4   3 -14    6.27    4.08
   4   3  14    5.86    3.17
  -4   3 -14    6.66    2.53
   4  -3  14   10.78    2.57
   4  -3  14    7.32    1.94
   4   3  14    7.55    1.75
   4   3 -14    7.66    1.63
   4  -3  15   93.47    7.22
  -4  -3 -15   88.31   12.36
  -4   3 -15   73.44   10.25
   4   3 -15   79.34   12.74
   4   3  15   85.23    5.61
  -4   3  15   92.55    6.16
  -4   3  15   94.96    5.88
   4   3 -15   82.89    6.07
   4   3  15   88.21    6.39
   4   3 -15   83.79    5.73
   4  -3  16   24.36    3.68
  -4  -3 -16   23.23    6.89
  -4   3  16   21.18    2.89
   4   3 -16   17.45    2.89
   4   3  16   16.10    2.47
  -4   3  16   20.44    2.96
   4   3  16   23.27    3.29
   4  -3  17  168.35    9.85
  -4   3  17  187.70    8.96
   4   3  17  167.50    7.89
   4   3 -17  175.10    8.81
   4   3  17  180.11    9.48
   4  -3  18   15.51    3.13
   4   3 -18    6.20    1.49
  -4   3  18   12.61    2.41
   4   3  18   10.61    2.39
  -4   3  19    6.36    1.61
  -4   3  19    6.15    1.73
   4   3  19    4.91    1.21
   4   3 -19    5.81    1.70
   4  -3  19    4.15    1.65
   4  -3  19    5.63    1.83
   4   3  19    4.34    1.68
   4   3  20   12.99    2.10
  -4   3  20   10.17    2.09
   4   3 -20    8.86    1.95
   4  -3  20   12.96    2.69
  -4  -3  20   10.79    2.25
   4  -3  20   10.14    2.38
   4   3  20   11.32    2.37
   4  -3  21  260.80   11.94
  -4  -3  21  213.22    9.33
   4  -3  21  195.48    9.53
   4   3  21  239.21   10.97
  -4   3  22    7.56    1.71
   4  -3  22    7.69    2.11
   4  -3  22    5.72    1.68
  -4  -3  22    5.36    1.64
   4   3  22    4.82    1.55
   4   3 -23   24.07    2.81
   4   3  23   25.86    3.56
  -4   3  23   27.27    3.19
   4  -3  23   29.83    3.77
  -4  -3  23   21.25    2.69
   4   3  23   35.13    3.64
   4  -3  23   25.56    3.33
   4   3  23   33.77    3.89
   4   3  24    1.54    0.89
   4   3 -24    1.34    0.57
   4  -3  24    3.07    1.35
   4   3  24    2.70    1.17
   4   3  24    1.07    0.82
   4   3  25    2.84    1.29
  -4   3  25    3.05    0.86
   4   3 -25    1.79    0.57
   4  -3  25    2.33    1.00
   4   3  25    5.49    1.28
   4  -3  25    3.52    1.18
  -4  -3  25    3.25    1.07
   4   3  25    3.67    1.20
   4   3 -26    0.66    0.34
  -4   3  26    0.71    0.50
   4   3  26    0.00    0.49
   4  -3  26    1.36    0.86
  -4  -3  26    0.54    0.63
   4   3  26    0.23    0.59
   4  -3  26   -0.73    0.57
   4   3  26    0.46    0.62
  -4   3  27   14.75    1.88
   4   3  27   13.11    1.85
   4  -3  27   10.24    1.67
  -4  -3  27    7.50    1.46
  -4  -3  27    3.87    0.99
   4   3  27    9.63    1.67
  -4   3  27   10.00    1.54
  -4   3  28    5.71    1.00
   4  -3  28    3.16    0.87
   4  -3  28    6.57    1.18
  -4   3  28    4.49    0.84
   4   3  28    5.06    1.10
  -4  -3  29    2.32    0.81
   4  -3  29    5.14    0.91
  -4   4   0  146.25   17.73
   4   4   0  139.68   12.42
   4   4   1   -0.85    1.35
   4   4  -1    2.60    2.76
   4   4   1   -0.19    2.00
  -4   4   1   -3.44    2.88
  -4   4  -1    1.99    1.78
   4   4  -2    2.84    2.79
   4   4   2   -0.82    1.16
  -4   4   2    2.71    2.56
  -4   4  -2   -0.58    2.24
   4   4   2    2.42    1.02
   4   4   2    2.01    0.95
  -4   4   3   67.24   12.23
   4   4   3   65.72    9.08
  -4   4  -3   54.58   10.11
   4   4   3   69.04    5.14
   4   4  -3   82.37    5.63
  -4   4   3   64.65    4.46
   4   4   3   75.10    5.51
   4   4  -3   61.12    5.15
   4   4  -3   70.31    5.46
  -4   4   3   71.12    5.02
  -4   4  -4  426.99   11.84
   4   4   4  421.96   12.37
   4   4   4  403.76   22.98
  -4   4  -4  422.51   28.14
   4   4  -4  457.27   13.43
   4   4   4  441.44   12.60
   4   4   4  448.37   12.83
   4   4  -4  419.54   13.47
  -4   4  -4  453.54   13.20
   4   4  -4  447.78   12.90
  -4   4   4  483.90   12.99
   4   4   4  500.52   14.08
   4   4  -4  436.05   13.38
  -4   4   4  482.58   12.06
   4   4  -5   62.46    4.89
  -4   4  -5   69.13    4.80
   4   4   5   60.78    9.27
  -4   4  -5   58.48   10.43
   4   4  -5   39.57    8.21
   4   4   5   63.70    4.89
   4   4   5   66.47    5.08
   4   4  -5   49.91    4.72
  -4   4   5   62.80    4.46
   4   4  -5   51.71    4.36
  -4   4  -5   61.53    4.99
   4   4  -5   65.98    5.21
  -4   4   5   65.98    4.71
   4   4  -5   61.22    5.10
  -4   4  -6  132.59    6.65
   4   4  -6  132.35    7.20
   4   4   6  139.28   14.33
  -4   4  -6  118.16   14.91
   4   4  -6  102.77   13.13
   4   4   6  149.97    7.42
   4   4   6  154.16    7.61
   4   4  -6  111.04    6.91
  -4   4  -6  138.69    7.38
   4   4  -6  136.90    7.68
  -4   4   6  151.37    7.17
   4   4  -6  133.33    7.58
  -4   4   6  151.63    6.95
   4   4   7   21.73    2.92
  -4   4  -7   23.66    2.77
   4   4  -7   25.44    3.21
   4   4   7   16.43    4.94
   4   4  -7   18.97    6.11
  -4   4  -7   14.24    5.70
   4   4   7   26.01    3.27
   4   4   7   24.95    3.08
   4   4   7   23.65    2.49
  -4   4  -7   17.71    2.59
   4   4  -7   23.16    3.10
   4   4  -7   17.19    2.66
  -4   4   7   22.72    2.86
  -4   4  -8  560.89   13.62
   4   4   8  600.54   15.17
   4   4   8  488.85   27.30
  -4   4  -8  427.88   27.84
   4   4  -8  482.57   29.27
   4   4   8  609.57   15.00
   4   4   8  552.77   15.23
   4   4  -8  493.88   15.52
   4   4  -8  576.69   15.83
  -4   4   8  575.06   14.02
  -4   4  -8  565.88   15.16
   4   4   9   46.71    4.44
  -4   4  -9   37.11    3.61
   4   4   9   42.27    8.18
   4  -4   9   48.57    4.44
   4   4   9   43.25    4.21
   4   4   9   48.69    3.43
   4   4   9   47.31    4.25
  -4   4   9   46.26    3.95
   4   4  -9   36.08    4.12
   4   4  -9   45.88    4.60
  -4   4  -9   40.09    4.18
   4   4  10  290.44   11.05
  -4   4 -10  302.21   10.19
  -4   4  10  313.13   10.97
   4   4 -10  230.47   10.22
   4  -4  10  283.41   11.26
   4   4  10  268.17   20.92
  -4   4 -10  206.26   19.29
   4   4 -10  269.58   21.79
   4   4  10  274.68   11.19
   4   4  10  298.43   10.65
   4   4 -10  277.94   11.19
  -4   4  10  326.31   10.45
  -4   4  11  129.13    7.03
  -4   4 -11  127.92    6.66
   4   4 -11  112.01    7.19
   4   4  11  131.68    7.41
   4   4  11  118.02   14.05
   4  -4  11  136.23    8.07
   4   4 -11  111.02   14.12
   4   4  11  133.97    7.19
   4   4  11  117.64    7.51
   4   4  11  132.25    7.65
  -4   4  11  116.00    6.26
   4   4 -11  119.43    7.40
  -4   4 -12  308.48   10.21
  -4   4  12  319.93   11.10
   4   4  12  320.09   11.68
   4   4 -12  306.99   12.20
   4   4  12  270.24   21.19
   4  -4  12  283.11   11.76
   4   4  12  281.75   11.82
   4   4  12  312.82   12.08
   4   4 -12  283.21   11.54
  -4   4  12  312.42   10.21
   4   4 -13  127.86    7.94
  -4   4  13  124.17    6.94
   4   4  13  143.93    6.63
   4   4  13  100.36   13.15
   4  -4  13  123.32    7.89
   4   4  13  108.52    7.55
   4   4 -13  128.06    7.80
  -4   4  13  108.73    6.11
   4   4  13  118.30    7.49
   4  -4  14    4.14    1.54
   4   4 -14    5.06    1.71
  -4   4  14    4.83    1.32
   4   4  14    5.82    1.72
   4   4 -14    5.61    1.83
  -4   4  15   32.13    3.53
   4   4 -15   30.51    3.93
  -4   4  15   30.17    3.48
   4  -4  15   34.43    4.20
   4   4  15   27.78    3.99
   4   4  15   33.84    4.15
   4   4 -15   32.64    3.81
  -4   4  16    2.64    1.09
  -4   4  16    3.17    1.29
   4   4  16    1.25    0.84
   4   4 -16    0.34    0.84
   4  -4  16    2.63    1.19
   4   4  16    1.86    1.14
   4   4 -16    2.36    0.91
   4   4  16    2.58    1.20
  -4   4  17    0.46    0.59
   4   4  17    1.13    0.91
   4   4 -17    0.59    0.67
   4  -4  17    0.72    0.69
   4   4  17   -0.33    0.60
   4   4  17   -0.07    0.69
   4   4  18   92.09    5.88
  -4   4  18  100.46    6.01
   4  -4  18   92.71    6.80
   4   4  18  106.20    6.91
   4   4  18   98.87    6.81
  -4   4  19    4.24    1.22
  -4   4  19    3.84    1.32
   4  -4  19    4.22    1.29
   4   4  19    4.47    1.63
   4   4  19    4.40    1.34
   4   4 -20  138.65    7.17
  -4   4  20  183.70    7.69
   4  -4  20  147.35    8.13
   4   4  20  172.41    8.35
   4   4  20  163.79    8.29
   4   4 -21    2.28    1.17
  -4   4  21    1.56    0.68
   4  -4  21    1.39    0.53
   4   4  21    2.33    0.94
   4   4  21    1.20    0.46
  -4   4  22   19.36    2.40
  -4  -4  22   15.12    2.40
   4  -4  22   24.11    3.00
   4   4  22   27.63    3.06
   4   4  22   20.31    2.71
  -4   4  23    2.61    0.83
  -4   4  23    1.07    0.50
   4   4 -23    1.84    0.76
   4   4  23    3.07    1.03
   4  -4  23    2.61    1.02
  -4  -4  23    0.53    0.74
  -4   4  24   55.99    3.35
  -4   4  24   66.38    3.57
   4   4 -24   54.21    3.36
   4  -4  24   44.80    3.60
   4   4  24   64.47    3.95
   4  -4  25    3.31    0.99
  -4  -4  25    2.15    0.67
  -4   4  25    3.38    0.78
   4   4 -25    2.18    0.66
   4   4 -25    2.07    0.72
  -4  -4  26    5.87    0.99
   4   4 -26   10.34    1.19
   4  -4  27    1.74    0.61
   4   5   0   38.11    3.80
   4   5   0   30.87    3.66
   4   5   0   33.90    4.03
  -4   5   0   30.12    3.49
  -4   5   0   39.00    3.79
   4   5  -1  128.79    6.87
   4   5   1  114.51    6.38
   4   5   1  128.80    7.33
   4   5  -1  114.58    7.00
  -4   5  -1  121.02    6.96
   4   5  -1  118.05    7.15
  -4   5   1  122.87    6.92
   4   5  -1  122.19    7.53
  -4   5   1  111.86    6.29
   4   5   2   66.84    4.99
   4   5  -2   72.05    5.26
   4   5  -2   69.46    5.48
   4   5   2   65.88    5.20
  -4   5  -2   61.23    4.94
  -4   5   2   59.85    4.60
   4   5  -2   68.51    5.65
   4   5  -2   61.14    5.11
  -4   5   2   64.79    5.02
  -4   5  -2   71.45    5.14
   4   5  -3   67.71    5.13
   4   5  -3   64.15    5.26
   4   5   3   74.41    5.47
   4   5  -3   65.41    5.57
  -4   5   3   65.80    4.88
  -4   5   3   65.64    5.05
  -4   5  -3   69.16    5.03
  -4   5  -3   67.21    5.19
   4   5  -4    3.22    1.28
   4   5   4    3.70    1.38
   4   5   4    2.76    0.82
   4   5  -4    2.67    1.05
   4   5  -4    3.93    1.38
  -4   5   4    2.42    1.13
  -4   5   4    4.13    1.40
  -4   5  -4    2.17    0.87
   4   5  -4    3.99    1.43
  -4   5  -4    2.77    1.17
   4   5  -5  146.05    7.76
   4   5  -5  159.91    8.42
   4   5   5  169.41    6.88
   4   5   5  156.38    7.87
  -4   5  -5  172.82    8.00
   4   5  -5  158.75    8.54
  -4   5  -5  149.12    7.79
   4   5  -5  153.20    7.99
  -4   5   5  148.03    7.47
   4   5  -6   12.89    2.38
   4   5   6   14.21    2.41
   4   5  -6   15.45    2.82
   4   5   6   13.75    1.86
  -4   5  -6   12.02    2.25
  -4   5   6   11.76    2.09
  -4   5  -6   11.97    2.17
   4   5  -6   12.32    2.39
   4   5  -7  136.61    6.26
   4   5  -7  104.24    6.74
   4   5   7  107.47    6.82
   4   5  -7  100.04    6.65
   4   5   7  126.56    7.11
   4   5   7  121.03    5.63
   4   5  -7   97.92    6.73
  -4   5  -7  104.49    6.50
  -4   5   7  115.53    6.34
   4   5  -8  101.36    6.72
   4   5   8   85.93    6.12
   4   5   8   93.88    6.06
   4   5  -8   75.15    5.82
   4   5   8  108.52    5.20
   4   5  -8   86.59    6.32
   4   5  -8   82.24    5.89
  -4   5   8   88.52    5.52
  -4   5  -8   85.96    5.87
  -4   5  -8   84.45    5.72
   4   5  -9   78.27    5.97
   4   5   9   90.30    6.29
   4   5   9   66.64    5.47
   4   5   9   85.21    5.78
   4   5   9   91.16    4.66
   4   5  -9   72.39    5.75
  -4   5   9   83.36    5.34
  -4   5  -9   67.18    5.27
   4   5  -9   69.24    5.59
   4   5  10   20.63    2.98
   4   5 -10   18.41    2.93
   4   5 -10   18.14    2.96
   4   5  10   18.10    2.84
  -4   5 -10   18.94    2.55
   4   5 -10   19.11    3.03
  -4   5  10   22.62    2.77
  -4   5 -10   21.78    3.04
   4   5  11    6.57    1.53
   4   5 -11    4.31    1.59
   4   5  11    7.55    1.92
   4   5  11    4.61    1.43
   4   5 -11    5.70    1.77
   4   5 -11    6.50    1.73
  -4   5 -11    3.27    1.14
  -4   5  11    5.10    1.38
   4   5 -11    2.11    0.79
   4   5  12   40.67    4.11
   4   5 -12   41.76    4.50
   4   5  12   39.62    4.22
   4   5 -12   32.99    3.81
   4   5 -12   41.86    4.20
   4   5 -12   38.89    4.12
  -4   5 -12   32.93    3.58
   4   5 -13   18.31    3.04
   4   5  13   11.62    1.84
   4  -5  13   16.65    2.48
   4   5 -13   13.60    2.52
   4   5  13   14.66    2.57
   4   5 -13   17.10    2.63
  -4   5 -13   12.91    2.09
   4   5 -13   13.75    2.46
  -4   5  14    0.16    0.33
   4   5 -14    1.92    1.25
   4  -5  14    1.94    1.01
   4   5 -14    1.21    0.81
   4   5  14    0.78    0.77
   4   5 -14   -0.12    0.56
  -4   5 -14    1.80    0.63
   4   5 -14    1.25    0.68
  -4   5  15    0.73    0.65
   4   5 -15    0.66    0.82
   4   5  15    0.45    0.71
   4   5 -15   -0.57    0.48
   4   5 -15    0.45    0.56
   4   5 -16   12.96    2.16
   4   5  16    6.81    1.73
   4   5 -16   14.25    2.37
   4   5 -16   11.50    2.02
  -4   5  17   12.75    2.08
   4   5 -17   10.88    2.01
   4  -5  17    7.02    1.49
   4   5 -17   13.08    2.30
   4   5  17   10.61    1.99
   4   5 -17    9.11    1.73
   4  -5  18   15.31    2.15
  -4   5  18   20.43    2.43
   4   5 -18   23.78    2.78
   4   5  18   11.97    2.18
   4   5 -18   17.65    2.39
   4   5 -18   19.37    2.45
  -4   5  19    0.32    0.47
   4   5 -19    1.00    0.67
   4  -5  19   -0.16    0.53
   4   5  19    0.25    0.42
   4   5 -19   -0.37    0.43
   4   5 -19    0.18    0.45
  -4   5  20   13.02    1.72
   4   5 -20   12.52    1.67
   4  -5  20    7.08    1.25
   4   5 -20   11.40    1.62
  -4   5  21   13.03    1.61
   4   5 -21   11.51    1.55
   4   5 -21   11.97    1.49
  -4   5 -21   10.66    1.40
  -4   5  22   14.23    1.54
   4   5 -22   11.38    1.37
   4  -5  22    6.42    1.05
  -4   5  22   11.31    1.64
   4   5 -22   11.64    1.29
  -4   5 -22    9.76    1.16
   4   5 -22   13.96    1.54
  -4   5 -22   10.65    1.30
  -4   5  23   19.72    1.50
  -4   5  23   17.85    1.65
   4   5 -23   17.11    1.51
   4   6   0   -0.02    0.52
   4   6   0   -0.67    0.65
   4   6   0    0.93    0.61
  -4   6   0    0.59    0.60
  -4   6   0    0.87    0.61
   4   6   1   74.64    4.84
   4   6  -1   76.90    4.82
   4   6   1   72.68    4.92
   4   6  -1   78.10    5.09
   4   6   1   77.89    4.42
  -4   6   1   69.60    4.51
  -4   6  -1   77.99    4.78
  -4   6  -1   89.77    5.27
   4   6   2    0.80    0.53
   4   6   2    2.27    0.95
   4   6   2    0.66    0.48
   4   6  -2    0.46    0.53
  -4   6  -2    0.76    0.57
  -4   6  -2    1.03    0.73
  -4   6   2    1.28    0.40
   4   6   3   26.92    2.90
   4   6   3   26.78    3.01
   4   6  -3   28.60    3.12
  -4   6  -3   23.72    2.62
  -4   6   3   25.57    2.68
  -4   6  -3   21.79    2.58
   4   6  -4    3.79    1.25
   4   6   4    3.83    1.10
   4   6  -4    3.36    0.92
   4   6   4    3.24    1.11
   4   6   4    3.36    0.86
   4   6  -4    4.60    1.33
  -4   6  -4    3.38    1.09
  -4   6   4    2.61    0.99
  -4   6  -4    3.00    1.05
   4   6  -5   23.18    2.77
   4   6   5   23.77    2.66
   4   6   5   24.24    2.75
   4   6   5   20.73    2.13
  -4   6  -5   23.33    2.67
  -4   6  -5   17.32    2.21
  -4   6   6   -0.05    0.43
   4   6  -6    0.84    0.40
   4   6   6   -0.06    0.39
  -4   6  -6    1.21    0.79
  -4   6  -6    1.22    0.74
  -4   6   6    1.34    0.66
  -4   6   7    2.72    0.94
   4   6  -7    3.41    1.12
   4   6   7    3.79    0.94
   4   6  -7    3.78    1.12
  -4   6  -7    2.60    1.03
  -4   6   7    4.15    1.11
   4   6   8   36.26    3.29
  -4   6   8   42.16    3.52
   4   6  -8   50.02    4.12
   4   6  -8   46.55    3.80
   4   6   8   47.98    2.85
  -4   6  -8   45.20    3.32
   4   6  -9   97.81    5.62
   4   6   9   71.88    4.63
  -4   6   9   87.62    5.12
   4   6  -9   83.57    5.06
  -4   6  -9   98.31    5.27
  -4   6  -9   86.59    4.41
   4   6 -10   19.24    2.56
  -4   6  10   13.51    1.99
   4   6 -10   15.64    2.21
  -4   6 -10   15.42    2.03
   4   6 -11    5.16    1.41
  -4   6  11    5.56    1.22
   4   6 -11    7.36    1.48
   4   6 -11    6.98    1.50
  -4   6 -11    5.12    1.15
  -4   6  12    1.03    0.56
  -4   6  12    1.46    0.65
   4   6 -12    1.01    0.68
   4   6 -12    1.56    0.58
   4   6 -12    2.63    1.08
  -4   6 -12    1.51    0.65
   4   6 -12    2.59    0.97
   4   6 -13   62.64    4.21
  -4   6  13   66.26    4.04
   4   6 -13   61.50    3.83
   4   6 -13   63.74    3.08
   4   6 -13   65.06    4.24
  -4   6 -13   58.84    3.80
   4   6 -14    1.83    0.72
  -4   6  14    2.14    0.81
   4   6 -14    1.72    0.57
  -4   6 -14    3.00    0.93
   4   6 -14    2.66    0.91
  -4   6  15    4.56    0.96
   4   6 -15   14.11    1.82
   4   6 -15    5.71    0.70
   4   6 -15   10.67    1.37
  -4   6 -15   13.00    1.61
   4   6 -15    9.29    1.49
  -4   6  16   11.49    1.47
   4   6 -16   10.83    1.39
  -4   6 -16   11.48    1.43
   4   6 -17    6.78    1.05
  -4   6  17    3.71    0.90
  -4   6 -17    5.36    0.92
   4   6 -18    3.76    0.72
  -4   6  18    2.45    0.61
   4   7   0   -0.46    0.31
   4   7   1   27.09    1.74
   4   7  -1   27.20    1.82
   4   7   2    1.19    0.40
   4   7  -2   -0.04    0.26
   4   7   3    2.40    0.46
   4   7  -3    2.62    0.52
   4   7  -4    1.26    0.45
   4   7  -5   33.03    1.95
  -4   7   6    2.93    0.64
   4   7  -6    4.18    0.67
   4   7  -7    0.53    0.21
   4   7  -8    0.22    0.30
  -5   0   0    0.50    0.71
  -5   0   1   -0.08    0.51
  -5   0  -1    0.47    0.74
   5   0   1    0.30    0.48
  -5   0   2 1219.22   22.91
  -5   0  -2 1200.82   20.34
   5   0  -3    0.13    0.37
  -5   0  -3   -0.08    0.37
  -5   0   3    0.11    0.38
  -5   0   4    4.15    1.60
   5   0  -4    4.26    1.25
  -5   0  -4    4.15    1.17
   5   0   4    3.99    1.76
  -5   0   5   -0.05    0.71
   5   0  -5   -0.48    0.50
  -5   0  -5    0.53    0.54
   5   0   5    0.72    0.66
   5   0   6 1077.39   28.86
  -5   0   6 1244.09   26.96
  -5   0   7   -0.21    0.77
   5   0  -7    0.52    0.53
  -5   0   8    6.93    2.17
   5   0  -8    6.11    2.05
  -5   0   9   -0.41    0.70
   5   0  -9   -0.49    0.61
  -5   0  10 1278.29   31.67
   5   0 -10 1124.91   30.06
  -5   0  11    0.05    0.52
   5   0 -11   -0.36    1.26
   5   0 -12  816.29   27.80
  -5   0  12  750.96   26.11
  -5   0  13   -2.34    1.55
   5   0 -13    0.35    0.89
  -5   0  14 2120.15   46.87
   5   0 -14 2179.42   49.60
  -5   0  15    1.01    1.08
   5   0 -15   -2.26    1.74
  -5   0 -16  550.48   28.53
   5   0 -16  523.47   26.14
  -5   0  16  528.01   24.88
  -5   0  17    1.23    0.92
   5   0 -17   -2.74    2.04
  -5   0 -17   -3.90    2.60
   5   0  18  394.48   13.32
  -5   0  18  431.01   12.54
   5   0 -18  436.79   13.36
   5   0  18  427.68   14.20
  -5   0  18  421.52   23.79
   5   0 -18  427.19   25.20
   5   0  19   -0.54    0.64
  -5   0  19    0.30    0.67
   5   0  19    1.15    0.98
   5   0 -19   -0.74    0.62
  -5   0  19   -0.59    1.89
  -5   0 -19   -0.43    1.10
  -5   0  20    1.25    0.90
   5   0  20    0.69    1.05
   5   0 -20    0.72    2.46
  -5   0  21   -0.01    0.72
   5   0  21    0.66    1.10
  -5   0  21    0.66    1.18
   5   0 -21    0.13    0.82
   5   0 -21    0.48    2.45
   5   0  22  254.16   11.54
  -5   0  23   -0.57    0.70
   5   0 -23    0.81    0.75
   5   0  23    0.33    0.78
  -5   0  24  333.83   11.91
   5   0  24  330.55   12.94
  -5   0  25   -0.48    0.69
  -5   0  25   -0.49    1.13
   5   0  25    0.36    0.93
  -5   0  26   30.48    3.45
   5   0  26   36.47    3.76
   5   0  27    0.88    0.58
  -5   0  27   -0.50    0.52
   5   0  27   -1.51    0.98
  -5   0  28  359.27   11.77
   5   0  28  336.07   11.03
   5   0  28  339.26    9.57
  -5   0  29   -0.04    0.61
  -5   0  30    0.09    0.28
   5   0  30    1.30    0.83
  -5   0  30    1.47    0.79
  -5   0  32   60.41    2.93
  -5  -1   0    0.17    0.50
  -5   1   0    0.19    0.59
   5   1   0   -0.04    0.65
   5  -1   1 1442.91   31.15
   5   1   1 1469.68   28.60
  -5  -1   1 1339.15   23.05
  -5  -1  -1 1308.33   20.29
  -5   1   1 1389.32   28.51
   5   1  -1 1406.94   24.24
   5   1   1 1454.14   21.39
  -5  -1  -2    0.68    0.54
   5   1  -2    1.05    1.04
  -5   1   2    0.35    0.69
  -5   1  -2    0.65    0.60
   5   1  -2    1.13    1.25
   5  -1   2    2.32    1.40
   5   1   2    1.75    1.08
  -5   1   3  906.37   23.68
   5   1   3  974.69   24.51
   5   1  -3 1004.79   23.29
  -5  -1  -3  894.28   14.35
  -5   1  -3  920.93   22.96
   5   1  -4  127.79    8.41
   5  -1  -4  126.93    4.48
   5  -1   4  152.20   10.36
   5   1   4  116.29    8.85
  -5  -1  -4  125.25    4.80
  -5   1  -4  125.06    8.55
  -5   1   4  141.94    9.62
  -5  -1  -5   17.74    1.30
   5   1  -5   18.39    3.20
   5   1   5   16.92    3.63
  -5   1   5   18.14    3.58
  -5   1  -5   16.26    3.18
  -5   1   6   -0.01    0.92
   5  -1   6    1.41    1.07
   5   1  -6    0.63    1.02
  -5   1  -7  161.06   10.04
   5   1  -7  143.77   10.04
  -5   1   7  142.79   10.60
  -5   1   8  155.91   11.55
   5  -1   8  155.98   11.80
  -5   1  -8  163.22    9.85
   5   1  -8  129.92    9.94
   5  -1  -8  149.86   11.26
  -5   1  -9    1.50    1.31
   5  -1   9    0.52    1.31
   5   1  -9    1.05    0.57
   5  -1  -9    0.53    0.99
  -5   1   9    1.31    1.10
  -5  -1   9    2.69    1.62
   5  -1  10  106.38   10.66
   5   1  10  120.37   12.16
  -5  -1  10   96.15    9.11
  -5   1  10   99.18   10.09
   5  -1 -10  107.61   10.38
   5   1 -10   98.00    7.69
   5   1  11   49.49    8.22
  -5  -1  11   38.01    5.86
  -5   1  11   35.84    6.23
   5  -1 -11   31.03    5.80
   5   1 -11   37.83    5.06
  -5  -1  12    3.29    2.10
  -5   1  12    1.33    0.86
   5   1  12   -0.01    0.89
   5   1 -12    3.25    1.23
   5  -1 -12    4.51    2.53
  -5  -1 -12    2.87    1.79
  -5  -1 -13   79.68    9.76
  -5   1  13   83.43    9.98
   5   1  13   85.26   11.67
  -5  -1  13   77.11    8.75
   5   1 -13   79.52    8.12
   5  -1 -13   79.93    9.94
  -5   1  14  522.54   25.16
  -5  -1 -14  564.10   27.21
  -5  -1  14  561.96   24.70
   5  -1 -14  524.52   26.44
   5   1 -14  561.07   22.69
  -5  -1  15    3.70    2.24
  -5   1  15    1.55    2.08
  -5  -1 -15    0.15    1.59
   5   1  15   -2.87    2.43
   5  -1 -15    0.70    0.71
  -5  -1 -16  212.87   18.00
   5   1  16  251.54   22.48
  -5  -1  16  194.80   15.38
  -5   1  16  187.67   15.68
   5  -1 -16  202.24   17.58
  -5   1  17   38.52    3.84
   5  -1 -17   37.85    3.97
   5  -1  17   41.33    4.47
  -5   1  17   46.45    7.99
   5   1  17   41.64    9.50
   5  -1 -17   33.52    7.42
  -5  -1 -17   39.94    7.99
  -5  -1  17   36.43    6.88
  -5   1  18   18.26    2.65
   5   1 -18   21.46    3.05
   5  -1 -18   14.61    2.43
   5  -1  18   17.79    2.90
   5   1  18   17.28    2.85
  -5   1 -18   21.13    5.98
  -5  -1  18   19.15    5.25
  -5   1  18   24.01    5.90
   5   1  18   28.92    8.47
   5  -1 -18   23.20    6.03
  -5  -1 -18   17.51    5.87
  -5  -1  19   78.79    5.38
  -5   1  19   88.31    6.03
   5   1  19   88.79    6.39
   5  -1  19   80.38    6.45
   5  -1 -19   98.21    6.54
  -5  -1 -19   86.77   12.76
  -5  -1  19   76.44   10.59
   5  -1  19   95.77    7.03
  -5   1 -19   94.14   13.03
   5  -1 -19   96.09   13.17
  -5  -1  20    3.06    1.16
  -5   1  20    1.77    0.74
   5  -1  20    2.50    1.80
   5  -1 -20    2.32    1.07
   5   1 -20    1.14    1.01
   5   1  20    1.38    0.77
  -5  -1  20   -0.01    1.70
  -5  -1 -20    1.73    1.53
  -5   1 -20    0.01    3.34
   5  -1 -20    3.26    2.52
   5  -1  20    2.21    1.74
  -5  -1  21    0.70    0.53
   5   1  21    0.55    0.47
  -5  -1  21    1.29    1.23
   5   1  21    1.10    1.04
   5   1 -21    0.03    0.53
   5  -1  21    0.28    0.73
   5  -1  21    4.59    4.75
  -5  -1  21    5.35    4.18
   5  -1  21   -0.52    1.03
  -5   1  22    0.54    0.47
  -5  -1  22    0.70    0.84
   5  -1  22    0.64    0.77
   5   1 -22    0.45    0.79
   5   1  22    1.08    1.37
   5  -1 -22    1.13    0.73
   5  -1  22    1.09    0.99
  -5   1  23    2.19    0.85
  -5  -1  23    1.88    0.73
   5   1  23    1.09    0.61
   5  -1  23    3.84    1.58
   5  -1  23    1.77    0.89
  -5  -1  24   59.99    4.94
   5  -1  24   68.68    5.79
   5  -1 -24   77.55    5.90
   5  -1  24   61.11    5.61
  -5  -1  24   72.11    6.23
  -5  -1  25   20.18    2.83
  -5   1  25   19.37    2.85
   5  -1  25   23.09    3.19
  -5   1  25   25.91    3.49
   5   1  25   19.96    2.92
   5   1  25   26.97    3.50
  -5   1  26    3.84    1.14
   5  -1  26    2.85    1.14
   5  -1  26    1.41    1.17
  -5  -1  26    4.07    1.54
   5   1  26    3.44    1.26
   5   1  26    4.24    1.51
  -5   1  27    6.30    1.56
   5  -1  27    7.34    1.67
  -5  -1  27    6.49    1.58
   5  -1  27    4.78    1.43
  -5   1  27    6.13    1.53
   5   1  27    5.65    1.39
  -5   1  28   23.04    2.79
   5  -1  28   25.13    2.56
   5  -1  28   24.86    3.05
   5   1  28   23.73    2.68
  -5  -1  28   30.49    3.30
  -5   1  28   30.70    3.15
   5   1  28   29.21    2.99
  -5   1  29    6.69    1.35
  -5  -1  29    6.93    1.49
  -5   1  29    8.39    1.52
   5   1  29    5.79    1.20
  -5   1  30   15.42    1.90
  -5  -1  30   11.38    1.77
   5  -1  30   11.45    1.83
  -5   1  30   14.33    1.77
   5   1  30   11.27    1.66
  -5   1  31   12.87    1.59
  -5  -1  31    9.55    1.30
  -5   1  31    9.77    1.12
   5   1  32   11.99    1.35
   5   2   0    2.00    1.40
  -5   2   0    1.53    1.50
   5   2  -1  148.45   10.48
   5   2   1  142.69   10.29
  -5  -2  -1  134.11    5.49
  -5   2   1  132.65   11.05
  -5   2  -1  137.23   11.16
   5   2  -2    2.30    1.41
   5   2   2    2.87    1.42
  -5   2   2    3.24    2.00
   5  -2   2    3.05    1.57
   5   2   2    2.71    1.14
  -5   2  -2    2.53    1.68
  -5  -2  -2    3.22    0.91
   5   2   3   46.09    4.45
   5   2  -3   47.86    6.08
   5   2   3   37.38    4.76
  -5   2   3   45.88    6.58
  -5  -2  -3   46.72    4.39
   5   2   4  421.81   16.97
   5   2   4  359.74   11.63
  -5  -2  -4  426.97   14.73
  -5   2   4  371.92   19.07
   5   2  -4  457.63   18.73
  -5  -2  -5    7.33    2.43
   5   2  -5    4.85    2.16
  -5   2   5    5.68    2.36
   5   2   5    4.00    2.08
   5  -2   6   37.87    5.62
   5   2   6   33.77    5.24
  -5   2  -6   39.46    6.57
   5   2   6   29.32    4.86
   5   2  -6   34.47    5.46
  -5   2   6   31.17    5.72
  -5  -2  -6   31.06    4.65
   5   2  -7  180.68   13.31
   5  -2   7  204.47   13.26
  -5   2  -7  185.81   13.98
   5   2   7  171.01   11.98
  -5   2   7  149.85   12.69
  -5  -2  -7  169.56   11.29
  -5  -2  -8  178.94   12.25
   5  -2   8  227.31   14.61
  -5   2  -8  197.32   14.09
  -5   2   8  156.49   13.24
   5   2  -8  190.84   14.15
   5   2  -9   35.77    6.44
  -5   2   9   41.28    7.11
  -5   2  -9   48.78    6.82
  -5  -2  -9   39.97    6.14
  -5  -2 -10  132.95   11.58
  -5   2 -10  109.44   10.28
  -5   2  10   95.94   11.12
   5  -2  10  147.77   12.66
   5   2 -10  121.35   12.05
  -5  -2 -11   11.96    3.46
  -5   2  11    8.21    3.44
   5   2 -11   11.32    3.89
   5  -2 -11    6.86    3.14
  -5  -2 -12   -0.38    2.04
  -5   2 -12   -0.36    1.36
  -5   2  12   -0.77    2.11
   5  -2  12    1.19    1.31
   5   2 -12    0.17    1.13
   5  -2 -12    2.25    2.16
   5  -2  13   41.56    7.30
  -5  -2 -13   41.16    7.58
  -5   2 -13   44.07    6.57
  -5   2  13   32.51    7.00
   5  -2 -13   43.23    7.95
   5  -2  14   94.80   11.55
   5  -2 -14   96.13   12.55
  -5  -2 -14  101.14   12.15
   5   2 -14   78.48   10.51
  -5   2  14  102.94   12.37
  -5   2  15   93.46    6.04
   5  -2  15  100.00   12.46
  -5   2  15   90.20   11.35
  -5  -2 -15  104.83   12.81
  -5  -2  15   93.06   11.57
   5  -2  15  112.75    7.48
   5   2 -15   65.99    9.84
   5  -2 -15   92.13   12.59
  -5   2  16   27.45    3.38
   5  -2 -16   25.32    3.22
  -5  -2  16   21.60    3.14
   5  -2  16   22.26    3.31
   5  -2  16   22.44    5.88
   5  -2 -16   22.09    6.61
  -5  -2 -16   20.64    5.33
   5  -2  16   21.66    3.40
  -5  -2  16   26.62    6.29
  -5   2  17  115.63    6.46
  -5   2  17   84.45    6.02
   5   2 -17   93.55    5.97
   5  -2  17   85.23    6.42
   5  -2 -17   75.64    5.68
  -5  -2  17   80.13   10.83
  -5  -2 -17   89.02   12.50
   5  -2  17  101.79    7.41
   5  -2 -17   90.22   13.08
  -5   2  18   28.62    3.55
  -5  -2  18   29.75    6.78
  -5   2 -18   26.34    6.46
   5  -2  18   29.96    4.11
   5  -2 -18   20.15    6.53
   5  -2 -18   28.66    3.52
   5  -2  18   29.07    3.80
  -5   2  19  697.59   17.45
  -5   2 -19  700.96   34.75
  -5  -2  19  643.58   31.92
   5  -2  19  713.98   20.09
   5  -2  19  664.72   18.61
   5   2  19  694.60   18.76
  -5   2  20   46.02    4.53
   5  -2  20   45.05    5.03
  -5   2  20   54.10    5.06
   5  -2  20   42.38    4.78
   5  -2 -20   51.40    4.75
   5   2  20   50.21    5.09
  -5   2  21    9.55    2.13
   5  -2  21    7.43    1.97
   5  -2  21    7.92    2.01
  -5   2  21    8.35    1.82
  -5  -2  21    8.77    2.11
   5   2  21    5.62    1.63
   5  -2  22    3.11    1.59
   5  -2 -22    1.24    0.96
   5   2  22    1.97    1.33
  -5   2  23   14.57    2.47
   5  -2  23   15.90    2.85
   5  -2 -23   18.47    2.79
  -5  -2  23   17.60    2.96
   5   2  23   17.68    2.90
  -5   2  24   16.67    2.60
   5   2 -24   14.86    2.29
   5  -2  24   14.08    2.72
   5  -2 -24   14.38    2.34
   5  -2  24   15.01    2.81
  -5   2  24   19.95    2.77
  -5  -2  24   14.91    2.58
   5   2  24   15.64    2.65
   5   2 -25   81.08    5.06
   5  -2  25   87.93    6.22
   5  -2  25   86.36    6.20
  -5   2  25   96.99    5.93
  -5  -2  25   81.68    5.79
   5   2  25   81.26    5.96
   5   2 -26    7.05    1.50
  -5   2  26    7.58    1.67
   5  -2  26    8.27    1.76
  -5   2  26    8.18    1.73
   5  -2  26    8.32    1.95
  -5  -2  26    7.67    1.75
   5   2  26    7.71    1.84
  -5   2  27   36.25    3.40
   5  -2  27   35.60    3.48
  -5  -2  27   38.33    3.56
   5   2  27   38.01    3.64
  -5   2  28    0.33    0.41
   5  -2  28   -0.79    0.42
   5  -2  28   -0.98    0.80
  -5  -2  28    0.53    0.52
   5   2  28    0.20    0.45
  -5   2  29    3.35    0.92
   5   2  29    3.15    1.16
   5  -2  29    3.35    1.04
  -5  -2  29    2.84    0.86
   5   2  29    3.58    1.01
  -5   2  30    0.55    0.31
   5   2  30    1.09    0.62
  -5  -2  30   -0.14    0.36
   5  -2  30    1.59    0.66
   5  -2  30    1.14    0.60
  -5  -2  30    0.15    0.38
   5   2  30    0.08    0.30
  -5   2  31   34.09    2.13
   5  -2  31   28.45    2.10
   5   3   0   -1.03    1.15
   5   3   0    0.91    2.08
   5   3   1  148.00   12.29
   5   3   1  135.07   10.78
   5   3  -1  134.17   11.29
   5   3   2   43.97    6.56
   5   3   2   38.60    5.39
   5   3  -2   35.71    5.80
  -5   3   2   36.13    7.22
   5   3   3   81.55    9.10
   5   3   3   95.72    9.65
   5   3   3   61.78    6.66
   5   3  -3   85.80    9.43
  -5   3   3   68.19    9.83
   5   3   4    8.12    2.83
   5   3  -4    7.79    2.87
  -5   3   4    8.03    3.09
   5   3   4    8.07    3.01
  -5   3  -4   10.85    4.17
   5   3   5   -2.15    1.55
   5   3  -5   -0.08    1.16
  -5   3   5   -0.64    1.10
   5   3   5    1.16    1.23
  -5   3  -5    0.68    1.41
   5   3   6  158.60   13.06
   5   3   6  178.29   13.95
  -5   3  -6  186.68   16.82
  -5   3   6  146.47   15.14
  -5   3  -7   25.47    6.15
   5   3   7   20.96    5.02
  -5   3   7   20.81    6.00
   5   3   7   23.65    5.08
   5   3  -7   25.92    5.68
   5   3   8   64.08    8.51
   5   3   8   66.78    8.98
  -5   3  -8   72.08   10.06
   5   3  -8   77.12   10.31
  -5   3   8   61.26   10.00
  -5   3  -9   24.56    5.97
   5   3   9   30.44    5.87
  -5   3   9   24.69    6.72
   5   3   9   35.52    6.71
   5   3  -9   34.88    7.11
   5   3  10   36.22    6.49
  -5   3  10   26.52    7.03
   5   3  10   43.35    7.48
   5   3 -10   40.81    8.03
  -5   3 -10   37.64    7.25
  -5   3  11    3.44    2.85
   5   3 -11   -0.81    1.38
   5  -3  12   98.95    6.87
  -5   3 -12   74.87   10.19
   5   3 -12  101.16   12.97
  -5   3  12   88.31   13.02
   5   3  12   87.12    6.13
  -5   3  12   96.24    6.18
   5   3 -12   93.09    6.46
   5   3 -12   80.41    5.62
   5   3 -12   94.89    6.10
   5   3  12   94.17    6.56
  -5   3  12   92.24    5.11
   5   3 -13  193.20    8.64
   5   3  13  178.58    9.12
  -5   3  13  238.56    9.86
   5   3 -13  182.34    9.23
  -5   3  13  162.98   17.49
   5   3 -13  217.69   19.17
   5  -3  13  212.07   10.34
   5  -3  13  208.47    9.52
   5   3 -13  192.11    8.73
  -5   3  13  188.10    7.36
   5   3  13  180.80    9.03
  -5   3  14    8.52    1.96
   5   3 -14    4.82    1.30
   5   3  14    7.96    2.10
   5   3 -14    4.51    1.32
   5   3 -14    5.14    3.01
   5  -3  14    8.60    2.17
   5  -3  14    7.96    2.17
   5   3  14    6.47    1.94
   5   3 -14    5.73    1.51
   5   3  15    2.78    1.18
  -5   3  15    3.77    1.18
  -5   3  15    3.43    1.33
   5   3 -15    3.88    1.52
   5  -3  15    2.87    1.21
   5  -3  15    2.51    1.21
   5   3 -15    3.38    0.81
   5   3  15    3.39    1.31
   5   3 -16  174.20    9.07
  -5   3  16  157.58    8.34
   5   3  16  158.30    7.66
   5  -3  16  167.22    9.67
   5  -3  16  153.03    8.44
   5   3 -16  172.38    8.41
   5   3  16  188.54    9.72
  -5   3  17   52.44    4.78
   5   3 -17   44.34    4.53
   5   3  17   41.15    3.95
   5  -3  17   44.09    5.04
   5  -3  17   44.67    4.64
   5   3  17   52.83    5.22
  -5   3  18   55.74    4.98
   5   3  18   54.84    4.53
   5   3 -18   58.50    5.18
   5  -3  18   61.16    5.93
   5  -3  18   61.15    5.54
   5   3  18   64.37    5.68
  -5   3  19   47.55    4.53
   5   3 -19   33.93    3.98
   5  -3  19   44.82    5.06
   5  -3  19   31.08    4.08
   5   3  19   43.34    4.67
   5   3  20    7.11    2.01
  -5   3  20    8.33    1.90
   5   3 -20    8.51    1.95
   5  -3  20   11.87    2.50
   5  -3  20    6.54    2.08
  -5  -3  20    7.98    1.68
   5   3  20    9.52    2.24
   5   3  21   20.02    3.27
   5   3 -21   21.50    2.90
  -5   3  21   25.82    3.26
   5  -3  21   20.35    3.26
   5   3  21   25.45    3.16
  -5  -3  21   22.89    3.09
   5   3  21   22.79    3.36
   5   3  22    1.16    0.94
  -5   3  22    2.06    0.96
   5  -3  22   -0.76    0.99
  -5  -3  22    2.01    0.49
   5   3  22    2.07    1.11
   5   3  22    0.43    0.67
   5   3  23    0.18    0.91
  -5   3  23    2.92    1.09
   5  -3  23    1.93    1.09
   5  -3  23    1.22    0.79
   5   3  23    4.02    1.23
  -5  -3  23    1.71    0.78
   5   3  23    4.12    1.45
   5   3  24   32.11    3.72
  -5   3  24   30.79    3.24
   5   3 -24   34.23    3.19
   5  -3  24   33.37    3.69
   5   3  24   32.70    3.08
  -5  -3  24   26.77    2.96
   5  -3  24   39.78    3.89
   5   3  24   34.48    3.68
   5   3  25   38.13    3.69
  -5   3  25   34.10    3.20
   5   3 -25   37.89    3.18
   5  -3  25   37.30    3.68
   5   3  25   32.40    2.93
   5   3  25   41.22    3.82
   5  -3  26   12.84    2.07
   5   3  26   11.37    1.87
  -5   3  26    9.66    1.61
   5   3  26    8.07    1.63
  -5   3  27    6.27    1.24
   5  -3  27    4.64    1.14
   5  -3  27    4.69    1.01
  -5   3  27    1.92    0.64
   5   3  27    2.83    0.94
  -5   3  28   -0.40    0.51
   5   3  28   -0.10    0.37
  -5  -3  28    0.66    0.59
   5  -3  28    0.60    0.56
  -5   3  28    0.57    0.45
  -5  -3  29    3.33    0.76
   5  -3  29   12.25    1.32
   5   4   0   -0.45    1.82
   5   4   0    1.01    0.69
   5   4   0   -0.53    1.12
  -5   4   0    0.66    1.03
  -5   4   0   -0.02    0.48
   5   4   0   -1.39    1.34
   5   4   0    0.09    0.62
   5   4   0   -1.09    1.16
   5   4  -1   59.27    4.76
  -5   4   1   51.02   11.20
  -5   4  -1   53.43   10.97
   5   4   1   56.76    4.63
   5   4  -1   56.99    4.90
   5   4   1   68.08    4.85
   5   4  -1   52.30    4.39
   5   4   1   56.52    4.85
  -5   4   1   54.36    4.51
   5   4   1   50.18    4.42
  -5   4  -1   58.35    4.30
  -5   4  -1   59.20    4.82
  -5   4   1   55.23    4.11
   5   4  -1   58.10    4.87
   5   4   1   55.08    4.43
   5   4  -1   56.36    4.63
   5   4  -1   46.53    4.49
   5   4  -2  334.33   11.17
  -5   4   2  321.77   28.91
  -5   4  -2  330.26   26.24
   5   4  -2  392.26   12.59
   5   4   2  357.18   11.73
  -5   4   2  397.89   11.07
  -5   4  -2  357.91   11.81
   5   4  -2  305.41   11.48
   5   4   2  350.06   11.95
   5   4  -2  332.23   11.79
   5   4  -2  336.86   11.28
   5   4   2  355.78   11.39
  -5   4   2  369.27   11.69
  -5   4  -2  342.03   10.50
   5   4   2  296.57   10.62
   5   4  -3    8.45    1.70
   5   4  -3    7.38    3.43
  -5   4  -3    9.05    3.92
   5   4   3   11.19    2.10
   5   4  -3   10.72    1.94
   5   4  -3   12.56    2.46
  -5   4   3    9.87    1.88
   5   4  -3    8.43    1.91
   5   4  -3    8.73    1.99
  -5   4  -3    9.63    1.83
   5   4   3   11.80    2.31
  -5   4   3    7.36    1.55
   5   4   4   19.44    2.69
   5   4  -4   11.39    3.88
  -5   4  -4   12.16    4.98
   5   4   4   21.78    2.89
   5   4  -4   16.99    2.76
   5   4  -4   19.41    2.84
   5   4  -4   17.70    2.83
  -5   4   4   21.79    2.58
   5   4  -4   19.56    2.98
   5   4   4   20.60    2.94
   5   4  -4   21.16    2.91
  -5   4  -4   20.16    2.89
  -5   4   4   20.37    2.64
   5   4   5   30.39    3.39
   5   4  -5   28.16    3.40
  -5   4  -5   18.25    6.04
   5   4   5   24.32    3.14
   5   4   5   29.58    3.36
   5   4  -5   19.55    3.25
   5   4   5   30.17    2.87
   5   4  -5   24.30    3.33
   5   4  -5   28.68    3.47
  -5   4  -5   24.29    3.24
   5   4   5   26.79    3.34
  -5   4   5   34.69    3.37
  -5   4   5   30.54    3.37
  -5   4  -6  696.06   15.09
   5   4  -6  695.21   16.94
   5   4   6  717.22   16.69
  -5   4  -6  641.71   34.86
   5   4   6  748.49   14.05
   5   4   6  693.60   16.28
   5   4   6  649.96   16.19
   5   4  -6  690.97   16.40
   5   4  -6  643.20   17.16
  -5   4   6  718.32   15.93
  -5   4  -6  645.66   16.28
   5   4  -6  655.22   17.20
   5   4   7   26.07    3.47
  -5   4  -7   17.41    2.32
  -5   4  -7   15.66    6.08
   5   4  -7   17.66    5.92
   5  -4   7   24.74    3.13
   5   4   7   23.79    3.08
   5   4   7   23.37    3.01
   5   4  -7   23.43    3.11
   5   4  -7   21.85    3.15
   5   4  -7   19.81    3.09
  -5   4   7   22.72    2.87
  -5   4  -7   24.14    3.24
   5   4   8    5.13    1.31
   5   4  -8    4.28    1.44
  -5   4  -8    5.24    1.50
  -5   4   8    7.01    1.57
  -5   4  -8    1.83    1.90
   5   4  -8    6.57    3.38
   5  -4   8    4.21    1.48
   5   4   8    4.71    1.27
   5   4   8    6.13    1.72
   5   4   8    6.84    1.54
   5   4  -8    5.75    1.62
  -5   4   8    5.00    1.45
  -5   4  -8    4.48    1.05
   5   4  -8    4.43    1.36
  -5   4   9  130.99    7.29
  -5   4  -9  133.21    6.60
   5   4  -9  121.01    7.36
   5   4   9  139.98    7.57
   5  -4   9  114.58    7.12
   5   4  -9  130.90   15.22
   5   4   9  143.20    7.39
   5   4   9  139.10    5.85
   5   4   9  143.04    7.76
  -5   4  -9  122.05    7.21
   5   4  -9  132.51    7.77
   5   4  -9  116.08    7.43
  -5   4   9  138.24    6.90
   5   4  10  559.91   15.21
   5  -4  10  564.35   16.00
  -5   4  10  569.72   15.25
  -5   4 -10  562.27   13.54
   5   4 -10  572.72   16.21
   5   4 -10  560.69   31.76
   5   4  10  554.32   15.73
   5   4  10  578.79   14.97
   5   4  10  599.56   12.19
   5   4 -10  533.40   15.76
  -5   4  10  586.12   13.99
   5   4  11  116.06    6.98
   5  -4  11  128.48    7.81
  -5   4  11  136.03    7.39
   5   4  11  151.06    8.06
   5   4 -11  131.34    7.90
   5   4  11  146.97    6.92
   5   4  11  161.41    7.99
   5   4  11  167.61    8.74
  -5   4  11  153.05    7.13
   5   4 -11  146.70    8.19
   5   4 -11  119.76    7.63
   5   4  12   42.27    4.27
  -5   4  12   48.71    4.45
   5   4  12   48.77    4.57
   5   4 -12   35.83    4.23
   5  -4  12   45.76    4.75
   5   4  12   39.82    4.39
   5   4 -12   40.07    4.63
   5   4  13    3.85    1.40
   5   4  13    5.98    1.18
   5   4  13    5.70    1.60
  -5   4  13    3.68    1.25
   5   4 -13    6.42    1.82
   5  -4  13    6.16    1.88
   5   4  13    4.43    1.60
   5   4  13    4.21    1.57
  -5   4  13    5.76    1.61
   5   4 -13    4.12    1.49
   5   4  14  110.00    6.91
   5   4 -14  104.68    7.21
   5   4  14  101.98    6.68
  -5   4  14  123.02    7.11
   5  -4  14  109.85    7.49
   5   4  14  119.53    7.60
   5   4 -14  117.19    7.58
   5   4  14  124.79    7.81
  -5   4  15   56.83    4.72
   5   4  15   54.47    4.88
   5   4 -15   48.29    4.83
   5   4  15   46.74    4.62
  -5   4  15   50.93    4.55
   5  -4  15   52.65    5.22
   5   4  15   53.31    5.19
   5   4  15   52.46    5.17
   5   4 -15   53.20    5.02
   5   4 -16  125.14    7.69
   5   4  16  105.77    6.98
  -5   4  16  110.75    6.54
  -5   4  16  135.74    7.32
   5   4  16   97.36    6.36
   5  -4  16  119.75    7.73
   5   4  16  120.14    7.62
   5   4 -16  117.74    7.15
   5   4  16  138.74    8.26
   5   4 -17   11.66    2.40
   5   4  17   10.71    2.28
  -5   4  17    9.19    1.86
   5  -4  17    9.86    2.10
   5   4  17   13.77    2.54
   5   4  17   10.41    2.35
   5   4 -17    8.16    1.66
   5   4  18   70.52    5.26
   5   4 -18   68.02    5.37
  -5   4  18   90.70    5.70
   5  -4  18   80.31    6.18
   5   4  18   79.08    5.82
   5   4  18   88.33    6.46
   5   4 -18   94.04    5.83
   5   4  19   22.48    2.77
   5  -4  19   30.26    3.71
  -5   4  19   27.25    3.07
   5   4  19   32.53    3.61
   5   4  19   27.56    3.65
   5   4  20   92.56    5.47
   5  -4  20  113.30    6.99
   5   4  20   93.88    5.90
  -5   4 -20   99.40    5.37
   5   4  20   78.64    5.77
   5   4  21    1.16    0.68
   5   4 -21    0.78    0.83
  -5   4  21    1.75    0.83
   5   4  21    0.67    0.51
   5  -4  21    0.93    0.46
   5  -4  22  138.62    7.01
  -5   4  22  136.90    6.02
   5   4 -22  136.72    6.33
   5   4  22  143.39    6.51
   5  -4  23   15.48    2.18
  -5   4  23   13.50    1.80
  -5   4  23    8.68    1.45
  -5  -4  23    6.08    1.30
   5   4  23    7.18    1.59
   5   4 -23   10.09    1.59
  -5   4  24  141.21    5.22
   5   4 -24  149.24    5.60
  -5   4  24  107.84    4.42
   5   4 -24  114.52    4.73
   5  -4  25    8.67    1.42
  -5  -4  25    2.18    0.70
   5   4 -25    8.73    1.18
  -5   4  25    7.93    1.06
  -5   4  25    7.78    1.07
   5   4 -25    3.97    0.85
   5  -4  26  105.74    4.32
   5   4 -26  121.60    4.07
   5   5   0   -0.25    0.90
   5   5   0   -0.17    1.06
  -5   5   0    0.46    0.66
  -5   5   0   -0.59    0.63
   5   5   0    0.33    0.86
   5   5   1    1.67    0.87
   5   5  -1    1.13    0.87
   5   5  -1    1.07    0.92
   5   5   1    1.46    0.91
  -5   5  -1    0.27    0.60
   5   5   1    1.87    0.86
   5   5  -1    0.62    0.88
  -5   5   1    1.55    0.77
  -5   5  -1    0.14    0.58
  -5   5   1    2.10    1.18
   5   5   2    6.16    1.64
   5   5  -2    9.68    2.00
   5   5   2    7.81    1.95
   5   5  -2    8.17    2.05
  -5   5   2    6.15    1.52
  -5   5  -2    8.58    1.85
  -5   5  -2    8.09    1.78
   5   5  -2    7.31    1.80
  -5   5   2    8.09    2.00
   5   5  -3    0.00    0.92
   5   5  -3    0.12    0.84
   5   5   3    0.02    0.65
   5   5   3    0.32    0.69
  -5   5  -3   -0.67    0.82
  -5   5   3    0.20    0.51
   5   5  -3   -0.82    0.85
  -5   5  -3   -0.17    0.75
  -5   5   3    0.49    0.44
   5   5  -3    0.73    0.87
   5   5  -4    6.11    1.59
   5   5  -4    4.30    1.40
   5   5  -4    6.06    1.82
   5   5   4    3.99    1.25
   5   5   4    6.62    1.33
  -5   5   4    4.81    1.50
  -5   5  -4    4.21    1.45
   5   5  -4    6.47    1.99
  -5   5  -4    3.76    1.38
   5   5  -5   13.77    2.44
   5   5  -5   14.65    2.22
   5   5  -5   12.90    2.53
   5   5   5   13.57    2.34
   5   5   5   13.61    2.57
   5   5  -5   14.00    2.50
  -5   5  -5   12.29    2.34
  -5   5  -5   10.87    2.10
  -5   5   5   15.85    2.46
   5   5  -5   13.15    2.54
   5   5  -6  104.51    6.64
   5   5   6  102.34    6.37
   5   5  -6  103.53    6.96
   5   5   6  124.47    5.80
   5   5   6  112.29    6.87
  -5   5  -6  110.48    6.38
  -5   5   6  112.05    6.32
  -5   5  -6   96.69    6.37
   5   5  -6  105.91    6.70
   5   5  -6  101.89    7.00
   5   5  -7    3.75    1.45
   5   5  -7    4.82    1.18
   5   5   7    4.11    1.02
   5   5  -7    3.41    1.40
   5   5   7    4.04    1.39
   5   5  -7    3.53    1.57
  -5   5  -7    3.50    1.31
  -5   5  -7    3.50    1.18
   5   5  -7    1.48    0.72
  -5   5   7    4.82    1.50
   5   5  -8   25.34    3.42
   5   5   8   28.39    3.16
   5   5   8   28.29    3.33
   5   5  -8   22.25    3.21
   5   5   8   27.45    2.65
  -5   5   8   25.39    3.00
   5   5  -8   23.34    3.40
  -5   5  -8   23.22    3.19
   5   5  -9    6.21    1.80
   5   5   9    9.46    1.92
   5   5   9    6.69    1.53
   5   5   9    9.01    1.50
   5   5  -9    9.25    2.15
  -5   5  -9    6.80    1.78
   5   5  -9    8.33    2.13
  -5   5  -9    5.97    1.67
  -5   5   9    7.34    1.64
   5   5 -10   16.92    2.99
   5   5 -10   16.82    2.68
   5   5  10   20.76    2.13
   5   5 -10   17.00    2.78
  -5   5 -10   17.23    2.59
  -5   5 -10   14.27    2.40
   5   5 -10   15.36    2.66
   5   5 -11   40.75    4.40
   5   5  11   46.51    3.90
   5   5 -11   50.55    4.74
   5   5 -11   48.67    4.81
  -5   5  11   51.91    4.14
   5   5 -11   55.35    4.81
  -5   5 -11   43.40    4.30
   5   5 -12   -0.03    0.68
   5   5 -12    0.66    1.02
   5   5 -12    0.20    0.74
  -5   5 -12    1.20    0.99
   5   5 -13    0.00    0.57
   5   5 -13   -0.39    0.80
  -5   5 -13   -0.27    0.51
  -5   5  14   52.84    4.24
   5  -5  14   43.73    3.99
   5   5 -14   45.50    4.47
   5   5 -14   51.62    4.77
   5   5 -14   46.28    4.02
  -5   5 -14   39.52    3.72
   5   5 -15   46.21    4.32
   5  -5  15   37.84    3.68
   5   5 -15   46.69    2.96
   5   5 -15   53.49    4.80
   5   5 -15   48.39    3.98
  -5   5 -15   42.85    3.59
   5   5 -16   15.23    2.38
   5  -5  16   10.39    1.89
   5   5 -16   15.21    2.55
  -5   5 -16   14.74    2.00
   5   5 -17    0.29    0.54
   5   5 -17    0.18    0.77
   5  -5  17    0.09    0.56
  -5   5  18    0.48    0.58
   5   5 -18    0.64    0.42
   5   5 -18   -0.21    0.38
  -5   5  19    6.05    1.24
   5   5 -19    4.52    1.15
   5   5 -19    4.06    1.07
   5   5 -19    4.59    1.07
   5   5 -20   -0.06    0.37
  -5   5  20    0.48    0.41
  -5   5 -20    0.80    0.34
   5  -5  20    1.42    0.69
   5   5 -20   -0.57    0.45
  -5   5 -20   -0.16    0.35
   5   5 -20    0.02    0.41
   5   5 -21    5.56    1.13
  -5   5  21    6.89    1.16
   5  -5  21    5.26    1.06
   5   5  21    2.76    0.93
   5   5 -21    6.58    1.09
  -5   5 -21    6.99    0.98
  -5   5  22    4.04    0.83
   5   5 -22    2.51    0.65
  -5   5  22    3.96    0.79
   5   5 -22    3.05    0.70
   5   5 -22    3.71    0.74
  -5   5 -22    2.24    0.55
   5   6   0   -0.94    0.58
   5   6   0   -0.17    0.53
  -5   6   0   -0.25    0.44
   5   6   1   21.53    2.58
   5   6  -1   27.39    3.04
   5   6   1   26.64    2.96
   5   6  -1   28.70    2.72
  -5   6   1   22.27    2.54
  -5   6  -1   24.57    2.70
  -5   6  -1   27.67    2.88
   5   6   2    2.87    1.02
   5   6   2    2.35    0.78
   5   6   2    2.42    1.07
   5   6  -2    1.50    0.91
   5   6  -2    2.03    0.79
  -5   6   2    0.93    0.39
  -5   6  -2    1.41    0.65
  -5   6  -2    1.95    0.92
   5   6   3   72.12    4.79
   5   6  -3   85.55    5.31
   5   6   3   92.03    5.47
   5   6   3   99.53    4.83
   5   6  -3   90.96    4.83
  -5   6  -3   73.72    4.66
  -5   6   3   90.43    5.06
  -5   6  -3   74.10    4.63
   5   6  -4    4.31    1.24
   5   6   4    2.00    0.86
   5   6  -4    3.10    0.90
   5   6   4    4.06    0.96
   5   6  -4    3.99    1.10
   5   6   4    5.28    1.41
  -5   6  -4    2.76    1.03
  -5   6  -4    1.79    0.83
  -5   6   4    3.61    1.08
   5   6   5    7.36    1.55
   5   6  -5   12.47    2.10
   5   6  -5   12.40    1.76
   5   6   5   11.11    1.83
   5   6   5   11.74    1.61
  -5   6   5    9.71    1.56
  -5   6  -5    9.91    1.72
  -5   6  -5    9.10    1.64
  -5   6   6   49.98    3.58
   5   6  -6   54.80    4.15
   5   6  -6   59.34    3.81
   5   6   6   57.83    3.39
   5   6   6   58.29    4.25
  -5   6  -6   50.92    3.80
  -5   6  -6   47.36    3.65
   5   6  -7   25.52    2.87
  -5   6   7   22.88    2.42
   5   6  -7   22.62    2.70
   5   6   7   22.22    2.02
   5   6  -7   27.96    2.56
  -5   6  -7   22.75    2.53
  -5   6   7   25.65    2.58
  -5   6  -7   22.14    2.45
   5   6  -8    1.79    0.88
  -5   6   8    3.31    1.01
   5   6   8    2.38    0.70
   5   6  -8    2.56    0.84
   5   6  -8    2.46    1.03
  -5   6  -8    1.83    0.71
  -5   6  -8    3.29    1.02
  -5   6   9    6.60    1.43
   5   6  -9    6.53    1.52
   5   6  -9    3.51    1.11
   5   6  -9    5.75    1.08
  -5   6  -9    4.39    1.07
  -5   6  10    3.13    0.95
   5   6 -10    4.88    1.31
   5   6 -10    4.65    1.16
   5   6 -10    3.35    0.78
  -5   6 -10    3.54    0.81
   5   6 -11   12.93    2.07
  -5   6  11   12.23    1.73
   5   6 -11   13.51    1.51
   5   6 -11   11.62    1.87
  -5   6 -11   12.32    1.55
  -5   6  12   -0.24    0.36
   5   6 -12    0.32    0.48
  -5   6  12    0.15    0.26
   5   6 -12    0.37    0.57
   5   6 -13    8.26    1.55
  -5   6  13    7.72    1.32
   5   6 -13    9.70    1.55
   5   6 -13    8.01    0.97
  -5   6 -13    8.27    1.41
   5   6 -14   29.47    2.69
  -5   6  14   33.18    2.56
   5   6 -14   25.49    2.31
   5   6 -14   21.70    1.52
  -5   6  15   42.96    2.80
   5   6 -15   36.81    2.75
   5   6 -15   34.98    2.44
   5   6 -16    2.96    0.84
   5   6 -16    3.15    0.64
  -5   6  17    0.91    0.46
   5   6 -17    1.44    0.49
  -5   6 -17    0.69    0.35
   5   7   0   -0.29    0.36
   5   7  -1    0.10    0.33
   5   7   1    0.88    0.35
   5   7  -1    1.34    0.44
   5   7   2    2.97    0.51
   5   7  -2    3.34    0.62
   5   7  -3    8.91    0.97
   5   7   3    6.51    0.68
   5   7  -4   12.05    1.14
   5   7  -5    7.03    0.82
  -5   7   6    5.24    0.75
   5   7  -6   10.91    1.01
   5   7   7    1.12    0.35
   5   7  -7    0.88    0.20
   6   0   0 4790.62   58.60
  -6   0   0 3766.74   42.47
  -6   0   1   -0.30    0.81
  -6   0  -1    0.01    0.38
   6   0   1    0.22    0.83
  -6   0   2  146.96    8.87
   6   0  -2  140.54   10.63
   6   0   2  143.85   10.74
  -6   0  -2  139.60    7.79
  -6   0   3   -0.17    0.71
  -6   0  -3   -0.19    0.67
   6   0   3    0.82    1.09
   6   0  -4  632.84   16.76
  -6   0   4  657.86   19.88
  -6   0  -4  663.66   16.24
  -6   0   5    0.15    0.54
   6   0  -5   -0.05    0.64
  -6   0  -5    0.19    0.45
   6   0   5   -1.64    1.24
  -6   0   6    1.03    1.07
  -6   0  -6    1.70    0.93
   6   0   6    0.64    0.63
  -6   0   7   -0.82    0.81
   6   0   7   -0.22    0.68
   6   0   8 2256.11   48.13
  -6   0   8 1891.36   39.08
  -6   0   9    0.26    1.09
   6   0   9   -0.25    0.92
  -6   0  10 1233.87   33.66
  -6   0  11   -0.70    1.25
   6   0 -11   -0.16    0.59
  -6   0  12  428.10   20.98
   6   0 -12  428.28   21.00
  -6   0  13    0.16    1.03
   6   0 -13    0.23    1.08
  -6   0  14    1.57    0.87
   6   0 -14    0.66    0.77
  -6   0  15    0.66    0.84
   6   0 -15    0.05    1.64
  -6   0  16    2.00    2.39
   6   0 -16    2.45    1.65
   6   0  17   -0.16    0.55
   6   0 -17    0.82    1.10
  -6   0  17    0.29    1.54
   6   0 -17   -0.25    2.67
  -6   0 -17    0.89    1.60
  -6   0  18  425.51   12.55
   6   0 -18  398.03   13.14
   6   0  18  481.30   15.29
  -6   0  18  482.51   26.68
  -6   0 -18  499.65   30.09
   6   0 -18  430.37   25.92
   6   0  19   -5.30    1.69
   6   0 -19    0.08    0.79
  -6   0  19   -4.14    2.66
   6   0 -19   -4.07    2.81
  -6   0  20  578.65   15.21
   6   0 -20  755.43   18.53
   6   0  20  674.57   18.54
  -6   0 -20  632.08   35.13
  -6   0  20  683.98   33.69
  -6   0  21    0.83    0.95
   6   0 -21    0.20    0.83
   6   0  21    1.03    1.19
  -6   0  22    0.38    0.64
  -6   0  22    0.81    0.82
   6   0  22    0.42    0.91
   6   0 -22    1.05    0.99
  -6   0  23   -0.84    0.40
   6   0 -23    0.87    0.71
  -6   0  23   -0.05    0.97
   6   0  23   -0.17    0.66
  -6   0  24    1.22    0.61
   6   0  24    0.90    1.15
   6   0 -24   -0.06    0.44
   6   0  24    0.13    1.10
  -6   0  25    0.82    0.81
   6   0 -25    0.61    0.59
   6   0  25    0.13    0.80
   6   0  25   -0.20    0.65
  -6   0  26   37.31    3.73
  -6   0  26   41.27    4.36
   6   0  26   36.73    4.10
   6   0  26   36.60    3.44
  -6   0  27    0.78    1.05
  -6   0  28  164.46    6.97
   6   0  28  163.02    7.39
  -6   0  28  165.36    7.75
  -6   0  29   -0.16    0.58
  -6   0  30  209.12    6.57
  -6   0  30  201.41    6.99
   6   0  30  207.51    6.84
   6   0  31   -0.11    0.41
  -6   0  31   -0.07    0.43
  -6  -1   0   22.87    3.13
  -6   1   0   23.55    3.99
   6   1   1  168.64   10.84
  -6  -1   1  142.03    8.09
  -6  -1  -1  134.62    7.22
  -6   1   1  146.14    9.99
  -6   1  -1  159.92   10.29
   6   1  -2  331.00   14.37
   6   1  -2  308.51   15.74
  -6  -1   2  337.33   13.11
  -6  -1  -2  322.00   10.50
  -6   1   2  338.72   15.40
  -6   1  -2  321.57   14.58
   6   1  -3  450.90   16.81
  -6  -1  -3  422.58   11.41
  -6   1   3  483.06   18.80
  -6  -1   3  468.22   16.32
  -6   1  -3  437.64   17.05
  -6  -1   4   11.13    2.62
   6   1  -4   13.72    2.95
  -6   1   4   13.56    3.25
  -6   1  -4   13.18    2.96
   6  -1   4   11.44    3.33
   6  -1  -4   16.91    2.07
   6   1   4   11.41    3.23
  -6  -1  -4   13.96    1.96
  -6   1   5  485.17   19.77
   6   1  -5  461.27   17.34
   6  -1   5  477.86   20.45
  -6  -1   5  456.66   17.14
  -6   1  -5  474.85   17.84
  -6  -1  -5  456.48    9.06
  -6   1   6 1097.62   30.55
   6  -1   6 1076.13   31.71
  -6  -1   6 1044.33   27.41
   6   1   7   40.13    6.42
  -6   1  -7   32.94    4.84
  -6  -1   7   26.96    4.57
  -6   1   7   31.41    5.35
  -6   1   8  225.94   14.85
   6   1   8  213.47   15.14
   6  -1   8  269.15   16.56
  -6   1  -8  236.14   12.34
  -6  -1   8  222.48   13.44
   6  -1   9   71.57    9.02
  -6   1  -9   78.52    6.87
  -6  -1   9   67.92    7.81
  -6   1   9   68.53    8.47
  -6  -1  10    6.79    2.49
  -6   1  10    8.86    3.24
   6  -1  10   10.21    3.75
  -6  -1  11    2.00    1.42
  -6   1  11   -0.02    1.36
   6  -1  11    2.85    2.30
   6  -1 -11    0.97    1.26
   6  -1 -12  577.51   26.80
  -6  -1  12  627.16   25.51
  -6   1  12  639.06   28.50
  -6   1  13   15.64    4.62
   6  -1  13   11.03    4.46
   6  -1 -13   14.15    4.31
  -6  -1 -13    9.29    3.72
  -6  -1  13   16.63    4.27
  -6  -1 -14   78.71   10.32
  -6  -1  14   82.65    9.80
   6  -1  14   93.41   12.26
   6  -1 -14   81.18   10.68
  -6   1  14   77.70   10.18
  -6  -1  15   12.10    3.94
  -6  -1 -15   12.77    4.34
  -6   1  15   12.29    3.79
   6  -1  15   11.83    4.46
   6  -1 -15   12.30    4.30
   6  -1  16  283.01   11.63
   6  -1  16  333.53   24.59
   6  -1 -16  291.85   21.77
  -6  -1  16  260.37   18.53
  -6  -1 -16  288.61   21.54
  -6   1  16  298.33   20.78
  -6   1  17  140.66    7.38
   6   1 -17  176.91    8.39
   6  -1  17  141.06    8.27
   6  -1 -17  154.77    8.14
  -6  -1 -17  148.81   15.94
   6  -1 -17  149.12   16.03
   6  -1  17  172.51   18.26
  -6  -1  17  145.49   14.28
   6  -1  17  153.35    8.64
  -6   1  17  126.54   13.86
  -6   1  18  149.35    7.77
   6   1  18  134.65    7.85
   6  -1 -18  152.92    8.28
   6  -1  18  141.91    8.54
   6   1 -18  169.09    8.44
  -6  -1 -18  150.75   16.45
   6  -1  18  154.43   17.83
  -6   1 -18  166.77   17.35
  -6  -1  18  152.80   14.80
   6  -1  18  142.11    8.52
  -6   1  18  141.95   14.90
   6  -1 -18  160.34   17.12
  -6   1  19   43.49    4.20
  -6  -1  19   52.21    4.39
   6   1 -19   38.84    4.05
   6  -1 -19   45.97    4.61
   6   1  19   51.37    4.79
   6  -1  19   47.43    5.04
  -6  -1 -19   48.56   10.07
   6  -1  19   46.16   10.43
   6  -1 -19   48.79    9.38
  -6  -1  19   44.73    8.51
   6  -1  19   47.80    4.89
  -6   1 -19   51.37    9.30
  -6   1  20  112.29    6.91
  -6  -1  20  101.71    6.20
   6  -1  20  100.35   15.37
  -6  -1  20  130.18   14.70
   6  -1  20  106.37    7.39
   6  -1 -20  105.53    7.02
   6  -1  20  117.60    8.00
  -6  -1  21  375.47   12.13
  -6   1  21  352.40   12.36
   6  -1  21  387.88   14.10
   6  -1 -21  354.35   12.80
   6  -1  21  360.36   14.00
   6   1 -21  361.18   12.68
   6   1  21  386.46   13.56
  -6  -1  22  111.66    6.66
  -6   1  22  103.62    6.73
   6  -1  22  108.97    7.36
  -6   1  22  130.47    8.39
   6   1  22  112.73    7.24
   6  -1 -22  125.99    7.67
   6   1  22  121.44    7.57
  -6   1  23    1.80    0.94
  -6  -1  23    0.99    0.67
   6  -1  23   -0.27    0.88
   6  -1 -23    2.27    1.05
  -6   1  23    2.21    1.15
   6   1  23   -0.43    0.55
   6   1  23    2.06    1.08
  -6  -1  24    1.01    0.73
  -6   1  24    1.32    0.65
   6  -1  24   -0.24    0.65
   6  -1  24    1.84    1.22
   6  -1 -24    1.51    0.86
   6   1  24    0.28    0.69
   6   1  24    2.17    1.18
  -6  -1  25    0.76    0.63
  -6   1  25    2.03    1.06
  -6  -1  25    1.22    1.16
   6  -1  25    2.22    1.25
   6   1  25    0.35    0.46
  -6   1  26   65.80    4.91
   6  -1  26   63.43    4.73
  -6   1  26   68.39    5.37
   6   1  26   62.45    4.75
   6  -1  26   55.17    4.89
  -6  -1  26   63.32    5.28
   6   1  26   63.37    4.79
  -6   1  27    0.36    0.58
  -6  -1  27    0.99    0.64
   6  -1  27    2.02    0.99
  -6   1  27    0.67    0.43
  -6  -1  27    1.37    0.92
   6   1  27    1.19    0.64
   6   1  27    1.83    0.77
   6   1 -28   10.47    1.54
  -6   1  28   15.61    2.18
   6  -1  28   12.77    2.18
  -6   1  28   10.93    1.91
  -6  -1  28   11.23    1.93
   6   1  28   11.98    1.77
  -6   1  29   46.10    3.44
  -6  -1  29   42.61    3.45
  -6   1  29   43.58    3.31
   6   1  29   39.21    3.08
  -6   1  30   53.95    3.37
  -6  -1  30   44.10    3.12
  -6   1  30   50.34    3.07
  -6   1  31    2.24    0.65
   6   1  31    1.33    0.71
   6  -1  31    1.95    0.67
  -6  -1  31    1.36    0.64
   6   2   0   80.68    7.01
   6   2   0   94.76    8.95
   6   2  -1   58.50    6.29
   6   2  -1   59.02    7.06
   6   2   1   55.21    6.88
   6   2   1   46.94    5.97
   6   2   1   56.43    5.64
  -6   2   1   61.85    7.97
  -6   2  -1   53.73    7.43
   6   2  -2  104.73    8.81
   6   2  -2  107.62    9.62
   6   2   2  104.01    9.41
   6  -2   2  108.06   10.92
   6   2   2  137.20    9.79
  -6  -2  -2  110.02    6.68
   6   2   2  101.57    7.20
  -6   2   2  102.85   10.25
  -6   2  -2  102.89   10.24
   6   2  -3  150.91   11.42
  -6  -2  -3  145.06    7.49
  -6  -2  -3  167.62    9.22
  -6   2   3  147.51   12.49
   6   2  -3  161.81   11.39
  -6   2  -3  141.47   12.04
  -6  -2  -4  100.20    7.70
   6   2  -4   98.50    9.32
  -6   2   4   88.47    9.94
   6   2  -4   98.19    9.13
  -6   2   5   14.78    4.08
   6  -2   5   13.63    3.58
   6   2   5    7.46    2.82
   6   2  -5   19.67    4.46
  -6  -2  -5   20.47    3.76
  -6   2   6   12.18    3.81
   6   2  -6    8.75    3.31
   6   2   6   10.42    3.39
  -6   2  -6   16.36    4.34
  -6  -2  -6   11.93    3.09
  -6  -2  -7    1.23    1.42
  -6   2   7    1.01    0.68
   6  -2   7    5.05    2.25
   6   2  -7    3.66    2.30
   6   2   7    0.71    0.90
  -6   2  -7    1.05    1.45
  -6  -2  -8    0.06    1.40
  -6   2   8    0.23    0.70
   6  -2   8   -0.62    0.89
   6   2  -8    0.61    0.63
   6   2   8    1.00    0.85
  -6   2  -8   -1.32    1.14
   6  -2   9   85.76    9.88
   6   2  -9   62.27    8.74
   6   2   9   50.19    8.18
  -6   2  -9   74.36    9.00
  -6   2   9   57.79    9.00
  -6  -2  -9   66.84    8.12
  -6   2 -10    2.98    1.50
  -6   2  10    3.77    2.92
   6  -2  10    1.59    1.94
  -6  -2 -10    1.84    1.78
  -6   2  11   20.33    5.40
   6   2 -11   20.68    5.15
  -6  -2 -11   22.28    5.12
  -6  -2 -12   45.63    7.76
   6  -2  12   53.00    8.59
  -6   2 -12   37.25    6.11
  -6  -2  12   45.12    7.48
  -6   2  12   45.71    8.62
   6   2 -12   36.96    7.40
   6  -2  13  129.50   13.99
  -6  -2 -13  112.28   12.28
  -6  -2  13  104.52   11.89
  -6   2  13  105.63   13.22
   6   2 -13   73.27   10.86
  -6  -2 -14   12.29    4.35
  -6   2  14   10.47    4.20
   6  -2  14   13.83    2.57
  -6  -2  14   11.64    4.12
  -6   2  14   11.66    2.15
  -6   2  15    1.12    0.93
  -6  -2  15    0.82    1.41
  -6  -2 -15   -1.84    3.40
  -6   2  15    2.36    1.59
   6  -2  15    0.30    0.73
   6  -2 -15    1.14    0.42
   6   2  15    1.35    1.42
  -6   2  16  186.85    8.86
  -6  -2 -16  199.63   18.70
  -6  -2  16  173.31   16.23
   6  -2  16  193.66   10.13
  -6   2  16  150.21   15.77
   6  -2 -16  193.38    9.15
   6   2 -16  220.64    9.07
   6   2  16  202.96    9.79
  -6   2  17    1.09    0.79
  -6   2  17    1.22    0.77
  -6  -2  17   -1.88    1.92
  -6  -2 -17   -0.27    2.68
   6  -2  17   -1.04    1.17
  -6  -2  17    0.49    0.79
   6  -2 -17    0.59    1.02
   6   2  17   -0.12    0.88
  -6   2  18   11.23    2.16
  -6  -2  18    8.36    2.88
  -6  -2 -18   11.31    3.96
  -6   2 -18    6.22    2.29
   6  -2  18   13.35    2.74
   6  -2 -18   11.39    2.33
   6   2 -18   12.87    2.25
   6   2  18   13.49    2.72
  -6   2  19   22.31    3.13
   6  -2  19   21.69    3.46
   6  -2 -19   24.66    3.41
   6  -2  19   22.80    3.55
   6   2  19   21.94    3.32
  -6   2  20   54.36    4.89
   6  -2  20   59.56    5.85
   6  -2 -20   56.44    5.01
   6  -2  20   57.21    5.52
   6   2  20   56.04    5.38
  -6   2  21   11.33    2.26
   6  -2  21   10.48    2.30
   6  -2 -21   10.35    2.10
  -6   2  21   11.78    2.40
   6  -2  21    9.92    2.35
   6   2  21   11.38    2.42
  -6   2  22   40.44    4.14
   6  -2  22   48.30    5.04
  -6  -2  22   44.01    4.59
   6  -2  22   45.54    4.84
  -6   2  22   55.04    5.09
   6  -2 -22   40.37    4.13
   6   2  22   44.35    4.69
  -6   2  23   39.44    4.06
   6  -2  23   39.57    4.41
   6  -2  23   43.85    4.72
   6   2  23   34.03    3.95
  -6   2  24   56.38    4.68
   6   2 -24   61.38    4.69
   6  -2  24   62.41    5.39
  -6  -2  24   59.07    5.07
   6  -2 -24   59.41    4.75
   6  -2  24   55.95    5.12
  -6   2  24   65.32    5.09
   6   2  24   54.31    4.92
   6   2 -25   16.68    2.31
   6  -2  25   16.98    2.67
  -6  -2  25   19.00    2.78
   6   2  25   15.95    2.58
  -6   2  26    0.79    0.70
   6   2 -26    1.07    0.67
   6  -2  26    1.82    0.97
   6  -2  26    1.20    0.69
  -6   2  26    1.20    0.71
  -6  -2  26    1.43    0.72
   6   2  26    0.99    0.71
   6   2  27   12.10    2.21
  -6   2  27   11.13    1.80
   6  -2  27    8.91    1.66
   6  -2  27    9.55    1.83
  -6  -2  27    8.24    1.56
   6   2  27    9.21    1.77
   6   2 -28   -0.03    0.32
   6   2  28   -0.96    0.62
  -6   2  28    0.12    0.32
  -6  -2  28   -0.92    0.57
   6   2  28   -0.71    0.80
   6   2  29   36.14    2.98
  -6   2  29   39.25    2.88
   6  -2  29   32.43    2.40
   6  -2  29   39.13    3.01
   6   2  30    0.58    0.53
  -6   2  30    2.47    0.66
  -6  -2  30    0.25    0.40
   6  -2  30    2.30    0.65
  -6  -2  30    0.17    0.35
   6   3   0  522.19   24.34
   6   3   0  487.92   21.20
   6   3   1  146.99   12.91
   6   3  -1  147.35   12.01
   6   3   1  120.58   10.10
  -6   3   1  133.36   14.24
   6   3   2   25.54    5.45
   6   3  -2   21.19    4.71
  -6   3   2   27.32    6.58
   6   3   3   69.78    8.81
   6   3  -3   78.53    9.20
  -6   3   3   75.66   10.75
   6   3   4   91.65   10.27
  -6   3  -4  108.86   13.55
   6   3  -4  107.70   11.02
  -6   3   4   86.32   11.71
   6   3   5   36.62    6.69
  -6   3  -5   51.63    9.24
   6   3  -5   45.55    7.45
  -6   3   5   38.44    7.98
   6   3   6   69.54    9.08
  -6   3  -6   82.58   11.47
  -6   3   6   76.50   11.27
   6   3  -6   91.08   10.72
  -6   3  -7    7.01    3.57
   6   3   7    3.90    2.41
   6   3  -7    5.99    3.18
  -6   3   7    5.31    3.21
  -6   3  -8   13.51    4.60
   6   3   8    7.16    3.11
  -6   3   8    4.49    3.15
   6   3  -8    9.35    3.56
   6   3   9  143.39   13.86
  -6   3  -9  127.59   13.80
   6   3  -9  162.41   15.76
  -6   3   9  133.73   15.87
   6   3 -10   58.31    5.00
   6   3  10   57.71    8.92
  -6   3 -10   52.04    8.49
   6   3 -10   70.17   10.58
   6   3 -10   68.56    5.24
   6   3  10   58.56    4.51
   6   3  10   49.47    4.51
   6   3 -10   59.63    4.88
   6   3  10   67.39    5.29
   6   3 -11   84.07    5.87
   6   3  11   79.56    5.82
   6   3  11   86.96    5.66
  -6   3  11  110.70    6.77
   6   3 -11   77.73    5.94
   6  -3  11   80.85    6.27
   6   3  11   80.58   10.82
   6   3 -11   94.32   12.30
   6   3 -11   86.03    5.99
   6   3  11   85.98    5.46
   6   3  11   88.31    5.96
   6   3 -11   70.88    5.28
   6   3  11   86.55    6.08
  -6   3  11   85.66    4.95
   6   3 -12  117.39    7.01
   6   3  12  134.50    7.87
   6   3 -12  127.63    7.71
   6   3  12  131.75    7.05
  -6   3  12  149.87    7.89
   6   3  12  121.30   13.33
  -6   3 -12   95.46   11.70
   6  -3  12  125.45    7.89
   6   3 -12  128.14   14.72
   6   3  12  143.43    7.81
   6   3 -12  131.67    7.50
   6  -3  12  110.17    6.77
   6   3 -12  132.11    7.33
   6   3  12  103.07    6.82
  -6   3  12  129.39    6.09
   6   3  13  216.74    9.16
   6   3  13  222.19   10.31
  -6   3  13  210.70    9.40
   6   3 -13  214.77    9.42
   6   3 -13  214.30   10.20
   6  -3  13  237.02   11.07
   6   3  13  231.87   10.08
   6  -3  13  203.34    9.46
  -6   3  13  219.76    8.06
   6   3 -13  215.95    9.45
   6   3  13  223.73   10.27
  -6   3  14   15.67    2.55
   6   3  14   10.40    2.45
   6   3 -14   13.44    2.41
   6   3 -14   13.32    2.65
   6   3  14   11.28    2.32
   6   3 -14   15.45    5.58
   6  -3  14   13.63    2.75
   6  -3  14   14.12    2.81
   6   3  14   17.97    3.08
   6  -3 -14    8.92    1.40
   6   3  14   12.02    2.63
   6   3 -14   16.05    2.67
  -6   3  15   85.14    5.70
   6   3 -15   72.90    5.93
   6   3  15   84.52    6.78
  -6   3  15   73.79    5.69
   6   3 -15   87.50    5.84
   6  -3  15   83.53    6.79
  -6  -3  15   55.16   10.23
   6   3 -15   54.76   10.86
   6  -3 -15   93.03    6.13
   6  -3  15   72.88    6.00
   6   3  15   90.06    6.37
   6   3 -15   81.95    5.89
   6   3  15   99.06    6.96
   6   3  16  134.03    9.01
  -6   3  16  154.30    8.27
   6   3 -16  134.32    7.96
   6   3 -16  160.82    7.92
   6  -3  16  152.80    9.21
   6  -3  16  140.52    8.21
   6   3  16  174.45    8.95
   6  -3 -16  154.36    7.95
   6   3 -16  163.20    8.02
   6   3  16  141.83    8.37
   6   3  17  138.46    9.07
  -6   3  17  149.07    8.11
   6   3 -17  171.01    8.99
   6  -3  17  167.71    9.59
   6   3  17  155.80    8.48
   6  -3  17  153.42    8.67
   6  -3 -17  132.36    7.34
   6   3  17  147.73    8.61
   6   3 -17  183.01    8.51
   6   3 -18   -0.08    0.92
  -6   3  18    0.65    0.64
   6   3  18    1.42    1.20
   6  -3  18    1.69    1.12
   6   3  18   -0.18    0.72
   6  -3 -18    1.22    0.85
   6  -3  18   -0.07    0.51
   6   3  18    1.21    0.96
  -6   3  19   11.53    2.19
   6   3  19   10.50    2.52
   6   3 -19   15.29    2.66
   6  -3  19    9.91    2.25
   6  -3 -19    7.27    1.55
   6  -3  19    9.71    2.25
   6   3  19   11.38    2.18
   6   3  19    9.98    2.31
   6   3 -20    3.79    1.25
   6   3  20    3.58    1.56
  -6   3  20    3.85    1.17
   6  -3  20    3.41    1.60
   6  -3  20    3.67    1.51
   6   3  20    3.19    1.20
   6   3  20    4.48    1.55
   6   3  21   46.40    4.86
   6   3 -21   43.47    4.11
  -6   3  21   47.20    4.34
   6  -3  21   45.17    4.73
   6  -3 -21   34.46    3.36
   6  -3  21   46.21    4.57
   6   3  21   52.90    4.46
   6   3  21   52.47    4.97
   6   3  22   20.98    3.30
   6  -3  22   19.47    3.06
   6  -3  22   21.03    3.07
   6  -3 -22   18.42    2.39
   6   3  22   22.02    2.66
  -6  -3  22   15.51    2.41
   6   3  22   20.87    3.09
   6   3  23    2.42    1.17
  -6   3  23    2.42    0.92
   6  -3  23    2.91    1.15
  -6  -3  23    0.92    0.46
   6   3  23    3.50    1.34
   6   3  23    1.65    0.94
   6   3  24  221.51    8.86
   6  -3  24  211.10    8.99
   6   3 -24  186.65    7.41
   6   3  24  200.51    7.08
   6   3  24  187.11    8.33
   6   3  25   75.93    4.86
   6   3 -25   64.21    4.04
   6  -3  25   75.87    4.98
   6  -3  25   81.75    5.03
   6   3  25   67.15    4.70
  -6   3  26   60.97    3.87
   6  -3  26   54.99    3.91
   6   3  26   54.10    3.75
   6  -3  26   64.62    4.09
   6   3  27   24.88    2.21
  -6   3  27   23.29    2.18
   6  -3  27   24.40    2.33
   6   3 -27   22.08    1.91
   6  -3  27   27.24    2.48
  -6  -3  28    9.73    1.29
   6   3  28   31.49    2.13
   6   4   0  551.09   15.24
  -6   4   0  579.94   37.83
   6   4   0  579.33   15.37
  -6   4   0  576.83   15.07
  -6   4   0  613.32   14.08
   6   4   0  543.70   15.49
   6   4   0  533.12   14.63
   6   4  -1    2.87    1.39
   6   4   1    3.27    1.34
   6   4  -1    4.92    1.33
  -6   4  -1    0.39    3.30
  -6   4   1   11.78    5.94
   6   4  -1    3.60    1.28
   6   4   1    4.19    1.11
   6   4  -1    4.01    0.92
  -6   4  -1    4.58    1.39
  -6   4  -1    4.17    1.44
  -6   4   1    4.17    1.29
   6   4   1    5.36    1.74
   6   4  -1    5.03    1.81
   6   4  -1    2.73    1.25
   6   4   1    5.48    1.44
   6   4  -1    5.96    1.51
   6   4   1    3.99    1.25
   6   4  -2   13.73    2.50
   6   4  -2   10.67    1.76
   6   4  -2    3.85    2.36
  -6   4  -2   11.65    5.25
   6   4  -2   10.32    2.14
   6   4  -2   14.01    2.08
   6   4   2    9.22    1.85
   6   4  -2   12.84    2.38
  -6   4   2   10.02    1.82
  -6   4  -2   12.90    2.23
   6   4  -2   10.63    2.26
   6   4  -2   11.36    2.26
   6   4   2   12.62    2.20
   6   4   2   10.10    1.84
   6   4   2   12.39    2.50
  -6   4   2   11.82    3.37
  -6   4  -2   11.86    2.33
   6   4   3    0.22    0.85
   6   4  -3   -0.27    1.51
  -6   4  -3    1.57    3.50
   6   4  -3    1.31    1.16
   6   4   3    1.47    0.48
   6   4   3    0.77    0.59
   6   4  -3    0.62    0.86
  -6   4   3    1.76    1.25
  -6   4   3   -0.01    0.76
   6   4  -3    1.58    0.75
  -6   4  -3    1.91    0.90
   6   4  -3    1.87    0.70
   6   4   3    0.96    0.88
   6   4  -3    0.09    0.61
   6   4   3    1.52    1.15
  -6   4  -3    1.29    0.93
   6   4  -4   59.83    4.43
   6   4  -4   50.15    4.43
   6   4   4   53.95    4.58
   6   4  -4   35.77    7.40
  -6   4  -4   46.56   10.74
   6   4  -4   58.94    4.93
   6   4   4   59.65    4.82
   6   4  -4   50.86    4.87
   6   4   4   55.55    3.88
   6   4  -4   47.67    4.95
  -6   4  -4   53.61    4.80
  -6   4   4   47.15    3.96
  -6   4   4   51.98    4.51
   6   4  -4   50.72    4.84
   6   4   4   55.04    4.53
   6   4   4   55.55    4.93
   6   4   5   81.31    5.68
   6   4  -5   62.03    5.03
  -6   4  -5   64.99   11.72
   6   4  -5   82.09    5.91
   6   4  -5   70.65    5.82
   6   4   5   73.49    5.38
  -6   4  -5   75.23    5.65
   6   4  -5   69.83    5.69
   6   4  -5   69.97    5.19
   6   4   5   76.67    5.35
  -6   4   5   72.76    5.18
   6   4   5   74.35    5.66
  -6   4   5   75.88    5.01
   6   4  -5   69.52    5.69
   6   4  -6   60.04    4.21
   6   4  -6   44.31    4.30
   6  -4   6   54.25    4.67
  -6   4  -6   37.28    9.03
   6   4  -6   36.36    8.22
   6   4   6   54.94    4.63
   6   4   6   58.22    3.98
   6   4  -6   52.57    5.10
   6   4  -6   57.47    4.90
   6   4  -6   54.98    5.15
  -6   4  -6   49.55    4.60
  -6   4   6   54.21    4.53
   6   4  -6   50.85    4.80
   6   4   7   13.04    2.31
   6   4   7   11.84    2.06
  -6   4  -7   15.84    5.90
   6  -4   7   14.04    2.47
   6   4  -7    4.07    3.25
   6   4   7   14.99    2.54
   6   4   7   18.78    2.81
   6   4   7   13.53    1.91
   6   4  -7   11.42    2.37
  -6   4  -7   11.39    2.37
   6   4  -7   11.82    2.39
   6   4  -7   15.19    2.62
  -6   4   7   12.87    2.20
  -6   4   8  277.18   11.02
   6   4   8  302.66   10.57
   6   4   8  278.98   10.90
   6   4  -8  239.10   10.12
  -6   4  -8  220.19   20.34
   6   4  -8  236.91   20.20
   6   4   8  291.45   10.60
   6   4   8  309.86   11.68
   6   4   8  274.37    8.55
   6   4  -8  286.63   11.59
  -6   4   8  283.57   10.03
   6   4  -8  257.31   11.15
  -6   4  -8  271.23   10.95
   6   4  -8  283.10   10.76
   6   4  -9   69.83    5.59
  -6   4   9   69.23    5.39
   6   4   9   68.81    5.48
  -6   4  -9   47.56    9.29
   6   4  -9   54.22    9.96
   6   4   9   65.13    5.13
   6   4   9   72.00    4.34
   6   4   9   70.85    5.56
   6   4  -9   70.78    5.67
   6   4  -9   60.16    5.45
  -6   4   9   67.02    4.80
   6   4  -9   64.88    5.13
   6   4 -10    3.24    1.18
   6   4  10    2.51    1.15
   6   4 -10    1.33    1.15
   6   4  10    2.26    1.11
  -6   4  10    1.93    0.94
   6  -4  10    2.88    1.24
   6   4  10    1.52    0.67
   6   4  10    2.71    1.13
   6   4  10    2.15    0.98
   6   4 -10    1.29    0.90
  -6   4  10    2.15    0.95
   6   4 -10    3.30    1.62
   6   4  11   14.46    2.39
  -6   4  11   18.89    2.90
   6   4 -11   15.41    2.79
   6   4  11   19.30    2.52
   6   4 -11   15.29    2.57
   6  -4  11   16.30    2.84
   6   4  11   20.88    2.26
   6   4  11   20.98    2.94
   6   4  11   19.94    3.03
  -6   4  11   19.88    2.60
   6   4 -11   16.24    2.96
   6   4 -11   20.44    3.02
   6   4  12  425.51   14.00
   6  -4  12  451.85   14.80
  -6   4  12  484.88   14.50
   6   4 -12  477.29   15.50
   6   4  12  439.14   14.29
   6   4 -12  415.90   14.33
   6   4 -12  417.44   14.93
  -6   4  13   59.07    5.01
   6   4 -13   62.06    5.67
   6   4  13   49.51    4.81
   6  -4  13   53.96    5.18
   6   4  13   55.84    5.15
   6   4 -13   56.22    5.59
   6   4 -13   64.29    5.63
  -6   4  13   60.33    4.50
  -6   4  14   18.42    2.82
   6   4 -14   18.60    3.10
   6   4  14   13.32    2.61
   6  -4  14   15.45    2.92
   6   4  14   17.56    2.96
   6   4 -14   19.09    3.31
   6   4 -15   53.20    5.10
   6  -4  15   52.61    5.18
  -6   4  15   68.01    5.20
  -6   4  15   49.93    4.57
   6   4  15   46.10    4.65
   6   4  15   48.80    4.69
   6   4 -15   55.59    5.18
   6   4  16   99.86    6.74
   6  -4  16  105.29    7.20
  -6   4  16  117.06    6.87
   6   4 -16   91.58    6.56
   6   4  16   90.60    6.34
   6   4 -16   99.82    6.71
   6   4  17   68.60    5.51
   6   4 -17   70.92    5.62
   6  -4  17   64.04    5.49
  -6   4  17   66.46    5.08
   6   4  17   66.41    5.36
   6   4 -17   74.47    5.64
  -6   4  18  122.10    6.68
   6  -4  18  137.28    7.91
   6   4 -18  122.26    7.07
   6   4  18  140.32    7.51
   6   4 -18  130.40    6.95
  -6   4  19    0.30    0.75
   6   4  19    0.11    0.71
   6   4 -19    1.39    1.17
   6  -4  19    0.24    0.67
   6   4  19   -0.04    0.59
   6   4 -19    0.66    0.75
   6   4  20   69.21    4.84
   6  -4  20   80.86    5.65
  -6   4  20   76.37    4.89
   6   4 -20   66.23    4.73
   6   4 -20   75.67    4.65
  -6   4 -20   71.78    4.66
   6  -4  21   28.11    3.20
  -6   4  21   32.12    3.02
   6   4  21   18.69    2.36
   6   4 -21   26.59    2.88
  -6   4 -21   23.31    2.39
   6   4 -21   23.45    2.60
  -6   4  22   61.78    3.95
   6   4 -22   66.68    4.34
   6   4  22   49.70    3.51
   6   4 -22   58.97    3.74
  -6   4 -22   57.95    3.51
  -6  -4  23    2.87    0.85
   6  -4  23    9.59    1.73
  -6   4  23    5.87    1.12
   6   4  23    6.06    1.26
   6   4 -23    8.62    1.33
   6   4 -24   48.90    3.14
   6  -4  24   49.86    3.43
  -6   4  24   43.67    2.70
   6   4 -24   47.53    2.64
   6   4 -25   30.40    2.16
  -6   4  25   24.27    1.67
   6   4 -25   29.38    2.22
   6  -4  26   69.49    3.14
   6   5   0    9.03    2.06
   6   5   0   11.09    2.29
   6   5   0   10.23    1.88
   6   5   0    9.04    2.13
  -6   5   0   10.63    2.02
  -6   5   0    8.10    1.91
   6   5   1    8.83    1.93
   6   5   1    6.57    1.53
   6   5  -1    7.20    1.84
   6   5   1    7.98    1.63
   6   5  -1    7.14    1.88
   6   5   1    7.24    1.81
  -6   5   1    7.27    1.81
   6   5  -1    6.33    1.84
  -6   5   1    8.74    1.84
  -6   5  -1    6.28    1.49
  -6   5  -1    6.38    1.73
   6   5   1    6.28    1.79
   6   5   2    4.10    1.50
   6   5  -2    2.14    0.85
   6   5  -2    3.18    1.37
   6   5   2    4.22    1.18
   6   5   2    3.19    1.34
  -6   5   2    2.99    0.88
  -6   5  -2    2.75    1.05
  -6   5   2    3.79    1.25
  -6   5  -2    2.33    1.09
   6   5   3    8.01    1.77
   6   5  -3    6.97    1.70
   6   5  -3    7.73    1.61
   6   5   3    7.81    1.84
   6   5  -3    5.00    1.69
  -6   5   3    5.26    1.44
  -6   5  -3    5.21    1.60
  -6   5   3    5.62    1.54
   6   5  -3    7.53    1.90
   6   5  -3    7.49    1.87
   6   5  -4   56.30    4.32
   6   5  -4   53.73    4.60
   6   5  -4   58.50    5.20
   6   5   4   51.82    3.85
   6   5   4   52.93    4.66
  -6   5  -4   48.75    4.62
  -6   5  -4   55.26    4.43
  -6   5   4   54.88    4.56
   6   5  -4   49.46    4.87
   6   5  -5    8.91    1.98
   6   5   5    8.38    1.54
   6   5   5    9.05    2.00
   6   5  -5    9.74    2.12
   6   5  -5   10.54    2.33
  -6   5  -5    6.81    1.84
  -6   5  -5   10.60    2.08
  -6   5   5    6.55    1.59
   6   5  -5   12.42    2.44
   6   5  -6   44.64    4.31
   6   5   6   53.91    4.66
   6   5  -6   48.31    4.73
   6   5   6   55.24    3.91
  -6   5  -6   52.56    4.36
  -6   5  -6   51.12    4.82
   6   5  -6   47.88    4.84
  -6   5   6   50.66    4.26
   6   5   7    2.13    0.93
   6   5  -7    1.79    0.88
   6   5   7    0.92    0.53
   6   5  -7   -0.05    0.92
   6   5   7    1.02    0.66
  -6   5  -7    0.40    0.56
   6   5  -7    0.42    0.58
  -6   5  -7    0.22    0.55
   6   5  -7    0.72    0.51
  -6   5   7    1.83    1.08
   6   5  -8  228.47    9.93
   6   5   8  247.27    9.33
   6   5   8  266.30   10.28
   6   5   8  307.60    8.87
   6   5   8  253.45   10.31
   6   5  -8  258.44   10.76
   6   5  -8  234.18   10.65
   6   5  -8  261.93   10.39
  -6   5  -8  250.51   10.29
  -6   5  -8  261.43    9.74
  -6   5   8  277.66    9.67
   6   5  -9   65.81    5.50
   6   5   9   63.65    5.17
   6   5   9   65.83    3.97
   6   5  -9   59.23    5.20
   6   5   9   67.16    5.16
  -6   5  -9   62.21    4.72
   6   5  -9   60.64    5.05
   6   5  -9   56.64    5.22
  -6   5   9   66.24    4.66
  -6   5  -9   58.42    4.96
   6   5 -10    0.05    0.58
   6   5 -10   -0.67    0.88
   6   5  10    0.08    0.60
   6   5 -10   -0.58    0.75
   6   5 -10   -0.51    0.87
  -6   5 -10   -1.05    0.92
   6   5 -11   15.68    2.72
   6  -5  11   13.62    2.15
   6   5  11   20.38    2.13
   6   5 -11   12.66    2.38
  -6   5 -11   13.60    2.42
  -6   5  11   13.48    2.10
   6   5 -11   14.41    2.63
  -6   5  12   35.56    3.36
   6  -5  12   37.07    3.60
   6   5 -12   40.57    4.34
   6   5 -12   33.19    3.85
   6   5 -12   40.23    3.09
   6   5 -12   33.84    3.87
  -6   5 -12   36.32    3.57
  -6   5 -12   35.07    3.87
   6   5 -13    3.32    1.29
  -6   5  13    2.11    0.77
   6  -5  13    0.94    0.54
   6   5 -13    2.95    0.73
   6   5 -13    3.26    1.38
  -6   5 -13    1.89    1.01
   6   5 -13    1.47    0.92
  -6   5 -13    2.67    1.20
  -6   5  14    1.59    0.69
   6   5 -14    3.83    1.46
  -6   5  14    3.16    1.05
   6  -5  14    2.21    0.82
   6   5 -14    1.87    0.62
   6   5 -14    3.24    1.23
   6   5 -14    2.45    1.01
  -6   5 -14    2.43    1.02
  -6   5 -14    2.80    1.04
   6   5 -15   41.94    4.13
   6  -5  15   40.34    3.56
   6   5 -15   46.99    4.44
  -6   5 -15   44.85    3.72
  -6   5 -15   39.59    3.51
   6   5 -15   43.38    3.81
   6   5 -16   26.54    3.01
   6  -5  16   22.05    2.63
   6   5 -16   28.58    3.28
   6   5 -16   27.44    2.77
  -6   5 -16   25.54    2.63
  -6   5 -16   28.97    2.88
   6  -5  17   29.40    2.90
   6   5 -17   38.09    3.54
  -6   5  17   37.19    3.18
   6   5 -17   41.27    3.74
   6   5 -17   30.61    2.76
  -6   5 -17   31.04    2.64
  -6   5 -17   31.55    2.86
   6   5 -18   20.46    2.43
   6  -5  18   16.57    2.07
   6   5 -18   16.72    2.22
  -6   5 -18   21.20    2.24
  -6   5  19    0.25    0.33
   6   5 -19    0.25    0.33
   6  -5  19   -0.04    0.47
   6   5 -19    1.84    0.78
   6   5  19   -0.06    0.40
   6   5 -19    1.61    0.65
   6   5 -20   28.90    2.47
  -6   5  20   34.91    2.58
   6   5 -20   28.47    2.49
  -6   5 -20   32.29    2.38
   6   5 -20   32.55    2.47
   6  -5  21   35.93    2.36
   6   5 -21   44.82    2.74
  -6   5  21   46.83    2.76
   6   5 -21   34.20    2.41
  -6   5  21   37.05    2.37
  -6   5 -21   38.56    2.32
   6   5 -22   34.16    2.13
  -6   5  22   37.79    2.24
  -6   5 -22   30.95    1.77
   6   6   0   14.29    2.18
   6   6   0   13.48    1.84
  -6   6   0   13.63    2.03
   6   6   1    9.32    1.52
   6   6   1    8.68    1.72
   6   6  -1    9.51    1.84
   6   6  -1   10.55    1.66
  -6   6   1    8.25    1.52
  -6   6  -1    9.56    1.69
   6   6   2   26.37    2.88
   6   6  -2   24.59    2.84
   6   6   2   26.46    2.49
   6   6  -2   24.21    2.44
  -6   6  -2   24.81    2.69
  -6   6  -2   21.62    2.49
  -6   6   2   20.89    2.43
   6   6   3    0.19    0.33
   6   6   3    1.26    0.67
   6   6  -3    0.58    0.57
   6   6  -3    0.46    0.32
  -6   6  -3    0.07    0.41
  -6   6   3   -0.14    0.51
  -6   6  -3    1.44    0.72
   6   6  -4    2.57    1.06
   6   6   4    2.39    0.78
   6   6   4    4.52    1.39
   6   6  -4    2.85    1.11
  -6   6  -4    2.79    0.91
  -6   6  -4    3.68    1.14
  -6   6   4    4.36    1.14
   6   6  -5    1.15    0.75
   6   6   5    0.23    0.49
   6   6   5    2.49    1.00
  -6   6   5    1.07    0.53
  -6   6  -5    0.39    0.43
  -6   6  -5    0.97    0.62
   6   6  -6    3.30    1.04
   6   6   6    3.24    0.75
  -6   6  -6    3.01    1.01
  -6   6  -6    3.27    1.04
   6   6  -7    1.02    0.70
  -6   6   7    0.20    0.34
   6   6  -7   -0.56    0.70
   6   6   7    0.15    0.29
  -6   6  -7   -0.11    0.34
  -6   6   7    0.10    0.37
  -6   6  -7    0.90    0.62
  -6   6   8    1.16    0.73
   6   6  -8    0.31    0.36
   6   6   8    0.15    0.42
   6   6  -8    0.89    0.73
  -6   6  -8   -0.35    0.69
  -6   6  -8    0.83    0.36
   6   6  -9   39.67    3.38
  -6   6   9   48.91    3.47
   6   6   9   41.73    2.45
   6   6  -9   47.23    3.73
   6   6  -9   50.46    3.08
  -6   6  -9   50.19    3.54
  -6   6  -9   35.58    2.94
   6   6 -10    0.78    0.51
  -6   6  10    0.05    0.30
   6   6 -10    0.34    0.34
   6   6 -10   -0.47    0.82
  -6   6 -10   -0.25    0.48
  -6   6 -10    0.41    0.41
  -6   6  11   17.42    2.05
   6   6 -11   19.61    2.47
  -6   6  11   18.10    2.07
   6   6 -11   18.68    2.28
   6   6 -11   20.19    1.75
  -6   6 -11   25.35    2.39
  -6   6 -11   17.10    1.79
  -6   6  12    1.06    0.57
   6   6 -12    0.59    0.44
   6   6 -12    1.68    0.53
   6   6 -12    1.86    0.91
  -6   6 -12    0.43    0.44
  -6   6 -12    0.67    0.36
   6   6 -13    8.48    1.51
  -6   6  13    9.40    1.42
   6   6 -13    7.10    0.89
   6   6 -13    8.46    1.39
  -6   6 -13   10.69    1.42
  -6   6  14    0.91    0.53
   6   6 -14   -0.32    0.34
   6   6 -14   -0.30    0.51
  -6   6 -14   -0.17    0.45
  -6   6  15    0.07    0.27
   6   6 -15    0.61    0.52
   6   6 -15    0.69    0.40
  -6   6 -15    0.66    0.32
   6   6 -16   -0.19    0.43
  -6   6 -16   -0.40    0.45
   6   6 -17   16.19    1.40
   6   7   0    0.14    0.23
   6   7   1   20.66    1.39
   6   7  -1   22.28    1.48
   6   7   2    0.09    0.52
   6   7  -2   10.46    1.00
   6   7   3   -0.22    0.29
   6   7  -3    6.00    0.74
   6   7   4   -0.82    0.30
   6   7  -4    0.29    0.23
  -6   7   5    7.38    0.92
   6   7  -5    7.50    0.79
  -7   0   0    0.38    0.70
  -7   0   1    0.73    1.09
  -7   0  -1    0.27    0.74
  -7   0  -2  719.33   19.50
  -7   0   2  766.32   22.21
  -7   0   3    0.47    0.84
   7   0  -3   -0.68    0.75
  -7   0  -3    0.58    0.64
   7   0   3    0.80    1.17
  -7   0  -4  725.33   18.79
   7   0  -4  670.15   18.79
  -7   0   4  729.26   22.80
  -7   0   5   -0.73    0.60
   7   0  -5    0.65    0.85
  -7   0  -5    0.81    0.70
   7   0   5    0.17    0.83
   7   0  -6  182.75    9.79
  -7   0  -6  184.49    9.16
  -7   0   7    0.08    0.71
   7   0   7   -1.36    1.34
   7   0   8  314.89   19.16
  -7   0   8  316.22   17.05
  -7   0   9    0.36    0.83
   7   0   9   -0.88    1.27
   7   0  10  158.01   14.79
  -7   0  10  141.63   12.14
  -7   0  11   -0.92    1.14
   7   0  11    0.70    1.15
   7   0  12  276.25   20.68
  -7   0  12  246.80   17.03
  -7   0  13   -0.10    0.73
   7   0  13    0.37    1.13
  -7   0  14   23.82    5.73
   7   0  14   26.88    6.91
  -7   0  15    2.10    1.90
   7   0  15   -0.14    2.06
   7   0 -16    3.91    1.35
  -7   0  16    3.65    1.77
   7   0  16    2.60    2.51
  -7   0  17    0.56    0.82
   7   0 -17    0.01    0.63
  -7   0  17   -0.66    1.32
  -7   0 -17    1.87    2.82
  -7   0  18    0.54    0.79
   7   0 -18    0.63    0.59
  -7   0  18   -0.56    2.41
   7   0  18    1.35    2.36
  -7   0 -18   -2.40    4.15
  -7   0  19   -0.41    0.79
   7   0 -19   -0.59    0.58
  -7   0  19    0.53    1.18
   7   0  19   -2.62    3.90
  -7   0  20   96.25    6.18
   7   0 -20  104.15    6.93
   7   0  20  120.64    7.87
   7   0  20  119.59   17.15
  -7   0  21    0.24    0.96
   7   0  21    0.08    0.69
  -7   0  22  203.00    8.99
   7   0 -22  186.45    9.26
  -7   0  23    0.31    0.58
   7   0  23    0.97    0.80
  -7   0  24   12.00    2.05
   7   0  24   11.02    2.26
   7   0 -24   15.93    2.68
  -7   0  25    0.27    0.51
  -7   0  26    4.13    1.28
  -7   0  26    2.71    1.16
   7   0  26    2.80    1.07
   7   0  27   -0.35    0.60
  -7   0  28    4.48    1.06
  -7   0  28    2.90    1.04
   7   0  28    2.34    0.66
   7   0  29   -0.01    0.45
  -7   0  29   -0.09    0.34
  -7   0  30   19.78    2.03
   7   0  31   -0.21    0.34
  -7   0  31   -0.04    0.31
  -7  -1   0   -0.22    0.56
  -7   1   0    1.56    1.25
  -7  -1   1  142.14    8.81
  -7  -1  -1  148.17    8.39
  -7   1  -1  151.78   10.79
  -7   1   1  139.47   10.57
  -7  -1   2    0.70    0.51
  -7  -1  -2    1.94    0.96
   7   1  -2    2.20    1.43
  -7   1   2    2.14    1.38
  -7   1  -2    2.15    1.40
   7  -1   2    0.93    0.89
   7   1   2    1.55    1.53
   7   1  -3  578.78   20.41
   7   1   3  622.39   23.49
  -7  -1   3  626.38   19.97
  -7  -1  -3  620.89   15.74
  -7   1   3  598.71   22.45
  -7   1  -3  608.31   21.56
   7   1  -4  393.30   16.90
   7  -1  -4  451.21   12.24
   7  -1   4  418.39   20.31
  -7  -1   4  422.38   16.93
  -7  -1  -4  423.62   12.08
  -7   1   4  409.26   19.26
   7   1  -5   66.31    7.00
  -7   1   5   69.80    8.11
   7  -1   5   64.94    8.43
  -7  -1   5   70.79    7.33
  -7   1  -5   61.01    6.90
   7   1  -6  223.91   12.99
   7  -1   6  216.29   15.18
   7   1   6  236.69   15.83
  -7  -1   6  234.60   13.60
  -7   1   6  206.62   14.31
   7   1   7  830.94   30.50
  -7   1  -7  927.25   27.53
  -7  -1   7  884.15   27.44
  -7   1   7  884.03   30.28
   7  -1   8  169.18   14.38
   7   1   8  163.03   14.07
  -7   1  -8  191.90   11.63
  -7  -1   8  177.10   12.59
  -7   1   8  171.04   13.79
   7   1   9   94.37   11.15
  -7  -1   9   93.36    9.51
  -7   1   9  111.48   11.45
   7  -1  10   86.33   10.79
   7   1  10   85.66   11.08
  -7  -1  10   97.15   10.01
  -7   1  10  105.93   11.62
   7   1  11  507.08   27.70
  -7  -1  11  534.39   23.97
   7  -1  12  156.81   15.58
   7   1  12  146.28   15.57
  -7  -1  12  138.58   12.58
  -7   1  12  166.25   15.30
  -7  -1  13    7.63    3.03
  -7   1  13    8.05    3.43
   7  -1  13    4.55    2.53
   7   1  13    5.76    3.84
   7  -1  14  486.80   29.19
   7   1  14  438.84   29.18
  -7  -1  14  499.59   25.29
  -7  -1 -14  460.27   26.22
  -7   1  14  494.96   27.41
  -7  -1 -15  340.41   23.26
  -7  -1  15  327.57   21.15
  -7   1  15  328.58   22.61
   7  -1 -15  379.10   12.65
  -7   1  16   97.44    6.15
   7  -1  16  119.70   15.55
   7   1  16  101.35   14.77
  -7  -1  16   99.91   12.02
   7  -1  16   99.81    6.94
  -7   1  16   99.45   12.67
  -7  -1 -16  102.19   13.27
   7   1 -16  114.05    6.68
   7  -1 -16  106.14    6.81
   7   1  16   84.70    6.14
  -7   1  17    4.40    1.48
  -7   1  17    6.70    3.16
  -7  -1 -17    7.44    3.13
   7  -1  17   -0.55    2.90
   7   1  17    3.37    3.86
   7  -1  17    3.85    1.37
  -7  -1  17    2.90    1.93
   7   1 -17    4.25    1.41
   7  -1 -17    3.30    1.06
   7   1  17    2.89    1.47
  -7   1  18  298.09   11.12
  -7   1  18  342.97   24.10
  -7  -1 -18  335.81   25.30
   7  -1  18  345.55   27.26
   7   1  18  387.40   30.77
  -7  -1  18  321.23   22.61
   7  -1  18  323.22   12.78
   7   1  18  329.36   12.19
   7  -1  18  339.16   13.22
   7  -1 -18  278.91   11.44
   7   1  18  348.11   12.54
  -7   1  19   46.15    4.40
  -7  -1  19   41.60    8.44
  -7   1 -19   36.21    8.36
   7  -1  19   48.47   11.15
   7   1  19   44.08   10.95
   7  -1  19   43.72    4.76
   7   1  19   55.74    5.10
   7  -1  19   52.57    5.31
   7   1 -19   45.56    4.38
   7  -1 -19   50.46    4.85
   7   1  19   41.36    4.34
  -7   1  20   64.64    5.24
  -7  -1  20   76.39    5.26
   7  -1  20   83.25   14.47
   7  -1  20   69.19    5.97
   7   1 -20   92.26    6.33
   7  -1 -20   70.21    5.70
   7   1  20   74.14    5.90
   7  -1  20   80.48    6.65
   7   1  20   93.06    6.55
  -7  -1  21   41.95    3.96
  -7   1  21   39.64    4.16
   7  -1  21   35.61    4.16
  -7  -1  21   42.91    4.80
   7   1 -21   31.19    3.75
   7  -1  21   32.98    4.21
   7   1  21   33.85    4.08
   7  -1 -21   47.80    4.76
   7   1  21   34.84    4.08
  -7  -1  22    0.35    0.49
  -7   1  22   -0.24    0.70
   7  -1  22    0.72    0.65
  -7  -1  22   -0.41    0.74
   7  -1  22    0.05    0.68
   7   1 -22    0.63    0.69
   7   1  22    1.19    1.01
  -7  -1  23   19.71    2.71
  -7   1  23   20.44    2.91
   7  -1  23   23.83    3.40
   7   1 -23   22.43    3.07
   7   1  23   20.31    3.02
   7  -1  23   19.51    3.31
   7  -1 -23   25.58    3.31
   7   1  23   21.44    3.00
  -7  -1  24   70.27    4.89
  -7   1  24   68.55    5.18
   7  -1  24   75.15    5.60
   7  -1  24   68.37    5.76
   7   1  24   65.18    5.34
   7   1  24   68.03    5.37
   7   1  24   55.74    4.70
  -7  -1  25    0.24    0.42
  -7   1  25   -0.60    0.46
   7  -1  25   -0.59    0.76
  -7  -1  25   -0.43    0.74
   7  -1 -25    0.59    0.70
   7   1  25   -1.09    0.74
   7   1  25    0.81    0.41
  -7   1  26    2.00    0.80
  -7   1  26    1.97    1.03
   7  -1 -26    2.04    0.86
   7  -1  26    2.01    1.17
   7   1  26    2.02    0.88
  -7  -1  27  142.95    5.93
  -7   1  27  128.44    6.27
  -7  -1  27  135.26    7.02
   7  -1  27  153.85    7.53
   7   1  27  121.71    5.80
  -7   1  28   45.27    3.47
   7   1 -28   34.29    2.71
  -7  -1  28   37.84    3.38
  -7   1  28   45.10    3.59
   7   1  28   35.68    3.00
  -7   1  29    1.75    0.61
   7   1  29    1.15    0.71
   7   1 -29    1.09    0.63
   7  -1  29    1.05    0.70
  -7  -1  29    1.49    0.66
  -7   1  29    1.06    0.53
   7   1  30    2.06    0.75
   7  -1  30    0.21    0.31
   7  -1  30    1.25    0.65
  -7  -1  30    0.99    0.40
  -7   1  30    1.02    0.48
   7   1  31   61.42    2.98
   7   2   0   -0.60    1.18
  -7   2   0    0.50    0.68
   7   2   0   -0.03    1.14
  -7  -2   0   -0.56    0.94
   7   2  -1   63.24    7.79
   7   2   1   67.60    8.10
  -7  -2   1   53.53    6.10
  -7  -2  -1   66.32    6.08
   7   2  -1   61.12    6.88
   7   2   1   55.80    5.93
  -7   2   1   65.36    8.63
  -7   2  -1   64.52    8.54
   7   2  -2  126.42   10.95
   7   2   2  125.82   11.04
  -7  -2   2  129.58    9.78
  -7  -2  -2  122.49    7.75
   7   2  -2  131.25   10.21
  -7   2   2  126.92   12.17
  -7   2  -2  117.78   11.55
   7   2  -3  235.60   15.05
   7   2   3  242.31   14.56
  -7  -2   3  234.84   13.74
  -7   2   3  229.92   16.50
  -7   2  -3  242.78   16.66
   7   2  -4  145.15   11.97
   7   2   4  173.33   12.81
  -7   2   4  155.42   13.85
  -7  -2  -5   88.06    8.14
   7   2  -5   98.00    9.94
  -7   2   5   78.18    9.90
   7   2   6   33.16    5.98
  -7  -2  -6   29.46    4.84
   7   2  -6   27.52    5.42
  -7   2   6   28.38    6.15
  -7  -2  -7  100.23    9.59
   7   2   7   90.15   10.44
  -7   2  -7  122.94   12.28
  -7  -2   7   93.69   10.18
  -7   2   7   91.08   11.22
   7   2  -7   90.86   10.23
  -7   2   8   14.24    4.70
   7  -2   8    9.46    3.21
   7   2   8    9.82    3.28
   7   2  -8   10.37    3.66
  -7  -2  -8   14.02    3.81
  -7   2  -8   15.68    4.44
  -7  -2   8   13.19    3.80
  -7   2  -9    1.40    0.87
  -7  -2  -9    1.42    1.71
  -7   2   9    0.42    1.80
   7  -2   9   -0.99    2.15
   7   2   9    3.26    2.69
   7   2  -9    0.75    1.83
  -7  -2   9    1.57    1.59
  -7   2 -10   28.01    5.61
  -7   2  10   31.88    7.23
   7  -2  10   42.98    7.62
   7   2  10   33.77    6.84
  -7  -2  10   32.84    6.55
   7   2 -10   29.73    7.14
  -7  -2 -10   36.88    6.46
   7  -2  11   60.04    9.56
   7   2  11   67.48   10.41
  -7  -2  11   58.60    8.75
  -7   2  11   52.81    9.37
   7   2 -11   38.28    8.05
  -7  -2 -11   65.86    9.07
  -7   2  12   74.57   11.66
  -7  -2 -12   80.17   10.32
   7  -2  12   77.01   11.04
   7   2  12   89.82   12.40
  -7  -2  12   86.77   10.71
  -7   2  13    0.02    0.65
  -7  -2  13    1.62    2.08
  -7   2  13    0.07    1.14
   7  -2  13    0.93    3.02
   7   2  13    2.12    2.51
  -7  -2 -13    2.18    2.76
   7  -2  13   -0.25    0.74
   7  -2  13    0.23    1.21
   7   2  13   -0.55    0.78
  -7   2  14   12.98    2.38
   7   2 -14   10.26    2.16
  -7  -2  14    6.05    2.76
  -7   2  14    7.98    2.89
   7  -2  14    6.95    3.50
   7   2  14    4.02    2.07
   7  -2  14    9.27    2.11
  -7  -2 -14   15.23    5.60
   7   2  14    7.20    1.54
   7  -2  14   10.11    2.10
   7   2 -14   10.80    2.24
   7   2 -14    6.45    1.27
   7   2  14   12.67    2.44
   7   2  14    8.84    2.22
  -7   2  15  158.41    8.20
   7   2 -15  171.71    8.06
   7   2  15  134.43   16.86
  -7  -2 -15  147.55   15.60
  -7  -2  15  148.56   15.12
   7  -2  15  146.76    8.75
  -7   2  15  154.35   16.99
   7   2 -15  161.49    8.09
   7  -2  15  130.51    8.10
   7   2  15  153.36    7.61
   7  -2 -15  166.49    8.58
   7   2  15  177.60    9.06
   7   2 -15  137.94    6.98
   7   2  15  126.54    7.89
  -7   2  16    6.53    1.65
   7   2 -16    7.94    1.87
  -7  -2  16    6.36    3.02
  -7   2  16    5.37    3.02
   7   2  16    6.56    3.58
  -7  -2 -16    5.55    3.63
   7  -2  16    7.12    1.98
   7  -2  16    7.20    2.05
   7   2  16    6.70    2.03
   7   2 -16    5.27    1.42
   7  -2 -16    6.75    1.86
   7   2  16    6.65    1.69
   7   2  16    8.17    2.15
  -7   2  17   48.66    4.67
  -7  -2 -17   49.69   10.36
   7   2  17   41.38   10.06
  -7  -2  17   41.43    8.23
   7  -2  17   54.70    5.41
   7   2 -17   38.03    3.83
   7  -2  17   48.29    4.96
   7   2  17   54.77    4.72
   7  -2 -17   52.56    5.04
   7   2  17   61.93    5.58
   7   2  17   45.77    4.48
  -7   2  18  229.06   10.17
   7   2  18  254.38   24.41
   7  -2  18  204.47   10.63
   7  -2  18  173.80    9.62
   7  -2 -18  210.68    9.98
   7   2  18  241.62   10.87
   7   2  18  191.56    9.06
  -7   2  19    1.64    0.73
   7  -2  19    3.10    1.40
   7  -2 -19    4.74    1.49
   7  -2  19    4.24    1.77
  -7  -2  19    2.95    1.34
   7   2  19    0.89    0.54
   7   2  19    3.51    1.07
  -7   2  20  375.54   12.84
   7  -2  20  370.41   14.14
   7  -2 -20  296.06   11.52
   7  -2  20  314.87   12.98
   7   2  20  337.36   12.95
  -7   2  21   43.60    4.32
   7  -2  21   53.47    5.30
   7  -2 -21   59.46    5.11
   7   2  21   50.76    4.98
  -7   2  22    1.16    0.93
   7  -2  22    1.44    0.96
  -7  -2  22   -0.58    0.69
   7   2  22    0.08    0.48
  -7   2  23   41.87    4.06
   7  -2  23   38.12    4.27
   7  -2 -23   29.21    3.32
  -7  -2  23   34.55    3.81
   7  -2  23   34.21    4.08
   7   2  23   43.56    4.42
   7   2 -24    0.24    0.60
  -7   2  24    0.94    0.68
   7  -2  24   -0.68    0.94
  -7  -2  24    0.24    0.53
   7  -2  24    0.28    0.63
   7  -2 -24    0.45    0.52
   7   2  24    0.11    0.72
   7   2  25    3.14    1.36
  -7   2  25    2.71    0.98
   7   2 -25    3.63    1.19
   7  -2  25    3.12    1.09
  -7  -2  25    4.05    1.26
  -7   2  25    3.57    0.82
   7  -2  25    3.67    1.47
   7   2  25    3.86    1.34
   7   2 -26   93.92    4.99
   7   2  26  105.59    6.44
  -7   2  26   93.84    5.35
   7  -2  26  101.61    5.67
  -7  -2  26   84.96    5.18
   7   2  26   93.55    5.53
   7   2  27   17.45    2.45
  -7   2  27   17.73    2.16
   7  -2  27   14.79    2.02
  -7   2  27   19.38    2.00
  -7  -2  27   11.46    1.72
   7   2  27   11.27    1.86
   7   2  28    0.33    0.62
  -7   2  28    0.53    0.28
   7   2 -28   -0.32    0.67
   7  -2  28    0.83    0.45
  -7  -2  28    0.34    0.44
   7   2  29    0.97    0.61
  -7   2  29    0.86    0.43
   7  -2  29    0.77    0.43
  -7  -2  29    0.30    0.40
   7  -2  30    3.82    0.77
   7   3   0   -3.73    2.20
   7   3   0   -0.39    1.95
   7   3  -1  320.39   20.07
   7   3   1  311.41   19.68
   7   3  -1  289.68   17.05
  -7   3   1  311.47   22.61
   7   3   2   28.87    6.19
   7   3  -2   31.86    5.64
  -7   3   2   39.75    8.23
   7   3   3  141.42   13.45
   7   3  -3  126.78   12.05
  -7   3   3  122.64   14.28
   7   3   4  140.02   13.39
  -7   3  -4  176.66   17.85
  -7   3   4  123.21   14.51
   7   3  -4  152.38   13.58
   7   3   5  124.89   12.79
  -7   3  -5  138.73   15.77
   7   3  -5  120.33   12.47
  -7   3   5  139.04   15.65
   7   3   6  123.18   12.81
   7   3  -6  142.25   13.92
  -7   3  -6  144.66   15.77
  -7   3   6  130.31   15.33
   7   3   7  128.43   13.26
  -7   3  -7  146.58   15.43
   7   3  -7  138.24   14.48
  -7   3   7  127.22   15.66
   7   3   8   64.85    9.72
  -7   3  -8   68.54   10.36
   7   3  -8   64.91   10.19
   7   3  -8   69.57    5.37
   7   3   8   60.92    4.87
   7   3  -8   67.14    5.09
   7   3   9  120.64    7.14
   7   3  -9  105.95    6.48
   7   3  -9  110.04    6.99
   7  -3   9   98.77    6.69
   7   3   9  101.91   12.20
  -7   3  -9  104.47   12.80
   7   3   9  109.10    6.23
   7   3  -9  123.22    7.17
   7   3   9  122.57    7.02
   7   3  -9  116.30    6.69
   7   3  -9  112.17    6.72
   7   3 -10   59.94    5.25
   7  -3 -10   63.46    5.03
   7   3  10   69.17    5.44
   7  -3  10   72.40    5.87
  -7   3  10   68.05    5.50
   7   3 -10   64.30    5.36
   7   3  10   61.49    9.90
  -7   3 -10   68.23    9.87
   7   3  10   64.04    4.65
   7  -3  10   66.20    5.35
   7   3  10   64.46    3.95
   7   3 -10   69.47    5.46
   7   3  10   69.96    5.30
   7   3  10   71.35    5.25
   7   3 -10   62.02    5.01
  -7   3  10   67.46    4.42
   7   3  10   70.41    5.65
   7   3  11  119.46    7.38
   7  -3  11  122.60    7.81
   7   3 -11  116.40    7.43
  -7   3  11  125.06    7.44
   7   3 -11  118.94    7.24
   7   3  11  100.97   12.36
   7   3 -11  108.81   13.98
   7   3  11  127.13    6.76
   7   3 -11  119.83    7.18
   7   3  11  126.68    5.60
   7  -3  11  114.35    7.15
   7   3  11  114.94    6.91
   7   3  11  112.03    6.78
  -7   3  11  121.77    5.89
   7   3 -11  121.16    7.11
   7   3  11  133.22    7.72
   7   3  12   23.77    3.41
   7  -3  12   22.53    3.45
  -7   3  12   23.43    3.26
   7   3 -12   25.98    3.72
   7   3 -12   20.99    3.11
   7   3  12   22.76    6.27
   7   3 -12   23.41    7.01
  -7  -3  12   19.42    5.96
   7   3  12   25.73    2.48
   7   3 -12   23.85    3.32
   7   3  12   28.26    3.54
   7   3  12   24.07    3.33
  -7   3  12   23.37    2.61
   7   3  12   23.01    3.17
   7   3 -12   22.08    2.96
   7   3 -13   25.90    3.40
   7   3 -13   26.83    3.80
  -7   3  13   32.81    3.90
   7   3  13   27.11    3.69
   7   3  13   30.65    7.66
   7   3 -13   31.23    7.42
   7  -3  13   26.40    3.80
  -7  -3  13   24.14    6.38
   7   3  13   27.24    3.51
   7   3 -13   29.91    3.72
   7   3  13   29.28    3.82
  -7   3  13   29.00    2.99
   7   3 -13   28.94    3.49
   7   3 -14    4.85    1.62
   7   3  14    5.53    1.64
  -7   3  14    4.44    1.33
  -7   3  14    6.22    1.76
   7   3 -14    7.30    2.12
   7   3 -14    5.00    3.74
   7  -3  14    3.74    1.55
  -7  -3  14    2.63    2.44
   7   3  14    4.88    1.54
   7   3  14    6.75    1.77
   7   3 -14    5.07    1.44
   7   3  15  244.02   11.85
  -7   3  15  326.24   11.21
   7   3 -15  245.98   10.14
  -7   3  15  275.05   11.18
   7   3 -15  277.57   11.77
   7  -3  15  295.90   12.73
   7  -3 -15  318.45   11.78
   7   3  15  298.48   11.52
   7   3 -15  284.12   10.90
   7   3  15  262.19   11.58
   7   3 -16    6.97    1.59
  -7   3  16    6.33    1.79
   7   3  16    6.63    2.18
   7   3 -16    5.95    1.82
   7  -3  16    7.98    2.04
   7   3  16    5.60    1.46
   7  -3 -16    5.05    1.36
   7   3  16    6.25    1.85
   7   3 -16    5.68    1.39
   7   3 -17    8.87    1.80
  -7   3  17    6.70    1.68
   7   3  17    4.39    1.96
   7   3 -17    7.23    1.90
   7  -3  17    7.53    2.14
   7   3  17    5.29    1.64
   7  -3 -17    4.20    1.19
   7   3 -17    7.09    1.49
   7   3  17    6.22    1.68
   7   3 -18    6.52    1.83
   7   3  18    7.68    2.18
  -7   3  18    9.02    1.94
  -7   3  18    6.34    1.73
   7  -3  18    9.63    2.50
   7   3  18    7.27    1.90
   7  -3 -18    6.99    1.57
   7   3  18    4.21    1.49
   7  -3  19  278.24   12.04
  -7   3  19  309.04   11.47
   7   3  19  266.79   12.28
   7   3 -19  291.31   11.32
   7  -3 -19  295.60   10.66
   7   3  19  285.71   10.68
   7   3  19  297.90   12.18
  -7   3  20   12.67    2.25
   7   3  20    9.42    2.30
   7   3 -20   11.41    2.21
   7  -3  20   13.27    2.65
   7   3  20    9.32    2.04
   7  -3 -20    8.33    1.74
   7   3  20   13.31    2.63
   7   3  21    0.62    0.59
  -7   3  21    0.88    0.64
   7   3 -21    1.23    0.72
   7  -3  21    1.43    1.00
   7  -3 -21    0.26    0.39
   7   3  21    0.15    0.85
   7   3  21    0.94    1.02
   7  -3  22    9.94    2.11
   7   3 -22   10.35    1.96
   7   3  22    9.15    2.05
   7   3  22   10.05    2.14
   7  -3  23  205.72    8.99
  -7   3  23  209.29    8.33
   7   3  23  192.49    8.52
   7  -3  23  212.26    8.78
   7  -3 -23  170.89    6.79
   7   3 -23  171.04    7.00
   7   3  23  177.80    8.24
   7   3  24    1.20    0.87
  -7   3  24    0.60    0.55
   7   3 -24    1.19    0.79
   7  -3  24    1.70    0.72
   7  -3  24    0.53    0.71
   7   3 -25   23.30    2.33
   7  -3  25   27.44    2.80
   7   3  26   97.05    4.74
  -7   3  26  109.21    4.93
   7  -3  26   92.49    4.70
   7   3  27  160.79    5.44
  -7   3  27  162.57    5.42
   7   3 -27  139.87    4.49
   7  -3  27  139.54    5.21
  -7   3  28    8.67    1.08
   7   4   0    0.21    0.69
  -7   4   0   -2.28    5.02
   7   4   0   -0.39    0.86
   7   4   0   -0.10    0.43
  -7   4   0    0.08    0.73
   7   4   0    0.10    0.66
   7   4   0    1.53    1.23
   7   4   0   -1.73    1.40
   7   4  -1    1.57    1.14
   7   4   1   -2.16    1.04
   7   4   1    1.38    0.55
   7   4   1    0.14    0.45
   7   4  -1   -0.35    0.90
  -7   4   1    0.33    1.03
  -7   4  -1   -0.03    0.96
  -7   4   1   -0.19    0.87
  -7   4  -1    0.11    0.54
   7   4  -1    0.69    0.85
   7   4  -1    1.92    1.11
   7   4   1    0.58    0.91
   7   4  -1    0.05    0.90
   7   4  -1   -0.71    0.92
   7   4   1   -1.12    0.50
   7   4   1    1.06    0.76
   7   4  -2   52.82    4.28
   7   4  -2   48.82    4.25
   7   4  -2   44.67    4.45
  -7   4  -2   51.87   12.29
   7   4   2   46.62    3.62
   7   4  -2   50.27    4.57
   7   4   2   50.60    4.54
   7   4  -2   47.07    4.57
   7   4   2   41.12    4.40
  -7   4   2   57.11    4.38
   7   4  -2   45.99    4.41
   7   4  -2   50.58    4.84
   7   4  -2   48.56    4.71
  -7   4  -2   50.25    4.64
   7   4  -2   49.98    4.71
   7   4   2   55.20    4.70
   7   4   2   52.37    4.79
  -7   4  -2   42.21    3.74
  -7   4   2   52.09    4.64
   7   4   3   -0.55    0.93
   7   4  -3    2.56    1.30
  -7   4  -3   -1.74    4.08
   7   4  -3    0.91    0.59
   7   4   3    0.46    0.76
  -7   4   3   -0.16    0.56
   7   4  -3    0.25    0.62
  -7   4  -3    0.06    0.81
   7   4  -3    0.41    0.80
  -7   4   3    0.66    1.01
   7   4  -3    1.57    0.91
   7   4   3    0.40    0.66
   7   4   3   -0.76    0.87
  -7   4  -3    0.44    0.57
   7   4   3   -0.57    0.70
   7   4  -3    0.61    0.97
   7   4   4    8.18    1.72
   7   4  -4    6.62    1.50
   7   4  -4    3.15    1.89
   7  -4   4    7.30    1.70
  -7   4  -4    5.02    5.21
   7   4   4    7.68    1.59
   7   4   4    5.68    1.83
   7   4  -4    4.76    1.65
  -7   4  -4    4.49    1.34
   7   4  -4    5.46    1.71
  -7   4   4    7.25    1.79
   7   4  -4    5.34    1.70
   7   4   4    7.04    1.81
   7   4  -4    6.62    1.68
  -7   4  -4    6.71    1.62
  -7   4   4    6.61    1.87
   7   4   4    5.97    1.61
   7   4  -4    5.11    1.69
   7   4   5   -2.39    1.11
   7   4  -5   -0.44    1.04
   7   4  -5    0.80    2.80
  -7   4  -5   -1.13    2.51
   7   4  -5    0.07    0.83
   7   4  -5    0.26    0.64
   7   4   5   -1.58    0.90
   7   4   5    0.61    1.16
   7   4   5    0.28    0.74
   7   4   5    0.82    0.87
  -7   4   5   -0.10    0.80
   7   4  -5    0.38    0.80
  -7   4  -5    0.66    0.66
   7   4   5   -0.81    0.85
   7   4  -5    0.35    0.79
   7   4  -5    1.91    1.18
   7   4   6    1.88    0.92
   7   4   6    1.73    1.10
  -7   4  -6   -0.06    2.96
   7  -4   6    3.53    1.72
   7   4  -6   -0.37    0.82
   7   4  -6    1.32    0.75
   7   4   6    3.02    0.96
   7   4   6    1.75    0.73
  -7   4   6    2.33    1.12
  -7   4  -6    0.69    0.94
  -7   4  -6    1.29    0.69
   7   4   6    2.15    0.80
   7   4  -6    0.70    1.02
   7   4  -6    0.17    0.54
   7   4   7  139.01    7.04
   7   4   7  110.40   13.38
  -7   4  -7  105.09   15.13
   7   4  -7   92.57   13.00
   7   4  -7  134.81    7.78
   7   4   7  129.56    7.22
   7   4  -7  115.67    7.58
   7   4   7  136.28    6.18
   7   4   7  117.42    6.94
   7   4  -7  125.77    7.91
   7   4  -7  115.35    6.83
   7   4  -7  125.14    7.81
  -7   4   7  108.61    6.21
  -7   4  -7  128.20    7.60
   7   4   8   97.96    6.53
   7  -4   8   93.68    6.39
  -7   4   8  100.75    6.84
   7   4  -8   84.16    6.11
   7   4  -8   85.74   12.53
   7   4  -8  100.08    6.87
   7   4   8   97.23    6.23
   7   4   8  103.18    5.33
  -7   4  -8   82.61    6.16
   7   4  -8   92.93    6.72
   7   4   8   83.58    5.89
  -7   4   8   91.65    5.64
   7   4  -8   89.18    6.71
  -7   4   9   17.11    2.88
   7   4   9   18.39    2.94
   7   4  -9   18.12    2.97
   7  -4   9   16.48    2.82
   7   4   9   19.14    2.85
   7   4   9   18.43    2.22
   7   4  -9   14.88    2.83
  -7   4   9   18.40    2.54
   7   4  -9   20.57    3.22
  -7   4  -9   14.93    2.87
   7   4 -10   18.56    2.99
   7   4  10   17.22    2.88
  -7   4  10   20.02    2.99
   7  -4  10   16.92    2.85
   7   4  10   22.17    2.48
   7   4  10   21.25    2.98
   7   4 -10   17.30    3.16
   7   4 -10   14.24    2.75
   7   4 -10   20.35    2.98
  -7   4  10   18.38    2.44
   7   4  11    2.61    1.16
  -7   4  11    2.93    1.13
   7   4 -11    0.39    0.85
   7  -4  11    1.05    0.79
   7   4  11    4.04    1.64
   7   4  11    0.58    0.55
   7   4  11    1.84    1.02
   7   4 -11    1.61    1.02
   7   4 -11    1.40    0.66
   7   4 -11    1.38    0.72
  -7   4  11    1.79    1.01
  -7   4  12    5.29    1.59
   7   4 -12    6.90    1.76
   7   4  12    5.71    1.68
   7   4  12    6.33    1.85
   7   4 -12    7.29    1.32
   7   4  12    7.58    1.42
   7   4 -12    6.01    1.66
   7   4 -12    5.37    1.89
   7   4 -12    7.89    1.79
   7   4  13   58.46    5.43
  -7   4  13   74.55    5.70
   7   4 -13   64.24    5.77
   7   4  13   52.33    4.81
   7   4 -13   65.54    5.68
   7   4 -13   59.18    5.80
  -7   4  13   64.40    4.57
   7   4 -13   60.20    5.03
   7   4 -14    6.94    1.64
  -7   4  14    8.92    1.92
   7   4 -14   10.02    2.34
   7   4  14    8.15    2.10
   7   4  14    8.49    2.00
   7   4 -14   10.35    2.43
  -7   4  15   21.05    2.85
  -7   4  15   19.09    2.78
   7   4  15   16.25    2.72
   7  -4  15   16.64    2.98
   7   4 -15   15.57    2.80
   7   4  15   17.14    2.97
   7   4 -15   13.30    2.43
   7   4 -15   14.83    2.70
  -7   4  16    0.54    0.69
   7   4 -16    1.02    0.82
   7   4 -16    2.07    1.17
   7  -4  16    0.31    0.64
   7   4  16    0.30    0.71
   7   4 -16    0.78    0.67
  -7   4  17   18.93    2.75
   7   4  17   15.40    2.53
   7   4 -17   13.50    2.48
   7   4 -17   15.19    2.60
   7   4 -17   14.67    2.32
   7   4  18   70.74    5.25
  -7   4  18   83.79    5.49
  -7   4  18   73.70    4.94
   7   4 -18   92.84    6.11
   7  -4  18   77.17    5.39
   7   4 -18   78.58    5.09
   7   4 -18   91.24    5.77
  -7   4  19   39.69    3.59
   7   4  19   28.52    3.22
   7   4 -19   36.35    3.61
   7  -4  19   38.30    3.73
   7   4 -19   39.35    3.59
  -7   4  20   39.94    3.46
   7   4  20   27.12    2.97
   7  -4  20   34.83    3.64
   7  -4  20   30.44    3.09
   7   4 -20   37.13    3.32
   7   4 -20   36.57    3.12
  -7   4 -20   31.43    3.08
  -7   4  21   10.33    1.64
   7   4  21    9.46    1.67
   7   4 -21   11.09    1.78
   7  -4  21   10.45    1.84
   7  -4  21    7.40    1.67
  -7   4 -21   10.04    1.62
   7   4 -21    9.83    1.42
   7   4  22    1.38    0.55
  -7   4  22    2.99    0.85
   7   4 -22    4.79    1.18
   7  -4  22    3.07    0.94
   7   4  22    2.54    0.82
   7   4 -22    3.05    0.65
  -7   4 -22    3.96    1.00
   7   4  23   11.60    1.68
  -7   4 -23   11.74    1.35
   7  -4  24    1.55    0.60
  -7  -4  24   -0.55    0.52
  -7   4  24    1.16    0.59
  -7   4  24    1.92    0.58
   7   4 -24    1.57    0.77
  -7   4 -24    1.34    0.55
   7   4 -25    5.40    0.84
   7   4 -25    6.58    1.04
   7   5   0   -0.74    0.83
  -7   5   0    0.05    0.71
   7   5   0    2.24    1.46
  -7   5   0   -0.56    0.91
   7   5  -1    0.06    0.57
   7   5  -1    1.55    0.71
   7   5   1    1.88    0.90
   7   5  -1    1.30    0.76
  -7   5  -1    1.24    0.73
  -7   5   1    3.17    1.09
   7   5   1    0.41    0.67
  -7   5  -1    1.37    0.92
  -7   5   1    2.41    1.11
   7   5  -1    2.01    0.97
   7   5  -2  111.83    6.30
   7   5   2  113.66    6.92
   7   5  -2  121.02    7.35
   7   5   2  127.11    6.18
   7   5  -2  131.80    6.38
  -7   5  -2  136.49    6.87
  -7   5   2  116.61    6.73
  -7   5  -2  112.19    6.91
  -7   5   2  125.06    6.56
   7   5  -2  115.26    7.49
   7   5  -3   11.25    2.00
   7   5   3   14.95    2.51
   7   5  -3   16.15    2.69
   7   5   3   16.91    2.26
   7   5  -3   15.57    2.24
  -7   5  -3   12.74    2.44
  -7   5   3   12.06    2.18
  -7   5  -3   18.61    2.64
   7   5  -3   15.84    2.79
   7   5  -4   58.88    4.73
   7   5   4   55.14    4.74
   7   5  -4   48.00    4.68
   7   5   4   57.93    4.10
   7   5  -4   59.31    4.25
   7   5  -4   49.83    4.90
  -7   5   4   57.88    4.65
  -7   5  -4   54.75    4.92
  -7   5   5   76.00    5.39
   7   5  -5   78.80    5.54
   7   5   5   88.94    6.01
   7   5  -5   85.78    6.19
   7   5   5   91.44    5.07
   7   5  -5   85.58    5.03
  -7   5  -5   82.98    5.34
   7   5  -5   79.82    6.25
  -7   5   5   81.48    5.45
  -7   5  -5   73.27    5.66
   7   5  -6  122.40    6.98
  -7   5   6  130.01    7.01
   7   5   6  138.61    7.45
   7   5   6  141.28    6.20
   7   5  -6  128.43    7.57
   7   5  -6  133.63    6.25
  -7   5  -6  120.02    6.42
   7   5  -6  118.32    7.57
  -7   5   6  129.87    6.70
  -7   5  -6  134.16    7.59
  -7   5   7   26.89    3.09
   7   5  -7   31.30    3.60
   7   5   7   32.88    2.93
   7   5   7   30.64    3.48
   7   5  -7   27.06    3.48
   7   5  -7   31.68    3.02
  -7   5  -7   33.60    3.41
   7   5  -7   30.11    3.90
  -7   5  -7   29.89    3.58
  -7   5   7   29.65    3.20
   7   5  -7   30.87    3.58
  -7   5   8    0.15    0.44
   7   5  -8   -0.22    0.74
   7   5   8    0.04    0.46
   7   5  -8    1.34    0.65
   7   5   8    0.03    0.47
   7   5  -8    0.11    0.51
  -7   5  -8   -1.18    0.85
  -7   5  -8    0.87    0.72
  -7   5   8   -0.01    0.62
   7   5  -8   -0.42    1.04
   7   5  -9   83.34    6.04
  -7   5   9   81.97    5.35
   7   5   9   85.29    5.74
   7   5   9   83.71    4.46
   7   5  -9   83.26    6.06
   7   5  -9   80.22    4.56
  -7   5  -9   69.55    4.91
  -7   5  -9   70.81    5.48
   7   5  -9   63.64    5.54
  -7   5   9   80.82    5.04
   7   5 -10   75.88    5.72
  -7   5  10   65.93    4.73
   7  -5  10   79.55    5.23
   7   5  10   84.91    4.41
   7   5 -10   79.90    4.44
   7   5 -10   70.34    5.52
   7   5 -10   74.73    6.06
   7   5 -10   74.40    5.36
  -7   5 -10   68.80    5.35
  -7   5 -10   65.17    4.63
  -7   5  11   39.47    3.56
   7  -5  11   39.46    3.62
   7   5 -11   39.76    4.12
   7   5  11   39.37    2.84
   7   5 -11   47.90    4.65
  -7   5 -11   43.67    3.82
   7   5 -11   38.98    3.85
   7   5 -11   40.36    4.38
  -7   5  11   44.51    3.69
  -7   5 -11   36.19    3.92
  -7   5  12    0.80    0.56
   7   5 -12    1.73    1.21
   7  -5  12    0.78    0.69
   7   5 -12    2.08    1.06
  -7   5 -12    2.16    0.90
   7   5 -12    1.07    0.81
   7   5 -12    2.93    1.35
  -7   5 -12    0.71    0.74
  -7   5  13    1.96    0.74
   7   5 -13    1.68    1.06
  -7   5  13    3.56    1.08
   7   5 -13    2.48    0.75
   7   5 -13    2.63    1.03
  -7   5 -13    1.69    0.79
  -7   5 -13    1.54    0.78
   7   5 -13    1.38    0.49
   7   5 -13    2.60    0.98
  -7   5  14   55.62    3.92
   7   5 -14   65.97    5.16
  -7   5  14   62.32    4.41
   7   5 -14   63.64    5.01
  -7   5 -14   69.88    4.50
   7   5 -14   65.79    4.67
   7   5 -14   71.97    5.13
  -7   5 -14   60.52    4.49
   7   5 -15   78.65    5.30
  -7   5  15   84.48    4.65
   7   5 -15   79.03    5.45
  -7   5 -15   76.21    4.77
   7   5 -15   79.83    5.08
   7   5 -15   83.09    5.01
  -7   5 -15   84.62    4.78
   7   5 -16   11.78    2.00
  -7   5  16    9.23    1.46
   7   5 -16   11.98    2.07
   7   5 -16    9.30    1.70
  -7   5 -16    8.94    1.62
  -7   5 -16   10.83    1.70
   7   5 -16    9.79    1.66
  -7   5  17   -0.07    0.37
  -7   5  17    1.06    0.84
   7   5 -17    0.82    0.68
   7   5 -17    0.28    0.59
  -7   5 -17   -0.69    0.74
   7   5 -17    0.20    0.52
   7   5 -17   -0.05    0.44
  -7   5 -17    0.33    0.47
  -7   5  18   29.39    2.22
   7  -5  18   35.59    2.89
   7   5 -18   38.45    3.14
   7   5 -18   44.75    3.45
  -7   5 -18   41.63    2.85
   7   5 -18   31.44    2.44
   7   5 -18   35.00    2.79
  -7   5 -18   28.88    2.23
   7   5 -19   43.89    3.07
  -7   5  19   44.49    3.00
   7  -5  19   38.11    2.78
   7   5 -19   47.19    3.25
  -7   5 -19   44.79    2.74
   7  -5  20   61.38    3.19
   7   5 -20   74.34    3.68
  -7   5  20   67.51    3.39
   7   5 -20   66.92    3.52
  -7   5 -20   65.79    2.96
   7   5 -20   66.86    3.17
  -7   5  21    4.91    0.86
   7   5 -21    4.13    0.86
   7   5 -21    4.76    0.84
   7   6   0   -0.15    0.32
   7   6   0   -0.51    0.64
  -7   6   0   -0.13    0.51
   7   6  -1    2.62    0.83
   7   6   1    2.48    0.88
   7   6  -1    2.26    0.78
   7   6   1    2.04    0.83
  -7   6  -1    2.06    0.85
  -7   6   1    2.84    0.88
   7   6   2    7.65    1.30
   7   6  -2    9.02    1.48
   7   6   2    7.30    1.52
   7   6  -2    8.50    1.64
  -7   6  -2    6.60    1.42
  -7   6   2    7.48    1.41
   7   6   3   26.80    2.86
   7   6   3   28.24    2.47
   7   6  -3   27.17    2.49
   7   6  -3   27.28    2.93
  -7   6  -3   25.32    2.69
  -7   6   3   24.71    2.50
  -7   6  -3   26.56    2.63
   7   6  -4    2.23    0.77
   7   6   4    2.19    0.79
   7   6  -4    1.62    0.73
   7   6   4    2.18    0.74
  -7   6  -4    2.73    0.94
  -7   6  -4    1.57    0.70
  -7   6   4    1.72    0.74
   7   6  -5    1.67    0.78
   7   6   5    2.02    0.71
   7   6  -5    3.97    0.95
   7   6   5    2.77    0.96
   7   6  -5    1.11    0.56
  -7   6  -5    1.35    0.68
  -7   6  -5    3.32    1.04
  -7   6   5    1.88    0.77
   7   6  -6    8.11    1.63
   7   6  -6    8.72    1.09
   7   6   6    9.86    1.33
   7   6  -6   13.43    1.71
  -7   6  -6    8.46    1.57
  -7   6  -6    9.55    1.55
   7   6  -7   17.03    2.15
   7   6   7   14.95    1.60
   7   6  -7   17.02    1.83
  -7   6  -7   14.94    2.03
  -7   6   7   16.14    2.00
  -7   6  -7   21.90    2.30
  -7   6   8   14.93    1.73
   7   6  -8   11.96    1.85
   7   6   8   11.40    1.30
   7   6  -8   12.58    1.95
   7   6  -8   13.24    1.56
  -7   6  -8    9.85    1.55
  -7   6  -8   10.67    1.71
  -7   6   9    5.16    1.09
   7   6  -9    3.70    1.09
   7   6   9    1.93    0.65
   7   6  -9    4.42    0.85
   7   6  -9    3.09    0.88
  -7   6  -9    5.13    1.10
  -7   6  -9    3.75    0.92
  -7   6  10    7.88    1.33
   7   6 -10    9.10    1.53
  -7   6  10   10.50    1.55
   7   6 -10    9.09    1.60
   7   6 -10   11.01    1.26
  -7   6 -10    8.34    1.31
  -7   6 -10    9.91    1.44
  -7   6  11    7.57    1.25
   7   6  11    2.82    0.53
   7   6 -11    6.16    1.35
  -7   6  11    7.57    1.28
   7   6 -11    6.77    0.92
   7   6 -11    6.17    1.32
  -7   6 -11    5.42    0.95
  -7   6 -11    7.31    1.25
   7   6 -12   20.17    2.35
  -7   6  12   25.90    2.21
   7   6 -12   25.66    2.47
   7   6 -12   21.75    1.51
  -7   6 -12   24.81    2.15
  -7   6 -12   18.99    1.67
  -7   6  13    4.78    0.92
   7   6 -13    4.69    1.12
   7   6 -13    5.33    1.11
  -7   6 -13    6.94    1.05
  -7   6 -13    3.78    0.71
  -7   6  14    0.85    0.47
  -7   6  14    1.42    0.48
   7   6 -14    0.71    0.58
   7   6 -14    1.18    0.54
  -7   6 -14    0.95    0.50
   7   6 -15    1.01    0.46
  -7   6 -15    1.95    0.56
   7   6 -16    0.76    0.39
  -8   0   0   16.43    3.46
  -8   0   1   -0.06    0.51
  -8   0  -1   -0.31    0.66
  -8   0   2  800.75   24.92
  -8   0  -2  768.96   22.14
  -8   0   3   -0.16    1.05
   8   0  -3   -0.04    0.97
  -8   0  -3    0.89    0.79
   8   0   3   -0.18    1.50
   8   0  -4  327.35   14.34
   8   0   4  328.32   19.14
  -8   0   4  324.37   16.59
  -8   0  -4  299.91   13.44
  -8   0   5   -0.20    0.65
   8   0  -5    0.06    0.92
  -8   0  -5    0.56    0.74
   8   0   5   -0.65    1.04
   8   0  -6  166.43   10.06
   8   0   6  165.73   14.40
  -8   0   6  185.56   13.28
  -8   0  -6  159.07    9.39
  -8   0   7   -0.32    1.42
   8   0   7    0.78    1.08
  -8   0   8    7.32    3.05
  -8   0   9    0.20    1.30
   8   0   9   -0.92    1.29
  -8   0  10    1.06    1.20
   8   0  10   -0.48    1.82
  -8   0  11    1.14    1.79
   8   0  11    1.89    2.45
   8   0  12  192.12   18.54
  -8   0  12  189.83   15.93
  -8   0  13    1.23    2.09
   8   0  13   -2.47    2.21
   8   0  14  260.89   22.29
  -8   0  14  313.47   21.45
   8   0  15    0.96    0.50
   8   0 -15    0.64    0.56
  -8   0  15    0.04    1.01
   8   0  15   -0.37    1.63
  -8   0  16  218.41    8.80
   8   0  16  248.66   10.84
   8   0  16  229.93   22.35
  -8   0  16  206.06   18.31
  -8   0  17    0.96    0.81
   8   0  17   -0.82    0.95
   8   0 -17    1.31    1.10
  -8   0  17    1.01    2.25
   8   0  17    0.74    2.55
  -8   0  18   49.65    4.33
   8   0  18   60.31    5.57
   8   0 -18   48.17    4.67
   8   0  18   36.17    9.29
  -8   0  18   54.13    9.91
  -8   0 -18   48.73    9.83
  -8   0  19    0.05    0.61
   8   0 -19   -0.39    0.63
  -8   0  20    7.98    1.77
   8   0 -20    7.49    1.93
  -8   0  21    0.66    0.56
  -8   0  22  108.89    6.46
   8   0  22  105.17    7.21
   8   0 -22  122.87    7.42
  -8   0  23    0.48    0.38
   8   0  23   -0.67    1.26
  -8   0  24   50.22    4.21
   8   0  24   50.87    4.76
  -8   0  24   63.44    5.54
   8   0 -24   54.42    4.71
  -8   0  25   -0.37    0.78
  -8   0  26   23.09    2.66
  -8   0  26   23.43    3.11
  -8   0  27    0.55    0.45
   8   0  27   -0.16    0.54
   8   0  27    0.60    0.71
  -8   0  28    2.27    0.71
   8   0  28    3.09    0.96
   8   0  28    1.30    0.61
  -8   0  29    0.01    0.28
   8   0  29   -0.78    0.58
   8   0 -29    1.12    0.65
  -8   0  29    0.31    0.59
   8   0  29    0.11    0.35
   8   0  30   15.67    1.82
  -8   0  30   13.25    1.47
   8  -1   0  998.50   34.87
  -8  -1   0 1013.19   25.13
  -8   1   0 1005.83   30.08
   8   1  -1  791.12   25.69
  -8  -1   1  823.08   23.27
  -8  -1  -1  821.44   21.81
  -8   1   1  788.33   26.86
  -8   1  -1  783.31   26.28
   8   1  -2   84.86    8.43
  -8  -1   2   91.70    8.09
  -8  -1  -2   88.08    6.93
  -8   1   2   81.71    8.84
  -8   1  -2   88.95    8.90
   8   1  -3  339.59   16.75
   8  -1   3  404.16   21.40
   8   1   3  357.74   19.35
  -8  -1   3  347.91   16.15
  -8  -1  -3  351.38   13.21
  -8   1   3  332.62   18.07
  -8   1  -3  341.15   17.27
  -8  -1   4    4.22    2.17
   8   1  -4    7.39    2.52
  -8   1   4    6.85    2.69
   8   1   4    5.39    2.53
  -8  -1   5   13.76    3.63
   8   1  -5   10.67    3.06
  -8   1   5    8.14    2.99
   8  -1   5    7.12    3.14
  -8   1  -5    8.63    2.80
   8   1   5    6.58    3.10
   8   1  -6   77.66    8.17
   8  -1   6   59.72    8.87
  -8  -1   6   73.69    8.21
  -8   1  -6   64.51    7.67
  -8   1   6   81.52    9.59
  -8  -1   7   11.68    3.58
  -8   1   7   14.67    4.31
   8  -1   7   13.15    4.17
  -8  -1   8    6.36    2.69
  -8   1   8    5.07    2.89
   8  -1   8   11.73    4.20
   8   1   8    6.45    2.87
   8  -1   9  290.90   20.50
   8   1   9  335.47   22.10
  -8  -1   9  321.03   18.75
  -8   1   9  317.13   20.70
   8   1  10   45.46    8.70
  -8  -1  10   57.55    8.13
  -8   1  10   51.62    8.58
   8  -1  11  104.76   13.41
   8   1  11  118.53   13.97
  -8  -1  11  107.02   11.56
  -8   1  11  109.20   12.98
   8   1  12  157.00   16.73
  -8  -1  12  153.50   14.06
  -8   1  12  144.01   15.08
   8   1  13  227.50   20.61
  -8  -1  13  254.36   18.67
  -8   1  13  277.66   21.15
  -8   1  14    1.94    0.70
  -8  -1  14    5.34    2.58
  -8   1  14    2.67    2.12
   8  -1  14    1.26    1.70
   8   1  14    4.10    3.67
  -8  -1 -14    4.04    2.79
   8  -1  14    3.41    1.50
  -8   1  15    4.77    1.52
  -8  -1  15    3.44    2.22
  -8   1  15    3.37    2.92
   8  -1  15    4.09    1.07
   8   1  15    7.46    4.78
  -8  -1 -15    3.82    2.82
   8  -1  15    1.87    1.16
   8  -1  15    3.08    1.41
   8   1 -15    2.38    1.08
   8  -1 -15    3.03    1.30
   8   1  15    3.96    1.55
  -8   1  16   70.43    5.34
  -8   1  16   73.91   11.58
   8  -1  16   61.63   12.67
   8   1  16   65.16   12.42
  -8  -1  16   77.77   11.31
   8  -1  16   66.88    5.84
  -8  -1 -16   72.82   11.57
   8  -1 -16   82.29    6.17
   8  -1  16   87.63    6.65
   8   1 -16   60.18    4.91
   8   1  16   62.52    5.34
  -8   1  17  129.23    7.36
   8  -1  17  118.83   16.96
   8   1  17  138.27   18.38
   8  -1  17  120.50    7.67
  -8  -1  17  135.47   15.12
  -8   1  17  130.39   15.25
  -8  -1 -17  110.90   14.33
   8  -1 -17  126.93    7.78
   8  -1  17  148.25    8.81
   8   1 -17  125.77    7.22
   8   1  17  127.64    7.64
  -8   1  18  148.28    7.86
   8  -1  18  154.90    8.84
   8  -1  18  151.09   19.31
   8   1  18  147.75   19.30
  -8  -1  18  134.62   15.37
  -8   1  18  159.40   17.29
   8   1 -18  194.70    9.14
   8  -1 -18  173.42    9.13
   8  -1  18  166.17    9.36
   8   1  18  182.47    9.13
  -8   1  19    8.89    1.94
   8  -1  19    9.02    6.40
   8  -1  19    5.98    1.82
   8   1  19    9.49    2.19
   8  -1  19    6.16    2.22
   8   1 -19    9.71    2.06
   8  -1 -19    8.41    2.07
   8   1  19    7.46    1.72
  -8   1  20   87.06    6.08
   8  -1  20   83.69    6.38
   8   1 -20   85.87    6.13
   8  -1 -20   97.65    6.92
   8   1  20   76.58    5.98
   8   1  20   91.59    6.50
   8  -1  21  126.03    7.72
  -8   1  21  139.70    7.61
   8  -1 -21  141.20    8.10
   8   1  21  153.31    8.45
   8   1  21  150.93    8.30
   8  -1  22    0.14    0.84
   8   1 -22   -0.75    0.65
   8  -1 -22    0.56    0.75
   8   1  22    0.19    0.64
  -8   1  23    0.63    0.90
   8  -1  23    0.72    0.94
  -8   1  23    0.18    1.04
   8  -1 -23    0.97    0.86
   8  -1  23   -0.38    0.64
   8   1  23    0.05    0.47
   8   1  23    0.46    0.63
  -8   1  24    0.30    0.58
  -8   1  24    0.67    0.53
   8   1  24    0.13    0.52
   8  -1  24    0.04    0.83
   8   1  24   -0.39    0.84
   8   1  24    0.58    0.52
  -8   1  25  230.37    8.90
   8  -1  25  244.66    8.76
   8  -1 -25  254.31    9.69
  -8  -1  25  207.89    9.48
   8   1  25  237.96    8.86
   8   1  25  205.55    8.06
  -8   1  26   43.47    3.65
  -8   1  26   40.18    3.90
   8   1  26   35.50    3.27
   8   1  26   36.23    3.06
  -8   1  27   19.11    2.29
  -8  -1  27   14.10    2.14
   8  -1  27   15.67    2.47
   8   1  28    4.29    1.25
   8   1 -28    3.38    0.98
   8  -1  28    2.96    1.25
  -8  -1  28    1.65    0.71
  -8   1  28    3.32    1.01
   8  -1  29   51.40    2.90
  -8   1  29   65.37    3.51
   8   1  29   69.35    4.00
   8   1 -29   40.83    2.36
  -8  -1  29   41.16    2.92
  -8   1  29   54.81    3.22
   8  -1  29   29.01    2.44
   8   1  30   12.88    1.47
   8  -1  30    9.86    1.43
   8   2   0  370.31   20.01
  -8  -2   0  363.11   15.73
  -8   2   0  340.28   20.73
   8   2  -1  246.72   16.23
   8   2   1  256.41   16.71
  -8  -2   1  263.65   13.85
  -8  -2  -1  250.14   12.41
  -8   2   1  266.45   18.40
  -8   2  -1  261.95   18.10
  -8  -2   2    1.86    1.57
   8   2  -2    1.10    1.51
   8   2   2    1.07    1.31
  -8   2   2    1.91    1.86
  -8   2  -2    1.39    1.64
   8   2  -3   79.79    9.34
   8   2   3   68.24    8.69
   8  -2   3   65.61    9.75
  -8  -2   3   76.43    8.11
  -8   2   3   72.07    9.82
  -8   2  -3   81.57   10.05
  -8  -2   4    0.77    1.41
   8   2  -4    0.41    0.67
  -8   2   4    0.59    0.97
   8   2   4    1.40    1.92
  -8   2  -4    3.10    2.20
   8   2   5   55.63    8.00
  -8  -2   5   56.68    7.52
  -8   2   5   42.94    7.68
   8   2   6  133.13   12.82
  -8  -2   6  151.82   12.60
  -8   2   6  125.40   13.57
   8  -2   7   41.87    7.67
  -8   2  -7   74.91    9.78
  -8  -2   7   58.69    8.04
  -8  -2  -7   61.33    7.67
  -8   2   7   50.24    8.74
  -8  -2   8   14.72    4.23
  -8   2   8    9.56    4.03
   8   2   8   13.55    4.44
  -8   2  -8   14.10    3.84
  -8  -2  -8   16.86    4.21
   8  -2   9  236.79   18.79
  -8   2  -9  276.72   18.29
  -8  -2   9  242.95   17.72
  -8  -2  -9  215.45   15.63
  -8   2   9  236.26   19.98
   8  -2  10   87.01   11.61
   8   2  10   79.23   11.59
  -8  -2  10   95.03   11.17
  -8   2  10   87.85   12.49
  -8  -2 -10   76.49    9.77
   8  -2  11   53.55    9.33
   8   2  11   69.25   10.99
  -8  -2  11   58.55    8.88
  -8   2  11   43.35    8.92
  -8  -2 -11   52.25    8.12
  -8   2  12  344.65   10.40
   8  -2  12  312.16   12.29
  -8   2  12  301.26   11.09
   8   2 -12  300.42   11.14
  -8  -2 -12  305.16   20.78
   8  -2  12  227.99   20.03
   8   2  12  324.77   24.26
  -8  -2  12  322.70   21.47
  -8   2  12  265.81   22.53
   8   2 -12  295.59   10.92
   8  -2  12  335.67   12.36
   8   2 -12  269.52    9.94
   8   2  12  310.92   11.71
   8   2  12  292.83   11.35
   8   2 -13   96.46    6.42
   8  -2  13   85.91    6.55
  -8   2  13  109.18    6.80
  -8  -2 -13   73.69   10.64
   8  -2  13   67.71   11.49
   8   2  13   85.06   12.78
  -8  -2  13   89.70   11.72
  -8   2  13   78.88   12.77
   8  -2  13   72.08    5.82
   8   2  13   96.52    5.92
   8   2 -13   88.43    6.05
   8   2  13   88.02    6.30
   8   2 -13   79.07    5.36
   8   2  13   83.27    6.22
   8   2 -14    0.98    0.77
  -8   2  14    2.04    1.06
  -8  -2  14    3.19    3.11
  -8   2  14    2.13    4.15
   8  -2  14   -0.06    2.07
   8   2  14    5.62    2.85
  -8  -2 -14    3.60    1.78
   8  -2  14    1.33    1.46
   8   2  14    1.28    1.15
   8  -2  14    1.09    0.83
   8   2  14    1.12    1.17
   8   2 -14    1.02    1.18
   8   2  14    2.05    1.41
   8   2 -14    2.03    1.06
   8   2 -15    2.73    1.40
  -8   2  15    1.59    1.35
  -8  -2 -15   -0.86    4.58
  -8  -2  15    1.00    1.26
  -8   2  15    5.00    3.97
   8  -2  15   -1.10    4.93
   8   2  15    0.89    3.55
   8  -2  15   -0.72    1.06
   8  -2  15    1.14    0.85
   8   2 -15    0.50    0.73
   8   2  15    2.22    1.27
   8   2 -15    2.23    1.19
   8   2  15    0.42    0.67
   8   2  15    1.35    0.95
  -8   2  16  165.91    8.54
   8   2 -16  156.22    7.78
  -8   2  16  198.16    8.41
   8  -2  16  121.15   17.40
   8   2  16  152.90   19.32
  -8  -2 -16  159.60   17.27
  -8  -2  16  145.06   15.59
   8  -2  16  164.32    9.32
  -8   2  16  131.72   16.37
   8  -2  16  172.44    9.45
   8  -2 -16  156.94    8.58
   8   2 -16  171.35    7.93
   8   2  16  165.61    9.18
   8   2  16  143.74    8.15
   8   2 -17   79.14    5.50
   8  -2  17   78.23    6.50
  -8   2  17   95.08    6.56
   8   2  17   79.68   14.09
   8  -2 -17   75.25    5.93
   8  -2  17   88.71    6.88
   8   2 -17  101.90    6.19
   8   2  17   71.94    5.68
   8   2  17   92.36    6.83
   8   2 -18   58.72    4.63
  -8   2  18   61.42    5.27
   8  -2  18   60.17    5.73
   8  -2  18   63.90    5.91
  -8  -2  18   54.34    5.15
   8  -2 -18   68.09    5.74
   8   2  18   54.13    4.88
   8   2  18   65.22    5.73
  -8   2  19    0.93    0.84
   8  -2  19    0.86    1.14
   8  -2  19    0.85    0.93
   8  -2 -19    0.51    0.58
   8   2 -19    0.02    1.02
   8   2  19    0.51    0.62
   8   2  19    0.09    0.81
  -8   2  20   27.39    3.41
   8  -2  20   26.57    3.68
   8  -2  20   26.95    3.88
   8  -2 -20   28.48    3.60
   8   2  20   26.79    3.60
   8   2  20   24.39    3.07
   8  -2  21  119.35    7.66
  -8   2  21  138.59    7.61
   8  -2  21  109.04    7.55
   8  -2 -21  124.92    7.30
   8   2  21  122.91    6.65
   8   2  21  138.19    8.10
  -8   2  22    1.02    0.64
   8  -2  22    2.73    1.30
  -8  -2  22    1.40    0.81
   8   2  22    0.89    0.71
   8   2  23    1.99    1.06
  -8   2  23    1.79    0.92
   8  -2  23    2.67    1.08
   8  -2 -23    1.23    0.67
  -8   2  23    1.79    0.91
  -8  -2  23    2.97    1.28
   8   2  23    2.60    1.18
   8   2  24   13.02    2.56
  -8   2  24   16.14    2.35
   8   2 -24   12.86    2.10
  -8  -2  24   11.74    2.07
   8   2  24    9.05    2.05
  -8   2  25   50.27    3.94
   8   2  25   54.02    4.68
   8  -2  25   48.27    3.98
   8   2 -25   51.34    3.85
   8  -2 -25   40.99    3.51
   8  -2  25   51.51    4.48
  -8  -2  25   32.63    3.20
  -8   2  25   51.67    4.01
   8   2  25   34.50    3.51
   8  -2  26   24.31    2.63
   8   2  26   30.27    3.23
  -8   2  26   28.23    2.80
   8   2 -26   27.41    2.63
   8  -2  26   27.65    3.08
  -8  -2  26   19.58    2.28
  -8   2  26   28.92    2.65
   8   2  27   -0.48    0.62
  -8   2  27   -0.14    0.43
  -8  -2  27   -0.22    0.38
   8  -2  27    0.58    0.55
  -8   2  27   -0.38    0.60
   8  -2  27    0.36    0.60
  -8   2  28  116.90    4.80
   8   2  28  115.17    5.03
   8   2  29   44.92    2.76
  -8   2  29   42.01    2.50
   8  -2  29   37.95    2.71
   8   3   0   30.84    6.58
  -8   3   0   26.84    6.85
   8   3  -1  175.26   15.60
   8   3   1  183.60   15.96
  -8   3   1  154.19   16.48
   8   3   2    3.59    1.38
  -8   3   2    4.71    3.46
   8   3  -2    4.75    1.95
  -8  -3   2    2.46    1.27
   8   3   3  104.46   12.15
  -8  -3   3  109.38   10.91
   8   3  -3  121.55   11.79
  -8   3   3  107.97   14.09
   8   3   4    8.68    3.18
  -8   3   4    8.82    4.19
   8   3  -4    5.30    1.37
  -8  -3   4   10.78    3.48
   8   3   5  412.26   24.57
  -8   3  -5  481.09   30.34
  -8  -3   5  417.18   22.70
   8   3  -5  411.50   23.43
  -8   3   5  433.97   28.95
   8   3  -5  414.30   13.37
   8   3  -5  445.15   13.45
   8   3  -6  174.75    8.85
   8   3   6  195.18    8.90
   8  -3   6  194.16    8.88
   8   3   6  165.69   15.72
  -8   3  -6  201.83   19.13
  -8  -3   6  196.81   15.97
   8   3  -6  163.89   15.24
  -8   3   6  164.32   18.07
   8   3  -6  182.74    8.70
   8   3   6  193.04    7.00
   8   3  -6  186.79    8.72
   8   3  -6  187.12    8.57
   8   3   6  184.00    8.34
   8   3  -7   97.64    6.84
   8   3   7  111.04    6.78
   8  -3  -7  106.06    6.51
   8  -3   7  113.80    6.92
   8   3  -7   93.98    5.92
   8   3   7   84.67   11.36
  -8   3  -7   98.43   13.18
  -8  -3   7   80.66   10.43
   8   3  -7   96.58   11.71
  -8   3   7   94.44   14.04
   8   3   7   96.73    5.77
   8   3   7   95.59    4.97
   8   3  -7  108.11    6.75
   8   3  -7   86.12    4.62
   8   3  -7   98.88    6.24
   8   3  -7  101.52    6.32
   8   3  -7  102.10    6.46
   8   3   7  103.55    6.29
  -8   3   7   98.80    5.60
   8   3  -8   27.04    3.76
   8   3   8   26.73    3.35
   8  -3   8   29.29    3.64
   8   3  -8   29.53    3.63
   8  -3  -8   31.68    3.65
  -8   3  -8   30.77    7.25
   8   3   8   22.14    5.67
   8   3  -8   31.24    7.02
  -8  -3   8   26.64    6.33
   8   3   8   21.81    2.81
   8   3   8   27.58    2.72
   8   3  -8   25.58    2.58
   8   3  -8   29.43    3.62
   8   3  -8   28.42    3.39
   8  -3   8   25.86    3.47
   8   3  -8   30.38    3.56
   8   3  -8   21.84    2.61
   8   3   8   31.24    3.51
  -8   3   8   27.49    2.93
   8   3   9  468.88   14.44
   8  -3  -9  492.97   14.07
   8   3  -9  436.26   14.45
   8   3  -9  399.26   13.12
   8   3   9  407.61   25.74
  -8   3  -9  429.91   26.25
  -8  -3   9  403.28   24.71
   8   3  -9  501.14   28.48
   8   3   9  415.53   11.96
   8   3   9  442.10   10.79
   8   3  -9  455.92   14.21
   8   3  -9  420.73   13.19
   8   3  -9  453.41   13.71
   8   3   9  426.31   13.18
  -8   3   9  452.81   11.74
   8   3  -9  409.69   12.06
   8   3 -10    0.75    1.08
   8  -3 -10    0.02    0.77
   8   3 -10   -0.23    0.93
  -8   3  10    0.42    0.54
   8   3 -10   -0.10    0.82
   8   3  10    0.98    2.82
   8   3 -10    5.11    2.86
   8  -3  10    0.73    0.85
  -8  -3  10   -0.49    2.06
   8   3  10    0.67    0.76
   8   3  10    1.14    1.02
   8   3  10    1.03    0.75
   8   3 -10    0.27    0.93
   8   3 -10   -0.09    0.55
   8   3  10   -1.19    0.86
  -8   3  10    0.85    0.86
   8   3 -11   35.09    4.14
   8  -3  11   30.63    4.11
  -8   3  11   33.69    3.96
   8   3 -11   32.74    4.05
   8   3  11   35.98    4.25
   8   3  11   25.44    6.77
  -8  -3  11   28.90    6.60
   8   3  11   31.54    3.46
   8   3  11   32.97    2.93
   8  -3  11   33.88    4.13
   8   3 -11   35.47    4.05
   8   3  11   33.75    4.09
   8   3 -11   29.28    3.33
   8   3  11   37.44    4.05
   8   3 -11   33.93    3.74
  -8   3  11   30.60    3.02
   8   3 -12   62.23    5.34
   8   3  12   67.01    5.81
   8  -3  12   63.90    5.68
  -8   3  12   63.88    5.46
   8   3 -12   60.84    5.57
   8   3  12   51.69    9.77
  -8  -3  12   52.26    9.42
   8  -3  12   62.66    5.40
   8   3  12   62.32    4.07
   8   3 -12   64.75    5.46
   8   3  12   57.16    4.96
  -8   3  12   58.26    4.07
   8   3  12   59.17    5.15
   8   3 -12   60.51    5.07
   8   3  13  140.42    8.66
   8  -3  13  152.04    8.86
  -8   3  13  138.88    8.01
   8   3 -13  130.78    7.64
   8   3 -13  158.98    9.01
   8   3  13  118.35   15.11
   8   3 -13  160.58    8.58
   8   3  13  137.15    7.69
   8  -3  13  168.98    8.97
   8   3  13  157.81    6.40
   8   3 -13  141.95    7.83
  -8   3  13  139.82    6.19
   8   3  13  166.94    9.08
   8   3  13  139.51    7.92
   8   3  14  237.35   11.48
  -8   3  14  266.36   11.03
   8  -3  14  251.21   11.54
   8   3 -14  261.79   10.86
  -8   3  14  280.20   10.29
   8   3 -14  249.36   11.25
   8  -3  14  259.82   11.28
   8   3  14  238.62   10.38
   8   3 -14  246.80   10.27
   8   3  14  230.20   10.04
   8   3  14  278.20   11.93
   8   3  15    2.85    1.67
   8   3 -15    2.80    1.23
  -8   3  15    4.05    1.41
   8   3 -15    2.70    1.33
   8  -3  15    2.43    1.38
   8   3  15    1.37    1.02
   8  -3  15    1.88    1.12
   8  -3 -15    2.34    1.08
   8   3  15    3.22    1.41
   8   3  15    3.21    1.21
   8   3 -15    3.76    1.20
   8   3 -16   18.22    2.71
   8   3  16   14.75    3.31
  -8   3  16   23.14    3.25
   8  -3  16   17.70    3.23
   8   3 -16   17.98    2.96
   8  -3 -16   16.02    2.63
   8  -3  16   14.17    2.95
   8   3  16   18.14    2.96
   8   3  16   19.82    2.87
   8   3 -16   22.74    3.09
   8   3  16   23.42    3.50
   8   3 -17    9.31    1.94
   8   3  17   10.08    2.38
  -8   3  17    8.71    1.92
   8   3 -17   12.13    2.40
   8  -3  17   10.08    2.37
   8  -3  17    8.63    2.27
   8   3  17   10.93    2.25
   8  -3 -17    8.36    1.83
   8   3  17    9.74    2.30
   8   3 -17   10.00    2.01
   8   3  18   44.79    4.82
  -8   3  18   52.42    4.80
   8  -3  18   40.11    4.55
   8   3 -18   43.65    4.42
   8  -3 -18   41.13    4.09
   8  -3  18   35.65    4.14
   8   3 -18   48.82    4.14
   8   3  18   43.46    4.68
   8   3  19    1.86    1.03
  -8   3  19    1.17    0.68
   8   3 -19    1.20    0.83
   8  -3  19    1.57    0.94
   8  -3 -19    1.73    0.92
   8  -3  19   -0.24    0.53
   8   3  19    1.36    0.75
   8  -3  20   84.82    6.33
   8   3  20   84.86    6.36
  -8   3  20   83.25    5.70
   8   3 -20   83.04    5.70
   8  -3  20   87.25    6.24
   8  -3 -20   88.82    5.64
   8   3  21  101.65    6.53
  -8   3  21  102.37    6.14
   8   3 -21   98.27    6.02
   8  -3  21  105.50    6.79
   8  -3  21   84.59    5.89
   8   3  22  158.61    7.84
  -8   3  22  145.68    7.01
   8   3  22  138.03    5.89
   8  -3  22  164.23    7.79
   8  -3 -22  148.41    6.61
  -8   3  23   43.39    3.64
   8  -3  23   38.03    3.65
   8  -3  23   36.75    3.62
   8  -3 -23   30.04    2.77
   8   3 -23   33.75    3.05
   8   3 -24    6.83    1.31
   8   3  24    6.40    1.38
  -8   3  24    7.63    1.44
   8  -3  24    6.14    1.39
   8  -3 -24    7.62    1.20
   8   3 -24    8.59    1.45
   8   3  25   20.59    2.34
   8   3 -25   21.56    2.16
   8   3  26   21.70    2.09
   8  -3  26   20.90    2.07
  -8   3  26   27.08    2.32
   8  -3  26   19.86    2.07
  -8  -3  27    0.32    0.33
   8   3  27    1.99    0.55
   8   4   0    0.71    0.65
   8   4   0    0.22    0.82
   8   4   0   -0.81    1.07
  -8   4   0   -0.44    0.79
   8   4   0    3.02    1.16
   8   4   0    1.05    1.22
   8   4   0    0.25    0.91
  -8   4   0    1.45    1.41
   8   4  -1   12.38    2.53
   8   4   1   10.91    2.02
  -8   4  -1    5.40    5.70
   8   4  -1   11.19    2.34
   8   4   1   12.74    1.98
   8   4   1   11.57    2.19
   8   4  -1   11.11    2.43
  -8   4   1    8.38    1.91
  -8   4  -1   11.24    2.22
  -8   4  -1   13.46    1.98
   8   4  -1    9.84    2.21
   8   4  -1   13.75    2.41
   8   4  -1   11.94    2.36
   8   4   1   14.19    2.63
   8   4   1   11.39    2.29
   8   4   1   10.32    2.23
  -8   4   1   14.13    2.12
   8   4   2   32.94    3.79
   8   4  -2   28.75    3.64
  -8   4  -2   27.72    9.07
   8   4   2   24.41    3.25
   8   4  -2   25.75    3.43
   8   4  -2   25.37    3.31
   8   4   2   27.49    2.84
   8   4  -2   25.05    2.78
  -8   4   2   22.44    2.74
   8   4   2   19.22    2.86
   8   4  -2   23.37    3.32
   8   4  -2   24.87    3.59
   8   4   2   27.60    3.55
   8   4   2   28.84    3.53
   8   4  -2   26.98    3.50
  -8   4   2   25.35    3.30
  -8   4  -2   23.46    3.28
  -8   4  -2   28.91    3.13
   8   4  -3    1.43    1.48
   8  -4   3   -0.75    1.12
   8   4   3    0.14    0.58
   8   4  -3    0.36    0.64
   8   4   3   -0.74    0.79
   8   4  -3    0.29    0.81
   8   4  -3   -0.36    0.59
  -8   4  -3   -0.48    1.05
  -8   4  -3   -0.81    1.09
   8   4   3    0.02    0.74
   8   4  -3    0.01    0.90
   8   4  -3    0.44    0.53
  -8   4   3    0.11    0.51
   8   4  -3    0.55    0.59
   8   4   3    0.46    0.76
   8   4   3    0.67    0.83
  -8   4   3    0.59    0.68
   8   4   4   84.57    6.03
   8  -4   4   65.61    5.20
  -8   4  -4   61.92   12.30
   8   4  -4   75.63    5.84
   8   4  -4   67.78    5.55
   8   4   4   78.71    4.79
   8   4  -4   71.92    4.65
   8   4  -4   73.27    5.52
  -8   4  -4   76.58    5.06
   8   4   4   77.47    5.72
   8   4  -4   72.68    5.92
   8   4  -4   68.87    6.06
  -8   4   4   70.02    5.34
   8   4   4   74.40    5.77
  -8   4  -4   76.06    5.86
   8   4  -5    9.30    1.77
   8   4   5   13.76    2.51
   8  -4   5    9.04    1.88
   8   4   5   12.93    1.93
   8   4   5    9.69    2.10
   8   4  -5   12.11    1.89
   8   4  -5   10.29    2.00
   8   4  -5   13.84    2.57
  -8   4  -5    8.84    1.99
  -8   4  -5   12.38    2.20
   8   4   5   10.94    2.31
  -8   4   5    8.26    1.78
   8   4   5    8.49    1.91
   8   4  -5   11.58    2.25
   8   4  -5   10.34    2.24
   8   4  -5   11.01    2.54
   8   4   6   14.33    2.51
   8   4  -6   11.54    2.17
   8   4  -6   11.53    2.35
   8   4   6   11.14    1.71
   8   4   6   11.79    2.21
   8   4  -6   12.83    1.95
   8   4  -6    8.30    1.95
  -8   4  -6   12.21    2.05
   8   4  -6   10.50    2.15
  -8   4  -6   10.26    2.20
  -8   4   6   12.07    2.21
   8   4   6   12.44    2.32
   8   4  -6   11.90    2.57
   8   4  -6   12.46    2.29
   8   4   7    0.79    0.60
   8   4   7    0.24    2.51
   8  -4   7    0.86    0.60
   8   4  -7    1.18    0.81
   8   4   7    0.65    0.56
   8   4  -7    0.86    0.63
   8   4   7    0.40    0.65
   8   4  -7    1.12    0.63
   8   4   7    1.87    1.15
  -8   4   7    0.65    0.84
   8   4  -7    1.40    0.82
   8   4  -7    0.91    0.84
  -8   4  -7   -0.87    1.05
   8   4   7    2.24    0.96
   8   4  -7    1.52    1.04
  -8   4   8   95.41    6.81
   8   4  -8   82.93    5.99
   8  -4   8   90.92    6.35
   8   4   8   95.55    6.17
   8   4  -8   93.85    6.83
   8   4  -8  101.72    6.88
   8   4   8   97.19    5.25
   8   4   8  101.15    6.65
   8   4  -8   89.37    5.01
   8   4  -8   92.75    6.98
   8   4  -8   97.45    6.23
   8   4   8   87.33    6.10
  -8   4   8   91.62    5.57
  -8   4  -8   85.17    6.31
   8   4  -8   90.96    6.77
   8   4   9    5.74    1.95
  -8   4   9    4.93    1.71
   8   4  -9    4.65    1.46
   8  -4   9    6.16    1.89
   8   4   9    7.14    1.43
   8   4  -9    8.88    2.17
   8   4   9    6.93    1.63
   8   4  -9    7.39    1.41
  -8   4  -9    6.34    1.84
  -8   4  -9    7.64    1.87
  -8   4   9    7.26    1.56
   8   4  -9    7.74    2.20
   8   4  -9    6.50    1.92
   8   4   9    6.49    1.54
  -8   4  10   33.62    3.95
   8   4  10   37.42    4.13
   8   4 -10   29.38    3.68
   8   4  10   33.46    3.70
   8   4  10   33.91    3.01
   8   4 -10   28.69    3.75
   8   4 -10   30.22    4.06
   8   4 -10   31.92    3.67
  -8   4  10   32.19    3.28
   8   4  10   33.26    3.94
   8   4  11   -0.65    0.74
  -8   4  11   -0.56    0.85
   8   4 -11    0.37    0.82
   8   4  11    1.61    0.66
   8   4 -11    0.01    0.85
   8   4 -11    1.19    0.93
  -8   4  11   -0.16    0.60
   8   4 -11    0.25    0.73
   8   4  12   73.61    6.01
   8  -4  12   81.33    6.16
  -8   4  12   74.50    5.73
   8   4 -12   92.01    6.72
   8   4  12   89.57    4.79
   8   4 -12   75.73    6.53
   8   4 -12   81.02    6.17
   8   4 -12   86.54    5.80
   8   4  13    0.47    0.83
   8   4 -13    0.81    0.67
  -8   4  13    0.59    0.53
   8  -4  13    1.66    1.09
   8   4  13    1.75    0.75
   8   4 -13    0.99    0.79
   8   4 -13    0.62    0.88
  -8   4  13    1.64    0.74
   8  -4  14    5.51    1.72
   8   4  14    7.69    2.05
   8   4  14    7.36    1.27
  -8   4  14    7.25    1.80
  -8   4  14    6.42    1.54
   8   4 -14   10.13    2.34
   8   4 -14    7.67    2.03
   8   4 -14    8.17    2.27
  -8   4  15   28.69    3.43
   8  -4  15   30.19    3.72
   8   4 -15   34.90    3.94
   8   4  15   29.62    3.68
   8   4 -15   30.43    3.92
   8  -4  16    9.41    2.11
  -8   4  16   11.43    2.14
   8   4  16    6.56    1.80
   8   4 -16    8.41    1.88
   8   4 -16    9.43    2.14
   8  -4  17   13.09    2.43
  -8   4  17   15.76    2.39
   8   4  17   11.95    2.33
   8   4 -17   15.46    2.57
   8   4 -17   17.62    2.76
  -8   4  18   15.04    2.25
   8   4  18    9.51    1.99
   8   4 -18   11.97    2.14
   8  -4  18   13.49    2.35
   8   4  18    9.72    1.81
   8   4 -18   18.87    2.73
   8   4 -18   13.49    1.93
   8   4  19   14.88    2.48
   8  -4  19   27.05    3.22
  -8   4  19   26.60    2.87
   8   4  19   11.75    2.24
   8   4 -19   27.08    2.94
   8   4 -19   25.46    2.51
  -8   4 -19   21.76    2.62
  -8   4  20   28.73    2.83
   8   4  20   22.35    2.60
   8  -4  20   22.17    2.79
  -8   4 -20   25.64    2.66
   8   4 -20   24.28    2.58
   8  -4  21   16.34    2.19
   8   4  21   13.08    1.86
   8   4 -21   13.53    1.90
   8   4 -21   16.83    1.96
   8   4 -21   15.06    1.62
  -8   4 -21   13.80    1.75
   8  -4  22   28.22    2.70
  -8   4  22   23.88    2.24
   8   4 -22   26.83    2.54
  -8   4 -22   21.05    2.00
   8   4 -22   24.66    2.15
   8   4  23   13.08    1.48
   8   4 -23   14.98    1.92
  -8   4 -23   15.26    1.43
  -8   4  24   20.97    1.69
   8  -4  24   16.72    1.74
   8   4 -24   18.74    1.77
   8   4 -24   15.63    1.72
   8  -4  25    0.78    0.42
   8   5   0   82.15    5.94
   8   5   0   86.02    5.11
  -8   5   0   81.02    5.16
   8   5   0   80.09    6.18
  -8   5   0   76.45    5.49
   8   5  -1   15.43    2.60
   8   5   1   16.93    2.26
   8   5  -1   17.25    2.22
  -8   5  -1   14.16    2.18
   8   5   1   16.81    2.90
   8   5  -1   17.05    2.86
  -8   5  -1   14.64    2.44
  -8   5   1   16.88    2.35
  -8   5   1   12.92    2.26
   8   5  -2    0.20    0.49
   8   5   2    1.00    0.63
   8   5  -2   -0.50    0.64
   8   5   2   -0.47    0.68
   8   5  -2   -0.45    0.60
  -8   5  -2    0.79    0.53
   8   5  -2   -0.45    0.85
  -8   5   2    0.23    0.51
  -8   5  -2    0.40    0.78
   8   5  -3   30.01    3.23
   8   5   3   30.29    3.48
   8   5   3   31.36    3.55
   8   5  -3   28.52    3.55
   8   5   3   32.49    3.09
   8   5  -3   31.70    3.08
  -8   5  -3   30.55    3.14
   8   5  -3   29.80    3.80
  -8   5  -3   27.23    3.39
  -8   5   3   26.90    3.20
   8   5  -4   74.95    5.11
   8   5   4   75.25    5.54
   8   5  -4   85.08    6.17
   8   5   4   82.34    4.82
   8   5  -4   82.74    4.93
   8   5   4   87.67    5.92
  -8   5  -4   83.19    5.21
  -8   5   4   85.95    5.56
   8   5  -4   75.58    5.97
  -8   5  -4   82.73    5.88
   8   5   5    0.64    0.57
   8   5  -5    1.47    0.96
  -8   5   5   -0.35    0.59
   8   5   5    1.10    0.49
   8   5   5    1.05    0.80
   8   5  -5    1.20    0.64
   8   5  -5    1.21    0.73
  -8   5  -5    0.97    0.89
  -8   5  -5    1.26    0.94
  -8   5   5    0.70    0.44
   8   5  -5    1.65    1.00
  -8   5   6   16.19    2.55
   8   5  -6   17.23    2.55
   8   5   6   17.45    2.65
   8   5  -6   16.82    2.64
   8   5   6   18.44    2.25
   8   5   6   19.88    2.82
   8   5  -6   17.53    2.20
   8   5  -6   16.28    2.85
  -8   5   6   17.45    2.46
  -8   5  -6   15.38    2.58
   8   5   7    5.73    1.41
  -8   5   7    4.59    1.50
   8   5  -7    5.32    1.55
   8   5  -7    6.00    1.56
   8   5   7    5.72    1.34
   8   5   7    5.86    1.50
   8   5  -7    4.70    1.11
  -8   5  -7    4.60    1.47
  -8   5  -7    4.14    1.22
   8   5  -7    6.67    1.80
  -8   5   7    5.56    1.23
   8   5   8   58.03    4.57
  -8   5   8   44.59    4.12
   8   5  -8   63.78    4.97
   8   5   8   64.44    4.86
   8   5   8   63.74    3.97
   8   5  -8   56.46    4.98
   8   5  -8   65.24    4.10
  -8   5  -8   63.85    4.51
   8   5  -8   63.51    5.50
  -8   5   8   74.23    4.79
  -8   5  -8   58.93    4.93
   8  -5   9  115.57    6.09
  -8   5   9  105.27    6.09
   8   5  -9   97.50    6.12
   8   5   9   98.82    5.90
   8   5   9  115.01    6.49
   8   5   9  127.44    5.54
   8   5  -9  115.12    7.02
   8   5  -9  110.78    5.20
  -8   5  -9  118.01    6.08
   8   5  -9   92.11    6.60
  -8   5   9  108.46    5.61
  -8   5  -9   97.53    6.27
   8  -5  10   55.80    4.26
   8   5  10   55.68    4.41
  -8   5  10   57.85    4.43
   8   5 -10   65.74    5.11
   8   5  10   60.43    3.66
   8   5 -10   54.73    4.79
   8   5 -10   60.02    3.69
  -8   5 -10   58.36    4.21
   8   5 -10   58.96    4.64
  -8   5 -10   59.20    4.88
   8   5 -10   56.66    5.24
   8  -5  11  159.97    7.21
  -8   5  11  154.37    7.05
   8   5 -11  167.11    8.08
   8   5  11  152.42    7.11
   8   5 -11  164.70    8.15
   8   5 -11  160.90    5.78
   8   5  11  148.58    5.54
  -8   5 -11  160.42    6.88
  -8   5 -11  138.50    7.36
   8   5 -11  147.01    8.22
  -8   5  11  188.22    7.09
   8   5 -11  145.97    7.14
   8  -5  12   67.05    4.61
  -8   5  12   82.80    5.05
   8   5 -12   79.43    5.55
   8   5  12   67.23    4.63
   8   5  12   66.73    3.50
   8   5 -12   79.28    5.59
   8   5 -12   84.67    3.98
   8   5 -12   75.71    5.02
  -8   5 -12   69.28    4.40
   8   5 -12   77.22    5.82
  -8   5 -12   68.98    5.11
   8   5 -13   71.39    5.23
  -8   5  13   80.08    4.88
   8  -5  13   65.98    4.53
   8   5  13   60.14    3.68
   8   5  13   66.39    4.51
  -8   5  13   68.30    4.41
   8   5 -13   72.07    5.23
   8   5 -13   78.73    3.57
   8   5 -13   71.43    4.74
  -8   5 -13   67.61    4.29
   8   5 -13   66.79    5.13
  -8   5 -13   68.32    4.90
  -8   5  14    3.84    1.07
   8   5 -14    3.65    1.16
   8  -5  14    2.98    1.22
   8   5 -14    3.20    1.20
  -8   5 -14    2.68    0.86
  -8   5 -14    3.26    1.04
   8   5 -14    3.18    0.99
   8   5 -14    2.41    0.88
  -8   5  15    2.81    0.86
   8   5 -15    3.59    1.03
   8  -5  15    2.83    0.80
   8   5 -15    3.58    1.19
  -8   5 -15    4.09    1.10
  -8   5 -15    2.55    0.74
   8   5 -15    4.53    1.41
   8   5 -15    3.11    0.99
  -8   5  16    1.35    0.60
  -8   5  16   -0.48    0.52
   8   5 -16    0.88    0.75
   8  -5  16    0.42    0.39
   8   5 -16    0.74    0.56
  -8   5 -16    0.42    0.41
   8   5 -16    0.31    0.55
   8   5 -16    0.21    0.32
  -8   5 -16    0.73    0.53
  -8   5  17   29.15    2.38
   8   5 -17   32.73    2.92
   8  -5  17   27.36    2.51
   8   5 -17   35.36    3.12
  -8   5 -17   36.21    2.58
   8   5 -17   29.79    2.57
  -8   5 -17   29.49    2.41
   8   5 -18    8.07    1.33
  -8   5  18    5.50    0.97
   8  -5  18    5.61    1.04
   8   5 -18    5.81    1.14
  -8   5 -18    7.96    1.10
   8   5 -18    5.62    1.06
  -8   5 -18    6.54    0.98
  -8   5  19    1.66    0.53
   8   5 -19    2.08    0.70
   8  -5  19    2.53    0.76
   8   5 -19    2.49    0.76
  -8   5 -19    2.43    0.66
  -8   5 -19    1.67    0.54
  -8   5  20    3.58    0.79
   8   5 -20    4.88    0.86
   8  -5  20    3.58    0.68
  -8   5  21   25.54    1.73
   8   5 -21   32.86    1.96
   8   6   0    4.84    1.10
   8   6   0    5.33    1.24
  -8   6   0    6.55    1.33
   8   6   1    5.05    1.05
   8   6  -1    7.39    1.26
   8   6   1    6.48    1.43
   8   6  -1    6.78    1.48
  -8   6   1    6.08    1.26
  -8   6  -1    6.56    1.28
   8   6  -2    2.03    0.72
   8   6   2    2.99    1.00
   8   6  -2    1.76    0.75
   8   6   2    2.43    0.81
  -8   6  -2    2.93    0.84
  -8   6   2    2.63    0.89
   8   6  -3   14.47    1.73
   8   6   3   19.95    2.36
   8   6  -3   19.42    2.40
   8   6   3   17.19    1.86
   8   6  -3   19.12    1.97
  -8   6  -3   14.32    1.91
  -8   6   3   18.75    2.08
   8   6  -4   14.81    1.89
   8   6   4   18.75    2.30
   8   6  -4   18.19    2.32
   8   6   4   16.89    1.81
   8   6  -4   20.11    2.01
  -8   6   4   21.05    2.17
  -8   6  -4   17.22    2.09
   8   6   5   18.72    2.25
   8   6  -5   17.84    2.21
   8   6   5   21.10    1.96
   8   6  -5   20.85    2.00
  -8   6   5   21.08    2.16
  -8   6  -5   16.87    2.06
   8   6  -6    8.37    1.26
   8   6  -6    7.41    1.45
   8   6   6    6.28    1.03
  -8   6  -6    7.69    1.31
  -8   6  -6    6.03    1.24
  -8   6   6    7.04    1.22
   8   6  -7    1.85    0.51
   8   6  -7    2.22    0.60
   8   6   7    2.17    0.60
  -8   6  -7    1.94    0.59
  -8   6   7    2.24    0.71
  -8   6  -7    1.31    0.69
   8   6  -8   10.29    1.53
   8   6   8    6.92    1.14
   8   6  -8   11.83    1.39
   8   6   8    6.96    1.00
  -8   6  -8   10.41    1.60
  -8   6  -8   12.08    1.64
   8   6  -9   13.19    1.74
   8   6   9    7.98    1.28
  -8   6   9   13.32    1.51
   8   6  -9   12.68    1.33
  -8   6  -9   14.51    1.69
  -8   6  -9   11.87    1.60
  -8   6  10    2.26    0.70
  -8   6  10    2.37    0.71
   8   6 -10    2.37    0.77
   8   6 -10    2.69    0.58
  -8   6 -10    1.99    0.65
  -8   6 -10    3.15    0.84
   8   6 -11   10.86    1.48
  -8   6  11    8.23    1.19
   8   6 -11   10.41    1.55
   8   6 -11   11.00    1.07
  -8   6 -11   10.83    1.34
  -8   6 -11    9.83    1.28
  -8   6  12    0.92    0.54
   8   6 -12    0.65    0.32
   8   6 -12    0.97    0.55
  -8   6 -12    0.93    0.47
  -8   6 -12    0.99    0.45
   8   6 -13   67.97    3.31
  -8   6  13   65.31    2.96
   8   6 -14    0.93    0.50
  -8   6 -14    0.25    0.27
  -9   0   0    0.27    0.90
  -9   0   1   -0.36    1.00
  -9   0  -1    0.63    1.07
   9   0  -1   -0.47    1.13
  -9   0   2  444.37   20.13
  -9   0  -2  414.33   17.78
  -9   0   3   -0.02    1.01
   9   0  -3    0.32    0.59
  -9   0  -3    1.05    0.79
   9   0  -4  107.83    8.85
   9   0   4  110.80   12.15
  -9   0   4  114.36   10.71
  -9   0  -4  100.96    8.59
  -9   0   5    0.11    1.33
   9   0  -5    0.42    0.72
  -9   0  -5    0.52    0.55
   9   0   5    0.09    0.74
   9   0  -6  305.08   14.66
   9   0   6  284.33   20.35
  -9   0   6  311.24   18.60
  -9   0   7   -0.92    1.67
   9   0   7    1.98    2.21
   9   0   8   38.71    7.99
  -9   0   8   37.35    6.77
  -9   0   9    0.29    1.69
   9   0  10  141.54   16.49
  -9   0  10  154.19   14.69
  -9   0  11   -0.56    2.24
  -9   0  12   72.72   10.50
  -9   0  13    2.52    2.78
   9   0  13   -1.86    2.07
  -9   0  14 1208.81   20.48
   9   0 -14 1346.73   24.14
   9   0  14 1269.47   23.96
   9   0  14 1323.39   53.81
  -9   0  14 1221.09   45.16
  -9   0  15   -0.24    0.84
   9   0 -15    1.14    1.28
   9   0  15   -0.08    0.97
  -9   0  15   -0.20    2.09
   9   0  15    0.80    2.14
  -9   0  16   65.51    4.79
   9   0 -16   76.06    5.93
   9   0  16   54.92    5.32
   9   0  16   65.37   13.63
  -9   0  16   73.89   11.68
  -9   0  17   -0.60    0.87
   9   0  17   -0.26    0.77
   9   0 -17   -0.25    0.54
  -9   0  17    1.07    3.30
   9   0  17   -1.01    3.78
  -9   0  18 1125.66   20.61
   9   0  18 1046.03   23.10
   9   0  18 1077.34   52.90
  -9   0  19    0.01    0.54
   9   0  19    0.84    1.18
   9   0 -19   -0.44    0.50
   9   0 -20  239.05   10.45
   9   0  20  234.53   10.95
  -9   0  21   -0.24    0.62
   9   0 -21   -0.11    0.68
  -9   0  22    0.47    0.63
   9   0 -22    1.97    1.01
  -9   0  23   -0.09    0.50
  -9   0  23   -1.76    1.06
  -9   0  24  218.25    8.35
   9   0  24  216.56    9.40
   9   0 -24  213.71    9.06
  -9   0  24  185.86    9.40
  -9   0  25   -0.13    0.37
   9   0  25   -0.15    0.61
  -9   0  26    7.99    1.66
   9   0  26    7.99    1.73
   9   0  26    5.91    1.48
  -9   0  27    0.07    0.26
   9   0  27    0.04    0.71
   9   0  27    0.00    0.56
   9   0  28   57.62    3.57
  -9   0  28   59.06    3.89
   9   0  28   54.88    3.23
   9   0  29   -0.21    0.58
  -9   0  29   -0.43    0.41
  -9  -1   0   -0.72    0.95
  -9   1   0   -0.73    1.00
   9   1  -1  689.63   25.62
  -9  -1   1  753.91   24.33
  -9  -1  -1  725.46   22.76
  -9   1   1  657.85   26.38
  -9   1  -1  674.22   26.23
  -9  -1   2    1.81    1.59
  -9  -1  -2   -1.21    1.00
   9   1  -2    0.52    0.75
  -9   1   2   -0.23    1.01
  -9   1  -2    2.11    1.63
   9   1   2    0.87    1.28
   9   1  -3  209.67   14.09
  -9  -1   3  231.10   14.32
  -9   1   3  208.92   15.37
  -9   1  -3  224.70   15.03
  -9  -1   4    0.79    0.96
   9   1  -4    1.00    1.30
  -9   1   4    0.14    0.75
   9  -1   4    1.55    1.15
   9   1   4   -2.86    1.97
  -9  -1   5   15.50    4.00
   9   1  -5   14.16    3.47
  -9   1   5   16.31    4.58
   9   1   5    9.72    3.97
  -9   1  -5   13.21    3.83
  -9  -1   6    0.35    0.80
   9   1  -6    1.71    0.80
  -9   1   6    0.83    1.08
   9  -1   6    2.89    2.20
   9   1   6    0.02    1.28
  -9   1  -6   -0.09    1.42
  -9   1   7  216.29   17.12
   9  -1   7  215.13   18.12
   9   1   7  205.52   17.37
  -9  -1   7  213.32   15.39
  -9  -1   8   -2.96    1.92
  -9   1   8    1.60    1.74
   9  -1   8   -2.92    2.20
  -9  -1   9   13.72    4.04
  -9   1   9   14.82    4.89
   9  -1   9   14.70    5.20
   9   1   9   14.11    5.19
  -9  -1  10    1.47    1.52
  -9   1  10    3.35    2.71
   9  -1  10    3.62    2.68
   9  -1  11   59.77   10.76
  -9  -1  11   52.81    8.46
  -9   1  11   54.59    9.68
  -9  -1  12   12.95    4.47
  -9   1  12   11.70    4.65
   9  -1  12   11.61    5.00
   9   1  12   11.94    5.25
  -9   1  13   13.85    2.31
  -9  -1  13   15.41    5.02
  -9   1  13   14.90    5.35
   9   1  13   11.02    5.17
   9  -1  13   12.54    2.38
   9   1 -13   16.94    2.69
   9   1  13    8.09    2.14
   9  -1  14   22.94    3.35
  -9   1  14   26.55    3.28
  -9   1  14   33.54    8.05
   9   1  14   21.80    7.29
  -9  -1  14   33.99    7.57
   9   1 -14   25.58    3.28
   9  -1  14   21.59    3.31
   9   1 -14   27.60    3.11
   9   1  14   27.44    3.57
   9  -1  15   81.02    6.24
  -9   1  15   91.87    6.16
   9   1  15  107.00   15.87
  -9  -1  15   85.96   12.10
  -9  -1 -15   79.23   11.89
  -9   1  15  101.81   13.43
   9   1 -15   96.95    6.33
   9  -1  15   90.14    6.76
   9   1  15   79.79    5.94
   9  -1  16   28.67    3.76
  -9   1  16   34.81    3.85
  -9  -1  16   28.57    6.65
  -9   1  16   25.21    6.33
   9   1  16   36.14    9.48
  -9  -1 -16   33.08    8.13
   9   1 -16   41.49    4.26
   9  -1  16   24.91    3.69
   9  -1 -16   33.42    4.03
   9   1  16   29.78    3.98
  -9   1  17    8.43    1.96
   9   1  17    7.58    4.46
   9  -1  17    5.72    1.51
   9   1 -17    5.38    1.56
   9  -1  17    3.00    1.43
   9  -1 -17    6.48    1.80
   9   1  17    4.71    1.80
  -9   1  18   10.34    2.10
   9  -1  18   11.07    2.26
   9  -1  18    9.28    2.32
   9   1 -18   11.78    2.17
   9  -1 -18   12.15    2.47
   9   1  18   11.81    2.26
  -9   1  19   41.56    4.12
   9  -1  19   42.86    4.56
   9  -1 -19   49.35    4.88
   9   1  19   48.75    4.80
   9  -1  19   41.11    4.69
   9   1  19   46.66    4.59
  -9   1  20   34.38    3.77
   9   1 -20   22.27    3.00
   9   1  20   29.27    3.69
   9  -1  20   34.12    4.33
   9  -1 -20   29.09    3.72
   9   1  20   27.50    3.54
  -9   1  21    0.44    0.54
   9  -1 -21    0.76    0.55
   9   1  21    1.51    0.88
   9   1  21    1.38    1.05
  -9   1  22    0.36    0.57
   9  -1  22    0.16    0.72
   9   1 -22   -0.02    0.55
   9  -1 -22    0.49    0.42
   9   1  22   -0.11    0.63
   9   1  22    0.00    0.65
  -9   1  23   36.98    3.65
   9  -1  23   29.98    3.23
  -9  -1  23   30.25    3.76
  -9   1  23   38.98    4.29
   9  -1 -23   27.09    3.26
   9   1  23   37.36    3.73
   9   1  23   31.15    3.51
  -9   1  24    8.88    1.70
  -9   1  24    5.81    1.64
   9   1  24    6.82    1.64
   9   1  25    2.77    1.07
  -9   1  25    4.09    1.10
  -9  -1  25    2.33    0.96
   9  -1 -25    4.19    1.15
   9  -1  25    2.65    0.96
   9   1  25    4.30    1.23
   9   1  26    0.78    0.79
  -9   1  26    0.82    0.41
  -9   1  26   -0.18    0.78
   9  -1  26    0.55    0.57
   9   1  26    1.56    0.78
   9   1  27   46.59    3.78
   9  -1  27   49.47    3.37
  -9   1  27   47.34    3.30
  -9  -1  27   34.00    3.07
   9  -1  27   32.97    3.33
   9   1  28    4.20    1.04
   9   1 -28    3.61    0.81
  -9  -1  28    2.65    0.78
  -9   1  28    4.20    1.00
   9  -1  28    1.79    0.65
   9   1  29    0.09    0.30
  -9   1  29   -0.35    0.35
   9  -1  29   -0.54    0.47
  -9   1  29   -0.33    0.51
  -9  -1  29   -0.31    0.34
   9  -1  29   -0.53    0.49
  -9  -2   0    1.60    1.51
   9   2   0   -0.43    0.64
  -9   2   0    1.09    1.54
   9   2  -1   43.66    7.30
   9   2   1   44.75    7.36
  -9  -2   1   48.90    6.41
  -9   2   1   44.79    8.01
  -9   2  -1   45.18    8.05
   9   2  -2   95.95   10.79
   9   2   2   90.59   10.61
  -9  -2   2   96.24    9.28
  -9   2   2  102.03   12.16
  -9   2  -2   90.61   11.22
   9   2  -3  509.08   24.73
   9   2   3  517.00   25.52
  -9  -2   3  522.42   22.32
  -9   2   3  545.13   28.39
  -9   2  -3  566.82   28.11
   9   2  -4   94.10   10.73
  -9  -2   4   88.43    9.53
  -9   2   4   81.48   11.26
  -9   2  -4   87.79   11.04
   9   2   5  143.33   13.73
  -9  -2   5  131.77   12.00
  -9   2   5  119.46   13.76
   9   2   6   50.34    8.24
  -9  -2   6   62.81    8.59
  -9   2   6   54.90    9.34
   9   2   7  244.98   19.08
  -9   2  -7  298.95   20.67
  -9  -2   7  265.06   17.90
  -9   2   7  255.00   20.62
   9  -2   8  132.19   15.19
   9   2   8  144.65   14.92
  -9  -2   8  125.44   12.71
  -9   2   8  110.77   13.93
  -9  -2   9   18.46    5.25
  -9   2   9   11.44    4.52
   9   2   9    9.05    3.78
   9   2  10   52.59    4.79
   9  -2 -10   43.38    4.23
  -9  -2  10   42.46    7.97
  -9   2  10   44.11    9.22
   9   2  10   45.13    3.40
   9   2 -10   48.15    4.42
   9  -2  10   46.47    4.61
   9   2 -10   45.42    4.28
   9   2  10   41.34    4.22
   9   2 -10   42.55    3.95
   9   2  11  149.21    8.40
  -9   2  11  162.36    7.12
   9  -2 -11  148.21    7.96
  -9   2  11  148.04    7.91
   9  -2  11  163.51    8.73
   9   2  11  134.62   16.23
  -9  -2  11  128.36   13.81
  -9   2  11  116.86   15.38
   9   2  11  129.84    5.95
   9   2 -11  134.00    7.50
   9  -2  11  122.93    7.52
   9   2 -11  145.13    7.80
   9   2  11  142.00    7.78
   9   2 -11  133.64    7.24
   9   2  11  153.47    8.22
   9   2 -12   60.56    5.07
   9   2  12   69.30    5.87
  -9   2  12   63.75    5.26
   9  -2  12   70.03    5.86
  -9   2  12   60.57    4.46
   9  -2  12   48.19   11.02
  -9  -2  12   65.84   10.17
  -9   2  12   57.54   11.19
  -9  -2 -12   67.74   10.19
   9   2 -12   60.90    5.13
   9  -2  12   61.39    5.56
   9   2 -12   61.56    5.19
   9   2  12   67.92    5.53
   9   2 -12   62.49    4.96
   9   2  12   62.87    5.42
  -9  -2  13   -0.89    1.58
  -9   2  13    3.74    3.04
   9  -2  13    0.16    3.34
  -9  -2 -13    1.85    2.07
   9  -2  13    1.02    0.90
   9   2 -13   -0.99    0.94
   9   2  13   -0.06    0.92
  -9   2  13    0.25    0.64
   9   2 -13    0.02    0.62
   9   2  13   -0.14    0.79
   9   2  13   -0.50    0.91
   9   2 -13    0.01    0.73
  -9  -2  14    2.20    1.55
  -9   2  14    5.28    3.60
   9  -2  14   -0.46    2.07
  -9  -2 -14    4.01    2.25
   9  -2  14    1.98    0.85
   9   2 -14    1.78    0.85
  -9   2  14    2.66    0.87
   9   2  14   -0.07    1.04
   9   2 -14    2.49    1.32
   9   2  14    1.39    1.06
   9   2 -14    2.60    1.38
   9   2  14    1.86    1.21
   9   2 -15  297.85   11.28
   9   2  15  305.05   13.51
   9  -2  15  324.79   13.04
  -9   2  15  279.47   11.23
  -9   2  15  292.94   10.10
   9  -2  15  230.62   24.33
   9   2  15  198.82   21.52
  -9   2  15  250.06   23.60
   9   2 -15  322.44   11.74
   9   2  15  295.59   11.92
   9   2 -15  309.54   10.92
   9   2  15  335.81   12.74
   9   2 -16  103.99    6.59
   9   2  16  115.94    8.39
   9  -2  16  124.37    8.13
  -9   2  16  125.14    7.52
   9   2 -16  127.62    7.31
   9  -2 -16  112.49    7.40
   9   2 -16  116.92    6.63
   9   2  16  112.10    7.21
   9   2  16  126.04    8.03
   9   2 -17   24.60    3.13
   9  -2  17   25.33    3.72
   9   2  17   18.50    3.50
  -9   2  17   28.19    3.58
   9  -2 -17   27.62    3.64
   9   2  17   25.81    3.71
   9   2  17   22.25    3.23
   9   2 -18    3.72    1.51
   9   2  18    4.34    2.00
  -9   2  18    3.58    1.26
   9  -2  18    3.04    1.46
   9  -2 -18    3.48    1.22
   9   2  18    4.06    1.50
   9   2  18    4.31    1.47
   9   2 -19   31.67    3.41
   9   2  19   29.30    4.22
  -9   2  19   27.46    3.43
   9  -2  19   34.05    4.32
   9  -2 -19   30.90    3.81
   9   2 -19   29.89    3.29
   9   2  19   27.65    3.51
   9   2  19   27.37    3.65
   9   2  20    5.17    1.76
  -9   2  20    5.66    1.54
  -9  -2  20    2.55    1.03
   9  -2 -20    4.68    1.47
   9   2  20    3.21    1.09
   9   2  20    6.68    1.87
   9   2  21   37.46    4.48
  -9   2  21   34.21    3.69
   9  -2  21   39.75    4.47
   9  -2 -21   31.24    3.62
   9   2  21   33.82    3.50
   9   2  21   37.86    4.17
   9   2  22    0.27    0.58
  -9   2  22    0.87    0.81
   9  -2  22   -1.35    1.08
  -9   2  22   -0.94    0.86
   9  -2 -22    0.18    0.56
   9  -2  22   -0.32    0.79
   9   2  22    0.57    0.72
   9   2  23  153.46    8.34
  -9   2  23  167.45    7.58
   9  -2  23  157.21    7.57
   9  -2  23  171.96    8.59
  -9   2  23  150.50    7.55
   9  -2 -23  159.64    7.47
   9   2  23  153.97    6.42
   9   2  24    2.40    1.07
  -9   2  24    2.37    0.85
  -9  -2  24    3.31    1.18
   9  -2  24    1.50    0.87
   9   2  25    0.87    0.45
   9   2 -25    3.30    1.06
  -9   2  25    1.51    0.55
   9  -2  25    1.92    0.97
  -9  -2  25    1.98    0.67
   9  -2 -25    2.02    0.77
   9  -2  25    2.70    0.83
   9   2  26    6.49    1.35
  -9   2  26    5.75    1.17
   9   2 -26    5.67    1.12
   9  -2  26    5.06    1.06
  -9   2  26    3.94    0.88
  -9  -2  26    2.51    0.75
  -9   2  27  206.62    6.43
   9  -2  27  181.56    5.31
   9  -2  27  165.28    6.42
   9   2 -27  143.41    4.49
   9   2 -28   13.51    1.28
   9   2  28   14.14    1.80
   9  -2  28   16.48    2.02
   9   3   0   -0.69    1.47
   9   3   0   -1.14    1.23
   9   3   0    2.03    2.14
  -9   3   0    2.37    1.13
   9   3   0    0.20    0.40
   9   3   0    0.41    1.13
  -9   3   0    0.41    0.51
   9   3   0   -0.14    1.00
   9   3   0   -0.73    1.18
   9   3   0   -0.38    0.58
   9  -3   1   69.49    5.05
   9   3  -1   67.29    5.24
   9   3   1   57.10    4.79
   9   3  -1   72.66    5.58
   9   3   1   81.12    5.73
   9   3  -1   62.62    9.62
   9   3   1   64.80   10.03
  -9   3   1   53.96   10.39
   9   3  -1   67.67    5.01
   9   3  -1   60.40    4.82
   9   3   1   55.00    4.53
   9   3   1   64.25    4.07
   9   3  -1   62.43    4.02
   9   3   1   69.21    5.16
   9   3   1   69.75    5.17
   9   3  -1   68.28    5.34
   9   3   1   66.36    5.16
   9   3  -1   68.50    5.15
   9   3  -1   67.02    5.44
  -9   3  -1   74.05    5.37
  -9   3   1   62.73    4.86
   9   3   2    0.67    0.68
   9   3  -2   -0.70    1.19
   9   3   2    0.38    0.61
   9   3  -2   -0.57    1.30
  -9   3   2    1.15    1.79
   9  -3   2   -0.79    0.99
   9   3   2   -0.57    0.65
   9   3  -2    0.72    0.53
   9   3  -2    1.76    1.05
   9   3  -2    0.54    0.92
   9   3   2    0.26    0.60
   9   3   2   -0.04    0.97
  -9   3   2   -1.18    1.09
   9   3  -2    1.77    0.90
  -9   3  -2    0.93    0.48
   9   3   2   -0.15    0.73
   9   3  -2    0.84    0.94
   9   3   2    0.21    0.50
   9   3  -2    0.00    1.02
   9   3  -3  200.00    9.28
   9   3  -3  200.62    9.44
   9  -3   3  174.99    8.33
   9   3   3  197.37   17.44
  -9  -3   3  162.15   13.62
   9   3   3  203.72    8.65
  -9   3   3  179.60   18.95
   9   3  -3  179.81    8.42
   9   3   3  185.13    8.20
   9   3   3  192.25    7.15
   9   3  -3  183.41    6.86
   9   3  -3  184.81    8.39
   9   3   3  188.99    8.54
   9   3  -3  199.16    9.37
   9   3  -3  201.08    9.43
   9   3   3  190.28    8.67
  -9   3   3  186.61    8.21
   9   3  -3  204.81    8.98
   9   3  -4   15.46    2.42
   9   3  -4   14.84    2.53
   9   3   4   14.20    2.52
   9  -3   4   20.79    3.06
   9  -3  -4   17.44    2.81
   9   3   4   14.71    1.98
  -9  -3   4   18.92    5.00
   9   3   4   17.91    5.47
  -9   3   4   10.95    4.62
   9   3  -4   19.32    2.87
   9   3   4   16.90    2.52
   9   3   4   16.31    2.10
   9   3  -4   17.48    2.14
   9   3  -4   12.12    2.43
   9   3   4   16.57    2.54
  -9   3   4   12.58    2.07
   9   3   4   16.67    2.39
   9   3  -4   17.34    2.71
   9   3  -4   14.85    2.42
   9   3  -4   19.71    2.89
   9   3  -5   -0.27    1.03
   9   3  -5   -0.11    0.91
   9  -3  -5    4.37    1.80
   9   3   5    0.63    0.78
   9   3   5    1.84    1.39
  -9  -3   5    0.60    1.55
   9   3   5   -0.13    1.11
  -9   3   5    1.03    1.70
  -9   3  -5    1.99    2.60
   9   3  -5   -2.20    1.01
   9   3   5   -0.04    0.47
   9   3  -5    0.64    0.37
   9   3   5    0.50    0.79
   9   3   5    0.26    0.54
  -9   3   5    0.67    0.59
   9   3  -5   -0.03    0.91
   9   3   5   -0.90    0.86
   9   3  -5   -0.27    0.56
   9   3  -5    0.69    0.79
   9   3   6  126.11    7.42
   9   3  -6  115.09    6.57
   9  -3  -6  121.84    7.32
   9   3  -6  109.57    7.29
   9  -3   6  128.99    7.45
   9   3   6  104.47   13.02
  -9   3  -6  134.07   16.14
  -9  -3   6  115.73   12.76
  -9   3   6  102.61   14.61
   9   3   6  119.38    5.72
   9   3  -6  107.42    6.56
   9   3   6  101.78    6.09
   9   3  -6  107.26    5.16
   9   3  -6  121.29    7.31
   9   3   6  106.68    6.54
   9   3  -6   94.94    5.85
   9   3  -6  111.49    6.92
  -9   3   6  110.76    6.03
   9   3  -6  118.68    7.00
   9   3   7  243.35   10.41
   9   3  -7  206.37   10.22
   9  -3   7  180.94    8.99
   9  -3  -7  194.55    9.13
   9   3  -7  194.09    7.54
   9   3  -7  211.88    9.11
   9   3   7  196.14   18.07
  -9   3  -7  207.19   19.79
  -9  -3   7  198.77   17.25
  -9   3   7  196.41   20.87
   9   3  -7  220.29    9.63
   9   3   7  211.27    7.61
   9   3  -7  221.24    9.98
   9  -3   7  201.19    9.52
   9   3  -7  202.92    7.00
   9   3   7  250.26   10.15
   9   3   7  200.68    8.38
   9   3  -7  192.49    8.25
   9   3   7  214.19    9.38
   9   3  -7  217.16    9.74
  -9   3   7  203.36    8.07
   9   3  -7  227.92    9.71
   9   3   8    1.64    0.97
   9  -3  -8    1.87    1.33
   9   3  -8    2.01    1.49
   9   3  -8    1.81    1.39
  -9   3  -8    7.20    3.60
  -9  -3   8    0.45    2.56
   9   3   8   -0.84    1.44
   9   3   8    1.68    0.83
   9   3  -8    0.37    0.57
   9   3   8   -0.06    1.15
   9   3   8    1.43    1.28
   9   3  -8    0.23    1.20
  -9   3   8    2.10    0.72
   9   3  -8    0.70    0.54
   9   3  -8    1.86    1.12
   9   3   8    1.34    0.71
   9   3   9   22.29    3.32
   9  -3   9   18.05    3.07
   9  -3  -9   20.29    3.11
   9   3  -9   16.65    2.96
   9   3  -9   19.99    3.12
  -9  -3   9   12.83    4.36
   9   3   9   20.22    6.14
   9   3   9   19.07    2.40
   9   3  -9   19.83    3.03
   9  -3   9   16.55    2.91
   9   3   9   16.31    2.64
   9   3  -9   19.96    3.10
   9   3  -9   19.29    2.96
   9   3  -9   17.50    2.52
  -9   3   9   20.53    2.52
   9   3   9   17.29    2.82
   9   3 -10   26.75    3.86
   9   3  10   23.30    3.41
   9  -3 -10   21.33    3.09
   9  -3  10   25.73    3.56
  -9   3  10   23.76    3.41
   9   3 -10   20.47    3.03
  -9  -3  10   15.54    4.58
   9   3  10   19.13    5.43
   9   3  10   24.66    2.57
   9  -3  10   25.69    3.56
   9   3 -10   26.31    3.47
   9   3  10   21.83    2.71
   9   3  10   23.16    3.18
   9   3 -10   24.54    3.34
  -9   3  10   27.21    2.77
   9   3 -11   49.29    4.97
   9   3  11   49.70    4.97
  -9   3  11   52.56    5.05
   9  -3  11   51.01    5.03
   9   3  11   52.78    4.16
   9   3 -11   44.00    4.51
   9   3  11   44.24    9.35
  -9  -3  11   45.28    9.05
   9   3  11   53.08    3.87
   9   3 -11   51.47    4.91
   9   3  11   45.86    4.51
   9   3 -11   50.77    4.68
  -9   3  11   59.39    4.09
   9   3 -12  156.30    8.65
  -9   3  12  151.02    8.44
   9   3  12  153.62    6.99
   9   3 -12  141.16    8.45
   9  -3  12  166.60    9.18
   9   3  12  137.33   16.11
   9   3  12  161.12    6.66
   9   3 -12  163.56    8.68
   9   3 -12  154.66    8.19
   9   3  12  148.63    8.24
  -9   3  13    4.07    1.25
   9   3 -13    3.95    1.46
  -9   3  13    4.95    1.61
   9   3 -13    4.83    1.62
   9  -3  13    4.89    1.71
   9   3 -13    4.83    1.58
   9   3  13    3.34    1.03
   9   3 -13    4.08    1.32
   9   3 -14    9.00    2.19
  -9   3  14   11.05    2.30
   9   3 -14    8.59    2.14
   9   3 -14   10.89    2.24
   9   3 -14    9.71    2.09
   9   3  14    8.54    1.65
   9   3 -15    1.95    0.93
  -9   3  15    3.42    1.40
   9   3 -15    3.17    1.23
   9  -3 -15    0.93    0.69
   9   3 -15    4.37    1.33
   9   3  15    2.13    0.90
   9   3 -16   61.53    5.11
   9   3  16   64.03    5.82
  -9   3  16   76.24    5.89
   9   3 -16   72.16    5.83
   9  -3 -16   57.02    5.10
   9   3 -16   72.69    5.40
   9   3  16   60.38    4.95
   9   3 -17   90.39    5.92
   9   3  17   82.30    6.62
  -9   3  17   92.21    6.38
   9   3 -17   99.84    6.68
   9  -3 -17   88.88    6.13
   9   3 -17  101.24    6.22
   9   3  17   90.67    5.82
   9   3 -18    9.13    1.92
  -9   3  18   11.71    2.18
   9   3  18    8.33    1.89
   9   3 -18    7.95    1.79
   9  -3  18    7.93    1.88
   9  -3 -18    8.40    1.86
   9   3  18    7.22    1.69
   9   3 -18    9.92    1.70
   9   3  18    9.95    1.85
   9   3 -19    4.76    1.40
  -9   3  19    5.01    1.47
   9  -3 -19    4.52    1.29
   9   3  19    3.11    1.13
   9  -3  19    5.33    1.63
  -9   3  20    2.70    1.02
   9   3 -20    1.76    0.89
   9  -3 -20    0.52    0.43
   9  -3  20    2.20    0.95
  -9   3  21  146.99    7.06
   9   3 -21  138.18    6.83
   9   3  22   20.88    2.68
  -9   3  22   24.72    2.75
   9  -3 -22   17.44    2.17
   9   3  23    1.20    0.80
  -9   3  23    3.09    0.87
   9  -3  23    2.28    0.99
   9  -3 -23    4.13    1.08
   9   3 -23    3.36    0.88
   9   3  24    4.14    1.22
  -9   3  24    4.25    1.00
   9   3 -24    2.86    0.83
   9  -3  24    2.84    0.91
   9  -3 -24    2.97    0.65
   9  -3  24    2.34    0.72
   9   3 -24    1.92    0.61
   9   3  25    1.19    0.33
  -9   3  25    1.31    0.60
   9   3 -25    1.42    0.42
   9   3 -25    1.20    0.56
   9   3 -26    4.09    0.81
   9   3  26    2.49    0.77
  -9   3  26    4.98    0.95
   9  -3  26    3.58    0.79
   9  -3  26    4.01    0.99
   9   4   0   -0.61    1.14
   9   4   0   -0.05    0.56
   9   4   0   -0.04    0.67
   9   4   0    0.61    1.11
  -9   4   0    0.02    0.83
  -9   4   0    0.72    0.73
   9   4   0    0.83    0.62
   9   4   0    0.98    1.05
   9   4   0    0.48    0.78
   9  -4   1   62.00    4.94
   9  -4  -1   62.45    5.12
   9   4  -1   67.72    5.52
   9   4   1   68.64    5.51
   9   4   1   57.67    4.98
   9   4  -1   63.09    5.31
   9   4   1   64.02    4.40
   9   4  -1   64.06    5.40
   9   4  -1   67.08    4.46
   9   4   1   66.20    5.44
   9   4  -1   62.76    5.28
  -9   4   1   73.78    4.88
  -9   4  -1   69.99    4.74
   9   4   1   65.59    5.56
   9   4  -1   63.87    5.57
   9   4   1   57.47    4.95
   9   4  -1   60.09    5.35
   9   4   1   60.59    5.15
  -9   4   1   58.98    4.99
  -9   4  -1   53.89    4.91
   9   4  -2  437.84   14.24
   9  -4   2  432.97   12.85
   9   4   2  429.62   13.80
   9   4   2  378.41   12.64
   9   4  -2  408.16   13.52
   9   4  -2  410.30   13.67
   9   4   2  384.69   10.80
   9   4  -2  409.37   11.07
   9   4  -2  414.37   13.64
  -9   4   2  405.03   11.38
  -9   4  -2  392.90   11.13
   9   4  -2  389.21   13.66
   9   4  -2  371.37   13.77
   9   4   2  376.10   12.67
  -9   4   2  359.10   12.06
  -9   4  -2  375.25   12.70
   9   4   2  392.36   13.22
   9   4   2  387.45   13.25
   9  -4  -3    7.97    1.85
   9  -4   3    7.85    1.79
   9   4   3    8.30    1.58
   9   4  -3    7.13    1.92
   9   4  -3    7.88    1.49
   9   4  -3    8.00    1.70
  -9   4   3    8.07    1.94
  -9   4  -3    6.80    1.80
   9   4   3    6.73    1.95
   9   4  -3    7.17    1.97
   9   4  -3    7.94    1.87
   9   4   3    7.57    1.73
   9   4  -3    8.35    2.07
   9   4  -3    8.28    1.91
   9   4   3    8.50    2.00
   9  -4   4  111.87    6.85
   9   4   4  139.51    7.87
   9  -4  -4  131.64    7.35
   9   4   4  122.15    7.05
   9   4  -4  137.40    7.93
   9   4  -4  131.57    7.76
   9   4   4  140.37    6.47
   9   4  -4  130.04    6.18
   9   4  -4  124.99    6.96
   9   4   4  133.86    7.67
  -9   4  -4  122.83    6.32
  -9   4   4  131.60    7.01
   9   4  -4  125.84    7.87
   9   4  -4  124.06    8.29
  -9   4  -4  122.85    7.42
   9   4   4  139.98    7.79
   9  -4   5   55.90    4.92
   9  -4  -5   71.40    5.39
   9   4  -5   63.06    4.98
   9   4   5   58.41    5.15
   9   4   5   62.22    4.96
   9   4  -5   61.39    5.36
   9   4   5   65.69    4.43
   9   4  -5   61.66    5.33
   9   4  -5   60.52    4.20
   9   4  -5   62.59    5.01
  -9   4  -5   55.62    4.34
   9   4   5   61.03    5.16
   9   4  -5   58.01    5.44
   9   4  -5   59.30    5.51
  -9   4   5   61.91    4.81
   9   4   5   60.95    5.13
  -9   4  -5   60.82    5.20
   9  -4   6  457.47   13.93
   9  -4  -6  465.63   13.56
   9   4  -6  415.55   12.85
   9   4   6  497.96   14.98
   9   4  -6  489.55   15.09
   9   4   6  469.34   13.77
   9   4   6  479.37   11.95
   9   4  -6  463.92   14.59
   9   4  -6  460.55   11.46
   9   4  -6  439.89   13.25
  -9   4  -6  456.88   12.24
   9   4   6  454.06   14.09
   9   4  -6  471.30   15.42
  -9   4   6  464.84   12.87
   9   4  -6  477.24   15.54
  -9   4  -6  463.75   14.39
   9   4   7  130.51    7.75
   9  -4  -7  128.10    7.04
   9  -4   7  120.57    7.18
   9   4  -7  132.33    6.14
   9   4   7  118.78    6.82
   9   4   7  128.20    6.16
   9   4  -7  131.09    7.81
   9   4  -7  125.11    7.71
   9   4  -7  118.92    5.75
  -9   4  -7  134.24    6.67
   9   4  -7  112.51    6.66
   9   4  -7  124.05    7.87
   9   4  -7  112.76    7.71
   9   4   7  122.63    7.34
  -9   4   7  121.40    6.49
  -9   4  -7  111.65    7.15
   9   4   8   54.54    5.01
   9  -4  -8   53.16    4.78
  -9   4   8   57.87    5.15
   9  -4   8   53.90    4.88
   9   4   8   50.55    4.45
   9   4   8   58.00    4.05
   9   4  -8   47.15    4.73
   9   4  -8   51.49    3.71
   9   4  -8   52.77    5.02
  -9   4  -8   40.79    3.65
   9   4  -8   49.49    5.00
   9   4  -8   49.49    5.09
  -9   4   8   53.31    4.24
   9   4   8   48.96    4.65
  -9   4  -8   52.19    4.92
  -9   4   9   37.90    4.20
   9   4  -9   34.77    3.89
   9   4   9   43.51    4.11
   9   4   9   45.62    3.59
   9   4  -9   43.89    3.37
   9   4  -9   43.82    4.53
   9   4  -9   40.52    4.41
  -9   4  -9   38.78    3.63
   9   4  -9   38.54    3.86
   9   4  -9   41.39    4.55
   9   4  -9   43.25    4.77
  -9   4   9   38.11    3.46
  -9   4  -9   38.44    4.23
   9   4   9   41.38    4.27
  -9   4  10   43.41    4.40
   9   4 -10   43.68    4.44
   9  -4  10   41.26    4.39
   9   4  10   40.05    3.99
   9   4  10   44.51    3.55
   9   4 -10   41.04    4.47
   9   4 -10   44.71    3.33
  -9   4 -10   43.52    3.84
   9   4 -10   44.94    4.26
   9   4 -10   43.33    4.62
   9   4 -10   40.96    4.69
  -9   4  10   45.16    3.73
  -9   4 -10   39.46    4.31
   9   4  10   37.97    4.07
   9   4  11    1.45    0.92
  -9   4  11    1.80    1.08
   9   4 -11    4.16    1.45
   9  -4  11    2.41    1.32
   9   4 -11    2.26    0.76
   9   4  11    2.18    0.97
   9   4  11    1.63    0.80
  -9   4 -11    3.47    1.50
   9   4 -11    1.55    1.00
   9   4 -11    0.68    0.53
   9   4 -11    3.55    1.42
  -9   4  11    3.11    1.05
   9   4  12    5.48    1.57
   9   4  12    5.87    1.43
  -9   4  12    4.75    1.37
   9   4 -12    6.11    1.60
   9  -4  12    6.75    1.68
   9   4  12    7.28    2.67
  -9   4  12    4.51    1.18
   9   4 -12    3.61    1.52
   9   4 -12    4.62    1.56
   9   4 -12    5.95    1.67
   9   4  12    5.66    1.59
   9  -4  13   11.13    2.35
   9   4  13   16.25    2.70
  -9   4  13   15.27    2.56
  -9   4  13   18.32    2.54
   9   4  13   13.48    1.94
   9   4 -13   12.93    2.55
   9   4 -13   12.09    2.16
  -9   4 -13   14.76    2.33
   9   4 -13   12.71    2.73
   9   4 -13   13.03    2.31
   9   4  14   42.39    4.40
   9  -4  14   48.97    4.66
  -9   4  14   42.13    4.15
   9   4 -14   43.64    4.42
  -9   4 -14   44.01    3.71
   9   4 -14   48.97    4.56
   9   4 -14   41.29    3.68
   9   4 -14   46.67    4.95
   9  -4  15    1.61    0.87
   9   4  15   -0.20    0.67
  -9   4  15    1.92    0.98
   9   4 -15    2.55    1.03
   9   4 -15    1.09    0.48
  -9   4 -15    1.39    0.66
   9   4 -15    1.84    0.82
   9  -4  16   18.88    2.80
  -9   4  16   18.56    2.68
   9   4  16   13.91    2.38
   9   4 -16   20.94    2.92
  -9   4 -16   16.87    2.15
   9   4 -16   15.32    2.15
   9   4 -16   16.07    2.68
   9  -4  17    1.48    0.85
   9   4  17    1.55    0.86
  -9   4  17    1.66    0.87
   9   4 -17    1.99    0.89
  -9   4 -17    0.96    0.49
  -9   4 -17    2.44    0.99
   9   4 -17    2.16    1.03
   9   4 -17    1.74    0.39
   9   4  18   82.68    5.43
   9  -4  18  103.92    6.14
  -9   4  18   91.95    5.41
   9   4 -18   88.09    5.45
   9   4 -18   96.59    5.79
   9   4 -18   92.85    4.68
  -9   4 -18   87.85    5.32
   9  -4  19    0.02    0.61
   9   4  19   -0.81    0.69
  -9   4  19    1.11    0.69
  -9   4 -19    0.80    0.58
   9   4 -19    0.87    0.64
  -9   4  20   93.08    4.85
   9   4 -20   93.12    5.09
   9  -4  20   93.87    5.26
   9   4 -20   81.45    4.54
  -9   4 -20   82.07    4.53
  -9   4  21    1.93    0.65
   9   4 -21    2.17    0.74
   9   4 -21    2.01    0.82
  -9   4 -21    1.98    0.78
   9   4 -21    1.64    0.73
  -9   4  22   22.93    2.07
   9   4  22   13.74    1.64
   9  -4  22   24.01    2.33
   9   4 -22   19.82    2.12
   9   4 -22   17.04    1.65
  -9   4 -22   18.44    1.77
   9   4 -23    0.12    0.32
   9   4 -23   -0.30    0.36
   9  -4  23   -0.65    0.53
   9  -4  24  108.83    3.74
   9   4 -24  110.14    3.63
   9   5   0   -0.82    0.60
  -9   5   0    0.18    0.46
   9   5   0    0.07    0.81
   9   5   1    0.37    0.53
   9   5  -1    0.65    0.71
   9   5   1    0.01    0.65
   9   5  -1    0.03    0.60
  -9   5   1    0.96    0.76
  -9   5  -1   -0.59    0.60
   9   5   1   -0.06    0.64
   9   5  -1   -0.04    0.65
  -9   5  -1    0.56    0.57
   9   5   2   37.70    3.84
   9   5  -2   37.00    3.96
   9   5   2   42.70    3.50
   9   5  -2   40.31    3.40
  -9   5  -2   53.12    4.07
   9   5  -2   43.62    4.45
  -9   5   2   39.27    3.78
  -9   5  -2   35.26    3.78
   9   5   3    0.72    0.66
   9   5  -3   -0.06    0.53
   9   5   3   -0.54    0.95
   9   5  -3   -0.07    0.43
  -9   5  -3    0.84    0.80
   9   5  -3   -0.31    0.79
  -9   5   3    0.12    0.53
  -9   5  -3   -0.56    0.72
   9   5   4    5.64    1.62
   9   5  -4    8.14    1.66
   9   5   4    9.07    1.67
   9   5  -4    8.13    1.52
   9   5   4    9.33    1.92
   9   5  -4    8.29    1.87
  -9   5  -4    7.48    1.74
  -9   5  -4    6.80    1.47
   9   5  -4    8.91    2.09
  -9   5   4    6.26    1.48
  -9   5   5   33.31    3.67
   9   5  -5   45.42    3.53
   9   5  -5   35.60    3.34
   9   5   5   41.23    4.01
   9   5   5   42.52    3.99
   9   5  -5   42.15    4.17
   9   5   5   40.95    3.32
   9   5  -5   46.73    3.57
  -9   5  -5   46.69    3.76
   9   5  -5   42.92    4.46
  -9   5   5   42.05    3.68
  -9   5  -5   40.84    4.02
   9   5   6    0.50    0.48
   9   5  -6    1.36    0.74
  -9   5   6   -0.04    0.56
   9   5  -6   -0.20    0.45
   9   5   6    0.34    0.45
   9   5  -6    0.71    0.67
   9   5   6    0.79    0.60
   9   5  -6    0.90    0.80
  -9   5  -6    0.06    0.48
  -9   5  -6   -0.20    0.82
  -9   5   6    0.90    0.65
   9   5  -6   -1.54    1.34
   9   5   7    7.29    1.72
   9   5  -7    8.32    1.90
  -9   5   7    8.62    1.82
   9   5   7   11.27    1.68
   9   5  -7    8.88    1.54
   9   5   7   12.04    2.10
   9   5  -7   10.19    2.06
  -9   5  -7   10.45    2.14
  -9   5  -7    8.31    1.61
   9   5  -7    9.38    2.13
  -9   5   7   11.08    1.85
   9   5   8    5.86    1.45
  -9   5   8    4.88    1.41
   9   5  -8    4.43    1.27
   9  -5   8    4.78    1.23
   9   5   8    8.17    1.42
   9   5  -8    7.71    1.36
   9   5   8    6.86    1.66
   9   5  -8    4.63    1.40
  -9   5  -8    5.88    1.63
  -9   5  -8    5.32    1.31
  -9   5   8    5.91    1.33
   9   5  -8    4.94    1.59
   9   5   9    9.20    1.75
  -9   5   9   10.11    1.81
   9   5  -9   11.34    2.07
   9  -5   9   11.42    1.97
   9   5  -9   10.59    1.52
   9   5  -9    8.82    1.86
   9   5   9    9.23    1.43
  -9   5  -9   10.32    2.05
   9   5  -9    8.84    2.01
  -9   5   9   10.84    1.72
   9   5  10    3.57    1.02
   9   5  10    4.25    1.18
  -9   5  10    3.60    1.16
   9   5 -10    2.21    0.95
   9  -5  10    5.01    1.52
   9   5 -10    4.20    0.95
   9   5 -10    3.06    1.16
   9   5  10    3.56    0.89
  -9   5  10    3.19    0.91
  -9   5 -10    3.91    1.31
   9   5 -10    2.53    1.02
   9  -5  11   82.59    5.04
  -9   5  11   86.60    5.15
   9   5  11   68.57    4.16
   9   5 -11   76.33    5.12
   9   5  11   75.15    4.93
   9   5  11   64.67    3.54
   9   5 -11   80.54    5.53
   9   5 -11   89.10    4.02
   9   5 -11   71.42    5.51
  -9   5 -11   69.54    5.02
   9  -5  12   33.99    3.15
  -9   5  12   32.53    3.08
   9   5 -12   33.39    3.40
   9   5  12   28.61    2.98
  -9   5  12   34.64    3.13
   9   5 -12   36.14    3.62
   9   5 -12   37.91    2.43
  -9   5 -12   36.16    3.00
   9   5 -12   32.33    3.62
  -9   5 -12   31.81    3.30
   9   5  13   10.34    1.83
  -9   5  13    8.42    1.55
   9   5 -13   12.55    2.16
   9  -5  13    9.22    1.66
   9   5 -13   11.48    1.96
  -9   5 -13   11.04    1.59
  -9   5 -13   11.29    1.91
   9   5 -13   11.71    2.06
   9   5  14    4.37    1.12
  -9   5  14    5.90    1.26
   9   5 -14    7.36    1.57
   9  -5  14    6.20    1.36
   9   5 -14    5.78    1.41
   9   5 -14    6.67    1.55
  -9   5 -14    7.21    1.45
  -9   5 -14    7.44    1.29
   9   5  15    0.14    0.46
  -9   5  15   -0.01    0.40
   9   5 -15    0.31    0.60
   9  -5  15   -0.32    0.36
   9   5 -15    0.72    0.52
  -9   5 -15    1.13    0.64
   9   5 -15    0.48    0.69
  -9   5  16    8.29    1.33
   9   5 -16    9.78    1.64
   9  -5  16    8.73    1.42
   9   5 -16   11.00    1.72
  -9   5 -16    9.90    1.45
   9   5 -16    8.04    1.41
  -9   5  17    0.78    0.47
   9   5 -17    0.67    0.55
   9  -5  17    0.61    0.56
   9   5 -17    0.42    0.37
  -9   5 -17    1.24    0.54
  -9   5 -17   -0.57    0.46
   9   5 -17   -0.25    0.46
  -9   5  18    5.57    0.83
   9   5 -18    7.45    1.22
   9  -5  18    5.17    1.06
   9   5 -18    5.85    1.10
  -9   5 -18    4.68    0.84
   9   5 -18    5.85    1.01
   9  -5  19   57.10    2.69
   9   5 -19   62.94    3.18
  -9   5  20    0.90    0.40
   9   5 -20    1.39    0.52
   9   5 -20    0.60    0.24
   9   6   0    0.20    0.47
   9   6   0   -0.43    0.47
   9   6   0    0.21    0.43
  -9   6   0   -0.64    0.56
   9   6   1    2.38    0.64
   9   6  -1    3.44    0.85
   9   6   1    3.96    0.87
   9   6   1    2.82    0.97
   9   6  -1    3.84    1.01
  -9   6   1    3.13    0.92
  -9   6  -1    3.29    0.92
   9   6   2   -0.57    0.51
   9   6   2    0.29    0.44
   9   6  -2   -0.04    0.37
   9   6   2   -0.09    0.32
   9   6  -2    0.24    0.54
  -9   6  -2    0.09    0.49
  -9   6   2    0.14    0.37
   9   6   3    7.70    1.28
   9   6   3   11.06    1.71
   9   6   3    8.91    1.23
   9   6  -3    9.49    1.31
   9   6  -3    7.72    1.41
  -9   6  -3    9.91    1.51
  -9   6   3    8.91    1.41
   9   6   4    0.09    0.61
   9   6  -4   -0.64    0.51
   9   6   4   -0.32    0.50
   9   6  -4    0.17    0.33
   9   6   4   -0.28    0.33
  -9   6  -4   -0.29    0.44
  -9   6   4    0.18    0.32
   9   6   5   52.32    3.31
   9   6   5   63.89    3.23
   9   6  -5   71.75    4.23
   9   6  -5   83.00    3.75
  -9   6  -5   69.46    3.91
   9   6   6   15.03    1.48
   9   6  -6   18.75    2.14
   9   6  -6   22.73    1.92
  -9   6  -6   18.64    2.00
  -9   6   6   22.48    2.01
   9   6  -7   44.24    3.22
  -9   6  -7   41.43    2.94
  -9   6   8    1.85    0.53
   9   6   8    1.39    0.49
   9   6  -8    3.21    0.93
   9   6  -8    3.45    0.67
  -9   6  -8    1.61    0.67
   9   6  -9   83.29    4.26
   9   6  -9   88.29    3.20
  -9   6  -9   75.95    3.71
   9   6 -10   93.93    3.00
   9   6 -10   94.79    4.34
   9   6 -11   71.24    3.05
   9   6 -11   74.82    3.68
  -9   6  12    3.66    0.73
   9   6 -12    4.77    1.03
   9   6 -13    1.18    0.45
  10   0   0  406.44   25.77
 -10   0   0  404.15   19.87
 -10   0   1    0.20    1.15
 -10   0  -1   -0.50    1.20
  10   0  -2   39.83    5.92
 -10   0   2   40.37    6.65
 -10   0  -2   34.64    5.68
 -10   0   3    0.32    1.14
 -10   0  -3   -0.24    0.63
  10   0  -4  626.12   22.88
 -10   0   4  658.38   27.64
 -10   0  -4  678.52   23.98
  10   0  -5    0.43    1.29
 -10   0   5   -0.72    1.80
  10   0  -6   45.01    5.88
  10   0   6   43.15    8.42
 -10   0   6   58.04    8.62
 -10   0   7    0.47    1.82
  10   0   7    0.02    1.67
  10   0   8  497.92   29.70
 -10   0   8  497.66   26.74
 -10   0   9   -0.63    2.20
  10   0   9    2.17    2.31
  10   0  10   34.78    8.19
 -10   0  10   35.19    7.38
 -10   0  11    0.33    1.27
  10   0  11   -0.08    0.90
  10   0  12  898.67   20.17
 -10   0  12  864.47   38.56
  10   0  13   -0.28    1.11
 -10   0  13   -4.55    2.94
 -10   0  14   31.90    3.48
  10   0  14   30.76    4.12
  10   0 -14   37.68    4.22
 -10   0  14   28.58    7.19
 -10   0  15   -0.15    0.58
  10   0  15    1.09    1.44
  10   0 -15    0.03    0.61
 -10   0  15    1.26    3.42
 -10   0  16  182.26    8.16
  10   0  16  218.34   10.56
  10   0 -16  208.96    9.92
  10   0  16  200.16   22.70
 -10   0  17    0.83    0.42
  10   0  17   -1.58    0.99
  10   0 -17   -0.06    0.67
  10   0  17    1.21    3.06
  10   0  18  596.64   17.60
  10   0 -18  591.17   16.62
  10   0  19    0.62    0.83
  10   0 -19   -0.49    0.74
 -10   0  20  486.57   13.15
  10   0 -20  537.53   15.41
 -10   0  21   -0.45    0.48
  10   0  21    0.40    0.77
  10   0 -21   -0.15    0.46
  10   0  22   69.83    5.65
  10   0 -22   81.15    5.71
 -10   0  23   -0.82    0.68
 -10   0  23   -0.08    0.73
  10   0  23    0.38    0.48
 -10   0  24   12.26    1.86
  10   0  24   15.24    2.35
 -10   0  24   10.23    2.09
  10   0 -24   11.71    2.00
 -10   0  25   -0.48    0.52
  10   0  25    0.09    0.65
  10   0  25    0.26    0.64
 -10   0  26  105.49    4.59
  10   0  26   94.55    5.34
 -10   0  26   92.43    5.44
  10   0  26   96.53    5.12
  10   0  27   -0.22    0.50
  10   0  27   -0.32    0.56
  10   0  27   -0.30    0.42
  10   0  28    6.18    1.09
 -10   0  28    5.48    1.11
  10   0  28    8.62    1.17
 -10   0  29   -0.16    0.35
  10   1   0  408.59   21.21
 -10   1   0  434.59   22.70
 -10  -1   1    0.00    0.72
 -10  -1  -1    1.24    1.46
  10   1  -1   -0.19    0.75
 -10   1   1   -0.50    1.35
 -10   1  -1    1.43    1.59
  10  -1   1    1.87    2.00
  10   1  -2  113.70   10.97
 -10  -1   2  112.47   10.61
 -10   1   2  103.10   11.35
 -10   1  -2  102.45   10.97
 -10  -1   3    0.21    1.36
  10   1  -3   -0.34    1.08
 -10   1   3    1.12    0.72
  10   1   3    1.84    1.78
 -10   1  -3    0.29    1.36
  10   1  -4  128.89   11.66
 -10  -1   4  140.92   12.47
 -10   1  -4  127.48   12.18
 -10   1   4  125.17   12.97
 -10  -1   5    0.84    1.36
  10   1  -5    0.46    0.94
 -10   1   5    0.23    1.21
  10   1   5    3.69    2.59
 -10   1  -5    1.54    1.81
 -10  -1   6   22.97    5.38
  10   1  -6   22.96    4.92
 -10   1   6   25.43    6.13
  10   1   6   24.94    6.49
 -10  -1   7    2.93    1.77
 -10   1   7    1.81    2.10
  10   1   7    1.70    0.82
 -10  -1   8    4.76    2.64
 -10   1   8    4.81    2.89
  10  -1   8    5.92    3.90
  10   1   8    3.77    3.14
 -10   1   9   61.52   10.25
  10  -1   9   63.34   11.57
  10   1   9   61.26   10.50
 -10  -1   9   65.21    9.75
  10  -1 -10   59.04    4.94
  10  -1  10   56.78   10.84
  10   1  10   60.37   10.87
 -10  -1  10   57.38    9.19
 -10   1  10   54.03    9.77
  10  -1  10   56.27    5.14
  10   1  10   58.29    5.17
  10   1  11   25.49    3.70
  10  -1 -11   31.33    3.63
 -10   1  11   34.75    3.76
 -10  -1  11   33.14    7.24
 -10   1  11   32.23    7.75
  10  -1  11   27.53    7.94
  10   1  11   30.20    3.70
  10  -1  11   22.92    3.39
  10   1 -11   36.82    3.81
  10   1 -11   32.00    3.45
  10   1  11   32.32    3.90
 -10   1  12    9.41    2.38
  10   1  12    3.76    1.40
 -10  -1  12    6.20    3.11
 -10   1  12    5.25    3.75
  10  -1  12    2.63    2.60
  10  -1  12    4.40    1.66
  10   1 -12    8.12    2.00
  10   1 -12    5.26    1.50
  10   1  12    7.44    1.91
  10  -1  12    6.64    1.91
  10   1 -12    7.43    1.73
  10   1 -12    6.24    1.35
  10   1  13   -0.10    1.10
 -10   1  13    0.82    1.01
 -10  -1  13    1.09    1.58
 -10   1  13    2.49    2.95
  10  -1  13    1.42    3.57
  10   1  13   -1.80    4.34
  10  -1  13   -5.46    1.63
  10  -1  13   -0.68    0.71
  10   1 -13   -0.15    0.77
  10   1 -13   -0.57    0.81
  10   1 -13   -0.31    0.88
 -10   1  14    3.48    1.21
 -10  -1  14    3.09    1.73
 -10   1  14   10.07    4.69
  10  -1  14    4.49    3.96
  10   1  14    3.77    2.18
  10  -1  14    2.37    0.79
  10  -1  14    3.87    1.52
  10   1 -14    2.26    0.71
  10   1  14    3.73    1.45
  10   1 -14    3.59    1.40
  10   1 -14    4.51    1.49
 -10   1  15   10.39    2.24
 -10  -1  15    2.02    1.70
 -10   1  15    3.59    1.54
  10  -1  15    8.88    5.00
  10   1  15    4.49    3.69
 -10  -1 -15   12.13    5.34
  10  -1  15    8.92    2.05
  10  -1  15    9.75    2.38
  10   1 -15    8.92    1.76
  10   1  15    5.52    1.42
  10   1 -15   11.16    2.24
 -10   1  16  180.46    8.65
  10  -1  16  184.93    9.30
  10  -1  16  226.90   23.93
  10   1  16  201.00   23.25
  10  -1 -16  179.14    9.44
  10   1 -16  211.64    9.47
  10   1  16  170.61    8.70
 -10   1  17    5.16    1.52
  10  -1  17    0.86    0.71
  10   1 -17    4.79    1.46
  10  -1 -17    4.94    1.74
  10   1  17    2.68    1.31
  10   1  17    3.94    1.30
 -10   1  18   -0.04    0.70
  10  -1  18   -1.31    1.46
  10  -1  18   -0.32    0.75
  10   1 -18    0.87    0.55
  10  -1 -18    0.97    0.78
  10   1  18    0.56    0.53
  10   1  18   -0.93    1.12
 -10   1  19    7.36    1.67
  10  -1  19    7.70    2.03
  10  -1  19    7.13    2.07
  10  -1 -19    6.68    1.83
  10   1  19    4.73    1.68
  10   1 -20   21.92    2.90
 -10   1  20   20.27    2.81
  10  -1 -20   20.68    3.08
  10  -1  20   26.10    3.81
  10   1 -20   17.87    2.65
  10   1  20   21.83    3.22
  10   1  21   46.95    5.01
 -10   1  21   45.75    4.13
  10  -1 -21   44.79    4.37
  10  -1  21   33.42    4.07
  10   1  21   39.67    4.24
  10  -1  22   90.13    5.64
  10   1  22  115.15    7.62
 -10   1  22  102.85    6.02
  10  -1  22  112.22    7.24
  10   1 -22   94.50    5.80
  10  -1 -22  106.98    6.54
  10   1  22   93.96    6.17
  10   1  23   10.10    2.25
 -10   1  23    8.15    1.60
  10  -1  23    8.67    1.69
 -10  -1  23    7.51    1.71
 -10   1  23    5.81    1.64
  10  -1  23    9.54    2.02
  10   1 -23    9.93    1.83
  10  -1 -23    6.42    1.57
  10   1  23    7.32    1.60
  10   1  24    0.77    0.71
  10  -1  24   -0.24    0.69
 -10   1  24    2.27    1.16
  10  -1  24    1.88    0.99
  10   1  24    1.56    0.74
  10   1  25   30.27    3.30
 -10   1  25   32.74    2.94
  10  -1 -25   37.12    3.35
  10   1  25   30.60    2.77
  10   1  26    0.32    0.48
 -10   1  26    0.47    0.34
 -10   1  26    1.24    0.60
  10  -1 -26    1.65    0.66
  10   1  26    0.98    0.42
  10   1  27   13.56    1.80
 -10   1  27   13.56    1.55
  10   1 -27    6.38    1.12
 -10  -1  27    7.14    1.31
  10  -1  27    7.14    1.61
  10  -1  27    7.80    1.41
  10   1  27   12.70    1.44
  10   1 -28    0.98    0.47
 -10   1  28    0.85    0.32
 -10  -1  28    0.43    0.34
  10  -1  28    1.53    0.61
  10   2   0   33.33    6.71
  10   2  -1  107.65   11.96
  10   2   1  110.20   12.32
 -10   2   1  106.83   13.08
 -10   2  -1  113.87   13.29
  10   2  -2  259.47   18.66
  10   2   2  252.92   18.74
 -10  -2   2  259.17   16.23
 -10   2   2  262.04   20.70
 -10   2  -2  257.91   19.92
  10   2  -3  240.90   17.95
  10   2   3  244.00   18.64
 -10  -2   3  269.11   17.13
 -10   2   3  249.13   20.28
 -10   2  -3  247.13   19.41
 -10  -2   4    6.70    2.64
  10   2  -4    3.41    2.14
  10   2   4    3.38    2.28
 -10   2   4    4.74    3.10
 -10   2  -4    4.01    2.46
  10   2   5   50.83    9.46
 -10  -2   5   59.94    8.55
 -10   2   5   49.46    9.27
 -10  -2   6    8.69    3.79
 -10   2   6    5.03    2.69
  10   2   6    6.55    1.65
  10  -2  -7   13.48    2.43
  10   2   7   13.78    2.58
  10  -2   7   16.86    2.70
 -10  -2   7   16.64    4.79
  10   2   7   10.99    2.17
 -10   2   7   13.26    4.82
  10   2   7    4.12    2.64
  10   2  -7   16.00    2.59
  10  -2   7   10.89    2.17
  10   2   7   12.56    1.77
  10   2  -7   12.00    2.04
  10   2   7   14.37    2.41
  10  -2  -8    4.71    1.60
 -10  -2   8    3.44    2.29
  10   2   8    2.78    1.27
 -10   2   8    0.84    2.15
  10   2   8    2.13    1.61
  10  -2   8    3.23    1.43
  10   2  -8    4.77    1.51
  10  -2   8    2.45    0.94
  10   2   8    3.79    0.99
  10   2  -8    2.58    1.04
  10   2   8    3.13    1.16
  10   2  -8    4.57    1.45
  10   2   9  380.35   13.11
  10  -2  -9  360.11   12.40
  10   2   9  351.93   25.65
 -10  -2   9  365.89   23.34
 -10   2   9  338.83   26.23
  10   2   9  321.53    9.43
  10   2  -9  353.62   12.12
  10   2  -9  338.22   11.31
  10   2   9  360.38   12.40
  10   2  -9  341.63   11.74
  10   2  10   92.14    6.53
  10  -2 -10   92.98    6.36
 -10   2  10   98.89    6.74
  10   2  10   80.86   12.90
 -10  -2  10   96.35   12.39
 -10   2  10   83.44   13.27
  10   2  10   75.62    4.64
  10   2 -10   83.36    6.11
  10   2 -10   92.31    6.36
  10   2  10   77.53    5.87
  10   2 -10   79.75    5.72
  10   2 -11    4.30    1.37
  10   2  11    5.56    1.76
  10  -2 -11    5.95    1.71
 -10   2  11    6.01    1.64
 -10  -2  11    5.20    2.59
 -10   2  11   -0.33    2.87
  10  -2  11    0.15    2.61
  10   2  11    5.21    4.28
  10  -2  11    4.27    1.61
  10   2 -11    4.90    1.34
  10   2 -11    4.00    1.22
  10   2 -11    5.25    1.61
  10   2  11    4.86    1.53
  10   2 -12   34.99    4.02
  10   2  12   39.04    4.72
  10  -2  12   31.46    3.91
 -10   2  12   41.21    4.35
 -10  -2  12   35.73    7.70
 -10   2  12   29.94    8.73
  10   2  12   35.81    9.06
  10   2 -12   41.39    4.31
  10  -2  12   41.53    4.74
  10   2 -12   38.50    4.12
  10   2  12   38.88    4.34
  10   2 -12   36.29    3.87
  10   2 -13  144.30    8.09
  10   2  13  130.95    8.44
 -10   2  13  116.88    7.24
  10  -2  13  151.35    8.74
  10   2  13  135.48   17.66
 -10  -2  13  132.64   15.49
 -10   2  13  111.74   16.27
  10  -2  13  143.64    8.57
  10   2 -13  140.31    7.92
  10   2 -13  137.41    7.57
  10   2  13  138.19    8.24
 -10   2  14    6.38    1.34
  10   2 -14    5.89    1.59
  10   2  14    4.33    1.73
 -10   2  14    7.26    1.83
  10   2  14    7.97    4.76
  10  -2  14    5.32    1.78
  10  -2  14    7.07    2.08
  10   2 -14    5.78    1.51
  10   2 -14    7.40    1.79
  10   2  14    6.42    1.76
  10   2 -15    2.42    1.30
  10   2  15    2.77    1.42
 -10   2  15    0.87    0.58
  10  -2  15    1.95    1.29
  10  -2  15    2.06    1.24
  10   2 -15    0.79    0.63
  10   2  15    1.76    1.25
  10   2 -15    1.05    0.67
  10   2 -16  110.85    6.86
  10   2  16  119.91    8.34
 -10   2  16  125.94    7.54
  10  -2  16  112.09    7.55
  10  -2 -16  104.09    7.17
  10   2 -16  125.93    7.28
  10   2  16  113.59    7.49
  10   2 -16  126.33    6.95
  10   2 -17    2.79    0.85
  10   2  17    4.03    1.54
 -10   2  17    2.32    1.10
  10  -2  17    2.73    0.96
  10  -2  17    1.46    1.09
  10  -2 -17    2.89    1.18
  10   2 -17    3.23    1.23
  10   2  17    2.87    1.27
  10   2 -18   15.19    2.31
  10   2  18   14.42    3.07
 -10   2  18   18.39    2.83
  10  -2  18   17.33    2.96
  10  -2  18   12.21    2.64
  10  -2 -18   17.08    2.89
  10   2  18   15.82    2.72
  10   2  19    0.12    0.81
 -10   2  19   -0.18    0.45
  10   2 -19   -0.04    0.69
  10  -2  19    0.47    0.60
  10  -2  19   -0.04    0.57
  10  -2 -19    0.22    0.65
  10   2  19    0.21    0.92
  10   2 -20    0.36    0.63
  10   2  20    0.05    0.69
 -10   2  20    0.29    0.56
  10  -2  20   -0.01    0.75
 -10  -2  20    0.23    0.69
  10  -2  20    0.08    0.52
  10  -2 -20    0.52    0.77
  10   2  20    1.74    0.57
  10   2  21   64.93    5.46
 -10   2  21   60.29    4.69
  10  -2  21   66.58    5.58
  10  -2 -21   59.25    4.77
  10   2  21   57.47    4.44
  10   2  22    3.08    1.33
 -10   2  22    2.86    1.04
  10  -2  22    1.74    0.97
 -10   2  22    2.90    0.87
  10  -2 -22    3.70    1.20
  10   2  22    3.18    0.95
  10   2  23   24.59    3.16
 -10   2  23   28.95    3.00
  10  -2  23   23.87    2.82
  10   2 -23   30.88    3.21
  10   2  23   20.51    2.46
 -10   2  23   25.34    2.95
  10  -2 -23   26.99    2.96
  10   2  23   23.46    2.47
  10   2  24   38.56    3.72
 -10   2  24   43.18    3.46
  10   2 -24   47.12    3.63
  10  -2  25   48.86    3.33
  10   2 -25   47.83    3.33
  10  -2  25   52.93    4.16
 -10   2  25   47.40    3.27
  10  -2 -25   56.92    3.69
 -10   2  26    7.92    1.23
  10   2  26    6.60    1.29
  10   2 -26    7.06    1.17
  10  -2  26    6.38    1.32
 -10   2  26    6.14    0.99
  10  -2  26    6.38    1.11
  10   2  27   -0.28    0.39
 -10   2  27    1.43    0.55
  10   2 -27    0.79    0.39
  10  -2  27    1.26    0.60
  10  -3   0   75.47    5.47
  10   3   0   73.69    5.63
  10   3   0   70.61   10.75
  10   3   0   75.73    5.57
  10   3   0   69.40    5.23
  10   3   0   78.58    4.66
 -10   3   0   70.65    5.31
  10   3   0   75.24    5.71
  10   3   0   74.58    5.54
  10   3   0   72.95    5.77
  10   3   1    3.71    1.13
  10   3  -1    3.09    1.17
  10   3  -1    3.63    1.46
  10   3   1    5.50    1.55
  10   3  -1    4.37    1.75
  10   3   1    3.35    3.22
 -10   3   1    6.54    4.86
  10  -3  -1    3.26    1.48
  10  -3   1    6.72    1.82
  10   3  -1    3.90    1.35
  10   3   1    4.78    1.16
  10   3  -1    6.52    1.56
  10   3   1    4.34    1.25
  10   3  -1    4.20    1.19
 -10   3   1    5.13    1.45
  10   3   1    5.12    1.55
  10   3  -1    4.24    1.64
 -10   3  -1    3.52    1.51
  10   3   1    3.52    1.53
  10   3  -1    5.20    1.66
  10   3  -1    5.03    1.40
  10   3   1    5.93    1.74
  10   3   2   -0.12    0.94
  10   3  -2   -0.48    1.09
  10   3  -2    0.99    0.55
  10   3   2    0.82    1.06
  10   3   2    4.24    3.38
 -10   3   2   -0.25    2.44
  10  -3  -2   -0.88    0.88
  10  -3   2    1.04    1.04
  10   3  -2    0.29    0.66
  10   3   2    0.32    0.54
  10   3  -2    0.17    0.56
  10   3   2    2.43    1.13
  10   3  -2   -0.30    0.85
 -10   3   2    1.18    0.68
  10   3   2    0.61    0.55
  10   3  -2    0.75    1.04
 -10   3  -2    0.51    0.81
  10   3  -2    0.94    0.82
  10   3   2   -0.53    0.97
  10   3  -2   -1.44    1.31
  10   3   2    2.38    1.27
  10   3   3   59.00    5.11
  10  -3   3   61.13    5.08
  10  -3  -3   53.26    4.70
  10   3  -3   55.76    4.22
  10   3  -3   55.64    5.05
  10   3  -3   65.22    5.35
  10   3   3   47.28    8.99
 -10   3   3   43.86   10.14
  10   3  -3   53.27    4.74
  10   3   3   50.56    4.35
  10   3   3   60.81    4.14
  10   3  -3   51.82    4.70
  10   3  -3   53.30    3.70
  10   3   3   54.71    4.62
  10   3  -3   58.12    5.04
  10   3   3   54.72    4.79
  10   3   3   53.44    4.56
  10   3  -3   58.63    5.26
 -10   3   3   54.51    4.43
 -10   3  -3   50.63    4.56
  10   3  -3   55.26    4.77
  10   3  -4  115.47    7.37
  10  -3   4  127.59    7.44
  10   3  -4  111.66    5.97
  10   3  -4  120.33    7.34
  10   3   4  105.89   13.55
 -10   3  -4  115.78   16.30
  10   3   4  121.42    6.96
 -10   3   4  101.83   14.94
  10   3  -4  110.58    6.74
  10   3   4  110.39    5.63
  10   3  -4  110.11    6.77
  10   3  -4  115.75    5.52
  10   3   4  120.44    7.09
  10   3  -4  121.14    7.52
  10   3   4  104.50    6.40
  10   3  -4  117.69    7.30
  10   3  -4  118.61    7.06
 -10   3   4  111.00    6.28
  10   3  -5   15.55    2.73
  10   3   5   15.52    2.58
  10  -3   5   18.83    2.89
  10  -3  -5   18.88    3.12
  10   3  -5   12.60    1.97
  10   3   5   16.69    2.49
 -10  -3   5    9.50    3.98
  10   3   5    8.88    3.65
 -10   3   5   16.86    5.89
 -10   3  -5    6.17    4.09
  10   3  -5   14.97    2.47
  10   3  -5   15.49    2.68
  10   3  -5   12.60    2.37
  10   3   5   15.11    2.12
  10   3  -5   14.69    1.93
  10   3   5   14.43    2.24
  10   3   5   13.91    2.39
 -10   3   5   13.49    2.26
  10   3  -5    9.80    2.14
  10   3  -5   20.48    2.99
  10   3  -5   18.11    2.80
  10   3   6   29.19    3.69
  10   3  -6   26.01    3.67
  10  -3  -6   25.97    3.54
  10  -3   6   29.95    3.78
  10   3  -6   26.01    3.00
 -10  -3   6   19.97    5.47
  10   3   6   24.44    6.57
 -10   3   6   25.71    8.14
  10   3   6   31.80    3.57
 -10   3  -6   26.35    7.13
  10   3  -6   25.00    3.27
  10   3   6   23.45    2.92
  10   3   6   27.92    2.85
  10   3  -6   26.27    2.59
  10   3  -6   25.86    3.53
 -10   3   6   26.68    3.14
  10   3  -6   29.13    3.69
  10   3   6   28.36    3.53
  10   3  -6   26.28    3.40
  10   3  -7   16.82    2.60
  10  -3  -7   14.96    2.65
  10   3   7   18.60    2.92
  10   3  -7   14.07    2.74
  10   3   7   17.33    2.60
 -10  -3   7   12.08    3.76
  10   3   7   16.09    5.46
 -10   3   7   12.95    4.90
  10   3  -7   15.66    2.75
  10   3   7   13.65    2.03
  10   3  -7   13.95    1.81
  10   3   7   13.56    2.20
  10   3   7   14.88    2.61
  10   3  -7   15.59    2.57
  10   3  -7   18.13    2.84
  10   3  -7   13.09    2.50
 -10   3   7   14.51    2.17
  10   3  -8    0.55    0.89
  10   3   8    0.62    0.75
  10   3   8   -0.83    0.83
  10  -3  -8   -1.16    1.25
  10   3  -8   -0.08    0.55
  10   3   8   -0.86    0.93
  10   3   8   -0.26    1.44
  10  -3   8   -0.24    0.56
  10   3   8    0.64    0.51
  10   3  -8    0.05    0.48
  10   3  -8    0.83    0.71
  10   3   8   -0.71    0.93
  10   3   8    0.29    0.92
 -10   3   8    1.36    1.02
  10   3  -8   -0.37    0.52
  10   3  -8   -0.38    0.69
  10  -3   9  107.40    7.19
  10   3   9  106.81    7.26
  10   3  -9   99.34    7.28
  10  -3  -9   96.84    6.63
  10   3   9   98.48    6.05
  10   3  -9   88.89    6.16
  10   3   9   99.78   13.74
 -10  -3   9   78.02   11.62
  10   3   9   99.28    6.34
  10   3   9   87.59    5.04
  10   3   9   89.76    5.68
  10  -3   9   85.62    6.48
  10   3  -9   94.07    6.64
  10   3  -9  104.59    6.92
  10   3  -9   99.98    6.70
 -10   3   9  101.03    5.41
  10   3   9   96.80    6.61
  10   3 -10    1.36    0.86
  10   3  10   -0.37    0.97
  10   3  10    0.96    0.89
  10  -3 -10   -1.01    1.57
 -10   3  10    1.08    1.02
  10   3 -10   -0.15    0.93
  10   3  10   -1.08    0.63
  10   3  10   -3.42    2.70
  10  -3  10    0.47    0.71
  10   3 -10   -0.56    1.01
  10   3  10    0.40    0.61
  10   3  10   -0.62    0.82
  10   3  10    0.65    0.59
  10   3 -10    1.06    1.15
  10   3 -10   -0.26    0.78
  10   3 -11    0.92    1.11
  10   3  11    2.19    1.41
 -10   3  11    1.18    0.84
  10   3 -11   -0.02    0.75
  10  -3  11    1.18    1.27
  10   3  11    1.27    0.82
  10   3  11    1.50    1.27
  10   3 -11    1.02    0.69
  10   3 -11    0.58    0.70
  10   3 -12   31.78    3.95
  10   3  12   34.28    4.20
 -10   3  12   28.11    3.68
 -10   3  12   26.22    3.02
  10   3 -12   33.88    4.15
  10   3 -12   30.17    3.74
  10  -3  12   24.86    3.78
  10   3 -12   28.47    3.48
  10   3  12   26.47    3.55
  10   3 -13   15.11    2.76
 -10   3  13   15.75    2.78
  10   3  13   12.65    2.76
  10   3 -13   18.32    3.08
  10   3 -13   16.91    2.83
  10  -3  13   12.53    2.81
  10   3 -13   15.74    2.59
  10   3  13   15.85    2.80
  10   3 -14   42.19    4.41
  10   3  14   37.67    4.40
 -10   3  14   35.16    4.03
  10   3 -14   44.96    4.65
  10  -3  14   38.87    4.51
  10   3 -14   44.21    4.42
  10   3 -14   44.21    4.31
  10   3  14   36.71    3.97
  10   3 -15    0.74    0.65
  10   3  15    1.42    1.06
 -10   3  15    0.93    0.80
  10   3 -15    1.93    0.98
  10  -3  15    0.48    0.55
  10  -3 -15    0.85    0.79
  10   3 -15    1.10    0.51
  10   3  15    1.73    1.63
  10   3 -16   92.67    6.15
  10   3  16  101.58    7.10
 -10   3  16   91.51    6.32
  10   3 -16   93.76    6.42
  10  -3  16  101.17    6.97
  10  -3 -16   84.90    6.08
  10   3 -16  111.21    6.56
  10   3  16   96.04    6.12
  10   3 -17    0.70    0.71
  10   3  17    1.46    0.97
 -10   3  17    1.25    0.86
  10   3 -17    1.80    1.04
  10  -3  17    0.65    0.62
  10  -3 -17    2.10    0.88
  10   3  17    1.64    0.95
  10   3 -17    2.16    0.90
  10   3 -18   35.67    3.49
  10   3  18   34.99    4.00
  10   3 -18   30.06    3.47
 -10   3  18   36.70    3.85
  10  -3  18   38.25    4.18
  10  -3 -18   36.49    3.73
  10   3 -18   39.41    3.42
  10   3  18   34.44    3.37
  10   3  19    2.18    0.88
 -10   3  19    4.16    1.23
  10   3 -19    3.30    1.18
  10  -3  19    2.97    1.26
  10  -3 -19    2.90    1.16
  10   3  19    3.48    1.13
  10   3  20   13.31    2.35
  10  -3  20   16.92    2.52
 -10   3  20   18.35    2.47
  10   3 -20   19.13    2.56
  10  -3  20   19.40    2.79
  10  -3 -20   16.63    2.29
  10  -3  21   12.63    2.16
 -10   3  21   11.54    1.87
  10   3  21    9.07    1.77
  10  -3  21   12.11    2.10
  10   3  22  109.16    6.08
  10  -3 -22  111.22    5.14
  10   3 -22  122.60    5.89
  10   3 -23    4.31    1.02
  10   3  23    3.50    0.95
 -10   3  23    6.15    1.23
  10  -3 -23    3.06    0.81
  10   3 -23    4.21    0.96
  10   3  24    0.12    0.34
 -10   3  24    0.34    0.29
  10   3 -24   -0.50    0.51
  10  -3  24   -0.18    0.34
  10  -3  24    0.38    0.44
  10   3 -24    0.62    0.34
  10  -3  25    4.02    0.92
  10   3  25    3.04    0.80
 -10   3  25    6.17    1.02
 -10   3 -25    3.26    0.78
 -10   3  26    7.23    0.94
  10  -4   0 1097.02   20.41
  10   4   0 1027.01   21.76
  10   4   0  862.86   19.23
  10   4   0  928.61   16.81
  10   4   0  915.35   20.64
 -10   4   0  997.17   17.53
  10   4   0  888.72   20.31
  10   4   0  866.47   20.17
  10   4   0  898.97   20.17
 -10   4   0  866.10   18.93
  10  -4   1  296.18   10.72
  10  -4  -1  286.33   11.18
  10   4  -1  280.50   11.40
  10   4   1  292.57   11.60
  10   4  -1  253.84    9.90
  10   4   1  241.04   10.10
  10   4  -1  253.22   10.47
  10   4   1  271.18    9.10
  10   4  -1  284.13    9.27
  10   4  -1  283.95   11.55
  10   4   1  262.68   11.02
 -10   4   1  276.42   10.61
 -10   4  -1  292.06    9.43
  10   4   1  251.27   10.68
  10   4  -1  263.28   11.16
  10   4   1  272.12   10.96
  10   4  -1  266.22   10.98
  10   4  -1  253.17   11.17
  10   4   1  257.81   10.77
 -10   4  -1  298.24   11.22
  10   4  -2   16.19    2.68
  10  -4  -2   17.72    2.64
  10  -4   2   17.80    2.72
  10   4   2   22.33    3.20
  10   4  -2   15.67    2.50
  10   4  -2   17.87    2.84
  10   4   2   19.99    2.50
  10   4  -2   18.55    2.34
  10   4  -2   17.82    2.94
  10   4   2   19.12    3.07
 -10   4  -2   20.94    2.49
 -10   4  -2   20.02    3.01
  10   4   2   20.28    3.08
  10   4  -2   21.86    3.28
  10   4   2   18.32    2.86
  10   4  -2   19.12    2.96
 -10   4   2   19.33    2.70
  10   4  -2   18.82    3.19
  10   4   2   18.61    2.78
  10  -4  -3    3.33    0.93
  10   4   3    7.74    1.92
  10  -4   3    8.85    2.07
  10   4  -3    4.77    1.49
  10   4   3    6.07    1.32
  10   4  -3    5.52    1.56
  10   4  -3    7.22    1.57
  10   4   3    4.59    1.49
  10   4  -3    4.32    1.58
 -10   4   3    5.40    1.47
 -10   4  -3    7.24    1.85
 -10   4  -3    5.24    1.32
  10   4   3    4.81    1.55
  10   4  -3    4.89    1.65
  10   4  -3    6.92    1.88
  10   4  -3   11.91    2.53
  10   4   3    8.29    1.94
  10   4   3    2.28    0.97
  10  -4  -4  167.49    8.39
  10   4  -4  183.08    7.78
  10  -4   4  169.61    8.37
  10   4   4  162.91    8.09
  10   4   4  179.42    7.42
  10   4  -4  148.71    8.12
  10   4  -4  161.92    8.72
  10   4  -4  177.06    7.19
  10   4  -4  158.12    8.01
 -10   4  -4  174.30    7.25
  10   4   4  164.76    8.42
 -10   4  -4  159.73    8.33
  10   4  -4  160.73    8.90
  10   4  -4  163.49    9.33
  10   4   4  169.40    8.70
 -10   4   4  160.34    7.79
  10  -4  -5  259.06   10.42
  10   4  -5  252.80    8.94
  10   4   5  249.06   10.72
  10  -4   5  269.99   10.77
  10   4   5  242.57    9.73
  10   4  -5  258.63   11.00
  10   4   5  268.35    9.04
  10   4  -5  227.15   10.10
  10   4  -5  269.48    8.79
  10   4  -5  247.41   10.04
 -10   4  -5  269.93    9.04
 -10   4   5  233.09    9.12
  10   4   5  249.98   10.21
  10   4  -5  244.45   11.07
  10   4  -5  255.96   11.49
 -10   4  -5  226.96    9.97
  10   4   5  250.91   10.59
  10  -4   6  189.33    9.01
  10  -4  -6  217.68    9.47
  10   4  -6  222.80    9.21
  10   4   6  222.80   10.21
  10   4   6  198.65    8.76
  10   4  -6  212.20    9.98
  10   4   6  224.40    8.24
  10   4  -6  198.07    9.51
  10   4  -6  229.17    7.98
  10   4  -6  190.77    9.76
  10   4  -6  212.62   10.35
 -10   4   6  218.42    8.71
  10   4   6  212.18    9.73
 -10   4  -6  215.25    9.80
  10  -4   7   17.07    2.79
  10  -4  -7   16.03    2.53
  10   4  -7   16.27    2.39
  10   4   7   18.55    3.02
  10   4  -7   17.08    2.81
  10   4   7   17.48    2.63
  10   4   7   18.21    2.36
  10   4  -7   17.27    2.80
  10   4  -7   20.72    2.40
 -10   4  -7   16.54    2.30
 -10   4  -7   15.20    2.62
  10   4  -7   19.02    3.06
  10   4  -7   18.18    3.15
 -10   4   7   14.93    2.18
  10   4   7   18.12    2.77
  10   4   8  257.06   10.91
  10  -4  -8  241.19    9.89
  10   4  -8  213.62    9.19
  10  -4   8  235.29   10.13
 -10   4   8  232.10   10.48
  10   4  -8  234.92   10.43
  10   4   8  251.80    9.71
  10   4   8  258.10    8.75
  10   4  -8  246.90   10.63
  10   4  -8  235.26    7.79
  10   4  -8  241.38   10.92
  10   4  -8  233.24    9.32
 -10   4  -8  233.68    8.41
  10   4  -8  232.17   10.91
  10   4   8  234.29   10.16
 -10   4   8  244.23    8.74
 -10   4  -8  213.51    9.85
  10   4   9    1.37    1.03
  10   4   9    0.09    0.67
 -10   4   9    0.11    0.67
  10  -4   9    0.07    0.93
  10   4  -9   -0.36    0.58
  10   4   9   -0.04    0.64
  10   4  -9    0.62    0.56
  10   4   9    0.97    0.80
  10   4  -9    1.11    1.08
 -10   4  -9   -0.14    1.09
 -10   4  -9    0.31    0.67
  10   4  -9    0.59    0.58
 -10   4   9    0.41    0.85
  10   4  -9    0.43    0.69
  10   4   9    0.61    0.62
  10   4  10   18.90    2.94
 -10   4  10   16.73    2.76
  10  -4  10   16.88    2.80
  10   4  10   16.11    2.37
  10   4  10   17.70    2.17
  10   4 -10   16.92    2.03
  10   4 -10   15.01    2.62
 -10   4 -10   15.70    2.19
 -10   4 -10   14.46    2.61
  10   4 -10   18.46    3.00
  10   4 -10   16.29    2.93
 -10   4  10   14.83    2.08
  10   4  10   18.29    2.94
 -10   4  11   17.42    2.83
  10   4 -11   12.63    2.32
  10  -4  11   11.19    2.37
  10   4 -11   13.82    2.47
  10   4  11   13.34    1.90
 -10   4 -11   13.02    2.46
 -10   4 -11   11.66    1.88
  10   4 -11   15.23    2.66
  10   4 -11   12.81    2.04
  10   4 -11   14.62    2.82
  10   4  11   13.11    2.36
 -10   4  12  227.62    8.80
 -10   4  12  206.52    9.29
  10  -4  12  247.76   10.39
  10   4 -12  199.87    9.20
  10   4 -12  217.79    9.86
  10   4 -12  215.56    8.41
 -10   4 -12  220.67    7.82
  10   4 -12  235.08   10.10
  10   4 -12  202.59   10.24
 -10   4  12  243.84    7.94
  10   4  12  198.64    8.87
 -10   4 -12  194.77    9.28
 -10   4  13    2.80    1.05
  10   4 -13    0.36    1.00
  10  -4  13    1.65    1.17
  10   4 -13    1.35    0.72
  10  -4 -13    1.08    0.74
 -10   4 -13    1.30    1.03
 -10   4 -13    2.30    0.90
  10   4 -13    2.57    1.01
  10   4 -13    1.85    1.31
  10   4 -13    2.00    0.97
  10   4  13    1.37    0.63
 -10   4  14   33.16    3.58
  10   4 -14   31.61    3.58
  10   4 -14   31.43    3.69
  10  -4 -14   19.00    2.60
  10   4 -14   30.43    2.94
 -10   4 -14   30.75    2.81
  10   4 -14   39.99    3.98
  10   4 -14   33.40    3.97
 -10   4 -14   31.20    3.61
  10   4  14   29.76    3.13
 -10   4  15   22.85    2.92
  10   4 -15   17.01    2.54
  10   4 -15   19.24    2.81
  10  -4 -15   12.90    2.03
  10   4 -15   27.12    3.52
  10   4 -15   20.12    2.95
 -10   4 -15   18.52    2.69
  10   4 -15   23.11    2.52
 -10   4  16   36.22    3.52
  10   4 -16   39.01    3.75
  10   4 -16   43.67    4.13
  10   4 -16   45.68    4.26
 -10   4 -16   39.34    3.76
 -10   4  17    2.46    1.00
  10  -4  17    1.18    0.80
  10   4 -17    2.42    1.08
 -10   4 -17    2.71    1.07
  10   4 -17    1.93    0.98
 -10   4  18   32.89    3.04
  10  -4  18   36.77    3.49
  10   4 -18   29.89    3.09
  10   4 -18   33.47    3.24
 -10   4 -18   30.79    3.03
 -10   4  19   13.70    1.89
  10   4 -19   14.88    2.08
  10  -4  19   13.23    1.99
  10   4 -19   13.26    1.99
 -10   4 -19   13.61    1.89
  10   4 -19   14.06    1.96
  10   4  20   22.22    2.35
 -10   4  20   33.14    2.74
  10  -4  20   31.52    2.87
  10   4 -20   31.55    2.76
  10   4 -20   27.46    2.61
  10   4 -20   25.62    2.40
 -10   4 -20   26.55    2.42
  10   4  21    0.18    0.46
 -10   4  21    3.88    0.88
  10  -4  21    3.09    0.92
  10   4 -21    2.60    0.80
 -10   4 -21    3.81    0.88
  10   4 -21    2.59    0.76
  10  -4  22   37.88    2.59
 -10   4  22   36.98    2.37
  10   4 -22   35.74    2.53
  10   4 -22   31.16    2.33
 -10   4 -22   30.02    2.00
  10  -4  23   24.96    1.84
  10   4 -23   29.46    1.88
  10   4 -23   23.36    1.69
  10   5   0    5.58    1.40
  10   5   0    7.71    1.51
  10   5   0    5.54    1.59
 -10   5   0    6.34    1.58
  10   5   0    5.19    1.54
  10   5  -1    2.69    1.18
  10   5  -1    3.14    0.95
  10   5   1    3.02    1.04
  10   5   1    2.76    0.92
 -10   5   1    1.47    0.68
 -10   5  -1    1.87    1.11
  10   5   1    3.81    1.42
  10   5  -1    3.44    1.26
  10   5  -2   20.70    2.57
  10   5   2   17.58    2.55
  10   5  -2   18.03    2.62
  10   5   2   21.57    2.45
  10   5  -2   20.21    2.37
  10   5  -2   16.97    2.68
 -10   5   2   15.53    2.32
 -10   5  -2   18.28    2.61
  10   5  -3   21.04    2.47
  10   5   3   18.82    2.58
  10   5  -3   19.44    2.76
  10   5   3   22.70    2.50
  10   5  -3   21.91    2.46
 -10   5  -3   18.94    2.29
  10   5  -3   19.26    2.90
 -10   5   3   20.40    2.55
 -10   5  -3   21.61    2.78
 -10   5   4   15.90    2.48
  10   5   4   19.31    2.65
  10   5   4   21.56    2.40
  10   5  -4   19.26    2.70
  10   5  -4   21.87    2.37
 -10   5  -4   15.89    2.09
  10   5  -4   18.49    2.74
 -10   5   4   19.97    2.50
 -10   5  -4   16.97    2.52
  10   5   5   -0.83    0.87
  10   5   5    0.19    0.62
 -10   5   5   -0.36    0.57
  10   5   5    0.22    0.44
  10   5  -5    0.46    0.35
  10   5   5   -0.06    0.50
  10   5  -5   -0.17    0.49
 -10   5   5   -0.10    0.62
 -10   5  -5   -0.55    0.61
 -10   5  -5   -0.10    0.53
  10   5  -5   -0.03    0.64
  10   5   6    8.33    1.77
  10   5   6    8.50    1.69
 -10   5   6    8.39    1.79
  10   5  -6    5.28    1.35
  10   5   6    8.00    1.43
  10   5  -6    8.91    1.53
  10   5   6    5.92    1.39
  10   5  -6    7.43    1.69
 -10   5  -6    6.80    1.62
 -10   5  -6    6.68    1.30
  10   5  -6    6.59    1.63
 -10   5   6    6.56    1.38
  10   5  -7    3.65    1.05
  10   5   7    5.22    1.39
  10   5   7    4.19    1.01
 -10   5   7    4.92    1.33
  10  -5   7    4.82    1.26
  10   5  -7    4.41    1.00
  10   5   7    3.78    1.24
  10   5  -7    4.73    1.35
  10   5   7    4.81    1.06
 -10   5  -7    3.05    1.13
 -10   5  -7    5.51    1.26
 -10   5   7    4.36    1.18
  10   5  -7    3.74    1.29
 -10   5   8   88.75    5.40
  10   5   8   83.70    4.88
  10  -5   8   79.66    4.76
  10   5  -8   70.74    4.56
  10   5   8   83.16    5.32
  10   5   8   76.00    4.17
  10   5  -8   71.42    5.10
  10   5  -8   90.97    4.41
 -10   5  -8   86.52    4.61
  10   5  -8   72.52    5.51
 -10   5   8   79.73    4.42
 -10   5  -8   73.79    5.13
  10   5   9    3.82    1.14
 -10   5   9    2.61    0.94
  10   5  -9   -0.03    0.48
  10  -5   9    1.24    0.66
  10   5  -9    1.80    0.57
  10   5  -9    2.37    0.88
  10   5   9    2.75    0.78
 -10   5  -9    1.01    0.77
 -10   5  -9    1.20    0.51
  10   5  -9    1.96    1.10
 -10   5  10    0.41    0.36
  10   5  10    1.10    1.07
 -10   5  10    0.55    0.33
  10   5 -10    0.53    0.51
  10  -5  10   -1.22    0.79
  10   5 -10    0.52    0.55
  10   5 -10    0.69    0.60
  10   5  10   -0.09    0.35
 -10   5 -10    0.13    0.52
 -10   5 -10    0.75    0.58
  10   5 -10    0.15    0.80
 -10   5  10   -0.07    0.37
  10   5  11   12.92    1.99
 -10   5  11   12.39    1.89
  10   5 -11   10.65    1.90
  10  -5  11   14.14    2.00
 -10   5  11   13.25    1.83
  10   5 -11   14.99    1.52
  10   5 -11   10.81    1.93
 -10   5 -11   12.28    1.62
 -10   5 -11   11.18    1.87
  10   5 -11   12.48    2.27
  10  -5  12   31.87    2.93
 -10   5  12   32.91    3.00
  10   5 -12   33.21    3.16
  10   5  12   31.34    2.97
  10   5 -12   33.82    3.29
 -10   5 -12   30.49    2.45
 -10   5 -12   32.25    3.15
  10   5 -12   33.77    3.51
  10   5  13   11.11    1.76
 -10   5  13    9.87    1.63
  10   5 -13   10.81    1.81
  10  -5  13    6.73    1.33
  10   5 -13   11.10    1.85
 -10   5 -13    8.93    1.34
  10   5 -13    9.80    1.81
 -10   5 -13   10.14    1.75
 -10   5  14   20.49    2.17
  10   5 -14   23.79    2.44
  10  -5  14   20.53    2.24
  10   5  14   21.70    2.23
 -10   5  14   22.82    2.19
  10   5 -14   26.45    2.71
 -10   5 -14   23.60    1.91
  10   5 -14   22.83    2.55
 -10   5 -14   22.55    2.38
  10   5  15    0.75    0.59
 -10   5  15    0.29    0.37
  10   5 -15    1.16    0.58
  10  -5  15   -0.63    0.59
  10   5 -15   -0.36    0.42
 -10   5 -15   -0.73    0.53
 -10   5 -15    0.22    0.41
  10   5 -15   -1.18    0.84
  10   5  16    0.34    0.43
 -10   5  16   -0.06    0.27
  10   5 -16   -0.27    0.43
  10  -5  16    0.67    0.49
  10   5 -16    1.13    0.60
 -10   5 -16    0.60    0.50
  10   5 -16    0.43    0.34
  10  -5  17   27.97    2.05
  10   5 -17   30.15    2.33
  10   5 -17   32.94    2.47
  10   5 -17   25.93    2.06
 -10   5 -17   22.39    1.85
 -10   5  18    1.36    0.43
  10   5 -18    1.77    0.57
 -10   5  19    0.14    0.18
  10   6   0    3.34    0.81
  10   6   0    4.04    1.41
 -10   6   0    3.31    0.79
  10   6   1    0.09    0.29
  10   6  -1    0.12    0.29
  10   6   1    0.09    0.45
  10   6  -1    0.05    0.32
 -10   6   1    0.46    0.35
 -10   6  -1   -0.15    0.34
  10   6   2    6.48    1.07
  10   6  -2    8.80    1.25
  10   6   2    7.68    1.31
  10   6  -2    7.59    1.29
 -10   6  -2    6.90    1.15
 -10   6   2    6.95    1.13
  10   6   3   10.29    1.51
  10   6  -3    8.03    1.16
  10   6  -3    8.59    1.37
  10   6   3    6.67    1.04
 -10   6   3    7.21    1.18
 -10   6  -3    8.19    1.27
  10   6   4   16.21    1.55
  10   6  -4   17.93    1.98
 -10   6  -4   18.94    1.92
  10   6   5    9.33    1.17
  10   6  -5   13.95    1.75
  10   6  -5   14.43    1.44
 -10   6  -5   10.56    1.37
 -10   6   5   13.90    1.49
  10   6  -6    5.04    0.89
  10   6  -6    4.70    0.97
  10   6   6    1.74    0.50
 -10   6  -6    3.21    0.77
 -10   6   6    2.81    0.68
 -10   6   7   16.94    1.64
  10   6  -7   24.14    1.69
  10   6  -7   22.28    2.11
 -10   6  -7   20.18    1.89
  10   6  -8    6.90    0.89
  10   6  -8    6.76    1.10
 -10   6  -8    6.47    1.05
  10   6  -9   59.84    3.23
 -10   6  -9   52.25    2.76
  10   6 -10    1.25    0.42
 -10   6 -10    0.83    0.31
  10   6 -11   51.65    2.64
 -11   0   0   -0.22    1.71
 -11   0   1   -1.69    1.54
 -11   0  -1    2.58    2.29
  11   0   1   -3.39    2.52
  11   0  -2  166.01   12.92
 -11   0   2  164.62   14.26
 -11   0  -2  159.89   13.04
  11   0  -3    2.06    2.29
 -11   0   3   -0.33    1.68
  11   0  -4    1.27    0.77
 -11   0   4    2.59    2.09
 -11   0   5    2.14    1.42
  11   0   5   -0.12    1.45
 -11   0   6  457.07   25.92
 -11   0   7    1.89    2.49
 -11   0   8   26.14    6.43
  11   0   8   28.89    7.81
  11   0  -9   -0.86    1.15
  11   0   9   -0.63    0.96
 -11   0   9    1.00    1.43
  11   0 -10  517.22   13.62
  11   0  10  509.53   15.37
  11   0  10  495.70   32.16
 -11   0  10  512.82   30.51
  11   0  11    0.44    1.09
  11   0 -11   -1.04    1.39
 -11   0  11    1.10    2.56
  11   0  11    1.75    1.56
  11   0  12   93.53    6.93
  11   0  12   92.39   14.85
 -11   0  12  102.80   14.01
  11   0 -12   91.73    5.85
  11   0  13    1.73    3.18
  11   0  13    0.35    1.35
  11   0 -13   -0.67    0.94
  11   0  14  254.48   11.59
  11   0 -14  226.39   10.37
 -11   0  14  243.17   22.03
  11   0  15   -0.51    1.31
  11   0 -15    0.33    0.68
  11   0  16  298.61   12.40
 -11   0  16  283.44   10.05
  11   0 -16  297.51   11.88
  11   0  17    0.41    0.84
 -11   0  17   -0.08    0.73
  11   0 -17   -0.42    0.95
  11   0  18    1.92    1.36
 -11   0  18    1.41    0.71
  11   0 -18    1.54    0.98
  11   0  19   -1.62    1.07
 -11   0  19   -0.19    0.61
  11   0 -19    0.36    0.50
  11   0  20   55.11    5.03
 -11   0  20   49.39    4.00
  11   0 -20   49.05    4.54
  11   0  21   -0.03    0.71
 -11   0  21   -0.01    0.54
  11   0  22  202.11    8.90
 -11   0  22  192.99    7.35
  11   0 -22  207.25    8.75
  11   0  23    1.23    0.78
 -11   0  23    0.59    0.34
 -11   0  23    0.33    0.55
  11   0  23   -0.65    0.89
  11   0  23   -0.75    0.59
  11   0  24    2.92    1.12
 -11   0  24    1.35    0.61
 -11   0  24    1.02    0.72
  11   0  24    1.94    1.00
  11   0 -24    2.41    0.92
  11   0  24    1.51    0.92
  11   0  25    0.41    0.61
  11   0 -25    0.13    0.28
  11   0  25   -0.35    0.49
  11   0  26    9.23    1.40
 -11   0  26    7.62    1.46
  11   0  26    9.97    1.56
  11   0  26   10.77    1.64
  11   0  27    0.72    0.50
 -11   0  27   -0.06    0.34
  11   0  27    0.33    0.38
 -11   0  28   43.53    2.55
 -11  -1   0    0.16    1.37
  11   1   0    1.47    1.39
 -11   1   0   -0.36    1.82
 -11  -1   1   22.45    5.09
  11   1  -1   19.09    4.64
  11   1   1   22.41    5.40
 -11   1   1   17.71    5.29
 -11   1  -1   18.43    4.83
  11   1   1   10.29    4.56
  11   1  -2  274.46   18.15
  11  -1   2  264.52   22.70
 -11  -1   2  317.31   19.34
 -11   1   2  257.18   19.33
 -11   1  -2  263.64   18.75
 -11  -1   3    5.35    3.13
  11   1  -3    2.29    1.90
 -11   1   3    2.69    1.88
 -11  -1   4    6.67    2.66
  11   1  -4    2.07    1.98
 -11   1   4    6.23    2.87
 -11   1  -4    1.42    1.98
  11   1  -5  183.30   14.63
  11   1   5  157.72   16.62
 -11  -1   5  201.75   16.35
 -11   1   5  185.50   17.05
 -11  -1   6  380.08   23.04
 -11   1   6  328.61   23.17
  11  -1   7  140.90   17.32
  11   1   7  118.39   15.10
 -11  -1   7  161.82   15.41
 -11   1   7  144.66   15.73
  11  -1  -7  125.35    7.13
  11   1   7  156.55    8.10
  11  -1  -8   57.62    4.81
  11  -1   8   45.70    4.43
  11   1   8   59.84   10.95
 -11  -1   8   48.28    8.70
 -11   1   8   56.04   10.27
  11   1  -8   50.56    4.43
  11   1  -8   46.36    4.20
  11  -1   8   50.68    5.01
  11   1   8   51.27    4.87
  11   1  -8   53.15    4.66
  11   1   9   64.52    5.20
  11  -1  -9   73.03    5.54
  11  -1   9   68.42    5.33
 -11   1   9   66.72    5.17
  11   1   9   78.70   12.47
 -11  -1   9   74.30   10.97
 -11   1   9   61.31   10.83
  11   1  -9   73.19    5.38
  11  -1   9   63.30    5.65
  11   1  -9   70.46    5.35
  11   1   9   69.15    5.61
  11   1  10    3.21    1.10
  11  -1 -10    2.97    0.69
 -11   1  10    3.61    1.38
 -11  -1  10    4.13    2.42
 -11   1  10    4.76    3.41
  11   1  10    1.09    2.66
  11   1 -10    3.60    1.13
  11   1  10    4.16    1.73
  11   1 -10    2.75    1.16
  11   1  11  127.23    8.19
 -11   1  11  125.44    7.13
  11  -1  11  130.61    7.69
  11  -1  11  139.09   18.03
  11   1  11  117.80   16.45
 -11  -1  11  138.59   15.59
 -11   1  11  135.23   16.35
  11   1 -11  138.71    7.47
  11   1 -11  131.29    7.42
  11   1 -11  128.32    7.14
  11   1  11  137.46    8.22
  11   1  12   61.92    5.88
 -11   1  12   65.89    5.18
  11  -1  12   56.39    5.08
  11  -1  12   39.57    9.50
  11   1  12   46.08   10.67
 -11  -1  12   71.91   11.49
 -11   1  12   62.94   11.42
  11   1 -12   60.33    5.01
  11   1 -12   69.73    5.35
  11   1 -12   66.64    5.32
  11   1 -12   64.97    5.06
  11   1  12   57.25    5.37
  11   1  13   26.94    3.96
 -11   1  13   33.13    3.67
  11  -1  13   29.78    3.74
 -11  -1  13   31.43    7.90
 -11   1  13   28.19    7.64
  11  -1  13   21.46    8.12
  11   1  13   28.06    8.63
  11   1 -13   31.29    3.54
  11   1 -13   31.70    3.63
  11   1 -13   31.43    3.56
  11   1  13   31.76    4.14
  11  -1  14  149.30    8.34
  11   1  14  130.94    8.33
 -11   1  14  154.11    7.91
  11  -1  14  137.63   18.50
  11   1  14  166.90   20.37
  11   1 -14  152.69    7.92
  11   1 -14  138.33    7.49
  11   1 -14  140.36    7.36
  11   1  14  142.63    8.59
  11  -1  15  198.64    9.59
  11   1  15  206.93   10.77
 -11   1  15  193.90    8.97
  11   1 -15  212.62    9.38
  11   1 -15  207.81    8.95
  11  -1  15  229.86   11.24
  11   1 -15  219.79    9.06
  11   1  15  198.18   10.26
  11  -1  16   97.97    6.76
  11   1  16  113.70    8.01
 -11   1  16  104.02    6.53
  11   1 -16  101.65    6.49
  11  -1  16  119.50    8.04
  11  -1 -16   98.22    6.99
  11   1  16   98.65    7.21
  11   1  17  153.87    9.16
 -11   1  17  126.65    7.11
  11  -1  17  121.70    7.35
  11  -1  17  139.82    8.75
  11   1 -17  130.88    7.26
  11  -1 -17  117.42    7.61
  11   1  17  128.38    8.17
  11   1  18  165.08    9.21
 -11   1  18  140.89    7.44
  11  -1  18  124.44    7.25
  11   1 -18  168.28    8.19
  11  -1 -18  130.36    7.87
  11  -1  18  165.65    9.37
  11   1  18  139.39    8.25
  11   1 -19    0.60    0.76
  11   1  19    0.84    1.04
 -11   1  19    1.18    0.81
  11  -1  19    2.02    1.02
  11  -1  19    0.77    0.96
  11   1 -19    1.51    0.91
  11  -1 -19    1.14    0.80
  11   1  19    0.99    0.78
  11   1 -20    3.45    1.28
  11   1  20    1.59    0.85
 -11   1  20    1.56    0.75
  11   1 -20    2.26    1.04
  11  -1 -20    1.95    0.91
  11   1  20    1.89    1.00
  11   1 -21    3.57    0.94
  11   1  21    2.63    1.04
  11  -1  21    3.12    0.94
  11   1 -21    3.67    1.15
  11  -1 -21    2.97    1.17
  11   1  21    3.11    1.30
  11   1  22   20.07    3.00
 -11   1  22   15.41    2.15
  11  -1  22   13.85    1.97
  11  -1 -22   19.96    2.71
  11   1 -22   17.36    2.35
  11   1  22   12.06    2.14
  11   1  23   19.23    2.66
 -11   1  23   23.29    2.56
 -11   1  23   19.90    2.86
  11  -1 -23   23.56    2.77
  11   1  23   17.66    2.37
  11   1  24   36.81    3.46
 -11   1  24   38.26    3.11
  11  -1  24   35.38    3.73
 -11   1  24   30.46    3.28
  11   1  24   36.44    3.17
  11   1  25    1.66    0.79
 -11   1  25    1.53    0.54
  11  -1  25    1.14    0.90
  11  -1 -25    0.99    0.57
 -11  -1  25    1.57    0.55
  11   1  25    1.98    0.81
 -11   1  26    7.64    1.17
  11   1 -26    3.48    0.95
  11   1  26    4.66    1.04
 -11  -1  26    2.77    0.79
 -11   1  26    6.08    1.28
  11   1  26    5.31    0.89
  11  -1  26    5.44    1.18
  11   1  27   52.83    3.09
 -11   1  27   57.10    2.68
  11   1 -27   39.53    2.48
 -11   1  27   33.65    2.46
  11  -1  27   56.51    3.24
  11   2   0    0.09    0.55
  11   2   0    1.94    1.01
  11   2   0   -1.01    2.46
 -11   2   0    1.69    2.17
  11  -2   0    1.25    0.47
  11   2   0   -0.34    0.76
  11   2   0   -0.74    0.90
  11   2   0   -0.83    1.10
  11   2   0   -0.39    0.62
  11   2  -1  134.24    7.24
  11  -2  -1  122.23    7.04
  11  -2   1  129.00    7.25
  11   2   1  130.65    7.21
  11   2  -1  132.31   14.02
  11   2   1  119.97   13.48
  11   2  -1  134.52    7.36
  11   2   1  135.73    7.38
 -11   2  -1  121.10   14.64
  11   2  -1  119.96    6.99
  11   2   1  131.30    7.18
  11   2   1  111.72    5.38
  11   2  -1  117.80    5.50
  11   2  -1  130.60    7.53
  11   2   1  126.58    7.44
  11   2  -1  135.31    7.10
  11   2   1  123.76    6.91
  11   2  -2   16.50    2.58
  11   2   2   15.29    2.47
  11  -2  -2   17.73    2.82
  11  -2   2   19.22    2.88
  11   2  -2   16.04    2.56
  11   2  -2   14.47    4.44
  11   2   2   14.85    4.96
 -11   2   2   11.65    4.50
 -11   2  -2   12.27    4.71
  11   2   2   17.00    2.70
  11   2   2   14.39    1.91
  11   2  -2   13.62    2.01
  11   2  -2   14.81    2.43
  11   2   2   15.17    2.45
  11   2  -2   16.99    2.67
  11   2   2   13.07    2.20
  11   2   2   17.44    2.54
  11   2  -2   22.77    3.61
  11   2  -3    1.55    1.27
  11   2  -3    0.56    0.71
  11   2   3    1.95    1.33
 -11  -2   3    2.52    2.73
  11   2  -3   -3.49    2.33
  11   2   3   -5.33    2.94
 -11   2   3    2.55    2.81
 -11   2  -3    1.08    2.31
  11  -2   3   -0.27    1.00
  11   2  -3    0.88    0.51
  11   2  -3    0.92    0.85
  11   2   3   -0.01    1.14
  11   2   3    0.82    0.60
  11   2   3    0.67    0.51
  11   2  -3   -0.81    1.02
  11   2   3    0.94    0.69
  11   2  -3    0.90    0.64
  11   2   4   62.21    5.08
  11   2  -4   57.84    5.02
  11  -2   4   58.51    4.94
  11  -2  -4   53.66    4.99
  11   2  -4   49.90    4.65
  11   2  -4   55.82    8.96
  11   2   4   51.81    9.17
 -11  -2   4   55.15    8.57
 -11   2   4   47.46    9.32
  11   2   4   54.80    4.79
  11   2  -4   54.86    4.81
  11   2   4   52.40    3.80
  11   2  -4   48.87    4.64
  11   2   4   57.11    4.75
  11   2  -4   51.88    3.54
  11   2   4   55.15    4.59
  11   2  -4   57.81    4.65
  11   2   4   54.14    4.72
  11   2  -4   56.45    4.92
  11   2  -5    5.55    1.78
  11   2  -5    5.09    1.65
  11   2   5    5.10    1.57
  11   2   5    3.35    1.28
 -11  -2   5    4.92    2.40
  11   2   5    1.96    1.29
 -11   2   5    5.07    3.95
  11  -2   5    7.03    1.83
  11   2  -5    6.57    1.25
  11   2  -5    6.23    1.59
  11   2   5    6.81    1.72
  11   2   5    4.33    0.98
  11   2   5    7.13    1.91
  11   2  -5    8.29    2.03
  11   2  -5    4.74    1.24
  11  -2   6   24.89    3.36
  11  -2  -6   22.99    3.24
  11   2   6   25.85    3.39
 -11  -2   6   24.78    5.80
  11   2   6   17.75    5.51
 -11   2   6   28.31    7.63
  11  -2   6   12.98    5.58
  11   2   6   21.79    2.89
  11   2  -6   22.69    3.20
  11   2   6   22.30    2.58
  11   2   6   20.76    3.01
  11   2   6   25.03    3.26
  11   2  -6   24.26    3.38
  11   2  -6   24.78    3.09
  11   2   7   27.26    3.50
  11  -2  -7   25.98    3.37
  11  -2   7   18.25    2.88
 -11  -2   7   27.05    6.57
 -11   2   7   21.53    6.25
  11   2   7   29.94    3.53
  11   2  -7   29.22    3.57
  11   2   7   23.67    2.70
  11   2   7   25.76    3.25
  11  -2   7   25.85    3.71
  11   2  -7   23.34    3.25
  11   2  -7   27.79    3.32
  11   2   7   25.45    3.26
  11   2   8   73.63    5.86
  11  -2  -8   54.03    4.92
 -11  -2   8   58.84    9.64
 -11   2   8   53.63   10.80
  11   2   8   57.37    4.99
  11   2  -8   54.98    4.94
  11   2   8   60.51    4.28
  11   2   8   60.16    4.96
  11   2  -8   62.90    5.22
  11   2   8   62.25    5.20
  11   2  -8   63.83    4.95
  11   2   9   35.88    4.13
  11  -2  -9   41.57    4.37
 -11  -2   9   34.20    7.50
 -11   2   9   30.93    8.48
  11   2   9   28.83    8.13
  11   2   9   37.67    4.11
  11   2  -9   37.73    4.12
  11   2   9   38.39    3.95
  11   2  -9   34.42    3.95
  11   2   9   35.10    4.06
  11   2 -10    0.15    1.08
  11   2  10    0.61    0.67
  11  -2 -10    0.07    1.11
 -11   2  10    0.69    0.93
  11   2  10   -0.50    0.70
 -11  -2  10    0.99    1.42
 -11   2  10   -4.50    3.35
  11   2  10   -2.64    3.93
  11  -2  10   -0.09    0.54
  11   2 -10   -0.15    0.73
  11  -2  10    0.43    0.59
  11   2  10   -0.43    0.90
  11   2 -10    0.92    0.98
  11   2 -10    1.94    1.26
  11  -2 -11   15.45    2.78
  11   2 -11   11.51    2.41
 -11   2  11   13.45    2.66
  11   2  11   12.91    2.58
 -11  -2  11   11.15    5.00
  11   2  11   13.55    5.55
  11  -2  11   14.01    2.73
  11   2 -11   14.21    2.57
  11   2 -11   14.97    2.70
  11  -2  11   12.15    2.64
  11   2  11   12.65    2.53
  11   2 -11   12.95    2.43
  11   2 -12   -0.20    0.63
 -11   2  12    0.35    0.45
  11  -2  12   -0.23    0.95
  11   2 -12    0.03    0.62
  11  -2  12    0.21    1.15
  11   2  12    0.03    1.03
  11   2 -12   -0.41    0.94
  11   2 -12    1.01    0.72
  11  -2  13    1.50    1.16
  11   2 -13    1.02    0.69
 -11   2  13    1.38    0.91
  11   2  13    0.39    0.57
  11   2  13    1.87    1.44
  11   2 -13    2.44    1.03
  11   2 -13    2.41    1.04
  11   2 -14  163.09    8.63
  11   2  14  179.41    9.69
  11  -2  14  167.07    9.15
 -11   2  14  179.06    9.02
  11   2 -14  169.44    8.70
  11   2 -14  173.97    8.48
  11   2  14  172.57    9.21
  11   2 -15   17.69    2.88
  11   2  15   15.38    2.74
 -11   2  15   12.07    2.32
  11  -2  15   11.45    2.43
  11   2 -15   12.49    2.33
  11   2  15   14.64    2.75
  11   2 -15   13.07    2.29
  11   2 -16    1.54    1.21
  11   2  16    1.83    0.84
 -11   2  16    1.20    0.96
  11  -2  16    1.50    1.18
  11   2 -16    2.20    0.71
  11  -2 -16    0.73    0.87
  11   2  16    0.34    0.57
  11   2 -16    1.95    0.85
  11   2 -17   -0.06    0.86
  11   2  17   -0.93    1.13
 -11   2  17   -0.17    0.55
  11  -2  17    0.51    0.62
  11  -2 -17   -0.31    0.69
  11   2  17    0.72    0.60
  11   2 -17   -0.80    0.69
  11   2 -18   20.47    2.77
  11  -2  18   20.39    3.04
  11   2  18   20.83    3.33
 -11   2  18   20.05    2.85
  11  -2 -18   21.15    3.07
  11   2  18   19.03    2.84
  11   2  19   30.97    3.96
 -11   2  19   35.19    3.67
  11   2 -19   36.29    3.53
  11  -2  19   31.14    3.60
  11   2  19   23.29    3.13
  11  -2 -19   34.94    3.84
  11   2  19   30.05    3.48
  11   2 -20    1.75    0.87
  11   2  20    0.62    0.61
 -11   2  20    1.33    0.75
  11   2  20    1.53    1.09
  11  -2  20    1.83    0.78
  11  -2 -20    1.55    0.79
  11   2  20    1.05    0.56
  11   2 -21    5.92    1.24
 -11   2  21    7.82    1.62
  11   2  21    5.43    1.52
  11  -2  21    4.98    1.71
  11  -2 -21    5.32    1.38
  11   2  21    5.14    1.30
  11   2 -22   18.65    2.44
  11  -2  22   19.18    2.48
  11   2  22   20.04    2.41
 -11  -2  22    8.23    1.73
  11  -2  22   16.61    2.76
 -11   2  22   17.22    2.47
  11  -2 -22   18.78    2.45
  11   2  22   20.14    2.33
 -11   2  23   12.14    1.79
  11   2  23    7.44    1.62
  11   2 -23   11.15    1.79
  11   2  23   10.26    1.49
  11  -2  23    9.22    1.63
 -11   2  23   10.11    1.79
  11  -2  23   10.00    1.97
  11  -2 -23   11.65    1.82
  11   2  23   12.86    1.78
  11   2 -24   50.95    3.51
 -11   2  24   51.01    3.41
  11  -2  24   43.15    3.11
  11  -2 -24   52.90    3.59
  11   2  24   52.94    2.96
  11   2  25    1.01    0.54
 -11   2  25    2.54    0.75
  11   2 -25    2.39    0.69
  11  -2  25    2.06    0.68
  11  -2  25    1.38    0.64
 -11  -2  25    1.10    0.60
  11   2  26    1.94    0.77
 -11   2  26    2.95    0.66
  11  -2  26    1.05    0.61
  11   2 -26    3.28    0.72
  11   3   0   -0.99    1.50
  11   3   0    0.07    0.54
  11   3   0    0.33    0.95
  11   3   0    1.93    2.45
  11  -3   0    0.63    0.69
  11   3   0   -0.63    0.90
  11   3   0   -1.02    1.13
  11   3   0   -0.34    0.77
 -11   3   0   -0.45    0.68
  11   3   0    0.77    1.11
  11   3   0   -0.56    0.62
  11   3   0    0.01    0.77
  11   3   1   79.29    5.77
  11   3  -1   84.31    6.14
  11  -3  -1   81.85    5.90
  11   3   1   85.60    5.48
  11  -3   1   76.38    5.73
  11   3  -1   82.99    6.08
  11   3   1   78.17   11.87
 -11   3   1   64.41   11.82
  11   3  -1   81.46    5.87
  11   3   1   86.05    5.03
  11   3   1   78.16    5.45
  11   3  -1   70.32    5.28
  11   3  -1   85.47    4.98
  11   3   1   82.25    5.84
  11   3  -1   79.03    5.85
 -11   3   1   81.10    5.55
  11   3   1   77.97    5.81
  11   3   1   81.14    6.10
  11   3  -1   77.79    6.27
 -11   3  -1   75.35    5.48
  11   3  -1   78.50    5.79
  11   3   2   14.33    2.45
  11   3  -2   14.08    2.58
  11   3   2   15.31    2.65
  11   3   2   18.42    2.78
  11   3  -2   17.82    2.89
  11   3   2    8.92    4.16
 -11   3   2   15.82    6.86
  11  -3   2   13.95    2.47
  11   3  -2   13.36    2.24
  11   3   2   13.44    2.01
  11   3  -2   15.60    2.12
  11   3   2   12.88    2.23
  11   3  -2   12.66    2.27
  11   3   2   16.91    2.83
 -11   3   2   11.06    2.10
  11   3   2   11.55    2.24
  11   3  -2   15.61    2.82
 -11   3  -2   12.14    2.10
  11   3   2   12.71    2.40
  11   3  -2   13.54    2.62
  11   3  -2   12.10    2.26
  11   3  -3  510.58   15.57
  11   3   3  515.90   13.62
  11  -3  -3  549.85   15.94
  11   3  -3  541.28   15.87
  11  -3   3  545.25   15.47
  11   3   3  618.09   16.81
  11   3   3  453.49   28.78
 -11   3   3  512.65   34.02
  11   3  -3  512.31   14.87
  11   3   3  549.01   12.91
  11   3  -3  535.37   12.25
  11   3  -3  482.37   14.07
  11   3   3  509.64   14.13
  11   3  -3  516.93   15.47
  11   3   3  505.48   14.44
  11   3  -3  521.82   16.10
  11   3  -3  502.07   14.82
 -11   3   3  516.33   13.61
  11   3   3  529.89   15.21
 -11   3  -3  561.57   15.21
  11   3   4  196.91    9.51
  11  -3   4  211.01    9.69
  11   3  -4  174.56    9.25
  11   3   4  196.33    8.32
  11  -3  -4  207.38    9.81
  11   3  -4  160.40    8.74
  11   3   4  181.46   18.31
 -11   3  -4  165.71   20.16
  11   3   4  194.96    8.99
 -11   3   4  156.40   19.04
  11   3  -4  188.57    9.05
  11   3   4  185.81    7.56
  11   3   4  171.40    7.75
  11   3  -4  189.52    7.23
  11   3  -4  175.15    8.43
  11   3  -4  185.97    9.37
  11   3   4  185.22    8.51
  11   3  -4  193.63    9.72
  11   3  -4  185.72    9.04
 -11   3   4  197.55    8.19
  11   3   4  192.40    9.19
 -11   3  -4  177.14    8.68
  11   3   5   71.56    5.79
  11   3  -5   65.32    5.70
  11  -3   5   77.19    5.94
  11  -3  -5   66.31    5.57
  11   3   5   70.17    4.97
[truncated: 201,798 more chars]
