# Supplementary material for: Synthesis of Diaryl‐ and Dialkynylphosphinates From Ubiquitous PV Sources via a Redox‐Neutral Approach
Source: Adv Sci (Weinh). 2025 Jul 2;12(36):e09922. doi: 10.1002/advs.202509922 (PMC12463002; doi:10.1002/advs.202509922)
Supplement: Supplementary file 2 — Supporting Information [file ADVS-12-e09922-s001.zip › 2c_jjw1712.cif]

data_jjw1712
_audit_creation_date               2023-12-08
_audit_creation_method
;
Olex2 1.5
(compiled 2023.08.24 svn.re1ec1418 for OlexSys, GUI svn.r6817)
;
_shelx_SHELXL_version_number       '2018/3'
_audit_contact_author_address      ?
_audit_contact_author_email        ?
_audit_contact_author_name         ''
_audit_contact_author_phone        ?
_publ_contact_author_id_orcid      ?
_publ_section_references
;
Dolomanov, O.V., Bourhis, L.J., Gildea, R.J, Howard, J.A.K. & Puschmann, H.
 (2009), J. Appl. Cryst. 42, 339-341.

Sheldrick, G.M. (2015). Acta Cryst. A71, 3-8.

Sheldrick, G.M. (2015). Acta Cryst. C71, 3-8.
;
_chemical_name_common              ?
_chemical_name_systematic          ?
_chemical_formula_moiety           'C16 H19 O2 P'
_chemical_formula_sum              'C16 H19 O2 P'
_chemical_formula_weight           274.28
_chemical_melting_point            ?
_chemical_oxdiff_formula           C16H19O2P
loop_
  _atom_type_symbol
  _atom_type_description
  _atom_type_scat_dispersion_real
  _atom_type_scat_dispersion_imag
  _atom_type_scat_source
 'C' 'C' 0.0181 0.0091 'International Tables Vol C Tables 4.2.6.8 and 6.1.1.4'
 'H' 'H' 0.0000 0.0000 'International Tables Vol C Tables 4.2.6.8 and 6.1.1.4'
 'O' 'O' 0.0492 0.0322 'International Tables Vol C Tables 4.2.6.8 and 6.1.1.4'
 'P' 'P' 0.2955 0.4335 'International Tables Vol C Tables 4.2.6.8 and 6.1.1.4'

_shelx_space_group_comment
;
The symmetry employed for this shelxl refinement is uniquely defined
by the following loop, which should always be used as a source of
symmetry information in preference to the above space-group names.
They are only intended as comments.
;
_space_group_crystal_system        'triclinic'
_space_group_IT_number             2
_space_group_name_H-M_alt          'P -1'
_space_group_name_Hall             '-P 1'
loop_
  _space_group_symop_operation_xyz
 'x, y, z'
 '-x, -y, -z'

_cell_length_a                     8.2961(3)
_cell_length_b                     8.4636(5)
_cell_length_c                     12.2467(6)
_cell_angle_alpha                  90.104(4)
_cell_angle_beta                   106.852(4)
_cell_angle_gamma                  118.200(5)
_cell_volume                       715.40(7)
_cell_formula_units_Z              2
_cell_measurement_reflns_used      2809
_cell_measurement_temperature      100.0(3)
_cell_measurement_theta_max        74.8890
_cell_measurement_theta_min        3.8460
_shelx_estimated_absorpt_T_max     0.968
_shelx_estimated_absorpt_T_min     0.682
_exptl_absorpt_coefficient_mu      1.660
_exptl_absorpt_correction_T_max    0.962
_exptl_absorpt_correction_T_min    0.758
_exptl_absorpt_correction_type     analytical
_exptl_absorpt_process_details
;
CrysAlisPro 1.171.41.93a (Rigaku Oxford Diffraction, 2020)
Analytical numeric absorption correction using a multifaceted crystal
model based on expressions derived by R.C. Clark & J.S. Reid.
(Clark, R. C. & Reid, J. S. (1995). Acta Cryst. A51, 887-897)
Empirical absorption correction using spherical harmonics,
implemented in SCALE3 ABSPACK scaling algorithm.
;
_exptl_absorpt_special_details     ?
_exptl_crystal_colour              colourless
_exptl_crystal_colour_lustre       .
_exptl_crystal_colour_modifier     .
_exptl_crystal_colour_primary      colourless
_exptl_crystal_density_diffrn      1.273
_exptl_crystal_density_meas        ?
_exptl_crystal_density_method      ?
_exptl_crystal_description         block
_exptl_crystal_F_000               292
loop_
  _exptl_crystal_face_index_h
  _exptl_crystal_face_index_k
  _exptl_crystal_face_index_l
  _exptl_crystal_face_perp_dist
 -4 0 1 0.0504
 -4 5 3 0.0811
 5 -1 -2 0.0405
 1 -5 -2 0.1021
 0 0 1 0.0117
 0 0 -1 0.0117

_exptl_crystal_size_max            0.25
_exptl_crystal_size_mid            0.1
_exptl_crystal_size_min            0.02
loop_
  _exptl_oxdiff_crystal_face_indexfrac_h
  _exptl_oxdiff_crystal_face_indexfrac_k
  _exptl_oxdiff_crystal_face_indexfrac_l
  _exptl_oxdiff_crystal_face_x
  _exptl_oxdiff_crystal_face_y
  _exptl_oxdiff_crystal_face_z
 -4.0009 -0.0005 1.0030 0.0853 0.1693 0.8371
 -3.9977 5.0014 2.9926 -0.2610 -0.8438 0.5007
 5.0000 -0.9999 -2.0014 0.0090 -0.0059 -0.9754
 0.9973 -5.0016 -1.9905 0.2919 0.9685 0.1244
 0.0013 0.0003 0.9993 -0.1325 -0.0089 -0.0106
 -0.0013 -0.0003 -0.9993 0.1325 0.0089 0.0106

_exptl_transmission_factor_max     ?
_exptl_transmission_factor_min     ?
_diffrn_reflns_av_R_equivalents    0.0414
_diffrn_reflns_av_unetI/netI       0.0522
_diffrn_reflns_Laue_measured_fraction_full  0.999
_diffrn_reflns_Laue_measured_fraction_max  0.986
_diffrn_reflns_limit_h_max         8
_diffrn_reflns_limit_h_min         -10
_diffrn_reflns_limit_k_max         10
_diffrn_reflns_limit_k_min         -10
_diffrn_reflns_limit_l_max         15
_diffrn_reflns_limit_l_min         -12
_diffrn_reflns_number              7103
_diffrn_reflns_point_group_measured_fraction_full  0.999
_diffrn_reflns_point_group_measured_fraction_max  0.986
_diffrn_reflns_theta_full          67.684
_diffrn_reflns_theta_max           76.695
_diffrn_reflns_theta_min           3.823
_diffrn_ambient_environment        N~2~
_diffrn_ambient_temperature        100.0(3)
_diffrn_detector                   'CCD plate'
_diffrn_detector_area_resol_mean   10.5700
_diffrn_detector_type              AtlasS2
_diffrn_measured_fraction_theta_full  0.999
_diffrn_measured_fraction_theta_max  0.986
_diffrn_measurement_details
;
List of Runs (angles in degrees, time in seconds):

  # Type    Start    End  Width  t~exp~   \w     \q     \k     \f   Frames
--------------------------------------------------------------------------
  1  \w    -99.00 -71.00   0.50    0.50    --  -38.50-147.00 -21.00   56
  2  \w    -51.00 -18.00   0.50    0.50    --  -38.50 125.00-136.00   66
  3  \w    -82.00 -55.00   0.50    0.50    --  -38.50 147.00  28.00   54
  4  \w     61.00  86.00   0.50    0.50    --   42.50-125.00 144.00   50
  5  \w     75.00 100.00   0.50    0.50    --   42.50-147.00 -21.00   50
  6  \w     52.00  77.00   0.50    2.00    --  111.00-125.00 144.00   50
  7  \w    124.00 149.00   0.50    2.00    --  111.00 147.00  28.00   50
  8  \w     98.00 125.00   0.50    2.00    --  111.00-147.00 -21.00   54
  9  \w    105.00 142.00   0.50    2.00    --  111.00 125.00-136.00   74
 10  \w     66.00  94.00   0.50    0.50    --   42.50-125.00   0.00   56
 11  \w    -29.00  65.00   0.50    0.50    --   42.50 -38.00  90.00  188
 12  \w    -28.00  62.00   0.50    0.50    --   42.50 -38.00-150.00  180
 13  \w     21.00 115.00   0.50    0.50    --   42.50  38.00  30.00  188
 14  \w     62.00 112.00   0.50    2.00    --  111.00-125.00   0.00  100
 15  \w    107.00 151.00   0.50    2.00    --  111.00  77.00   0.00   88
 16  \w     99.00 176.00   0.50    2.00    --  111.00 125.00   0.00  154
 17  \w     60.00 110.00   0.50    2.00    --  111.00-125.00-180.00  100
 18  \w     47.00  74.00   0.50    2.00    --  111.00 -94.00 -30.00   54
 19  \w     48.00  83.00   0.50    2.00    --  111.00 -45.00 150.00   70
 20  \w    104.00 177.00   0.50    2.00    --  111.00  77.00  60.00  146
 21  \w    121.00 177.00   0.50    2.00    --  111.00  30.00 -60.00  112
 22  \w     40.00  74.00   0.50    2.00    --  111.00 -94.00  90.00   68
 23  \w     80.00 107.00   0.50    2.00    --  111.00 -94.00  90.00   54
 24  \w     37.00  74.00   0.50    2.00    --  111.00 -30.00  60.00   74
 25  \w     67.00 112.00   0.50    2.00    --  111.00-125.00 -30.00   90
 26  \w    110.00 135.00   0.50    2.00    --  111.00 -30.00  60.00   50
 27  \w     69.00 106.00   0.50    2.00    --  111.00 -94.00   0.00   74
 28  \w     34.00  61.00   0.50    2.00    --  111.00 -94.00  60.00   54
 29  \w     65.00 106.00   0.50    2.00    --  111.00 -94.00  60.00   82
 30  \w     30.00 107.00   0.50    2.00    --  111.00 -94.00-180.00  154
 31  \w     99.00 124.00   0.50    2.00    --  111.00 -45.00 150.00   50
 32  \w    100.00 135.00   0.50    2.00    --  111.00  30.00 -90.00   70
 33  \w     42.00 134.00   0.50    2.00    --  111.00 -45.00 -60.00  184
 34  \w    107.00 134.00   0.50    2.00    --  111.00  77.00 -30.00   54
 35  \w     87.00 175.00   0.50    2.00    --  111.00  45.00 -30.00  176
;
_diffrn_measurement_device         'four-circle diffractometer'
_diffrn_measurement_device_type    'SuperNova, Dual, Cu at home/near, AtlasS2'
_diffrn_measurement_method         '\w scans'
_diffrn_orient_matrix_type        
 'CrysAlisPro convention (1999,Acta A55,543-557)'
_diffrn_orient_matrix_UB_11        -0.0545618000
_diffrn_orient_matrix_UB_12        -0.0164796000
_diffrn_orient_matrix_UB_13        -0.1325610000
_diffrn_orient_matrix_UB_21        -0.0445176000
_diffrn_orient_matrix_UB_22        -0.1990094000
_diffrn_orient_matrix_UB_23        -0.0088286000
_diffrn_orient_matrix_UB_31        -0.2118050000
_diffrn_orient_matrix_UB_32        -0.0629997000
_diffrn_orient_matrix_UB_33        -0.0103263000
_diffrn_radiation_monochromator    mirror
_diffrn_radiation_probe            x-ray
_diffrn_radiation_type             'Cu K\a'
_diffrn_radiation_wavelength       1.54184
_diffrn_source                     'micro-focus sealed X-ray tube'
_diffrn_source_type                'SuperNova (Cu) X-ray Source'
_reflns_Friedel_coverage           0.000
_reflns_Friedel_fraction_full      .
_reflns_Friedel_fraction_max       .
_reflns_number_gt                  2467
_reflns_number_total               2971
_reflns_special_details
;
 Reflections were merged by SHELXL according to the crystal
 class for the calculation of statistics and refinement.
 
 _reflns_Friedel_fraction is defined as the number of unique
 Friedel pairs measured divided by the number that would be
 possible theoretically, ignoring centric projections and
 systematic absences.
;
_reflns_threshold_expression       'I > 2\s(I)'
_computing_cell_refinement         'CrysAlisPro 1.171.41.93a (Rigaku OD, 2020)'
_computing_data_collection         'CrysAlisPro 1.171.41.93a (Rigaku OD, 2020)'
_computing_data_reduction          'CrysAlisPro 1.171.41.93a (Rigaku OD, 2020)'
_computing_molecular_graphics      'Olex2 1.5 (Dolomanov et al., 2009)'
_computing_publication_material    'Olex2 1.5 (Dolomanov et al., 2009)'
_computing_structure_refinement    'SHELXL 2018/3 (Sheldrick, 2015)'
_computing_structure_solution      'SHELXT 2018/2 (Sheldrick, 2018)'
_refine_diff_density_max           0.602
_refine_diff_density_min           -0.560
_refine_diff_density_rms           0.067
_refine_ls_extinction_coef         .
_refine_ls_extinction_method       none
_refine_ls_goodness_of_fit_ref     1.032
_refine_ls_hydrogen_treatment      constr
_refine_ls_matrix_type             full
_refine_ls_number_parameters       177
_refine_ls_number_reflns           2971
_refine_ls_number_restraints       0
_refine_ls_R_factor_all            0.0610
_refine_ls_R_factor_gt             0.0497
_refine_ls_restrained_S_all        1.032
_refine_ls_shift/su_max            0.001
_refine_ls_shift/su_mean           0.000
_refine_ls_structure_factor_coef   Fsqd
_refine_ls_weighting_details      
 'w=1/[\s^2^(Fo^2^)+(0.0781P)^2^+0.1905P] where P=(Fo^2^+2Fc^2^)/3'
_refine_ls_weighting_scheme        calc
_refine_ls_wR_factor_gt            0.1289
_refine_ls_wR_factor_ref           0.1393
_refine_special_details            ?
_olex2_refinement_description
;
1. Fixed Uiso
 At 1.2 times of:
  All C(H) groups
 At 1.5 times of:
  All C(H,H,H) groups, All O(H) groups
2.a Aromatic/amide H refined with riding coordinates:
 C2(H2), C5(H5), C8(H8), C10(H10), C13(H13), C16(H16)
2.b Idealised Me refined as rotating group:
 C4(H4A,H4B,H4C), C7(H7A,H7B,H7C), C12(H12A,H12B,H12C), C15(H15A,H15B,H15C)
2.c Idealised tetrahedral OH refined as rotating group:
 O1(H1)
;
_atom_sites_solution_hydrogens     geom
_atom_sites_solution_primary       dual
_atom_sites_solution_secondary     ?
loop_
  _atom_site_label
  _atom_site_type_symbol
  _atom_site_fract_x
  _atom_site_fract_y
  _atom_site_fract_z
  _atom_site_U_iso_or_equiv
  _atom_site_adp_type
  _atom_site_occupancy
  _atom_site_site_symmetry_order
  _atom_site_calc_flag
  _atom_site_refinement_flags_posn
  _atom_site_refinement_flags_adp
  _atom_site_refinement_flags_occupancy
  _atom_site_disorder_assembly
  _atom_site_disorder_group
 P1 P 0.49935(7) 0.49853(6) 0.16046(5) 0.02094(17) Uani 1 1 d . . . . .
 O1 O 0.6453(2) 0.4541(2) 0.13011(14) 0.0246(3) Uani 1 1 d . . . . .
 H1 H 0.619429 0.439148 0.058021 0.037 Uiso 1 1 calc R U . . .
 O2 O 0.4447(2) 0.6195(2) 0.08764(13) 0.0246(3) Uani 1 1 d . . . . .
 C1 C 0.2887(3) 0.2854(3) 0.15119(18) 0.0219(4) Uani 1 1 d . . . . .
 C2 C 0.1118(3) 0.2800(3) 0.13168(18) 0.0225(4) Uani 1 1 d . . . . .
 H2 H 0.103692 0.387515 0.120904 0.027 Uiso 1 1 calc R U . . .
 C3 C -0.0532(3) 0.1180(3) 0.12790(18) 0.0233(4) Uani 1 1 d . . . . .
 C4 C -0.2443(3) 0.1113(3) 0.1085(2) 0.0307(5) Uani 1 1 d . . . . .
 H4A H -0.237741 0.177344 0.176874 0.046 Uiso 1 1 calc R U . . .
 H4B H -0.347284 -0.015582 0.094982 0.046 Uiso 1 1 calc R U . . .
 H4C H -0.272224 0.167666 0.040942 0.046 Uiso 1 1 calc R U . . .
 C5 C -0.0368(3) -0.0377(3) 0.14387(19) 0.0236(4) Uani 1 1 d . . . . .
 H5 H -0.148413 -0.148452 0.141712 0.028 Uiso 1 1 calc R U . . .
 C6 C 0.1384(3) -0.0360(3) 0.16292(18) 0.0235(4) Uani 1 1 d . . . . .
 C7 C 0.1489(3) -0.2083(3) 0.1779(2) 0.0295(5) Uani 1 1 d . . . . .
 H7A H 0.122976 -0.271161 0.102292 0.044 Uiso 1 1 calc R U . . .
 H7B H 0.052154 -0.287628 0.212277 0.044 Uiso 1 1 calc R U . . .
 H7C H 0.278524 -0.178040 0.228771 0.044 Uiso 1 1 calc R U . . .
 C8 C 0.3015(3) 0.1274(3) 0.16694(18) 0.0233(4) Uani 1 1 d . . . . .
 H8 H 0.422308 0.131650 0.180465 0.028 Uiso 1 1 calc R U . . .
 C9 C 0.6173(3) 0.6029(3) 0.30926(19) 0.0231(4) Uani 1 1 d . . . . .
 C10 C 0.6397(3) 0.7716(3) 0.3432(2) 0.0258(4) Uani 1 1 d . . . . .
 H10 H 0.597498 0.832911 0.286750 0.031 Uiso 1 1 calc R U . . .
 C11 C 0.7242(3) 0.8509(3) 0.4601(2) 0.0268(4) Uani 1 1 d . . . . .
 C12 C 0.7494(4) 1.0326(3) 0.4984(2) 0.0351(5) Uani 1 1 d . . . . .
 H12A H 0.719154 1.087280 0.430490 0.053 Uiso 1 1 calc R U . . .
 H12B H 0.883722 1.112543 0.547864 0.053 Uiso 1 1 calc R U . . .
 H12C H 0.661914 1.016172 0.541987 0.053 Uiso 1 1 calc R U . . .
 C13 C 0.7867(3) 0.7583(3) 0.5410(2) 0.0265(4) Uani 1 1 d . . . . .
 H13 H 0.843579 0.810833 0.620523 0.032 Uiso 1 1 calc R U . . .
 C14 C 0.7678(3) 0.5911(3) 0.5082(2) 0.0263(4) Uani 1 1 d . . . . .
 C15 C 0.8373(4) 0.4949(3) 0.5972(2) 0.0326(5) Uani 1 1 d . . . . .
 H15A H 0.943981 0.584581 0.663142 0.049 Uiso 1 1 calc R U . . .
 H15B H 0.882524 0.425625 0.562852 0.049 Uiso 1 1 calc R U . . .
 H15C H 0.730489 0.411904 0.623500 0.049 Uiso 1 1 calc R U . . .
 C16 C 0.6822(3) 0.5143(3) 0.3919(2) 0.0246(4) Uani 1 1 d . . . . .
 H16 H 0.667665 0.399990 0.368425 0.030 Uiso 1 1 calc R U . . .

loop_
  _atom_site_aniso_label
  _atom_site_aniso_U_11
  _atom_site_aniso_U_22
  _atom_site_aniso_U_33
  _atom_site_aniso_U_23
  _atom_site_aniso_U_13
  _atom_site_aniso_U_12
 P1 0.0190(3) 0.0156(3) 0.0240(3) 0.00120(18) 0.00446(19) 0.00686(19)
 O1 0.0226(7) 0.0222(7) 0.0264(8) 0.0021(6) 0.0059(6) 0.0103(6)
 O2 0.0249(7) 0.0200(7) 0.0271(8) 0.0026(6) 0.0055(6) 0.0114(6)
 C1 0.0207(9) 0.0171(9) 0.0220(10) 0.0004(7) 0.0047(7) 0.0062(7)
 C2 0.0239(9) 0.0179(9) 0.0229(10) 0.0013(7) 0.0039(8) 0.0103(8)
 C3 0.0209(9) 0.0214(9) 0.0236(10) 0.0006(7) 0.0037(8) 0.0094(8)
 C4 0.0224(10) 0.0260(10) 0.0412(13) 0.0041(9) 0.0066(9) 0.0121(8)
 C5 0.0224(9) 0.0176(9) 0.0249(10) 0.0016(7) 0.0060(8) 0.0064(7)
 C6 0.0273(9) 0.0182(9) 0.0230(10) 0.0022(7) 0.0055(8) 0.0113(8)
 C7 0.0309(10) 0.0189(9) 0.0361(12) 0.0059(9) 0.0079(9) 0.0122(8)
 C8 0.0209(9) 0.0207(9) 0.0252(10) 0.0008(8) 0.0032(8) 0.0104(8)
 C9 0.0181(8) 0.0192(9) 0.0248(10) -0.0013(8) 0.0038(8) 0.0056(7)
 C10 0.0223(9) 0.0209(10) 0.0304(11) 0.0028(8) 0.0058(8) 0.0096(8)
 C11 0.0229(9) 0.0201(10) 0.0331(12) -0.0021(8) 0.0066(9) 0.0088(8)
 C12 0.0360(11) 0.0268(11) 0.0385(13) -0.0052(9) 0.0052(10) 0.0164(9)
 C13 0.0242(9) 0.0234(10) 0.0256(11) -0.0025(8) 0.0048(8) 0.0089(8)
 C14 0.0235(9) 0.0226(10) 0.0282(11) 0.0019(8) 0.0067(8) 0.0090(8)
 C15 0.0382(12) 0.0303(11) 0.0270(11) 0.0030(9) 0.0052(9) 0.0183(10)
 C16 0.0231(9) 0.0182(9) 0.0285(11) 0.0004(8) 0.0068(8) 0.0081(7)

_geom_special_details
;
 All esds (except the esd in the dihedral angle between two l.s. planes)
 are estimated using the full covariance matrix.  The cell esds are taken
 into account individually in the estimation of esds in distances, angles
 and torsion angles; correlations between esds in cell parameters are only
 used when they are defined by crystal symmetry.  An approximate (isotropic)
 treatment of cell esds is used for estimating esds involving l.s. planes.
;
loop_
  _geom_bond_atom_site_label_1
  _geom_bond_atom_site_label_2
  _geom_bond_distance
  _geom_bond_site_symmetry_2
  _geom_bond_publ_flag
 P1 O1 1.5604(15) . ?
 P1 O2 1.5021(15) . ?
 P1 C1 1.796(2) . ?
 P1 C9 1.789(2) . ?
 O1 H1 0.8400 . ?
 C1 C2 1.395(3) . ?
 C1 C8 1.400(3) . ?
 C2 H2 0.9500 . ?
 C2 C3 1.395(3) . ?
 C3 C4 1.507(3) . ?
 C3 C5 1.396(3) . ?
 C4 H4A 0.9800 . ?
 C4 H4B 0.9800 . ?
 C4 H4C 0.9800 . ?
 C5 H5 0.9500 . ?
 C5 C6 1.396(3) . ?
 C6 C7 1.510(3) . ?
 C6 C8 1.392(3) . ?
 C7 H7A 0.9800 . ?
 C7 H7B 0.9800 . ?
 C7 H7C 0.9800 . ?
 C8 H8 0.9500 . ?
 C9 C10 1.396(3) . ?
 C9 C16 1.394(3) . ?
 C10 H10 0.9500 . ?
 C10 C11 1.400(3) . ?
 C11 C12 1.504(3) . ?
 C11 C13 1.398(3) . ?
 C12 H12A 0.9800 . ?
 C12 H12B 0.9800 . ?
 C12 H12C 0.9800 . ?
 C13 H13 0.9500 . ?
 C13 C14 1.393(3) . ?
 C14 C15 1.505(3) . ?
 C14 C16 1.388(3) . ?
 C15 H15A 0.9800 . ?
 C15 H15B 0.9800 . ?
 C15 H15C 0.9800 . ?
 C16 H16 0.9500 . ?

loop_
  _geom_angle_atom_site_label_1
  _geom_angle_atom_site_label_2
  _geom_angle_atom_site_label_3
  _geom_angle
  _geom_angle_site_symmetry_1
  _geom_angle_site_symmetry_3
  _geom_angle_publ_flag
 O1 P1 C1 107.09(9) . . ?
 O1 P1 C9 104.26(9) . . ?
 O2 P1 O1 115.35(9) . . ?
 O2 P1 C1 110.94(9) . . ?
 O2 P1 C9 110.89(9) . . ?
 C9 P1 C1 107.85(10) . . ?
 P1 O1 H1 109.5 . . ?
 C2 C1 P1 118.99(15) . . ?
 C2 C1 C8 120.04(18) . . ?
 C8 C1 P1 120.94(15) . . ?
 C1 C2 H2 119.8 . . ?
 C3 C2 C1 120.45(18) . . ?
 C3 C2 H2 119.8 . . ?
 C2 C3 C4 120.88(19) . . ?
 C2 C3 C5 118.45(18) . . ?
 C5 C3 C4 120.67(19) . . ?
 C3 C4 H4A 109.5 . . ?
 C3 C4 H4B 109.5 . . ?
 C3 C4 H4C 109.5 . . ?
 H4A C4 H4B 109.5 . . ?
 H4A C4 H4C 109.5 . . ?
 H4B C4 H4C 109.5 . . ?
 C3 C5 H5 118.9 . . ?
 C3 C5 C6 122.17(19) . . ?
 C6 C5 H5 118.9 . . ?
 C5 C6 C7 120.41(18) . . ?
 C8 C6 C5 118.46(18) . . ?
 C8 C6 C7 121.13(18) . . ?
 C6 C7 H7A 109.5 . . ?
 C6 C7 H7B 109.5 . . ?
 C6 C7 H7C 109.5 . . ?
 H7A C7 H7B 109.5 . . ?
 H7A C7 H7C 109.5 . . ?
 H7B C7 H7C 109.5 . . ?
 C1 C8 H8 119.8 . . ?
 C6 C8 C1 120.44(18) . . ?
 C6 C8 H8 119.8 . . ?
 C10 C9 P1 119.78(17) . . ?
 C16 C9 P1 120.37(16) . . ?
 C16 C9 C10 119.8(2) . . ?
 C9 C10 H10 119.8 . . ?
 C9 C10 C11 120.3(2) . . ?
 C11 C10 H10 119.8 . . ?
 C10 C11 C12 121.1(2) . . ?
 C13 C11 C10 118.53(19) . . ?
 C13 C11 C12 120.3(2) . . ?
 C11 C12 H12A 109.5 . . ?
 C11 C12 H12B 109.5 . . ?
 C11 C12 H12C 109.5 . . ?
 H12A C12 H12B 109.5 . . ?
 H12A C12 H12C 109.5 . . ?
 H12B C12 H12C 109.5 . . ?
 C11 C13 H13 119.1 . . ?
 C14 C13 C11 121.8(2) . . ?
 C14 C13 H13 119.1 . . ?
 C13 C14 C15 120.6(2) . . ?
 C16 C14 C13 118.7(2) . . ?
 C16 C14 C15 120.7(2) . . ?
 C14 C15 H15A 109.5 . . ?
 C14 C15 H15B 109.5 . . ?
 C14 C15 H15C 109.5 . . ?
 H15A C15 H15B 109.5 . . ?
 H15A C15 H15C 109.5 . . ?
 H15B C15 H15C 109.5 . . ?
 C9 C16 H16 119.6 . . ?
 C14 C16 C9 120.86(19) . . ?
 C14 C16 H16 119.6 . . ?

loop_
  _geom_torsion_atom_site_label_1
  _geom_torsion_atom_site_label_2
  _geom_torsion_atom_site_label_3
  _geom_torsion_atom_site_label_4
  _geom_torsion
  _geom_torsion_site_symmetry_1
  _geom_torsion_site_symmetry_2
  _geom_torsion_site_symmetry_3
  _geom_torsion_site_symmetry_4
  _geom_torsion_publ_flag
 P1 C1 C2 C3 -177.83(16) . . . . ?
 P1 C1 C8 C6 178.11(16) . . . . ?
 P1 C9 C10 C11 177.20(15) . . . . ?
 P1 C9 C16 C14 -177.73(15) . . . . ?
 O1 P1 C1 C2 -156.54(17) . . . . ?
 O1 P1 C1 C8 25.5(2) . . . . ?
 O1 P1 C9 C10 127.20(16) . . . . ?
 O1 P1 C9 C16 -54.56(18) . . . . ?
 O2 P1 C1 C2 -29.9(2) . . . . ?
 O2 P1 C1 C8 152.21(17) . . . . ?
 O2 P1 C9 C10 2.46(19) . . . . ?
 O2 P1 C9 C16 -179.30(15) . . . . ?
 C1 P1 C9 C10 -119.20(17) . . . . ?
 C1 P1 C9 C16 59.04(18) . . . . ?
 C1 C2 C3 C4 179.2(2) . . . . ?
 C1 C2 C3 C5 -0.1(3) . . . . ?
 C2 C1 C8 C6 0.2(3) . . . . ?
 C2 C3 C5 C6 -0.2(3) . . . . ?
 C3 C5 C6 C7 -179.0(2) . . . . ?
 C3 C5 C6 C8 0.6(3) . . . . ?
 C4 C3 C5 C6 -179.5(2) . . . . ?
 C5 C6 C8 C1 -0.5(3) . . . . ?
 C7 C6 C8 C1 179.0(2) . . . . ?
 C8 C1 C2 C3 0.1(3) . . . . ?
 C9 P1 C1 C2 91.76(18) . . . . ?
 C9 P1 C1 C8 -86.16(19) . . . . ?
 C9 C10 C11 C12 -179.94(19) . . . . ?
 C9 C10 C11 C13 0.6(3) . . . . ?
 C10 C9 C16 C14 0.5(3) . . . . ?
 C10 C11 C13 C14 0.3(3) . . . . ?
 C11 C13 C14 C15 179.74(19) . . . . ?
 C11 C13 C14 C16 -0.8(3) . . . . ?
 C12 C11 C13 C14 -179.1(2) . . . . ?
 C13 C14 C16 C9 0.4(3) . . . . ?
 C15 C14 C16 C9 179.85(19) . . . . ?
 C16 C9 C10 C11 -1.1(3) . . . . ?

_shelx_res_file
;
TITL jjw1712_a.res in P-1
    jjw1712.res
    created by SHELXL-2018/3 at 14:24:59 on 08-Dec-2023
REM Old TITL jjw1712 in P-1 #2
REM SHELXT solution in P-1: R1 0.102, Rweak 0.005, Alpha 0.038
REM <I/s> 0.000 for 0 systematic absences, Orientation as input
REM Formula found by SHELXT: C16 O2 P
CELL 1.54184 8.2961 8.4636 12.2467 90.104 106.852 118.2
ZERR 2 0.0003 0.0005 0.0006 0.004 0.004 0.005
LATT 1
SFAC C H O P
UNIT 32 38 4 2

L.S. 15
PLAN  2
SIZE 0.02 0.1 0.25
TEMP -173
CONF
BOND
list 4
MORE -1
BOND $H
fmap 2 53
acta
REM <olex2.extras>
REM <HklSrc "%.\\jjw1712.hkl">
REM </olex2.extras>

WGHT    0.078100    0.190500
FVAR       0.91160
P1    4    0.499349    0.498529    0.160459    11.00000    0.01902    0.01558 =
         0.02404    0.00120    0.00446    0.00686
O1    3    0.645268    0.454143    0.130108    11.00000    0.02255    0.02221 =
         0.02645    0.00211    0.00591    0.01032
AFIX 147
H1    2    0.619429    0.439148    0.058021    11.00000   -1.50000
AFIX   0
O2    3    0.444738    0.619505    0.087645    11.00000    0.02492    0.02002 =
         0.02714    0.00265    0.00552    0.01143
C1    1    0.288712    0.285373    0.151190    11.00000    0.02069    0.01715 =
         0.02200    0.00041    0.00474    0.00625
C2    1    0.111813    0.280045    0.131682    11.00000    0.02385    0.01789 =
         0.02288    0.00126    0.00393    0.01028
AFIX  43
H2    2    0.103692    0.387515    0.120904    11.00000   -1.20000
AFIX   0
C3    1   -0.053187    0.117984    0.127899    11.00000    0.02093    0.02137 =
         0.02361    0.00055    0.00370    0.00944
C4    1   -0.244311    0.111266    0.108477    11.00000    0.02242    0.02598 =
         0.04120    0.00410    0.00662    0.01213
AFIX 137
H4A   2   -0.237741    0.177344    0.176874    11.00000   -1.50000
H4B   2   -0.347284   -0.015582    0.094982    11.00000   -1.50000
H4C   2   -0.272224    0.167666    0.040942    11.00000   -1.50000
AFIX   0
C5    1   -0.036758   -0.037696    0.143872    11.00000    0.02239    0.01755 =
         0.02491    0.00159    0.00600    0.00644
AFIX  43
H5    2   -0.148413   -0.148452    0.141712    11.00000   -1.20000
AFIX   0
C6    1    0.138381   -0.036005    0.162920    11.00000    0.02725    0.01823 =
         0.02298    0.00219    0.00551    0.01131
C7    1    0.148935   -0.208335    0.177878    11.00000    0.03092    0.01891 =
         0.03614    0.00593    0.00788    0.01219
AFIX 137
H7A   2    0.122976   -0.271161    0.102292    11.00000   -1.50000
H7B   2    0.052154   -0.287628    0.212277    11.00000   -1.50000
H7C   2    0.278524   -0.178040    0.228771    11.00000   -1.50000
AFIX   0
C8    1    0.301505    0.127363    0.166942    11.00000    0.02087    0.02066 =
         0.02521    0.00079    0.00324    0.01040
AFIX  43
H8    2    0.422308    0.131650    0.180465    11.00000   -1.20000
AFIX   0
C9    1    0.617316    0.602855    0.309259    11.00000    0.01815    0.01921 =
         0.02477   -0.00131    0.00376    0.00564
C10   1    0.639730    0.771619    0.343205    11.00000    0.02235    0.02093 =
         0.03043    0.00277    0.00577    0.00962
AFIX  43
H10   2    0.597498    0.832911    0.286750    11.00000   -1.20000
AFIX   0
C11   1    0.724167    0.850935    0.460073    11.00000    0.02285    0.02011 =
         0.03309   -0.00205    0.00659    0.00876
C12   1    0.749442    1.032562    0.498448    11.00000    0.03599    0.02678 =
         0.03846   -0.00518    0.00523    0.01645
AFIX 137
H12A  2    0.719154    1.087280    0.430490    11.00000   -1.50000
H12B  2    0.883722    1.112543    0.547864    11.00000   -1.50000
H12C  2    0.661914    1.016172    0.541987    11.00000   -1.50000
AFIX   0
C13   1    0.786696    0.758328    0.540995    11.00000    0.02418    0.02340 =
         0.02557   -0.00253    0.00480    0.00894
AFIX  43
H13   2    0.843579    0.810833    0.620523    11.00000   -1.20000
AFIX   0
C14   1    0.767847    0.591135    0.508167    11.00000    0.02354    0.02256 =
         0.02821    0.00188    0.00672    0.00900
C15   1    0.837266    0.494918    0.597180    11.00000    0.03820    0.03031 =
         0.02703    0.00303    0.00517    0.01826
AFIX 137
H15A  2    0.943981    0.584581    0.663142    11.00000   -1.50000
H15B  2    0.882524    0.425625    0.562852    11.00000   -1.50000
H15C  2    0.730489    0.411904    0.623500    11.00000   -1.50000
AFIX   0
C16   1    0.682225    0.514340    0.391940    11.00000    0.02309    0.01823 =
         0.02849    0.00036    0.00682    0.00808
AFIX  43
H16   2    0.667665    0.399990    0.368425    11.00000   -1.20000
AFIX   0
HKLF 4


REM  jjw1712_a.res in P-1
REM wR2 = 0.1393, GooF = S = 1.032, Restrained GooF = 1.032 for all data
REM R1 = 0.0497 for 2467 Fo > 4sig(Fo) and 0.0610 for all 2971 data
REM 177 parameters refined using 0 restraints

END

WGHT      0.0781      0.1905

REM Highest difference peak  0.602,  deepest hole -0.560,  1-sigma level  0.067
Q1    1   0.5359  0.5235  0.2442  11.00000  0.05    0.60
Q2    1   0.3795  0.3791  0.1609  11.00000  0.05    0.47
;
_shelx_res_checksum                40445
_shelx_hkl_file
;
   0   0   1  349.30    8.73
   0   0   2   37.04    4.12
   0   0   2   41.45    4.59
   0   0   3 9822.00   83.10
   0   0   3 9999.00   78.29
   0   0   4 5186.25   66.50
   0   0   4 5047.57   69.59
   0   0   5  478.16   23.19
   0   0   5  452.35   23.74
   0   0   6 1503.98   47.81
   0   0   6 1575.86   47.08
   0   0   7  628.03   34.49
   0   0   8   94.89   15.24
   0   0   9  244.42   26.17
   0   0   9  215.62   12.50
   0   0   9  216.67   10.91
   0   0  10  110.26   19.56
   0   0  10  100.71    9.05
   0   0  11   35.99    5.66
   0   0  11   29.11    5.75
   0   0  12   76.17    7.61
   0   0  12   74.69    8.09
   0   0  12   82.27    8.43
   0   0  13  119.09    8.39
   0   0  13  147.01    9.56
   0   0  13  124.51    8.25
   0   0  13  133.62    8.60
   0   0  14    0.20    2.05
   0  -1  14    2.34    1.91
   0  -1  14    2.02    1.63
   0  -1  13  139.22    9.47
   0  -1  13  168.45   10.16
   0  -1  13  161.75   10.58
   0  -1  12  115.32    9.55
   0  -1  12   92.80    9.10
   0  -1  11   61.16    6.36
   0  -1  11   65.95    7.89
   0  -1  10    0.20    2.62
   0  -1  10    4.81    3.18
   0  -1   9  480.80   18.52
   0  -1   9  474.72   16.27
   0  -1   9  452.26   33.96
   0  -1   9  509.92   36.39
   0  -1   8   48.56   10.52
   0  -1   8   43.97    9.59
   0  -1   7  114.12   14.46
   0  -1   7  112.98   14.29
   0  -1   6   90.29   11.70
   0  -1   6   87.74   11.79
   0  -1   5  208.08   15.96
   0  -1   5  194.30   15.44
   0  -1   4   34.43    6.12
   0  -1   4   29.18    3.30
   0  -1   4   40.55    6.49
   0  -1   3    4.57    2.13
   0  -1   3    8.35    3.08
   0  -1   2 1170.57   24.20
   0   1  -1   13.07    2.45
   0   1   0  648.76   15.64
   0   1   1    4.90    1.88
   0  -1  -2  545.47    9.46
   0   1   3  762.85   25.67
   0  -1  -3  699.98   15.57
   0   1   4 1382.82   40.00
   0   1   5   17.91    5.88
   0   1   6  234.45   20.73
   0   1   7   -0.67    4.06
   0   1   8   48.62   12.85
   0   1   9    5.43    3.18
   0  -1  -9    8.28    4.78
   0   1   9   -0.78    8.56
   0   1  10   40.57    6.05
   0  -1 -10   47.15    6.72
   0   1  10   35.76    6.15
   0   1  10   43.66    7.01
   0   1  11    2.97    2.97
   0   1  11    2.70    2.58
   0   1  11    2.56    3.08
   0   1  12   -0.02    3.21
   0   1  12    4.99    3.19
   0   1  12    0.98    1.93
   0   1  13    9.35    2.58
   0   1  13    7.60    2.59
   0   1  13   10.71    2.52
   0   1  14    7.37    1.63
   0  -2  14   25.30    3.81
   0  -2  14   21.39    3.29
   0  -2  13  102.50    8.36
   0  -2  13  107.58    8.36
   0  -2  12  160.69   11.23
   0  -2  12  143.43    9.24
   0  -2  12  144.16   11.08
   0  -2  11   38.66    5.50
   0  -2  11   46.55    6.47
   0  -2  10   11.36    3.69
   0  -2  10    4.27    2.94
   0  -2   9 1055.81   24.68
   0  -2   9 1035.32   53.50
   0  -2   9 1101.61   27.83
   0  -2   8   14.54    6.86
   0  -2   8    0.02    6.53
   0  -2   7    9.15    5.57
   0  -2   7    3.48    3.62
   0  -2   6  105.16   13.56
   0  -2   6   97.75   12.59
   0  -2   5   42.12    6.34
   0  -2   5   53.88    9.08
   0  -2   5   49.14    8.21
   0  -2   4   -0.49    2.93
   0  -2   4   -0.01    3.09
   0  -2   3  200.88   13.86
   0   2  -2  170.12   11.35
   0  -2   2  167.52   11.90
   0   2  -1  132.19    9.40
   0   2   0 1504.66   33.24
   0   2   1   22.11    4.97
   0   2   1   23.50    4.79
   0   2   2   20.00    5.14
   0   2   3  829.82   31.49
   0   2   4 1314.79   44.79
   0  -2  -4 1264.97   30.46
   0   2   5    2.28    4.62
   0   2   6   39.31   10.06
   0   2   7  401.00   32.75
   0   2   8   99.02   18.80
   0   2   8  105.24    9.13
   0  -2  -8   95.39    9.22
   0   2   8   97.07   10.09
   0   2   9   32.24    5.24
   0   2   9   42.22    6.40
   0   2   9   40.14    6.81
   0   2   9   38.78   12.02
   0  -2  -9   48.82    7.07
   0  -2 -10    1.33    3.69
   0   2  10   -3.34    3.40
   0   2  10    4.56    3.00
   0   2  10   -1.70    3.14
   0   2  11   94.24    7.94
   0   2  11   97.85    9.26
   0   2  12   40.17    5.64
   0   2  13    8.00    2.22
   0  -3  14    0.17    1.48
   0  -3  14   -2.03    2.37
   0  -3  13    4.88    2.69
   0  -3  13    7.56    2.70
   0  -3  12   16.03    3.65
   0  -3  12   14.61    4.15
   0  -3  12   21.95    4.65
   0  -3  11    1.61    2.63
   0  -3  11    3.93    3.52
   0  -3  10   81.75    8.43
   0  -3  10   88.90    8.02
   0  -3   9  122.75   21.18
   0  -3   9  128.68   10.01
   0  -3   9  119.41    9.20
   0  -3   9  130.24    9.37
   0  -3   8    4.37    2.36
   0  -3   8    0.44    2.87
   0  -3   8   -3.98    3.22
   0  -3   8   -8.41    5.90
   0  -3   7  252.25   24.39
   0  -3   7  294.02   24.43
   0  -3   6    4.77    4.14
   0  -3   6    5.94    4.53
   0  -3   5  897.88   34.70
   0  -3   5  802.99   32.29
   0  -3   4  435.09   25.36
   0   3  -3   55.22    8.43
   0  -3   3   53.34    9.04
   0   3  -2  213.63   14.98
   0  -3   2  209.58   16.57
   0   3  -1   12.96    3.87
   0   3   0 1131.76   35.50
   0   3   1    8.81    4.41
   0   3   2   -1.34    4.50
   0   3   2   10.61    5.17
   0   3   3  281.59   23.60
   0   3   3  281.35   21.38
   0  -3  -3  303.63   19.86
   0  -3  -4  295.88   19.46
   0   3   4  257.18   22.68
   0   3   5   63.76   12.80
   0   3   6  144.61   20.54
   0   3   7   88.27   18.04
   0   3   7   67.17    8.48
   0  -3  -7   64.53    7.86
   0   3   8   10.56    3.81
   0  -3  -8   16.02    4.46
   0   3   8    2.20    9.73
   0   3   9   27.20    5.47
   0  -3  -9   26.70    5.51
   0  -3 -10   11.00    3.85
   0   3  11   12.28    3.32
   0   3  12   44.18    5.04
   0   3  13   26.97    2.76
   0  -4  14    1.25    1.55
   0  -4  13   53.93    5.37
   0  -4  13   52.00    4.82
   0  -4  13   51.47    4.80
   0  -4  12   54.79    6.01
   0  -4  12   51.36    5.52
   0  -4  12   55.74    6.20
   0  -4  11   14.89    4.19
   0  -4  11   16.84    4.01
   0  -4  11   17.31    4.23
   0  -4  10  197.01   12.52
   0  -4  10  198.89   11.65
   0  -4  10  180.50   11.19
   0  -4   9  377.86   16.36
   0  -4   9  366.83   16.67
   0  -4   9  386.21   36.63
   0  -4   9  397.50   16.33
   0  -4   8    5.76    3.89
   0  -4   8   -3.90    3.70
   0  -4   8    1.28    2.45
   0  -4   7  197.23   11.00
   0  -4   7  205.70   11.70
   0  -4   7  196.98   10.75
   0  -4   7  224.49   25.42
   0  -4   6  394.69   27.01
   0  -4   6  423.54   32.49
   0  -4   5  539.92   34.51
   0  -4   5  421.07   28.42
   0  -4   4  163.91   18.10
   0  -4   4  192.67   20.03
   0  -4   3  302.77   23.90
   0   4  -3  294.57   20.98
   0  -4   2  293.89   23.17
   0   4  -2  276.37   19.73
   0   4  -1    4.86    2.89
   0   4   0  333.24   22.73
   0   4   1   67.37   10.96
   0   4   2    2.04    4.57
   0  -4  -2   -0.32    6.02
   0  -4  -3  202.92   19.94
   0   4   3  205.20   22.08
   0   4   4  213.12   24.97
   0   4   5  209.54   26.76
   0   4   5  227.37   26.67
   0  -4  -5  222.24   13.31
   0   4   6  221.36   28.82
   0   4   6  212.19   31.51
   0  -4  -6  190.05   12.87
   0   4   7   87.83   21.93
   0  -4  -7  103.80    9.55
   0  -4  -8   22.68    5.09
   0  -4  -9   95.50    8.31
   0   4   9   89.66    8.61
   0  -4 -10  129.75    8.33
   0   4  10  109.35    8.73
   0   4  11   21.09    3.64
   0   4  12   15.40    2.20
   0  -5  13   71.84    5.16
   0  -5  13   82.60    5.08
   0  -5  12    3.41    2.26
   0  -5  12   -0.43    2.30
   0  -5  11   72.06    6.52
   0  -5  11   84.81    7.39
   0  -5  10  108.76    8.55
   0  -5  10   93.59    8.00
   0  -5  10   97.20    8.33
   0  -5   9   94.79    8.42
   0  -5   9  109.03    9.39
   0  -5   9  109.73    8.79
   0  -5   8  201.49   11.90
   0  -5   8  173.26   11.15
   0  -5   8  192.39   11.94
   0  -5   7  397.30   16.52
   0  -5   7  412.57   38.07
   0  -5   7  396.58   16.08
   0  -5   7  408.83   16.23
   0  -5   6  195.60   25.36
   0  -5   5    8.77    4.43
   0  -5   5   -8.05   10.57
   0  -5   4  559.66   38.47
   0  -5   4  433.90   34.04
   0  -5   3  526.17   36.32
   0  -5   3  527.43   37.70
   0  -5   2   75.98   13.80
   0  -5   2   60.50   13.58
   0  -5   1  264.67   25.50
   0  -5   1  257.21   26.59
   0  -5   0   96.77   16.04
   0  -5  -1   90.13   15.34
   0  -5  -2   34.21   11.39
   0  -5  -2   32.30    5.36
   0  -5  -3   79.79    8.21
   0  -5  -3   92.85   17.31
   0  -5  -4  369.95   17.58
   0  -5  -5  435.53   19.93
   0  -5  -6   37.94    5.94
   0  -5  -7  294.31   15.22
   0   5   7  268.87   14.16
   0  -5  -8    4.32    3.05
   0   5   8    0.06    2.14
   0   5   9   12.71    2.98
   0  -5  -9   21.69    3.48
   0  -5 -10   63.32    4.69
   0   5  10   54.49    4.67
   0  -5 -11    1.17    1.06
   0  -6  12   61.95    4.48
   0  -6  11   42.09    4.15
   0  -6  11   46.38    4.70
   0  -6  10   47.64    4.93
   0  -6  10   46.52    5.41
   0  -6  10   38.42    4.88
   0  -6   9  299.10   14.10
   0  -6   9  297.35   13.39
   0  -6   8   78.23    7.69
   0  -6   8   80.20    7.55
   0  -6   7   43.66    5.91
   0  -6   7   49.39    6.28
   0  -6   6  238.09   12.36
   0  -6   5 1405.64   68.96
   0  -6   5 1050.93   59.54
   0  -6   4   44.30   14.25
   0  -6   4   25.88   10.53
   0   6  -4   43.30    5.87
   0  -6   3  339.48   34.47
   0  -6   3  356.34   17.07
   0  -6   3  342.91   33.71
   0  -6   2 1014.62   28.30
   0  -6   2 1138.11   59.65
   0  -6   2 1008.35   58.71
   0  -6   2 1035.39   28.52
   0  -6   1  411.31   38.25
   0  -6   1  424.43   18.08
   0  -6   1  460.89   38.57
   0  -6   1  419.19   18.11
   0  -6   0   42.60    6.02
   0  -6   0   42.53    5.81
   0  -6   0   55.77   14.46
   0  -6   0   39.51   13.19
   0  -6  -1  680.71   48.44
   0  -6  -1  688.41   23.65
   0  -6  -1  741.32   48.49
   0  -6  -1  697.89   22.97
   0  -6  -2  437.32   18.09
   0  -6  -2  459.54   19.60
   0  -6  -3    2.66    2.79
   0  -6  -4   62.44    7.59
   0  -6  -5   34.89    6.25
   0  -6  -6   22.70    4.56
   0  -6  -7   58.36    6.15
   0  -6  -8   23.90    3.64
   0  -6  -9   57.79    4.20
   0  -6  -9   63.33    4.15
   0  -7  11   20.15    2.65
   0  -7  10   12.31    2.28
   0  -7  10   12.12    2.34
   0  -7   9    4.73    2.04
   0  -7   9    6.83    2.63
   0  -7   8   -0.57    1.97
   0  -7   8    2.66    2.51
   0  -7   7    0.95    2.62
   0  -7   7    0.96    1.95
   0  -7   6    1.64    2.41
   0  -7   6   -2.28    2.47
   0  -7   6    0.46    3.34
   0  -7   5   53.68    5.80
   0  -7   5   54.44    6.42
   0   7  -4  317.41   14.63
   0   7  -3   12.39    3.33
   0  -7   2   -0.95    2.49
   0  -7   1   28.16    5.57
   0  -7   1   21.47    4.48
   0  -7   0   42.03    6.23
   0  -7   0   32.71    5.27
   0  -7  -1    5.78    2.87
   0  -7  -1    8.37    3.63
   0  -7  -1    7.15    2.62
   0  -7  -2   84.14    7.53
   0  -7  -2   78.36    7.43
   0  -7  -2   89.59    8.68
   0  -7  -3   15.60    4.42
   0  -7  -4   16.41    4.49
   0  -7  -5  121.26    8.73
   0  -7  -6   21.25    3.31
   0   7   7    0.57    1.29
   0  -7  -7    1.94    1.46
   0  -8   9   17.50    2.35
   0  -8   9   19.96    2.21
   0  -8   8   -2.37    1.59
   0  -8   8    0.42    1.25
   0  -8   7   10.34    2.25
   0  -8   7   13.94    2.92
   0  -8   6  103.16    7.24
   0  -8   6   94.38    6.90
   0  -8   6  114.84    6.50
   0  -8   5    4.61    2.89
   0  -8   5   -0.10    1.86
   0  -8   4  109.44    8.59
   0   8  -4   96.82    6.86
   0   8  -3   63.38    6.09
   0  -8   3   76.20    7.25
   0  -8   2   17.06    4.29
   0   8  -2   21.05    4.07
   0   8  -1    4.92    2.67
   0  -8   1    5.06    3.02
   0   8   0  316.29   14.44
   0  -8   0  326.00   13.80
   0  -8  -1   19.20    3.43
   0  -8  -2    6.87    2.99
   0  -8  -2    9.43    2.92
   0  -8  -3   39.97    4.92
   0   8   4   64.53    5.22
   0  -8  -4   71.65    5.44
   0   8   5    6.85    1.72
   0  -9   6   20.49    2.38
   0  -9   5    1.03    1.26
   0  -9   5    1.55    1.83
   0  -9   5    2.20    1.85
   0  -9   4   15.70    2.40
   0  -9   4   12.89    2.68
   0  -9   3   11.52    2.20
   0  -9   3   12.74    2.82
   0   9  -2    1.67    1.43
   0  -9   2    3.87    2.00
   0  -9   1    1.86    1.80
   0   9  -1    2.26    1.47
   0   9   0   98.13    5.69
   0  -9   0  111.36    5.71
   0   9   1   -0.19    1.43
  -1   9   4   41.38    3.12
  -1   9   3   78.59    5.25
   1  -9  -2   36.97    3.73
  -1   9   2   47.71    4.64
   1  -9  -1    0.62    1.78
  -1   9   1    2.67    1.64
  -1   9   0   58.67    5.43
   1  -9   0   64.85    5.61
   1  -9   1   23.76    3.82
  -1   9  -1   18.83    3.26
   1  -9   2    1.44    2.43
  -1   9  -2   -1.99    1.76
  -1   9  -3    0.31    1.11
   1  -9   3    1.31    2.15
   1  -9   4    6.09    1.93
  -1   9  -4    0.05    1.45
   1  -9   4    0.17    2.12
   1  -9   4    1.19    1.68
   1  -9   5   12.20    2.16
   1  -9   5    9.71    2.41
   1  -9   6    4.46    2.35
   1  -9   6    3.08    1.53
   1  -9   6    1.28    1.89
   1  -9   7    7.64    1.45
  -1   8   6   20.02    2.68
  -1   8   5   32.88    4.02
   1  -8  -5   37.93    4.14
   1  -8  -4    0.04    1.41
   1  -8  -4    0.72    2.02
   1  -8  -3    5.69    2.55
   1  -8  -3   -1.55    3.31
   1  -8  -3    0.24    2.24
   1  -8  -2   18.95    3.91
   1  -8  -2   17.16    3.69
   1  -8  -2   20.02    4.33
   1  -8  -1    5.42    2.34
  -1   8   0   28.99    5.16
   1  -8   0   19.54    3.95
  -1   8  -1   -0.13    2.39
   1  -8   1    0.48    1.85
  -1   8  -2    9.54    3.24
  -1   8  -3   -1.27    2.24
  -1   8  -4   49.84    5.80
   1  -8   5   29.98    4.88
   1  -8   5   34.28    4.47
   1  -8   6   38.33    4.96
   1  -8   6   43.91    5.04
   1  -8   6   35.16    4.62
   1  -8   7    5.21    2.47
   1  -8   7    3.49    2.20
   1  -8   8   23.76    3.28
   1  -8   8   23.84    3.17
   1  -8   9   29.57    3.06
   1  -8   9   40.79    3.70
   1  -8  10   21.49    2.30
  -1   7   9   10.74    2.16
   1  -7  -8   39.85    3.89
   1  -7  -7   17.69    3.18
   1  -7  -6   71.62    6.66
   1  -7  -5   91.30    7.78
   1  -7  -5  130.97    9.99
   1  -7  -4   97.20    8.73
   1  -7  -4  111.68    9.77
   1  -7  -3    9.12    3.38
   1  -7  -3    9.90    3.26
   1  -7  -2   46.71    6.50
   1  -7  -2   54.43    7.11
   1  -7  -1  555.76   21.36
   1  -7  -1  530.29   21.22
   1  -7   0   12.33    4.26
   1  -7   0   11.06    3.83
   1  -7   1    1.13    2.20
   1  -7   2  218.99   13.96
  -1   7  -2  214.73   13.25
  -1   7  -3   35.42    5.61
   1  -7   3   37.92    6.04
  -1   7  -4  199.30   11.99
   1  -7   6    6.41    2.96
   1  -7   7   14.55    3.51
   1  -7   7    7.49    2.92
   1  -7   8    5.85    2.20
   1  -7   8    4.42    2.79
   1  -7   8    3.70    2.11
   1  -7   9   34.12    4.35
   1  -7   9   31.63    4.26
   1  -7   9   28.74    3.94
   1  -7  10   32.17    3.85
   1  -7  10   32.07    3.47
   1  -7  11   32.26    3.31
  -1   6  10  158.13    7.87
   1  -6  -9  287.20   10.13
  -1   6   9  246.56   10.25
  -1   6   8   70.06    6.43
   1  -6  -8   99.35    7.52
  -1   6   7  101.81    8.42
   1  -6  -7  103.38    8.45
   1  -6  -6  135.93   10.53
   1  -6  -5  347.11   17.01
   1  -6  -4    7.46    3.21
   1  -6  -3  418.33   18.09
   1  -6  -3  397.72   36.75
   1  -6  -2   29.14   12.97
   1  -6  -2   43.80    6.23
   1  -6  -1   28.47    5.67
   1  -6  -1   21.51    4.35
   1  -6   0  295.08   14.91
   1  -6   0  280.96   14.76
   1  -6   1   55.88    6.66
   1  -6   1   75.85   15.01
   1  -6   1   55.81    6.64
   1  -6   2    0.78    1.84
  -1   6  -2   -1.09    2.85
   1  -6   3 1030.12   28.57
  -1   6  -3  985.30   26.29
   1  -6   4   24.23    9.03
   1  -6   4   51.28   14.08
  -1   6  -4   36.34    5.42
   1  -6   4   37.35    5.87
   1  -6   5    6.81   10.92
   1  -6   5   14.09    8.61
   1  -6   6  310.52   32.40
   1  -6   6  274.25   14.11
   1  -6   7   35.35    5.49
   1  -6   7   30.02    5.10
   1  -6   7   34.68    5.03
   1  -6   8   17.43    4.46
   1  -6   8   19.04    4.13
   1  -6   8   18.20    4.28
   1  -6   9  264.61   12.60
   1  -6   9  278.96   13.60
   1  -6   9  278.26   13.34
   1  -6  10   13.87    3.31
   1  -6  10   14.47    3.37
   1  -6  11   14.00    3.06
   1  -6  11   11.50    2.70
   1  -6  12   77.01    4.91
   1  -6  12   69.21    5.06
  -1   5  11   42.64    4.29
  -1   5  11   27.56    3.64
  -1   5  10  137.25    9.06
   1  -5  -9   64.76    6.24
  -1   5   9   57.80    6.88
  -1   5   8   14.86    3.82
   1  -5  -8   17.83    4.54
  -1   5   7   -2.87    3.35
   1  -5  -7   -2.80    2.86
   1  -5  -6   21.70    5.48
  -1   5   6   30.24    6.66
  -1   5   5  143.33   10.67
  -1   5   5  168.70   26.22
   1  -5  -5  172.22   12.08
   1  -5  -4   80.49   14.90
  -1   5   4   75.24   16.12
   1  -5  -4   68.03    7.11
  -1   5   3    1.01    5.23
  -1   5   2  116.46   17.67
  -1   5   1   94.64   15.05
  -1   5   0   -4.64    4.70
  -1   5  -1    7.56    6.36
   1  -5   2  747.58   40.66
  -1   5  -2  714.57   38.87
  -1   5  -3  411.31   30.36
   1  -5   3  440.43   31.72
   1  -5   4   -0.91    3.21
   1  -5   5  166.71   20.85
   1  -5   6  299.12   13.30
   1  -5   6  354.43   31.66
   1  -5   6  348.05   29.63
   1  -5   7  118.78    9.00
   1  -5   7  124.32    9.25
   1  -5   7  112.32    9.26
   1  -5   7  145.56   23.84
   1  -5   8    2.13    2.98
   1  -5   8   -3.64    4.01
   1  -5   8    3.90    3.47
   1  -5   9  100.97    8.32
   1  -5   9  106.41    8.69
   1  -5   9  105.72    9.38
   1  -5  10   37.08    5.65
   1  -5  10   40.08    5.54
   1  -5  11   -2.98    2.61
   1  -5  11   -1.82    2.04
   1  -5  11    1.60    2.82
   1  -5  12   23.41    3.59
   1  -5  12   21.23    3.71
   1  -5  13   18.63    2.82
  -1   4  12   69.97    5.84
  -1   4  11   -0.07    2.31
  -1   4  10   18.59    4.19
   1  -4  -9   66.77    7.25
  -1   4   9   69.55    8.00
  -1   4   8   10.62    3.94
  -1   4   8    8.85    3.31
   1  -4  -8   15.77    4.55
  -1   4   7   65.29   16.51
  -1   4   7   46.80   15.85
  -1   4   7   48.16    7.75
   1  -4  -7   45.87    6.95
  -1   4   6  646.12   25.56
  -1   4   6  707.13   46.60
  -1   4   6  615.71   49.15
  -1   4   5   19.39    6.53
  -1   4   5   16.52    7.92
  -1   4   4   83.57   15.51
  -1   4   3  121.54   16.89
  -1   4   2  100.05   15.01
  -1   4   1 1019.84   42.94
  -1   4   0   59.84   10.16
  -1   4  -1  124.63   14.63
  -1   4  -2   -0.76    3.49
   1  -4   2    3.45    3.41
  -1   4  -3    5.39    3.73
   1  -4   3    5.90    4.58
   1  -4   4   -0.54    3.37
   1  -4   5   24.99    7.67
   1  -4   6   28.15    9.10
   1  -4   6   30.32    8.56
   1  -4   7   33.51    4.98
   1  -4   7   33.29    4.72
   1  -4   7   33.26    9.43
   1  -4   7   18.33    5.87
   1  -4   8   13.38    4.10
   1  -4   8   16.35    9.84
   1  -4   8   10.30    3.79
   1  -4   8   14.81    4.26
   1  -4   8    5.18   11.80
   1  -4   9   36.23    5.04
   1  -4   9   45.22    6.04
   1  -4   9   35.93    5.72
   1  -4  10   25.59    4.70
   1  -4  10   20.25    4.83
   1  -4  11   -2.16    2.49
   1  -4  11    2.66    2.77
   1  -4  12    5.90    2.81
   1  -4  12    0.69    2.18
   1  -4  12    8.68    3.05
   1  -4  13   -4.75    2.21
   1  -4  13    2.11    1.63
  -1   3  13    2.50    1.89
  -1   3  12   32.23    5.04
  -1   3  11    2.85    2.52
  -1   3  11    4.04    2.62
  -1   3  11    4.85    2.81
  -1   3  10    7.72    3.07
  -1   3  10   10.32    3.84
  -1   3  10    9.38    3.63
  -1   3   9    7.10    3.37
  -1   3   9   12.33    4.03
  -1   3   9    8.67    3.59
  -1   3   9   -1.26    3.99
  -1   3   8   -0.15    5.11
  -1   3   8    9.89    3.54
  -1   3   8   16.71   10.68
  -1   3   7   73.86   15.17
  -1   3   6  159.30   20.41
  -1   3   5   11.69    6.26
  -1   3   4   38.49    9.86
  -1   3   4   42.84    9.36
  -1   3   3   -1.79    3.80
  -1   3   3    1.90    3.12
  -1   3   2  114.18   13.37
  -1   3   1  215.93   17.22
  -1   3   0    4.69    3.56
  -1   3  -1   78.29   10.03
  -1   3  -2 1126.45   37.97
   1  -3   2 1101.20   34.72
   1  -3   3 1068.06   35.34
  -1   3  -3 1130.19   39.82
   1  -3   4  275.80   18.94
   1  -3   5  738.03   33.14
   1  -3   5  713.68   34.27
   1  -3   6 1324.31   48.70
   1  -3   6 1326.06   51.80
   1  -3   7  103.22   15.43
   1  -3   7   97.01   15.74
   1  -3   8   49.41    5.76
   1  -3   8   43.78    5.67
   1  -3   8   37.91    5.08
   1  -3   8   53.23   13.43
   1  -3   9 1184.92   26.91
   1  -3   9 1247.16   31.21
   1  -3  10  125.57   10.51
   1  -3  10  118.64    8.79
   1  -3  11   -1.81    3.07
   1  -3  11  -12.62    4.05
   1  -3  12  113.06    8.88
   1  -3  12  112.25    9.15
   1  -3  12   98.52    7.08
   1  -3  13  162.42    9.33
   1  -3  13  151.04    8.85
   1  -3  14    4.34    1.80
   1  -3  14    5.41    1.99
  -1   2  14   13.46    2.49
  -1   2  13   30.36    4.39
  -1   2  13   33.78    4.01
  -1   2  13   26.35    4.15
  -1   2  12    4.89    2.61
  -1   2  12    0.85    2.79
  -1   2  12   -0.60    2.64
  -1   2  12    1.14    2.45
  -1   2  11    2.37    2.32
  -1   2  11   -1.93    3.01
  -1   2  11    0.90    3.10
  -1   2  10   54.17    6.81
  -1   2  10   55.58    6.97
  -1   2  10   72.08    9.17
  -1   2   9   16.24    5.26
  -1   2   9   12.09    4.34
  -1   2   9   14.68    4.84
  -1   2   8   72.48   14.38
  -1   2   7   -0.16    5.20
  -1   2   6    8.93    3.86
  -1   2   5  250.00   20.17
  -1   2   4  428.85   23.37
  -1   2   3  435.16   21.16
  -1   2   2  109.00   11.09
  -1   2   1  509.42   22.20
  -1   2   0 1298.71   33.80
  -1   2  -1  146.60   11.50
   1  -2   2  420.49   16.77
  -1   2  -2  455.88   20.95
   1  -2   3 1300.83   31.53
   1  -2   4   74.50   10.03
   1  -2   4   73.97    8.72
   1  -2   5    2.58    3.00
   1  -2   5   -1.76    3.98
   1  -2   6  752.55   33.20
   1  -2   6  766.43   38.66
   1  -2   7  213.65   22.14
   1  -2   7  205.75   19.28
   1  -2   8    3.62    6.62
   1  -2   8   -8.45    3.43
   1  -2   9  521.79   20.05
   1  -2   9  513.35   17.13
   1  -2  10   16.98    3.83
   1  -2  10   26.72    5.33
   1  -2  11   97.09    7.65
   1  -2  11  101.42    9.29
   1  -2  12   31.86    5.32
  -1   2 -12   24.93    4.57
   1  -2  12   33.25    4.92
   1  -2  13  117.76    8.33
   1  -2  13  117.12    7.84
   1  -2  14   12.53    2.70
   1  -2  14    9.48    2.05
  -1   1  14   43.23    4.26
  -1   1  14   35.25    4.13
  -1   1  14   49.53    4.47
  -1   1  13  239.20   12.30
  -1   1  13  230.66   11.73
  -1   1  13  239.08   11.96
  -1   1  13  227.15   12.90
  -1   1  12   13.24    3.81
  -1   1  12   10.96    3.63
  -1   1  12    9.78    4.28
  -1   1  12    4.83    2.97
  -1   1  11   57.91    7.17
  -1   1  11   54.94    7.32
  -1   1  10  535.36   42.11
  -1   1  10  490.49   20.20
  -1   1  10  511.69   19.97
  -1   1   9  100.79   17.09
  -1   1   9   99.49    9.29
  -1   1   9   84.76    8.03
  -1   1   8  375.92   29.60
  -1   1   7 1035.67   44.43
  -1   1   6 2175.68   57.84
  -1   1   5  914.58   33.91
  -1   1   4 3140.54   57.75
  -1   1   4 2978.86   53.05
  -1   1   3 4977.70   46.96
  -1   1   3 4975.16   58.31
  -1   1   2    0.44    0.81
  -1   1   2   -0.78    1.87
  -1   1   1  171.59    9.72
  -1   1   0 8821.03   63.63
   1  -1   1  181.69    6.64
   1  -1   2  340.56   11.06
  -1   1  -2  368.33   13.19
  -1   1  -3  177.93    9.35
   1  -1   3  219.18   11.34
   1  -1   3  196.39   13.42
   1  -1   4   60.84    9.11
   1  -1   4   63.43    7.30
   1  -1   5    5.94    3.44
   1  -1   5    8.49    4.91
   1  -1   6  378.06   22.17
   1  -1   6  345.52   25.29
   1  -1   7  117.79   15.97
   1  -1   8  242.49   25.08
   1  -1   9   86.93    7.48
   1  -1   9   64.26   15.66
   1  -1   9   76.51    7.88
   1  -1  10  151.72   11.09
  -1   1 -10  142.96   11.87
   1  -1  10  147.42    9.11
   1  -1  11   20.00    7.66
  -1   1 -11    7.01    3.78
   1  -1  12   22.55    4.75
  -1   1 -12   29.10    4.42
   1  -1  12   30.94    4.54
   1  -1  13  193.10   10.15
   1  -1  13  182.51    8.95
   1  -1  13  180.39    8.78
   1  -1  14    3.46    1.62
  -1   0  14   19.26    3.43
  -1   0  14   21.68    3.57
  -1   0  14   20.81    3.49
  -1   0  13   22.24    4.09
  -1   0  13    8.04    3.31
  -1   0  13   14.58    3.97
  -1   0  13   14.12    3.98
  -1   0  12  158.01   11.23
  -1   0  12  171.62   12.21
  -1   0  12  141.63   10.28
  -1   0  11  172.58   12.61
  -1   0  11  178.73   12.23
  -1   0  10   54.48    7.13
  -1   0  10   36.95   12.32
  -1   0  10   48.39    5.95
  -1   0  10   49.50    7.06
  -1   0   9   29.10    4.51
  -1   0   9   19.18    3.47
  -1   0   8  387.82   29.61
  -1   0   8  375.19   27.43
  -1   0   7  216.32   20.28
  -1   0   7  213.50   18.36
  -1   0   6    3.38    3.65
  -1   0   6    2.96    3.48
  -1   0   5   31.00    6.70
  -1   0   5   34.32    6.19
  -1   0   4  688.73   22.17
  -1   0   4  691.54   25.99
  -1   0   3  190.61    8.70
  -1   0   3  194.69    8.64
  -1   0   2  823.53   13.78
  -1   0   2  801.88   20.24
  -1   0   2  755.66   17.63
  -1   0   2  726.57   16.62
  -1   0   1    2.03    1.48
  -1   0   1    1.26    1.10
  -1   0   1    2.24    0.82
  -1   0   1    1.90    1.14
   1   0   0  507.85   10.60
  -1   0   0  504.63    8.29
  -1   0   0  515.18   13.96
  -1   0   0  531.95   14.82
  -1   0  -1  177.10    8.41
  -1   0  -1  195.77    8.64
   1   0   1  193.48    9.53
   1   0   2  130.84    9.78
  -1   0  -2  119.44    6.82
  -1   0  -2  114.54    6.72
   1   0   3    5.49    3.16
  -1   0  -3    6.56    1.93
   1   0   4 1139.34   37.47
   1   0   5   33.55    7.78
   1   0   6  114.60   14.62
   1   0   7   74.60   13.27
   1   0   8   -8.43    3.54
  -1   0  -8   -1.30    3.60
  -1   0  -9   68.64    8.72
   1   0   9   67.85   17.50
   1   0   9   65.30    7.26
   1   0  10  147.16   10.22
  -1   0 -10  155.10   11.81
   1   0  11    5.08    2.91
  -1   0 -11    4.43    3.96
   1   0  11    6.72    3.61
   1   0  12   55.93    5.87
  -1   0 -12   71.63    6.51
   1   0  12   70.01    6.78
   1   0  13  157.16    8.37
   1   0  13  142.92    7.75
  -1  -1  15   82.06    4.96
  -1  -1  14    9.72    2.83
  -1  -1  14    6.84    2.91
  -1  -1  14    7.04    2.40
  -1  -1  13    8.61    3.13
  -1  -1  13    5.13    3.29
  -1  -1  12   31.17    6.28
  -1  -1  12   34.47    5.74
  -1  -1  11   -2.40    3.38
  -1  -1  11    1.46    2.76
  -1  -1  11    0.85    2.90
  -1  -1  10    3.70   10.87
  -1  -1  10   -0.89    3.10
  -1  -1  10    2.77    3.15
  -1  -1   9   92.18    7.39
  -1  -1   9  110.52   16.15
  -1  -1   9   97.91    8.38
  -1  -1   9   97.86   17.22
  -1  -1   8    8.43    5.29
  -1  -1   8    9.82    4.19
  -1  -1   7  128.67   14.03
  -1  -1   7  120.80   15.65
  -1  -1   6    0.50    3.67
  -1  -1   6    2.45    3.39
  -1  -1   5  277.32   19.57
  -1  -1   5  235.23   11.96
  -1  -1   5  277.75   15.98
  -1  -1   4  448.36   21.88
  -1  -1   4  480.59   17.80
  -1  -1   3  640.85   21.18
  -1  -1   3  697.39   17.23
  -1  -1   3  713.78   24.50
  -1  -1   2  418.63   17.23
  -1  -1   2  451.77   17.28
   1   1  -1 6267.89   27.48
  -1  -1   1 6159.08   59.69
  -1  -1   0 1002.26   23.77
   1   1   0  963.75   20.34
  -1  -1  -1 1668.85   33.24
  -1  -1  -1 1705.26   30.84
  -1  -1  -2  310.61   13.68
   1   1   2  289.65   15.72
  -1  -1  -2  307.12   14.50
  -1  -1  -3  610.09   20.42
   1   1   3  612.81   26.56
  -1  -1  -4 1477.78   28.93
  -1  -1  -4 1572.20   34.55
   1   1   5  101.90   13.52
   1   1   6   45.31   10.34
   1   1   7  140.11   19.34
  -1  -1  -8    1.05    3.69
   1   1   8   -6.00    8.65
   1   1   9   39.65   14.53
  -1  -1  -9   81.14    8.82
  -1  -1 -10   17.49    4.64
   1   1  10   11.21    4.02
  -1  -1 -11    2.91    2.96
   1   1  11    1.85    2.79
  -1  -1 -12   56.63    5.09
   1   1  12   59.38    5.34
   1   1  13   35.29    4.02
  -1  -2  15    5.53    1.53
  -1  -2  14   13.65    2.99
  -1  -2  14   12.94    3.15
  -1  -2  13   74.27    7.32
  -1  -2  13   71.46    7.02
  -1  -2  12    7.92    3.10
  -1  -2  12    8.15    3.23
  -1  -2  12    4.57    3.29
  -1  -2  11   70.55    8.25
  -1  -2  11   77.39    8.44
  -1  -2  11   73.40    7.31
  -1  -2  10  239.22   12.54
  -1  -2  10  228.29   28.62
  -1  -2  10  253.02   14.19
  -1  -2   9   48.89    6.11
  -1  -2   9   50.67    6.16
  -1  -2   9   56.31   13.87
  -1  -2   9   56.50    6.08
  -1  -2   8    5.60    3.95
  -1  -2   7  131.87   14.15
  -1  -2   7  162.27   19.72
  -1  -2   6   54.83   10.80
  -1  -2   6   59.41    8.80
  -1  -2   5   10.65    3.63
  -1  -2   5    7.53    4.11
  -1  -2   5    6.04    2.71
  -1  -2   4  295.23   19.62
  -1  -2   4  282.12   13.96
  -1  -2   4  269.61   17.70
  -1  -2   3   18.31    5.39
  -1  -2   3   19.33    5.39
   1   2  -2  483.16   15.19
  -1  -2   2  515.12   22.82
  -1  -2   2  479.34   23.38
  -1  -2   1 1605.29   42.47
  -1  -2   1 1667.22   39.67
   1   2  -1 1588.97   27.22
  -1  -2   0  151.95   13.21
   1   2   0  140.31   10.03
  -1  -2  -1   78.21    9.50
   1   2   1   64.11    8.13
   1   2   1   70.82    8.36
  -1  -2  -2  810.73   29.69
   1   2   2  824.17   30.68
  -1  -2  -3  679.96   27.25
   1   2   3  610.59   29.82
   1   2   4   77.37   12.53
   1   2   5  155.96   18.92
   1   2   6  125.84   18.31
  -1  -2  -7   56.50    7.53
   1   2   7   54.43    7.70
   1   2   7   72.97   16.42
  -1  -2  -8   34.76    6.09
   1   2   8   55.40    7.56
   1   2   8   34.75   12.70
  -1  -2  -9   12.30    4.12
  -1  -2 -10   39.43    5.68
  -1  -2 -11   28.79    4.40
   1   2  12   18.08    3.35
  -1  -3  14   24.32    3.51
  -1  -3  13   27.32    4.07
  -1  -3  13   29.90    4.48
  -1  -3  13   31.84    4.63
  -1  -3  12   -0.28    2.54
  -1  -3  12    2.73    2.97
  -1  -3  12    1.40    2.57
  -1  -3  11    6.88    3.02
  -1  -3  11    8.26    3.84
  -1  -3  11   10.18    3.67
  -1  -3  10  392.82   17.20
  -1  -3  10  378.57   16.91
  -1  -3  10  396.31   16.27
  -1  -3  10  387.80   16.77
  -1  -3   9   17.26    4.32
  -1  -3   9   21.56    4.10
  -1  -3   9   19.09    3.95
  -1  -3   8   -1.43    7.87
  -1  -3   8    2.40    2.33
  -1  -3   8    7.26    2.98
  -1  -3   8   -0.37    2.42
  -1  -3   7  149.13   19.95
  -1  -3   6   63.86   10.74
  -1  -3   6   80.25   14.00
  -1  -3   5   11.05    5.45
  -1  -3   5   26.35    8.55
  -1  -3   4  346.21   24.51
  -1  -3   4  327.31   23.14
  -1  -3   3  232.21   19.93
  -1  -3   3  254.21   20.08
   1   3  -2   11.96    3.47
  -1  -3   2    2.46    3.67
  -1  -3   2    5.19    4.43
   1   3  -1  670.16   22.50
  -1  -3   1  647.20   32.85
  -1  -3   1  646.39   30.02
  -1  -3   0 1190.20   43.82
   1   3   0 1179.88   33.71
   1   3   1   90.65   11.01
  -1  -3  -1  107.33   13.55
  -1  -3  -2  140.60   15.39
   1   3   2  119.87   14.09
   1   3   2  123.33   14.51
   1   3   3 1168.21   48.71
  -1  -3  -3 1279.38   46.13
   1   3   3 1212.34   47.64
   1   3   4  829.50   45.93
   1   3   4  956.83   47.21
   1   3   5   13.60    7.15
   1   3   5   13.04    7.98
  -1  -3  -5   14.43    4.70
  -1  -3  -6  408.64   19.06
   1   3   6  414.93   37.55
   1   3   7  385.99   36.44
  -1  -3  -7  377.73   18.26
  -1  -3  -8  141.78   11.06
  -1  -3  -9    7.48    3.48
  -1  -3 -10  236.95   11.87
   1   3  11   30.63    4.33
  -1  -3 -11   27.11    3.47
   1   3  12    8.72    1.89
  -1  -4  14    7.95    2.77
  -1  -4  14   11.60    2.00
  -1  -4  13   14.35    2.86
  -1  -4  13   15.90    2.96
  -1  -4  12   -2.14    2.80
  -1  -4  12   -3.44    2.42
  -1  -4  11   59.08    6.65
  -1  -4  11   66.44    6.76
  -1  -4  10  298.98   14.85
  -1  -4  10  310.73   14.34
  -1  -4  10  301.08   14.39
  -1  -4   9   49.59    6.49
  -1  -4   9   54.64    6.47
  -1  -4   9   48.22    6.34
  -1  -4   8   20.30    4.48
  -1  -4   8   20.79    4.23
  -1  -4   8   22.59   12.95
  -1  -4   7  200.35   11.62
  -1  -4   7  212.24   26.80
  -1  -4   7  212.27   11.35
  -1  -4   6  456.29   32.94
  -1  -4   6  552.45   38.98
  -1  -4   5   45.95   11.67
  -1  -4   5   41.37   10.71
  -1  -4   4   79.75   14.53
  -1  -4   4   81.91   14.12
  -1  -4   3  346.34   27.19
  -1  -4   3  308.83   26.68
  -1  -4   2  511.05   32.22
  -1  -4   2  444.19   32.32
  -1  -4   1  298.19   24.43
  -1  -4   1  292.38   26.22
  -1  -4   0    0.90    5.06
  -1  -4   0    2.26    3.84
  -1  -4  -1  443.80   31.82
  -1  -4  -2   54.41   12.24
  -1  -4  -3   40.76    9.85
  -1  -4  -3   50.85    6.58
  -1  -4  -4  481.55   20.14
  -1  -4  -5  138.58   11.98
  -1  -4  -6   -3.89    3.34
  -1  -4  -7  158.58   11.90
   1   4   8    9.29    3.31
  -1  -4  -8    6.78    3.17
  -1  -4  -9    5.93    2.33
   1   4   9    4.39    2.59
  -1  -4 -10   49.87    4.58
   1   4  10   38.63    4.25
  -1  -4 -11    1.98    1.33
  -1  -5  13   70.93    4.71
  -1  -5  12  177.94    8.09
  -1  -5  12  190.61    8.97
  -1  -5  11   63.68    5.79
  -1  -5  11   62.92    6.20
  -1  -5  11   65.30    6.13
  -1  -5  10  177.37   11.23
  -1  -5  10  190.94   10.69
  -1  -5   9  389.68   17.23
  -1  -5   9  404.50   15.87
  -1  -5   8  131.88    9.38
  -1  -5   8  123.21    9.88
  -1  -5   7   80.75    7.35
  -1  -5   7   86.08    8.06
  -1  -5   7   84.87   18.47
  -1  -5   6  623.75   19.03
  -1  -5   6  581.40   19.85
  -1  -5   5  408.48   35.25
  -1  -5   5  448.46   38.12
  -1  -5   4   14.72   10.43
  -1  -5   4    6.60    5.68
  -1  -5   3  722.81   45.02
  -1  -5   3  665.22   21.64
  -1  -5   3  622.90   44.02
  -1  -5   3  629.82   20.94
  -1  -5   2  266.37   27.25
  -1  -5   2  230.85   12.81
  -1  -5   2  204.84   25.80
  -1  -5   1    1.27    4.61
  -1  -5   1    3.44    2.71
  -1  -5   1   -3.55    9.89
  -1  -5   0   65.57    7.04
  -1  -5   0   49.12   13.97
  -1  -5   0   71.49   14.67
  -1  -5  -1  184.67   22.58
  -1  -5  -1  150.30   22.33
  -1  -5  -1  153.34   11.08
  -1  -5  -1  158.83   10.20
  -1  -5  -2    0.94    3.26
  -1  -5  -2    3.56    3.64
  -1  -5  -3  409.53   18.93
  -1  -5  -4    3.83    3.13
  -1  -5  -5    6.23    3.93
  -1  -5  -6  113.54    9.81
  -1  -5  -7   87.08    7.96
  -1  -5  -8   10.87    2.90
  -1  -5  -9  154.54    7.54
  -1  -5  -9  151.20    7.46
  -1  -6  12   18.98    2.58
  -1  -6  11    1.42    1.73
  -1  -6  10   40.46    4.53
  -1  -6  10   41.91    5.18
  -1  -6   9  129.50    9.51
  -1  -6   9  126.13    8.16
  -1  -6   8   42.77    5.02
  -1  -6   8   47.40    6.25
  -1  -6   7   72.22    6.63
  -1  -6   7   84.50    8.02
  -1  -6   7   61.95    6.61
  -1  -6   6    0.55    2.77
  -1  -6   6    3.61    2.97
  -1  -6   5    1.84    3.17
  -1  -6   5    4.04    2.66
  -1  -6   4  301.50   15.37
  -1  -6   3    3.50    9.17
  -1  -6   3    5.55    3.54
  -1  -6   2    1.34    3.69
  -1  -6   2   -1.36    4.29
  -1  -6   1   16.15    4.10
  -1  -6   1   24.18   10.60
  -1  -6   1   21.63    4.87
  -1  -6   1   16.21    3.79
  -1  -6   0   10.70    4.10
  -1  -6   0   14.41    4.35
  -1  -6  -1   28.39    5.06
  -1  -6  -1   29.66    4.95
  -1  -6  -2   22.38    4.64
  -1  -6  -2   26.89    5.14
  -1  -6  -3   32.19    5.38
  -1  -6  -3   35.02    5.20
  -1  -6  -4   27.24    4.84
  -1  -6  -4   34.24    5.81
  -1  -6  -5    7.56    2.90
  -1  -6  -5    7.47    3.16
  -1  -6  -6   29.30    4.09
  -1  -6  -6   36.81    4.90
  -1  -6  -7    6.26    2.12
  -1  -6  -7    5.36    1.91
  -1  -6  -8   -2.81    1.74
  -1  -6  -8    2.42    1.24
  -1  -7  10   65.07    4.75
  -1  -7  10   59.40    3.89
  -1  -7   9   38.50    4.37
  -1  -7   9   29.62    3.06
  -1  -7   8    6.55    2.30
  -1  -7   8    3.03    2.22
  -1  -7   7   13.64    3.76
  -1  -7   7    6.98    2.41
  -1  -7   7   16.70    3.75
  -1  -7   6  519.46   17.72
  -1  -7   6  570.70   18.77
  -1  -7   5    5.03    3.42
  -1  -7   4   22.00    4.94
  -1  -7   3  372.74   16.87
   1   7  -3  335.53   14.89
  -1  -7   2   99.52    8.92
  -1  -7   2   87.26    7.46
  -1  -7   1   21.04    4.61
  -1  -7   1   35.57    5.67
  -1  -7   0  311.48   14.41
  -1  -7   0  322.43   15.26
  -1  -7  -1   73.13    7.03
  -1  -7  -1   78.99    7.60
  -1  -7  -2   13.92    3.18
  -1  -7  -2   16.47    4.09
  -1  -7  -3   43.63    5.63
  -1  -7  -4   19.07    3.81
  -1  -7  -5    4.22    1.88
  -1  -7  -6   37.99    3.42
  -1  -8   8    6.54    1.83
  -1  -8   7   37.18    3.80
  -1  -8   6  149.57    7.76
  -1  -8   6  129.99    7.04
  -1  -8   6  128.32    7.09
  -1  -8   5   23.96    3.80
  -1  -8   5   20.58    3.15
  -1  -8   4   48.84    5.46
  -1  -8   3  193.86   10.25
   1   8  -3  133.22    7.01
  -1  -8   2   42.07    5.12
   1   8  -2   32.92    3.92
   1   8  -1   65.80    5.66
  -1  -8   1   82.52    6.54
  -1  -8   1   74.99    5.44
   1   8   0  231.99   10.50
  -1  -8   0  246.88    9.77
  -1  -8  -1   59.62    4.53
   1   8   1   56.15    5.13
  -1  -8  -1   61.64    4.91
  -1  -8  -1   52.81    4.74
  -1  -8  -2    6.89    1.81
   1   8   2    5.74    1.75
  -1  -8  -3  101.32    5.37
   1   8   3   89.79    5.23
  -2  10   1   -0.55    1.22
  -2  10   0   -0.71    1.21
   2 -10   0    0.23    1.62
   2 -10   1   18.75    2.90
  -2  10  -1   15.83    2.31
   2 -10   2   34.49    3.55
   2 -10   2   31.70    2.64
  -2  10  -2   29.29    2.79
   2 -10   3    1.03    1.71
  -2   9   5   10.27    1.89
   2  -9  -4   68.58    4.75
  -2   9   4   83.88    5.55
  -2   9   3   44.63    4.80
   2  -9  -3   45.56    4.23
   2  -9  -3   39.47    4.25
   2  -9  -2   95.11    6.63
   2  -9  -2   99.35    7.30
  -2   9   2   99.11    7.65
  -2   9   1   61.86    6.21
   2  -9  -1   57.72    5.90
   2  -9   0   96.68    7.85
  -2   9   0   95.65    7.77
  -2   9  -1   47.53    5.41
  -2   9  -2    0.25    1.68
  -2   9  -3   69.63    6.02
   2  -9   4   26.93    3.42
  -2   9  -4   28.43    3.69
   2  -9   4   27.38    4.15
   2  -9   5    6.79    2.25
   2  -9   5    2.13    1.93
   2  -9   5    7.42    1.98
   2  -9   6   46.64    4.19
   2  -9   6   45.09    3.87
   2  -9   7   31.38    3.25
   2  -9   8   38.96    2.98
  -2   8   8   43.34    3.84
  -2   8   7   -1.18    1.43
  -2   8   6   92.04    6.15
   2  -8  -6   78.12    5.89
  -2   8   5    3.52    1.99
   2  -8  -5    3.00    1.94
   2  -8  -5    4.79    2.27
   2  -8  -4   71.32    7.24
  -2   8   4   74.31    7.26
   2  -8  -4   83.90    7.74
  -2   8   3   65.71    7.39
   2  -8  -3   66.69    7.16
   2  -8  -3   61.69    7.01
  -2   8   2  127.36   10.34
   2  -8  -2  134.78   10.51
  -2   8   1  127.29   10.49
   2  -8  -1  119.34   10.09
  -2   8   0   91.54    8.84
  -2   8   0   70.39    7.99
   2  -8   0   78.29    8.36
  -2   8  -1   52.50    6.54
   2  -8   1   55.83    7.08
  -2   8  -2   22.49    4.51
   2  -8   2   19.29    4.64
  -2   8  -3   50.52    6.26
  -2   8  -4   53.39    6.15
  -2   8  -5   13.26    3.01
   2  -8   5   18.34    3.61
   2  -8   6    7.23    2.86
   2  -8   6    4.99    2.23
   2  -8   7    0.52    2.44
   2  -8   7    0.04    1.85
   2  -8   7    5.71    2.24
   2  -8   8   11.39    2.55
   2  -8   8    6.46    2.32
   2  -8   9   25.34    3.15
   2  -8  10    8.84    1.84
  -2   7  10  171.82    6.72
  -2   7   9  229.06   10.55
   2  -7  -8    9.79    2.45
   2  -7  -7   38.50    4.63
   2  -7  -6  209.29   11.58
   2  -7  -5   13.97    3.99
   2  -7  -4   72.24    7.87
   2  -7  -3  176.54   12.54
   2  -7  -3  205.55   12.69
   2  -7  -2   14.64    4.23
   2  -7  -2   11.96    3.76
   2  -7  -1  167.42   11.74
  -2   7   1  167.54   12.31
   2  -7  -1  168.93   12.40
  -2   7   0  202.80   13.86
   2  -7   0  181.27   12.70
   2  -7   0  200.28   26.01
  -2   7  -1   -2.48    3.35
   2  -7   1    6.13    3.41
   2  -7   1   -7.51   10.81
  -2   7  -1    4.25    3.07
  -2   7  -2   62.31    7.21
   2  -7   2   74.63    8.33
  -2   7  -2   53.51    7.87
   2  -7   2   87.33   17.92
   2  -7   3  575.23   43.75
  -2   7  -3  572.20   20.88
   2  -7   3  597.81   22.94
  -2   7  -4   21.61    4.58
  -2   7  -5    5.96    2.16
   2  -7   6   11.82    3.83
   2  -7   6   10.03    3.40
   2  -7   7    2.72    2.76
   2  -7   7    1.02    2.52
   2  -7   7    1.33    2.58
   2  -7   8   11.50    3.32
   2  -7   8   13.31    3.93
   2  -7   9   39.75    4.95
   2  -7   9   50.39    5.30
   2  -7  10    2.87    1.93
   2  -7  10    3.19    1.89
   2  -7  11   51.18    4.08
   2  -7  11   49.87    3.75
  -2   6  11   44.20    4.12
  -2   6  11   43.29    3.85
  -2   6  10   48.78    5.47
  -2   6  10   59.43    5.51
  -2   6   9   72.52    6.97
  -2   6   8    1.21    2.58
  -2   6   7   24.16    5.02
   2  -6  -7   20.00    4.03
  -2   6   6   42.55    6.29
   2  -6  -6   49.78    6.54
  -2   6   5   48.32   15.76
   2  -6  -5   60.95    7.55
  -2   6   5   41.12    5.81
  -2   6   4   -4.80   13.24
   2  -6  -4   12.84    4.17
   2  -6  -3   20.38    4.73
  -2   6   3   20.02    8.93
   2  -6  -2    2.17    2.93
  -2   6   2    4.58    5.07
  -2   6   1   -9.18    6.29
  -2   6   0   56.27   13.43
  -2   6  -1   44.84   11.81
   2  -6   1   54.15   12.18
  -2   6  -2   49.34   12.12
   2  -6   2   55.33    6.69
   2  -6   2   41.63   11.10
  -2   6  -3  558.08   19.47
   2  -6   3  629.18   41.51
   2  -6   3  557.48   20.71
  -2   6  -3  588.61   42.44
  -2   6  -3  504.84   22.22
   2  -6   4    2.41    2.85
   2  -6   4   -6.68    7.35
  -2   6  -4   -9.08    3.48
  -2   6  -5   40.29    6.07
   2  -6   5   36.96   14.15
   2  -6   6   28.97   13.04
   2  -6   6   16.42    4.03
   2  -6   7   80.39    8.37
   2  -6   7   97.02    8.35
   2  -6   8    0.66    2.54
   2  -6   8    0.03    3.10
   2  -6   9   37.25    5.44
   2  -6   9   33.40    5.48
   2  -6  10   11.23    3.38
   2  -6  10    8.95    2.76
   2  -6  11    1.21    1.39
   2  -6  11   -1.97    1.88
   2  -6  12   89.42    4.49
   2  -6  12   98.89    5.76
  -2   5  12  157.03    7.80
  -2   5  11   14.36    3.37
  -2   5  11   11.91    2.95
  -2   5  10   22.00    4.54
  -2   5   9  397.86   18.29
  -2   5   8    4.97    3.31
  -2   5   7  390.46   18.92
  -2   5   7  380.78   43.93
  -2   5   6  799.75   58.35
  -2   5   6  726.25   24.71
  -2   5   5  106.48   20.27
  -2   5   4  177.20   24.54
  -2   5   3   -9.12    6.37
  -2   5   2   44.48   11.41
  -2   5   1  244.42   24.44
  -2   5   0    9.64    4.73
  -2   5  -1   -1.02    3.35
  -2   5  -2    7.74    5.44
   2  -5   2    7.36    4.98
   2  -5   3  176.22   19.25
  -2   5  -3  190.89   21.92
   2  -5   4    1.01    5.42
   2  -5   5    4.82    6.19
   2  -5   6   67.54   14.47
   2  -5   6   36.87    9.78
   2  -5   7  145.79   23.64
   2  -5   7  125.77    9.36
   2  -5   7  134.23   10.85
   2  -5   8   26.07    4.88
   2  -5   8   29.11    5.47
   2  -5   9   12.90    4.75
   2  -5   9   17.94    4.36
   2  -5  10   17.80    3.67
   2  -5  10   18.09    4.57
   2  -5  11    2.46    1.88
   2  -5  11    0.49    2.31
   2  -5  12   98.27    6.26
   2  -5  12  103.44    6.91
   2  -5  12   85.04    5.14
   2  -5  13    4.04    1.50
  -2   4  13   31.95    3.78
  -2   4  12   29.08    4.48
  -2   4  11   -1.77    2.02
  -2   4  11    3.15    2.90
  -2   4  10   73.73    8.40
  -2   4  10   61.63    6.81
  -2   4   9   12.78    4.48
  -2   4   9   14.54    4.34
  -2   4   9   13.69    3.79
  -2   4   8    7.87    3.96
  -2   4   8    0.40    4.02
  -2   4   8    5.44    3.59
  -2   4   8   -1.97   11.06
  -2   4   7   13.27    4.30
  -2   4   7    6.12    3.11
  -2   4   7   11.07    9.07
  -2   4   7    1.39    3.72
  -2   4   6  245.33   29.96
  -2   4   5   46.31   11.45
  -2   4   4  145.46   19.84
  -2   4   3  136.37   17.89
  -2   4   2    5.87    4.95
  -2   4   1  959.28   42.62
  -2   4   0   25.91    7.56
  -2   4  -1  921.45   40.84
  -2   4  -2 1002.12   43.63
   2  -4   2  972.68   37.05
   2  -4   3  987.88   37.83
  -2   4  -3 1085.00   47.30
   2  -4   4  185.16   17.03
   2  -4   5  582.67   31.76
   2  -4   5  524.99   34.33
   2  -4   6  353.32   30.76
   2  -4   7  133.85    9.16
   2  -4   7  137.67   21.77
   2  -4   7  141.02   10.40
   2  -4   8  123.67    9.02
   2  -4   8  120.36   21.88
   2  -4   8  133.27   10.67
   2  -4   9  126.97   10.50
   2  -4   9  123.17    8.83
   2  -4  10   29.31    4.58
   2  -4  10   35.84    5.95
   2  -4  11   27.72    4.97
   2  -4  11   21.74    3.55
   2  -4  12   44.80    5.11
   2  -4  12   41.34    4.99
   2  -4  13    4.92    1.99
   2  -4  13   -2.51    2.41
  -2   3  14   -0.35    1.58
  -2   3  13   14.44    3.20
  -2   3  12    9.46    2.97
  -2   3  12    5.46    3.11
  -2   3  12    5.87    3.18
  -2   3  11   13.05    4.39
  -2   3  11   12.11    3.90
  -2   3  11   14.81    4.48
  -2   3  10   34.24    5.33
  -2   3  10   41.98    7.21
  -2   3  10   38.50    5.99
  -2   3  10   36.91    6.40
  -2   3   9  117.15   22.69
  -2   3   9   89.37    8.95
  -2   3   9   74.30   20.37
  -2   3   9   83.93    8.68
  -2   3   9   97.49   10.65
  -2   3   9   99.82    9.64
  -2   3   8    1.47    3.16
  -2   3   8    1.51    3.50
  -2   3   8    4.41    3.21
  -2   3   7  146.80   19.96
  -2   3   6  572.30   35.47
  -2   3   5   73.26   10.46
  -2   3   5   84.21   14.84
  -2   3   5   95.74   13.56
  -2   3   4    6.95    4.21
  -2   3   4    9.59    5.27
  -2   3   3   23.45    6.98
  -2   3   2 1515.95   48.57
  -2   3   1    1.12    2.98
  -2   3   0   87.30   10.91
  -2   3  -1   29.91    6.61
   2  -3   2  204.57   13.74
  -2   3  -2  226.68   18.58
   2  -3   3  699.56   25.69
  -2   3  -3  731.92   35.26
  -2   3  -4  341.29   22.05
   2  -3   4  379.73   20.30
   2  -3   5    5.12    4.16
   2  -3   5    3.82    4.27
   2  -3   6  268.27   25.52
   2  -3   7  214.57   24.85
   2  -3   7  212.93   12.26
   2  -3   8   23.49   11.23
   2  -3   8   17.75    4.17
   2  -3   8   17.94    4.85
   2  -3   9  194.37   12.73
   2  -3   9  190.49   10.39
   2  -3  10   27.61    4.39
   2  -3  10   35.12    5.75
   2  -3  11   39.28    5.62
   2  -3  12   44.79    5.17
  -2   3 -12   34.68    4.87
   2  -3  13   44.25    4.21
   2  -3  13   49.93    4.70
  -2   2  14    5.16    2.15
  -2   2  14    2.81    1.72
  -2   2  14    3.40    1.86
  -2   2  13  245.59   12.11
  -2   2  13  281.23   13.01
  -2   2  13  260.12   14.32
  -2   2  12    2.77    2.32
  -2   2  12   -1.19    3.18
  -2   2  12    1.42    2.69
  -2   2  12   -0.22    2.81
  -2   2  11    3.38    3.59
  -2   2  11    9.95    3.59
  -2   2  11    6.51    3.66
  -2   2  11    5.36    2.74
  -2   2  10  227.51   13.82
  -2   2  10  213.44   13.28
  -2   2  10  241.99   29.23
  -2   2   9   98.84    9.26
  -2   2   9  106.62   17.81
  -2   2   9  103.77    9.24
  -2   2   8   12.84    7.09
  -2   2   7   75.44   13.25
  -2   2   6  615.35   32.47
  -2   2   5    4.79    4.21
  -2   2   5    0.10    2.61
  -2   2   4   48.43    7.26
  -2   2   4   44.73    7.63
  -2   2   3   -0.21    2.45
  -2   2   3    1.61    1.36
  -2   2   3    2.47    2.99
  -2   2   3   -2.14    2.78
  -2   2   2  693.11   28.01
  -2   2   2  669.05   25.86
  -2   2   1   44.19    7.06
  -2   2   0   61.43    7.94
  -2   2  -1   10.42    3.65
  -2   2  -1    8.67    3.83
  -2   2  -2  348.94   20.17
   2  -2   2  320.49   12.19
  -2   2  -2  327.19   18.14
   2  -2   3   12.76    3.06
  -2   2  -3   12.29    3.92
  -2   2  -4   31.78    5.75
   2  -2   4   29.01    7.80
   2  -2   4   34.69    5.62
   2  -2   5  279.21   23.71
   2  -2   6   81.21   14.73
   2  -2   7  562.39   38.44
   2  -2   8  726.38   46.96
   2  -2   8  660.33   21.84
   2  -2   9   -1.23    3.73
   2  -2   9    2.70    2.74
   2  -2  10  246.35   13.52
   2  -2  11   -2.07    2.81
  -2   2 -11    1.35    3.26
  -2   2 -12   39.76    4.98
   2  -2  12   40.01    4.74
   2  -2  12   36.23    5.32
   2  -2  13   69.07    4.69
   2  -2  13   70.19    5.42
  -2   1  15  218.63    7.54
  -2   1  14  141.70    9.48
  -2   1  14  153.38    8.83
  -2   1  13    5.79    2.51
  -2   1  13    2.37    2.64
  -2   1  13    5.04    2.75
  -2   1  13   -0.03    2.76
  -2   1  12  105.39    9.98
  -2   1  12   87.30    8.33
  -2   1  12  105.11    9.28
  -2   1  11  368.61   17.41
  -2   1  11  361.18   17.86
  -2   1  11  372.60   17.83
  -2   1  10   32.95   13.68
  -2   1  10   20.84    4.63
  -2   1  10   22.42    5.16
  -2   1   9   33.03    9.28
  -2   1   9   43.44    6.56
  -2   1   9   36.50    5.46
  -2   1   8  121.49   16.27
  -2   1   7   76.09   11.72
  -2   1   7   60.16   11.41
  -2   1   6  608.51   31.86
  -2   1   6  607.96   28.59
  -2   1   5   90.24   11.63
  -2   1   5   57.53    6.63
  -2   1   5   75.24    9.26
  -2   1   4   11.05    3.95
  -2   1   4    6.39    3.82
  -2   1   3  302.69   13.62
  -2   1   3  307.92   17.12
  -2   1   3  299.06   13.18
  -2   1   2 2065.73   40.80
  -2   1   2 2036.60   34.65
  -2   1   2 2004.41   36.41
  -2   1   2 2215.30   43.69
  -2   1   2 2196.28   40.24
  -2   1   1  437.42   16.45
  -2   1   1  459.49   19.87
  -2   1   0 1902.34   39.57
  -2   1   0 1840.56   33.86
  -2   1   0 1974.11   40.44
  -2   1  -1    1.01    2.01
  -2   1  -1    2.42    3.06
  -2   1  -1    2.65    2.51
   2  -1   2    0.07    2.69
   2  -1   3  406.03   22.37
  -2   1  -3  388.38   16.95
   2  -1   4    0.46    3.37
  -2   1  -4    1.42    1.83
   2  -1   5  158.99   17.37
   2  -1   6  637.91   37.55
   2  -1   7   99.71   15.61
   2  -1   8  482.78   38.75
   2  -1   8  469.65   17.45
  -2   1  -9  152.42   12.31
   2  -1   9  139.16    9.95
   2  -1  10  282.97   13.80
  -2   1 -10  302.81   16.83
  -2   1 -11    1.01    3.08
   2  -1  11    3.68    2.19
  -2   1 -12  306.61   12.25
   2  -1  12  295.30   12.67
   2  -1  13   72.16    5.11
   2  -1  13   82.22    5.15
  -2   0  15   46.24    4.09
  -2   0  15   32.55    3.68
  -2   0  14    1.93    2.11
  -2   0  14   -2.91    2.00
  -2   0  13   48.44    6.66
  -2   0  13   34.67    5.64
  -2   0  12   -0.12    2.79
  -2   0  12    1.79    3.54
  -2   0  11   15.58    4.49
  -2   0  11   15.28    4.44
  -2   0  10   22.98    4.71
  -2   0  10   22.24    4.26
  -2   0  10   26.11    4.98
  -2   0   9    1.79    2.33
  -2   0   9    3.42    5.86
  -2   0   9    1.18    7.04
  -2   0   9    1.59    1.84
  -2   0   9    4.48    3.01
  -2   0   8    1.66    4.45
  -2   0   8    7.57    5.52
  -2   0   7  270.79   23.31
  -2   0   7  243.52   18.49
  -2   0   6   40.22    7.31
  -2   0   6   32.19    7.82
  -2   0   5   84.66    9.04
  -2   0   5  101.84   12.20
  -2   0   5   93.73    8.78
  -2   0   4  757.56   26.87
  -2   0   4  786.57   25.72
  -2   0   4  813.91   20.62
  -2   0   4  810.30   24.93
  -2   0   3  583.38   22.45
  -2   0   3  566.95   22.54
  -2   0   3  551.12   20.92
  -2   0   2 3018.27   51.90
  -2   0   2 2806.28   31.08
  -2   0   2 2919.22   47.69
  -2   0   2 2967.46   48.48
  -2   0   2 2811.70   43.01
  -2   0   1 7877.89   79.90
   2   0  -1 7765.21   43.14
  -2   0   1 7732.38   58.07
   2   0   0  718.95   18.97
  -2   0   0  719.62   13.61
  -2   0   0  764.97   25.42
   2   0   1  128.07    9.70
  -2   0  -1  130.57   10.35
  -2   0  -1  117.74    4.27
  -2   0  -1  124.70   10.23
   2   0   2   86.57    9.22
  -2   0  -2   82.90    9.16
  -2   0  -2   78.88    7.92
   2   0   3   27.12    6.56
  -2   0  -3   25.14    5.95
   2   0   4  134.58   14.58
   2   0   5  140.85   16.02
   2   0   6   18.73    7.80
   2   0   7   48.69   11.77
  -2   0  -7   38.19    6.51
   2   0   8   62.74   16.64
  -2   0  -8   60.26    8.06
  -2   0  -9   23.73    5.39
  -2   0 -10   96.89    9.15
   2   0  11    7.18    2.60
  -2   0 -11    7.39    3.03
  -2   0 -12   63.74    5.20
   2   0  12   49.09    4.60
   2   0  13    9.07    1.75
  -2  -1  15   28.84    3.49
  -2  -1  15   38.75    3.83
  -2  -1  14    2.46    2.01
  -2  -1  13   32.86    5.32
  -2  -1  13   32.30    5.09
  -2  -1  12    1.40    2.73
  -2  -1  12    4.16    3.02
  -2  -1  12    0.82    3.52
  -2  -1  11  167.76   12.04
  -2  -1  11  175.01   12.04
  -2  -1  11  169.60   10.74
  -2  -1  10    0.53    3.23
  -2  -1  10   -3.00    2.94
  -2  -1  10   -1.87    9.19
  -2  -1  10    0.81    3.20
  -2  -1   9    0.29    2.21
  -2  -1   9    0.55    2.45
  -2  -1   9   -1.07    4.91
  -2  -1   9    4.47    2.39
  -2  -1   9    1.35    2.07
  -2  -1   8   26.65    7.87
  -2  -1   7   47.05   10.15
  -2  -1   6  208.32   14.92
  -2  -1   6  231.35   21.03
  -2  -1   5  533.40   28.29
  -2  -1   5  540.89   24.19
  -2  -1   4   14.13    5.13
  -2  -1   4   15.62    4.94
  -2  -1   3    2.55    2.57
  -2  -1   2  556.83   21.56
  -2  -1   1 2153.92   46.67
  -2  -1   1 2166.01   39.69
  -2  -1   0  120.43    9.02
  -2  -1   0  120.29   11.10
   2   1   0  111.43    8.28
  -2  -1  -1   33.69    6.73
   2   1   1   33.98    5.63
  -2  -1  -1   31.09    6.03
  -2  -1  -2   11.13    4.18
  -2  -1  -2   15.46    4.92
   2   1   2    9.93    4.40
   2   1   3 1394.64   44.99
  -2  -1  -3 1320.73   37.45
  -2  -1  -3 1412.14   41.33
   2   1   4    2.77    3.63
  -2  -1  -4    2.49    3.85
   2   1   5  -16.51    7.00
  -2  -1  -6   81.08    8.57
   2   1   6   86.61   15.98
   2   1   7   41.31   14.82
  -2  -1  -7   52.31    7.45
  -2  -1  -8   46.71    6.72
  -2  -1  -9   31.34    5.91
  -2  -1 -10   54.53    6.86
  -2  -1 -11    3.27    2.13
  -2  -1 -12  112.20    5.96
   2   1  12  115.09    7.07
  -2  -2  15    7.14    1.75
  -2  -2  15    1.06    1.13
  -2  -2  14    8.30    2.47
  -2  -2  14    2.99    2.09
  -2  -2  13   98.34    8.07
  -2  -2  13  113.45    8.76
  -2  -2  12   -0.64    2.46
  -2  -2  12    0.88    2.78
  -2  -2  12    1.70    2.70
  -2  -2  11  141.41   10.77
  -2  -2  11  134.93   10.25
  -2  -2  11  139.12    9.83
  -2  -2  10  475.89   19.04
  -2  -2  10  501.74   42.65
  -2  -2  10  478.83   18.89
  -2  -2  10  472.51   18.45
  -2  -2  10  477.10   17.48
  -2  -2   9   38.82    5.43
  -2  -2   9   27.85   11.50
  -2  -2   9   50.15    6.55
  -2  -2   9   45.82    6.04
  -2  -2   9   44.40    5.38
  -2  -2   8    6.85    3.68
  -2  -2   7   85.99   14.96
  -2  -2   6  203.48   21.18
  -2  -2   6  144.30   15.19
  -2  -2   5   21.60    6.88
  -2  -2   4  807.70   35.18
  -2  -2   3  686.79   30.37
  -2  -2   3  703.28   33.50
  -2  -2   2   66.68   11.21
  -2  -2   2   68.79    9.52
  -2  -2   1 1456.89   47.63
  -2  -2   1 1476.80   40.55
  -2  -2   0 1536.95   48.71
  -2  -2   0 1476.41   40.05
   2   2   1  556.28   24.78
   2   2   2   95.66   11.83
  -2  -2  -3 1821.30   52.63
   2   2   3 1810.97   57.10
   2   2   4  291.30   26.07
   2   2   5    0.83    5.13
  -2  -2  -5    3.36    3.24
  -2  -2  -6  304.01   16.64
   2   2   6  285.47   30.64
  -2  -2  -7  285.92   16.35
   2   2   7  285.63   31.75
  -2  -2  -8   35.80    6.13
  -2  -2  -9    9.23    3.79
  -2  -2 -10  223.06   11.55
  -2  -2 -11   19.54    3.25
   2   2  11    6.12    2.06
  -2  -3  14    9.52    3.13
  -2  -3  14    9.50    2.38
  -2  -3  13   13.66    3.20
  -2  -3  13   11.99    2.82
  -2  -3  12  114.17    8.52
  -2  -3  12  135.92    9.09
  -2  -3  11    0.96    2.53
  -2  -3  11    1.25    2.46
  -2  -3  10   96.28    8.56
  -2  -3  10  101.99    8.89
  -2  -3  10  109.30    8.58
  -2  -3   9  176.11   10.95
  -2  -3   9  203.70   12.53
  -2  -3   9  210.48   28.89
  -2  -3   9  192.47   11.08
  -2  -3   8   -2.35    2.73
  -2  -3   8   -3.19    7.36
  -2  -3   8   -2.35    2.78
  -2  -3   7  112.59    8.43
  -2  -3   7  108.06   18.26
  -2  -3   6  392.12   31.66
  -2  -3   5    3.74    4.74
  -2  -3   4    3.89    4.15
  -2  -3   4   -2.50    5.67
  -2  -3   3    6.33    5.34
  -2  -3   3   -0.88    3.00
  -2  -3   2   10.82    4.86
  -2  -3   2    2.83    5.27
  -2  -3   1  431.61   30.41
  -2  -3   1  380.96   24.91
  -2  -3   0    0.97    5.77
  -2  -3   0    1.23    4.33
  -2  -3  -1    1.40    4.06
   2   3   2   48.34    9.72
   2   3   3  387.02   29.15
   2   3   4   18.80    7.91
  -2  -3  -4   41.85    6.57
   2   3   5    9.51   13.90
  -2  -3  -5   -1.35    4.29
  -2  -3  -6   98.74   10.12
  -2  -3  -7   40.66    6.65
  -2  -3  -8   15.57    4.14
  -2  -3  -9   16.87    3.70
  -2  -3 -10   22.43    3.39
   2   3  10   16.33    3.15
  -2  -4  14    4.22    2.29
  -2  -4  13   45.62    4.99
  -2  -4  12   62.31    5.68
  -2  -4  11    1.21    2.32
  -2  -4  11    4.57    2.65
  -2  -4  10  131.03   10.00
  -2  -4  10  132.61    9.05
  -2  -4   9   81.76    8.32
  -2  -4   9   77.00    7.12
  -2  -4   8    0.37    2.73
  -2  -4   8   -2.47    3.17
  -2  -4   7   18.59    4.12
  -2  -4   7   17.54    4.13
  -2  -4   6  209.02   11.71
  -2  -4   6  240.16   27.82
  -2  -4   5   -0.10    3.91
  -2  -4   5    2.49    6.34
  -2  -4   4   53.38   12.28
  -2  -4   4   46.10   12.87
  -2  -4   3   78.52   16.07
  -2  -4   3   96.69   15.36
  -2  -4   2  -14.58    8.24
  -2  -4   2   -7.72    5.24
  -2  -4   1  445.92   35.95
  -2  -4   1  435.39   31.55
  -2  -4   0   44.28   10.92
  -2  -4   0   24.94    9.27
  -2  -4  -1   24.99    4.77
  -2  -4  -1   27.55    4.93
  -2  -4  -1   23.76    3.86
  -2  -4  -2   85.85    8.62
  -2  -4  -3  659.44   23.90
  -2  -4  -4    8.92    3.78
  -2  -4  -5   23.54    5.55
  -2  -4  -6   91.50    9.00
  -2  -4  -7  156.95   10.75
  -2  -4  -8    1.76    2.21
  -2  -4  -9   46.40    4.48
  -2  -4  -9   47.66    4.46
  -2  -5  13   15.34    2.98
  -2  -5  12   30.53    3.39
  -2  -5  11   -1.59    1.99
  -2  -5  11   -3.59    2.77
  -2  -5  10   19.90    3.54
  -2  -5  10   23.70    4.45
  -2  -5   9    5.38    2.66
  -2  -5   9    3.30    2.66
  -2  -5   8    9.75    3.08
  -2  -5   8    7.29    3.03
  -2  -5   7    3.60    2.79
  -2  -5   7    3.25    3.19
  -2  -5   7    7.40    3.06
  -2  -5   6   83.49    8.02
  -2  -5   5   11.26    3.89
  -2  -5   5   11.16    6.85
  -2  -5   4    6.86    3.53
  -2  -5   4    8.89    3.66
  -2  -5   4   12.64   10.99
  -2  -5   3  115.50    9.43
  -2  -5   3  124.49   10.30
  -2  -5   3  116.62   19.16
  -2  -5   2    7.62    3.94
  -2  -5   2    3.46    2.98
  -2  -5   2    2.94    9.87
  -2  -5   1    8.72    4.04
  -2  -5   1   10.60   12.21
  -2  -5   1    1.97    4.49
  -2  -5   1    5.30    3.15
  -2  -5   0  102.13    9.39
  -2  -5   0   93.44    9.06
  -2  -5   0  102.05    8.83
  -2  -5  -1   25.02    5.14
  -2  -5  -1   31.97    5.13
  -2  -5  -1   26.79    4.86
  -2  -5  -2    5.81    4.23
  -2  -5  -2    3.46    4.26
  -2  -5  -2    6.23    3.07
  -2  -5  -3  623.10   23.24
  -2  -5  -3  631.76   21.74
  -2  -5  -4   35.45    5.58
  -2  -5  -4   40.62    6.38
  -2  -5  -5   90.61    8.17
  -2  -5  -5   82.30    8.24
  -2  -5  -6  281.44   12.69
  -2  -5  -6  282.14   13.37
  -2  -5  -7  141.08    8.32
  -2  -5  -7  140.94    8.01
  -2  -5  -8   18.29    2.68
  -2  -5  -8   21.88    3.01
  -2  -6  11   11.76    2.08
  -2  -6  11    2.03    1.99
  -2  -6  10  101.08    7.09
  -2  -6  10  101.19    5.55
  -2  -6   9   56.68    5.80
  -2  -6   9   52.07    4.43
  -2  -6   8   14.78    3.68
  -2  -6   7   25.37    4.67
  -2  -6   7   21.41    4.23
  -2  -6   6  517.01   18.95
  -2  -6   6  580.72   19.62
  -2  -6   5    7.54    3.64
  -2  -6   4  100.96    7.90
  -2  -6   4  110.80    9.80
  -2  -6   3  204.48   13.20
  -2  -6   3  196.63   11.62
  -2  -6   2   49.76    6.40
  -2  -6   2   48.40    6.91
  -2  -6   1   28.28    4.92
  -2  -6   1   29.12    5.40
  -2  -6   0  172.07   11.08
  -2  -6   0  157.40   11.04
  -2  -6  -1   57.87    6.77
  -2  -6  -1   65.55    6.50
  -2  -6  -1   61.05    6.56
  -2  -6  -2   73.10    6.43
  -2  -6  -2   84.38    8.06
  -2  -6  -2   88.69    7.14
  -2  -6  -2   73.52    6.81
  -2  -6  -3   80.93    7.86
  -2  -6  -3   89.66    7.10
  -2  -6  -4   -0.25    2.28
  -2  -6  -4    0.74    2.45
  -2  -6  -5   -1.50    2.17
  -2  -6  -5    0.32    1.91
  -2  -6  -6   62.19    4.24
  -2  -6  -6   68.82    4.91
  -2  -6  -6   62.36    4.37
  -2  -7   9    4.30    1.80
  -2  -7   8   39.67    4.19
  -2  -7   7   71.37    5.42
  -2  -7   7   81.10    6.35
  -2  -7   7   69.69    5.91
  -2  -7   6  322.14   12.72
  -2  -7   6  327.74   13.13
  -2  -7   6  344.74   13.04
  -2  -7   5  126.36    8.82
  -2  -7   5  128.46    8.11
  -2  -7   4   83.70    7.72
  -2  -7   3  215.25   11.97
  -2  -7   3  218.85   10.22
  -2  -7   2   64.72    6.71
  -2  -7   2   51.49    5.40
  -2  -7   1   68.51    6.52
  -2  -7   1   63.41    5.97
  -2  -7   0  178.86    9.42
  -2  -7   0  177.03    9.76
  -2  -7   0  178.62    9.92
  -2  -7   0  175.18    9.70
  -2  -7  -1   20.35    3.74
  -2  -7  -1   24.19    3.53
  -2  -7  -1   25.89    3.76
  -2  -7  -1   26.00    3.86
  -2  -7  -2    9.25    2.45
  -2  -7  -2    4.37    1.99
  -2  -7  -3   57.11    4.66
  -2  -7  -3   56.69    4.65
  -2  -7  -4   10.83    2.10
  -2  -7  -4    9.48    1.94
  -2  -8   6   48.60    3.44
  -2  -8   5   24.88    3.27
  -2  -8   5   20.32    2.94
  -2  -8   5   17.54    2.44
  -2  -8   4   -0.70    2.25
  -2  -8   4   -2.78    2.13
  -2  -8   4    2.58    1.61
  -2  -8   3   54.17    4.46
  -2  -8   3   48.14    3.66
  -2  -8   3   57.85    4.83
  -2  -8   2  236.45    8.34
  -2  -8   2  237.25    8.89
  -2  -8   1    7.20    1.63
  -3  10   3  209.67    6.79
   3 -10  -2    9.63    1.99
  -3  10   2   19.32    2.67
   3 -10  -1   36.37    3.61
  -3  10   1   44.76    4.13
   3 -10   0   80.73    5.57
  -3  10   0   88.02    5.74
   3 -10   1   14.09    2.81
  -3  10  -1   13.89    2.43
  -3  10  -2    8.09    2.00
   3 -10   2   11.10    2.42
   3 -10   3   70.00    4.33
  -3  10  -3   66.91    4.48
   3 -10   3   66.99    4.96
   3 -10   4    2.50    1.67
   3 -10   4    1.42    1.78
   3 -10   5   20.68    2.13
   3  -9  -6  108.91    5.61
  -3   9   6   98.46    5.31
  -3   9   5    0.88    1.25
  -3   9   5   -1.75    1.88
   3  -9  -5    1.91    1.26
  -3   9   4   53.71    5.02
   3  -9  -4   47.75    5.27
   3  -9  -3  173.34   10.39
  -3   9   3  181.62   10.15
   3  -9  -2   48.64    5.86
  -3   9   2   42.75    5.38
   3  -9  -1   14.69    3.60
  -3   9   1   10.00    3.25
  -3   9   0   99.55    8.23
   3  -9   0   90.37    8.21
  -3   9  -1   50.33    5.91
   3  -9   1   49.49    6.26
  -3   9  -2   11.10    3.05
  -3   9  -3   25.11    4.24
  -3   9  -4   20.41    3.58
   3  -9   5    1.79    1.86
  -3   9  -5    1.19    1.39
   3  -9   6   50.30    4.64
   3  -9   7   -0.31    1.52
   3  -9   8    9.50    1.86
  -3   8   9    2.07    1.55
  -3   8   8    4.25    1.66
   3  -8  -8   -2.84    1.64
   3  -8  -7   64.43    5.79
  -3   8   7   64.88    6.27
  -3   8   6   45.13    4.79
   3  -8  -6   42.50    5.58
  -3   8   6   42.19    5.50
  -3   8   5   -2.84    3.29
  -3   8   5    2.14    2.09
   3  -8  -5    0.34    1.84
  -3   8   4   58.93    6.73
   3  -8  -4   53.63    6.88
  -3   8   4   37.94    5.97
  -3   8   3  200.64   12.70
  -3   8   3  164.01   11.04
   3  -8  -3  189.22   12.89
  -3   8   3  207.13   13.22
  -3   8   2   26.49    5.13
   3  -8  -2   26.18    5.02
  -3   8   2   28.16    5.32
  -3   8   1   16.72    4.15
  -3   8   1   12.81    3.86
   3  -8  -1   18.08    4.38
  -3   8   0   85.75    8.32
  -3   8   0   78.66    9.11
   3  -8   0   87.80    8.94
   3  -8   1   43.48    6.37
  -3   8  -1   45.39    6.37
  -3   8  -1   39.51    6.92
  -3   8  -2   79.23    8.01
  -3   8  -2   69.34    8.86
   3  -8   2   76.20    8.46
  -3   8  -3   33.98    5.13
   3  -8   3   40.08    6.15
  -3   8  -4   10.18    3.32
  -3   8  -5    6.50    2.50
   3  -8   6    2.83    2.63
  -3   8  -6    3.04    2.55
   3  -8   6    0.69    2.39
   3  -8   7    5.62    2.56
   3  -8   7    4.14    2.39
   3  -8   8   11.41    2.63
   3  -8   8   14.09    2.88
   3  -8   9   26.57    3.23
   3  -8   9   29.85    3.18
  -3   7  10   27.31    3.61
  -3   7  10   23.88    3.01
   3  -7 -10   18.66    2.69
  -3   7   9  100.13    7.82
  -3   7   9   98.89    6.76
  -3   7   8   16.09    3.95
  -3   7   8   15.63    3.39
  -3   7   7   12.81    3.84
  -3   7   6  155.70   10.13
  -3   7   6  150.79   10.26
  -3   7   5   25.28    4.82
   3  -7  -5   26.96    4.82
   3  -7  -4   16.04    3.94
  -3   7   4   19.35    4.28
  -3   7   3  550.55   21.34
   3  -7  -3  597.54   20.77
  -3   7   3  572.66   47.58
   3  -7  -2    2.23    3.28
  -3   7   2    1.44    2.70
  -3   7   1   14.14   11.95
   3  -7  -1    7.27    3.07
  -3   7   1   16.59    4.80
  -3   7   1    8.48    3.33
  -3   7   0  510.48   20.05
  -3   7   0  520.62   44.48
   3  -7   0  487.90   20.63
  -3   7   0  523.79   22.66
   3  -7   0  546.05   41.76
  -3   7  -1  127.59   10.08
  -3   7  -1  133.74   23.76
  -3   7  -1  136.93   12.11
   3  -7   1  130.50   10.76
   3  -7   1  155.56   23.59
   3  -7   2   33.83    5.79
  -3   7  -2   27.24    5.38
  -3   7  -2   47.90   17.14
  -3   7  -2   32.90    6.32
   3  -7   2   33.15   13.64
  -3   7  -3  660.59   22.52
  -3   7  -3  665.86   50.29
   3  -7   3  684.41   24.18
  -3   7  -3  580.61   25.69
   3  -7   3  693.86   46.56
  -3   7  -4    2.79    2.43
  -3   7  -5    0.41    2.16
  -3   7  -6   81.43    7.61
   3  -7   7   69.98    6.95
   3  -7   7   59.67    7.29
   3  -7   8   -0.89    2.08
   3  -7   8   -2.36    3.00
   3  -7   9  196.53   10.38
   3  -7   9  182.29    8.98
   3  -7  10   40.35    4.20
   3  -7  10   45.02    3.96
   3  -7  11    1.47    1.31
  -3   6  12  172.41    6.66
  -3   6  11   10.31    2.61
  -3   6  11    9.88    2.42
  -3   6  10   30.60    4.72
  -3   6  10   34.32    4.99
  -3   6   9  174.13   11.48
  -3   6   8   31.16    5.50
  -3   6   7   15.10    4.07
  -3   6   7   11.05    3.92
  -3   6   6  151.63   26.56
  -3   6   6  133.03   10.49
  -3   6   6  161.87   12.09
  -3   6   5   82.36   19.97
  -3   6   5   79.06    8.63
  -3   6   5   80.21    8.72
  -3   6   4   92.33   20.11
  -3   6   4   81.14    8.33
  -3   6   4   84.63    8.69
  -3   6   3   32.70    5.20
  -3   6   3   30.26    9.15
  -3   6   2   25.46    8.83
  -3   6   1   48.99   12.69
  -3   6   0   64.71   14.72
  -3   6  -1  498.33   39.59
   3  -6   1  473.52   33.87
  -3   6  -2  209.12   12.18
   3  -6   2  202.01   22.07
  -3   6  -2  198.83   26.33
  -3   6  -2  207.99   14.01
  -3   6  -3    0.85    1.95
  -3   6  -3    9.48    8.04
   3  -6   3    1.98    1.92
  -3   6  -3    1.53    2.58
  -3   6  -4  151.99   10.54
  -3   6  -4  145.69   12.70
  -3   6  -5   -1.59    2.75
  -3   6  -6   18.83    4.31
   3  -6   7   54.05    6.45
   3  -6   7   52.31    7.29
   3  -6   8   16.09    3.93
   3  -6   8   20.44    4.84
   3  -6   9    1.38    2.18
   3  -6   9    4.76    3.15
   3  -6  10    6.42    2.28
   3  -6  10    9.16    3.04
   3  -6  11   12.25    2.68
   3  -6  11   10.86    3.16
   3  -6  11   14.22    2.55
  -3   5  13    4.86    1.77
  -3   5  12   47.09    4.43
  -3   5  12   54.04    5.33
  -3   5  11   91.12    8.04
  -3   5  11   80.79    7.40
  -3   5  10  104.83    9.45
  -3   5  10  105.20    9.38
  -3   5   9    6.47    2.88
  -3   5   9    9.66    3.94
  -3   5   8    5.00    4.19
  -3   5   8   -0.25    2.11
  -3   5   8    0.96    2.93
  -3   5   7   26.30    5.76
  -3   5   7   23.50   12.86
  -3   5   7   21.26    5.52
  -3   5   7   14.96    4.89
  -3   5   6  179.61   12.23
  -3   5   6  172.12   26.65
  -3   5   6  180.89   13.47
  -3   5   6  201.32   13.28
  -3   5   5   16.99    6.95
  -3   5   5   17.95    6.90
  -3   5   4   43.51   12.58
  -3   5   3    0.49    5.08
  -3   5   2   16.18    6.54
  -3   5   1    2.33    4.90
  -3   5   0  142.31   19.41
  -3   5  -1    4.53    3.99
   3  -5   2   83.74   12.76
  -3   5  -2   84.93   15.24
  -3   5  -3   29.24    9.78
   3  -5   3   16.90    5.37
  -3   5  -4   35.09   11.31
  -3   5  -5    0.95    2.05
   3  -5   5   15.29    8.42
  -3   5  -6   18.61    4.60
   3  -5   6   -5.99   11.02
   3  -5   7   23.38    4.59
   3  -5   7   29.04   11.50
   3  -5   7   13.96    4.45
   3  -5   8   -0.28    2.54
   3  -5   8    0.20    3.03
   3  -5   9    3.77    2.94
   3  -5   9    0.57    3.20
   3  -5  10    1.15    2.24
   3  -5  10    1.95    2.67
   3  -5  11    1.11    1.98
   3  -5  12    9.51    2.42
   3  -5  12    6.17    2.40
  -3   5 -12    1.68    1.72
  -3   4  13  173.25    9.01
  -3   4  12  100.81    8.45
  -3   4  12   99.40    9.20
  -3   4  11   -1.20    2.40
  -3   4  11    5.71    3.42
  -3   4  11    1.77    2.40
  -3   4  11    0.88    2.10
  -3   4  11   -0.75    2.55
  -3   4  10  259.63   15.22
  -3   4  10  260.97   14.82
  -3   4  10  262.54   15.04
  -3   4  10  250.95   15.08
  -3   4  10  296.64   18.18
  -3   4   9  134.26   11.47
  -3   4   9  109.75   24.86
  -3   4   9  141.23   11.63
  -3   4   9  156.31   13.35
  -3   4   9  141.31   11.16
  -3   4   8  690.54   24.28
  -3   4   8  776.06   29.16
  -3   4   8  671.89   56.03
  -3   4   8  699.82   24.72
  -3   4   7  421.35   20.95
  -3   4   7  397.98   17.51
  -3   4   7  372.98   38.79
  -3   4   7  422.07   18.35
  -3   4   6  244.43   29.25
  -3   4   5  965.57   53.24
  -3   4   5  891.89   42.18
  -3   4   4   13.05    6.41
  -3   4   4    8.84    5.31
  -3   4   3    9.86    4.89
  -3   4   2 1509.52   56.75
  -3   4   1   65.86   11.68
  -3   4   0   74.16   12.22
  -3   4  -1  139.87   17.10
   3  -4   2  148.44   13.37
  -3   4  -2  153.16   18.55
  -3   4  -3  289.24   26.23
   3  -4   3  278.74   18.09
  -3   4  -3  289.61   24.65
  -3   4  -4  101.08   14.98
   3  -4   5   29.04    8.84
   3  -4   6  186.11   10.12
   3  -4   6  202.28   25.17
   3  -4   7  149.32    9.52
   3  -4   7  138.20   23.33
   3  -4   7  135.57   11.23
   3  -4   8    3.94    2.61
   3  -4   8    5.88    3.18
   3  -4   9   95.19    9.03
   3  -4  10   12.49    3.90
   3  -4  11   42.08    5.10
  -3   4 -12    8.84    2.61
   3  -4  12   11.43    2.39
  -3   3  14   -4.70    2.22
  -3   3  13   86.54    8.18
  -3   3  13   63.86    5.91
  -3   3  13   93.11    7.35
  -3   3  13   79.76    6.77
  -3   3  12   25.58    4.66
  -3   3  12   33.14    5.56
  -3   3  12   38.92    6.55
  -3   3  12   35.70    5.64
  -3   3  11   -1.10    2.13
  -3   3  11    1.55    2.72
  -3   3  11    1.00    2.56
  -3   3  10   33.17    5.58
  -3   3  10   41.43    6.26
  -3   3  10   48.39    7.56
  -3   3  10   41.15    6.73
  -3   3   9  264.91   15.09
  -3   3   9  259.83   16.76
  -3   3   9  227.77   13.94
  -3   3   8   50.45    6.60
  -3   3   8   64.42   16.98
  -3   3   8   56.96    7.08
  -3   3   7   95.04   18.84
  -3   3   6  282.92   28.34
  -3   3   5  167.63   16.54
  -3   3   5  161.89   19.87
  -3   3   4   83.97   13.43
  -3   3   4   81.70   11.73
  -3   3   3  468.13   29.27
  -3   3   3  387.12   25.53
  -3   3   2  108.46   13.44
  -3   3   2   95.11   13.16
  -3   3   1  111.88   14.00
  -3   3   1  119.33   13.65
  -3   3   0    6.84    3.81
  -3   3   0    4.53    4.02
  -3   3  -1    8.61    4.58
  -3   3  -1    4.95    3.96
  -3   3  -2  352.00   23.75
   3  -3   2  353.62   14.95
  -3   3  -2  347.05   24.79
  -3   3  -3    6.65    3.77
   3  -3   4    2.67    4.20
  -3   3  -4   -0.37    3.88
   3  -3   5  121.60   17.61
   3  -3   6   75.18   15.47
   3  -3   7  145.53   22.53
   3  -3   7  134.78   10.35
   3  -3   8  122.44   21.09
   3  -3   8  136.67   10.62
   3  -3   9   27.14    5.05
   3  -3  10    8.81    3.14
   3  -3  11   -2.11    2.64
  -3   3 -11    2.32    2.85
   3  -3  12   25.59    3.34
   3  -3  12   27.71    3.80
  -3   3 -12   35.02    3.99
  -3   2  14   17.83    3.51
  -3   2  14   11.98    2.50
  -3   2  14   19.25    3.22
  -3   2  14   15.77    3.25
  -3   2  13   50.34    6.24
  -3   2  13   58.58    6.04
  -3   2  13   59.72    7.42
  -3   2  12   55.63    7.18
  -3   2  12   56.09    6.91
  -3   2  12   57.73    7.88
  -3   2  11   14.27    4.17
  -3   2  11   11.92    4.26
  -3   2  11   11.70    3.77
  -3   2  10  113.34   24.93
  -3   2  10  133.72   10.81
  -3   2  10  130.58   11.33
  -3   2  10  126.34   10.60
  -3   2   9  128.45   19.34
  -3   2   9  110.90    9.84
  -3   2   9  108.43    9.35
  -3   2   9  110.27    9.53
  -3   2   8   23.80    8.57
  -3   2   7  307.29   24.19
  -3   2   6  362.85   21.18
  -3   2   6  376.98   29.58
  -3   2   6  406.23   24.93
  -3   2   5   94.41   13.58
  -3   2   4   40.23    7.85
  -3   2   4   50.30    9.02
  -3   2   4   40.24    5.99
  -3   2   3  121.06   13.14
  -3   2   3  128.35   13.44
  -3   2   3  114.49   10.16
  -3   2   2   74.22    9.72
  -3   2   2   75.64   10.57
  -3   2   1    3.04    3.53
  -3   2   1    4.72    3.38
  -3   2   0   10.70    3.92
  -3   2   0   11.65    4.48
  -3   2  -1  126.83   12.49
  -3   2  -1  128.45   13.43
  -3   2  -2 1086.78   37.93
   3  -2   3   57.28   10.07
   3  -2   4    4.02    4.51
   3  -2   5  538.79   35.59
   3  -2   6  448.39   34.78
   3  -2   7   68.30   16.00
   3  -2   7   96.94    8.37
   3  -2   8  258.77   29.15
   3  -2   8  311.69   14.46
   3  -2   9   64.58    7.05
  -3   2 -10  207.18   13.07
   3  -2  10  178.94   10.23
  -3   2 -11    3.07    2.57
   3  -2  12   73.16    5.70
  -3   2 -12   81.62    5.70
  -3   1  15   24.00    3.34
  -3   1  15   32.73    3.67
  -3   1  14    2.52    2.41
  -3   1  14    3.61    2.09
  -3   1  13   -0.10    2.67
  -3   1  12   61.62    7.94
  -3   1  12   66.92    7.81
  -3   1  11    2.05    2.83
  -3   1  11    2.15    2.99
  -3   1  11    7.55    3.97
  -3   1  11    9.07    3.33
  -3   1  10    2.99    3.36
  -3   1  10    2.71    2.87
  -3   1   9    4.29    2.51
  -3   1   9   -3.69    3.52
  -3   1   8  157.49   20.35
  -3   1   7  246.60   18.90
  -3   1   7  281.39   24.98
  -3   1   6   -1.57    3.41
  -3   1   6    2.56    3.32
  -3   1   6   -0.16    2.11
  -3   1   5  215.08   18.29
  -3   1   5  190.30   15.44
  -3   1   4   19.94    5.43
  -3   1   4   19.09    5.94
  -3   1   4   16.26    5.13
  -3   1   4   12.55    5.62
  -3   1   3   15.80    5.43
  -3   1   3   22.81    5.46
  -3   1   3   22.91    5.04
  -3   1   3   21.53    5.92
  -3   1   3   18.46    4.55
  -3   1   2 2320.20   56.85
  -3   1   2 2233.36   40.37
  -3   1   2 2201.66   48.06
  -3   1   1   25.22    6.84
  -3   1   1   26.02    4.42
  -3   1   0   31.87    5.33
  -3   1   0   37.85    7.97
   3  -1   1  205.05   14.43
  -3   1  -1  209.35   15.93
  -3   1  -1  223.93   17.37
   3  -1   2  325.89   20.50
  -3   1  -2  305.93   19.39
   3  -1   3   10.01    5.00
  -3   1  -3    3.36    3.26
   3  -1   4  145.04   17.23
   3  -1   5   29.86    8.48
   3  -1   6  148.43   20.11
   3  -1   7   -0.02   10.92
  -3   1  -8   61.94    8.36
  -3   1  -9   68.81    8.41
  -3   1 -10   40.00    5.98
   3  -1  11   43.54    5.13
  -3   1 -11   54.09    5.90
   3  -1  12   32.22    3.55
  -3   1 -12   51.28    4.36
  -3   0  15   33.17    3.74
  -3   0  15   26.78    3.70
  -3   0  14   18.57    3.89
  -3   0  13    0.88    2.77
  -3   0  13    3.03    2.53
  -3   0  12   42.45    6.54
  -3   0  12   35.39    6.29
  -3   0  12   38.12    6.77
  -3   0  11   33.77    6.05
  -3   0  11   34.99    5.98
  -3   0  10    8.12    3.14
  -3   0  10   10.54   11.43
  -3   0  10   15.71    4.20
  -3   0  10   11.47    4.04
  -3   0   9   18.21    3.63
  -3   0   9   26.35    4.95
  -3   0   9   23.47    4.25
  -3   0   9   16.82    7.35
  -3   0   8    7.04    4.59
  -3   0   7  123.64   17.14
  -3   0   6    6.87    5.09
  -3   0   6    7.83    4.58
  -3   0   5    2.63    2.70
  -3   0   5   -5.37    4.07
  -3   0   4   13.90    5.04
  -3   0   4    8.05    2.96
  -3   0   4   11.46    4.81
  -3   0   4   10.26    4.87
  -3   0   3 1124.42   35.05
  -3   0   3 1128.00   39.94
  -3   0   3 1080.17   37.19
  -3   0   3 1125.12   38.18
  -3   0   2   48.16    8.84
  -3   0   2   48.40    8.76
  -3   0   2   39.82    6.17
  -3   0   2   47.85    7.99
   3   0  -1  100.66    6.39
  -3   0   1  103.26   12.46
  -3   0   1   95.00    7.76
  -3   0   1  106.36   11.82
  -3   0   1  104.58   12.06
  -3   0   0    8.60    3.44
   3   0   0    9.67    3.71
  -3   0   0    6.95    3.79
  -3   0   0   14.21    5.19
  -3   0  -1    5.38    3.11
   3   0   1    7.24    4.39
  -3   0  -1    5.33    3.99
  -3   0  -1    7.92    4.36
   3   0   2   52.03    8.59
  -3   0  -2   55.12   10.17
   3   0   3   72.30   11.06
  -3   0  -3   59.33   10.53
   3   0   4   14.05    6.83
   3   0   5  218.31   22.19
   3   0   6   67.95   14.94
  -3   0  -6   71.53    8.42
  -3   0  -7   20.39    5.42
   3   0   7   12.47   11.30
  -3   0  -8  130.82   11.35
  -3   0  -9  245.58   14.33
   3   0  10   20.47    4.06
  -3   0 -10   20.44    4.07
  -3   0 -11   51.31    5.14
  -3  -1  15   23.73    3.22
  -3  -1  15   20.69    3.22
  -3  -1  14    4.58    2.52
  -3  -1  14    6.52    2.55
  -3  -1  13  139.13   11.02
  -3  -1  13  157.82   10.44
  -3  -1  12  123.60    9.87
  -3  -1  12  122.03    9.86
  -3  -1  11   39.99    5.55
  -3  -1  11   38.18    5.91
  -3  -1  11   53.95    7.32
  -3  -1  10  177.60   11.68
  -3  -1  10  193.99   12.61
  -3  -1  10  153.59   25.01
  -3  -1  10  177.60   10.77
  -3  -1   9  159.50   10.77
  -3  -1   9  177.89   11.52
  -3  -1   9  152.61   23.36
  -3  -1   9  180.50   10.94
  -3  -1   9  171.20   10.10
  -3  -1   8   12.35    5.71
  -3  -1   7  131.34   18.21
  -3  -1   6   49.22    9.32
  -3  -1   6   50.76   11.19
  -3  -1   5    0.95    4.30
  -3  -1   5    5.39    3.15
  -3  -1   4   82.38   12.50
  -3  -1   4   73.87   10.92
  -3  -1   3 1329.82   41.01
  -3  -1   3 1453.08   48.08
  -3  -1   2  742.50   27.71
  -3  -1   2  782.43   35.54
  -3  -1   1   74.85    8.16
  -3  -1   1   77.78   11.62
  -3  -1   1   67.35   10.47
  -3  -1   0  518.08   29.61
  -3  -1   0  575.10   30.04
   3   1   1   -1.24    3.39
  -3  -1  -1    5.21    4.50
  -3  -1  -1    2.23    3.75
   3   1   2    9.12    4.25
  -3  -1  -2   11.98    6.33
  -3  -1  -2   14.35    5.84
  -3  -1  -3  534.42   32.02
  -3  -1  -3  561.65   31.43
   3   1   3  590.48   33.22
   3   1   4   21.48    7.56
   3   1   5   29.06   10.11
  -3  -1  -5   24.56    5.16
   3   1   6   72.91   17.07
  -3  -1  -6   87.91    9.33
  -3  -1  -7   -0.96    3.70
  -3  -1  -8   60.27    7.73
  -3  -1  -9   62.26    7.20
  -3  -1 -10   30.31    4.49
  -3  -1 -11   18.07    2.82
  -3  -2  15   39.30    3.72
  -3  -2  14   -2.38    1.86
  -3  -2  14   -1.24    2.21
  -3  -2  13   11.63    3.30
  -3  -2  13    3.75    2.82
  -3  -2  12  346.05   14.98
  -3  -2  12  363.71   14.54
  -3  -2  11   29.36    4.74
  -3  -2  11   20.40    4.56
  -3  -2  10    6.43    3.10
  -3  -2  10    5.65    2.80
  -3  -2  10    6.11    3.04
  -3  -2   9   74.44   17.56
  -3  -2   9   76.88    7.66
  -3  -2   9   74.22    7.05
  -3  -2   8   35.50    4.68
  -3  -2   8   32.41   12.15
  -3  -2   8   33.63    5.10
  -3  -2   7  222.33   25.34
  -3  -2   7  171.30   19.91
  -3  -2   6    1.37    5.89
  -3  -2   6   16.40    6.89
  -3  -2   5   12.74    7.38
  -3  -2   5    8.19    5.52
  -3  -2   4    9.59    6.78
  -3  -2   4    2.90    3.90
  -3  -2   3   -2.07    4.16
  -3  -2   3    4.61    3.36
  -3  -2   2   60.78   11.42
  -3  -2   2   47.91    8.90
  -3  -2   1   37.48    9.38
  -3  -2   1   28.64    7.13
  -3  -2   0  122.22   15.92
  -3  -2  -1  106.24   15.16
  -3  -2  -2   34.90    9.60
  -3  -2  -3  159.49   11.55
  -3  -2  -4   82.45    8.82
  -3  -2  -5    3.39    3.19
  -3  -2  -6  101.50    9.98
  -3  -2  -7    7.33    3.65
  -3  -2  -8    7.52    3.39
  -3  -2  -9  134.01    8.96
  -3  -2 -10   36.40    3.89
  -3  -2 -10   32.74    3.49
  -3  -3  14   -0.85    1.95
  -3  -3  13   -2.50    2.81
  -3  -3  12  171.52    9.26
  -3  -3  11   14.36    3.47
  -3  -3  10   11.94    3.60
  -3  -3  10    5.25    2.26
  -3  -3   9   39.45    5.12
  -3  -3   9   47.59    6.20
  -3  -3   8   24.16    3.84
  -3  -3   8   31.34    4.99
  -3  -3   7    5.26    9.91
  -3  -3   7    2.95    3.41
  -3  -3   7    2.54    2.41
  -3  -3   6   18.48    8.18
  -3  -3   6   38.27    5.86
  -3  -3   6   43.08    5.52
  -3  -3   6   46.85   12.29
  -3  -3   6   44.79    5.39
  -3  -3   6   40.95    5.54
  -3  -3   5    2.09    7.65
  -3  -3   5   -5.04    5.33
  -3  -3   4    8.43    6.52
  -3  -3   4    4.16    4.63
  -3  -3   3   32.23   10.71
  -3  -3   3   37.16    9.64
  -3  -3   2   46.97   11.80
  -3  -3   2   65.54   11.89
  -3  -3   1  208.30   24.02
  -3  -3   0  109.53   18.64
  -3  -3  -1   -2.84    8.93
  -3  -3  -1    8.43    3.47
  -3  -3  -1    6.07    2.76
  -3  -3  -1    7.22    3.60
  -3  -3  -1    6.10    2.41
  -3  -3  -2  145.16   20.66
  -3  -3  -2  146.79   11.16
  -3  -3  -2  157.74   11.50
  -3  -3  -3  344.63   16.90
  -3  -3  -3  296.72   16.31
  -3  -3  -4   85.83    9.30
  -3  -3  -5   61.12    7.89
  -3  -3  -6   92.35    9.00
  -3  -3  -7   58.23    6.87
  -3  -3  -8    6.07    2.66
  -3  -3  -8    7.70    2.88
  -3  -3  -9   86.37    5.79
  -3  -3  -9   80.59    5.27
  -3  -4  13    1.02    1.59
  -3  -4  12   58.75    6.85
  -3  -4  12   54.70    4.66
  -3  -4  11   -2.15    2.29
  -3  -4  11    1.24    1.85
  -3  -4  10   18.03    3.47
  -3  -4  10   18.44    4.11
  -3  -4   9   65.03    7.28
  -3  -4   9   60.42    5.93
  -3  -4   8   79.85    7.83
  -3  -4   7   32.55    5.29
  -3  -4   7   24.98    4.63
  -3  -4   7   31.75    4.98
  -3  -4   6   58.26    7.08
  -3  -4   6   71.14   16.94
  -3  -4   6   78.68    7.58
  -3  -4   6   61.63    6.54
  -3  -4   5    6.51    9.10
  -3  -4   5   19.46    5.05
  -3  -4   5   24.11   13.44
  -3  -4   5   29.66    5.16
  -3  -4   5   24.35    5.06
  -3  -4   4    3.85    4.17
  -3  -4   4    1.51    2.78
  -3  -4   4   -9.12   12.87
  -3  -4   4    5.83    4.05
  -3  -4   3  212.87   13.05
  -3  -4   3  216.37   25.21
  -3  -4   3  198.86   26.79
  -3  -4   3  235.17   13.06
  -3  -4   3  199.83   12.28
  -3  -4   2  115.25   20.41
  -3  -4   2  129.63   10.20
  -3  -4   2  127.22    9.85
  -3  -4   2  127.42   10.68
  -3  -4   1    4.49    7.43
  -3  -4   1   13.37    3.99
  -3  -4   1   10.20    3.84
  -3  -4   1   13.10    4.17
  -3  -4   1   10.84    4.14
  -3  -4   0  362.24   16.12
  -3  -4   0  315.65   15.42
  -3  -4   0  367.63   16.55
  -3  -4   0  364.40   17.24
  -3  -4   0  344.64   34.31
  -3  -4  -1    3.20    3.48
  -3  -4  -1    5.52    3.27
  -3  -4  -1   -0.93    2.54
  -3  -4  -1    7.16    3.13
  -3  -4  -2   49.16    6.62
  -3  -4  -2   55.69    6.82
  -3  -4  -2   57.64    7.05
  -3  -4  -3  770.41   24.93
  -3  -4  -3  757.93   25.39
  -3  -4  -4    5.11    3.67
  -3  -4  -4    4.41    3.46
  -3  -4  -5    3.90    2.97
  -3  -4  -5    4.88    3.10
  -3  -4  -6  177.48   10.58
  -3  -4  -6  180.49   10.41
  -3  -4  -7  120.39    7.65
  -3  -4  -7  114.77    7.30
  -3  -4  -8   11.63    2.33
  -3  -4  -8   16.97    2.69
  -3  -5  12    8.23    2.66
  -3  -5  12   14.79    2.86
  -3  -5  11   11.33    2.96
  -3  -5  10   34.97    5.28
  -3  -5  10   42.35    5.01
  -3  -5   9   17.82    4.03
  -3  -5   9   18.38    3.73
  -3  -5   8   -1.61    2.68
  -3  -5   8    0.46    2.06
  -3  -5   7   44.72    6.31
  -3  -5   7   39.66    5.67
  -3  -5   7   51.52    6.12
  -3  -5   6   48.19    6.50
  -3  -5   6   56.09    6.29
  -3  -5   6   53.23    6.32
  -3  -5   5   10.48    4.08
  -3  -5   5    4.66    2.53
  -3  -5   4   51.12    7.38
  -3  -5   4   61.01    6.91
  -3  -5   3    5.93    3.24
  -3  -5   3    3.34    2.49
  -3  -5   3    2.01    3.08
  -3  -5   2   -0.33    3.06
  -3  -5   2   -2.79    3.66
  -3  -5   2    4.86    2.55
  -3  -5   2    0.36    2.48
  -3  -5   1   -1.51    2.98
  -3  -5   1    1.39    3.41
  -3  -5   0   12.38    4.30
  -3  -5   0    3.69    3.11
  -3  -5   0    4.34    2.72
  -3  -5  -1   12.47    4.09
  -3  -5  -1   13.57    4.15
  -3  -5  -1   14.69    4.04
  -3  -5  -1   22.47    4.61
  -3  -5  -2  177.34   10.92
  -3  -5  -2  166.33   11.02
  -3  -5  -3    0.22    2.86
  -3  -5  -3    1.20    2.51
  -3  -5  -4    4.17    2.65
  -3  -5  -4   -2.51    2.52
  -3  -5  -5   13.21    2.89
  -3  -5  -5    9.16    2.80
  -3  -5  -5    9.33    2.47
  -3  -5  -6   10.57    2.26
  -3  -5  -6   12.59    2.48
  -3  -6  11   26.03    2.99
  -3  -6  10    1.10    1.34
  -3  -6   9   17.51    2.83
  -3  -6   8    1.29    1.81
  -3  -6   7   25.70    3.99
  -3  -6   7   26.45    4.03
  -3  -6   7   35.46    4.54
  -3  -6   6  146.41    9.51
  -3  -6   6  146.43    8.83
  -3  -6   6  158.03   10.01
  -3  -6   5    4.47    3.41
  -3  -6   5    2.97    2.92
  -3  -6   5    9.56    2.77
  -3  -6   5   12.78    3.44
  -3  -6   4   13.12    4.47
  -3  -6   4   18.77    4.46
  -3  -6   4   18.53    3.66
  -3  -6   3   59.50    6.99
  -3  -6   3   59.37    7.02
  -3  -6   3   61.08    6.34
  -3  -6   2    6.63    3.55
  -3  -6   2    8.97    3.48
  -3  -6   2   10.00    3.10
  -3  -6   1    9.22    3.77
  -3  -6   1   12.51    3.58
  -3  -6   1    5.49    2.71
  -3  -6   1   10.95    3.31
  -3  -6   0  133.82    8.51
  -3  -6   0  128.76    8.43
  -3  -6   0  126.95    7.68
  -3  -6   0  132.64    9.00
  -3  -6   0  133.96    9.15
  -3  -6  -1    5.67    2.33
  -3  -6  -1    3.96    2.26
  -3  -6  -1    6.49    2.25
  -3  -6  -1    9.64    3.00
  -3  -6  -2  159.38    8.71
  -3  -6  -2  165.47    9.00
  -3  -6  -3   31.90    3.72
  -3  -6  -3   30.31    3.74
  -3  -6  -4   70.23    4.68
  -3  -6  -4   71.24    4.53
  -3  -7   7  150.37    6.24
  -3  -7   6   18.45    2.68
  -3  -7   6   21.68    3.28
  -3  -7   5   45.53    3.78
  -3  -7   5   46.87    4.61
  -3  -7   4   57.57    5.16
  -3  -7   4   52.27    3.97
  -3  -7   4   55.07    5.23
  -3  -7   3   91.25    6.16
  -3  -7   3   80.58    4.78
  -3  -7   3   87.05    6.45
  -3  -7   3   76.95    5.18
  -3  -7   2  182.44    8.69
  -3  -7   2  159.73    7.37
  -3  -7   1   52.23    4.68
  -3  -7   1   45.98    4.03
   3   7   0   26.60    2.85
  -3  -7   0   81.52    5.15
  -3  -7  -1   54.59    3.88
   4 -10  -4   27.58    3.01
  -4  10   3  120.78    5.97
   4 -10  -3  105.68    6.37
  -4  10   2   53.60    4.56
   4 -10  -2   44.98    4.41
  -4  10   1   27.09    3.48
   4 -10  -1   26.45    3.50
  -4  10   0    3.77    1.71
  -4  10  -1  140.03    7.57
  -4  10  -2   38.23    3.87
  -4  10  -3   30.83    3.45
   4 -10   4   14.86    2.37
  -4  10  -4   11.48    2.07
   4 -10   4   10.00    2.29
   4 -10   5    0.72    1.42
   4  -9  -7   19.11    2.67
  -4   9   7   15.83    2.54
   4  -9  -6   72.41    5.77
  -4   9   6   61.18    4.92
   4  -9  -5    2.52    1.65
  -4   9   5    3.05    1.47
  -4   9   5    4.00    1.44
  -4   9   4    9.26    2.38
   4  -9  -4    5.92    2.32
  -4   9   4    3.65    1.93
  -4   9   3  157.31    9.60
   4  -9  -3  171.07   10.94
  -4   9   3  165.11   10.91
  -4   9   2    1.31    1.78
   4  -9  -2    1.08    1.98
  -4   9   2    2.68    2.01
  -4   9   1   13.07    3.46
  -4   9   1   15.49    4.00
   4  -9  -1   13.33    3.50
  -4   9   0   15.62    3.65
  -4   9   0   20.53    4.48
   4  -9   0   20.60    4.12
   4  -9   1   17.73    3.87
  -4   9  -1   13.41    3.44
  -4   9  -2   33.40    4.93
  -4   9  -3   39.47    5.13
  -4   9  -4    3.13    1.80
   4  -9   5   38.39    4.39
  -4   9  -5   39.69    4.42
   4  -9   5   38.75    4.47
   4  -9   6  121.00    6.67
   4  -9   6  131.41    6.90
   4  -9   7    1.84    1.69
   4  -9   7    2.68    1.90
   4  -8  -9    1.96    1.62
  -4   8   9   -1.87    1.52
   4  -8  -8   -0.33    1.56
  -4   8   8    1.46    1.54
  -4   8   7  255.23   12.76
  -4   8   6   84.52    7.82
  -4   8   5   33.59    4.71
  -4   8   5   31.97    5.43
  -4   8   4  208.73   12.06
  -4   8   4  187.43   12.13
   4  -8  -4  199.67   13.23
  -4   8   3  630.34   21.77
  -4   8   3  617.24   21.20
  -4   8   3  674.86   25.44
   4  -8  -3  632.97   23.61
  -4   8   2    0.93    2.06
   4  -8  -2    0.57    2.28
  -4   8   2    1.71    2.57
  -4   8   1  209.74   12.98
   4  -8  -1  197.02   13.15
  -4   8   1  223.80   15.20
  -4   8   0  261.39   16.63
  -4   8   0  285.41   15.10
   4  -8   0  288.47   15.76
  -4   8  -1  218.72   13.16
   4  -8   1  222.37   13.69
  -4   8  -1  211.39   15.30
  -4   8  -2   30.93    5.19
  -4   8  -2   32.56    6.56
   4  -8   2   26.50    4.97
  -4   8  -3  317.00   15.41
  -4   8  -4   45.94    5.95
  -4   8  -5    1.38    1.94
   4  -8   6   58.28    5.80
  -4   8  -6   48.35    5.33
   4  -8   6   57.38    6.34
   4  -8   7   57.41    5.21
   4  -8   7   65.31    6.15
   4  -8   8   -0.88    1.73
   4  -8   8    1.44    1.88
   4  -8   9   29.49    3.31
  -4   7  11   -1.53    1.19
  -4   7  10   25.64    3.67
  -4   7  10   26.56    3.50
  -4   7   9    5.29    2.41
  -4   7   9   10.79    2.74
  -4   7   8    3.27    2.59
  -4   7   8    1.57    2.57
  -4   7   7   42.79    6.36
  -4   7   7   37.21    5.74
  -4   7   6   47.72    6.94
  -4   7   6   44.14    6.35
  -4   7   5   10.98    3.49
  -4   7   5    6.96    3.51
  -4   7   5   10.93    2.61
  -4   7   4   78.41    7.75
  -4   7   4   64.21    7.81
  -4   7   3  244.65   13.76
  -4   7   3  209.89   13.38
  -4   7   3  239.85   31.72
  -4   7   2   67.77    7.54
  -4   7   2   44.92   14.56
  -4   7   2   35.08   14.28
  -4   7   1   27.40   13.74
  -4   7   1   25.99    4.61
   4  -7  -1   20.64    4.64
  -4   7   1   16.73   10.73
  -4   7   0    8.87    3.20
   4  -7   0   10.37    3.34
  -4   7   0    6.74    8.96
  -4   7   0    7.33    3.70
  -4   7   0    3.00    6.27
   4  -7   0   13.45    9.80
  -4   7  -1 1033.19   28.32
  -4   7  -1 1007.79   63.26
  -4   7  -1 1036.57   33.09
   4  -7   1 1019.01   28.74
  -4   7  -1  888.10   61.47
  -4   7  -2   36.82    5.81
   4  -7   2   33.44    5.48
  -4   7  -2   41.52    7.25
  -4   7  -3    2.22    2.19
  -4   7  -3    2.35    2.94
   4  -7   3    4.01    3.09
  -4   7  -4   60.30    7.03
  -4   7  -5   58.61    7.01
   4  -7   6    0.54    2.74
  -4   7  -6    7.54    2.82
   4  -7   7   16.12    3.38
  -4   7  -7   11.49    3.15
   4  -7   7   15.16    4.49
   4  -7   8    0.95    1.93
   4  -7   8    5.48    2.58
   4  -7   9    3.13    1.76
   4  -7   9   -0.76    1.96
   4  -7  10    5.61    2.21
  -4   6  12   46.86    3.65
  -4   6  12   55.69    4.62
  -4   6  11    3.79    1.90
  -4   6  11    5.55    2.38
  -4   6  10   63.00    6.93
  -4   6  10   71.78    7.22
  -4   6  10   66.08    6.23
  -4   6   9   -2.58    2.50
  -4   6   9    4.78    2.98
  -4   6   9    0.40    2.71
  -4   6   8   37.00    6.30
  -4   6   8   36.51    5.85
  -4   6   8   40.20    6.12
  -4   6   7   11.63    3.54
  -4   6   7   13.31    4.41
  -4   6   7   16.94    4.79
  -4   6   6  102.48   10.27
  -4   6   6   95.00    9.15
  -4   6   5    3.99    9.52
  -4   6   5    0.34    2.77
  -4   6   5    0.69    3.42
  -4   6   4   97.72    8.64
  -4   6   4   80.45    8.35
  -4   6   4   80.90    8.72
  -4   6   4   91.64   19.75
  -4   6   4   91.88    9.17
  -4   6   4   71.89   16.67
  -4   6   3  134.40    9.62
  -4   6   3  131.28   10.60
  -4   6   3  116.23    9.08
  -4   6   3  130.80   21.96
  -4   6   3  120.85   20.87
  -4   6   3  125.31   10.10
  -4   6   2   33.91    5.15
  -4   6   2   26.92    9.99
  -4   6   2   11.34    6.80
  -4   6   1  100.69    8.53
  -4   6   1  103.10   18.69
  -4   6   1   91.63   18.67
  -4   6   0  339.62   15.29
  -4   6   0  362.10   34.95
  -4   6   0  285.81   32.32
  -4   6  -1  738.41   22.68
  -4   6  -1  751.24   50.41
  -4   6  -1  663.85   48.50
  -4   6  -1  760.70   26.63
   4  -6   1  731.26   40.04
  -4   6  -2  202.74   12.09
   4  -6   2  187.63   11.47
  -4   6  -2  160.69   23.87
  -4   6  -2  192.22   26.21
  -4   6  -2  208.24   14.27
  -4   6  -3   53.55    6.59
  -4   6  -3   65.37   16.89
  -4   6  -3   49.01    7.41
  -4   6  -3   53.74   14.88
  -4   6  -4  263.36   14.14
  -4   6  -5   87.52    8.26
   4  -6   5   77.24   17.99
   4  -6   6   74.84    7.07
  -4   6  -6   82.25    8.10
   4  -6   7   65.14    6.46
  -4   6  -7   57.37    6.58
   4  -6   7   63.33    7.82
   4  -6   8    5.04    2.57
   4  -6   8    3.55    3.17
   4  -6   9    0.51    2.28
   4  -6  10   37.96    4.38
   4  -6  11    2.57    1.64
  -4   6 -11    3.37    1.56
  -4   5  13  182.88    8.06
  -4   5  12   73.00    5.68
  -4   5  12   78.58    5.92
  -4   5  12   86.04    7.02
  -4   5  11    1.75    1.76
  -4   5  11    3.97    2.47
  -4   5  11    4.58    2.99
  -4   5  10  420.60   18.68
  -4   5  10  403.43   18.11
  -4   5  10  424.27   18.97
  -4   5  10  420.60   20.58
  -4   5   9    6.82    3.57
  -4   5   9    5.56    3.37
  -4   5   9    6.78    3.47
  -4   5   9    6.37    3.48
  -4   5   8  489.38   22.48
  -4   5   8  473.82   49.52
  -4   5   8  453.18   20.92
  -4   5   8  451.95   20.53
  -4   5   8  491.25   23.64
  -4   5   7  570.90   24.02
  -4   5   7  546.43   49.76
  -4   5   7  521.01   21.53
  -4   5   7  562.86   24.36
  -4   5   6  145.23   11.66
  -4   5   6  114.05   21.77
  -4   5   6  141.38   10.68
  -4   5   6  153.47   12.01
  -4   5   5    4.00    6.71
  -4   5   5    9.71    6.82
  -4   5   4  180.05   24.37
  -4   5   4  163.60   21.88
  -4   5   3  168.43   22.52
  -4   5   3  157.58   21.55
  -4   5   2   69.67   14.13
  -4   5   2   47.54   12.28
  -4   5   1  296.15   28.63
  -4   5   1  298.43   29.34
  -4   5   0  433.50   34.80
  -4   5   0  382.06   33.25
  -4   5  -1   67.89   14.35
  -4   5  -1   58.82   13.58
  -4   5  -2  164.08   22.37
  -4   5  -2  155.95   21.58
  -4   5  -3  102.28   17.19
  -4   5  -3  121.70   19.87
  -4   5  -4   15.50    4.17
  -4   5  -4   13.95    3.90
  -4   5  -5    2.11    3.18
   4  -5   5    1.53    9.09
  -4   5  -6   66.22    7.15
   4  -5   6   36.05   13.81
  -4   5  -7   31.47    4.97
   4  -5   7   39.21    6.37
   4  -5   8   34.55    5.68
   4  -5   9    5.30    2.93
   4  -5  10    7.38    2.68
   4  -5  11  220.60    8.39
  -4   5 -11  198.46    8.92
  -4   4  14    9.79    1.87
  -4   4  13   69.03    5.88
  -4   4  13   48.90    4.73
  -4   4  12   42.46    5.54
  -4   4  12   45.29    6.00
  -4   4  12   34.62    5.70
  -4   4  11   25.54    5.20
  -4   4  11   19.64    4.57
  -4   4  11   21.87    4.45
  -4   4  11   24.40    5.27
  -4   4  11   19.54    4.99
  -4   4  10   62.57    7.66
  -4   4  10   62.17    7.93
  -4   4  10   78.54    8.54
  -4   4  10   61.44    7.57
  -4   4  10   68.06    8.69
  -4   4   9  200.50   13.70
  -4   4   9  219.27   32.38
  -4   4   9  226.94   14.53
  -4   4   9  203.32   13.85
  -4   4   9  214.09   15.53
  -4   4   8  114.89   10.73
  -4   4   8  115.11   24.80
  -4   4   8  109.75   10.18
  -4   4   8  118.01   10.39
  -4   4   8  113.46   11.20
  -4   4   7  185.66   12.26
  -4   4   7  182.21   26.17
  -4   4   7  195.43   13.05
  -4   4   7  193.93   12.52
  -4   4   7  189.28   13.57
  -4   4   6  247.51   28.83
  -4   4   6  240.13   23.68
  -4   4   5    8.93    6.80
  -4   4   5    7.25    4.89
  -4   4   4  200.78   23.44
  -4   4   4  198.00   21.58
  -4   4   3  342.44   28.98
  -4   4   3  352.67   29.14
  -4   4   2   10.93    5.62
  -4   4   2   21.02    7.08
  -4   4   1    1.99    3.66
  -4   4   1    3.24    4.36
  -4   4   0   10.19    6.06
  -4   4   0   16.98    6.77
  -4   4  -1  134.57   17.60
  -4   4  -1  140.18   18.42
  -4   4  -2  179.21   20.42
  -4   4  -2  201.74   22.52
  -4   4  -3   91.67   14.97
   4  -4   4   90.82   15.53
  -4   4  -5   10.18    3.65
   4  -4   5   18.38    9.89
   4  -4   6  256.07   30.73
  -4   4  -6  249.23   13.85
   4  -4   7  127.46   10.11
   4  -4   8   25.78    4.94
   4  -4   9   66.92    6.76
  -4   4  -9   56.99    5.91
   4  -4  10   83.67    6.51
  -4   4 -11   14.77    3.03
   4  -4  11   16.99    3.11
  -4   3  14   12.32    2.48
  -4   3  14   16.61    3.15
  -4   3  14   17.71    2.94
  -4   3  13   54.53    6.06
  -4   3  13   45.80    5.68
  -4   3  13   47.18    6.24
  -4   3  13   60.77    5.98
  -4   3  12    3.38    3.23
  -4   3  12    5.44    3.15
  -4   3  12   14.03    3.64
  -4   3  11   10.50    4.12
  -4   3  11    7.45    3.73
  -4   3  11   10.79    3.88
  -4   3  10  166.26   11.60
  -4   3  10  154.05   11.67
  -4   3  10  167.58   13.75
  -4   3  10  157.58   12.11
  -4   3   9  137.94   11.02
  -4   3   9  114.17   24.34
  -4   3   9  150.44   11.26
  -4   3   9  148.49   11.17
  -4   3   8    4.92    3.01
  -4   3   8   -2.05    8.89
  -4   3   8    1.59    2.08
  -4   3   8    0.73    3.00
  -4   3   7  266.43   29.79
  -4   3   6  230.76   25.26
  -4   3   5   22.79    8.40
  -4   3   4   25.79    8.30
  -4   3   4   13.40    6.02
  -4   3   4   20.57    5.86
  -4   3   3  694.68   36.14
  -4   3   3  742.72   39.06
  -4   3   2   -0.82    4.04
  -4   3   2    3.01    3.65
  -4   3   1   48.61   10.43
  -4   3   1   36.37    8.15
  -4   3   0   91.63   12.68
  -4   3   0   93.75   14.05
  -4   3  -1  344.02   26.16
  -4   3  -1  348.38   25.23
  -4   3  -2  633.57   35.56
   4  -3   3   11.12    5.49
   4  -3   4  246.56   24.70
  -4   3  -5   -0.48    2.21
   4  -3   5   11.36    7.54
   4  -3   6  254.84   30.14
   4  -3   6  263.86   13.41
   4  -3   7  125.30    9.36
  -4   3  -8    4.71    2.46
   4  -3   8   -5.47    2.98
   4  -3   9    1.74    2.37
  -4   3 -10   43.30    5.98
  -4   3 -11    0.13    2.10
  -4   2  15   48.40    4.30
  -4   2  14   12.17    2.72
  -4   2  14   20.90    3.89
  -4   2  14   22.46    3.98
  -4   2  13    4.20    3.06
  -4   2  13    0.73    2.11
  -4   2  13   -3.14    2.26
  -4   2  12  152.35   11.15
  -4   2  12  160.56   10.46
  -4   2  11    3.17    2.88
  -4   2  11    2.52    3.09
  -4   2  10  145.65   12.06
  -4   2  10  163.27   11.93
  -4   2  10  166.76   11.58
  -4   2  10  133.22   25.88
  -4   2   9  267.64   14.74
  -4   2   9  235.73   15.19
  -4   2   9  270.77   14.35
  -4   2   8  174.65   23.61
  -4   2   7  370.56   31.35
  -4   2   6 1096.51   43.72
  -4   2   6 1124.65   49.51
  -4   2   5  746.23   36.64
  -4   2   5  772.63   37.81
  -4   2   4   66.42   10.68
  -4   2   4   78.33   10.62
  -4   2   3 1694.94   47.96
  -4   2   3 1632.45   47.62
  -4   2   2 1893.40   48.44
  -4   2   1  778.27   31.00
  -4   2   0  205.80   16.50
   4  -2   1  210.94   17.32
   4  -2   2  248.97   21.28
  -4   2  -2  254.04   21.01
   4  -2   3    5.25    6.15
  -4   2  -3    4.14    4.47
   4  -2   4    4.58    5.47
   4  -2   5  144.73   19.92
   4  -2   6  447.34   37.56
  -4   2  -6  492.12   18.56
  -4   2  -7  118.12    9.11
  -4   2  -8   75.47    8.94
  -4   2  -9   60.34    7.38
  -4   2 -10   10.91    3.64
   4  -2  11    1.67    2.09
  -4   2 -11    0.18    1.60
  -4   1  15   21.68    3.09
  -4   1  15   28.04    3.66
  -4   1  14    0.78    2.25
  -4   1  14    0.40    1.70
  -4   1  13   12.49    3.47
  -4   1  13    5.16    2.65
  -4   1  12   69.14    7.79
  -4   1  12   69.82    8.43
  -4   1  11    3.86    3.10
  -4   1  11    1.04    3.12
  -4   1  10   35.16    5.60
  -4   1  10   49.33    7.87
  -4   1   9   37.35    5.80
  -4   1   9   27.72    6.38
  -4   1   8   29.02    9.65
  -4   1   7  358.30   29.43
  -4   1   6   19.12    6.55
  -4   1   6   24.55    8.35
  -4   1   5   22.90    6.88
  -4   1   5   22.27    6.45
  -4   1   5   17.30    7.34
  -4   1   4   81.32   12.15
  -4   1   4   77.27   12.48
  -4   1   4   74.71   11.46
  -4   1   4   85.05   11.65
  -4   1   3  325.77   24.67
  -4   1   3  308.52   18.36
  -4   1   3  375.40   27.23
  -4   1   3  312.10   22.21
  -4   1   2    7.61    4.74
  -4   1   2    4.94    3.88
  -4   1   2    5.71    3.82
  -4   1   1    7.56    4.68
   4  -1  -1   13.63    4.30
  -4   1   1   16.92    6.11
  -4   1   1   19.25    7.48
   4  -1   0  158.03   13.39
  -4   1   0  154.97   16.78
  -4   1   0  171.95   18.40
   4  -1   1   81.76   10.67
  -4   1  -1   71.20   11.48
  -4   1  -1   78.88   12.41
   4  -1   2   38.78    8.50
  -4   1  -2   33.51    7.97
   4  -1   3    6.62    6.58
   4  -1   4   40.54   10.51
   4  -1   5  211.79   23.76
  -4   1  -5  232.31   12.48
   4  -1   6  144.84   21.38
  -4   1  -6  183.69   11.37
  -4   1  -6  172.58   12.89
  -4   1  -7  109.37    8.54
  -4   1  -7   93.87    9.83
  -4   1  -8    4.72    3.29
  -4   1  -9  114.34    9.42
  -4   1 -10   46.98    5.31
   4  -1  10   36.94    3.87
  -4   1 -11   36.11    3.75
  -4   0  15   24.00    3.07
  -4   0  15   35.94    4.06
  -4   0  14    9.99    2.61
  -4   0  14    5.26    1.88
  -4   0  13   27.64    4.76
  -4   0  13   20.78    4.53
  -4   0  12   92.41    8.56
  -4   0  12   82.79    9.38
  -4   0  11   -2.45    3.40
  -4   0  11   -1.14    3.55
  -4   0  10   15.92    3.75
  -4   0  10   16.58   10.00
  -4   0   9  144.41   10.36
  -4   0   9  135.31   22.51
  -4   0   9  125.12   10.07
  -4   0   9  121.70    8.63
  -4   0   8   54.79   12.77
  -4   0   7   52.80   12.00
  -4   0   7   28.69    8.85
  -4   0   6  171.26   19.64
  -4   0   6  203.63   21.08
  -4   0   5   35.23    8.29
  -4   0   5   39.42   10.24
  -4   0   4  137.12   14.29
  -4   0   4  178.98   20.25
  -4   0   3 2786.77   71.75
  -4   0   3 2640.27   57.31
  -4   0   3 2912.83   80.61
  -4   0   3 2751.67   71.25
  -4   0   2  210.19   19.92
  -4   0   2  227.61   23.01
  -4   0   2  220.47   20.22
  -4   0   1  236.29   21.26
  -4   0   1  243.92   23.52
  -4   0   1  225.52   20.51
  -4   0   0  107.22   15.59
  -4   0   0  119.07   15.54
  -4   0  -1  123.98   16.82
  -4   0  -1  129.34   16.61
   4   0   2   89.37   11.98
  -4   0  -2  112.91   16.71
  -4   0  -2  111.29   15.93
   4   0   3   32.81    8.70
  -4   0  -3   25.83    8.50
   4   0   4    7.51    6.69
  -4   0  -4   22.42    4.68
  -4   0  -4    8.01    3.56
   4   0   5    4.45   11.91
  -4   0  -5    3.63    3.16
  -4   0  -5    0.31    3.07
  -4   0  -6   18.82    4.99
  -4   0  -7    8.55    3.83
  -4   0  -8    4.34    2.87
  -4   0  -8    4.27    3.32
  -4   0  -9   42.00    5.60
  -4   0 -10   24.23    3.64
  -4  -1  15   63.43    4.85
  -4  -1  14   -0.40    1.83
  -4  -1  14   -1.02    1.60
  -4  -1  13    5.88    2.94
  -4  -1  13    1.75    2.41
  -4  -1  12  264.48   13.06
  -4  -1  12  292.74   17.29
  -4  -1  11   80.43    7.61
  -4  -1  10   12.78    3.46
  -4  -1   9   70.85    7.03
  -4  -1   9   81.41    8.22
  -4  -1   9   66.94    6.42
  -4  -1   8   79.18    8.04
  -4  -1   8   73.12   17.43
  -4  -1   8   81.59    7.16
  -4  -1   8   72.66    7.41
  -4  -1   7   -6.65    2.87
  -4  -1   7   -2.68    3.27
  -4  -1   7   -0.18    4.69
  -4  -1   6   79.57   13.68
  -4  -1   6   71.72   13.89
  -4  -1   6   73.64   14.71
  -4  -1   5  230.20   22.60
  -4  -1   5  218.12   22.58
  -4  -1   4   98.51   14.16
  -4  -1   4   98.99   15.41
  -4  -1   3  465.85   32.54
  -4  -1   3  428.96   25.71
  -4  -1   2   15.07    7.89
  -4  -1   1   10.46    5.50
  -4  -1   0   54.40   10.56
  -4  -1   0   50.06   11.10
  -4  -1  -1  530.67   34.60
  -4  -1  -1  559.27   38.66
  -4  -1  -1  539.14   35.66
  -4  -1  -2  237.50   25.25
  -4  -1  -2  234.87   12.68
  -4  -1  -2  208.00   22.49
  -4  -1  -3   61.11    7.91
  -4  -1  -4   30.20    6.09
  -4  -1  -5   67.42    7.89
  -4  -1  -6  305.37   16.34
  -4  -1  -7   10.97    4.02
  -4  -1  -7    4.50    3.59
  -4  -1  -8   46.31    5.91
  -4  -1  -8   46.98    5.11
  -4  -1  -9  306.50   12.16
  -4  -1  -9  235.24    8.81
  -4  -1 -10  138.06    6.33
  -4  -2  14    5.36    2.16
  -4  -2  13    3.60    2.47
  -4  -2  12  365.32   18.63
  -4  -2  11    1.35    2.22
  -4  -2  11    4.56    3.65
  -4  -2  10   10.07    3.42
  -4  -2  10    7.51    3.05
  -4  -2   9   37.44    5.31
  -4  -2   8   26.27    4.96
  -4  -2   8   37.35   13.56
  -4  -2   8   28.27    4.68
  -4  -2   8   32.59    5.52
  -4  -2   7   -1.27    2.76
  -4  -2   7   -2.30    2.27
  -4  -2   6   56.93    6.96
  -4  -2   6   43.61    5.90
  -4  -2   6   61.97    7.91
  -4  -2   6   48.17   12.82
  -4  -2   6   59.72    6.69
  -4  -2   6   53.68    5.75
  -4  -2   6   67.10    7.47
  -4  -2   5   -3.18    3.64
  -4  -2   5    6.62    3.73
  -4  -2   5    1.08    5.52
  -4  -2   5    4.84    2.89
  -4  -2   5    0.22    3.00
  -4  -2   5    0.49    2.03
  -4  -2   4   52.40   12.84
  -4  -2   4   69.02   12.49
  -4  -2   3   62.72   15.04
  -4  -2   2   12.15    7.71
  -4  -2   1   65.32    7.53
  -4  -2   1   59.39    6.76
  -4  -2   1   66.28   14.63
  -4  -2   1   59.24    7.04
  -4  -2   0  139.74    9.68
  -4  -2   0  126.69   18.96
  -4  -2   0  138.42   10.07
  -4  -2   0  147.22   11.10
  -4  -2   0  137.34   10.25
  -4  -2   0  145.75   10.26
  -4  -2  -1  143.11    9.56
  -4  -2  -1  142.97   10.11
  -4  -2  -1  184.94   25.35
  -4  -2  -1  169.47   11.30
  -4  -2  -1  166.96   11.85
  -4  -2  -1  163.51   11.14
  -4  -2  -1  182.72   23.79
  -4  -2  -2   66.43    7.87
  -4  -2  -2   68.71    7.90
  -4  -2  -2   68.15    8.09
  -4  -2  -3   26.26    5.49
  -4  -2  -3   26.84    5.21
  -4  -2  -3   27.32    5.18
  -4  -2  -4   98.90    9.50
  -4  -2  -4  101.88    9.61
  -4  -2  -4   90.27    9.19
  -4  -2  -5   24.29    4.88
  -4  -2  -5   19.50    4.66
  -4  -2  -5   19.55    4.51
  -4  -2  -6   20.85    4.64
  -4  -2  -6   28.17    4.87
  -4  -2  -6   17.17    3.91
  -4  -2  -7    1.21    2.19
  -4  -2  -7    2.33    2.35
  -4  -2  -8   90.44    6.63
  -4  -2  -8   84.60    5.90
  -4  -2  -9    3.72    1.92
  -4  -3  14    3.90    1.69
  -4  -3  13   97.30    7.58
  -4  -3  12   77.58    6.81
  -4  -3  12   98.69    8.77
  -4  -3  11    7.50    3.59
  -4  -3  10   98.68   10.53
  -4  -3  10  103.55    8.38
  -4  -3   9   22.53    5.90
  -4  -3   9   15.81    3.95
  -4  -3   8  167.69   13.84
  -4  -3   8  189.31   11.76
  -4  -3   8  210.28   12.15
  -4  -3   8  193.66   11.85
  -4  -3   7   80.20    7.83
  -4  -3   7   83.21    9.63
  -4  -3   7  103.00    8.72
  -4  -3   7   87.41    7.94
  -4  -3   7   84.42    8.17
  -4  -3   7   89.17    8.39
  -4  -3   6   18.58    4.82
  -4  -3   6   17.51    4.35
  -4  -3   6   23.59    4.57
  -4  -3   6   29.05   13.25
  -4  -3   6   30.45    4.78
  -4  -3   6   29.01    5.02
  -4  -3   5   10.21    4.19
  -4  -3   5   11.27    4.36
  -4  -3   5    6.97    3.24
  -4  -3   5   22.04   13.32
  -4  -3   5   13.10    3.53
  -4  -3   5    8.16    3.32
  -4  -3   4    3.97    4.12
  -4  -3   4    1.49    3.81
  -4  -3   4    5.97    8.55
  -4  -3   4   -1.75    3.56
  -4  -3   4    4.02    3.20
  -4  -3   4    2.41    3.29
  -4  -3   3  137.92   10.67
  -4  -3   3  142.75   22.46
  -4  -3   3  155.37   12.17
  -4  -3   3  168.58   12.45
  -4  -3   3  148.18   10.94
  -4  -3   2   14.37    4.68
  -4  -3   2   17.14    4.15
  -4  -3   2    9.96    7.65
  -4  -3   2   14.19    3.77
  -4  -3   2   13.80    4.59
  -4  -3   2   14.89    4.48
  -4  -3   2   15.30    4.27
  -4  -3   1   16.74    5.03
  -4  -3   1   15.79    4.63
  -4  -3   1   17.02    4.49
  -4  -3   1   18.34    4.46
  -4  -3   1   14.77    4.24
  -4  -3   0   93.94    8.75
  -4  -3   0   74.11    7.96
  -4  -3   0   77.59    7.99
  -4  -3   0   90.16    8.98
  -4  -3   0   83.32    8.69
  -4  -3  -1   79.05    7.75
  -4  -3  -1   74.76    7.95
  -4  -3  -1   79.10    8.09
  -4  -3  -1   82.62    8.53
  -4  -3  -1   83.48    8.39
  -4  -3  -2   32.97    5.44
  -4  -3  -2   42.19    6.45
  -4  -3  -2   49.29    6.72
  -4  -3  -3   41.08    6.31
  -4  -3  -3   31.34    5.49
  -4  -3  -3   33.15    5.38
  -4  -3  -4   20.76    4.62
  -4  -3  -4   27.84    5.50
  -4  -3  -4   17.16    3.86
  -4  -3  -4   21.05    3.94
  -4  -3  -5    6.21    3.45
  -4  -3  -5    3.17    3.05
  -4  -3  -6    1.91    2.25
  -4  -3  -6    3.03    2.25
  -4  -3  -7    1.55    1.50
  -4  -3  -7    4.01    1.81
  -4  -3  -8   13.45    2.08
  -4  -4  12   36.07    4.02
  -4  -4  12   39.59    4.69
  -4  -4  11    7.31    2.96
  -4  -4  10   -0.26    1.81
  -4  -4  10    1.24    2.36
  -4  -4   9   25.32    5.26
  -4  -4   9   29.62    4.56
  -4  -4   8  169.26   10.46
  -4  -4   8  135.29   10.89
  -4  -4   7    3.50    3.64
  -4  -4   7    2.11    3.09
  -4  -4   7    6.36    2.99
  -4  -4   7    3.37    2.26
  -4  -4   6    9.85    4.28
  -4  -4   6    1.75    3.31
  -4  -4   6    0.56    2.62
  -4  -4   6    3.93    2.50
  -4  -4   6    3.12    3.19
  -4  -4   5   87.93    8.94
  -4  -4   5   95.50    8.24
  -4  -4   5   84.94    7.18
  -4  -4   5   84.47    8.93
  -4  -4   5   95.19    8.62
  -4  -4   4   48.74    7.26
  -4  -4   4   43.81    6.50
  -4  -4   4   48.87    6.12
  -4  -4   4   45.22    6.41
  -4  -4   3   -0.91    3.41
  -4  -4   3    1.29    3.29
  -4  -4   3    7.33    3.43
  -4  -4   3   -0.72    2.46
  -4  -4   3    1.41    2.73
  -4  -4   2   24.75    5.85
  -4  -4   2   20.99    5.10
  -4  -4   2   25.10    5.27
  -4  -4   2   18.27    4.25
  -4  -4   1   18.30    4.46
  -4  -4   1   16.06    4.45
  -4  -4   1   16.09    3.96
  -4  -4   1   19.72    4.38
  -4  -4   0   -3.04    3.96
  -4  -4   0    3.25    2.95
  -4  -4   0    3.45    2.87
  -4  -4   0   -0.10    2.87
  -4  -4   0    0.64    2.67
  -4  -4   0   -1.31    2.33
  -4  -4  -1   11.23    3.73
  -4  -4  -1    8.28    3.77
  -4  -4  -1   13.28    4.10
  -4  -4  -1   13.29    4.10
  -4  -4  -1   12.34    3.70
  -4  -4  -2  146.73   10.21
  -4  -4  -2  161.06   10.85
  -4  -4  -2  164.40   10.54
  -4  -4  -2  160.12   10.41
  -4  -4  -3   15.21    3.46
  -4  -4  -3   12.09    3.20
  -4  -4  -3   13.81    3.51
  -4  -4  -4   -0.11    2.21
  -4  -4  -4   -0.01    1.99
  -4  -4  -4   -2.16    1.86
  -4  -4  -5    2.80    1.92
  -4  -4  -5    2.02    1.98
  -4  -4  -6   61.92    4.48
  -4  -4  -6   64.53    4.62
  -4  -5  11    4.27    1.97
  -4  -5  10   21.70    3.61
  -4  -5   9   27.74    3.52
  -4  -5   8   13.14    2.80
  -4  -5   8    5.64    2.65
  -4  -5   7   58.86    5.66
  -4  -5   7   64.08    6.66
  -4  -5   6   60.25    6.59
  -4  -5   6   60.69    7.31
  -4  -5   6   65.19    6.01
  -4  -5   6   73.88    7.38
  -4  -5   6   65.21    6.26
  -4  -5   5   -1.32    3.56
  -4  -5   5    2.54    2.80
  -4  -5   5    4.91    2.43
  -4  -5   5    4.10    1.94
  -4  -5   5    2.34    2.31
  -4  -5   4  104.01    9.01
  -4  -5   4  107.12    7.65
  -4  -5   4   81.58    7.55
  -4  -5   4  122.48   10.31
  -4  -5   4  102.34    8.33
  -4  -5   3   16.24    4.92
  -4  -5   3   18.37    4.71
  -4  -5   3   18.70    3.81
  -4  -5   3   17.85    4.48
  -4  -5   2    0.02    3.08
  -4  -5   2   -0.72    2.90
  -4  -5   2    2.05    1.59
  -4  -5   2    3.38    2.84
  -4  -5   1  144.83    9.42
  -4  -5   1  142.66    9.21
  -4  -5   1  151.33   10.17
  -4  -5   1  145.24    9.88
  -4  -5   0  104.16    7.33
  -4  -5   0   97.91    7.56
  -4  -5   0  111.34    8.27
  -4  -5   0  111.07    8.56
  -4  -5  -1   53.98    5.31
  -4  -5  -1   52.89    5.43
  -4  -5  -1   57.38    5.95
  -4  -5  -2  523.58   14.93
  -4  -5  -2  569.49   16.24
  -4  -5  -3   10.61    2.34
  -4  -5  -3    8.82    1.94
  -4  -5  -4  130.15    5.75
  -4  -6   9    7.78    1.80
  -4  -6   8   45.94    4.31
  -4  -6   7  130.42    7.19
  -4  -6   7  137.67    7.02
  -4  -6   7  140.45    6.04
  -4  -6   6   30.40    3.65
  -4  -6   6   43.20    3.84
  -4  -6   6   45.17    4.90
  -4  -6   5   15.00    3.14
  -4  -6   4    4.49    1.72
  -4  -6   4    3.10    2.38
  -4  -6   3   31.11    3.78
  -4  -6   3   37.46    4.72
  -4  -6   2   25.59    3.56
  -4  -6   2   27.85    4.00
  -4  -6   1    3.27    1.78
  -4  -6   1    5.33    2.35
  -4  -6   0   41.65    3.95
  -4  -6  -1    7.36    1.98
   5 -10  -5   -0.05    0.95
   5 -10  -4   60.38    4.77
  -5  10   3   13.63    2.36
   5 -10  -3   14.83    2.59
  -5  10   2    5.55    1.88
   5 -10  -2    5.06    1.76
  -5  10   1   28.52    3.66
   5 -10  -1   27.47    3.59
  -5  10   0   30.44    3.66
  -5  10  -1    1.26    1.63
  -5  10  -2   50.88    4.52
   5 -10   3   67.71    4.46
  -5  10  -3   63.58    4.68
   5 -10   3   64.68    4.16
   5 -10   4   23.45    2.70
  -5  10  -4   16.92    2.19
   5  -9  -8    6.39    1.49
   5  -9  -7  169.09    8.31
  -5   9   7  170.45    7.70
  -5   9   6   52.68    4.90
  -5   9   6   70.05    5.67
   5  -9  -6   62.45    5.96
  -5   9   5   -2.60    1.63
  -5   9   5    1.25    1.61
  -5   9   5   -0.76    1.60
   5  -9  -5    0.41    1.86
  -5   9   4  155.14   10.80
  -5   9   4  147.70    8.44
   5  -9  -4  167.53   10.54
  -5   9   4  140.93    8.16
  -5   9   3  170.19    9.85
  -5   9   3  179.52   12.05
   5  -9  -3  177.69   10.99
  -5   9   2   32.46    4.76
   5  -9  -2   31.53    4.92
  -5   9   2   32.57    5.42
  -5   9   1   27.79    4.61
  -5   9   1   23.95    5.07
   5  -9  -1   33.05    4.90
  -5   9   0   98.23    8.16
   5  -9   0  100.25    8.23
  -5   9   0   88.26    9.32
  -5   9  -1   54.57    6.12
   5  -9   1   62.92    6.50
  -5   9  -1   52.88    7.39
  -5   9  -2    9.22    2.89
  -5   9  -3   68.02    6.54
  -5   9  -4   57.28    5.72
   5  -9   5   51.48    4.36
  -5   9  -5   49.33    4.71
   5  -9   5   58.34    5.33
   5  -9   6   13.77    2.65
  -5   9  -6   10.23    2.22
   5  -9   6   12.51    2.50
   5  -9   7   83.54    4.53
   5  -8 -10    3.59    1.22
  -5   8  10    0.97    1.01
  -5   8   9   44.16    4.42
  -5   8   8    5.57    2.43
  -5   8   7   10.59    2.99
  -5   8   6   38.82    5.54
  -5   8   5   45.82    5.14
  -5   8   5   53.13    6.78
  -5   8   4   48.44    5.75
   5  -8  -4   54.01    7.12
  -5   8   4   50.28    6.53
  -5   8   3  122.04    9.44
   5  -8  -3  114.12    9.87
  -5   8   3  115.04    9.10
  -5   8   2   45.64    6.05
   5  -8  -2   55.26    7.03
  -5   8   2   54.09    7.76
  -5   8   1   11.67    3.53
   5  -8  -1   11.29    3.16
  -5   8   1    8.38    3.50
  -5   8   0   61.28    7.17
   5  -8   0   54.17    6.67
  -5   8   0   63.67    8.65
  -5   8  -1  167.34   11.41
   5  -8   1  167.38   11.30
  -5   8  -1  151.50   13.05
  -5   8  -2   13.16    3.55
   5  -8   2   13.52    3.69
  -5   8  -2   15.59    4.77
  -5   8  -3   97.46    8.70
  -5   8  -4    1.17    1.80
   5  -8   5    1.98    2.54
  -5   8  -5    3.22    1.97
   5  -8   6   38.87    4.06
  -5   8  -6   35.60    4.57
   5  -8   6   40.51    5.04
   5  -8   7   46.55    4.82
   5  -8   7   41.98    3.55
   5  -8   8    2.39    1.52
  -5   7  11   -3.60    1.76
  -5   7  10   12.06    2.77
  -5   7   9    8.84    3.33
  -5   7   8    5.17    2.66
  -5   7   8    5.18    2.72
  -5   7   8    4.18    2.76
  -5   7   7  110.69   10.34
  -5   7   7  101.29    9.57
  -5   7   7   98.33    9.12
  -5   7   6   39.57    6.51
  -5   7   6   33.70    6.14
  -5   7   5    1.24    2.17
  -5   7   5   -0.08    3.07
  -5   7   4  596.08   20.33
  -5   7   4  555.49   21.97
  -5   7   3  119.38    9.49
  -5   7   3  112.80   22.00
  -5   7   3   99.74    9.08
  -5   7   2   73.53    7.64
  -5   7   2   57.90   16.16
  -5   7   2   67.81    7.51
  -5   7   1  176.39   11.69
   5  -7  -1  166.15   11.59
  -5   7   0  273.80   14.63
  -5   7   0  262.83   33.01
   5  -7   0  275.77   14.59
  -5   7   0  296.48   17.77
  -5   7  -1  442.14   18.76
   5  -7   1  481.88   18.67
  -5   7  -1  436.11   21.78
  -5   7  -1  481.78   44.75
  -5   7  -2  133.24   10.47
  -5   7  -2  114.55   11.41
  -5   7  -3   24.85    4.97
  -5   7  -3   19.32    5.27
  -5   7  -4   99.46    8.86
  -5   7  -5    5.88    3.15
   5  -7   6   12.73    2.82
  -5   7  -6    5.63    2.07
  -5   7  -7   33.12    4.30
   5  -7   7   45.90    5.68
   5  -7   8    9.40    2.70
   5  -7   9    5.94    2.06
  -5   7  -9    4.49    1.62
  -5   6  12   10.42    2.27
  -5   6  11   -0.58    1.62
  -5   6  11    5.60    2.21
  -5   6  11    2.96    2.02
  -5   6  10   27.42    4.68
  -5   6  10   37.59    5.56
  -5   6  10   34.44    5.29
  -5   6   9   -0.74    2.06
  -5   6   9   -0.40    2.49
  -5   6   9   -2.23    3.59
  -5   6   8    0.01    2.24
  -5   6   8    1.47    2.42
  -5   6   8    1.89    2.82
  -5   6   7   33.55    6.16
  -5   6   7   38.24    6.44
  -5   6   7   37.45    6.30
  -5   6   6   26.80    5.38
  -5   6   6   22.90    5.19
  -5   6   6   20.11    4.78
  -5   6   5   81.51   18.46
  -5   6   5  102.53   10.20
  -5   6   5  108.43   10.23
  -5   6   5   95.26    9.20
  -5   6   4   42.53   12.19
  -5   6   4   56.35    7.52
  -5   6   4   57.29   16.45
  -5   6   4   58.00    7.56
  -5   6   3   16.11   11.31
  -5   6   3    3.54    2.56
  -5   6   3    4.27    2.52
  -5   6   3   14.74    9.91
  -5   6   3    9.60    3.67
  -5   6   2   66.33   17.63
  -5   6   2   62.77    6.68
  -5   6   2   66.26   16.80
  -5   6   2   63.22    7.96
  -5   6   2   60.92    7.15
  -5   6   1    0.60    2.12
  -5   6   1   -5.21    8.88
  -5   6   0  411.48   17.11
  -5   6   0  397.42   38.30
  -5   6   0  394.44   38.65
  -5   6  -1  150.11   10.65
  -5   6  -1  138.03   22.86
  -5   6  -1  174.22   26.32
  -5   6  -1  155.89   12.38
  -5   6  -2    0.92    2.22
  -5   6  -2    0.29    2.17
  -5   6  -3   36.00    5.89
  -5   6  -3   47.02   14.01
  -5   6  -3   29.68    6.07
  -5   6  -4   51.45    6.73
  -5   6  -5    1.44    2.06
  -5   6  -6   57.24    6.69
   5  -6   7   57.49    6.85
   5  -6   8   44.67    5.44
  -5   6  -9   27.61    3.19
   5  -6   9   32.99    3.82
  -5   6 -10    2.23    1.64
  -5   5  13   66.13    4.67
  -5   5  12   18.31    3.31
  -5   5  12   16.92    3.16
  -5   5  12   19.15    2.95
  -5   5  11    2.26    2.35
  -5   5  11    3.60    2.27
  -5   5  11    0.68    2.35
  -5   5  10    1.65    2.21
  -5   5  10    4.78    3.04
  -5   5  10    6.20    2.86
  -5   5  10    3.90    2.50
  -5   5   9  111.26   10.90
  -5   5   9  117.26   10.30
  -5   5   9  111.97   10.38
  -5   5   9   89.02    9.36
  -5   5   8   43.35    7.17
  -5   5   8   41.28    6.46
  -5   5   8   44.56    6.78
  -5   5   8   38.11    6.52
  -5   5   7  169.33   13.35
  -5   5   7  139.99   25.36
  -5   5   7  154.26   12.27
  -5   5   7  148.66   11.58
  -5   5   7  130.26   11.10
  -5   5   6   62.72    8.03
  -5   5   6   80.71   19.34
  -5   5   6   60.13    7.63
  -5   5   6   72.97    8.28
  -5   5   5   10.03    3.64
  -5   5   5   17.86    9.44
  -5   5   5    8.69    5.75
  -5   5   5    3.29    2.89
  -5   5   5    7.42    3.22
  -5   5   4  161.56   23.20
  -5   5   4  153.29   22.51
  -5   5   4  176.87   12.28
  -5   5   3  352.29   34.01
  -5   5   3  316.10   31.56
  -5   5   2   86.36   17.40
  -5   5   2  117.74   19.48
  -5   5   1  752.91   47.58
  -5   5   1  737.48   49.23
  -5   5   0 1704.50   71.67
  -5   5   0 1589.41   71.56
  -5   5  -1  313.28   14.58
  -5   5  -1  354.44   33.42
  -5   5  -1  297.76   31.15
  -5   5  -2  103.09    8.97
  -5   5  -2   81.62   17.16
  -5   5  -2  101.50   18.33
  -5   5  -2   94.27    9.15
   5  -5   3 1055.73   56.68
  -5   5  -3 1128.02   28.98
  -5   5  -3 1052.86   57.79
   5  -5   4  828.48   53.21
  -5   5  -4  941.36   27.42
  -5   5  -5    3.47    2.43
  -5   5  -6  373.71   16.76
   5  -5   6  359.70   16.58
   5  -5   7  496.26   18.31
   5  -5   8   59.32    5.95
   5  -5   9   98.26    6.51
  -5   5  -9   76.82    5.72
  -5   5 -10  112.66    6.92
  -5   4  13   40.21    4.81
  -5   4  13   45.50    4.60
  -5   4  12   16.69    3.91
  -5   4  12   14.47    3.82
  -5   4  12   18.33    3.82
  -5   4  11   79.33    8.96
  -5   4  11   86.53    7.74
  -5   4  11   94.68    8.70
  -5   4  11   79.10    8.74
  -5   4  10    2.47    2.75
  -5   4  10    1.30    2.44
  -5   4  10   10.99    3.87
  -5   4  10    7.44    3.49
  -5   4   9  597.72   25.21
  -5   4   9  587.01   22.80
  -5   4   9  594.31   22.98
  -5   4   9  551.71   23.61
  -5   4   8   95.77   22.22
  -5   4   8   97.49    9.54
  -5   4   8   87.15    8.84
  -5   4   8   90.97    9.65
  -5   4   7   61.82    7.87
  -5   4   7   66.30   16.96
  -5   4   7   73.67    8.25
  -5   4   7   73.88    8.25
  -5   4   6  407.28   19.31
  -5   4   6  415.03   37.01
  -5   4   6  464.84   19.53
  -5   4   6  428.35   18.05
  -5   4   5   13.09    8.04
  -5   4   4  -13.36    6.97
  -5   4   4    2.99    5.48
  -5   4   3  902.82   47.69
  -5   4   3  842.03   48.80
  -5   4   2   18.37    7.54
  -5   4   2   24.47    9.13
  -5   4   1   60.61   13.60
  -5   4   1   57.85   12.01
  -5   4   0  465.54   33.68
  -5   4   0  463.99   36.21
  -5   4  -1  124.63   18.10
  -5   4  -1  127.86   19.40
  -5   4  -3  100.29    8.74
   5  -4   3  119.41   18.71
  -5   4  -4  150.88   10.91
   5  -4   4  152.66   23.43
  -5   4  -5   47.33    6.22
   5  -4   5   36.60   11.50
   5  -4   6    1.70    3.11
   5  -4   7    9.19    3.66
   5  -4   8    1.29    2.50
  -5   4  -8    1.33    1.91
  -5   4  -9   -0.89    1.84
  -5   4  -9    5.41    2.88
  -5   4 -10   25.87    3.61
  -5   3  14   17.36    3.02
  -5   3  14   16.18    3.16
  -5   3  13   99.47    8.52
  -5   3  13  111.35    7.11
  -5   3  13  106.93    8.69
  -5   3  12   87.25    8.25
  -5   3  12   87.27    7.48
  -5   3  11   -2.82    3.29
  -5   3  11   -0.38    2.13
  -5   3  11    4.73    2.95
  -5   3  10  266.80   15.48
  -5   3  10  254.11   15.30
  -5   3  10  271.09   14.47
  -5   3  10  271.81   14.90
  -5   3  10  285.79   17.17
  -5   3   9  545.93   21.86
  -5   3   9  567.04   21.45
  -5   3   9  497.46   22.01
  -5   3   9  551.86   21.17
  -5   3   8   50.78    6.87
  -5   3   8   40.04    7.43
  -5   3   8   37.40    6.10
  -5   3   8   51.38    6.93
  -5   3   7  105.94   10.24
  -5   3   7  119.98    9.38
  -5   3   7  119.24   19.39
  -5   3   7  132.05   10.48
  -5   3   7  143.12   10.34
  -5   3   6  391.15   30.91
  -5   3   6  415.67   33.37
  -5   3   5  583.70   36.72
  -5   3   5  517.45   30.04
  -5   3   4    0.22    4.27
  -5   3   4   -1.59    3.81
  -5   3   3  118.24   15.40
  -5   3   3  122.37   15.70
  -5   3   2  151.65   16.97
  -5   3   1   11.45    5.11
  -5   3   0  237.38   21.54
   5  -3   1    8.57    6.71
   5  -3   2   -0.53    5.27
  -5   3  -2   -1.69    3.36
   5  -3   3  127.53   18.81
  -5   3  -3  149.31   10.22
   5  -3   4   55.98   15.40
   5  -3   5   22.92   14.30
  -5   3  -6  232.21   13.37
  -5   3  -7   11.86    3.46
  -5   3  -8    8.22    2.52
  -5   3  -8    9.93    3.83
  -5   3  -9    0.89    2.45
  -5   3 -10   25.83    3.64
  -5   2  14    2.18    1.19
  -5   2  14    3.49    2.05
  -5   2  13    0.31    2.15
  -5   2  13    2.06    1.90
  -5   2  12    1.72    2.67
  -5   2  12   -0.47    2.65
  -5   2  11   24.49    5.08
  -5   2  11   12.79    4.42
  -5   2  10    0.36    3.99
  -5   2  10    3.52    3.50
  -5   2   9   34.56    5.63
  -5   2   9   31.04    6.39
  -5   2   8   24.07    5.78
  -5   2   8   16.36    5.45
  -5   2   8   29.76    5.33
  -5   2   8   15.76    3.97
  -5   2   7   41.15    9.46
  -5   2   7   56.89    7.69
  -5   2   7   63.24    7.13
  -5   2   6   34.00    9.75
  -5   2   5   18.81    7.77
  -5   2   4   41.82   10.12
  -5   2   4   24.69    8.01
  -5   2   3   84.19   14.15
  -5   2   3   86.58   13.30
  -5   2   2   56.85   11.17
  -5   2   2   56.21   11.50
  -5   2   1   -7.51    5.06
   5  -2   0  114.78   14.41
  -5   2   0  107.87   15.82
   5  -2   1   38.86    9.05
  -5   2  -1   26.47    7.83
   5  -2   2   28.92    7.57
  -5   2  -2   39.42    9.85
   5  -2   3  147.78   18.97
  -5   2  -3  150.76   10.54
   5  -2   4   23.69   10.92
  -5   2  -4   46.29    6.18
   5  -2   5   -2.99    8.82
  -5   2  -5    6.36    2.75
  -5   2  -5    4.87    2.57
  -5   2  -6  152.67   10.64
  -5   2  -6  148.67   11.64
  -5   2  -6  136.26    9.95
  -5   2  -7   -0.69    2.07
  -5   2  -7   -0.06    3.26
  -5   2  -8   23.27    4.83
  -5   2  -9   31.27    5.48
  -5   2 -10   17.30    2.83
  -5   1  15   -0.13    0.94
  -5   1  14   -0.01    2.37
  -5   1  14   -2.37    1.60
  -5   1  13   60.03    6.13
  -5   1  13   55.17    6.43
  -5   1  12   12.39    3.87
  -5   1  12   18.01    4.75
  -5   1  11   16.93    4.50
  -5   1  11   16.94    5.14
  -5   1  10   39.95    6.12
  -5   1  10   46.95    7.80
  -5   1   9  371.37   17.06
  -5   1   9  377.49   20.61
  -5   1   9  372.20   17.39
  -5   1   8   54.11    8.03
  -5   1   8   52.56    6.74
  -5   1   7  124.35   11.35
  -5   1   7  135.79   19.55
  -5   1   7  108.82    8.76
  -5   1   7  102.48    8.68
  -5   1   6  617.01   37.50
  -5   1   5  163.65   20.49
  -5   1   5  152.65   20.79
  -5   1   5  136.42   16.64
  -5   1   4    7.56    5.56
  -5   1   4   -0.52    4.44
  -5   1   4    6.34    3.32
  -5   1   3 1293.27   56.80
  -5   1   3 1398.35   62.66
  -5   1   3 1257.65   52.76
  -5   1   2  216.05   23.04
  -5   1   2  212.35   24.56
  -5   1   2  210.24   21.85
  -5   1   1   50.82   11.57
  -5   1   1   53.87   12.48
  -5   1   1   46.72   10.68
  -5   1   0   14.20    6.31
  -5   1   0   15.13    8.45
  -5   1   0   15.01    6.72
  -5   1  -1  121.23   18.00
  -5   1  -2   15.19    3.83
  -5   1  -2   15.36    3.86
  -5   1  -3   30.90    5.27
  -5   1  -3   27.93    5.64
  -5   1  -3   31.82    5.05
  -5   1  -3   28.54    5.36
  -5   1  -3   10.66    7.73
  -5   1  -4   43.85    6.07
  -5   1  -4   40.11    6.40
  -5   1  -4   54.67    6.95
  -5   1  -4   54.79   16.52
  -5   1  -5  183.34   11.74
  -5   1  -5  173.17   12.20
  -5   1  -6    4.24    2.17
  -5   1  -6    1.82    3.02
  -5   1  -7   67.22    7.71
  -5   1  -8   30.45    4.89
  -5   1  -9   39.18    4.38
  -5   1 -10   65.96    4.20
  -5   0  14    2.71    1.63
  -5   0  13   50.71    5.14
  -5   0  13   49.52    6.30
  -5   0  12   35.47    5.00
  -5   0  12   55.05    7.54
  -5   0  11    2.24    3.26
  -5   0  10  113.42   11.79
  -5   0  10   95.39    8.78
  -5   0   9  148.53   13.21
  -5   0   9  122.06   10.30
  -5   0   9  119.68   21.64
  -5   0   9  123.08   10.11
  -5   0   8   80.13    8.88
  -5   0   8   86.41   10.23
  -5   0   8   69.79    7.73
  -5   0   8   75.17    8.07
  -5   0   7  194.32   14.62
  -5   0   7  195.11   13.42
  -5   0   7  194.13   25.00
  -5   0   7  198.47   23.48
  -5   0   7  207.40   12.37
  -5   0   7  213.60   12.74
  -5   0   6  114.18    9.69
  -5   0   6  129.67   11.27
  -5   0   6  123.56    9.29
  -5   0   6  115.11   19.17
  -5   0   6  115.54   17.16
  -5   0   5   91.91   16.51
  -5   0   4 1024.67   56.30
  -5   0   3  544.53   41.09
  -5   0   2   -0.99    5.30
  -5   0   2    0.19    3.23
  -5   0   1  184.43   23.63
  -5   0   1  173.40   21.13
  -5   0   0  208.51   25.20
  -5   0   0  201.89   23.43
  -5   0  -1  124.62    9.76
  -5   0  -1  122.68    9.04
  -5   0  -1  110.57    8.65
  -5   0  -1  105.28   18.00
  -5   0  -1  112.65    8.84
  -5   0  -1  116.24    9.43
  -5   0  -1  134.28   19.74
  -5   0  -2  179.38   11.90
  -5   0  -2  170.56   11.35
  -5   0  -2  175.36   10.88
  -5   0  -2  184.37   11.39
  -5   0  -2  191.71   12.01
  -5   0  -2  159.15   21.93
  -5   0  -3  295.28   15.07
  -5   0  -3  291.53   14.51
  -5   0  -3  291.86   15.53
  -5   0  -3  315.55   15.02
  -5   0  -4    6.86    3.62
  -5   0  -4    5.36    3.15
  -5   0  -5  119.33   10.33
  -5   0  -5  110.68    8.85
  -5   0  -6  144.28   10.82
  -5   0  -6  110.41    8.23
  -5   0  -7   69.68    7.13
  -5   0  -8   20.08    3.74
  -5   0  -9  101.59    5.91
  -5  -1  14    0.18    1.66
  -5  -1  13   19.20    4.24
  -5  -1  12   95.35    9.33
  -5  -1  11   -4.33    3.32
  -5  -1  11   -2.33    3.51
  -5  -1  10   36.58    5.93
  -5  -1  10   41.44    7.50
  -5  -1  10   43.15    6.05
  -5  -1   9   53.30    8.39
  -5  -1   9   42.66    5.93
  -5  -1   8    6.12    4.46
  -5  -1   8    3.55    2.51
  -5  -1   8    2.02    2.09
  -5  -1   7   21.96    5.37
  -5  -1   7   24.75    4.80
  -5  -1   7   16.47   13.60
  -5  -1   7   14.95   11.24
  -5  -1   7   26.14    5.87
  -5  -1   6  184.94   13.52
  -5  -1   6  182.05   11.78
  -5  -1   6  159.24   24.84
  -5  -1   6  175.60   11.96
  -5  -1   6  179.45   11.98
  -5  -1   5  406.48   19.05
  -5  -1   5  406.44   17.40
  -5  -1   5  410.60   19.00
  -5  -1   5  417.85   38.98
  -5  -1   5  402.95   17.25
  -5  -1   5  411.02   18.53
  -5  -1   5  390.68   17.30
  -5  -1   5  395.12   16.78
  -5  -1   4  429.13   18.16
  -5  -1   4  465.99   19.75
  -5  -1   4  415.58   39.02
  -5  -1   4  437.75   17.78
  -5  -1   4  428.85   18.75
  -5  -1   4  419.09   17.88
  -5  -1   4  418.96   18.32
  -5  -1   4  390.18   17.28
  -5  -1   4  433.47   17.32
  -5  -1   3  105.20    9.44
  -5  -1   3  103.75   18.43
  -5  -1   3   99.23    9.33
  -5  -1   3   94.62    8.49
  -5  -1   3  102.99    9.17
  -5  -1   3   91.96    8.67
  -5  -1   3  109.04   20.91
  -5  -1   3  115.99    9.72
  -5  -1   3   88.60    9.07
  -5  -1   3  103.09    8.40
  -5  -1   2  872.00   25.64
  -5  -1   2  902.87   26.85
  -5  -1   2  987.82   59.22
  -5  -1   2  927.78   27.49
  -5  -1   2  978.85   28.08
  -5  -1   2  901.97   26.24
  -5  -1   2  906.45   26.48
  -5  -1   2  909.78   24.65
  -5  -1   1   60.48    7.19
  -5  -1   1   53.52    6.92
  -5  -1   1   80.51    8.16
  -5  -1   1   66.64    7.66
  -5  -1   1   63.94    7.49
  -5  -1   1   73.77    7.75
  -5  -1   1   67.66    7.95
  -5  -1   1   68.42    7.08
  -5  -1   0   96.78    8.58
  -5  -1   0   99.18    9.69
  -5  -1   0   93.07   19.23
  -5  -1   0   84.30    8.52
  -5  -1   0   87.62    8.58
  -5  -1   0   89.55    8.41
  -5  -1   0   94.82    8.13
  -5  -1  -1  882.51   55.53
  -5  -1  -1  942.18   26.53
  -5  -1  -1  947.61   29.15
  -5  -1  -1  914.01   26.33
  -5  -1  -1  874.86   24.75
  -5  -1  -1  975.30   27.20
  -5  -1  -1  877.28   24.30
  -5  -1  -2  168.20   11.46
  -5  -1  -2  171.93   11.63
  -5  -1  -2  180.09   11.24
  -5  -1  -3   26.19    5.31
  -5  -1  -3   35.08    5.68
  -5  -1  -4  170.01   11.84
  -5  -1  -4  169.08   11.47
  -5  -1  -5  194.48   12.17
  -5  -1  -5  194.99   11.50
  -5  -1  -6   46.18    6.00
  -5  -1  -6   42.34    4.96
  -5  -1  -6   35.73    5.28
  -5  -1  -7    6.36    2.46
  -5  -1  -7    2.45    1.48
  -5  -1  -7    4.27    1.88
  -5  -1  -8   57.58    4.68
  -5  -2  14   21.69    2.98
  -5  -2  13  175.43    9.96
  -5  -2  12   49.98    5.28
  -5  -2  12   71.83    7.54
  -5  -2  11   20.61    4.32
  -5  -2  11   28.57    5.78
  -5  -2  10   49.96    6.86
  -5  -2  10   50.14    8.00
  -5  -2  10   44.36    5.64
  -5  -2   9   39.39    7.02
  -5  -2   9   44.11    5.51
  -5  -2   9   41.19    5.86
  -5  -2   8  102.20   10.60
  -5  -2   8  130.01   10.24
  -5  -2   8  113.70    8.29
  -5  -2   8  124.12   10.00
  -5  -2   7    6.30    3.98
  -5  -2   7    5.23    2.17
  -5  -2   7    4.07    4.20
  -5  -2   6   74.44    8.59
  -5  -2   6   85.07    8.33
  -5  -2   6   77.85   18.48
  -5  -2   6   79.07    8.40
  -5  -2   6   84.18    8.52
  -5  -2   5   52.68    7.58
  -5  -2   5   46.85    7.18
  -5  -2   5   40.52    6.05
  -5  -2   5   35.53    6.21
  -5  -2   5   47.24   16.19
  -5  -2   5   48.07    6.51
  -5  -2   4   17.16    4.95
  -5  -2   4   28.99    5.92
  -5  -2   4   24.48    4.68
  -5  -2   4   22.39    5.25
  -5  -2   4   10.33    9.08
  -5  -2   4   23.96    5.10
  -5  -2   3   12.57    4.73
  -5  -2   3   -0.05   11.03
  -5  -2   3    8.47    3.72
  -5  -2   3   14.22    3.83
  -5  -2   3   14.42    4.20
  -5  -2   3   17.39    4.29
  -5  -2   2   34.33    5.96
  -5  -2   2   38.64    6.46
  -5  -2   2   32.42    5.89
  -5  -2   2   33.73    5.54
  -5  -2   1    3.86    3.17
  -5  -2   1    1.60    2.55
  -5  -2   1    1.32    2.34
  -5  -2   1   -0.28    3.16
  -5  -2   1   -0.14    4.26
  -5  -2   0   57.29    7.20
  -5  -2   0   57.04    7.52
  -5  -2   0   51.77    6.48
  -5  -2   0   64.18    7.72
  -5  -2  -1   -1.01    3.17
  -5  -2  -1    2.98    2.94
  -5  -2  -1    2.78    4.31
  -5  -2  -1    1.59    2.80
  -5  -2  -2    4.29    2.84
  -5  -2  -2    9.11    3.47
  -5  -2  -2    6.99    3.21
  -5  -2  -2    9.49    3.55
  -5  -2  -3    1.33    2.67
  -5  -2  -3    8.24    3.65
  -5  -2  -3    3.41    2.66
  -5  -2  -3    6.62    2.71
  -5  -2  -4   -0.31    2.90
  -5  -2  -4    1.39    2.38
  -5  -2  -4    2.61    2.28
  -5  -2  -5   99.00    7.92
  -5  -2  -5   99.46    7.43
  -5  -2  -5   93.20    7.15
  -5  -2  -6    1.19    1.67
  -5  -2  -6    1.38    1.66
  -5  -2  -7    0.35    1.75
  -5  -3  13   60.14    4.64
  -5  -3  12   36.79    3.98
  -5  -3  12   41.40    4.77
  -5  -3  11   55.08    5.93
  -5  -3  11   49.67    5.99
  -5  -3  10    0.20    2.09
  -5  -3  10    0.12    2.49
  -5  -3   9   82.72    8.81
  -5  -3   9   66.81    7.80
  -5  -3   9   67.57    5.93
  -5  -3   9   69.99    6.55
  -5  -3   8   86.53    9.26
  -5  -3   8   63.68    7.55
  -5  -3   8   83.95    7.78
  -5  -3   8   83.96    6.78
  -5  -3   8   79.61    7.56
  -5  -3   7    0.62    2.78
  -5  -3   7    1.86    2.04
  -5  -3   7    0.35    3.33
  -5  -3   6   11.81    4.41
  -5  -3   6   10.34    3.28
  -5  -3   6   10.53    3.59
  -5  -3   6   12.65    4.38
  -5  -3   5   16.94    4.93
  -5  -3   5   23.00    5.39
  -5  -3   5   24.12    4.59
  -5  -3   5   16.03    3.85
  -5  -3   4   30.71    5.56
  -5  -3   4   17.50    4.72
  -5  -3   4   24.25    4.80
  -5  -3   4   29.83    5.34
  -5  -3   3   26.36    5.81
  -5  -3   3   16.67    4.39
  -5  -3   3   25.87    4.99
  -5  -3   3   20.88    5.05
  -5  -3   3   19.78    4.37
  -5  -3   2    0.23    3.43
  -5  -3   2   -1.39    3.17
  -5  -3   2   -1.15    2.59
  -5  -3   2   -2.30    2.84
  -5  -3   2    3.34    3.25
  -5  -3   1   37.50    6.40
  -5  -3   1   32.16    5.09
  -5  -3   1   33.77    6.02
  -5  -3   0  164.74   11.45
  -5  -3   0  166.45   11.96
  -5  -3   0  162.31   11.13
  -5  -3   0  152.20   10.58
  -5  -3  -1   29.38    5.15
  -5  -3  -1   26.90    5.05
  -5  -3  -1   18.73    3.99
  -5  -3  -1   24.62    4.34
  -5  -3  -2   18.89    4.05
  -5  -3  -2   16.00    4.07
  -5  -3  -2   18.03    3.98
  -5  -3  -2   20.48    4.06
  -5  -3  -3  116.73    8.10
  -5  -3  -3  110.42    8.36
  -5  -3  -3  117.42    8.16
  -5  -3  -3  102.98    6.99
  -5  -3  -4   11.83    2.51
  -5  -3  -4   13.55    3.24
  -5  -3  -4   12.92    2.55
  -5  -3  -5   -0.49    1.74
  -5  -3  -5   -0.41    1.60
  -5  -4  11   16.24    2.88
  -5  -4  10   44.15    5.22
  -5  -4   9  101.63    8.43
  -5  -4   8    0.22    2.69
  -5  -4   8    2.79    2.18
  -5  -4   7   49.41    6.46
  -5  -4   7   40.95    4.94
  -5  -4   7   46.30    6.12
  -5  -4   6   51.23    6.73
  -5  -4   6   55.37    6.87
  -5  -4   6   52.68    6.24
  -5  -4   6   59.31    6.05
  -5  -4   5    7.73    3.02
  -5  -4   5   23.74    4.10
  -5  -4   5   18.57    4.28
  -5  -4   5   18.96    4.59
  -5  -4   4  144.94   10.01
  -5  -4   4  177.21   10.60
  -5  -4   4  182.76   12.03
  -5  -4   4  167.16   10.81
  -5  -4   3   -0.26    2.32
  -5  -4   3   -0.03    2.66
  -5  -4   3    0.33    3.32
  -5  -4   2   36.70    5.04
  -5  -4   2   30.66    4.82
  -5  -4   2   32.55    5.58
  -5  -4   1   81.65    7.24
  -5  -4   1   81.07    7.64
  -5  -4   1   79.92    7.53
  -5  -4   0   38.32    4.95
  -5  -4   0   43.38    5.24
  -5  -4   0   41.35    5.47
  -5  -4  -1   39.69    4.81
  -5  -4  -2  145.67    7.58
  -5  -4  -3    5.65    1.91
  -5  -4  -4   24.07    2.75
  -5  -5   9   64.82    5.07
  -5  -5   8   36.05    4.23
  -5  -5   7    1.02    1.94
  -5  -5   7   -2.50    1.77
  -5  -5   6   51.61    4.98
  -5  -5   6   62.95    5.58
  -5  -5   5   14.60    3.03
  -5  -5   5   23.49    3.09
  -5  -5   5   26.05    4.37
  -5  -5   4    8.61    2.04
  -5  -5   4    5.33    2.06
  -5  -5   4    8.53    2.76
  -5  -5   3    2.08    1.45
  -5  -5   3    0.42    2.09
  -5  -5   3    2.69    1.70
  -5  -5   2   13.14    2.20
  -5  -5   2   17.03    3.56
  -5  -5   2   17.50    3.25
  -5  -5   1    1.23    1.37
  -5  -5   1    6.79    2.18
  -5  -5   0   87.46    5.19
  -5  -5   0   93.88    5.63
  -5  -5  -1   22.23    2.32
  -5  -5  -1   27.66    2.83
   6 -10  -5   10.44    1.78
   6 -10  -4    3.55    1.48
  -6  10   4    6.39    2.06
  -6  10   3   46.26    3.78
   6 -10  -3   52.21    4.23
  -6  10   3   45.05    4.78
  -6  10   2    5.42    1.78
   6 -10  -2    6.67    1.77
  -6  10   2    4.18    1.89
  -6  10   1    3.46    1.50
  -6  10   0   95.58    6.19
  -6  10  -1   15.17    2.58
  -6  10  -2   47.87    4.19
   6 -10   3   32.03    2.57
  -6  10  -3   35.57    3.46
   6 -10   3   38.80    3.29
   6  -9  -8    7.38    1.78
  -6   9   8   10.27    1.72
   6  -9  -7   40.17    4.19
  -6   9   7   45.72    4.50
  -6   9   7   38.59    4.06
   6  -9  -6   14.61    2.95
  -6   9   6   14.52    3.00
  -6   9   6   11.74    2.63
   6  -9  -5   29.33    4.08
  -6   9   5   37.88    5.33
  -6   9   5   33.67    4.05
  -6   9   4   53.17    4.75
   6  -9  -4   51.45    5.54
  -6   9   4   56.26    6.78
  -6   9   3   25.08    3.98
   6  -9  -3   26.02    4.18
  -6   9   3   28.65    5.08
  -6   9   2    3.60    1.90
   6  -9  -2    3.77    2.14
  -6   9   2    3.01    2.12
  -6   9   1    1.04    1.79
   6  -9  -1   -0.09    1.71
  -6   9   1    1.43    2.08
  -6   9   0   30.55    4.64
   6  -9   0   38.11    4.88
  -6   9   0   27.24    5.23
  -6   9  -1    1.19    1.69
  -6   9  -1   -0.68    1.98
  -6   9  -2   12.40    3.01
  -6   9  -3   10.92    2.88
   6  -9   4   -0.67    1.42
  -6   9  -4    1.87    1.42
  -6   9  -5   16.05    2.67
   6  -9   5   26.09    3.33
   6  -9   6    1.19    1.46
   6  -8 -10    1.29    1.08
  -6   8  10    0.32    1.02
  -6   8   9   43.26    4.36
  -6   8   8   12.13    2.93
  -6   8   7   44.01    5.60
  -6   8   6   17.32    3.82
  -6   8   5   34.85    5.46
  -6   8   4   91.58    7.42
   6  -8  -4  105.55    8.84
  -6   8   4  100.55    8.54
  -6   8   3   35.53    5.25
   6  -8  -3   33.81    5.20
  -6   8   3   36.97    5.14
  -6   8   2    7.72    2.88
   6  -8  -2    8.12    2.91
  -6   8   2   10.52    3.44
  -6   8   1   10.97    3.43
   6  -8  -1   11.13    3.33
  -6   8   1   13.36    4.10
  -6   8   0   61.53    7.01
  -6   8   0   47.87    7.22
  -6   8  -1   19.57    4.19
  -6   8  -1   14.62    4.29
  -6   8  -2   30.72    5.13
  -6   8  -2   24.96    5.35
  -6   8  -3    6.28    3.12
   6  -8   4   -1.29    2.68
  -6   8  -4    1.53    1.72
  -6   8  -5   17.48    3.32
   6  -8   6   58.34    5.25
   6  -8   7    5.03    2.20
  -6   7  11    6.29    1.91
  -6   7  10   39.17    4.51
  -6   7   9    6.39    2.46
  -6   7   9    7.23    2.35
  -6   7   8    0.74    1.86
  -6   7   8    4.26    2.72
  -6   7   7   11.57    3.63
  -6   7   7   16.36    4.44
  -6   7   6    6.18    3.23
  -6   7   6    9.90    3.61
  -6   7   5   44.49    6.28
  -6   7   4   33.52    4.85
  -6   7   4   42.14    6.57
  -6   7   3    1.94    2.34
  -6   7   3    2.05    2.56
  -6   7   2  117.65    9.47
   6  -7  -2  124.50    9.53
  -6   7   2  123.59    9.69
  -6   7   1    7.29    3.22
  -6   7   0  456.96   18.96
  -6   7   0  474.39   22.36
  -6   7  -1  123.36   10.03
  -6   7  -1  120.52   11.35
  -6   7  -2   47.21    6.42
  -6   7  -2   37.57    6.80
  -6   7  -3   50.18    6.61
  -6   7  -4    3.36    2.90
  -6   7  -5   30.16    4.78
   6  -7   6  133.65    8.69
   6  -7   7   16.06    2.96
   6  -7   8   10.93    2.27
  -6   7  -8   11.20    2.06
  -6   7  -8   10.35    2.16
  -6   6  12   29.78    3.41
  -6   6  12   24.63    2.85
  -6   6  11   41.66    4.99
  -6   6  11   42.98    4.73
  -6   6  10   26.31    4.77
  -6   6  10   28.25    4.52
  -6   6   9   76.86    8.60
  -6   6   9   83.57    8.28
  -6   6   8   24.52    5.34
  -6   6   8   19.21    4.40
  -6   6   7  538.04   23.41
  -6   6   7  507.74   21.66
  -6   6   6  188.57   13.99
  -6   6   6  195.23   13.66
  -6   6   5   71.97    8.73
  -6   6   5   77.66    8.58
  -6   6   5   65.62   17.66
  -6   6   4  856.74   28.25
  -6   6   4  885.37   59.19
  -6   6   4  841.68   27.15
  -6   6   4  837.89   27.00
  -6   6   3  802.90   23.05
  -6   6   3  820.69   27.33
  -6   6   3  889.66   58.39
  -6   6   3  812.58   27.09
  -6   6   3  812.72   25.76
  -6   6   3  790.38   56.51
  -6   6   2   27.88    5.10
  -6   6   2   36.07   10.39
  -6   6   2   26.97   13.20
  -6   6   2   21.96    5.85
  -6   6   2   16.20    3.86
  -6   6   1  450.74   18.18
  -6   6   1  478.82   42.64
  -6   6   1  437.96   20.76
  -6   6   1  461.29   18.45
  -6   6   1  406.11   40.78
  -6   6   0 2170.79   40.52
  -6   6   0 2136.16   89.34
  -6   6   0 2173.15   45.20
  -6   6   0 2082.35   91.57
  -6   6  -1   53.69    6.75
  -6   6  -1   65.47    8.03
  -6   6  -2   46.18    6.49
  -6   6  -2   39.20    6.43
  -6   6  -3  527.49   20.71
  -6   6  -4  421.94   18.29
  -6   6  -5   17.98    4.02
   6  -6   6  173.70   10.27
   6  -6   7   54.07    5.07
  -6   6  -7   50.71    5.55
   6  -6   8   -2.56    2.15
  -6   6  -8    0.84    1.17
  -6   6  -9   61.29    4.03
  -6   5  13   18.63    2.91
  -6   5  12   86.29    7.10
  -6   5  12   86.98    5.78
  -6   5  11   22.52    4.39
  -6   5  11   23.17    4.08
  -6   5  10   58.16    7.50
  -6   5  10   55.02    6.64
  -6   5  10   53.81    6.85
  -6   5   9  453.52   21.46
  -6   5   9  452.65   19.54
  -6   5   9  452.74   19.83
  -6   5   8    0.60    2.68
  -6   5   8    3.80    3.19
  -6   5   8    3.76    2.82
  -6   5   7   -0.70    2.40
  -6   5   7    3.30    2.77
  -6   5   7    1.81    2.69
  -6   5   6   10.05    3.40
  -6   5   6   11.44    4.09
  -6   5   6    7.89    3.17
  -6   5   5    3.75    2.40
  -6   5   5   -1.94    9.51
  -6   5   5    2.14    3.82
  -6   5   5    6.84    4.02
  -6   5   4   17.76    4.53
  -6   5   4   38.13   13.89
  -6   5   4   25.13    5.73
  -6   5   4   23.10    4.85
  -6   5   3   41.47    6.02
  -6   5   3   49.54   12.95
  -6   5   3   41.96   15.14
  -6   5   3   40.13    6.80
  -6   5   3   36.88    5.89
  -6   5   2    3.69    2.13
  -6   5   2    9.75    9.57
  -6   5   2   -2.66    8.90
  -6   5   2    6.65    3.83
  -6   5   2    3.24    2.47
  -6   5   1   15.31    4.01
  -6   5   1   15.99    8.46
  -6   5   1   32.21   12.71
  -6   5   1   15.94    5.23
  -6   5   1    9.60    3.62
  -6   5   0   49.57    6.28
  -6   5   0   40.28   11.85
  -6   5   0   55.35    8.12
  -6   5   0   47.61    6.18
  -6   5  -1   12.29    3.56
  -6   5  -2    2.82    2.37
   6  -5   2    2.90   10.50
  -6   5  -3   -0.95    2.64
  -6   5  -4  124.18   10.09
   6  -5   5   -0.35    3.15
   6  -5   6    5.62    2.85
  -6   5  -7   14.86    3.42
  -6   5  -8   12.82    2.40
  -6   5  -8   10.75    2.52
  -6   5  -8    9.01    2.22
  -6   5  -9   12.02    2.47
  -6   4  14    1.15    0.82
  -6   4  13   35.15    4.44
  -6   4  12   18.34    4.04
  -6   4  12   14.86    3.43
  -6   4  11   20.25    4.76
  -6   4  11   18.97    3.84
  -6   4  11   26.12    4.63
  -6   4  10   16.15    4.61
  -6   4  10   12.68    3.39
  -6   4  10   15.87    4.01
  -6   4   9  133.56   12.42
  -6   4   9  136.46   11.42
  -6   4   9  137.72   10.89
  -6   4   9  142.60   11.12
  -6   4   8    1.75    2.24
  -6   4   8   -0.67    2.95
  -6   4   8    2.89    2.82
  -6   4   8    1.79    3.01
  -6   4   7   33.74    6.32
  -6   4   7   28.76    5.87
  -6   4   7   33.05    5.91
  -6   4   6    6.48    2.61
  -6   4   6   18.23    9.52
  -6   4   6   13.75    4.87
  -6   4   6   15.23    4.39
  -6   4   6    9.94    3.89
  -6   4   5   66.57    7.70
  -6   4   5   96.38   16.59
  -6   4   5   67.43    8.46
  -6   4   5   81.57    8.61
  -6   4   5   72.27    7.70
  -6   4   4  196.54   12.71
  -6   4   4  208.39   23.91
  -6   4   4  175.37   12.46
  -6   4   4  221.15   14.17
  -6   4   4  203.67   12.85
  -6   4   4  204.77   21.73
  -6   4   3   50.95   10.86
  -6   4   3   70.73    8.12
  -6   4   3   83.17   14.54
  -6   4   3   88.83    9.29
  -6   4   3   84.68    8.17
  -6   4   2   10.38    5.59
  -6   4   2   12.42    4.12
  -6   4   2   11.01    3.73
  -6   4   2    8.83    2.86
  -6   4   1  175.91   10.80
  -6   4   1  177.95   21.28
  -6   4   1  191.07   13.37
  -6   4   1  195.03   11.87
  -6   4   0  598.17   23.81
  -6   4   0  584.30   20.05
  -6   4  -1   19.26    4.21
   6  -4   1   12.97    6.40
  -6   4  -1   19.47    9.81
  -6   4  -1   15.35    4.14
  -6   4  -1   13.89    3.82
  -6   4  -1   19.58    4.52
  -6   4  -2   46.34    6.18
   6  -4   2   39.78   15.50
  -6   4  -2   35.13   12.08
  -6   4  -2   53.17    6.60
   6  -4   3  291.43   31.23
  -6   4  -3  297.95   15.44
  -6   4  -3  299.26   14.86
  -6   4  -4  366.08   15.78
  -6   4  -5   -0.39    2.23
  -6   4  -6   75.51    7.54
  -6   4  -6   70.52    7.45
  -6   4  -7  107.53    8.04
  -6   4  -7   97.26    8.25
  -6   4  -7   95.93    7.70
  -6   4  -8    8.20    1.93
  -6   4  -8    3.03    2.16
  -6   4  -9    5.14    2.14
  -6   3  14   -0.30    1.33
  -6   3  13    3.86    1.97
  -6   3  13   -0.30    1.64
  -6   3  12    1.03    1.95
  -6   3  12    1.62    1.82
  -6   3  11    5.66    3.14
  -6   3  11    6.64    2.71
  -6   3  10   48.16    7.12
  -6   3  10   43.54    5.83
  -6   3   9   52.28    6.81
  -6   3   9   47.51    7.66
  -6   3   8    6.73    4.24
  -6   3   8    5.88    2.94
  -6   3   7   60.91   15.23
  -6   3   7   71.75    8.87
  -6   3   7   71.63    8.02
  -6   3   7   56.64    6.53
  -6   3   6   23.72    4.81
  -6   3   6   28.19   10.85
  -6   3   6   28.96    5.98
  -6   3   6   38.15    6.70
  -6   3   6   35.37    6.06
  -6   3   6   33.39    5.19
  -6   3   6   37.09    5.70
  -6   3   5  124.35   10.60
  -6   3   5   96.83   17.53
  -6   3   5  137.21   11.67
  -6   3   5  130.39   10.34
  -6   3   5  122.29    9.54
  -6   3   5  118.87    9.12
  -6   3   5  112.93    9.07
  -6   3   5  103.63   16.03
  -6   3   4  137.63   20.65
  -6   3   4  163.21   12.38
  -6   3   4  161.12   11.06
  -6   3   4  141.23   10.41
  -6   3   4  135.50   18.38
  -6   3   3   49.60   12.64
  -6   3   3   54.22    7.36
  -6   3   3   52.70    6.72
  -6   3   3   49.52   11.07
  -6   3   2   -7.75    5.83
  -6   3   2    8.71    2.99
  -6   3   1   23.50    8.47
  -6   3   1   21.83    9.18
  -6   3   1   33.19    5.82
  -6   3   1   31.69    5.56
  -6   3   1   20.27    4.08
  -6   3   1   24.26    4.65
  -6   3   1   27.71    4.85
  -6   3   0  386.76   16.14
  -6   3   0  374.06   33.47
  -6   3   0  405.88   17.03
  -6   3   0  380.99   18.78
  -6   3   0  378.03   16.59
  -6   3   0  380.55   18.60
  -6   3   0  389.59   16.62
  -6   3   0  393.84   17.17
  -6   3   0  430.56   18.40
  -6   3  -1   51.18    6.35
  -6   3  -1   47.49    6.29
  -6   3  -1   30.78   10.59
  -6   3  -1   49.14    7.08
  -6   3  -1   42.61    6.01
  -6   3  -1   55.74    6.66
  -6   3  -1   51.11    6.52
  -6   3  -1   40.82    6.13
  -6   3  -2    7.49    3.08
  -6   3  -2    0.96    8.79
  -6   3  -2    8.37    3.15
  -6   3  -2    6.84    3.64
  -6   3  -3  224.00   13.55
  -6   3  -3  228.39   12.71
  -6   3  -3  224.79   14.07
  -6   3  -4   92.69    8.90
  -6   3  -4   88.17    8.74
  -6   3  -5   79.48    7.96
  -6   3  -5   71.52    7.73
  -6   3  -5   74.08    7.83
  -6   3  -6  114.93    8.94
  -6   3  -6  107.30    9.17
  -6   3  -6  104.54    8.36
  -6   3  -7   -0.35    2.50
  -6   3  -7   -0.38    1.88
  -6   3  -8   -2.31    2.12
  -6   3  -9   27.66    3.25
  -6   2  14    0.34    1.23
  -6   2  14    1.96    1.29
  -6   2  13   56.93    6.34
  -6   2  13   63.50    5.84
  -6   2  13   50.36    5.27
  -6   2  12   12.76    3.65
  -6   2  12   14.44    3.77
  -6   2  11   20.21    4.97
  -6   2  10   90.87   10.03
  -6   2   9  164.72   13.79
  -6   2   8   10.99    3.67
  -6   2   8    4.95    2.53
  -6   2   7  131.57   11.05
  -6   2   7  148.21   10.28
  -6   2   7  167.61   11.59
  -6   2   7  157.52   13.16
  -6   2   7  156.15   11.33
  -6   2   6   86.64   17.72
  -6   2   6  101.03    9.74
  -6   2   6  105.83   10.72
  -6   2   6  108.26    9.29
  -6   2   6  100.63    8.87
  -6   2   6  114.18    9.06
  -6   2   6  115.02    9.50
  -6   2   5   63.34   14.79
  -6   2   5   51.47    6.82
  -6   2   5   57.63    7.52
  -6   2   5   63.24    7.26
  -6   2   5   55.01    6.55
  -6   2   5   48.68    5.75
  -6   2   5   52.68    5.93
  -6   2   5   60.07    6.70
  -6   2   5   46.53    5.95
  -6   2   4  141.75   20.83
  -6   2   4  129.16   10.44
  -6   2   4  128.09   11.10
  -6   2   4  134.87   10.01
  -6   2   4  121.00    9.61
  -6   2   4  130.95    9.56
  -6   2   4  120.76    9.40
  -6   2   4  124.21    9.18
  -6   2   4  103.12   16.97
  -6   2   3  126.78   20.30
  -6   2   3  105.47    9.48
  -6   2   3  105.45    9.75
  -6   2   3  120.31    9.48
  -6   2   3  107.53    9.19
  -6   2   3  118.88    9.31
  -6   2   3  117.47    9.19
  -6   2   3  103.81   16.66
  -6   2   2   19.67    9.16
  -6   2   2   14.30    3.95
  -6   2   2   15.43    4.53
  -6   2   2   15.73    3.68
  -6   2   2   15.57    3.88
  -6   2   2   14.30    3.36
  -6   2   2   20.88    4.44
  -6   2   2    7.94    4.09
  -6   2   1  232.10   26.32
  -6   2   1  263.66   13.43
  -6   2   1  278.48   15.63
  -6   2   1  271.08   14.24
  -6   2   1  262.83   15.08
  -6   2   1  270.10   14.17
  -6   2   1  275.21   14.28
  -6   2   1  272.01   14.45
  -6   2   1  240.38   26.69
  -6   2   0   68.19   15.43
  -6   2   0   80.55    8.00
  -6   2   0   72.10    8.20
  -6   2   0   71.64    7.83
  -6   2   0   71.98    8.35
  -6   2   0   80.77    8.06
  -6   2   0   87.97    8.44
  -6   2   0   78.28    8.26
  -6   2   0   63.60   14.52
  -6   2  -1   14.74    3.87
  -6   2  -1    8.99    3.38
  -6   2  -1   12.24    4.31
  -6   2  -1   11.42    3.86
  -6   2  -1   10.33    3.26
  -6   2  -1   11.64    3.55
  -6   2  -1   14.42   10.91
  -6   2  -2  148.67   10.96
  -6   2  -2  139.76   10.19
  -6   2  -2  148.58   11.35
  -6   2  -2  127.38   21.78
  -6   2  -3  130.13   10.33
  -6   2  -3  136.01   10.22
  -6   2  -3  119.78    9.19
  -6   2  -3  144.22   10.98
  -6   2  -4  411.47   17.87
  -6   2  -4  387.51   17.13
  -6   2  -4  409.28   17.55
  -6   2  -5  338.17   15.61
  -6   2  -5  326.00   15.60
  -6   2  -5  338.27   14.98
  -6   2  -6    3.90    2.04
  -6   2  -6    4.27    2.69
  -6   2  -7  248.49   12.11
  -6   2  -8    8.63    2.48
  -6   1  14    1.37    1.24
  -6   1  14   -0.29    1.78
  -6   1  13   23.33    3.99
  -6   1  13   14.54    2.97
  -6   1  12    9.30    3.30
  -6   1  11  103.89   10.36
  -6   1  10  101.94   10.75
  -6   1   9   46.07    6.55
  -6   1   9   39.41    7.22
  -6   1   9   47.45    6.84
  -6   1   8  240.15   14.51
  -6   1   8  281.85   17.77
  -6   1   8  250.87   14.64
  -6   1   7  308.48   14.95
  -6   1   7  340.54   17.80
  -6   1   7  354.18   16.19
  -6   1   7  361.04   19.76
  -6   1   7  348.68   16.38
  -6   1   7  360.26   17.21
  -6   1   6  106.91    9.05
  -6   1   6  107.24   10.29
  -6   1   6  109.65    9.17
  -6   1   6  110.24   11.34
  -6   1   6  112.73    9.13
  -6   1   6   94.24    8.41
  -6   1   6   98.01    9.05
  -6   1   6  105.15    9.21
  -6   1   5   31.86    6.29
  -6   1   5   26.33    4.98
  -6   1   5   26.91    5.90
  -6   1   5   23.17    4.47
  -6   1   5   25.72    4.46
  -6   1   5   31.83    5.18
  -6   1   5   27.25    4.99
  -6   1   4  651.54   22.59
  -6   1   4  631.65   23.49
  -6   1   4  637.32   48.17
  -6   1   4  627.36   21.56
  -6   1   4  633.58   23.94
  -6   1   4  614.74   20.27
  -6   1   4  583.38   20.64
  -6   1   4  623.20   21.50
  -6   1   4  617.07   21.72
  -6   1   3  580.74   22.53
  -6   1   3  592.97   21.68
  -6   1   3  581.21   46.33
  -6   1   3  564.89   20.66
  -6   1   3  552.46   21.96
  -6   1   3  569.79   19.33
  -6   1   3  528.26   19.93
  -6   1   3  575.01   20.99
  -6   1   3  575.27   21.01
  -6   1   3  511.63   39.35
  -6   1   2   12.80    4.11
  -6   1   2   12.28    3.95
  -6   1   2   17.03    4.33
  -6   1   2    6.94    2.65
  -6   1   2   11.44    8.58
  -6   1   2   19.60    3.95
  -6   1   2   14.56    3.99
  -6   1   2   12.00    3.67
  -6   1   2    9.96    3.00
  -6   1   2    8.96    3.27
  -6   1   2    9.98    8.51
  -6   1   1   53.16    6.59
  -6   1   1   53.42    7.45
  -6   1   1   52.09    6.77
  -6   1   1   48.15    6.34
  -6   1   1   49.66    6.73
  -6   1   1   49.94    6.63
  -6   1   1   47.87    5.50
  -6   1   1   46.10   13.26
  -6   1   0  262.88   14.54
  -6   1   0  248.99   13.65
  -6   1   0  249.04   15.20
  -6   1   0  271.57   14.75
  -6   1   0  259.70   14.74
  -6   1   0  245.84   28.88
  -6   1  -1  107.26    9.66
  -6   1  -1  111.47    9.00
  -6   1  -1   87.86    9.19
  -6   1  -1  104.97    8.50
  -6   1  -1   99.57    8.75
  -6   1  -1  117.18   10.09
  -6   1  -1  121.33   21.49
  -6   1  -2    6.03    3.01
  -6   1  -2    3.92    2.77
  -6   1  -2    7.30    2.65
  -6   1  -2    8.17    3.21
  -6   1  -3  222.69   13.41
  -6   1  -3  217.17   12.78
  -6   1  -3  214.92   12.15
  -6   1  -3  229.91   13.14
  -6   1  -4   99.53    9.22
  -6   1  -4   84.71    7.63
  -6   1  -5   29.94    4.97
  -6   1  -6    1.47    2.33
  -6   1  -7  106.96    7.19
  -6   1  -8    6.80    2.27
  -6   1  -8    9.70    2.38
  -6   0  14    5.20    1.44
  -6   0  14    1.05    1.91
  -6   0  13   48.36    5.61
  -6   0  12   89.77    8.61
  -6   0  11   42.04    6.70
  -6   0  10  166.77   11.48
  -6   0  10  200.31   14.68
  -6   0  10  178.24   11.79
  -6   0   9  162.66   12.16
  -6   0   9  186.04   14.53
  -6   0   9  171.12   11.96
  -6   0   8  139.56   11.63
  -6   0   8  150.65   13.21
  -6   0   8  151.98   11.33
  -6   0   8  149.73   11.38
  -6   0   7  147.82   10.69
  -6   0   7  160.61   12.53
  -6   0   7  159.93   13.36
  -6   0   7  149.63   11.18
  -6   0   7  145.13   11.07
  -6   0   6  344.93   16.73
  -6   0   6  339.10   18.07
  -6   0   6  352.11   37.41
  -6   0   6  358.30   16.27
  -6   0   6  352.59   18.82
  -6   0   6  342.04   16.35
  -6   0   6  317.62   15.70
  -6   0   5 1576.71   35.70
  -6   0   5 1646.14   39.26
  -6   0   5 1628.65   34.70
  -6   0   5 1605.00   78.87
  -6   0   5 1580.31   38.80
  -6   0   5 1607.05   34.87
  -6   0   5 1549.58   35.86
  -6   0   5 1596.29   35.26
  -6   0   5 1568.37   36.73
  -6   0   4  347.75   17.36
  -6   0   4  349.52   18.03
  -6   0   4  350.01   16.25
  -6   0   4  357.22   17.84
  -6   0   4  345.80   38.05
  -6   0   4  353.75   16.35
  -6   0   4  352.40   17.25
  -6   0   4  357.41   17.22
  -6   0   4  348.83   17.29
  -6   0   4  340.83   16.02
  -6   0   3  131.99   10.94
  -6   0   3  137.51   11.57
  -6   0   3  136.89   10.26
  -6   0   3  162.56   26.80
  -6   0   3  132.21   10.79
  -6   0   3  142.94   11.19
  -6   0   3  149.52   11.33
  -6   0   3  131.88   10.11
  -6   0   2 1184.00   30.96
  -6   0   2 1168.05   33.01
  -6   0   2 1268.49   70.63
  -6   0   2 1129.54   29.11
  -6   0   2 1185.99   32.18
  -6   0   2 1182.09   32.13
  -6   0   2 1195.55   31.80
  -6   0   2 1190.62   29.01
  -6   0   1  165.88   11.55
  -6   0   1  155.66   12.10
  -6   0   1  151.54   25.68
  -6   0   1  163.13   12.36
  -6   0   1  166.32   11.97
  -6   0   1  178.30   12.38
  -6   0   1  172.19   10.96
  -6   0   0   71.31    7.57
  -6   0   0   86.38    9.23
  -6   0   0   98.04   20.58
  -6   0   0   84.36    8.83
  -6   0   0   95.50    9.02
  -6   0   0   84.62    8.49
  -6   0   0   83.35    7.52
  -6   0  -1  521.42   20.99
  -6   0  -1  576.20   20.50
  -6   0  -1  547.09   20.68
  -6   0  -1  603.59   22.02
  -6   0  -2   49.17    6.21
  -6   0  -2   50.91    6.50
  -6   0  -2   59.40    6.80
  -6   0  -3   -4.05    3.78
  -6   0  -3   -1.41    3.14
  -6   0  -3    2.09    2.55
  -6   0  -4   93.71    7.97
  -6   0  -4   86.65    7.28
  -6   0  -5    8.92    3.02
  -6   0  -5    4.14    2.49
  -6   0  -5    8.73    3.50
  -6   0  -6   -0.06    2.17
  -6   0  -6    0.70    2.17
  -6   0  -7   42.97    4.03
  -6   0  -7   41.59    4.03
  -6  -1  13   22.42    3.61
  -6  -1  12   28.18    4.77
  -6  -1  11    3.46    2.13
  -6  -1  11    0.05    2.43
  -6  -1  10    5.43    2.91
  -6  -1  10    0.31    2.68
  -6  -1  10    0.38    2.32
  -6  -1   9    4.88    3.23
  -6  -1   9   -1.34    3.27
  -6  -1   9   -0.31    2.85
  -6  -1   8   13.17    4.50
  -6  -1   8    6.83    3.54
  -6  -1   8    8.63    3.48
  -6  -1   8    8.05    3.11
  -6  -1   7    4.07    3.66
  -6  -1   7    1.94    2.91
  -6  -1   7    0.46    2.49
  -6  -1   7    4.43    3.31
  -6  -1   6   43.07    7.10
  -6  -1   6   46.96    6.96
  -6  -1   6   43.62    6.17
  -6  -1   5   56.09    7.80
  -6  -1   5   45.52    6.48
  -6  -1   5   54.38    6.81
  -6  -1   5   43.83    6.69
  -6  -1   5   49.48    6.64
  -6  -1   4  172.12   13.17
  -6  -1   4  191.22   12.51
  -6  -1   4  178.21   13.04
  -6  -1   4  177.86   12.94
  -6  -1   4  186.76   12.21
  -6  -1   3   10.35    4.23
  -6  -1   3    8.85    3.45
  -6  -1   3   10.93    3.91
  -6  -1   3    7.61    3.30
  -6  -1   3    7.63    4.17
  -6  -1   3   15.24    4.31
  -6  -1   2   15.69    4.91
  -6  -1   2   22.07    4.55
  -6  -1   2   19.33    4.65
  -6  -1   2   21.45    4.81
  -6  -1   2   23.71    4.82
  -6  -1   1    2.59    2.88
  -6  -1   1    2.90    2.82
  -6  -1   1    5.67    2.94
  -6  -1   1    5.92    3.15
  -6  -1   0  217.00   14.17
  -6  -1   0  190.93   12.60
  -6  -1   0  214.80   12.42
  -6  -1  -1   62.39    7.26
  -6  -1  -1   60.75    7.75
  -6  -1  -1   57.97    6.80
  -6  -1  -1   55.08    6.21
  -6  -1  -2   16.83    4.14
  -6  -1  -2   22.86    5.01
  -6  -1  -2   16.52    3.74
  -6  -1  -3   16.06    4.13
  -6  -1  -3   12.26    3.52
  -6  -1  -3   16.57    4.03
  -6  -1  -4    3.87    2.15
  -6  -1  -4    4.85    2.33
  -6  -1  -4    4.17    2.66
  -6  -1  -5   62.94    5.19
  -6  -1  -5   68.78    5.85
  -6  -1  -6    3.83    1.93
  -6  -1  -6    3.22    1.60
  -6  -2  13   66.16    4.55
  -6  -2  12    3.86    2.23
  -6  -2  12    6.31    2.27
  -6  -2  11   -1.33    2.33
  -6  -2  11   -4.07    2.55
  -6  -2  10   19.96    4.13
  -6  -2  10   10.44    3.22
  -6  -2  10   17.56    3.35
  -6  -2   9   28.22    5.07
  -6  -2   9   29.59    5.31
  -6  -2   9   23.94    4.16
  -6  -2   8    1.31    2.93
  -6  -2   8   -1.11    2.56
  -6  -2   8    2.53    2.40
  -6  -2   8    1.92    2.57
  -6  -2   7  132.88   11.15
  -6  -2   7  107.25    9.40
  -6  -2   7  121.67    9.66
  -6  -2   6  103.91    9.85
  -6  -2   6  119.40    9.52
  -6  -2   5    1.25    2.91
  -6  -2   5    1.28    2.15
  -6  -2   5   -2.85    3.81
  -6  -2   5    1.54    2.98
  -6  -2   4  141.89   11.40
  -6  -2   4  143.77   10.70
  -6  -2   4  129.76   11.01
  -6  -2   4  153.05   11.69
  -6  -2   4  147.79   10.80
  -6  -2   3  206.94   13.29
  -6  -2   3  205.84   12.79
  -6  -2   3  204.93   13.81
  -6  -2   3  216.74   13.97
  -6  -2   3  221.54   13.01
  -6  -2   2   89.50    8.69
  -6  -2   2   98.70    8.86
  -6  -2   2   97.70    9.77
  -6  -2   2  105.21    9.47
  -6  -2   2  103.61    8.88
  -6  -2   1   -2.17    2.56
  -6  -2   1    5.67    3.42
  -6  -2   1    0.40    2.40
  -6  -2   0  304.22   15.87
  -6  -2   0  306.51   13.93
  -6  -2  -1   60.92    7.12
  -6  -2  -1   61.66    5.87
  -6  -2  -2   26.41    4.44
  -6  -2  -2   21.70    3.41
  -6  -2  -3   22.26    3.57
  -6  -2  -4   47.89    4.26
  -6  -2  -5   -0.68    1.03
  -6  -3  11    5.56    1.82
  -6  -3  10    3.70    2.08
  -6  -3   9  162.70   10.30
  -6  -3   9  135.90    7.64
  -6  -3   8   -0.64    2.48
  -6  -3   8   -1.23    2.23
  -6  -3   7   16.13    4.00
  -6  -3   7   13.33    3.21
  -6  -3   7   10.32    2.93
  -6  -3   6   43.62    6.00
  -6  -3   6   47.10    5.59
  -6  -3   5   12.04    3.64
  -6  -3   5   18.99    3.80
  -6  -3   5   16.17    3.70
  -6  -3   4   60.96    6.69
  -6  -3   4   83.37    7.42
  -6  -3   4   69.11    7.41
  -6  -3   4   76.63    7.36
  -6  -3   3   24.69    4.37
  -6  -3   3   33.57    4.96
  -6  -3   3   30.95    4.91
  -6  -3   2   20.81    4.03
  -6  -3   2   23.13    4.27
  -6  -3   1   20.27    3.90
  -6  -3   1   21.18    4.27
  -6  -3   1   21.92    3.79
  -6  -3   0  196.28   10.46
  -6  -3   0  193.09   10.86
  -6  -3   0  182.35    9.41
  -6  -3  -1   21.56    3.51
  -6  -3  -1   23.44    3.60
  -6  -3  -1   27.14    3.39
  -6  -3  -2   11.22    2.21
  -6  -3  -3   71.41    4.69
  -6  -4   9  103.37    6.23
  -6  -4   8   10.35    2.79
  -6  -4   8    8.47    1.97
  -6  -4   7    8.23    2.55
  -6  -4   7    5.22    1.71
  -6  -4   6   82.01    6.08
  -6  -4   6   91.13    5.73
  -6  -4   6   85.36    5.96
  -6  -4   5   18.38    3.29
  -6  -4   5   23.97    3.21
  -6  -4   4   33.51    3.70
  -6  -4   3   44.02    4.24
  -6  -4   3   45.71    4.70
  -6  -4   2   57.29    4.69
  -6  -4   2   54.69    4.72
  -6  -4   1   -0.68    1.08
  -6  -4   1    1.59    1.33
  -6  -4   0  225.33    8.11
  -6  -4   0  236.02    7.74
  -7  10   4    9.39    2.21
  -7  10   3   -0.44    1.39
  -7  10   2   37.81    3.24
  -7  10   1   17.54    2.64
  -7  10   0    0.93    1.36
  -7  10  -1    1.01    1.32
  -7  10  -1   -0.99    1.01
  -7  10  -2    3.19    0.98
   7 -10   2    0.15    1.02
   7  -9  -7   -2.17    1.48
  -7   9   7    2.31    1.52
  -7   9   7    3.29    1.66
   7  -9  -6   50.84    4.27
  -7   9   6   56.19    5.61
  -7   9   6   46.10    4.20
   7  -9  -5    5.15    1.66
  -7   9   5    5.14    1.89
  -7   9   5    3.64    1.73
   7  -9  -4    0.86    1.30
  -7   9   4    4.00    2.02
  -7   9   3    5.55    1.73
  -7   9   3    6.31    2.48
  -7   9   2   -0.02    1.48
  -7   9   2    0.35    1.86
  -7   9   1   10.04    2.68
  -7   9   1   15.99    3.58
  -7   9   0   12.05    2.84
  -7   9   0    8.20    2.72
  -7   9  -1   14.00    3.04
  -7   9  -2   78.80    6.16
  -7   9  -2   75.56    5.65
  -7   9  -3  128.18    7.19
  -7   9  -3   85.02    5.37
   7  -9   4   30.27    3.43
  -7   9  -4   26.12    2.62
  -7   9  -4   22.30    2.59
   7  -8  -9    2.09    1.51
  -7   8   9    1.69    1.48
   7  -8  -8    5.46    1.87
  -7   8   8    8.28    2.29
   7  -8  -7    1.41    1.58
  -7   8   7    7.20    2.54
   7  -8  -6   35.91    4.60
  -7   8   6   35.77    4.85
  -7   8   6   36.83    4.65
   7  -8  -5    9.00    2.33
  -7   8   5   17.02    3.84
   7  -8  -4   44.34    5.19
  -7   8   4   48.17    5.72
  -7   8   3   34.04    4.72
  -7   8   3   34.53    5.82
  -7   8   3   31.77    4.54
  -7   8   2    2.72    2.00
  -7   8   2   -0.05    2.17
  -7   8   1    2.21    1.84
  -7   8   1    4.91    2.81
  -7   8   0   83.58    7.69
  -7   8   0   76.31    8.28
  -7   8  -1   -1.51    2.11
  -7   8  -1    3.69    2.43
  -7   8  -2   38.57    5.37
  -7   8  -3   14.05    3.27
  -7   8  -4    3.68    1.95
   7  -8   5    2.88    1.62
  -7   8  -6   25.47    2.82
  -7   8  -6   25.20    2.89
  -7   7  11   20.66    2.53
  -7   7  10  112.45    6.97
  -7   7   9   54.87    6.00
  -7   7   9   47.45    5.42
  -7   7   8   34.06    5.46
  -7   7   8   37.83    5.28
  -7   7   7  158.28   11.56
  -7   7   7  148.97   10.85
  -7   7   6  362.97   16.99
  -7   7   6  304.22   14.24
  -7   7   5   64.55    7.29
  -7   7   4   80.01    8.16
  -7   7   3  234.97   12.54
  -7   7   3  239.59   13.49
  -7   7   2   24.12    4.82
  -7   7   2   19.99    4.21
  -7   7   1   17.73    3.92
  -7   7   1   19.04    4.46
  -7   7   1   19.42    4.09
  -7   7   0  300.05   15.10
  -7   7   0  302.86   16.60
  -7   7  -1    6.06    2.56
  -7   7  -1    4.32    2.76
  -7   7  -2    4.22    2.18
  -7   7  -2    1.89    2.01
  -7   7  -3   35.30    5.23
  -7   7  -4    1.83    2.13
  -7   7  -4    0.56    1.57
   7  -7   5   14.09    3.02
  -7   7  -5    9.56    2.55
   7  -7   6   70.24    4.65
  -7   7  -6   80.41    5.66
  -7   7  -6   75.63    5.79
  -7   7  -7    0.25    0.86
  -7   7  -7    1.13    1.06
  -7   6  12   60.66    4.56
  -7   6  11  120.58    7.84
  -7   6  11  101.99    6.46
  -7   6  10   57.35    6.36
  -7   6  10   48.45    5.36
  -7   6   9   47.08    6.38
  -7   6   9   47.90    5.98
  -7   6   8  138.05   11.20
  -7   6   8  139.24   10.77
  -7   6   7   11.73    4.01
  -7   6   7   14.52    4.12
  -7   6   7    8.33    2.80
  -7   6   6    2.58    2.05
  -7   6   6   -3.70    3.85
  -7   6   6    2.49    2.64
  -7   6   6    0.35    2.30
  -7   6   5   33.06    5.80
  -7   6   5   28.53    5.60
  -7   6   5   35.55    6.09
  -7   6   4    9.16    4.34
  -7   6   4    5.10    3.04
  -7   6   3   -2.37    3.29
  -7   6   3   -1.92    2.74
  -7   6   2  278.71   14.38
  -7   6   2  300.06   17.41
  -7   6   2  290.03   15.05
  -7   6   2  265.24   13.64
  -7   6   1  156.14   11.08
  -7   6   1  152.58   11.66
  -7   6   1  146.13   10.42
  -7   6   1  138.25   10.35
  -7   6   0    0.04    2.13
  -7   6  -1  173.29   11.79
  -7   6  -1  157.22   11.37
  -7   6  -2    2.53    2.88
  -7   6  -2    6.09    2.99
  -7   6  -3    3.97    2.90
  -7   6  -4  140.88    9.06
   7  -6   5   12.58    2.66
  -7   6  -5   14.82    3.41
  -7   6  -5   19.47    3.75
  -7   6  -6   15.60    2.84
  -7   6  -6   13.64    2.80
  -7   6  -6   10.34    2.41
  -7   6  -7   27.03    3.14
  -7   6  -7   19.94    2.64
  -7   6  -7   19.70    2.82
  -7   5  13   10.00    1.91
  -7   5  12    4.79    1.96
  -7   5  11   29.58    4.60
  -7   5  11   22.15    3.45
  -7   5  10    7.36    3.13
  -7   5  10   11.96    3.05
  -7   5   9   51.24    7.12
  -7   5   9   49.24    6.34
  -7   5   9   44.95    5.96
  -7   5   8   12.62    3.69
  -7   5   8   13.91    4.04
  -7   5   8   11.55    3.98
  -7   5   7   36.50    6.24
  -7   5   7   34.52    6.51
  -7   5   7   35.61    6.01
  -7   5   7   26.13    4.48
  -7   5   6    3.15    2.67
  -7   5   6    5.80    3.64
  -7   5   6    5.22    3.33
  -7   5   6   -0.32    2.80
  -7   5   5   12.67    4.08
  -7   5   5    7.13    2.95
  -7   5   5   10.52    3.56
  -7   5   5   10.70    3.87
  -7   5   5    8.36    2.93
  -7   5   4   77.10    8.32
  -7   5   4   55.03   16.20
  -7   5   4   85.12    9.42
  -7   5   4   83.01    8.79
  -7   5   4   86.46    9.01
  -7   5   3  178.37   26.02
  -7   5   3  178.12   13.76
  -7   5   3  166.65   11.87
  -7   5   3  182.93   12.95
  -7   5   3  168.00   10.97
  -7   5   2    5.64    3.31
  -7   5   2   -1.88    4.07
  -7   5   2    0.36    2.09
  -7   5   2    1.10    2.31
  -7   5   2    2.42    2.46
  -7   5   1  262.41   14.07
  -7   5   1  247.67   31.68
  -7   5   1  254.17   13.45
  -7   5   1  262.83   16.59
  -7   5   1  242.50   13.73
  -7   5   1  280.82   15.61
  -7   5   1  280.84   15.28
  -7   5   0  135.42   10.38
  -7   5   0  141.00   12.42
  -7   5   0  131.20   10.00
  -7   5   0  134.50   10.54
  -7   5   0  144.70   11.32
  -7   5  -1   24.22    5.02
  -7   5  -1   25.59    4.82
  -7   5  -2   35.72    5.67
  -7   5  -2   28.32    4.77
  -7   5  -2   27.91    5.20
  -7   5  -3  142.68   10.64
  -7   5  -3  138.14    9.87
  -7   5  -4   14.80    3.82
  -7   5  -4   12.80    3.08
  -7   5  -4   14.36    3.98
  -7   5  -5   12.53    3.36
  -7   5  -5    6.00    2.69
  -7   5  -5   12.67    3.25
  -7   5  -6   30.30    4.14
  -7   5  -6   22.07    3.49
  -7   5  -6   20.34    3.55
  -7   5  -7    7.43    1.90
  -7   5  -7    4.18    2.12
  -7   5  -7    0.55    1.41
  -7   4  13   24.92    3.29
  -7   4  12   -0.19    1.66
  -7   4  11  121.53    9.60
  -7   4  11  119.51    8.29
  -7   4  11  110.92    7.45
  -7   4  10  133.83   10.92
  -7   4  10  133.40   10.12
  -7   4  10  136.66    9.58
  -7   4   9    5.41    2.71
  -7   4   9    3.63    2.94
  -7   4   8   25.41    5.55
  -7   4   8   28.00    5.73
  -7   4   8   22.85    4.77
  -7   4   7    8.02    3.29
  -7   4   7    3.97    3.22
  -7   4   7    6.21    3.06
  -7   4   7    2.43    2.20
  -7   4   6   37.60    6.30
  -7   4   6   32.54    5.87
  -7   4   6   38.34    6.59
  -7   4   6   36.03    6.13
  -7   4   6   35.81    5.83
  -7   4   5    7.97    7.12
  -7   4   5    8.82    4.15
  -7   4   5    3.38    3.06
  -7   4   5    4.48    2.98
  -7   4   5    0.32    2.05
  -7   4   5   -0.43    2.52
  -7   4   4  100.85   10.32
  -7   4   4   93.82   20.45
  -7   4   4  111.29   10.83
  -7   4   4  105.56    9.67
  -7   4   4  105.47   10.00
  -7   4   4   96.42    8.87
  -7   4   4   95.88    8.32
  -7   4   3   22.05   11.50
  -7   4   3   13.20    5.04
  -7   4   3    4.57    3.06
  -7   4   3    7.31    3.74
  -7   4   3    7.54    3.45
  -7   4   3    8.69    3.55
  -7   4   3   10.51    3.48
  -7   4   3    0.50    9.70
  -7   4   2   65.07    7.04
  -7   4   2   60.61    6.63
  -7   4   2   55.60   16.97
  -7   4   2   79.55    9.32
  -7   4   2   74.64    8.02
  -7   4   2   72.52    8.08
  -7   4   2   69.07    8.01
  -7   4   2   79.85    8.19
  -7   4   2   74.15   17.84
  -7   4   1  279.68   14.43
  -7   4   1  265.29   31.01
  -7   4   1  272.06   14.18
  -7   4   1  300.32   17.43
  -7   4   1  274.78   14.88
  -7   4   1  295.33   15.57
  -7   4   1  284.60   15.54
  -7   4   1  294.80   15.80
  -7   4   1  315.97   32.87
  -7   4   0   48.48    6.52
  -7   4   0   60.22   14.41
  -7   4   0   56.37    7.07
  -7   4   0   58.21    7.98
  -7   4   0   52.19    6.57
  -7   4   0   53.44    6.79
  -7   4   0   57.88    7.45
  -7   4  -1   19.24    4.48
  -7   4  -1   15.77    3.82
  -7   4  -1   13.86    3.49
  -7   4  -1   14.77    3.67
  -7   4  -1   25.34    5.13
  -7   4  -2  131.01   10.39
  -7   4  -2  123.21    9.12
  -7   4  -2  140.63   10.47
  -7   4  -2  127.76   10.71
  -7   4  -3  136.45   10.42
  -7   4  -3  125.21    9.36
  -7   4  -3  121.84   10.22
  -7   4  -4    9.81    3.22
  -7   4  -4    9.33    3.36
  -7   4  -4   11.54    2.90
  -7   4  -4   12.86    3.86
  -7   4  -5   40.19    5.26
  -7   4  -5   35.08    4.59
  -7   4  -5   36.20    4.96
  -7   4  -6   61.44    5.66
  -7   4  -6   58.45    5.32
  -7   4  -6   55.90    5.20
  -7   4  -7   10.35    2.58
  -7   3  13    4.53    1.73
  -7   3  12   13.60    3.14
  -7   3  12   10.43    2.81
  -7   3  11    0.14    1.72
  -7   3  11    1.84    2.30
  -7   3  10   56.90    7.10
  -7   3  10   60.94    7.73
  -7   3  10   60.12    6.24
  -7   3   9   12.72    4.20
  -7   3   9   17.22    4.96
  -7   3   9    7.55    2.75
  -7   3   8    3.47    2.43
  -7   3   8    3.85    3.17
  -7   3   7    5.80    3.11
  -7   3   7    5.47    3.35
  -7   3   7    3.23    3.00
  -7   3   7    8.71    4.37
  -7   3   7   14.97    3.90
  -7   3   7    8.15    3.27
  -7   3   6  101.68   19.61
  -7   3   6  108.67   10.60
  -7   3   6  102.51   10.72
  -7   3   6  116.79   10.27
  -7   3   6   97.74    9.14
  -7   3   6   88.10    8.16
  -7   3   6   94.60    8.97
  -7   3   5   -1.05    5.95
  -7   3   5   14.49    4.37
  -7   3   5    7.85    3.27
  -7   3   5   10.28    3.91
  -7   3   5    8.78    2.94
  -7   3   5   12.75    4.06
  -7   3   5    5.56    2.88
  -7   3   5    7.80    3.01
  -7   3   5    8.34    3.16
  -7   3   4   99.65   20.48
  -7   3   4   81.51    9.28
  -7   3   4   96.10   10.27
  -7   3   4   95.89    9.17
  -7   3   4   85.34    8.82
  -7   3   4   78.45    7.97
  -7   3   4   82.38    8.35
  -7   3   4   84.78    8.12
  -7   3   4   66.48   15.59
  -7   3   3   93.77   19.91
  -7   3   3   94.36   10.11
  -7   3   3   99.44   10.43
  -7   3   3   94.91    9.07
  -7   3   3   83.53    8.80
  -7   3   3   85.15    8.75
  -7   3   3   91.67    8.77
  -7   3   3   93.78    8.49
  -7   3   3   97.37   20.21
  -7   3   2   23.83   12.42
  -7   3   2   14.88    3.62
  -7   3   2   19.53    5.30
  -7   3   2   10.52    4.04
  -7   3   2   11.58    3.58
  -7   3   2   10.90    4.05
  -7   3   2   24.27    4.99
  -7   3   2   13.60    3.98
  -7   3   2   22.08    7.54
  -7   3   1  299.96   32.11
  -7   3   1  357.10   16.60
  -7   3   1  376.48   19.68
  -7   3   1  365.63   17.36
  -7   3   1  359.57   18.91
  -7   3   1  363.05   17.16
  -7   3   1  376.26   17.73
  -7   3   1  373.41   17.97
  -7   3   1  320.53   33.14
  -7   3   0  160.57   11.56
  -7   3   0  170.17   12.02
  -7   3   0  160.97   12.58
  -7   3   0  173.24   11.68
  -7   3   0  179.01   12.28
  -7   3   0  166.26   12.25
  -7   3  -1  126.09   10.35
  -7   3  -1  114.57    9.23
  -7   3  -1  105.81    9.19
  -7   3  -1  116.55   10.23
  -7   3  -2   60.98    7.26
  -7   3  -2   60.16    6.88
  -7   3  -2   57.19    7.15
  -7   3  -3  343.64   16.27
  -7   3  -3  324.75   14.62
  -7   3  -3  343.41   16.40
  -7   3  -4  358.53   15.92
  -7   3  -4  361.22   15.63
  -7   3  -5   12.29    3.23
  -7   3  -5   19.96    3.88
  -7   3  -5   15.25    3.15
  -7   3  -6   56.25    4.88
  -7   3  -6   60.09    4.73
  -7   3  -7   87.88    4.75
  -7   2  13   19.97    3.03
  -7   2  13   22.92    3.42
  -7   2  12   -0.46    1.69
  -7   2  12    5.51    2.65
  -7   2  11    9.51    3.17
  -7   2  11   11.93    3.54
  -7   2  10  137.46   10.38
  -7   2  10  166.30   12.69
  -7   2   9   48.65    6.64
  -7   2   9   50.37    6.62
  -7   2   9   57.11    6.37
  -7   2   9   55.33    7.97
  -7   2   8    4.14    3.34
  -7   2   8    1.92    2.24
  -7   2   8    2.09    2.88
  -7   2   8   -1.71    2.31
  -7   2   8    3.86    2.83
  -7   2   7   79.12    8.15
  -7   2   7   64.89    8.43
  -7   2   7   85.41    8.53
  -7   2   7   76.82    9.53
  -7   2   7   70.13    7.92
  -7   2   6  188.42   13.93
  -7   2   6  182.77   12.25
  -7   2   6  212.10   13.25
  -7   2   6  203.66   15.01
  -7   2   6  178.16   11.60
  -7   2   6  178.95   11.51
  -7   2   6  172.34   12.17
  -7   2   6  193.23   12.71
  -7   2   5   23.33    5.37
  -7   2   5   26.00    5.41
  -7   2   5   27.44    5.93
  -7   2   5   30.91    5.52
  -7   2   5   26.01    4.62
  -7   2   5   28.39    5.16
  -7   2   5   29.90    5.18
  -7   2   5   28.63    5.20
  -7   2   4   18.53    4.56
  -7   2   4   26.92    5.31
  -7   2   4   29.77    6.26
  -7   2   4   25.54    5.25
  -7   2   4   18.32    4.06
  -7   2   4   21.75    4.35
  -7   2   4   25.78    4.96
  -7   2   4   26.02    4.82
  -7   2   3  129.13   11.60
  -7   2   3  137.30   11.25
  -7   2   3  129.42   10.72
  -7   2   3  127.89   11.33
  -7   2   3  117.32    8.79
  -7   2   3  116.09    9.61
  -7   2   3  137.54   10.98
  -7   2   3  119.61   10.11
  -7   2   3  126.46    9.76
  -7   2   3  113.04   20.00
  -7   2   2   17.33    4.62
  -7   2   2   24.65    5.06
  -7   2   2   31.24    6.26
  -7   2   2   17.96    4.18
  -7   2   2   26.28    4.50
  -7   2   2   20.93    4.26
  -7   2   2   24.06    5.04
  -7   2   2   19.18    4.35
  -7   2   2   20.38    4.24
  -7   2   2   39.01   11.41
  -7   2   1  113.90    9.71
  -7   2   1  119.13   11.37
  -7   2   1  115.47    9.71
  -7   2   1  121.16   10.20
  -7   2   1  115.25   10.38
  -7   2   1  113.47    9.98
  -7   2   1  119.79   10.30
  -7   2   1  120.51   10.44
  -7   2   0    1.49    2.38
  -7   2   0    6.19    3.47
  -7   2   0    3.86    2.78
  -7   2   0    3.65    3.03
  -7   2   0    3.07    2.04
  -7   2   0    5.10    3.10
  -7   2  -1   67.52    7.66
  -7   2  -1   69.33    7.10
  -7   2  -1   62.83    7.21
  -7   2  -1   65.05    7.78
  -7   2  -2   50.81    6.69
  -7   2  -2   43.18    5.87
  -7   2  -2   44.90    6.07
  -7   2  -3  149.02   10.57
  -7   2  -3  156.70    9.89
  -7   2  -3  151.69   10.37
  -7   2  -4   25.42    4.06
  -7   2  -5   34.56    4.12
  -7   2  -5   31.44    3.69
  -7   2  -6    6.43    2.30
  -7   2  -7   48.23    4.00
  -7   1  13   21.99    2.68
  -7   1  13   38.45    4.37
  -7   1  12   74.23    5.83
  -7   1  12   92.22    7.84
  -7   1  11   52.61    5.63
  -7   1  11   70.73    7.72
  -7   1  10  175.41   10.75
  -7   1  10  206.11   14.11
  -7   1   9   93.26    8.96
  -7   1   9  106.24   10.70
  -7   1   9  104.94    9.38
  -7   1   8   67.82    7.34
  -7   1   8   72.55    8.16
  -7   1   8   81.21    9.35
  -7   1   8   77.60    8.24
  -7   1   7   56.58    6.82
  -7   1   7   56.97    7.86
  -7   1   7   59.35    6.95
  -7   1   7   67.97    8.68
  -7   1   7   47.58    6.31
  -7   1   7   61.66    7.56
  -7   1   6  213.30   13.43
  -7   1   6  224.37   15.13
  -7   1   6  211.90   13.06
  -7   1   6  215.03   15.18
  -7   1   6  205.09   12.61
  -7   1   6  200.21   12.45
  -7   1   6  211.30   13.36
  -7   1   5  246.96   14.67
  -7   1   5  247.38   15.82
  -7   1   5  257.28   14.57
  -7   1   5  220.83   15.04
  -7   1   5  233.53   13.35
  -7   1   5  234.34   13.51
  -7   1   5  248.20   14.18
  -7   1   5  213.29   14.00
  -7   1   5  224.90   13.53
  -7   1   4  125.81   10.80
  -7   1   4  129.82   11.67
  -7   1   4  129.78   10.38
  -7   1   4  119.93   10.91
  -7   1   4  108.46    9.11
  -7   1   4  107.22    9.57
  -7   1   4  123.87   10.48
  -7   1   4  114.64   10.21
  -7   1   4  118.30    9.79
  -7   1   3  122.99   10.52
  -7   1   3  110.48   10.74
  -7   1   3  121.01   10.59
  -7   1   3  109.65    8.91
  -7   1   3  124.39   10.37
  -7   1   3  124.69   10.70
  -7   1   3  117.57   10.29
  -7   1   2   46.83    7.30
  -7   1   2   30.06    5.47
  -7   1   2   30.89    4.81
  -7   1   2   31.56    5.56
  -7   1   2   36.40    6.05
  -7   1   2   33.10    5.73
  -7   1   1   10.57    4.35
  -7   1   1   12.61    3.81
  -7   1   1    6.78    2.89
  -7   1   1    9.40    4.00
  -7   1   1    6.42    3.45
  -7   1   1    6.01    3.16
  -7   1   0  103.84    8.98
  -7   1   0  100.30    9.92
  -7   1   0   94.51    8.04
  -7   1   0  105.26    9.75
  -7   1   0   98.25    8.97
  -7   1   0  102.40    9.54
  -7   1  -1   37.31    5.06
  -7   1  -1   48.67    6.88
  -7   1  -1   44.06    5.99
  -7   1  -1   50.53    6.52
  -7   1  -2   24.79    5.19
  -7   1  -2   20.95    4.23
  -7   1  -2   28.02    4.70
  -7   1  -3  295.73   15.06
  -7   1  -3  273.78   12.46
  -7   1  -4    5.36    2.61
  -7   1  -5    4.98    2.15
  -7   1  -6  112.21    6.28
  -7   0  13   19.19    3.10
  -7   0  12   16.33    3.48
  -7   0  11    9.28    2.80
  -7   0  11   14.19    3.91
  -7   0  10    4.67    2.68
  -7   0  10    3.78    2.87
  -7   0  10    4.56    2.51
  -7   0   9   78.72    8.06
  -7   0   9   84.47    9.00
  -7   0   9   79.16    7.75
  -7   0   8   71.67    8.44
  -7   0   8   72.15    8.68
  -7   0   8   72.47    7.70
  -7   0   7    2.38    3.43
  -7   0   7    2.02    2.60
  -7   0   7   -1.42    2.08
  -7   0   7    0.81    2.18
  -7   0   6   66.35    8.41
  -7   0   6   69.12    8.22
  -7   0   6   66.55    7.37
  -7   0   6   63.70    7.44
  -7   0   5   97.74   10.06
  -7   0   5   69.58    7.91
  -7   0   5   91.13    8.43
  -7   0   5   88.75    8.85
  -7   0   4   68.89    8.19
  -7   0   4   74.98    8.87
  -7   0   4   64.56    7.29
  -7   0   4   63.67    7.71
  -7   0   4   64.35    7.98
  -7   0   4   61.38    7.94
  -7   0   3    7.86    3.21
  -7   0   3   11.75    4.19
  -7   0   3    8.26    2.60
  -7   0   3    5.14    2.82
  -7   0   3   11.54    4.08
  -7   0   3   10.00    3.66
  -7   0   2   -3.68    3.84
  -7   0   2    1.15    2.03
  -7   0   2   -2.82    3.16
  -7   0   2    1.02    2.28
  -7   0   2    0.84    2.18
  -7   0   1    2.79    3.31
  -7   0   1   -1.21    2.28
  -7   0   1    0.37    2.57
  -7   0   1    0.10    2.31
  -7   0   1    0.55    2.50
  -7   0   0   46.05    5.94
  -7   0   0   52.27    6.16
  -7   0   0   48.97    6.88
  -7   0   0   54.55    6.79
  -7   0  -1    4.64    2.29
  -7   0  -1    0.05    2.49
  -7   0  -1    2.80    2.21
  -7   0  -2    5.52    2.45
  -7   0  -2   10.12    2.98
  -7   0  -2    9.83    2.60
  -7   0  -3   10.46    2.31
  -7   0  -3   17.13    3.99
  -7   0  -4   -1.86    1.86
  -7   0  -5   -4.56    1.87
  -7  -1  12    9.12    2.45
  -7  -1  11    9.50    2.74
  -7  -1  11    9.32    2.64
  -7  -1  10   46.29    5.46
  -7  -1  10   40.92    5.30
  -7  -1  10   41.28    4.79
  -7  -1   9   28.07    4.90
  -7  -1   9   28.77    4.85
  -7  -1   9   25.18    4.09
  -7  -1   8   -2.83    3.22
  -7  -1   8   -2.80    2.26
  -7  -1   8    0.36    2.03
  -7  -1   7   49.72    6.93
  -7  -1   7   47.36    5.98
  -7  -1   7   55.72    6.57
  -7  -1   7   55.63    6.66
  -7  -1   6  470.71   20.42
  -7  -1   6  470.96   18.16
  -7  -1   6  484.15   18.69
  -7  -1   5   33.51    5.91
  -7  -1   5   29.24    4.94
  -7  -1   4   14.23    4.54
  -7  -1   4   11.84    3.54
  -7  -1   4   13.47    3.94
  -7  -1   3  295.39   15.61
  -7  -1   3  303.63   14.62
  -7  -1   3  299.73   15.69
  -7  -1   2   54.05    6.52
  -7  -1   2   68.95    6.99
  -7  -1   2   73.84    7.81
  -7  -1   2   72.38    7.05
  -7  -1   1    3.79    2.65
  -7  -1   1    7.52    3.07
  -7  -1   1    3.95    3.24
  -7  -1   1    3.51    2.37
  -7  -1   0  240.18   11.99
  -7  -1   0  248.24   13.55
  -7  -1  -1   19.40    3.59
  -7  -1  -1   19.48    4.06
  -7  -1  -2   -1.39    1.84
  -7  -1  -2   -1.32    2.36
  -7  -1  -3   48.78    4.07
  -7  -1  -3   81.00    5.84
  -7  -1  -4   14.29    2.06
  -7  -2  10    3.54    1.93
  -7  -2   9   24.12    3.77
  -7  -2   9   24.94    3.45
  -7  -2   8   12.15    3.57
  -7  -2   8   12.96    2.88
  -7  -2   7  111.49    8.73
  -7  -2   7  111.43    7.85
  -7  -2   7  106.40    7.83
  -7  -2   6   82.93    7.63
  -7  -2   6   83.53    7.01
  -7  -2   6   93.00    7.54
  -7  -2   5   33.94    5.21
  -7  -2   5   35.19    4.72
  -7  -2   4  153.25    9.96
  -7  -2   4  183.43   10.31
  -7  -2   3  186.67   10.34
  -7  -2   3  231.17   11.48
  -7  -2   2   36.46    4.61
  -7  -2   2   38.88    5.23
  -7  -2   1  170.75    9.24
  -7  -2   1  160.80    9.78
  -7  -2   0  217.57    9.77
  -7  -2   0  221.74   10.69
  -7  -2  -1   55.45    4.52
  -7  -2  -1   60.42    5.01
  -7  -2  -2    5.62    1.61
  -7  -3   9   45.02    3.82
  -7  -3   8    2.80    1.76
  -7  -3   8    1.49    1.15
  -7  -3   7   22.96    3.57
  -7  -3   7   20.48    2.85
  -7  -3   6  116.98    6.49
  -7  -3   6  108.67    6.45
  -7  -3   5   10.43    2.95
  -7  -3   5    9.56    2.04
  -7  -3   5   13.51    2.60
  -7  -3   4   11.52    2.22
  -7  -3   4   14.42    2.62
  -7  -3   3   95.77    5.86
  -7  -3   2  117.83    6.15
  -7  -3   1    1.92    1.32
  -8   9   7    5.91    1.34
  -8   9   6  138.63    7.64
  -8   9   5   30.10    3.89
  -8   9   5   20.29    2.90
  -8   9   4    0.96    1.35
  -8   9   4    0.71    1.21
  -8   9   4   -1.19    1.55
  -8   9   3   25.60    3.80
  -8   9   3   25.26    3.43
  -8   9   3   21.13    2.97
  -8   9   2   69.23    4.88
  -8   9   2   77.83    6.41
  -8   9   2   81.95    6.19
  -8   9   1    2.19    1.53
  -8   9   1    3.08    1.50
  -8   9   0    8.61    1.94
  -8   9   0    9.92    2.18
  -8   9  -1   15.34    2.46
  -8   9  -1    9.74    2.10
  -8   9  -1   13.24    2.50
  -8   9  -2    0.18    1.23
  -8   8   9   35.52    3.15
  -8   8   8    0.93    1.38
  -8   8   7   13.07    2.64
  -8   8   6  160.51    8.83
  -8   8   6  142.23    7.84
  -8   8   5    2.21    1.55
  -8   8   5    2.02    1.86
  -8   8   4    0.57    1.82
  -8   8   4    3.88    2.26
  -8   8   4    6.25    2.32
  -8   8   4    8.05    2.50
  -8   8   3   19.53    3.89
  -8   8   3   14.22    2.87
  -8   8   3   17.03    3.66
  -8   8   2   87.96    6.61
  -8   8   2   78.77    7.33
  -8   8   2   82.26    7.43
  -8   8   1   -1.57    1.54
  -8   8   1   -1.95    2.01
  -8   8   1    3.19    2.34
  -8   8   0   31.40    4.26
  -8   8   0   34.05    4.47
  -8   8   0   24.53    3.21
  -8   8  -1    0.48    1.47
  -8   8  -1    0.50    1.24
  -8   8  -1    0.62    1.42
  -8   8  -1    0.49    1.32
  -8   8  -2    3.08    1.38
  -8   8  -2   -1.14    1.66
  -8   8  -2    3.86    1.78
  -8   8  -2    4.26    1.92
   8  -8   3   -1.11    1.96
  -8   8  -3    4.50    1.64
  -8   8  -3    2.43    1.32
  -8   8  -3    2.81    1.46
  -8   8  -4    2.52    1.26
  -8   8  -4    1.70    1.18
  -8   7  10    3.25    1.65
  -8   7   9   48.93    4.78
  -8   7   8   48.19    5.35
  -8   7   7   35.91    4.90
  -8   7   7   30.45    3.93
  -8   7   6   83.05    7.46
  -8   7   6   83.14    7.21
  -8   7   5   40.04    5.33
  -8   7   5   38.77    5.31
  -8   7   5   31.58    4.23
  -8   7   4   35.15    5.06
  -8   7   4   38.08    5.52
  -8   7   4   35.45    4.92
  -8   7   3   14.79    3.66
  -8   7   3   11.69    2.82
  -8   7   3   14.14    3.89
  -8   7   2  349.80   14.18
  -8   7   2  340.14   15.51
  -8   7   2  341.27   14.26
  -8   7   1  137.80    9.22
  -8   7   1  141.36   10.16
  -8   7   1  120.57    8.34
  -8   7   0    0.25    1.88
  -8   7   0   -0.41    2.18
  -8   7   0    5.03    2.25
  -8   7   0    4.81    2.50
  -8   7  -1    8.85    2.49
  -8   7  -1    5.93    2.29
  -8   7  -1    7.91    2.52
  -8   7  -1    7.52    2.70
  -8   7  -1    5.03    2.25
  -8   7  -2    1.00    1.82
  -8   7  -2    1.77    1.55
  -8   7  -2    0.51    1.62
  -8   7  -2    4.20    2.27
   8  -7   3   14.87    2.69
  -8   7  -3   15.34    2.97
  -8   7  -3   15.44    2.80
  -8   7  -3   13.35    2.81
  -8   7  -4    1.18    1.18
  -8   7  -4   -1.26    1.62
  -8   7  -5   52.66    3.93
  -8   7  -5   53.96    4.12
  -8   6  11   10.22    2.03
  -8   6  10    4.04    1.81
  -8   6  10    4.65    1.77
  -8   6   9   22.65    3.99
  -8   6   9   22.66    3.90
  -8   6   8   -2.58    2.28
  -8   6   8    2.74    2.30
  -8   6   7   10.15    3.06
  -8   6   7   16.85    4.07
  -8   6   7   12.90    3.46
  -8   6   7    8.63    2.52
  -8   6   6   -1.94    3.11
  -8   6   6   -0.43    2.46
  -8   6   6    1.19    2.13
  -8   6   5    3.12    2.63
  -8   6   5   -1.96    2.95
  -8   6   5    0.23    1.80
  -8   6   5    0.29    1.69
  -8   6   4    5.43    3.45
  -8   6   4    3.16    2.60
  -8   6   4    6.01    2.61
  -8   6   4    9.24    3.06
  -8   6   3   17.33    4.86
  -8   6   3   11.08    3.03
  -8   6   3   15.59    4.04
  -8   6   3   18.78    4.32
  -8   6   2   38.82    5.12
  -8   6   2   36.64    5.33
  -8   6   2   37.60    5.88
  -8   6   2   43.24    6.35
  -8   6   2   36.88    5.24
  -8   6   1   99.64    8.21
  -8   6   1   86.18    7.29
  -8   6   1   97.64    8.20
  -8   6   1  101.63    8.95
  -8   6   1  119.24    9.70
  -8   6   1   98.52    8.54
  -8   6   0    4.99    2.24
  -8   6   0    4.14    2.55
  -8   6   0    4.91    2.42
  -8   6   0    3.47    1.99
  -8   6  -1    7.32    2.78
  -8   6  -1   10.96    3.14
  -8   6  -1    7.51    2.70
  -8   6  -1   10.20    3.23
  -8   6  -2    0.60    1.91
  -8   6  -2    5.12    2.25
  -8   6  -2    3.25    1.93
  -8   6  -2    3.03    2.02
  -8   6  -3   30.51    4.23
  -8   6  -3   30.08    4.01
  -8   6  -3   28.34    4.47
  -8   6  -4   -0.18    1.61
  -8   6  -4    1.19    1.62
  -8   6  -5    3.28    1.38
  -8   6  -5    3.25    1.50
  -8   5  12    2.89    1.40
  -8   5  11  158.44    8.42
  -8   5  11  146.65    7.05
  -8   5  10   22.78    3.86
  -8   5  10   25.05    3.79
  -8   5  10   21.64    3.49
  -8   5   9    0.50    1.64
  -8   5   9    2.95    2.11
  -8   5   8    2.49    2.27
  -8   5   8    2.10    2.01
  -8   5   8    0.68    2.64
  -8   5   8   -0.32    1.90
  -8   5   7    0.61    1.91
  -8   5   7    6.05    3.30
  -8   5   7    0.55    2.35
  -8   5   7    0.80    1.92
  -8   5   6    9.45    2.88
  -8   5   6    6.05    3.31
  -8   5   6   13.26    3.69
  -8   5   6    8.00    3.12
  -8   5   6    6.68    2.75
  -8   5   5    1.25    2.87
  -8   5   5    1.19    2.59
  -8   5   5   -0.49    2.35
  -8   5   5   -1.22    2.64
  -8   5   4   40.50    6.10
  -8   5   4   38.47    6.46
  -8   5   4   35.59    5.85
  -8   5   4   38.01    5.68
  -8   5   4   33.33    4.98
  -8   5   3   26.07    5.85
  -8   5   3   23.50    4.68
  -8   5   3   24.95    5.02
  -8   5   3   26.74    4.93
  -8   5   3   36.13    5.58
  -8   5   2    2.49    3.06
  -8   5   2    3.74    2.60
  -8   5   2    3.30    2.38
  -8   5   2    5.26    2.98
  -8   5   2    4.72    2.78
  -8   5   1   46.39    5.83
  -8   5   1   45.27    6.00
  -8   5   1   60.36    8.01
  -8   5   1   54.69    6.77
  -8   5   1   59.50    7.10
  -8   5   1   55.20    6.72
  -8   5   0   42.55    5.75
  -8   5   0   50.59    6.26
  -8   5   0   38.17    5.31
  -8   5   0   56.44    6.95
  -8   5   0   44.77    6.23
  -8   5  -1   -0.37    2.04
  -8   5  -1    5.95    2.24
  -8   5  -1    6.22    2.98
  -8   5  -1    4.48    2.41
  -8   5  -2   -1.35    2.29
  -8   5  -2   -0.32    1.63
  -8   5  -2   -1.07    2.38
  -8   5  -3  101.82    7.79
  -8   5  -3  100.69    7.08
  -8   5  -3   96.23    7.96
  -8   5  -4    0.27    1.62
  -8   5  -4   -0.23    1.39
  -8   5  -5    1.85    1.42
  -8   5  -5    2.96    1.49
  -8   4  12   50.92    4.28
  -8   4  11    2.07    1.54
  -8   4  11   -0.81    1.79
  -8   4  10   83.26    7.13
  -8   4  10   91.46    7.80
  -8   4  10   86.42    6.68
  -8   4   9   76.17    7.17
  -8   4   9   91.89    7.81
  -8   4   8   -0.70    2.04
  -8   4   8    2.94    2.29
  -8   4   8   -1.27    3.58
  -8   4   8   -3.26    2.51
  -8   4   7    3.64    2.70
  -8   4   7    2.55    3.23
  -8   4   7   -1.72    2.45
  -8   4   6  229.43   13.51
  -8   4   6  246.39   15.87
  -8   4   6  259.87   14.79
  -8   4   6  223.41   13.54
  -8   4   6  225.03   12.31
  -8   4   5   -1.27    3.43
  -8   4   5    0.63    2.13
  -8   4   5    3.93    2.52
  -8   4   5    0.53    2.53
  -8   4   5    0.92    2.08
  -8   4   4   87.86    9.75
  -8   4   4   89.78    8.99
  -8   4   4   83.52    8.66
  -8   4   4   73.66    7.79
  -8   4   4   77.36    8.01
  -8   4   3  115.01    9.89
  -8   4   3  108.40   10.66
  -8   4   3  100.59    9.54
  -8   4   3  115.54    9.93
  -8   4   3   97.98    8.91
  -8   4   2   18.31    4.17
  -8   4   2   24.95    5.76
  -8   4   2   23.62    4.72
  -8   4   2   18.15    4.36
  -8   4   2   18.70    4.34
  -8   4   2   18.58    4.48
  -8   4   1  177.96   11.23
  -8   4   1  189.80   12.35
  -8   4   1  183.08   13.40
  -8   4   1  189.74   12.20
  -8   4   1  186.36   12.42
  -8   4   1  202.64   12.97
  -8   4   0  146.89   10.38
  -8   4   0  149.13   10.27
  -8   4   0  154.00   10.97
  -8   4   0  168.21   11.78
  -8   4  -1   29.03    4.79
  -8   4  -1   31.05    4.75
  -8   4  -1   31.32    5.09
  -8   4  -1   28.52    5.21
  -8   4  -2   23.63    4.22
  -8   4  -2   23.38    3.87
  -8   4  -2   23.67    4.44
  -8   4  -3  237.54   11.82
  -8   4  -3  217.25   10.17
  -8   4  -3  238.45   11.97
  -8   4  -4   21.54    3.38
  -8   4  -4   20.04    3.23
  -8   4  -5    9.43    2.08
  -8   3  12   50.34    3.97
  -8   3  12   59.09    5.10
  -8   3  11    8.02    2.24
  -8   3  11    5.71    2.28
  -8   3  10   13.32    2.74
  -8   3  10   20.51    4.45
  -8   3  10   18.16    3.18
  -8   3   9   53.15    5.76
  -8   3   9   62.32    7.74
  -8   3   8   26.95    4.90
  -8   3   8   15.39    3.45
  -8   3   8   18.75    4.78
  -8   3   8   26.06    4.68
  -8   3   7   23.66    4.94
  -8   3   7   26.33    4.77
  -8   3   7   27.53    5.68
  -8   3   7   26.77    4.85
  -8   3   6   45.91    6.41
  -8   3   6   49.45    7.28
  -8   3   6   49.43    6.63
  -8   3   6   48.47    7.46
  -8   3   6   48.41    6.00
  -8   3   6   42.49    5.99
  -8   3   6   45.42    6.18
  -8   3   5   -1.51    3.53
  -8   3   5    4.22    2.90
  -8   3   5    0.29    2.75
  -8   3   5    4.86    2.91
  -8   3   5   -0.71    2.20
  -8   3   5    0.60    2.08
  -8   3   5    1.92    1.94
  -8   3   4    0.56    3.24
  -8   3   4    0.84    2.35
  -8   3   4   -2.49    2.93
  -8   3   4    0.76    2.34
  -8   3   4    2.06    2.21
  -8   3   4    2.00    2.08
  -8   3   4    1.47    2.01
  -8   3   3   -0.74    3.13
  -8   3   3    2.11    2.24
  -8   3   3    2.13    3.01
  -8   3   3    0.43    2.26
  -8   3   3   -1.20    2.64
  -8   3   3    1.46    2.36
  -8   3   2    0.12    2.14
  -8   3   2    1.33    2.99
  -8   3   2    5.46    3.08
  -8   3   2   -2.03    2.48
  -8   3   2   -2.04    2.37
  -8   3   1  136.64   10.22
  -8   3   1  148.64   11.41
  -8   3   1  131.26    9.59
  -8   3   1  143.00   10.86
  -8   3   1  139.48   10.93
  -8   3   0    0.68    2.18
  -8   3   0    0.54    2.22
  -8   3   0    1.89    2.29
  -8   3   0    0.01    2.40
  -8   3  -1    7.27    2.49
  -8   3  -1    5.97    2.68
  -8   3  -1    8.82    3.05
  -8   3  -1    8.44    3.05
  -8   3  -2   18.83    3.59
  -8   3  -2   19.70    4.03
  -8   3  -3   94.81    7.43
  -8   3  -3   87.66    6.12
  -8   3  -3  101.06    7.35
  -8   3  -4    5.99    2.25
  -8   3  -4    7.60    1.78
  -8   3  -5    5.56    1.91
  -8   2  12   24.94    3.40
  -8   2  11    9.63    2.90
  -8   2  10   42.41    6.05
  -8   2   9   31.77    4.96
  -8   2   9   37.37    6.18
  -8   2   9   29.42    3.96
  -8   2   8    2.29    2.23
  -8   2   8    5.83    2.80
  -8   2   8    0.66    2.62
  -8   2   8    5.95    2.42
  -8   2   8    2.36    2.31
  -8   2   7    0.14    2.21
  -8   2   7    3.51    3.48
  -8   2   7    3.64    3.62
  -8   2   7   -1.97    2.35
  -8   2   7    1.64    1.95
  -8   2   7    2.32    2.07
  -8   2   6   67.98    7.57
  -8   2   6   63.87    8.41
  -8   2   6   68.54    7.50
  -8   2   6   59.38    7.77
  -8   2   6   61.57    6.85
  -8   2   6   67.27    7.29
  -8   2   5    0.76    3.27
  -8   2   5    1.17    2.31
  -8   2   5    4.74    2.86
  -8   2   5   -1.61    2.70
  -8   2   5    0.42    1.91
  -8   2   5    0.39    1.87
  -8   2   5    0.48    2.35
  -8   2   5   -1.38    2.54
  -8   2   4   10.99    4.14
  -8   2   4    9.62    3.64
  -8   2   4    8.95    3.58
  -8   2   4    7.97    3.58
  -8   2   4    6.40    2.57
  -8   2   4    6.21    3.35
  -8   2   4    7.43    3.46
  -8   2   4    7.86    3.12
  -8   2   3   62.16    7.44
  -8   2   3   52.94    7.63
  -8   2   3   44.42    6.49
  -8   2   3   47.71    5.58
  -8   2   3   45.54    5.86
  -8   2   3   54.07    7.10
  -8   2   3   44.06    6.30
  -8   2   3   46.63    5.84
  -8   2   2   22.60    5.27
  -8   2   2   25.59    4.75
  -8   2   2   19.89    4.54
  -8   2   2   23.61    4.65
  -8   2   2   24.50    5.08
  -8   2   2   23.32    4.92
  -8   2   1   12.57    3.38
  -8   2   1   16.07    3.77
  -8   2   1   13.64    3.88
  -8   2   1   17.79    4.12
  -8   2   0   54.47    5.95
  -8   2   0   65.93    7.08
  -8   2   0   64.11    7.07
  -8   2   0   59.17    6.92
  -8   2  -1    4.05    2.71
  -8   2  -1    3.57    2.20
  -8   2  -1    1.88    1.85
  -8   2  -2    4.01    2.18
  -8   2  -2    4.62    2.23
  -8   2  -3  338.53   13.35
  -8   2  -3  333.67   11.55
  -8   2  -4   39.96    4.13
  -8   2  -5    2.80    1.23
  -8   1  12    3.32    2.07
  -8   1  11    6.86    2.43
  -8   1  10   11.05    2.44
  -8   1  10   10.70    3.34
  -8   1   9   -3.12    2.66
  -8   1   9    0.30    2.25
  -8   1   8   -0.87    2.63
  -8   1   8    1.92    2.53
  -8   1   8    3.59    2.27
  -8   1   7    5.90    3.16
  -8   1   7    5.27    3.29
  -8   1   7    3.56    2.26
  -8   1   6  113.41   10.15
  -8   1   6   88.88    8.55
  -8   1   6   90.68    7.70
  -8   1   6   99.93    8.52
  -8   1   5    6.62    3.20
  -8   1   5    9.43    3.93
  -8   1   5    3.93    2.89
  -8   1   5   11.09    3.16
  -8   1   5    5.91    2.83
  -8   1   4    7.02    2.76
  -8   1   4   10.64    4.16
  -8   1   4    7.91    2.79
  -8   1   4   13.84    3.48
  -8   1   4   10.33    2.87
  -8   1   4   15.78    4.14
  -8   1   4    8.14    3.50
  -8   1   4   11.18    3.17
  -8   1   3    3.52    2.75
  -8   1   3    4.81    3.19
  -8   1   3    1.71    1.67
  -8   1   3    6.64    3.09
  -8   1   3    5.15    2.98
  -8   1   3    0.63    2.13
  -8   1   3    2.11    1.98
  -8   1   2    9.94    3.69
  -8   1   2    8.66    2.51
  -8   1   2    7.05    2.67
  -8   1   2   10.76    3.57
  -8   1   2    5.46    3.03
  -8   1   2   11.19    2.73
  -8   1   1    4.50    1.88
  -8   1   1    6.45    3.13
  -8   1   1    7.42    2.98
  -8   1   1    2.67    2.67
  -8   1   0   48.30    4.69
  -8   1   0   47.20    5.96
  -8   1   0   51.20    5.91
  -8   1  -1   16.95    3.56
  -8   1  -1   18.37    3.35
  -8   1  -2   57.57    5.64
  -8   1  -2   51.11    4.56
  -8   1  -3  129.07    7.28
  -8   1  -4    6.13    1.69
  -8   0  11   18.78    2.99
  -8   0  10   16.35    3.17
  -8   0  10   13.86    2.91
  -8   0   9   35.85    4.84
  -8   0   9   30.59    4.42
  -8   0   9   35.91    4.40
  -8   0   8   26.39    4.52
  -8   0   8   20.62    3.78
  -8   0   8   23.38    3.86
  -8   0   7   11.84    3.74
  -8   0   7    7.39    2.77
  -8   0   7    3.87    2.18
  -8   0   6  382.29   17.11
  -8   0   6  365.32   14.54
  -8   0   6  389.84   15.48
  -8   0   5  132.59   10.12
  -8   0   5  113.83    8.31
  -8   0   5  105.92    8.16
  -8   0   4    9.95    3.49
  -8   0   4   11.93    3.05
  -8   0   4    9.43    3.02
  -8   0   4   12.13    3.26
  -8   0   3   94.18    8.11
  -8   0   3  101.09    7.47
  -8   0   3   94.00    7.85
  -8   0   3   93.48    7.23
  -8   0   2    6.27    2.81
  -8   0   2    1.31    1.46
  -8   0   2    0.61    2.19
  -8   0   2    0.67    1.68
  -8   0   1   19.67    3.15
  -8   0   1   18.54    3.71
  -8   0   0   92.52    5.93
  -8   0   0  105.48    7.70
  -8   0  -1    1.09    1.51
  -8   0  -1    0.40    1.51
  -8   0  -2   19.59    2.90
  -8  -1  10   13.72    2.22
  -8  -1   9   -4.44    2.10
  -8  -1   8    2.09    1.61
  -8  -1   8    2.72    1.61
  -8  -1   7  174.17    9.77
  -8  -1   7  178.96    8.98
  -8  -1   6   56.39    5.81
  -8  -1   6   49.48    4.91
  -8  -1   6   51.92    5.10
  -8  -1   5    8.53    2.58
  -8  -1   5   10.03    2.53
  -8  -1   5   11.21    2.57
  -8  -1   4   67.21    6.01
  -8  -1   4   74.67    5.85
  -8  -1   4   69.33    5.71
  -8  -1   3   51.24    4.83
  -8  -1   3   50.42    4.65
  -8  -1   2   71.94    5.31
  -8  -1   2   61.35    4.71
  -8  -1   1   99.62    5.69
  -8  -1   1  100.39    6.48
  -8  -1   0   23.59    2.51
  -8  -1   0   24.86    3.27
  -8  -2   7    5.49    1.47
  -8  -2   6   35.61    3.37
  -8  -2   5   19.57    2.56
  -8  -2   5   17.45    2.48
  -8  -2   4    2.87    1.41
  -8  -2   4    0.65    0.96
  -8  -2   3   55.91    3.68
  -9   9   4    1.90    0.95
  -9   9   3   26.26    2.81
  -9   9   2   14.61    2.14
  -9   9   1   -0.21    0.86
  -9   8   7   67.29    4.32
  -9   8   6   43.08    3.93
  -9   8   6   42.50    3.79
  -9   8   6   38.89    3.40
  -9   8   5    7.31    2.13
  -9   8   5    6.40    2.11
  -9   8   5    7.08    1.86
  -9   8   4    5.56    2.09
  -9   8   4    6.30    2.06
  -9   8   4    8.64    2.24
  -9   8   4    4.45    1.59
  -9   8   3   24.27    3.34
  -9   8   3   20.70    2.97
  -9   8   2   25.81    3.39
  -9   8   2   26.29    3.46
  -9   8   1   21.45    3.00
  -9   8   1   16.46    2.68
  -9   8   0   14.77    2.41
  -9   8   0   13.99    2.61
  -9   8  -1    5.44    1.62
  -9   7   9   10.70    2.03
  -9   7   8   24.67    3.18
  -9   7   7   74.23    4.88
  -9   7   7   90.82    6.34
  -9   7   6   20.36    3.26
  -9   7   6   14.91    2.86
  -9   7   6   16.03    2.86
  -9   7   5   79.13    6.33
  -9   7   5   70.47    6.10
  -9   7   5   60.74    4.96
  -9   7   4    2.33    1.79
  -9   7   4    0.46    1.46
  -9   7   4    0.62    1.43
  -9   7   3  116.42    7.21
  -9   7   3  135.22    8.77
  -9   7   3  122.35    7.98
  -9   7   2  185.26    8.42
  -9   7   2  215.61   10.77
  -9   7   2  221.61   10.85
  -9   7   1    5.66    2.14
  -9   7   1    6.56    2.52
  -9   7   1    4.09    1.21
  -9   7   0    4.47    1.65
  -9   7   0    7.81    2.35
  -9   7   0    6.51    2.11
  -9   7  -1   88.93    5.12
  -9   7  -1  101.35    5.53
  -9   7  -1   98.31    6.10
  -9   7  -2   20.04    2.42
  -9   7  -2   24.44    2.89
  -9   7  -2   21.01    2.76
  -9   6  10   10.76    1.82
  -9   6   9   40.74    4.02
  -9   6   8    1.56    1.49
  -9   6   8    1.36    1.26
  -9   6   7   15.99    2.83
  -9   6   7   16.96    3.50
  -9   6   7   20.43    3.77
  -9   6   6   46.98    5.13
  -9   6   6   51.30    6.03
  -9   6   6   47.05    5.56
  -9   6   6   39.34    4.93
  -9   6   5    4.83    3.17
  -9   6   5    1.54    1.70
  -9   6   5    4.71    2.18
  -9   6   5   -1.38    1.71
  -9   6   4    8.05    3.28
  -9   6   4    1.03    1.86
  -9   6   4    0.76    1.68
  -9   6   4    4.52    2.44
  -9   6   3  298.08   13.03
  -9   6   3  298.08   13.88
  -9   6   3  308.36   13.50
  -9   6   3  283.89   11.39
  -9   6   2   15.06    3.11
  -9   6   2   19.73    3.72
  -9   6   2   20.19    3.76
  -9   6   2   21.25    3.55
  -9   6   1   17.43    3.36
  -9   6   1   20.09    3.68
  -9   6   1   13.57    3.09
  -9   6   0   28.20    3.56
  -9   6   0   22.31    3.43
  -9   6   0   29.18    4.10
  -9   6   0   23.65    3.70
  -9   6  -1    1.30    1.33
  -9   6  -1    4.46    1.73
  -9   6  -1    2.30    1.39
  -9   6  -1    1.51    1.63
  -9   6  -2    1.41    1.29
  -9   6  -2    1.93    1.43
  -9   6  -2    2.27    1.25
  -9   6  -3   16.19    2.37
  -9   5  10   59.34    4.30
  -9   5  10   68.92    4.89
  -9   5   9   34.55    3.94
  -9   5   9   32.87    4.20
  -9   5   8   -0.03    1.35
  -9   5   8    0.14    1.86
  -9   5   8    3.78    2.20
  -9   5   7   24.74    3.73
  -9   5   7   25.54    4.66
  -9   5   7   17.71    3.74
  -9   5   6   35.49    4.79
  -9   5   6   42.81    5.97
  -9   5   6   32.69    4.85
  -9   5   6   27.18    3.71
  -9   5   5    4.62    2.56
  -9   5   5    0.87    2.44
  -9   5   5    4.70    2.60
  -9   5   5    2.73    1.74
  -9   5   4   80.72    7.66
  -9   5   4   86.75    7.69
  -9   5   4   89.25    8.74
  -9   5   4   81.00    7.17
  -9   5   4   73.90    6.26
  -9   5   3  104.05    8.56
  -9   5   3  105.07    8.31
  -9   5   3  105.97    9.39
  -9   5   3  105.54    8.41
  -9   5   3   90.92    7.33
  -9   5   2    5.26    2.17
  -9   5   2    2.73    2.15
  -9   5   2    1.72    1.75
  -9   5   1   22.87    3.80
  -9   5   1   23.09    4.02
  -9   5   1   23.47    4.04
  -9   5   0   56.69    5.19
  -9   5   0   54.00    5.59
  -9   5   0   46.13    5.25
  -9   5  -1   24.98    3.51
  -9   5  -1   28.10    3.98
  -9   5  -2   14.75    2.44
  -9   5  -2   14.41    2.65
  -9   5  -3   13.40    2.32
  -9   4  10    5.53    2.06
  -9   4  10    8.86    2.15
  -9   4   9   44.01    4.44
  -9   4   9   51.19    5.66
  -9   4   8   21.17    3.22
  -9   4   8   23.30    4.43
  -9   4   8   22.68    3.78
  -9   4   7   24.77    4.03
  -9   4   7   26.64    5.07
  -9   4   7   28.28    4.49
  -9   4   6   62.90    6.37
  -9   4   6   63.60    6.66
  -9   4   6   65.23    7.44
  -9   4   6   50.92    5.28
  -9   4   5    2.38    2.02
  -9   4   5    4.81    3.03
  -9   4   5    4.94    2.49
  -9   4   5    5.78    2.31
  -9   4   5    3.06    2.01
  -9   4   4    1.81    2.02
  -9   4   4   -1.32    2.57
  -9   4   4    1.20    2.04
  -9   4   4    2.74    2.00
  -9   4   4    1.42    1.75
  -9   4   3   46.96    5.76
  -9   4   3   52.10    6.64
  -9   4   3   52.51    6.25
  -9   4   3   44.73    5.44
  -9   4   2   10.01    3.06
  -9   4   2   12.14    3.32
  -9   4   2   11.15    3.17
  -9   4   1    0.92    1.90
  -9   4   1    0.06    1.77
  -9   4   1   -1.35    2.07
  -9   4   0   31.36    3.95
  -9   4   0   27.53    4.13
  -9   4   0   30.72    4.45
  -9   4  -1   46.85    4.59
  -9   4  -1   53.44    5.28
  -9   4  -2    1.23    1.71
  -9   4  -2   -0.62    1.59
  -9   4  -2   -0.34    1.47
  -9   4  -3   21.39    2.52
  -9   3  11    0.00    1.40
  -9   3  10    9.54    2.45
  -9   3   9   22.06    3.91
  -9   3   8   57.13    5.35
  -9   3   8   57.66    6.50
  -9   3   7    9.00    2.44
  -9   3   7   11.96    3.52
  -9   3   7    8.78    2.54
  -9   3   6    9.05    2.75
  -9   3   6    5.87    2.79
  -9   3   6    4.21    1.91
  -9   3   6    6.15    2.41
  -9   3   5    4.23    2.66
  -9   3   5    5.07    2.80
  -9   3   5    2.69    1.86
  -9   3   5    6.51    2.82
  -9   3   4   -0.07    2.46
  -9   3   4    0.54    2.31
  -9   3   4    3.47    2.23
  -9   3   4   -1.62    2.03
  -9   3   3   35.52    5.03
  -9   3   3   33.17    5.18
  -9   3   3   28.04    4.56
  -9   3   3   35.62    4.97
  -9   3   2   38.29    4.98
  -9   3   2   38.68    5.13
  -9   3   2   42.05    5.32
  -9   3   1    9.25    2.52
  -9   3   1   15.54    2.76
  -9   3   1   14.61    3.14
  -9   3   1   12.97    3.27
  -9   3   0   35.91    3.88
  -9   3   0   41.25    4.59
  -9   3   0   41.37    4.85
  -9   3  -1    0.32    1.82
  -9   3  -1   -0.19    1.32
  -9   3  -2   28.42    3.14
  -9   3  -2   23.14    2.94
  -9   2  10    9.80    2.38
  -9   2   9   43.01    4.86
  -9   2   8   25.21    3.91
  -9   2   8   26.76    4.33
  -9   2   7   16.27    3.62
  -9   2   7   11.93    3.17
  -9   2   6   45.76    5.84
  -9   2   6   48.79    5.65
  -9   2   5   16.11    4.03
  -9   2   5   16.28    3.61
  -9   2   5    9.66    2.52
  -9   2   4   19.35    3.68
  -9   2   4   19.32    3.26
  -9   2   3   66.75    5.41
  -9   2   3   62.36    6.41
  -9   2   3   68.37    6.50
  -9   2   2    1.97    1.96
  -9   2   2    7.33    2.24
  -9   2   1    6.17    1.86
  -9   2   1    2.33    1.69
  -9   2   0  100.91    6.23
  -9   2   0  113.84    6.89
  -9   2  -1   20.48    2.86
  -9   1   9   14.99    2.69
  -9   1   9   15.76    2.56
  -9   1   8    5.61    2.01
  -9   1   8    7.68    2.40
  -9   1   7   -3.65    2.53
  -9   1   7   -4.74    2.46
  -9   1   6   65.81    6.31
  -9   1   6   56.87    4.99
  -9   1   5    3.31    1.83
  -9   1   5   -0.87    1.52
  -9   1   4    7.21    1.95
  -9   1   4    6.53    1.90
  -9   1   3    3.75    1.72
  -9   1   2    2.52    1.84
  -9   1   1    9.41    2.31
  -9   1   0    1.47    1.15
  -9   0   8   26.63    3.00
  -9   0   7   64.14    4.97
  -9   0   6    8.90    2.00
  -9   0   5   -1.44    1.38
 -10   7   5    2.70    1.42
 -10   7   4   18.48    2.70
 -10   7   3  130.47    6.12
 -10   7   3  117.94    5.59
 -10   7   2   23.40    2.53
 -10   7   2   20.66    2.62
 -10   7   1    0.85    0.91
 -10   6   7   35.95    3.43
 -10   6   6   60.07    4.37
 -10   6   6   62.11    4.76
 -10   6   5   14.16    2.52
 -10   6   5   15.03    2.11
 -10   6   4   22.67    3.12
 -10   6   4   20.48    2.89
 -10   6   3  209.08    8.51
 -10   6   3  198.01    8.29
 -10   6   2    8.12    2.05
 -10   6   2    5.89    1.81
 -10   6   1   11.31    2.12
 -10   5   8    6.31    1.91
 -10   5   7    7.08    1.97
 -10   5   7    6.04    2.29
 -10   5   6  103.75    6.06
 -10   5   6  117.74    7.33
 -10   5   5   18.37    2.80
 -10   5   5   17.50    2.69
 -10   5   4   49.50    4.54
 -10   5   4   39.43    3.99
 -10   5   3   88.09    5.79
 -10   5   3   80.51    5.57
 -10   5   2   17.56    2.71
 -10   5   2   17.75    2.71
 -10   5   2   13.95    2.44
 -10   5   1   16.12    2.48
 -10   5   1   16.43    2.46
 -10   4   8   20.33    2.96
 -10   4   7   29.59    3.80
 -10   4   6   14.48    2.63
 -10   4   6   13.61    2.63
 -10   4   5   -0.85    1.46
 -10   4   4   14.42    2.58
 -10   4   4   19.08    2.85
 -10   4   3   69.53    5.07
 -10   4   3   65.08    5.04
 -10   4   2    3.71    1.61
 -10   4   2    0.88    1.40
 -10   4   1    2.79    1.32
 -10   3   7   23.75    2.87
   0   0   0    0.00    0.00


TITL jjw1712 in P-1
REM P-1 (#2 in standard setting)
CELL 1.54184   8.296091   8.463554  12.246711  90.1043 106.8521 118.1995
ZERR    2.00   0.000332   0.000454   0.000598   0.0041   0.0039   0.0047
LATT  1
SFAC C H O P
UNIT 32.00 38.00 4.00 2.00
REM  CrysAlisPro recorded range (K): Min=99.8; max=100.2; aver:100.0
TEMP -173
SIZE 0.02 0.10 0.25
TREF
HKLF 4
END
_computing_structure_solution     'SHELXT 2018/2 (Sheldrick, 2018)'
;
_shelx_hkl_checksum                63091
_olex2_submission_special_instructions  'No special instructions were received'
_oxdiff_exptl_absorpt_empirical_details
;
Empirical correction (ABSPACK) includes:
- Absorption correction using spherical harmonics
- Frame scaling
;
_oxdiff_exptl_absorpt_empirical_full_max  1.391
_oxdiff_exptl_absorpt_empirical_full_min  0.716
