# Supplementary material for: Synthesis of Diaryl‐ and Dialkynylphosphinates From Ubiquitous PV Sources via a Redox‐Neutral Approach
Source: Adv Sci (Weinh). 2025 Jul 2;12(36):e09922. doi: 10.1002/advs.202509922 (PMC12463002; doi:10.1002/advs.202509922)
Supplement: Supplementary file 2 — Supporting Information [file ADVS-12-e09922-s001.zip › 2d_jjw1705.cif]

data_jjw1705
_audit_creation_date               2023-12-05
_audit_creation_method
;
Olex2 1.3
(compiled 2019.09.11 svn.r3662 for OlexSys, GUI svn.r5938)
;
_shelx_SHELXL_version_number       '2018/3'
_audit_contact_author_address      ?
_audit_contact_author_email        ?
_audit_contact_author_name         ''
_audit_contact_author_phone        ?
_publ_contact_author_id_orcid      ?
_publ_section_references
;
Dolomanov, O.V., Bourhis, L.J., Gildea, R.J, Howard, J.A.K. & Puschmann, H.
 (2009), J. Appl. Cryst. 42, 339-341.

Sheldrick, G.M. (2015). Acta Cryst. A71, 3-8.

Sheldrick, G.M. (2015). Acta Cryst. C71, 3-8.
;
_chemical_name_common              ?
_chemical_name_systematic          ?
_chemical_formula_moiety           'C14 H15 O4 P'
_chemical_formula_sum              'C14 H15 O4 P'
_chemical_formula_weight           278.23
_chemical_melting_point            ?
_chemical_oxdiff_formula           C14H15O4P
loop_
  _atom_type_symbol
  _atom_type_description
  _atom_type_scat_dispersion_real
  _atom_type_scat_dispersion_imag
  _atom_type_scat_source
 'C' 'C' 0.0181 0.0091 'International Tables Vol C Tables 4.2.6.8 and 6.1.1.4'
 'H' 'H' 0.0000 0.0000 'International Tables Vol C Tables 4.2.6.8 and 6.1.1.4'
 'O' 'O' 0.0492 0.0322 'International Tables Vol C Tables 4.2.6.8 and 6.1.1.4'
 'P' 'P' 0.2955 0.4335 'International Tables Vol C Tables 4.2.6.8 and 6.1.1.4'

_shelx_space_group_comment
;
The symmetry employed for this shelxl refinement is uniquely defined
by the following loop, which should always be used as a source of
symmetry information in preference to the above space-group names.
They are only intended as comments.
;
_space_group_crystal_system        'trigonal'
_space_group_IT_number             148
_space_group_name_H-M_alt          'R -3'
_space_group_name_Hall             '-R 3'
loop_
  _space_group_symop_operation_xyz
 'x, y, z'
 '-y, x-y, z'
 '-x+y, -x, z'
 'x+2/3, y+1/3, z+1/3'
 '-y+2/3, x-y+1/3, z+1/3'
 '-x+y+2/3, -x+1/3, z+1/3'
 'x+1/3, y+2/3, z+2/3'
 '-y+1/3, x-y+2/3, z+2/3'
 '-x+y+1/3, -x+2/3, z+2/3'
 '-x, -y, -z'
 'y, -x+y, -z'
 'x-y, x, -z'
 '-x+2/3, -y+1/3, -z+1/3'
 'y+2/3, -x+y+1/3, -z+1/3'
 'x-y+2/3, x+1/3, -z+1/3'
 '-x+1/3, -y+2/3, -z+2/3'
 'y+1/3, -x+y+2/3, -z+2/3'
 'x-y+1/3, x+2/3, -z+2/3'

_cell_length_a                     27.1618(9)
_cell_length_b                     27.1618(9)
_cell_length_c                     9.3344(5)
_cell_angle_alpha                  90
_cell_angle_beta                   90
_cell_angle_gamma                  120
_cell_volume                       5963.9(5)
_cell_formula_units_Z              18
_cell_measurement_reflns_used      5720
_cell_measurement_temperature      100.0(3)
_cell_measurement_theta_max        75.8700
_cell_measurement_theta_min        3.1660
_shelx_estimated_absorpt_T_max     0.963
_shelx_estimated_absorpt_T_min     0.492
_exptl_absorpt_coefficient_mu      1.921
_exptl_absorpt_correction_T_max    0.958
_exptl_absorpt_correction_T_min    0.614
_exptl_absorpt_correction_type     analytical
_exptl_absorpt_process_details
;
CrysAlisPro 1.171.41.93a (Rigaku Oxford Diffraction, 2020)
Analytical numeric absorption correction using a multifaceted crystal
model based on expressions derived by R.C. Clark & J.S. Reid.
(Clark, R. C. & Reid, J. S. (1995). Acta Cryst. A51, 887-897)
Empirical absorption correction using spherical harmonics,
implemented in SCALE3 ABSPACK scaling algorithm.
;
_exptl_absorpt_special_details     ?
_exptl_crystal_colour              colourless
_exptl_crystal_colour_lustre       .
_exptl_crystal_colour_modifier     .
_exptl_crystal_colour_primary      colourless
_exptl_crystal_density_diffrn      1.394
_exptl_crystal_density_meas        ?
_exptl_crystal_density_method      ?
_exptl_crystal_description         plank
_exptl_crystal_F_000               2628
loop_
  _exptl_crystal_face_index_h
  _exptl_crystal_face_index_k
  _exptl_crystal_face_index_l
  _exptl_crystal_face_perp_dist
 -5 1 0 0.0157
 5 -1 0 0.0157
 0 -2 5 0.2042
 0 2 -5 0.2169
 -2 5 0 0.0117
 2 -5 0 0.0117

_exptl_crystal_size_max            0.43
_exptl_crystal_size_mid            0.03
_exptl_crystal_size_min            0.02
loop_
  _exptl_oxdiff_crystal_face_indexfrac_h
  _exptl_oxdiff_crystal_face_indexfrac_k
  _exptl_oxdiff_crystal_face_indexfrac_l
  _exptl_oxdiff_crystal_face_x
  _exptl_oxdiff_crystal_face_y
  _exptl_oxdiff_crystal_face_z
 -4.9888 0.9900 -0.0066 -0.0400 -0.1521 0.2549
 4.9888 -0.9900 0.0066 0.0400 0.1521 -0.2549
 -0.0141 -1.9958 5.0054 0.0885 0.6842 0.4723
 0.0141 1.9958 -5.0054 -0.0885 -0.6842 -0.4723
 -2.0108 5.0123 0.0152 -0.2858 0.0020 -0.0182
 2.0108 -5.0123 -0.0152 0.2858 -0.0020 0.0182

_exptl_transmission_factor_max     ?
_exptl_transmission_factor_min     ?
_diffrn_reflns_av_R_equivalents    0.0566
_diffrn_reflns_av_unetI/netI       0.0391
_diffrn_reflns_Laue_measured_fraction_full  0.999
_diffrn_reflns_Laue_measured_fraction_max  0.981
_diffrn_reflns_limit_h_max         24
_diffrn_reflns_limit_h_min         -34
_diffrn_reflns_limit_k_max         33
_diffrn_reflns_limit_k_min         -34
_diffrn_reflns_limit_l_max         11
_diffrn_reflns_limit_l_min         -11
_diffrn_reflns_number              11856
_diffrn_reflns_point_group_measured_fraction_full  0.999
_diffrn_reflns_point_group_measured_fraction_max  0.981
_diffrn_reflns_theta_full          67.684
_diffrn_reflns_theta_max           76.741
_diffrn_reflns_theta_min           3.254
_diffrn_ambient_environment        N~2~
_diffrn_ambient_temperature        100.0(3)
_diffrn_detector                   'CCD plate'
_diffrn_detector_area_resol_mean   10.5700
_diffrn_detector_type              AtlasS2
_diffrn_measured_fraction_theta_full  0.999
_diffrn_measured_fraction_theta_max  0.981
_diffrn_measurement_details
;
List of Runs (angles in degrees, time in seconds):

  # Type    Start    End  Width  t~exp~   \w     \q     \k     \f   Frames
--------------------------------------------------------------------------
  1  \w    -62.00  33.00   0.50    7.50    --  -38.50  41.00 172.00  190
  2  \w   -109.00 -37.00   0.50    7.50    --  -38.50 -41.00  19.00  144
  3  \w     50.00 114.00   0.50    7.50    --   42.25  41.00 172.00  128
  4  \w     -8.00  23.00   0.50    7.50    --   42.25 -41.00  19.00   62
  5  \w     93.00 176.00   0.50   35.00    --  111.00  41.00 172.00  166
  6  \w     43.00 130.00   0.50   35.00    --  111.00 -41.00  19.00  174
  7  \w   -104.00 -15.00   0.50    7.50    --  -38.50 -57.00-150.00  178
  8  \w    -87.00  -6.00   0.50    7.50    --  -38.50 125.00 -90.00  162
  9  \w     27.00  95.00   0.50    7.50    --   42.25-125.00 120.00  136
 10  \w     97.00 168.00   0.50   35.00    --  111.00 125.00  90.00  142
 11  \w     63.00 139.00   0.50   35.00    --  111.00 -61.00  90.00  152
 12  \w     47.00 112.00   0.50   35.00    --  111.00-125.00 -90.00  130
 13  \w     32.00 107.00   0.50   35.00    --  111.00 -94.00 -90.00  150
 14  \w     61.00 107.00   0.50   35.00    --  111.00 -94.00 120.00   92
 15  \w     34.00 107.00   0.50   35.00    --  111.00 -94.00  60.00  146
 16  \w     33.00 107.00   0.50   35.00    --  111.00 -94.00 -60.00  148
 17  \w     38.00 107.00   0.50   35.00    --  111.00 -94.00  30.00  138
 18  \w     80.00 177.00   0.50   35.00    --  111.00  15.00  90.00  194
 19  \w    107.00 178.00   0.50   35.00    --  111.00 125.00 120.00  142
 20  \w     31.00  78.50   0.50   35.00    --  111.00 -15.00 150.00   95
;
_diffrn_measurement_device         'four-circle diffractometer'
_diffrn_measurement_device_type    'SuperNova, Dual, Cu at home/near, AtlasS2'
_diffrn_measurement_method         '\w scans'
_diffrn_orient_matrix_type        
 'CrysAlisPro convention (1999,Acta A55,543-557)'
_diffrn_orient_matrix_UB_11        -0.0035651000
_diffrn_orient_matrix_UB_12        -0.0584413000
_diffrn_orient_matrix_UB_13        -0.0056290000
_diffrn_orient_matrix_UB_21        0.0329163000
_diffrn_orient_matrix_UB_22        0.0131700000
_diffrn_orient_matrix_UB_23        0.1420415000
_diffrn_orient_matrix_UB_31        -0.0564728000
_diffrn_orient_matrix_UB_32        -0.0265361000
_diffrn_orient_matrix_UB_33        0.0836141000
_diffrn_radiation_monochromator    mirror
_diffrn_radiation_probe            x-ray
_diffrn_radiation_type             'Cu K\a'
_diffrn_radiation_wavelength       1.54184
_diffrn_source                     'micro-focus sealed X-ray tube'
_diffrn_source_type                'SuperNova (Cu) X-ray Source'
_reflns_Friedel_coverage           0.000
_reflns_Friedel_fraction_full      .
_reflns_Friedel_fraction_max       .
_reflns_number_gt                  2294
_reflns_number_total               2747
_reflns_odcompleteness_completeness  99.48
_reflns_odcompleteness_iscentric   1
_reflns_odcompleteness_theta       74.33
_reflns_special_details
;
 Reflections were merged by SHELXL according to the crystal
 class for the calculation of statistics and refinement.
 
 _reflns_Friedel_fraction is defined as the number of unique
 Friedel pairs measured divided by the number that would be
 possible theoretically, ignoring centric projections and
 systematic absences.
;
_reflns_threshold_expression       'I > 2\s(I)'
_computing_cell_refinement         'CrysAlisPro 1.171.41.93a (Rigaku OD, 2020)'
_computing_data_collection         'CrysAlisPro 1.171.41.93a (Rigaku OD, 2020)'
_computing_data_reduction          'CrysAlisPro 1.171.41.93a (Rigaku OD, 2020)'
_computing_molecular_graphics      'Olex2 1.3 (Dolomanov et al., 2009)'
_computing_publication_material    'Olex2 1.3 (Dolomanov et al., 2009)'
_computing_structure_refinement    'ShelXL 2018/3 (Sheldrick, 2015)'
_computing_structure_solution      'SHELXT 2018/2 (Sheldrick, 2018)'
_refine_diff_density_max           0.496
_refine_diff_density_min           -0.327
_refine_diff_density_rms           0.062
_refine_ls_extinction_coef         .
_refine_ls_extinction_method       none
_refine_ls_goodness_of_fit_ref     1.079
_refine_ls_hydrogen_treatment      constr
_refine_ls_matrix_type             full
_refine_ls_number_parameters       175
_refine_ls_number_reflns           2747
_refine_ls_number_restraints       0
_refine_ls_R_factor_all            0.0579
_refine_ls_R_factor_gt             0.0475
_refine_ls_restrained_S_all        1.079
_refine_ls_shift/su_max            0.001
_refine_ls_shift/su_mean           0.000
_refine_ls_structure_factor_coef   Fsqd
_refine_ls_weighting_details      
 'w=1/[\s^2^(Fo^2^)+(0.0743P)^2^+4.5436P] where P=(Fo^2^+2Fc^2^)/3'
_refine_ls_weighting_scheme        calc
_refine_ls_wR_factor_gt            0.1272
_refine_ls_wR_factor_ref           0.1356
_refine_special_details            ?
_olex2_refinement_description
;
1. Fixed Uiso
 At 1.2 times of:
  All C(H) groups
 At 1.5 times of:
  All C(H,H,H) groups, All O(H) groups
2.a Aromatic/amide H refined with riding coordinates:
 C2(H2A), C3(H3), C6(H6), C7(H7), C9(H9), C10(H10), C13(H13), C14(H14)
2.b Idealised Me refined as rotating group:
 C5(H5A,H5B,H5C), C12(H12A,H12B,H12C)
2.c Idealised tetrahedral OH refined as rotating group:
 O2(H2)
;
_atom_sites_solution_hydrogens     geom
_atom_sites_solution_primary       dual
_atom_sites_solution_secondary     ?
loop_
  _atom_site_label
  _atom_site_type_symbol
  _atom_site_fract_x
  _atom_site_fract_y
  _atom_site_fract_z
  _atom_site_U_iso_or_equiv
  _atom_site_adp_type
  _atom_site_occupancy
  _atom_site_site_symmetry_order
  _atom_site_calc_flag
  _atom_site_refinement_flags_posn
  _atom_site_refinement_flags_adp
  _atom_site_refinement_flags_occupancy
  _atom_site_disorder_assembly
  _atom_site_disorder_group
 P1 P 0.66121(2) 0.58854(2) 0.81086(5) 0.02714(18) Uani 1 1 d . . . . .
 O1 O 0.70360(6) 0.64821(6) 0.77175(16) 0.0314(3) Uani 1 1 d . . . . .
 O2 O 0.65365(6) 0.57583(6) 0.97651(16) 0.0317(3) Uani 1 1 d . . . . .
 H2 H 0.637943 0.592620 1.013772 0.047 Uiso 1 1 calc R U . . .
 O3 O 0.72326(8) 0.42343(8) 0.5752(2) 0.0492(4) Uani 1 1 d . . . . .
 O4 O 0.43241(6) 0.52062(7) 0.57828(17) 0.0377(4) Uani 1 1 d . . . . .
 C1 C 0.68154(8) 0.53952(8) 0.7437(2) 0.0296(4) Uani 1 1 d . . . . .
 C2 C 0.72562(9) 0.55801(9) 0.6459(2) 0.0322(4) Uani 1 1 d . . . . .
 H2A H 0.745687 0.596943 0.618919 0.039 Uiso 1 1 calc R U . . .
 C3 C 0.74119(9) 0.52075(10) 0.5862(2) 0.0354(5) Uani 1 1 d . . . . .
 H3 H 0.771947 0.534295 0.520419 0.042 Uiso 1 1 calc R U . . .
 C4 C 0.71139(10) 0.46374(10) 0.6236(3) 0.0375(5) Uani 1 1 d . . . . .
 C5 C 0.77329(14) 0.44220(13) 0.4906(3) 0.0582(7) Uani 1 1 d . . . . .
 H5A H 0.769224 0.458445 0.400621 0.087 Uiso 1 1 calc R U . . .
 H5B H 0.778708 0.409870 0.469559 0.087 Uiso 1 1 calc R U . . .
 H5C H 0.806284 0.471167 0.543401 0.087 Uiso 1 1 calc R U . . .
 C6 C 0.66599(10) 0.44402(10) 0.7194(3) 0.0414(5) Uani 1 1 d . . . . .
 H6 H 0.645176 0.404830 0.743743 0.050 Uiso 1 1 calc R U . . .
 C7 C 0.65133(9) 0.48149(9) 0.7787(3) 0.0387(5) Uani 1 1 d . . . . .
 H7 H 0.620423 0.467835 0.843976 0.046 Uiso 1 1 calc R U . . .
 C8 C 0.59200(9) 0.56804(8) 0.7435(2) 0.0283(4) Uani 1 1 d . . . . .
 C9 C 0.58433(8) 0.59885(8) 0.6349(2) 0.0295(4) Uani 1 1 d . . . . .
 H9 H 0.616249 0.631961 0.597568 0.035 Uiso 1 1 calc R U . . .
 C10 C 0.53049(9) 0.58158(9) 0.5810(2) 0.0308(4) Uani 1 1 d . . . . .
 H10 H 0.525686 0.602866 0.507100 0.037 Uiso 1 1 calc R U . . .
 C11 C 0.48354(9) 0.53308(9) 0.6352(2) 0.0313(4) Uani 1 1 d . . . . .
 C12 C 0.38325(9) 0.47033(10) 0.6288(3) 0.0410(5) Uani 1 1 d . . . . .
 H12A H 0.349419 0.465790 0.579199 0.062 Uiso 1 1 calc R U . . .
 H12B H 0.379086 0.473555 0.732107 0.062 Uiso 1 1 calc R U . . .
 H12C H 0.387566 0.437215 0.609659 0.062 Uiso 1 1 calc R U . . .
 C13 C 0.49021(8) 0.50083(8) 0.7416(2) 0.0314(4) Uani 1 1 d . . . . .
 H13 H 0.458307 0.467270 0.777179 0.038 Uiso 1 1 calc R U . . .
 C14 C 0.54441(9) 0.51871(9) 0.7946(2) 0.0313(4) Uani 1 1 d . . . . .
 H14 H 0.549271 0.496959 0.867082 0.038 Uiso 1 1 calc R U . . .

loop_
  _atom_site_aniso_label
  _atom_site_aniso_U_11
  _atom_site_aniso_U_22
  _atom_site_aniso_U_33
  _atom_site_aniso_U_23
  _atom_site_aniso_U_13
  _atom_site_aniso_U_12
 P1 0.0257(3) 0.0265(3) 0.0296(3) 0.00088(17) 0.00008(18) 0.0133(2)
 O1 0.0278(7) 0.0281(7) 0.0370(8) 0.0006(6) -0.0009(6) 0.0131(6)
 O2 0.0328(7) 0.0347(7) 0.0307(8) -0.0006(6) -0.0008(5) 0.0193(6)
 O3 0.0544(10) 0.0425(9) 0.0600(11) -0.0034(8) 0.0091(8) 0.0311(8)
 O4 0.0271(7) 0.0410(8) 0.0391(8) 0.0011(7) -0.0029(6) 0.0126(6)
 C1 0.0275(9) 0.0299(9) 0.0316(10) 0.0015(8) -0.0001(8) 0.0145(8)
 C2 0.0302(9) 0.0326(10) 0.0354(10) 0.0028(8) -0.0005(8) 0.0169(8)
 C3 0.0347(10) 0.0407(11) 0.0357(11) 0.0039(9) 0.0027(8) 0.0225(9)
 C4 0.0388(11) 0.0384(11) 0.0431(12) -0.0041(9) -0.0015(9) 0.0252(10)
 C5 0.0733(19) 0.0628(17) 0.0605(17) 0.0068(14) 0.0200(14) 0.0506(16)
 C6 0.0376(11) 0.0318(10) 0.0553(15) 0.0016(10) 0.0070(10) 0.0178(9)
 C7 0.0348(11) 0.0340(11) 0.0482(13) 0.0049(9) 0.0092(9) 0.0179(9)
 C8 0.0291(9) 0.0272(9) 0.0297(10) -0.0017(7) 0.0009(7) 0.0148(8)
 C9 0.0282(9) 0.0268(9) 0.0326(10) 0.0014(7) 0.0014(7) 0.0132(7)
 C10 0.0314(10) 0.0311(10) 0.0315(10) 0.0020(8) -0.0005(8) 0.0169(8)
 C11 0.0288(9) 0.0337(10) 0.0313(10) -0.0043(8) -0.0016(8) 0.0155(8)
 C12 0.0279(10) 0.0442(12) 0.0406(12) -0.0023(10) -0.0008(9) 0.0103(9)
 C13 0.0271(9) 0.0284(9) 0.0338(10) -0.0012(8) 0.0020(8) 0.0102(8)
 C14 0.0322(10) 0.0287(9) 0.0329(10) 0.0017(8) 0.0009(8) 0.0150(8)

_geom_special_details
;
 All esds (except the esd in the dihedral angle between two l.s. planes)
 are estimated using the full covariance matrix.  The cell esds are taken
 into account individually in the estimation of esds in distances, angles
 and torsion angles; correlations between esds in cell parameters are only
 used when they are defined by crystal symmetry.  An approximate (isotropic)
 treatment of cell esds is used for estimating esds involving l.s. planes.
;
loop_
  _geom_bond_atom_site_label_1
  _geom_bond_atom_site_label_2
  _geom_bond_distance
  _geom_bond_site_symmetry_2
  _geom_bond_publ_flag
 P1 O1 1.4898(15) . ?
 P1 O2 1.5752(16) . ?
 P1 C1 1.791(2) . ?
 P1 C8 1.787(2) . ?
 O2 H2 0.8400 . ?
 O3 C4 1.364(3) . ?
 O3 C5 1.428(3) . ?
 O4 C11 1.362(3) . ?
 O4 C12 1.431(3) . ?
 C1 C2 1.385(3) . ?
 C1 C7 1.404(3) . ?
 C2 H2A 0.9500 . ?
 C2 C3 1.393(3) . ?
 C3 H3 0.9500 . ?
 C3 C4 1.386(3) . ?
 C4 C6 1.395(3) . ?
 C5 H5A 0.9800 . ?
 C5 H5B 0.9800 . ?
 C5 H5C 0.9800 . ?
 C6 H6 0.9500 . ?
 C6 C7 1.381(3) . ?
 C7 H7 0.9500 . ?
 C8 C9 1.395(3) . ?
 C8 C14 1.401(3) . ?
 C9 H9 0.9500 . ?
 C9 C10 1.388(3) . ?
 C10 H10 0.9500 . ?
 C10 C11 1.392(3) . ?
 C11 C13 1.395(3) . ?
 C12 H12A 0.9800 . ?
 C12 H12B 0.9800 . ?
 C12 H12C 0.9800 . ?
 C13 H13 0.9500 . ?
 C13 C14 1.390(3) . ?
 C14 H14 0.9500 . ?

loop_
  _geom_angle_atom_site_label_1
  _geom_angle_atom_site_label_2
  _geom_angle_atom_site_label_3
  _geom_angle
  _geom_angle_site_symmetry_1
  _geom_angle_site_symmetry_3
  _geom_angle_publ_flag
 O1 P1 O2 115.09(9) . . ?
 O1 P1 C1 111.43(9) . . ?
 O1 P1 C8 111.91(9) . . ?
 O2 P1 C1 103.62(9) . . ?
 O2 P1 C8 106.00(9) . . ?
 C8 P1 C1 108.22(9) . . ?
 P1 O2 H2 109.5 . . ?
 C4 O3 C5 117.5(2) . . ?
 C11 O4 C12 117.24(17) . . ?
 C2 C1 P1 119.56(16) . . ?
 C2 C1 C7 118.32(19) . . ?
 C7 C1 P1 121.94(16) . . ?
 C1 C2 H2A 119.3 . . ?
 C1 C2 C3 121.4(2) . . ?
 C3 C2 H2A 119.3 . . ?
 C2 C3 H3 120.3 . . ?
 C4 C3 C2 119.4(2) . . ?
 C4 C3 H3 120.3 . . ?
 O3 C4 C3 125.0(2) . . ?
 O3 C4 C6 115.0(2) . . ?
 C3 C4 C6 120.1(2) . . ?
 O3 C5 H5A 109.5 . . ?
 O3 C5 H5B 109.5 . . ?
 O3 C5 H5C 109.5 . . ?
 H5A C5 H5B 109.5 . . ?
 H5A C5 H5C 109.5 . . ?
 H5B C5 H5C 109.5 . . ?
 C4 C6 H6 120.0 . . ?
 C7 C6 C4 119.9(2) . . ?
 C7 C6 H6 120.0 . . ?
 C1 C7 H7 119.6 . . ?
 C6 C7 C1 120.8(2) . . ?
 C6 C7 H7 119.6 . . ?
 C9 C8 P1 121.21(15) . . ?
 C9 C8 C14 118.56(19) . . ?
 C14 C8 P1 120.15(15) . . ?
 C8 C9 H9 119.7 . . ?
 C10 C9 C8 120.61(18) . . ?
 C10 C9 H9 119.7 . . ?
 C9 C10 H10 120.0 . . ?
 C9 C10 C11 120.00(19) . . ?
 C11 C10 H10 120.0 . . ?
 O4 C11 C10 115.55(18) . . ?
 O4 C11 C13 123.92(19) . . ?
 C10 C11 C13 120.52(19) . . ?
 O4 C12 H12A 109.5 . . ?
 O4 C12 H12B 109.5 . . ?
 O4 C12 H12C 109.5 . . ?
 H12A C12 H12B 109.5 . . ?
 H12A C12 H12C 109.5 . . ?
 H12B C12 H12C 109.5 . . ?
 C11 C13 H13 120.6 . . ?
 C14 C13 C11 118.78(19) . . ?
 C14 C13 H13 120.6 . . ?
 C8 C14 H14 119.2 . . ?
 C13 C14 C8 121.50(19) . . ?
 C13 C14 H14 119.2 . . ?

loop_
  _geom_torsion_atom_site_label_1
  _geom_torsion_atom_site_label_2
  _geom_torsion_atom_site_label_3
  _geom_torsion_atom_site_label_4
  _geom_torsion
  _geom_torsion_site_symmetry_1
  _geom_torsion_site_symmetry_2
  _geom_torsion_site_symmetry_3
  _geom_torsion_site_symmetry_4
  _geom_torsion_publ_flag
 P1 C1 C2 C3 -177.16(16) . . . . ?
 P1 C1 C7 C6 176.46(19) . . . . ?
 P1 C8 C9 C10 178.27(15) . . . . ?
 P1 C8 C14 C13 -178.27(16) . . . . ?
 O1 P1 C1 C2 -11.3(2) . . . . ?
 O1 P1 C1 C7 173.61(18) . . . . ?
 O1 P1 C8 C9 17.2(2) . . . . ?
 O1 P1 C8 C14 -165.98(15) . . . . ?
 O2 P1 C1 C2 -135.67(17) . . . . ?
 O2 P1 C1 C7 49.3(2) . . . . ?
 O2 P1 C8 C9 143.38(16) . . . . ?
 O2 P1 C8 C14 -39.76(18) . . . . ?
 O3 C4 C6 C7 178.0(2) . . . . ?
 O4 C11 C13 C14 -178.03(19) . . . . ?
 C1 P1 C8 C9 -105.99(17) . . . . ?
 C1 P1 C8 C14 70.86(19) . . . . ?
 C1 C2 C3 C4 1.0(3) . . . . ?
 C2 C1 C7 C6 1.4(3) . . . . ?
 C2 C3 C4 O3 -178.5(2) . . . . ?
 C2 C3 C4 C6 0.5(3) . . . . ?
 C3 C4 C6 C7 -1.1(4) . . . . ?
 C4 C6 C7 C1 0.1(4) . . . . ?
 C5 O3 C4 C3 6.3(4) . . . . ?
 C5 O3 C4 C6 -172.7(2) . . . . ?
 C7 C1 C2 C3 -1.9(3) . . . . ?
 C8 P1 C1 C2 112.11(17) . . . . ?
 C8 P1 C1 C7 -62.9(2) . . . . ?
 C8 C9 C10 C11 -0.1(3) . . . . ?
 C9 C8 C14 C13 -1.3(3) . . . . ?
 C9 C10 C11 O4 178.11(18) . . . . ?
 C9 C10 C11 C13 -1.3(3) . . . . ?
 C10 C11 C13 C14 1.3(3) . . . . ?
 C11 C13 C14 C8 0.0(3) . . . . ?
 C12 O4 C11 C10 178.59(19) . . . . ?
 C12 O4 C11 C13 -2.0(3) . . . . ?
 C14 C8 C9 C10 1.4(3) . . . . ?

_shelx_res_file
;
TITL jjw1705_a.res in R-3
    jjw1705.res
    created by SHELXL-2018/3 at 13:53:30 on 05-Dec-2023
REM Old TITL jjw1705 in R-3
REM SHELXT solution in R-3: R1 0.102, Rweak 0.005, Alpha 0.021
REM <I/s> 0.000 for 0 systematic absences, Orientation as input
REM Formula found by SHELXT: C14 O4 P
CELL 1.54184 27.1618 27.1618 9.3344 90 90 120
ZERR 18 0.0009 0.0009 0.0005 0 0 0
LATT 3
SYMM -Y,+X-Y,+Z
SYMM +Y-X,-X,+Z
SFAC C H O P
UNIT 252 270 72 18

L.S. 4 0 0
PLAN  5
SIZE 0.02 0.03 0.43
TEMP -173
CONF
BOND
list 4
fmap 2 53
MORE -1
BOND $H
ACTA
REM <olex2.extras>
REM <HklSrc "%.\\jjw1705.hkl">
REM </olex2.extras>

WGHT    0.074300    4.543600
FVAR       0.15699
P1    4    0.661209    0.588544    0.810859    11.00000    0.02574    0.02646 =
         0.02956    0.00088    0.00008    0.01330
O1    3    0.703595    0.648214    0.771749    11.00000    0.02784    0.02807 =
         0.03697    0.00061   -0.00093    0.01309
O2    3    0.653654    0.575832    0.976510    11.00000    0.03284    0.03466 =
         0.03068   -0.00058   -0.00084    0.01927
AFIX 147
H2    2    0.637943    0.592620    1.013772    11.00000   -1.50000
AFIX   0
O3    3    0.723257    0.423430    0.575178    11.00000    0.05438    0.04248 =
         0.05997   -0.00336    0.00911    0.03108
O4    3    0.432413    0.520624    0.578277    11.00000    0.02706    0.04103 =
         0.03906    0.00105   -0.00285    0.01262
C1    1    0.681542    0.539518    0.743701    11.00000    0.02748    0.02993 =
         0.03158    0.00150   -0.00014    0.01448
C2    1    0.725624    0.558006    0.645888    11.00000    0.03021    0.03259 =
         0.03542    0.00276   -0.00049    0.01692
AFIX  43
H2A   2    0.745687    0.596943    0.618919    11.00000   -1.20000
AFIX   0
C3    1    0.741193    0.520752    0.586172    11.00000    0.03466    0.04073 =
         0.03571    0.00389    0.00266    0.02250
AFIX  43
H3    2    0.771947    0.534295    0.520419    11.00000   -1.20000
AFIX   0
C4    1    0.711394    0.463744    0.623593    11.00000    0.03877    0.03839 =
         0.04314   -0.00412   -0.00148    0.02521
C5    1    0.773289    0.442199    0.490558    11.00000    0.07331    0.06285 =
         0.06047    0.00683    0.02003    0.05062
AFIX 137
H5A   2    0.769224    0.458445    0.400621    11.00000   -1.50000
H5B   2    0.778708    0.409870    0.469559    11.00000   -1.50000
H5C   2    0.806284    0.471167    0.543401    11.00000   -1.50000
AFIX   0
C6    1    0.665990    0.444015    0.719364    11.00000    0.03761    0.03176 =
         0.05533    0.00158    0.00701    0.01778
AFIX  43
H6    2    0.645176    0.404830    0.743743    11.00000   -1.20000
AFIX   0
C7    1    0.651332    0.481488    0.778683    11.00000    0.03477    0.03404 =
         0.04823    0.00491    0.00924    0.01788
AFIX  43
H7    2    0.620423    0.467835    0.843976    11.00000   -1.20000
AFIX   0
C8    1    0.591996    0.568043    0.743514    11.00000    0.02912    0.02720 =
         0.02974   -0.00175    0.00086    0.01484
C9    1    0.584327    0.598850    0.634939    11.00000    0.02819    0.02685 =
         0.03256    0.00136    0.00145    0.01315
AFIX  43
H9    2    0.616249    0.631961    0.597568    11.00000   -1.20000
AFIX   0
C10   1    0.530495    0.581582    0.580991    11.00000    0.03140    0.03112 =
         0.03147    0.00197   -0.00051    0.01690
AFIX  43
H10   2    0.525686    0.602866    0.507100    11.00000   -1.20000
AFIX   0
C11   1    0.483544    0.533076    0.635151    11.00000    0.02878    0.03366 =
         0.03127   -0.00430   -0.00161    0.01554
C12   1    0.383248    0.470334    0.628790    11.00000    0.02787    0.04425 =
         0.04058   -0.00235   -0.00080    0.01030
AFIX 137
H12A  2    0.349419    0.465790    0.579199    11.00000   -1.50000
H12B  2    0.379086    0.473555    0.732107    11.00000   -1.50000
H12C  2    0.387566    0.437215    0.609659    11.00000   -1.50000
AFIX   0
C13   1    0.490212    0.500831    0.741569    11.00000    0.02711    0.02838 =
         0.03381   -0.00123    0.00203    0.01025
AFIX  43
H13   2    0.458307    0.467270    0.777179    11.00000   -1.20000
AFIX   0
C14   1    0.544406    0.518705    0.794574    11.00000    0.03215    0.02868 =
         0.03295    0.00172    0.00092    0.01503
AFIX  43
H14   2    0.549271    0.496959    0.867082    11.00000   -1.20000
AFIX   0
HKLF 4


REM  jjw1705_a.res in R-3
REM wR2 = 0.1356, GooF = S = 1.079, Restrained GooF = 1.079 for all data
REM R1 = 0.0475 for 2294 Fo > 4sig(Fo) and 0.0579 for all 2747 data
REM 175 parameters refined using 0 restraints

END

WGHT      0.0744      4.5302

REM Highest difference peak  0.496,  deepest hole -0.327,  1-sigma level  0.062
Q1    1   0.6559  0.5793  0.9054  11.00000  0.05    0.50
Q2    1   0.6249  0.5742  0.7915  11.00000  0.05    0.32
Q3    1   0.4858  0.5305  0.7198  11.00000  0.05    0.26
Q4    1   0.6528  0.5767  1.0997  11.00000  0.05    0.24
Q5    1   0.6667  0.3333  0.3333  10.16667  0.05    0.23
;
_shelx_res_checksum                14412
_shelx_hkl_file
;
   0   0   3    4.06    0.93
   0   0   3    4.49    3.63
   0   0   6  441.89   30.44
  -1   0  11    4.50    2.08
   1  -1  11    6.98    2.63
   0   1  11    0.88    1.96
  -1   0   8    6.81    8.42
  -1   1  -8    2.71    1.79
   1  -1   5   68.64   10.13
  -1   0   5   65.22   10.53
   0   1   5   73.70   10.90
   1  -1   2   -0.08    1.22
   1  -1   2    1.33    2.36
  -1   0   2    1.22    2.73
   0  -1   1  295.81    5.97
   0  -1   1  257.83    7.54
   1   0   1  283.53    9.01
  -1   1   1  284.08    8.87
   1   0   1  274.83    8.29
   0  -1   1  279.38    8.51
   1   0   4   68.98    4.42
  -1   1   4   88.41   11.57
   1   0   4   81.28    9.94
   0  -1   4   81.07   10.60
   0  -1   7   -3.16    5.47
  -1   1   7   -2.77    6.95
   1   0   7    2.01    6.42
   1   0   7    3.25    1.90
   0  -1  10   -0.67    1.82
  -1   1  10   -1.37    1.77
   1   0  10    2.25    1.90
  -1  -1  -9    0.85    1.63
   1   1   6  384.68   28.86
   1  -2   6  385.00   28.51
  -2   1   6  366.06   27.80
   1  -2   3  696.11   15.38
   1  -2   3  639.17   23.61
   1   1   3  710.58   25.08
  -2   1   3  680.73   24.29
   1  -2   3  683.46   23.47
   2  -1   0  525.78   10.08
   1  -2   0  492.42    9.95
  -2   1   0  550.52    9.77
   1   1   0  493.02    6.60
  -2   1   0  591.55    6.21
   2  -1   3  481.70   14.82
  -1  -1   3  497.36   20.17
  -1   2   3  515.55   21.35
   2  -1   3  508.88   20.35
  -1  -1   3  492.08   20.69
   2  -1   3  516.70   21.35
  -1  -1   6  749.20   40.29
   2  -1   6  795.48   41.34
  -1   2   6  771.00   40.85
  -1   2   9    1.72    2.48
  -2   0  10    2.15    2.70
   2  -2  10    3.22    1.81
  -2   2  -7    1.84    1.87
   0   2   7    8.70    6.27
  -2   0   7    8.36    5.02
  -2   0   7    4.38    1.77
   2  -2   7    4.14    4.97
   0   2   4    1.70    1.12
   2  -2   4    1.58    1.25
   2  -2   4   -0.80    3.44
   0   2   4   -1.04    4.38
  -2   0   4    3.49    4.24
  -2   0   1    7.24    1.82
   2  -2   1    7.99    1.87
   0   2   1    7.09    1.95
   2  -2   1    6.55    1.78
  -2   0   1    7.02    1.66
  -2   0   1    9.06    1.84
   0  -2   2 1774.10   30.67
  -2   2   2 1807.83   31.99
   2   0   2 1808.90   30.86
   2   0   5  566.10   30.34
   0  -2   5  512.91   29.07
  -2   2   5  541.83   30.15
   2   0   8   13.54    5.80
   0  -2   8   38.91    4.47
   2   0  11   16.12    3.17
   0  -2  11   16.06    2.00
  -2   2  11   16.50    2.17
   2   1  10   12.30    3.09
  -3   2   7    3.72    3.34
  -2  -1  -7    6.56    1.89
   2   1   7    3.71    6.05
   2   1   4  533.41   26.18
  -3   2   4  497.86   24.77
   1  -3   4  476.18   24.41
   1  -3   4  466.77   24.07
  -3   2   4  550.16   28.92
  -1   3  -1  238.34    8.33
   2   1   1  214.41    8.05
   3  -2  -1  214.27    6.61
   1  -3   1  246.31    8.83
   1  -3   1  196.95    6.84
  -2  -1   2 4968.63   52.37
  -1   3   2 5118.79   55.93
   3  -2   2 4986.27   54.02
  -2  -1   2 4989.20   51.64
   3  -2   2 4981.98   50.80
  -2  -1   2 4923.17   57.64
  -1   3   5  891.77   39.36
  -2  -1   5  837.20   36.86
   3  -2   5  893.18   37.83
   3  -2   8   -0.17    4.80
   3  -2   8    2.12    1.85
  -3   2  -8    4.38    3.24
  -2  -1   8    3.39    2.06
  -1   3  11   16.20    2.07
   3  -2  11   15.19    2.25
  -2  -1  11   12.55    2.61
  -3   1  11   67.91    3.68
   1   2  11   76.52    4.23
   2  -3  11   75.03    4.09
   2  -3   8    5.16    4.16
  -2   3  -8   13.00    3.04
  -3   1   8   11.34    2.68
   1   2   5  712.84   35.48
   2  -3   5  671.70   32.88
  -3   1   5  664.49   32.71
  -3   1   5  724.86   39.69
   2  -3   2  186.26   10.09
  -3   1   2  178.30   10.04
   1   2   2  186.19   10.83
   2  -3   2  177.80    8.42
   3  -1   1  851.34   14.38
   3  -1   1  916.44   16.02
  -2   3   1  911.74   18.16
   2  -3  -1  885.63   15.12
  -1  -2   1  825.63   18.37
  -2   3   4  237.97   17.40
  -1  -2   4  242.39   17.08
   3  -1   4  248.50   17.49
   3  -1   4  205.51   12.41
   3  -1   7  276.28   27.42
  -2   3   7  271.29   26.48
  -3   1  -7  181.95   10.58
  -1  -2   7  201.15   11.48
   3  -1  10   21.56    3.48
  -2   3  10   15.95    2.89
  -1  -2  10   15.27    2.78
  -3   1 -10    9.67    2.18
   0   3   9   -0.52    1.71
  -3   0   9    1.29    1.48
  -3   0   6    7.14    3.86
   3  -3   6    5.42    3.63
   0   3   6   -0.58    5.71
  -3   0   6    1.95    4.84
  -3   0   3 2485.56   46.28
   3  -3   3 2419.41   44.74
   3  -3   3 2427.04   47.33
   0   3   3 2495.50   48.86
   3  -3   3 2402.56   38.02
   0   3   0  112.04    5.18
   3  -3   0  119.36    5.39
  -3   3   0  132.22    5.59
  -3   0   0  141.24    7.18
   3  -3   0  125.47    6.37
  -3   3   3  856.31   27.82
   0  -3   3  827.47   27.37
   0  -3   3  876.91   27.31
   3   0   3  914.50   28.05
   3   0   3  802.59   23.30
   0  -3   6  151.70   18.07
  -3   3   6  158.40   18.38
   3   0   6  179.45   20.31
  -3   3   6  122.79   18.17
  -3   3   9   -0.72    1.69
   3   1  11    9.42    2.09
  -4   3  11    8.63    3.21
   1  -4   8    9.86    5.71
  -3  -1  -8    6.66    2.11
   1  -4   8    9.14    3.50
   1  -4   5   99.81   13.22
  -4   3   5  111.22   13.89
   3   1   2 3076.91   41.63
  -4   3   2 3027.72   42.51
   1  -4   2 3111.83   38.26
  -3  -1   1   74.80    4.40
  -4   3  -1   65.41    4.71
  -3  -1   1   74.82    4.59
  -3  -1   1   67.78    6.33
   4  -3   1   71.12    6.02
  -1   4   4  154.43   14.64
  -3  -1   4  152.33   13.74
   4  -3   4  150.76   13.86
   4  -3   4  151.17   14.17
   4  -3   4  151.53   10.70
  -3  -1   7   85.35   17.41
  -1   4   7   52.32   13.78
  -1   4   7  136.81   19.40
  -3  -1   7  137.50   19.15
  -3  -1   7  102.96    7.56
  -3  -1   7   96.58    7.53
  -4   3 -10    2.67    1.53
  -1   4  10    4.61    1.80
  -3  -1  10    4.82    2.66
   2   2   9    8.49    2.58
  -4   2   9   10.64    2.40
  -4   2   6  162.15   18.91
   2   2   6  192.66   20.73
  -4   2   6  154.60   19.96
   2  -4   3    2.69    2.87
   2  -4   3    3.42    3.38
  -4   2   3    1.48    3.55
   2   2   3    0.32    3.14
  -4   2   3    4.43    3.04
   2  -4   3    1.91    1.87
  -2   4   0    6.05    1.83
   4  -2   0    7.76    1.15
   2   2   0    6.57    1.23
  -2  -2   0    4.09    0.92
  -4   2   0    8.84    1.26
  -4   2   0    6.11    1.62
   4  -2   0    6.72    1.79
  -2  -2   3  144.17   11.31
  -2   4   3  142.90   11.88
   4  -2   3  141.14   11.71
  -2  -2   3  133.58   10.92
   4  -2   3  140.17   10.71
   4  -2   3  144.66   10.38
   4  -2   6   44.32   12.12
  -2   4   6   21.12    7.37
  -2  -2   6   16.63    6.85
  -2  -2   6   26.34    9.19
  -2   4   9    2.86    1.70
  -4   2  -9    1.72    2.30
  -2  -2   9    2.49    1.77
   1   3  10    2.22    1.86
   1   3   7    3.05    4.00
  -4   1   7   -0.61    4.89
   1   3   7    6.78    5.44
  -4   1   7    8.84    2.40
  -1  -3  -7    3.28    1.86
  -3   4  -7    0.80    1.56
  -4   1   7    7.85    2.37
   3  -4   4   -3.72    4.34
   1   3   4    3.73    3.66
   3  -4   4   -0.81    3.67
  -4   1   4   -0.37    3.17
  -4   1   4    1.77    3.26
   3  -4   4    1.83    1.69
  -3   4  -1  349.71   10.62
  -4   1   1  311.14    9.17
   3  -4   1  319.41   12.04
  -4   1   1  326.05   14.07
  -3   4   2  727.50   21.83
  -1  -3   2  681.74   20.42
   4  -1   2  701.50   19.00
  -1  -3   2  764.51   21.10
   4  -1   2  746.59   20.79
  -1  -3   2  690.55   21.34
  -1  -3   5   27.71    7.39
   4  -1   5   26.68    7.37
  -3   4   5   19.49    6.34
  -1  -3   8    8.26    6.57
  -3   4   8    8.97    2.21
  -4   1  -8    4.96    1.82
  -1  -3   8    8.68    3.03
  -1  -3  11    1.41    1.39
  -3   4  11    1.22    1.35
   4  -1  11    0.23    1.35
  -4   0  11    3.07    1.86
   0   4  11    2.55    2.53
   0   4   8   71.04    5.27
  -4   4  -8   65.35    6.38
  -4   0   8   67.66    6.62
  -4   0   8   66.79    6.37
  -4   0   5   60.53   10.65
   0   4   5   57.22   10.85
   0   4   2  523.75   19.24
  -4   0   2  557.45   17.60
   4  -4   2  559.49   18.85
  -4   0   2  548.50   22.44
   0   4  -1 7376.21   50.21
   4   0   1 7251.82   42.51
  -4   4   1 7425.77   57.97
   4  -4  -1 7384.26   52.97
   0  -4   4   81.00   10.77
   0  -4   4   79.69   10.99
  -4   4   4   82.56   10.82
   4   0   7  160.71   20.87
  -4   4   7  150.25   19.39
   4   0   7  108.29    6.78
   0  -4   7  123.00   21.13
   0  -4   7  118.30    9.17
  -4   4  10    6.62    2.44
   4   0  10   20.44    4.34
   4   1   9    1.03    2.58
  -5   4   9    3.11    1.76
  -4  -1  -9    2.99    1.65
   1  -5   9    3.63    1.99
  -5   4   6   40.69   10.19
   4   1   6   40.98    9.09
   1  -5   3   75.90    9.38
   4   1   3   75.52    8.28
   1  -5   0    0.71    1.35
   5  -4   0    1.14    1.14
  -1   5   0    0.56    1.65
  -5   4   0   -0.24    1.40
   5  -4   0    1.50    1.68
  -4  -1   0    0.07    1.45
  -1   5   3   59.22    8.57
  -4  -1   3   66.16    7.47
   5  -4   3   57.31    7.79
   5  -4   3   63.13    7.43
  -4  -1   6   21.78    8.25
  -1   5   6   14.46    6.41
  -4  -1   6   17.57    6.76
  -5   4  -9   -0.47    1.64
  -4  -1   9    4.39    1.76
   3   2  10   23.35    3.49
  -5   3  10   12.43    2.28
   3   2   7   61.48   12.75
  -5   3   7   51.09   10.93
  -5   3   7   46.25    4.97
  -5   3   7   42.06    4.64
  -5   3   4  896.79   33.66
   3   2   4  987.76   36.15
   2  -5   4  914.66   35.65
   2  -5   4  760.61   22.48
  -5   3   4 1078.36   40.06
   3   2   1  694.15   15.69
  -2   5  -1  763.71   16.97
  -5   3   1  752.21   16.27
   5  -3  -1  685.59   16.55
  -3  -2   2   23.37    4.25
  -2   5   2   19.28    4.47
   5  -3   2   20.62    4.12
  -3  -2   2   21.66    4.04
  -5   3  -2   18.01    2.40
  -2   5   2   11.22    2.90
   5  -3   2   22.29    4.43
  -3  -2   2   24.78    5.08
  -3  -2   5  180.97   17.35
  -2   5   5  167.47   17.55
   5  -3   5  178.78   16.93
  -2   5   8   12.80    2.27
   5  -3   8   12.79    2.91
  -3  -2   8   10.82    2.92
  -3  -2   8   13.84    2.99
  -3  -2  11    4.75    1.34
  -2   5  11    3.21    1.39
   5  -3  11    4.34    1.60
   3  -5  11   43.66    2.92
  -5   2  11   40.40    2.57
   2   3  11   45.09    3.12
  -3   5  -8   45.57    5.49
  -5   2   8   43.22    5.30
  -5   2   8   41.51    4.84
   2   3   5  145.12   16.00
   3  -5   5  131.01   15.90
  -5   2   5  135.99   15.09
  -5   2   5  135.83   16.71
  -5   2   2  633.93   19.13
   2   3   2  641.58   20.98
  -3   5  -2  682.85   19.48
   3  -5   2  668.65   20.55
   2   3  -1 3006.55   31.08
  -2  -3   1 2983.75   42.11
  -2  -3   1 3031.26   44.08
   5  -2   1 3074.86   43.29
   3  -5  -1 3005.86   37.98
  -5   2  -1 3123.83   33.94
  -2  -3   4   64.26    8.79
  -3   5   4   72.29   10.55
  -2  -3   4   73.20    9.87
   5  -2   4   75.44    9.65
   5  -2   4   70.28    8.02
  -3   5   4   65.05    9.87
  -5   2  -7  144.37    9.45
  -2  -3   7  150.94    9.39
  -2  -3   7  148.33    9.73
  -3   5  10   60.91    4.35
  -2  -3  10   57.22    4.18
   1   4   9    7.07    2.11
  -5   1   9    6.08    2.63
  -4   5  -9    6.64    2.87
  -5   1   9    5.74    1.97
  -5   1   9    5.77    1.51
  -5   1   6   65.41   12.25
   1   4   6   61.46   12.89
   4  -5   3    1.77    3.67
  -5   1   3    3.16    3.07
   4  -5   3    0.30    1.64
  -5   1   3    0.94    2.70
   1   4   0   88.64    5.35
  -4   5   0  107.23    6.03
   4  -5   0   90.11    6.93
  -1  -4   0   78.07    4.92
  -5   1   0  110.25    7.73
  -4   5   3  307.44   17.49
  -1  -4   3  305.82   16.62
   5  -1   3  322.49   16.32
  -4   5   3  317.16   17.61
  -1  -4   3  304.16   16.87
   5  -1   3  289.01   16.26
  -4   5   6   23.93    8.69
   5  -1   6   24.55    7.13
  -4   5   6    8.60    5.20
  -1  -4   9   -0.09    1.43
  -5   0  10   -2.03    3.41
  -5   0  10    0.39    1.12
  -5   5  -7   36.97    9.59
   0   5   7   33.90    8.62
  -5   0   7   26.41    9.29
  -5   5  -7   21.76    3.83
  -5   0   7   23.69    4.02
  -5   0   7   26.57    3.97
  -5   0   4   13.43    4.91
   5  -5   4   19.53    4.46
  -5   0   4   12.57    4.98
   0   5   4   12.56    5.54
   5  -5   4   15.89    6.09
   5  -5   1    2.91    2.51
  -5   0   1    3.14    2.22
  -5   5  -1    4.62    2.45
  -5   0   1    3.17    1.49
  -5   5   2    0.24    1.80
   0  -5   2    0.46    1.97
   5  -5  -2   -2.02    2.06
   5   0   2   -0.66    2.50
   0   5  -2   -0.15    2.32
  -5   5   5   88.72   12.99
   0  -5   5   78.25   12.31
   5   0   5   92.73   11.66
  -5   5   8   13.91    3.21
  -5   5   8   16.63    2.74
   5   0  11    1.95    1.36
  -5   5  11    0.08    1.08
   0  -5  11    0.81    1.07
  -6   5  10   72.28    4.45
   5   1  10   85.22    4.92
  -6   5   7   -0.69    5.68
  -6   5   7    4.05    2.00
  -5  -1  -7    4.15    2.11
  -1   6  -7    0.46    3.81
  -6   5   7    8.94    5.57
   5   1   7   -5.20    5.07
   5   1   4    2.05    3.03
   5   1   4    2.19    1.79
   5   1   1  505.67   11.51
  -1   6  -1  563.57   16.20
   6  -5  -1  552.97   17.64
   1  -6   1  474.81   16.53
   1  -6   1  496.21   19.75
  -5  -1   2  222.10   11.23
  -1   6   2  205.78   12.83
  -6   5  -2  233.45   11.22
   6  -5   2  238.54   14.54
  -5  -1   2  219.47   15.60
  -5  -1   2  257.09   15.60
   6  -5   5 1041.22   44.53
  -5  -1   5 1048.53   42.23
  -1   6   5  966.61   42.60
  -1   6   8  135.39    7.13
  -6   5  -8  132.17   10.15
  -5  -1   8  141.37    9.54
   1  -6  -8  115.96    7.00
  -5  -1   8  130.02    8.74
  -5  -1  11   21.24    2.96
  -1   6  11   23.02    2.19
   2  -6  11    1.16    1.14
   4   2  11    1.19    1.25
  -6   4   8    2.37    1.71
  -6   4   8    0.33    1.30
  -2   6  -8   -1.51    1.67
  -6   4   8    4.26    2.01
   2  -6   8    2.52    2.32
   4   2   5  100.01   12.81
   2  -6   5   91.31   13.95
  -6   4   2  230.23   12.40
  -2   6  -2  251.28   12.36
   2  -6   2  210.03    9.44
   6  -4  -2  246.96   10.04
  -4  -2   1 1191.14   19.26
  -6   4  -1 1312.82   20.30
   6  -4   1 1338.61   31.42
  -4  -2   1 1255.79   31.75
  -6   4  -1 1142.82   20.28
  -4  -2   4   24.68    5.58
  -2   6   4   23.81    7.01
   6  -4   4   23.12    6.13
   6  -4   4   24.98    5.43
  -2   6   4   15.73    5.52
  -2   6   7    7.26    2.01
  -2   6   7   11.63    6.76
  -6   4  -7    3.97    2.18
  -4  -2   7    6.23    2.24
  -4  -2   7    8.21    2.70
  -4  -2  10   69.90    4.31
  -2   6  10   83.16    4.97
   3   3   9   72.21    5.27
  -6   3   9   63.48    4.65
   3  -6   9   74.92    5.97
  -3   6  -9   42.90    5.55
  -6   3   9   55.80    6.17
  -3  -3  -9   51.33    4.97
  -6   3   9   71.33    5.75
  -6   3   6  130.54   16.87
   3   3   6  128.44   16.72
   3   3   3    6.50    3.85
  -6   3   3    2.24    3.02
  -3   6  -3    5.40    3.28
   3  -6   3    2.44    2.32
  -6   3   3    4.51    2.56
   3   3   0 1284.98   16.36
  -3   6   0 1308.71   24.07
  -3  -3   0 1419.20   31.19
   6  -3   0 1314.98   27.69
  -6   3   0 1462.39   28.38
  -3  -3   3    1.57    3.26
  -3  -3   3    2.64    3.62
   6  -3   3    3.54    4.18
   6  -3   3   -0.63    2.77
  -3   6   3    1.58    3.54
  -3  -3   3   -0.47    3.23
  -6   3  -3   -0.19    1.13
   6  -3   3   -1.70    2.72
  -3   6   6    2.37    2.64
  -3   6   9    1.53    1.70
  -3  -3   9    1.25    1.91
  -6   2  10   23.50    2.93
   2   4  10   28.75    3.14
   2   4   7   11.55    7.30
  -6   2   7   15.49    8.14
  -6   2   7    8.28    2.43
  -6   2   7    9.79    2.55
  -6   2   4  547.44   26.35
   2   4   4  566.39   27.78
   4  -6   4  596.57   30.05
   4  -6   4  563.98   22.19
  -6   2   1  398.37   11.10
   2   4   1  330.59   12.41
  -4   6  -1  489.02   14.76
   4  -6   1  409.28   16.96
  -6   2   1  443.80   18.82
   6  -2  -1  402.05   14.36
  -4   6   2 9495.45   85.77
   6  -2   2 9521.40   76.63
   6  -2   2 9455.53   70.23
  -2  -4   2 9999.00  103.15
   6  -2   2 8914.71   88.47
  -2  -4   2 8894.51   88.77
  -6   2  -2 8816.12   67.12
  -4   6   5   49.96   10.61
   6  -2   5   51.43    8.74
  -4   6   5   41.83    8.93
  -4   6   8   15.48    2.57
  -2  -4   8   15.62    3.50
  -6   2  -8   16.00    3.81
  -2  -4   8   18.53    3.92
  -2  -4  11    2.45    1.04
   6  -2  11    5.23    1.73
  -4   6  11    3.20    1.36
  -6   1  11  112.07    4.03
   1   5  11  124.80    4.94
   5  -6  11  126.04    5.07
   1   5   8    4.62    1.93
  -6   1   8    4.09    2.28
  -1  -5  -8    2.74    1.31
  -5   6  -8    3.91    2.60
  -6   1   8    2.41    1.72
   5  -6   5   26.17    7.90
   1   5   5   25.08    7.67
  -6   1   5   27.57    7.82
   1   5   2    1.52    2.47
  -5   6  -2    0.78    2.02
   5  -6   2   -0.66    1.95
  -6   1   2   -0.64    2.26
   1   5  -1 2134.78   29.52
  -1  -5   1 2128.12   37.55
  -1  -5   4  903.90   34.66
   6  -1   4 1023.99   34.77
  -5   6   4  951.25   36.53
   6  -1   4  967.02   33.20
   1   5  -7  512.22   36.69
  -5   6   7  527.99   13.49
  -5   6   7  623.18   42.01
   6  -1   7  448.96   14.03
  -6   1  -7  531.94   18.21
  -1  -5   7  560.41   19.09
  -1  -5   7  504.50   19.49
  -5   6  10    9.73    1.94
  -6   1 -10    5.56    1.70
  -1  -5  10   10.34    2.15
   0  -6  -9    0.76    1.35
  -6   6  -9    3.02    1.91
  -6   0   9    2.05    1.87
   0   6   9   -1.04    1.63
  -6   0   9    1.62    2.80
   0   6   6   77.53   14.00
  -6   6  -6   78.50   12.56
  -6   0   6   76.48   13.32
  -6   6  -3  444.83   19.35
  -6   0   3  441.91   19.90
   6  -6   3  481.17   21.83
  -6   0   3  430.37   26.12
   0   6   0  278.45   11.46
  -6   6   0  314.43   11.37
   6  -6   0  279.60   14.04
  -6   0   0  310.74   15.32
   6   0   3   62.04    7.51
   0   6  -3   61.20    7.82
  -6   6   6   12.70    5.57
   6   0   6    7.13    4.13
   0   6  -6    4.73    4.22
   0  -6   6    7.94    4.18
   6   0   9   26.98    3.56
  -6   6   9   19.44    2.83
   0  -6   9   20.07    3.18
   0  -6   9   22.06    4.12
   1  -7  11   57.92    3.19
  -7   6  11   52.26    2.86
  -7   6   8    7.34    2.68
   1  -7   8    0.67    1.91
  -7   6   8    4.72    1.87
  -1   7  -5   -0.75    3.07
   1  -7   5    1.74    4.47
   6   1   5   -0.08    4.14
  -7   6   5   -0.93    4.40
  -7   6   5    2.19    3.13
   6   1   5    2.09    2.29
  -7   6   2  401.86   17.78
   6   1   2  382.84   14.63
  -1   7  -2  396.19   15.64
   1  -7   2  370.66   16.73
   7  -6  -2  437.41   16.90
   7  -6   1   22.72    4.94
  -6  -1   1   25.03    5.36
   7  -6   4  307.75   21.77
  -6  -1   4  305.34   19.73
  -7   6  -4  305.22   18.46
  -1   7   4  264.37   19.90
   7  -6   4  292.25   18.84
  -1   7   7   36.38    3.88
  -1   7   7   38.39   10.73
  -7   6  -7   36.15    4.59
  -6  -1   7   34.49    5.01
  -6  -1   7   38.32    4.83
  -1   7  10    4.54    1.91
  -6  -1  10    5.01    1.81
   5   2   9    2.78    2.52
  -7   5   9   -1.97    1.81
  -5  -2  -9   -0.46    1.58
   2  -7   9    2.75    2.25
   5   2   6    2.67    3.83
  -2   7  -6   -0.10    3.59
  -7   5   6   -9.90    6.46
  -7   5   6   -3.09    3.28
   5   2   3    8.09    3.80
  -2   7  -3    5.97    3.50
  -7   5   3    8.32    4.20
  -7   5   0 1328.06   21.45
  -2   7   0 1135.76   24.38
   7  -5   0 1280.93   21.06
   7  -5   0 1118.79   28.50
   2  -7   0 1058.16   29.01
  -5  -2   0 1098.39   29.73
  -5  -2   3   76.81    8.45
   7  -5   3   73.06    8.74
  -2   7   3   67.99    9.42
   7  -5   3   84.71    9.47
  -5  -2   3   79.36   11.47
  -2   7   6  167.06   20.29
  -2   7   9   46.91    4.33
  -5  -2   9   41.58    5.16
  -7   5  -9   45.70    5.83
  -5  -2   9   41.01    4.68
   4   3  10    3.65    3.28
  -7   4  10   -0.03    1.73
  -4  -3 -10    0.54    2.51
   4   3   7    1.93    4.55
  -7   4   7    9.86    8.02
  -7   4   7    3.50    1.95
  -4  -3  -7    3.33    1.74
  -7   4   7    5.04    2.03
   3  -7   4  182.54   17.23
  -3   7  -4  173.86   14.43
  -7   4   4  166.01   14.96
   7  -4  -1   96.91    5.90
  -3   7  -1  113.12    7.71
   4   3   1   89.88    6.09
  -7   4   1  111.02    7.06
  -7   4   1  127.45   10.50
   7  -4  -1  103.83    8.25
   3  -7   1   92.81    9.01
  -7   4  -2   12.75    3.13
  -3   7   2   16.07    4.68
  -4  -3   2   14.88    3.38
  -3   7   2    5.09    1.80
   7  -4   2   15.58    4.46
  -4  -3   2   15.78    4.49
  -7   4  -2   11.31    2.21
  -3   7   5   11.98    5.82
   7  -4   5   17.21    4.38
  -4  -3   8    2.62    1.87
  -7   4  -8    0.27    2.04
  -4  -3   8    5.39    2.68
  -3   7  11   41.20    2.75
  -4  -3  11   40.25    2.43
   4  -7  11   22.98    2.55
   3   4  11   21.87    2.09
   3   4   8   75.84    5.46
  -7   3   8   72.49    5.02
   3   4   5   20.99    6.24
  -7   3   5   25.83    7.03
  -4   7  -5   22.83    6.06
   4  -7   5   15.21    5.59
  -7   3   5   19.86    6.19
  -4   7  -2  146.43    9.43
   7  -3  -2  130.18    7.85
   4  -7   2  134.95   11.41
  -7   3  -1 2056.00   22.24
   3   4  -1 1874.57   25.70
  -3  -4   1 1889.19   40.54
   7  -3   1 1924.69   39.09
  -7   3  -1 2000.52   32.70
  -3  -4   1 1837.42   35.17
   4  -7  -1 1914.89   36.81
  -3  -4   4  239.60   17.15
  -4   7   4  249.51   19.30
   7  -3   4  278.48   18.62
   7  -3   4  273.05   18.09
  -4   7   7   14.57    2.59
  -4   7   7   14.29    6.47
  -7   3  -7   14.67    3.13
  -3  -4   7   15.27    3.55
  -4   7  10    2.07    1.60
   7  -3  10    3.86    2.27
  -3  -4  10   -0.38    1.43
  -7   3 -10    2.46    1.59
   2   5   9   18.26    2.80
  -7   2   9   17.79    2.86
  -2  -5  -9   12.64    2.67
  -7   2   9   18.28    3.44
  -7   2   9   18.26    3.29
   2   5   6   13.37    5.51
  -5   7  -6   13.59    5.51
  -7   2   6    7.87    4.48
   2   5   3   28.98    6.04
  -5   7  -3   34.47    6.04
   7  -2  -3   35.67    3.22
   5  -7   3   33.43    6.09
  -5   7   0  218.57   10.59
   2   5   0  183.78    8.74
   5  -7   0  201.27   10.25
   5  -7   0  191.48   12.50
  -7   2   0  201.64   12.16
   7  -2   3  625.09   22.85
  -5   7   3  599.36   26.00
  -2  -5   3  564.36   23.27
   7  -2   3  612.94   25.80
  -2  -5   3  643.22   28.50
  -7   2  -3  575.50   20.70
  -5   7   6   77.87   14.30
  -5   7   6   39.28    9.43
  -2  -5   6   76.85   15.91
  -5   7   9   12.18    2.40
  -7   2  -9   10.86    2.89
  -2  -5   9   10.77    2.88
  -7   1  10    5.11    1.87
   1   6  10    5.30    1.74
  -6   7 -10    2.14    1.62
  -7   1  10    5.38    1.75
  -6   7  -7   12.88    5.33
   1   6   7   11.62    2.47
  -7   1   7    7.21    4.43
  -7   1   7   13.10    3.55
  -1  -6  -7    7.90    2.14
  -7   1   7   10.12    2.46
   1   6   4  148.82   14.69
   6  -7   4  178.21   17.38
  -6   7  -4  177.37   14.22
   6  -7   4  161.34   13.41
  -7   1   1   79.00    4.42
  -6   7  -1   89.22    6.37
   6  -7   1   70.27    8.09
  -7   1   1   80.20    8.85
   1   6  -2 1849.95   33.07
   7  -1   2 1906.07   31.00
  -6   7   2 2058.69   41.59
  -7   1  -2 2166.36   40.34
  -1  -6   2 1896.44   42.06
  -1  -6   2 1978.10   46.13
  -6   7   5  492.97   30.64
   7  -1   5  515.32   29.09
  -1  -6   5  463.59   29.20
   7  -1   5  511.58   26.48
  -6   7   8  137.05    6.98
  -7   1  -8  135.45    9.50
  -1  -6   8  140.64   10.36
   7  -1  11   58.59    3.44
  -6   7  11   47.51    2.89
   0   7  11   21.17    2.38
  -7   0  11   19.46    1.70
   0   7   8   -0.40    1.66
   0  -7  -8    0.69    1.28
  -7   0   8    3.18    2.06
  -7   0   8    3.58    1.79
  -7   0   5   19.60    5.30
   0   7   5   24.90    7.66
   7  -7   5   22.84    7.18
  -7   7  -5   26.06    7.04
  -7   0   5   31.15    8.68
  -7   0   2  579.31   17.97
  -7   7  -2  629.26   18.64
  -7   0   2  640.48   29.47
   7  -7   2  621.76   26.61
   0   7  -1 2081.37   33.28
   7  -7  -1 2591.04   35.42
  -7   0  -1 2507.90   45.06
   0  -7   1 2007.17   41.07
   7  -7  -1 2256.00   41.07
   7   0   4   16.77    5.38
   0  -7   4    7.72    4.94
   7   0   4    6.58    3.28
   0  -7   7   15.45    7.33
  -7   7   7   24.30    8.69
   0   7  -7   10.63    7.48
  -7   7   7   13.53    2.62
   0  -7   7   16.93    3.85
  -7   0  -7   12.62    3.34
  -7   7   7   15.11    2.87
  -7   7  10   29.32    2.78
   7   0  10   31.34    3.23
   0  -7  10   21.21    2.88
   7   1   9   14.35    3.48
  -8   7   9    9.59    2.39
   1  -8   9    9.87    2.93
  -8   7   6  185.30   21.19
   7   1   6  192.33   18.60
  -1   8  -6  180.63   19.03
   1  -8   6  161.92   23.51
  -1   8  -3    7.31    3.32
   1  -8   3    3.71    2.42
  -7  -1  -3    5.37    3.48
  -1   8   0  415.10   16.42
   8  -7   0  430.91   14.41
   8  -7   0  391.58   18.95
  -7  -1   0  401.92   19.91
  -7  -1   3    1.74    2.69
  -8   7  -3    1.75    2.36
  -1   8   3    0.09    3.09
  -7  -1   3    4.82    3.00
   8  -7   3    2.37    3.14
  -1   8   3   -3.35    2.12
  -1   8   6  390.25   30.74
  -8   7  -6  443.04   29.62
  -1   8   9    8.32    2.20
  -7  -1   9    8.22    1.99
  -7  -1   9    5.20    2.24
  -8   7  -9    6.48    3.26
   1  -8  -9    4.11    1.79
  -7  -1   9    4.69    1.96
   6   2  10    4.84    2.75
  -8   6  10    2.92    1.63
   6   2   7   37.06    9.03
  -8   6   7   48.72   13.60
  -2   8  -7   44.72   10.70
  -8   6   7   37.57    3.79
  -8   6   7   35.35    5.25
  -8   6   7   36.68    4.19
   2  -8   4   28.58    7.32
  -2   8  -4   29.72    6.96
   6   2   4   28.37    6.07
  -2   8  -1  197.67   10.75
   2  -8   1  190.00   11.46
   6   2   1  170.71    6.93
   2  -8   1  175.44   11.66
   8  -6  -1  214.60   12.93
   2  -8   1  188.90   14.24
  -6  -2  -1  230.60   14.79
   2  -8  -2  355.43   15.52
  -8   6  -2  408.50   14.32
  -6  -2   2  393.76   22.59
   8  -6   2  417.06   22.02
  -6  -2   5    0.16    3.59
   8  -6   5    5.74    7.13
  -8   6  -5    1.42    3.22
   8  -6   5    1.24    1.71
  -2   8   8   18.48    3.13
  -6  -2   8   20.50    3.74
  -8   6  -8   18.06    4.17
   2  -8  -8   12.67    2.23
  -6  -2   8   16.47    3.21
  -2   8  11    2.42    1.29
  -6  -2  11    2.67    1.23
   8  -6  11    2.38    1.22
  -8   5  11    6.58    1.46
   3  -8  11    5.21    1.24
   5   3   8    1.14    1.78
  -8   5   8    4.52    1.80
  -3   8  -8   -1.18    2.32
  -8   5   8    2.42    1.54
   3  -8   8    3.33    2.47
  -3   8  -5   33.86    7.53
   5   3   5   30.97    7.79
   3  -8   5   30.11    8.09
  -8   5   5   30.87    7.93
  -8   5   2  330.92   15.54
  -3   8  -2  358.25   15.25
   5   3   2  321.28   14.56
   3  -8   2  303.48   18.36
   3  -8   2  297.36   13.17
   8  -5  -2  364.57   15.56
   3  -8  -1  597.43   19.11
   5   3  -1  608.12   13.60
  -8   5  -1  757.65   15.95
  -5  -3   1  684.21   23.53
  -8   5  -1  625.68   19.30
   8  -5   1  706.83   25.99
  -5  -3   1  646.54   26.04
  -3   8   4    9.69    5.63
   8  -5   4   10.43    4.42
  -3   8   4    4.93    2.69
   8  -5   4   10.52    3.94
  -5  -3   7    1.02    5.64
  -8   5  -7    8.07    4.98
  -3   8   7    0.15    5.57
  -5  -3   7    2.77    2.19
  -8   5  -7    4.45    2.95
  -5  -3   7    0.44    1.69
  -3   8  10    3.05    1.75
   8  -5  10    5.85    1.98
  -5  -3  10    2.58    1.29
  -5  -3  10    1.14    1.20
   4   4   9   23.14    3.21
  -8   4   9   18.15    2.57
  -8   4   9   24.07    4.12
  -4   8  -9   18.28    3.68
  -8   4   9   20.66    3.19
   4  -8   9   20.78    4.20
   4  -8   6  153.32   21.08
  -4   8  -6  151.91   17.13
  -8   4   6  138.11   18.74
  -4   8  -3   61.97    7.60
  -4   8   0  467.33   16.32
   8  -4   0  513.10   11.66
  -8   4   0  477.38   19.03
   8  -4   3  155.47   12.90
  -4   8   3  162.74   14.51
  -4  -4   3  159.85   12.22
  -4  -4   3  183.29   16.78
  -4  -4   3  181.02   16.78
   8  -4   3  181.83   14.86
  -8   4  -3  120.72    7.68
  -4   8   6  456.17   34.30
  -4   8   9    8.82    1.83
  -4  -4   9   10.58    2.84
  -4  -4   9    6.79    2.11
  -8   3  10    2.58    1.45
   3   5  10    6.22    1.72
  -5   8 -10    2.15    1.39
  -8   3  10    2.84    1.12
  -5   8  -7   34.85    9.78
   3   5   7   27.08    9.77
   3   5   7   23.75    3.17
  -8   3   7   23.97    4.00
  -8   3   7   27.11    3.88
   3   5   4  713.22   31.36
  -5   8  -4  795.11   30.19
   5  -8   4  811.75   37.97
  -8   3   4  742.67   31.69
  -3  -5  -1   23.56    3.30
   5  -8   1   27.49    4.86
   3   5   1   17.49    3.46
  -5   8  -1   32.58    4.70
   5  -8   1   28.99    5.75
  -8   3   1   32.86    6.20
   8  -3  -1   31.96    4.88
  -8   3  -2   68.26    5.53
   8  -3   2   75.20    7.37
  -5   8   2   75.38    9.19
   3   5  -2   71.31    6.38
   8  -3   2   82.74    9.31
  -3  -5   2   72.78    9.37
  -8   3  -2   65.89    6.48
   8  -3   5  327.84   21.66
  -5   8   8  136.38    7.03
  -3  -5   8  149.02    9.98
  -8   3  -8  134.91   10.07
  -3  -5   8  136.69    9.90
  -3  -5  11   15.68    1.54
   8  -3  11   19.09    2.17
  -5   8  11   16.59    1.90
   2   6  11    9.82    1.67
   6  -8  11    7.25    1.63
  -8   2   8   57.89    4.50
   2   6   8   65.48    5.09
  -8   2   8   62.50    6.28
  -6   8  -8   67.35    7.01
  -8   2   8   61.50    5.64
   6  -8   5  122.00   16.79
   2   6   5  103.69   13.70
  -8   2   5  121.49   13.79
  -6   8  -5  113.32   13.86
  -8   2   2    3.36    2.98
  -6   8  -2    9.68    2.89
   6  -8   2    2.74    2.53
   8  -2  -2    3.13    1.76
  -8   2   2    2.62    4.17
   8  -2   1  517.46   12.96
   2   6  -1  488.86   15.07
  -8   2  -1  464.95    8.91
   6  -8  -1  581.10   18.60
  -8   2  -1  584.78   21.09
  -2  -6   1  494.46   21.82
  -6   8   4  160.67   16.25
   2   6  -4  172.26   14.91
  -2  -6   4  162.39   15.01
   8  -2   4  193.49   15.22
  -2  -6   4  170.28   19.79
   8  -2   4  179.74   15.54
  -8   2  -4  141.94   11.62
  -6   8   4  117.24   12.08
  -2  -6   7   -3.92    7.29
   8  -2   7    4.60    2.40
  -6   8   7    5.37    6.37
  -8   2  -7    5.02    2.50
  -2  -6   7    5.03    2.05
  -2  -6   7    5.99    2.93
  -6   8  10    1.19    1.31
  -8   2 -10    0.23    1.62
  -2  -6  10    1.77    1.58
   1   7   9    3.24    1.80
  -8   1   9    3.48    3.01
  -7   8  -9   -1.53    2.23
  -8   1   9    1.35    1.60
  -8   1   9    0.42    1.95
   1   7   6   -3.63    5.87
  -7   8  -6   -1.67    3.38
  -8   1   6    4.66    4.53
  -7   8  -3  530.95   20.57
   1   7   3  426.06   21.66
  -8   1   3  525.84   31.44
   8  -1  -3  460.46   15.46
   7  -8   3  531.34   25.43
   7  -8   0  384.27   14.87
   1   7   0  360.84   14.98
  -1  -7   0  346.01   12.12
   7  -8   0  349.45   17.86
  -8   1   0  388.24   18.85
   1   7  -3    3.42    2.71
  -7   8   3    6.30    4.41
   8  -1   3    2.75    2.60
  -8   1  -3    4.50    2.55
   8  -1   3    0.82    2.84
  -1  -7   3    3.64    3.44
  -7   8   6   40.47   10.07
  -1  -7   6   45.89   13.10
  -1  -7   9   -1.84    1.71
   8  -1   9    1.88    3.81
  -7   8   9   -1.41    2.92
  -1  -7   9    1.38    2.11
  -8   0  10    0.52    2.41
   0   8  10    1.06    1.39
  -8   8 -10   -2.61    1.81
  -8   0  10    0.89    1.47
   0   8   7  269.12   27.26
  -8   8  -7  303.20   26.81
   0   8   7  251.57   10.13
  -8   0   7  253.08   12.89
   0  -8  -7  268.37   10.78
  -8   8  -7  249.29   11.83
  -8   0   7  263.93   12.67
   8  -8   4   36.70    9.12
  -8   8  -4   33.52    6.38
   0   8   4   27.84    6.93
  -8   0   4   33.38    7.24
  -8   0   4   35.61    8.73
   8  -8   4   30.42    6.57
  -8   8  -1    1.62    2.10
   0  -8  -1    0.65    2.76
  -8   0   1    4.77    3.00
  -8   0   1    1.54    2.80
   8  -8   1    2.19    3.33
  -8   8   2  682.63   25.32
   0   8  -2  629.62   20.79
   8   0   2  616.47   16.98
   0  -8   2  565.66   26.79
   0  -8   2  598.66   24.37
  -8   0  -2  731.25   26.98
   8  -8  -2  762.29   26.33
   0  -8   5  437.62   29.91
   8   0   5  477.67   27.12
   0   8  -5  498.09   28.35
  -8   8   5  448.70   29.91
   0  -8   5  435.73   34.73
   8   0   5  488.07   28.05
  -8   8   8  184.25    7.95
  -8   0  -8  185.70   10.74
   0  -8   8  185.88   12.22
   0  -8  11   39.11    2.38
  -8   0 -11   14.67    1.74
   8   1  10    5.98    2.48
  -9   8  10    4.64    1.57
  -8  -1 -10    6.16    2.17
   1  -9  10    3.47    1.48
  -9   8   7   74.44    5.02
  -9   8   7   61.56   12.60
  -1   9  -7   67.15   12.32
   1  -9   7   70.60    7.23
  -9   8   7   55.53    6.58
  -9   8   7   69.80    5.87
   8   1   4   23.35    5.49
   1  -9   4   23.75    6.70
  -1   9  -4   24.42    5.83
  -8  -1  -4   26.27    6.23
  -9   8   4   21.41    6.50
   9  -8  -1   36.89    4.91
   1  -9   1   25.70    5.40
  -8  -1  -1   30.20    6.08
   9  -8  -1   33.73    6.21
  -9   8  -2  152.62    9.87
  -8  -1   2  138.53   14.74
   9  -8   2  160.88   14.84
   9  -8   5  175.24   19.96
  -1   9   5  141.65   17.07
  -9   8  -5  175.47   16.44
  -1   9   8   17.04    3.07
  -8  -1   8   15.04    3.39
  -8  -1   8   15.22    3.30
   9  -8  11    2.37    1.42
   2  -9  11    0.38    0.96
  -9   7   8  166.54    7.51
   7   2   8  155.83    7.83
  -9   7   8  152.22   10.50
   2  -9   8  167.88   11.78
  -9   7   8  174.67    9.16
  -9   7   5  286.71   23.26
  -2   9  -5  295.88   21.49
   2  -9   5  286.85   25.61
   7   2   5  287.21   20.89
   7   2   5  277.34   21.88
   7   2   2  141.48    8.80
   9  -7  -2  166.56   10.16
  -9   7   2  151.48   11.75
  -2   9  -2  159.63   10.83
  -7  -2  -2  180.02   14.62
   9  -7  -2  159.65   11.51
   2  -9   2  136.68   10.47
   2  -9  -1   -0.95    3.13
  -7  -2   1    1.14    2.47
   9  -7   1    5.44    3.50
   9  -7   4  279.05   21.93
  -2   9   4  235.83   20.08
  -9   7  -4  278.15   18.08
  -7  -2   4  304.44   24.49
   9  -7   4  273.52   20.67
  -7  -2   7    7.30    5.30
  -2   9   7   10.38    6.20
  -2   9   7    7.46    2.08
  -9   7  -7    6.30    3.55
  -9   7  -7    6.16    2.36
   2  -9  -7    3.47    1.20
  -7  -2   7    6.47    2.46
  -7  -2   7    6.81    2.61
  -7  -2  10   51.29    3.25
  -2   9  10   61.17    3.87
  -7  -2  10   49.52    4.35
   6   3   9   87.06    5.23
  -9   6   9   80.23    4.76
   3  -9   9   66.62    7.09
  -9   6   9   82.72    5.83
   6   3   6  271.92   22.39
  -9   6   6  296.47   26.60
   3  -9   6  311.64   29.16
  -3   9  -6  286.64   23.08
  -9   6   3    9.39    4.47
  -3   9  -3   11.31    4.04
   6   3   3   10.53    3.85
  -9   6   3   14.37    4.86
   9  -6  -3   11.21    3.22
  -3   9   0  782.96   23.38
   3  -9   0  657.41   20.10
  -6  -3   0  738.92   28.44
   9  -6   0  745.00   26.71
   3  -9   0  695.17   27.05
  -9   6  -3    3.88    2.87
  -3   9   3    0.09    4.12
   9  -6   3   -0.14    2.82
  -6  -3   3    3.05    3.30
   9  -6   3    3.28    3.23
  -3   9   6  104.60   16.22
  -3   9   6  104.35    5.86
  -6  -3   6  113.84   18.44
  -6  -3   6  104.52    8.08
  -3   9   9   27.33    3.12
  -9   6  -9   28.36    4.97
  -6  -3   9   26.98    4.03
  -6  -3   9   24.35    3.86
   5   4  10   -0.52    1.29
  -9   5  10    1.41    1.06
  -9   5   7    5.97    5.52
   5   4   7    1.27    5.97
  -4   9  -7   15.99    6.80
  -9   5   7   11.36    2.12
   5   4   7    8.98    2.21
  -9   5   7   11.19    3.12
  -9   5   7   12.04    2.74
   4  -9   4   41.83    8.97
  -4   9  -4   36.16    6.64
  -9   5   4   30.55    6.62
   5   4   4   36.35    7.36
  -4   9  -1  316.21   15.14
  -9   5   1  290.50   11.93
   4  -9   1  282.62   15.81
   9  -5  -1  277.57   10.15
  -5  -4  -1  313.06   18.72
  -9   5   1  322.85   18.67
   9  -5  -1  285.26   15.47
  -9   5  -2   34.95    4.16
  -5  -4   2   39.28    5.54
   5   4  -2   31.94    4.56
  -4   9   2   34.53    6.88
   4  -9  -2   34.62    5.10
   9  -5   2   39.34    7.49
  -9   5  -2   31.20    4.37
  -5  -4   2   40.82    7.49
  -9   5  -5    2.55    3.37
  -4   9   5   -3.02    5.28
   9  -5   5    3.11    2.00
  -4   9   8   16.92    2.83
   9  -5   8   15.02    3.28
  -9   5  -8   13.25    3.91
  -5  -4   8   15.05    3.49
  -5  -4   8   15.37    3.33
  -5  -4  11    1.27    0.89
   9  -5  11    4.50    1.38
   4   5  11    7.43    1.35
   5  -9  11    8.67    1.48
  -9   4  11    6.46    1.19
  -9   4  11    9.66    1.50
  -9   4   8   10.81    1.54
  -4  -5  -8   13.31    2.78
  -9   4   8   14.69    3.30
  -5   9  -8   13.53    3.44
   5  -9   8   11.37    3.70
  -9   4   8   14.66    2.94
  -5   9  -5    6.15    4.61
   4   5   5    3.74    3.14
   5  -9   5    7.00    3.73
  -9   4   5    6.27    5.59
  -5   9  -2   88.83    8.18
   9  -4  -2   75.96    7.69
  -9   4  -1  136.15    6.47
   4   5  -1  104.88    6.55
  -9   4  -1  118.32    9.43
  -4  -5   1  119.50   11.74
   9  -4   1  120.26   11.14
  -5   9   4  840.03   37.72
   9  -4   4  924.43   36.93
  -4  -5   4  964.96   43.23
  -4  -5   4  971.48   45.32
  -9   4  -7    7.23    5.05
  -5   9   7    3.59    6.42
  -5   9   7    3.22    1.99
  -9   4  -7   -0.10    1.74
  -4  -5   7    1.91    1.96
  -9   4  -7    3.00    2.34
  -4  -5   7    3.24    2.32
  -4  -5  10   11.49    2.03
  -5   9  10   11.24    2.33
  -9   4 -10    7.85    2.20
   3   6   9  200.03    7.94
  -9   3   9  176.04    6.85
  -9   3   9  195.05   10.80
  -6   9  -9  169.69   10.43
  -3  -6  -9  168.33    8.31
  -9   3   9  184.78    9.30
   6  -9   6  233.91   25.71
  -9   3   6  191.71   20.73
   3   6   6  177.85   19.32
  -6   9  -6  207.66   19.47
   3   6   3   21.36    5.45
  -6   9  -3   32.42    5.54
  -9   3   3   28.42    5.78
   6  -9   3   28.60    6.64
   9  -3  -3   29.22    4.12
   3   6   0  459.27   14.72
   6  -9   0  544.93   18.27
  -3  -6   0  408.19   12.51
  -6   9   0  572.72   19.06
   6  -9   0  494.74   23.29
  -9   3   0  528.13   21.70
   9  -3   0  494.03   20.84
  -3  -6   0  505.83   24.04
   3   6  -3 1075.15   30.98
  -6   9   3 1114.22   38.60
  -3  -6   3 1000.74   32.13
  -3  -6   3 1183.57   43.48
   9  -3   3 1151.35   38.78
  -3  -6   3 1152.99   41.72
  -9   3  -3  965.07   27.89
   3   6  -6  114.42   15.80
  -6   9   6  124.88   18.30
  -6   9   6  116.94    6.07
  -3  -6   6  124.34   19.80
  -6   9   9  387.42   11.07
  -9   3  -9  403.79   16.02
  -3  -6   9  406.38   14.84
  -3  -6   9  376.31   15.11
  -9   2  10    0.31    1.01
   2   7  10    0.81    1.63
  -9   2  10   -0.03    1.15
  -9   2   7  102.14   16.00
  -7   9  -7   97.07   14.85
   2   7   7   81.60    5.60
  -9   2   7   85.15    7.29
  -9   2   7   92.13    7.22
   7  -9   4   71.45   12.43
   2   7   4   63.55   11.06
  -7   9  -4   62.00    8.44
   7  -9   4   54.03    9.32
  -9   2   1 1940.53   21.75
   7  -9   1 1895.17   44.27
  -9   2   1 2116.37   50.29
   7  -9   1 2101.03   48.41
   2   7  -2 2205.57   37.03
  -7   9   2 2380.45   49.84
  -2  -7   2 2333.70   52.65
   7  -9  -2 2486.17   48.44
  -9   2  -2 2465.44   47.07
  -2  -7   2 2197.08   50.51
  -2  -7   5  633.86   34.41
   2   7  -5  685.56   33.94
  -7   9   5  655.45   37.28
   9  -2   5  689.19   33.72
  -7   9   8    2.60    1.70
  -9   2  -8    3.28    2.19
  -2  -7   8    0.96    1.61
  -2  -7   8    0.42    1.88
  -2  -7  11   38.65    2.13
   8  -9  11    3.82    1.13
   1   8  11    4.67    1.35
  -9   1  11    4.65    0.96
  -9   1   8   10.61    2.58
   1   8   8    8.22    2.19
  -9   1   8    9.87    2.59
  -1  -8  -8    9.44    2.15
  -8   9  -8   12.56    3.76
  -9   1   8   10.34    2.72
   8  -9   5    2.26    2.75
  -9   1   5    2.62    3.82
  -8   9  -5    0.80    2.54
   8  -9   5    0.75    5.27
   1   8   5   -1.66    4.11
  -9   1   2   94.12   12.39
   8  -9   2   96.27   11.28
   1   8   2   71.24    8.22
  -9   1   2   84.35    6.94
  -8   9  -2   95.51    8.02
   8  -9  -1  260.76   16.82
  -9   1  -1  274.19   16.84
  -1  -8   1  220.46   15.94
  -1  -8   1  206.67   12.60
   8  -9  -1  298.21   14.90
  -8   9   4 1174.97   42.03
  -9   1  -4 1234.64   38.33
  -1  -8   4 1351.95   57.02
   9  -1   4 1415.95   48.53
   9  -1   4 1353.81   40.02
   1   8  -4 1408.71   41.75
  -8   9   4 1322.22   47.61
  -1  -8   4 1312.84   45.72
  -1  -8   7   42.67   13.73
  -8   9   7   47.98   11.62
  -8   9   7   46.83    4.20
   1   8  -7   38.68    9.17
  -9   1  -7   46.24    5.46
  -1  -8   7   42.11    5.65
   9  -1  10   18.86    2.81
  -8   9  10   20.27    2.46
  -1  -8  10   19.75    2.82
   0   9   9   71.05    4.77
  -9   0   9   63.55    4.32
  -9   9  -9   67.94    6.83
  -9   0   9   61.25    5.47
  -9   9  -6   37.46    9.17
   0   9   6   30.75    3.36
   9  -9   6   27.59    8.98
   0   9   6   37.69   10.09
  -9   9  -6   25.36    4.15
   0  -9  -6   28.88    3.53
  -9   0   6   30.17    4.73
  -9   0   6   27.42    3.90
  -9   0   6   32.14    4.61
   9  -9   3   -0.69    2.60
  -9   0   3    1.51    3.38
   9   0  -3    0.35    1.24
  -9   9  -3    1.69    2.12
   0   9   3   -1.78    3.30
   0  -9  -3    2.26    2.51
  -9   0   3    3.67    3.11
   9  -9   0   37.55    6.71
  -9   0   0   39.56    7.02
  -9   9   0   41.39    5.36
   0  -9   0   33.16    4.75
   0  -9   3   83.47   10.31
  -9   0  -3   76.11    9.81
   9   0   3   75.51    7.80
  -9   9   3   77.59    9.94
   0   9  -3   80.07    8.75
   0  -9   6   -5.23    6.43
  -9   9   6    7.76    7.31
   0   9  -6    2.01    4.17
  -9   9   6    0.71    1.63
   0  -9   6   -1.01    2.41
  -9   0  -6   -0.49    1.83
  -9   9   9   -1.80    1.61
  -9   0  -9    1.08    2.22
   0  -9   9   -1.09    1.97
   1 -10  11   11.08    1.29
 -10   9  11   15.25    1.48
   9   1   8  247.28    9.00
 -10   9   8  246.40    9.18
   1 -10   8  246.09   14.56
 -10   9   8  246.54   10.64
 -10   9   5    2.29    3.51
   9   1   5    3.42    2.85
  -1  10  -5   -3.13    4.58
   1 -10   5   -0.92    4.02
   9   1   5    0.97    2.63
 -10   9   2  798.01   29.20
  10  -9  -2  894.95   31.53
  -9  -1  -2  854.77   33.00
   1 -10  -1  132.50    9.79
  -9  -1   1  149.41   14.58
  10  -9   1  161.98   15.14
  10  -9   4  238.17   21.96
 -10   9  -4  211.08   15.20
  -1  10   4  182.30   17.92
  10  -9   4  196.05   19.17
 -10   9  -7   12.79    6.09
  -1  10   7   15.00    2.47
  -9  -1   7   17.21    3.47
 -10   9  -7   17.74    3.59
  -9  -1   7   16.18    3.26
  -9  -1  10  162.45    5.67
  -1  10  10  183.47    6.74
 -10   9 -10  156.81    8.23
  -9  -1  10  178.95    8.03
  -9  -1  10  173.90    7.86
   8   2   9   55.42    3.94
 -10   8   9   50.68    3.73
  -8  -2  -9   49.84    5.05
 -10   8   9   47.87    4.46
   2 -10   9   47.51    5.63
 -10   8   6  -13.00    6.35
 -10   8   6   -5.88    4.22
   8   2   6   -5.97    5.78
  -2  10  -6    4.37    3.21
   2 -10   6   -4.98    4.25
 -10   8   6    2.23    1.53
 -10   8   6    0.85    1.40
 -10   8   6    0.67    1.45
   8   2   3  169.96   11.54
  -2  10  -3  182.84   13.37
  -8  -2  -3  208.44   17.69
  10  -8  -3  170.96   13.37
  -2  10   0  357.12   17.57
  -8  -2   0  298.06   19.55
  10  -8   0  305.00   18.57
 -10   8  -3  219.15   12.88
  -8  -2   3  248.07   22.91
  10  -8   3  262.44   20.86
  -8  -2   6   43.98   12.17
 -10   8  -6   40.17    8.04
  -2  10   6   38.20    3.87
  -2  10   6   38.30    9.94
  -8  -2   6   41.89    5.60
  -8  -2   6   38.80    4.86
 -10   8  -6   42.79    4.95
   2 -10  -6   36.90    3.88
  -8  -2   6   43.02    5.09
  -8  -2   9   35.80    3.37
  -2  10   9   41.12    3.50
 -10   8  -9   42.27    5.59
  -8  -2   9   41.75    4.83
  -8  -2   9   39.54    4.60
 -10   7  10   30.75    2.46
   7   3  10   33.56    2.74
  -7  -3 -10   24.68    3.01
   3 -10  10   26.92    3.23
 -10   7   7   81.76   15.07
   3 -10   7   92.03   19.81
 -10   7   7  119.99   18.13
   7   3   7  114.76   15.29
 -10   7   7  122.61    6.52
   7   3   7  107.78    6.27
  -3  10  -7  118.56   16.02
 -10   7   7  112.99    8.86
 -10   7   7  119.66    7.80
   7   3   4   76.05    9.83
   3 -10   4   78.43   12.58
  -3  10  -4   79.44    9.77
 -10   7   4  105.13   13.78
   3 -10   1   44.76    6.86
 -10   7   1   48.74    5.97
   7   3   1   35.99    3.18
  10  -7  -1   48.62    7.12
  -7  -3  -1   43.53    7.52
 -10   7  -2  100.32    7.52
  -3  10   2   93.75   11.41
   7   3  -2   61.45    5.97
  10  -7   2   97.50   11.99
  -7  -3   2   93.37   11.93
  10  -7   5   72.71   12.45
 -10   7  -5   58.72    9.13
  -3  10   5   47.36   10.18
  -7  -3   5   66.96   13.34
  10  -7   5   45.75    9.95
  -3  10   8    4.45    1.79
 -10   7  -8    4.07    2.88
  -7  -3   8    4.33    1.85
  -7  -3   8    4.56    1.88
   4 -10  11    7.26    1.55
 -10   6   8    4.68    1.71
   6   4   8    2.56    1.63
  -6  -4  -8    2.85    1.69
 -10   6   8    2.72    1.98
 -10   6   8    4.42    1.72
  -4  10  -5    8.50    5.25
   6   4   5    5.59    4.46
 -10   6   5   10.55    5.38
  10  -6  -2  138.68    8.62
   6   4   2  118.52    8.98
 -10   6   2  136.23   10.49
  -4  10  -2  151.93   10.62
   4 -10   2  130.65   13.30
  -6  -4  -2  161.26   15.24
  10  -6  -2  145.47   11.57
   4 -10   2  120.02    8.96
  -6  -4   1  902.82   34.57
  10  -6   1  949.44   33.41
 -10   6  -1  891.44   27.81
  10  -6   4   37.97    7.97
 -10   6  -4   40.64    7.16
  -6  -4   4   44.80   10.08
  -6  -4   4   45.90   10.58
  10  -6   4   38.39    8.11
  -4  10   7    5.57    6.71
  -4  10   7    3.78    1.86
 -10   6  -7    2.22    3.55
 -10   6  -7    6.10    2.89
  -6  -4   7    5.57    2.56
  10  -6  10    9.50    2.37
  -4  10  10    8.98    1.99
  -6  -4  10    8.08    1.70
  -6  -4  10    9.12    2.21
  -6  -4  10    9.72    2.20
   5   5   9   27.26    3.19
 -10   5   9   20.59    2.53
  -5  10  -9   16.92    2.96
  -5  -5  -9   22.28    3.38
 -10   5   9   22.50    3.21
 -10   5   6   62.57   12.38
   5 -10   6   71.43   14.19
  -5  10  -6   63.34   10.85
 -10   5   6   52.79    5.76
 -10   5   6   69.02    6.02
  -5  10  -3  212.50   13.85
  10  -5  -3  219.89   12.91
  -5  10   0   11.30    3.54
   5 -10   0   10.38    3.28
   5 -10   0    8.18    3.37
  -5  -5   0   10.03    3.95
  10  -5   0   14.01    4.53
 -10   5   0   10.60    3.92
   5 -10  -3  402.70   20.13
  -5  -5   3  363.64   18.83
  10  -5   3  390.66   20.86
  -5  10   3  408.08   24.62
   5   5  -3  370.92   17.94
 -10   5  -3  391.67   16.40
  -5  -5   3  439.93   26.37
  10  -5   3  454.85   25.64
  -5  -5   3  424.31   27.72
  -5  10   6  784.03   46.16
  -5  10   6  739.93   15.56
   5   5  -6  708.62   39.18
 -10   5  -6  784.70   21.82
  -5  -5   6  708.01   21.81
  -5  -5   6  737.08   22.29
 -10   5  -6  736.89   20.32
  -5  -5   6  731.92   22.29
  -5  10   9   42.43    3.79
  -5  -5   9   40.23    4.78
  -5  -5   9   37.02    4.54
   4   6  10   -0.33    1.17
 -10   4  10    0.29    1.30
 -10   4  10   -0.60    1.01
 -10   4   7   32.28    9.59
  -4  -6  -7   51.02    5.32
 -10   4   7   45.24    5.49
   4   6   7   39.46    8.57
  -6  10  -7   38.28    9.74
 -10   4   7   47.13    3.89
 -10   4   7   43.06   11.55
 -10   4   4  125.32   13.08
   4   6   4  103.12   11.96
   6 -10   4  139.30   17.34
  -6  10  -4  130.35   12.08
   6 -10   4   99.49   12.24
 -10   4   4  162.74   17.38
   6 -10   1  263.58   17.17
 -10   4   1  223.02    9.75
  10  -4  -1  243.55    8.56
  10  -4  -1  243.34   14.80
  -4  -6  -1  256.13   18.39
 -10   4  -2    1.43    1.24
   4   6  -2    4.55    2.10
  10  -4   2    3.03    2.35
  -6  10   2    1.11    3.18
   6 -10  -2    4.32    2.77
  -4  -6   2    3.30    3.36
  10  -4   2    2.29    2.46
 -10   4  -2    1.06    1.55
  -4  -6   2    3.81    3.35
  -6  10   5    9.91    6.53
 -10   4  -5   10.37    4.31
  10  -4   5    8.13    3.82
  -6  10   8   34.52    3.58
  -4  -6   8   33.59    4.71
 -10   4  -8   34.27    4.92
  -4  -6   8   35.70    5.06
 -10   4 -11    5.96    1.64
   7 -10  11   35.53    2.56
 -10   3  11   38.53    2.34
   3   7   8  107.14    6.14
 -10   3   8   97.91    5.49
  -3  -7  -8  105.20    7.12
 -10   3   8   94.46    8.08
 -10   3   8  103.03    7.49
   3   7   5   16.52    5.81
  -7  10  -5   18.11    5.20
 -10   3   5   20.98    6.99
 -10   3   2   53.27    6.02
   3   7   2   43.28    6.71
  -7  10  -2   59.61    6.84
   7 -10   2   50.06    8.80
 -10   3   2   55.04   10.11
  10  -3  -2   44.78    6.32
 -10   3  -1    3.85    0.99
  -3  -7   1    5.84    3.08
  10  -3   1    6.72    3.41
 -10   3  -1    4.97    2.55
   7 -10  -1    5.71    2.85
  -3  -7   4   61.62   10.24
  -7  10   4   74.15   13.80
   3   7  -4   63.03    9.12
  -3  -7   4   75.70   12.02
  -3  -7   4   68.97   12.26
  10  -3   4   72.18   11.20
  -7  10   7   -0.61    5.33
   3   7  -7    4.03    4.78
  -7  10   7    0.70    1.44
  10  -3   7   -1.99    2.02
 -10   3  -7    4.14    2.43
  -3  -7   7   -0.48    1.62
  -3  -7   7    4.54    3.38
  10  -3  10   56.83    3.73
  -7  10  10   58.42    3.77
 -10   3 -10   51.56    4.79
  -3  -7  10   57.19    4.61
   2   8   9   -0.28    1.50
 -10   2   9    1.10    3.24
 -10   2   9   -0.14    1.57
  -8  10  -9    0.18    2.60
 -10   2   9   -0.03    1.49
   2   8   6   42.99   10.19
  -8  10  -6   40.78    9.37
   8 -10   6   58.29   13.39
   2   8   6   43.69    3.96
 -10   2   6   42.33    8.95
 -10   2   6   35.46    4.71
 -10   2   6   39.81    4.75
   8 -10   3  344.18   23.23
  10  -2  -3  339.58   15.21
  -8  10  -3  335.89   17.01
 -10   2   3  319.07   17.36
 -10   2   0   39.71    6.76
   8 -10   0   35.31    7.17
  -2  -8   0   36.68    7.14
   8 -10   0   43.25    5.92
  -2  -8   0   31.06    4.45
  10  -2   3 1369.78   46.30
  -2  -8   3 1271.68   46.36
  -2  -8   3 1233.17   42.53
 -10   2  -3 1218.17   36.89
  -8  10   3 1258.45   42.90
   2   8  -3 1193.30   32.22
  -2  -8   6  120.61   19.93
  -8  10   6  132.90   18.77
   2   8  -6  124.99   16.49
  -8  10   6  135.47    6.62
  -2  -8   6  119.65    9.30
 -10   2  -6  129.79    8.78
 -10   2  -6  115.85    8.11
  -8  10   9   49.02    3.95
  10  -2   9   50.59    3.92
  -2  -8   9   46.56    5.00
  -2  -8   9   45.54    5.17
   1   9  10  171.39    6.35
 -10   1  10  168.04    7.27
   1   9   7    0.45    1.45
 -10   1   7    1.06    1.84
  -9  10  -7   -2.16    2.21
 -10   1   7    2.32    1.74
   9 -10   4  308.52   26.04
 -10   1   4  288.57   19.26
  -9  10  -4  273.91   17.51
   1   9   4  231.77   19.11
   9 -10   4  231.95   21.15
  -9  10  -1    3.17    2.66
  -1  -9  -1    2.72    2.11
   9 -10   1   -3.31    3.45
 -10   1   1    4.34    2.96
   1   9  -2   16.06    4.45
 -10   1  -2    7.00    1.79
  -1  -9   2    8.05    4.03
  -1  -9   2    9.01    4.45
 -10   1  -2   10.12    3.70
   9 -10  -2    6.23    2.63
  -1  -9   5  969.47   45.41
  -9  10   5  974.87   46.52
   1   9  -5 1028.37   40.34
  10  -1   5 1039.28   45.01
  -9  10   8  253.88    9.41
  10  -1   8  247.20    9.81
 -10   1  -8  279.30   13.47
  -1  -9   8  264.82   13.37
  -1  -9   8  277.69   14.97
  -9  10  11   12.23    1.43
 -10   1 -11    6.99    1.40
 -10   0   8    7.52    3.32
   0  10   8    9.22    2.44
 -10  10  -8   15.21    4.31
 -10   0   8    8.78    2.87
 -10  10  -8    8.68    2.82
 -10   0   8    8.52    2.57
 -10  10  -5    7.49    4.40
  10 -10   5   -0.81    4.84
  10 -10   5    0.14    2.49
 -10  10  -2   20.77    3.75
   0 -10  -2   20.08    4.83
  10 -10   2   25.85    6.69
 -10   0   2   24.24    7.18
   0  10  -1   12.69    3.98
  10 -10  -1   13.30    3.25
 -10   0  -1   11.74    4.33
  10 -10  -1   13.88    4.52
   0 -10   1    8.56    3.07
   0 -10   1   12.53    4.26
   0 -10   4  158.71   17.28
   0  10  -4  162.33   14.02
 -10  10   4  151.80   16.48
 -10   0  -4  158.24   15.15
  10   0   4  183.87   19.38
 -10  10   7  209.87    8.62
   0 -10   7  206.85   12.46
 -10  10   7  198.75    9.78
 -10  10  10   -1.53    1.11
 -10   0 -10    0.00    1.50
   0 -10  10   -1.29    1.17
 -11  10   9   20.08    2.51
 -10  -1  -9   20.31    4.13
   1 -11   9   18.65    3.57
  -1  11  -6    5.28    4.86
   1 -11   6    4.24    7.04
 -11  10   6   -2.35    5.64
 -11  10   6    2.10    1.54
   1 -11   6    1.20    2.01
 -11  10   6    1.97    1.89
 -11  10   6    1.11    1.33
 -11  10   3  209.73   17.28
  -1  11  -3  215.58   14.92
 -10  -1  -3  228.09   18.54
  11 -10  -3  192.58   15.69
   1 -11   0   18.29    3.97
  -1  11   0   21.82    5.60
  11 -10   0   16.24    3.52
 -10  -1   0   20.00    6.18
  11 -10   0   15.01    4.66
 -11  10  -3   79.93    8.24
  -1  11   3   67.22   10.11
   1 -11  -3   71.45    8.97
  11 -10   3   79.15   12.45
 -10  -1   3   89.14   14.87
   1 -11  -6   15.24    7.04
 -11  10  -6   19.21    6.01
  -1  11   6   21.17    2.98
  -1  11   6   11.72    7.82
 -11  10  -6   28.24    4.50
 -10  -1   6   25.38    4.26
 -10  -1   6   22.53    3.75
 -10  -1   6   24.37    3.96
 -10  -1   6   18.56    3.57
  -1  11   9    2.71    1.60
  11 -10   9    2.73    2.20
 -11  10  -9    5.15    2.88
 -10  -1   9    3.33    1.95
 -10  -1   9    3.74    1.72
 -11   9  10   10.43    1.54
  -9  -2 -10   10.04    2.08
   2 -11  10   10.60    2.21
 -11   9   7    4.33    1.96
   2 -11   7    2.16    1.96
 -11   9   7    1.53    1.47
 -11   9   7    1.86    1.50
   2 -11   4  174.71   19.35
   9   2   4  159.13   12.92
  -2  11  -4  176.05   15.09
  -9  -2  -4  175.40   17.33
  -2  11  -1 1453.02   36.97
  11  -9  -1 1340.98   26.56
  -9  -2  -1 1346.04   43.51
  11  -9  -1 1324.83   39.75
   2 -11  -2   87.87    9.87
  -2  11   2   78.42   11.39
  11  -9   2  104.90   13.16
  -9  -2   2   90.24   12.53
  -2  11   5  607.87   36.52
 -11   9  -5  668.14   31.04
  -2  11   8  128.07    6.92
 -11   9  -8  111.34    8.10
  -9  -2   8  137.59    9.48
  -9  -2   8  125.75    8.59
   3 -11  11    7.51    1.41
 -11   8  11    6.86    0.99
 -11   8   8   15.19    2.53
   8   3   8   15.73    2.77
 -11   8   8   12.01    2.45
 -11   8   5  165.41   18.55
   3 -11   5  167.88   20.18
   8   3   5  156.34   15.17
  -3  11  -5  167.93   16.15
   8   3   5  155.96   18.23
  -8  -3  -5  154.84   17.24
  -3  11  -2   26.38    4.92
   8   3   2   23.42    3.33
  -8  -3  -2   23.84    5.93
   3 -11   2   19.72    4.35
  11  -8  -2   24.26    5.32
   3 -11  -1    2.42    2.25
 -11   8  -1   -0.07    1.65
  11  -8   1    3.37    3.77
  -8  -3   1    3.14    3.18
 -11   8  -4   -0.05    2.61
  11  -8   4    4.46    4.23
   3 -11  -4   -2.86    3.74
  -8  -3   4    2.97    3.19
  11  -8   4   12.04    6.10
  -3  11   7    3.18    1.79
   3 -11  -7    3.38    1.52
 -11   8  -7    3.84    2.73
 -11   8  -7    6.29    2.56
  -8  -3   7    4.22    2.57
  -8  -3   7    4.12    2.52
  -3  11  10   12.34    2.20
  -8  -3  10   13.26    2.29
  11  -8  10   10.13    1.88
  -8  -3  10   10.14    1.87
  -8  -3  10   11.42    2.40
 -11   7   9    6.53    1.63
   7   4   9    5.38    1.71
  -4  11  -9    2.20    1.52
  -7  -4  -9    6.79    2.31
 -11   7   9    7.41    1.97
 -11   7   6    1.78    1.73
   4 -11   6    1.07    4.51
  -4  11  -6    0.83    3.71
 -11   7   6    1.41    3.97
 -11   7   6    1.89    1.34
 -11   7   3   50.70    7.75
  -4  11  -3   61.00    8.09
   4 -11   3   39.42    9.16
  11  -7  -3   67.43    8.27
  -7  -4  -3   60.81   10.13
  -4  11   0  220.64   14.33
  11  -7   0  225.69   10.55
  11  -7   0  210.37   15.80
  -7  -4   0  188.23   16.21
   7   4  -3  153.13   11.74
  -4  11   3  190.71   18.09
 -11   7  -3  185.49   11.40
  11  -7   3  213.85   16.47
  11  -7   3  237.13   19.77
  -7  -4   3  217.45   21.51
  -4  11   6  112.44   18.05
   7   4  -6  123.48   15.46
 -11   7  -6  131.94   15.21
  -4  11   6  126.40    6.58
  -7  -4   6  117.25    8.96
  -7  -4   6  122.87    8.98
  -7  -4   6  127.98    9.79
 -11   7  -6  135.51    9.29
  -7  -4   6  136.36    9.59
  -4  11   9    2.45    1.56
  -7  -4   9    2.51    1.70
 -11   7  -9    0.33    2.54
  -7  -4   9   -0.47    1.94
   6   5  10  179.73    5.81
 -11   6  10  178.45    7.02
 -11   6   7   -0.52    5.52
 -11   6   7    1.53    1.58
   6   5   7    2.88    1.60
  -5  11  -4   49.55    7.73
 -11   6   4   40.12    8.08
   5 -11   1  348.96   19.99
  11  -6  -1  340.19   10.83
   6   5   1  248.40   10.68
  -5  11  -1  393.23   19.68
 -11   6   1  327.53   13.64
   5 -11   1  313.53   20.25
  -6  -5  -1  352.41   22.14
  11  -6  -1  337.21   19.13
  -6  -5   2  316.44   14.97
   5 -11  -2  403.91   19.38
   6   5  -2  309.88   12.99
  -5  11   2  354.55   22.88
 -11   6  -2  338.84   12.95
 -11   6  -2  334.29   15.42
  11  -6   2  394.43   24.03
  -6  -5   2  367.51   24.04
 -11   6  -5   31.19    6.76
  11  -6   5   27.45    7.72
  11  -6   8   96.94    6.79
  -5  11   8  108.46    6.23
  -6  -5   8  105.48    8.30
 -11   6  -8  108.60    9.19
  -6  -5   8  105.08    8.32
  -5  11  11    2.10    1.15
   6 -11  11   65.16    3.24
 -11   5  11   62.47    2.99
   5   6   8   24.04    2.94
 -11   5   8   23.30    2.75
 -11   5   8   18.64    3.84
 -11   5   8   18.09    3.37
   5   6   5    4.83    4.41
  -6  11  -5   -2.22    3.40
 -11   5   5   -0.84    2.99
   6 -11   5   -6.24    6.13
  -6  11  -2   45.42    6.32
  -5  -6  -2   36.13    4.61
 -11   5   2   39.26    5.73
  11  -5  -2   41.13    4.23
   6 -11   2   34.41    7.88
  11  -5  -2   46.50    6.99
   5   6  -1  481.22   16.04
 -11   5  -1  540.57   13.44
 -11   5  -1  477.76   21.14
  11  -5   1  471.10   24.22
  -5  -6   1  454.77   25.41
   6 -11  -4  569.81   26.14
  -5  -6   4  517.54   26.52
 -11   5  -4  542.60   23.77
   5   6  -4  560.26   25.85
  -6  11   4  530.19   32.10
  -5  -6   4  633.36   37.65
  11  -5   4  618.50   33.13
  -5  -6   4  601.48   35.44
  -5  -6   7  738.72   52.54
   5   6  -7  644.61   37.64
  -6  11   7  667.99   15.42
 -11   5  -7  681.23   21.23
 -11   5  -7  727.22   22.51
  -5  -6   7  670.67   21.95
  -5  -6   7  659.75   22.03
  -5  -6  10    0.86    1.32
  -6  11  10   -0.02    1.32
 -11   5 -10    0.98    1.61
   4   7   9   65.40    4.38
 -11   4   9   58.54    3.58
 -11   4   9   59.91    6.17
  -7  11  -9   55.66    5.94
 -11   4   9   58.98    5.26
   7 -11   6  151.11   21.74
   4   7   6  119.87   15.86
 -11   4   6  141.33   17.81
  -7  11  -6  155.97   16.72
  -4  -7  -6  148.84    8.56
 -11   4   6  131.90    8.82
 -11   4   6  153.20    9.31
   4   7   3    1.01    2.66
  -7  11  -3    0.66    2.57
 -11   4   0   27.70    6.03
  11  -4   0   26.84    5.14
  -4  -7   0   27.37    6.55
 -11   4   0   18.92    2.31
  -4  -7   3  918.71   38.77
 -11   4  -3  773.48   26.28
  -4  -7   3  903.46   38.89
  11  -4   3 1008.59   40.50
  -4  -7   3  816.99   30.08
   4   7  -3  838.66   26.04
  -7  11   3  890.81   37.51
 -11   4  -3  792.38   22.09
  -7  11   6  179.85   22.95
  -7  11   6  178.51    7.71
   4   7  -6  180.72   18.51
  -4  -7   6  137.35   10.38
  -4  -7   6  170.51   11.01
 -11   4  -6  177.58   10.25
 -11   4  -6  184.35   10.50
  -7  11   9   94.29    5.56
  11  -4   9   96.25    5.40
 -11   4  -9  103.83    8.02
  -4  -7   9   90.18    6.92
  -4  -7   9  100.16    7.64
   3   8  10    4.66    1.33
 -11   3  10    2.86    1.05
   3   8   7  235.85    9.37
 -11   3   7  226.45   11.83
  -3  -8  -7  254.96   11.09
 -11   3   7  245.04   11.82
 -11   3   4    1.43    3.26
  -8  11  -4    2.24    2.99
   3   8   4   -1.66    3.83
 -11   3   4    3.95    4.19
 -11   3   1  107.25   12.31
  11  -3  -1   96.78    9.97
   8 -11   1   91.18   12.62
  -8  11  -1  117.56    9.96
   8 -11   1  105.36   11.40
 -11   3  -2  598.71   25.23
  -3  -8   2  564.95   28.38
  11  -3   2  591.49   30.40
  -3  -8   2  566.19   27.05
  -8  11   2  582.98   27.53
  11  -3   5  726.22   37.93
  -8  11   5  700.70   40.87
  -3  -8   5  701.25   36.95
 -11   3  -5  643.96   28.88
   3   8  -5  769.19   34.96
  -3  -8   8    0.20    1.54
 -11   3  -8    0.72    2.40
  -8  11   8    1.29    1.49
  -8  11  11   13.73    1.67
   2   9   8   -0.11    1.43
 -11   2   8    2.65    1.72
  -9  11  -8    5.96    3.13
 -11   2   8    3.85    2.26
   2   9   5   39.89    8.03
 -11   2   5   53.92    9.54
  -9  11  -5   55.13    8.81
 -11   2   5   63.18   12.83
  -2  -9  -2    1.47    2.61
   9 -11   2   -1.66    3.34
 -11   2   2    0.04    3.48
  11  -2  -2    0.00    1.80
 -11   2   2    2.99    3.55
   2   9  -1   28.20    6.71
   9 -11  -1   31.27    4.97
 -11   2  -1   27.04    5.94
  -2  -9   1   25.78    6.45
  -9  11   4   23.93    7.75
   2   9  -4   22.42    5.06
  -2  -9   4   22.22    7.10
  -2  -9   4   27.55    6.98
  -2  -9   4   22.68    6.96
   9 -11  -7  163.08   17.28
  -9  11   7  205.67    8.89
 -11   2  -7  211.72   11.83
  -2  -9   7  199.15   12.13
  -2  -9   7  194.32   12.70
  -9  11  10   18.36    2.19
  -2  -9  10   17.84    2.57
   1  10   9   14.84    2.45
 -11   1   9   14.17    3.24
 -10  11  -9   12.27    3.62
 -11   1   9   12.96    2.50
  10 -11   6   85.38   17.13
 -10  11  -6   58.65   10.33
   1  10   6   61.14    4.87
   1  10   6   54.13   11.53
 -11   1   6   55.68    5.71
 -10  11  -6   52.68    5.68
 -11   1   6   60.81    6.46
 -11   1   6   45.63    6.26
  -1 -10  -6   65.03    5.23
 -11   1   6   59.72    6.09
 -11   1   6   51.27    5.49
  -1 -10  -3  124.17   11.73
   1  10   3  118.31   12.60
 -10  11  -3  147.21   11.35
  10 -11   3  147.35   17.14
 -11   1   3  169.18   20.67
  -1 -10   0    0.17    2.48
 -11   1   0   -1.40    3.40
  10 -11   0   -0.96    2.98
  10 -11  -3  309.18   18.99
   1  10  -3  253.71   16.22
 -10  11   3  259.96   19.98
  -1 -10   3  242.40   21.42
  11  -1   3  305.23   24.59
  10 -11  -3  217.73   17.75
 -11   1  -3  272.12   19.58
  -1 -10   3  236.16   18.91
  -1 -10   6  236.33   29.05
 -10  11   6  263.24    9.39
 -10  11   6  250.23   26.40
   1  10  -6  259.71   22.40
  10 -11  -6  229.26   19.65
  -1 -10   6  227.62   13.15
 -11   1  -6  254.87   12.23
 -10  11   6  249.40   10.78
  -1 -10   9   67.06    4.91
 -10  11   9   62.92    4.09
 -11   1  -9   64.73    6.09
  -1 -10   9   68.14    6.69
   0  11  10   18.65    2.52
 -11   0  10   18.87    2.50
 -11   0  10   17.70    1.78
   0  11   7   93.75    6.05
 -11   0   7   93.35    7.68
 -11  11  -7   87.56    7.43
 -11   0   7   94.65    7.55
   0  11   4   31.91    7.88
 -11  11  -4   40.26    6.79
  11 -11   4   45.38   11.00
  11 -11   4   30.70    7.72
 -11   0   4   51.88   11.07
   0 -11  -1  369.07   17.00
 -11   0   1  394.62   25.15
  11 -11   1  400.39   26.25
   0  11  -2  147.98   12.37
 -11  11   2  174.84   15.08
 -11   0  -2  197.32   17.29
   0 -11   2  153.94   14.88
   0 -11   5   59.25   12.88
 -11  11   5   56.98   11.85
   0  11  -5   62.26    9.72
  11   0   5   61.74   11.46
 -11  11   8    3.80    1.65
   0 -11   8    4.14    2.18
 -11  11   8    4.93    1.67
   0 -11   8    0.04    2.69
 -11  -1 -10   11.25    2.11
   1 -12  10   12.75    2.18
 -12  11   7    2.97    1.75
   1 -12   7    2.88    1.86
 -12  11   7    3.66    1.97
 -12  11   4   20.99    7.86
  -1  12  -4   21.71    5.62
   1 -12   4   22.77    7.86
   1 -12   4   11.85    5.81
  11   1   4   25.77    8.41
 -11  -1  -4   20.32    6.01
  -1  12  -1  357.83   19.38
  12 -11  -1  347.72   15.33
   1 -12   1  287.39   21.29
 -11  -1  -1  339.68   23.35
  12 -11  -1  334.32   22.29
  -1  12   2   46.53    9.14
 -11  -1   2   57.62   11.20
  12 -11   2   65.47   11.60
  12 -11   5  141.63   19.84
  -1  12   5  162.12   18.96
  12 -11   5  215.72   25.42
 -12  11  -5  178.72   16.55
 -11  -1   5  171.42    9.81
 -11  -1   5  179.96   10.14
  -1  12   8   92.75    5.82
 -12  11  -8   67.91    6.36
 -11  -1   8   88.05    7.40
 -11  -1   8   83.94    6.80
 -12  10   8   89.31    5.29
 -12  10   8   80.58    6.15
   2 -12   8   90.24    9.12
 -12  10   5   60.71   12.72
  -2  12  -5   60.04   10.36
  12 -10  -5   51.07    8.35
  10   2   5   56.24   11.34
   2 -12   5   35.69   12.13
 -12  10   5   34.46    8.78
  -2  12  -2  460.29   22.87
  12 -10  -2  556.99   27.60
 -10  -2  -2  536.15   29.08
   2 -12   2  426.65   23.88
 -12  10  -1   -0.37    1.78
   2 -12  -1   -0.26    2.32
 -10  -2   1    1.15    2.41
  12 -10   1    2.64    4.18
 -12  10  -4    5.07    2.81
  12 -10   4   12.80    5.93
 -10  -2   4    7.54    5.54
  12 -10   4   -0.92    3.62
  -2  12   7    1.22    1.78
 -10  -2   7    5.00    2.39
 -12  10  -7    2.45    2.27
 -10  -2   7    4.47    2.44
  -2  12  10   23.73    2.88
 -10  -2  10   20.36    2.55
 -12  10 -10   18.67    2.84
 -10  -2  10   23.19    2.80
 -10  -2  10   26.35    2.26
 -12   9   9    3.94    1.47
  -9  -3  -9    6.05    2.41
 -12   9   9    2.69    1.56
   3 -12   6   14.48    9.43
  -3  12  -6   27.42    7.40
   3 -12   6   31.84   11.25
 -12   9   6   18.19    8.13
 -12   9   6   20.38    2.70
   3 -12   6   21.22    4.40
 -12   9   6   20.43    3.91
 -12   9   6   23.29    3.61
 -12   9   3    6.93    3.74
  -3  12  -3    6.83    2.58
  -9  -3  -3    9.83    4.00
  -3  12   0  174.08   14.09
  12  -9   0  151.53   10.11
  12  -9   0  159.02   15.40
  -9  -3   0  154.52   15.80
  12  -9   3   77.81   12.02
  -3  12   3   62.06   10.75
 -12   9  -3   63.79    7.19
  12  -9   3   67.34   11.58
  -9  -3   3   72.13   13.40
  -3  12   6   26.23    3.29
 -12   9  -6   29.48    7.62
  -3  12   6   28.04   11.24
 -12   9  -6   23.89    4.31
  -9  -3   6   22.52    4.27
  -9  -3   6   25.69    4.18
  -9  -3   6   30.71    4.47
  -3  12   9   11.53    2.35
  -9  -3   9   13.71    2.81
 -12   9  -9   13.14    3.62
  -9  -3   9   12.10    2.62
 -12   8  10   23.14    2.00
   4 -12  10   18.03    2.71
 -12   8   7  505.83   12.86
  -4  12  -7  549.31   20.47
  -8  -4  -7  549.65   17.57
 -12   8   7  516.99   16.57
 -12   8   4  310.21   24.08
  -4  12  -4  310.80   20.28
  -8  -4  -4  314.01   24.56
 -12   8   1  502.62   19.24
   4 -12   1  502.67   23.96
  12  -8  -1  518.99   15.30
  -4  12  -1  580.34   24.17
  -8  -4  -1  522.19   27.75
  12  -8  -1  542.64   26.15
 -12   8  -2   36.53    5.02
  -4  12   2   36.08    9.05
   8   4  -2   25.72    3.85
  -8  -4   2   38.01    8.89
  12  -8   2   38.91    8.54
   8   4  -5   65.02   10.80
 -12   8  -5   76.23   10.35
  12  -8   5   61.74   12.04
  -4  12   8  175.21    7.88
 -12   8  -8  199.05   12.80
  -8  -4   8  178.03   10.82
  -8  -4   8  165.06   10.17
   5 -12  11   96.79    3.59
 -12   7  11   88.26    3.22
   7   5   8   45.78    3.92
 -12   7   8   42.15    3.48
 -12   7   8   33.63    5.12
 -12   7   8   33.40    4.38
 -12   7   5  134.76   15.76
   5 -12   5  139.08   18.78
  -5  12  -5  140.40   14.58
  -7  -5  -5  135.22   17.33
  -7  -5  -2   15.05    3.02
  12  -7  -2   19.37    3.26
  -7  -5  -2   28.33    7.11
  12  -7  -2   23.65    5.17
   5 -12  -1  197.66   13.18
  -7  -5   1  157.53    8.67
 -12   7  -1  229.17   11.00
  -7  -5   1  215.06   15.75
  -7  -5   1  206.24   18.23
 -12   7  -1  209.68   14.78
  12  -7   1  213.55   17.65
  -5  12   4   11.21    5.11
   5 -12  -4   15.37    4.64
   7   5  -4   18.22    4.98
 -12   7  -4   17.81    4.39
  12  -7   4   21.11    6.78
  12  -7   4   14.41    6.19
  -7  -5   4   17.91    7.21
  -5  12   7  449.73   12.71
 -12   7  -7  481.06   18.20
  -7  -5   7  446.06   17.75
  -7  -5   7  437.95   17.41
  -7  -5  10    9.44    1.32
  12  -7  10   10.01    1.69
  -5  12  10   12.64    2.28
  -7  -5  10   10.29    1.86
  -7  -5  10   12.15    2.08
 -12   6   9   18.52    2.14
   6   6   9   19.95    2.48
  -6  -6  -9   23.40    3.40
  -6  12  -9   15.38    3.09
 -12   6   9   17.02    2.80
   6 -12   9   11.85    3.17
  -6  -6  -6   54.22   11.37
  -6  12  -6   54.76    9.62
   6 -12   6   55.30   12.40
   6   6   6   48.99   10.05
 -12   6   6   49.75   10.59
 -12   6   6   49.67    5.62
 -12   6   6   64.77    5.90
   6   6   3   46.48    6.96
 -12   6   3   56.28    8.55
  -6  12  -3   65.32    8.40
   6 -12   3   43.88    9.63
   6 -12   0  116.99   10.18
  12  -6   0  110.65   11.93
 -12   6   0  121.37   12.62
  -6  -6   0  107.04   12.82
   6   6  -3    7.08    2.87
 -12   6  -3    4.33    1.68
  -6  -6   3    8.59    3.67
  12  -6   3    3.87    2.33
   6 -12  -3    9.58    3.75
  -6  12   3   12.81    6.21
  12  -6   3    7.56    4.40
  -6  -6   3    8.12    4.36
   6 -12  -6  200.36   19.20
  -6  12   6  233.45   25.81
  -6  12   6  231.89    8.92
   6   6  -6  261.06   22.26
 -12   6  -6  224.61   18.56
  -6  -6   6  226.41   12.87
  -6  -6   6  223.66   12.61
  -6  -6   6  211.38   12.33
 -12   6  -6  242.21   12.53
 -12   6  -6  234.67   12.31
  -6  -6   6  231.54   12.81
  -6  12   9    6.64    2.38
  -6  -6   9    5.82    2.06
  -6  -6   9    7.78    2.62
   5   7  10   47.47    2.96
 -12   5  10   49.10    3.66
   5   7   7   26.28    3.39
 -12   5   7   24.61    4.09
 -12   5   7   20.95    3.48
 -12   5   4   61.56    9.40
   5   7   4   42.38    7.45
  -7  12  -4   65.68    9.18
   7 -12   4   30.32    8.29
  -7  12  -1  199.51   14.10
   7 -12   1  170.78   15.33
  -5  -7  -1  141.20    8.04
 -12   5   1  161.80    8.59
  12  -5  -1  165.89    6.89
   5   7   1  115.48    8.17
  -5  -7  -1  188.08   17.49
  12  -5  -1  189.95   15.06
 -12   5   1  190.08   16.94
   7 -12   1  150.52   16.30
  12  -5   2    2.86    1.97
 -12   5  -2    3.16    1.55
   5   7  -2    6.31    2.69
  -7  12   2    3.84    3.45
   7 -12  -2    5.10    3.79
  12  -5   2    7.49    4.93
 -12   5  -2    0.97    1.74
  -5  -7   2    4.98    2.22
 -12   5  -5    5.81    4.47
   5   7  -5   -2.94    4.11
  12  -5   5   -3.26    2.66
  -7  12   8  141.82    7.02
  -5  -7   8  120.89    6.51
 -12   5  -8  154.23   10.61
  -5  -7   8  140.19    9.64
  -5  -7   8  144.96   10.16
  -7  12  11    1.51    0.96
   4   8   8   14.14    2.48
 -12   4   8   11.77    1.90
 -12   4   8   14.13    3.39
  -4  -8  -8   17.53    3.21
 -12   4   8   14.30    3.06
   8 -12   5  409.72   34.40
 -12   4   5  374.42   25.46
  -8  12  -5  371.48   24.10
  -8  12  -2  364.20   18.74
 -12   4   2  321.45   14.46
   4   8   2  234.51   14.51
 -12   4   2  367.06   26.48
   8 -12   2  345.53   24.87
  12  -4  -2  337.40   19.03
   4   8  -1 3691.04   48.66
 -12   4  -1 3863.30   66.03
  12  -4   1 3716.91   71.82
  -4  -8   1 3727.91   76.79
   8 -12  -1 3822.02   72.69
  -4  -8   4  980.90   38.62
 -12   4  -4  968.37   29.58
  -8  12   4 1036.03   45.81
   4   8  -4 1047.73   34.63
   8 -12  -4 1129.86   38.51
  12  -4   4 1181.50   48.67
  -4  -8   4 1207.90   51.83
  -4  -8   4 1087.65   48.74
  -4  -8   7   21.17    9.66
  -8  12   7   21.27    2.88
  -4  -8   7   23.00    4.34
 -12   4  -7   22.51    4.10
  -4  -8   7   20.04    4.17
  -4  -8  10    0.16    0.94
 -12   4 -10    2.55    1.67
  -4  -8  10    1.14    1.44
   3   9   9    3.55    1.66
 -12   3   9    1.24    1.37
  -9  12  -9    2.33    2.25
 -12   3   9    8.01    2.89
   3   9   6  172.05    7.65
   3   9   6  151.42   18.30
   9 -12   6  209.12   26.75
  -9  12  -6  185.78   18.50
 -12   3   6  161.76    9.55
  -3  -9  -6  187.76    9.35
  -9  12  -6  138.61    8.71
 -12   3   6  190.80   10.65
   9 -12   3   55.57   11.62
  -3  -9  -3   54.01    7.63
   9 -12   0  327.97   23.10
 -12   3   0  334.85   20.90
  12  -3   0  327.62   20.96
  -3  -9   0  337.80   23.05
  -3  -9   0  322.15   14.94
  -3  -9   3   91.68   12.53
  -3  -9   3   87.43   12.43
  12  -3   3  115.99   14.76
 -12   3  -3   89.95   10.62
  -3  -9   3   95.07   11.70
  -9  12   3   97.76   13.22
   3   9  -3   96.10    9.36
  -9  12   6  382.79   33.00
  -9  12   6  395.60   11.63
   3   9  -6  420.74   27.97
 -12   3  -6  396.98   15.57
  -3  -9   6  382.24   17.09
 -12   3  -6  368.07   14.87
  -9  12   9   -1.65    1.74
  -3  -9   9    0.27    1.56
  -3  -9   9    1.49    1.81
   2  10  10   64.83    3.86
 -12   2  10   68.11    3.97
 -12   2  10   61.09    4.25
   2  10   7  260.36    9.72
 -12   2   7  252.75   12.35
 -10  12  -7  231.33   11.39
 -12   2   7  267.47   12.49
 -10  12  -4   -0.53    2.93
   2  10   4    0.30    2.78
  10 -12   4   -1.18    3.13
 -10  12  -1  413.90   19.15
  10 -12   1  338.74   25.29
 -12   2   1  361.40   24.27
  12  -2  -1  356.50   20.95
   2  10  -2    9.69    4.03
  10 -12  -2    6.47    3.94
 -10  12   2   12.69    5.79
 -12   2  -2   11.62    4.16
  -2 -10   2   11.50    4.68
  12  -2   2   12.50    5.24
  10 -12  -2    8.22    3.00
 -10  12   5  108.24   16.48
  -2 -10   5  108.87   15.56
  10 -12  -5  103.03   12.46
   2  10  -5  100.28   12.17
  12  -2   5  106.60   15.49
 -10  12   8   35.76    3.77
 -12   2  -8   37.53    5.02
  -2 -10   8   36.26    5.39
   1  11   8    0.67    1.56
 -11  12  -8   -0.89    1.71
 -12   1   8   -0.26    1.79
 -11  12  -8   -2.08    3.06
 -12   1   8    1.20    1.73
  11 -12   5    6.43    5.15
 -11  12  -5   19.30    5.36
  -1 -11  -5    9.69    5.63
 -12   1   5   17.07    2.88
 -12   1   5   17.73    3.02
  -1 -11  -2   32.50    6.07
   1  11   2   28.55    6.31
  12  -1  -2   41.49    6.96
 -12   1   2   43.67   10.19
  11 -12   2   45.90    9.77
   1  11  -1   57.84    8.65
  11 -12  -1   71.78    7.57
  -1 -11   1   58.15   10.06
 -12   1  -1   56.33    9.06
  11 -12  -1   60.42    9.97
 -11  12   4   45.06   10.39
   1  11  -4   34.15    6.91
  -1 -11   4   36.15    9.02
  12  -1   4   50.26   11.28
  -1 -11   4   30.24    8.83
 -11  12   7  110.78    6.22
  -1 -11   7  106.44    9.11
 -11  12   7  109.38    7.13
 -12   1 -10    1.22    1.35
  -1 -11  10    4.82    1.68
   0  12   9   39.13    3.55
 -12  12  -9   38.05    5.12
 -12   0   9   39.08    4.61
 -12   0   9   35.43    4.05
  12 -12   6  118.00   20.33
   0  12   6  101.52    6.26
   0  12   6   95.53   15.31
 -12  12  -6   98.38   13.38
 -12  12  -6  127.10   10.53
   0 -12  -6  108.88    6.97
 -12  12  -6  104.47    8.40
 -12   0   6  101.71    7.77
 -12   0   6  106.31    8.06
 -12   0   6   97.77    7.84
   0 -12  -3   12.56    4.51
   0  12   3   17.21    5.74
  12 -12   3   11.77    5.10
 -12   0   3   14.25    6.87
  12 -12   0 1147.15   31.07
 -12   0   0 1090.07   41.92
  12 -12   0 1150.38   43.53
   0  12  -3  281.11   17.52
  12 -12  -3  347.18   21.29
 -12  12   3  323.22   23.27
 -12   0  -3  332.05   23.91
 -12  12   6   53.17    4.47
   0 -12   6   47.49   11.94
   0  12  -6   54.38   10.33
 -12  12   6   57.30   12.38
   0 -12   6   45.05    6.03
 -12  12   6   47.66    4.82
 -12  12   9   -0.32    1.29
 -12   0  -9   -2.04    2.06
   0 -12   9   -0.88    1.80
 -13  12   8   30.21    3.45
   1 -13   8   24.42    4.21
   1 -13   8   30.34    5.29
  13 -12  -5   83.36   10.80
 -13  12   5   86.73    5.21
  -1  13  -5   84.29   12.27
  12   1   5   75.22   13.45
   1 -13   5   77.93   16.61
 -13  12   5   85.15    6.53
  -1  13  -2  265.89   18.67
 -13  12   2  272.99   19.65
 -12  -1  -2  288.60   23.02
  13 -12  -2  239.37   20.81
   1 -13   2  207.98   19.10
 -13  12  -1   83.78    8.76
   1 -13  -1   66.17    8.43
 -12  -1   1   70.42   11.45
  13 -12   1   77.62   12.84
  -1  13   4   15.35    6.45
 -13  12  -4    9.28    3.30
  13 -12   4   20.80    7.98
   1 -13  -4   16.49    5.79
  13 -12   4   13.86    7.49
  -1  13   7    3.50    1.78
 -12  -1   7    3.73    2.07
 -13  12  -7    2.23    2.32
 -12  -1   7    0.63    1.72
  -1  13  10    2.04    1.11
 -13  12 -10    3.78    1.96
 -12  -1  10    1.32    0.71
 -12  -1  10    1.41    1.00
 -13  11   9   81.74    4.31
 -11  -2  -9   96.50    6.44
   2 -13   9   85.72    7.23
   2 -13   6  201.99   23.95
 -13  11   6  200.05    8.25
  -2  13  -6  212.94   21.02
 -13  11   6  206.59   10.32
 -13  11   3    5.86    3.62
  13 -11  -3    6.36    2.49
 -13  11   3   11.25    5.53
   2 -13   3    4.92    4.41
 -11  -2  -3    8.47    3.88
  13 -11   0  317.76   16.21
   2 -13   0  290.55   17.39
 -11  -2   0  304.23   22.85
  13 -11   0  316.00   22.80
   2 -13  -3   -1.52    3.55
  -2  13   3   -2.97    5.58
 -11  -2   3   -0.97    3.46
  13 -11   3    5.26    4.52
 -11  -2   6    4.49    4.85
 -13  11  -6    4.59    3.13
  -2  13   6    2.88    2.21
  -2  13   6   -3.41    5.13
 -11  -2   6    1.45    1.87
 -13  11  -6    4.08    2.73
 -11  -2   6    2.20    2.15
 -11  -2   6    3.41    2.05
 -11  -2   6    1.83    1.52
  -2  13   9   13.74    2.61
 -11  -2   9   12.92    2.69
 -11  -2   9   16.16    3.81
 -11  -2   9   11.97    1.84
 -13  10  10   46.05    2.95
   3 -13  10   38.06    3.82
 -13  10   7  159.91    7.30
  -3  13  -7  168.86   10.71
 -10  -3  -7  184.52   10.13
   3 -13   7  157.02   11.12
 -13  10   7  159.25    9.33
 -13  10   4   57.45    9.48
  -3  13  -4   64.14    9.73
   3 -13   4   53.16   13.22
 -10  -3  -4   66.27   11.02
  -3  13  -1   96.04   10.26
  13 -10  -1   90.47    7.20
 -13  10   1   86.72    9.29
   3 -13   1   71.17   10.34
 -10  -3  -1   87.58   12.28
  13 -10  -1   86.70   11.18
 -13  10  -2  501.70   21.26
  -3  13   2  488.53   29.79
   3 -13  -2  419.71   22.14
 -10  -3   2  474.78   31.06
  13 -10   2  539.23   32.48
 -10  -3   5   -0.17    3.15
  13 -10   5    4.78    4.39
  13 -10   5   -1.54    4.56
 -13  10  -5   -5.12    4.33
  -3  13   5    0.17    1.35
 -10  -3   5    0.63    1.27
 -13  10  -5   -1.79    2.35
 -10  -3   5   -0.17    1.73
 -10  -3   5    0.87    1.92
 -13  10  -5   -0.04    1.91
 -10  -3   5    0.81    1.59
 -10  -3   5    0.15    1.37
  -3  13   8    9.05    2.66
 -13  10  -8    5.32    2.57
 -13  10  -8    4.74    2.60
 -10  -3   8    7.97    2.82
 -10  -3   8    7.57    2.42
 -13   9   8    2.02    1.37
 -13   9   8    4.01    2.00
 -13   9   5  178.13   20.36
   9   4   5  187.21   21.90
  -9  -4  -5  198.00   20.57
 -13   9   5  192.63   10.73
 -13   9   5  162.31   18.09
  13  -9  -5  168.70   14.56
   4 -13   5  189.23   22.79
  -4  13  -5  198.14   18.19
  13  -9  -2   56.80    6.84
 -13   9   2   50.06    7.79
  -9  -4  -2   66.40   10.94
  13  -9  -2   57.16    8.60
 -13   9  -1    7.73    2.73
   4 -13  -1    9.35    3.42
  -9  -4   1    4.96    4.40
  13  -9   1    6.63    3.75
  -4  13   4   65.81   12.68
   4 -13  -4   75.80   10.43
  13  -9   4   79.02   12.18
 -13   9  -4   70.45    9.10
  -9  -4   4   78.11   15.13
  13  -9   4   66.32   12.43
  -4  13   7   62.73    4.96
  -9  -4   7   66.04    6.52
 -13   9  -7   73.06    7.60
   4 -13  -7   73.55    5.43
 -13   9  -7   74.74    7.46
  -9  -4   7   61.81    6.44
  13  -9  10    5.93    1.54
  -9  -4  10    5.89    1.58
  -9  -4  10    5.12    1.44
 -13   8   9    7.08    1.39
  -8  -5  -9    8.11    2.17
  -5  13  -9    7.32    2.43
 -13   8   9    8.27    2.07
   5 -13   9    7.43    2.72
  -5  13  -6   23.53    6.99
   5 -13   6   27.54    9.13
 -13   8   6   21.04    3.77
 -13   8   6   27.46    3.81
  -8  -5  -3   51.48   10.46
  -5  13  -3   49.62    7.28
 -13   8   3   39.16    6.87
  -8  -5   0  404.72   26.01
  13  -8   0  438.23   25.53
  -8  -5   3  199.97   21.25
  -8  -5   3  224.48   20.90
  13  -8   3  195.84   20.00
   5 -13  -3  177.97   14.87
  13  -8   3  189.01   15.92
  -5  13   3  177.77   19.57
 -13   8  -3  157.35   10.68
  -5  13   6   18.65    8.00
  -5  13   6   17.78    2.77
  -8  -5   6   17.64    4.00
 -13   8  -6   19.35    4.06
  -8  -5   6   17.02    3.57
   5 -13  -6   17.62    2.85
  -5  13   9  111.10    5.90
  -8  -5   9  111.68    7.54
 -13   8  -9  123.05    8.94
  -8  -5   9  109.59    7.49
 -13   7   7   85.01    5.05
  -6  13  -7  103.40    9.76
 -13   7   7   97.88    7.82
 -13   7   7  100.59    7.42
  -6  13  -4   13.77    4.12
 -13   7   4    6.68    3.35
   7   6   4   10.65    4.27
 -13   7   4   21.26    6.84
  -7  -6  -4   16.45    5.65
   6 -13   4    5.15    3.95
   6 -13   1   33.42    7.35
  13  -7  -1   30.29    3.53
  -6  13  -1   31.67    5.97
 -13   7   1   26.96    4.68
   7   6   1   18.35    2.77
  13  -7  -1   32.43    6.56
  -7  -6  -1   29.36    7.50
   6 -13  -2   72.32   10.22
  13  -7   2   80.84   11.99
  -7  -6   2   70.86   11.61
 -13   7  -5   47.28    7.22
  -6  13   5   52.67   12.16
   7   6  -5   56.33    9.14
  13  -7   5   46.74   10.60
  -6  13   8   12.65    2.55
  -7  -6   8    9.70    2.60
  -7  -6   8   12.40    3.33
   6   7   8  106.14    5.40
 -13   6   8  101.62    5.62
 -13   6   8  104.94    8.34
 -13   6   8   98.34    7.28
   6   7   5  335.48   23.37
   7 -13   5  419.12   34.70
  -7  13  -5  393.42   25.20
   7 -13   2  412.54   27.49
  -6  -7  -2  490.42   30.72
  13  -6  -2  467.20   23.56
 -13   6   2  413.01   17.84
  -6  -7   1 2379.01   65.18
  -6  -7   1 2478.11   55.19
   7 -13  -1 2407.71   62.83
 -13   6  -1 2476.79   54.53
  13  -6   1 2446.11   61.37
   7 -13  -1 2485.50   48.53
  -6  -7   4  580.47   36.61
  13  -6   4  572.70   35.24
  -7  13   4  490.09   33.84
 -13   6  -4  465.24   19.84
   6   7  -4  489.26   22.59
  -7  13   7   95.00    5.88
  -6  -7   7  104.42    8.72
 -13   6  -7  108.27    8.86
 -13   6  -7  113.37    8.94
  -7  13  10    7.48    1.86
  -6  -7  10   10.79    2.24
  -6  -7  10    8.86    1.88
   5   8   9   13.20    2.03
  -5  -8  -9   20.69    3.28
  -8  13  -9   15.62    3.49
 -13   5   9   15.35    2.80
   8 -13   6   49.80   13.80
  -8  13  -6   51.58   10.35
   5   8   6   23.13    7.22
 -13   5   6   40.81    4.81
  -5  -8  -6   45.73    4.72
 -13   5   6   42.44    4.98
  -8  13  -3   56.62    7.86
  13  -5   0    5.93    3.64
 -13   5   0    3.42    3.30
  -5  -8   0    3.71    2.58
   5   8  -3   -1.71    3.10
  -5  -8   3   -0.23    2.77
   8 -13  -3   -3.75    4.20
  -8  13   3   -1.74    5.43
  13  -5   3    0.99    4.19
  -5  -8   3    2.13    3.02
  -8  13   6    7.82    6.45
   5   8  -6   25.53    7.65
  -8  13   6   17.91    2.75
  -5  -8   6   12.33    3.39
  -5  -8   6   17.92    3.71
 -13   5  -6   18.70    3.55
 -13   5  -6   18.60    3.91
  -5  -8   6   19.87    3.85
  -8  13   9   21.21    2.95
  -5  -8   9   19.65    3.30
  -5  -8   9   21.29    3.56
  -9  13 -10   26.90    3.58
 -13   4  10   29.33    2.88
   4   9   7   51.33    4.38
 -13   4   7   50.68    5.62
  -4  -9  -7   55.39    5.26
 -13   4   7   51.89    5.60
   9 -13   4  116.94   18.46
  -9  13  -4   15.33    5.31
 -13   4   1   27.64    7.05
  -4  -9  -1   22.69    7.06
   9 -13   1   21.58    6.40
  -4  -9  -1   19.07    5.48
  -9  13  -1   24.16    5.39
   4   9   1   10.65    3.17
  -4  -9   2    3.96    3.30
   9 -13  -2    0.78    3.32
 -13   4  -2    3.28    2.60
  13  -4   2    1.55    2.82
   4   9  -2    3.34    2.32
  -9  13   2    3.39    3.74
  13  -4   5   24.36    8.35
  -4  -9   5   31.13    8.78
   4   9  -5   32.74    6.13
  -9  13   5   28.08    9.28
  -9  13   5   30.11    3.30
 -13   4  -5   21.23    3.89
  -9  13   8   78.66    5.30
  -4  -9   8   79.38    7.14
  -4  -9   8   84.28    7.91
   3  10   8   21.88    2.92
   3  10   5    8.46    4.58
 -10  13  -5   14.66    5.43
  10 -13   5   11.35    8.31
  -3 -10  -5    8.30    5.76
  -3 -10  -5   10.51    2.08
 -13   3   5   11.73    2.68
 -13   3   5    8.94    2.69
 -13   3   5   16.07    3.00
   3  10   2   54.08    8.19
  10 -13   2   74.46   12.26
 -13   3   2   80.64   13.40
   3  10  -1  926.18   28.72
  10 -13  -1 1064.15   31.01
  10 -13  -1  923.40   38.28
  13  -3   1  983.26   40.45
 -13   3  -1  997.57   37.53
  -3 -10   1  943.41   41.20
  10 -13  -4  536.39   27.88
 -10  13   4  462.60   30.99
   3  10  -4  451.45   23.70
  -3 -10   4  450.80   32.35
  13  -3   4  570.47   36.70
 -10  13   7  170.29    7.96
 -13   3  -7  184.82   11.07
  -3 -10   7  171.95   11.44
  -3 -10   7  177.46   12.25
  -3 -10  10   52.75    3.02
  -3 -10  10   48.59    3.95
   2  11   9    3.96    1.53
  -2 -11  -9    1.42    1.29
 -13   2   9    5.31    2.28
 -11  13  -9   -0.33    1.94
 -13   2   9    2.55    1.70
   2  11   6  316.26   10.55
 -11  13  -6  320.31   24.72
 -11  13  -6  292.76   13.70
 -13   2   6  330.83   15.33
 -13   2   6  307.21   13.41
 -13   2   6  338.91   14.30
 -13   2   6  309.02   13.58
   2  11   3    3.21    2.65
  -2 -11  -3    5.97    3.40
 -13   2   3    9.30    5.13
 -13   2   3    7.37    5.36
  11 -13   3    5.42    3.23
  -2 -11   0 2125.91   43.30
  11 -13   0 2250.74   63.86
  -2 -11   0 2147.98   62.14
 -13   2   0 2271.81   59.36
   2  11  -3   13.91    3.43
  11 -13  -3   21.56    5.02
 -13   2  -3   17.11    5.98
  -2 -11   3   16.50    5.51
  13  -2   3   21.84    7.85
  -2 -11   6  613.26   45.01
 -11  13   6  614.13   42.04
 -11  13   6  645.33   15.17
   2  11  -6  657.66   36.33
 -13   2  -6  644.49   19.87
  -2 -11   6  608.69   22.18
 -11  13   6  640.83   17.59
 -11  13   9    7.04    1.87
  -2 -11   9    8.19    2.25
  -2 -11   9    7.76    2.77
   1  12  10    1.58    0.97
 -13   1  10    0.22    0.62
 -13   1  10    0.12    0.84
 -13   1   7    7.95    2.57
 -12  13  -7    6.44    2.32
   1  12   7   12.06    2.67
   1  12   4    1.04    3.40
 -12  13  -4    2.66    2.16
  12 -13   4    7.88    7.51
  12 -13   4    3.69    3.62
 -12  13  -1   21.62    4.94
  -1 -12  -1   16.91    4.39
 -13   1   1   20.18    6.66
  12 -13   1   20.44    7.34
   1  12  -2    6.35    3.77
 -13   1  -2    8.02    4.24
  -1 -12   2    9.31    5.28
  13  -1   5   35.40    9.34
  -1 -12   5   40.66    9.76
   1  12  -5   34.57    7.45
 -12  13   5   34.49   11.05
 -12  13   5   38.95    3.83
  12 -13  -5   36.03    7.98
 -13   1  -5   36.48    4.69
 -13   1  -5   27.35    4.27
  -1 -12   5   20.99    3.77
 -12  13   5   26.11    4.13
 -12  13   8   17.95    2.69
  -1 -12   8   17.19    3.54
  -1 -12   8   18.37    4.02
   0  13   8   13.64    2.47
 -13  13  -8   16.02    4.35
 -13  13  -8    8.68    2.44
 -13   0   8   15.20    3.36
 -13   0   8   12.21    2.59
  13 -13   5   14.14    7.38
  13 -13   5   19.30    8.24
   0  13   5   22.94    3.04
   0  13   5   13.06    6.68
 -13   0   5   26.54    4.21
 -13  13  -5   19.96    3.97
 -13   0   5   22.25    4.01
 -13   0   5   20.44    3.65
 -13   0   5   25.95    3.99
 -13  13  -2    5.60    2.67
   0  13   2    5.01    3.80
  13 -13   2    8.83    5.69
 -13   0   2   11.84    5.54
  13 -13  -1   -2.62    2.52
   0  13  -1    3.07    2.78
 -13   0  -1   -3.63    3.79
  13 -13  -1    1.69    3.58
   0 -13   1   -2.03    2.27
   0  13  -4  183.62   16.15
   0 -13   4  191.93   21.11
 -13  13   4  189.97   19.70
  13 -13  -4  202.65   17.37
  13   0   4  238.17   25.72
 -13  13   7    0.78    1.60
   0 -13   7    0.93    2.00
 -13  13   7    0.80    1.33
   0 -13   7    1.41    2.72
 -13  13  10    2.00    0.60
   0 -13  10    1.16    1.06
 -14  13   9   19.87    2.61
 -13  -1  -9   29.17    5.37
 -14  13   9   26.04    2.55
   1 -14   9   24.25    3.72
 -14  13   6   56.67    4.76
   1 -14   6   75.74   16.47
   1 -14   6   54.69    6.87
 -14  13   6   59.44    5.82
 -14  13   3  203.80   18.57
 -13  -1  -3  213.50   21.16
  14 -13   0  132.38   11.66
   1 -14   0  132.37   12.96
 -13  -1   0  127.16   15.67
  14 -13   0  111.64   15.54
   1 -14   0  123.30   15.66
 -14  13  -3  115.65   12.64
   1 -14  -3  114.10   13.49
  -1  14   3  123.21   15.67
  14 -13   3  132.82   18.92
 -14  13  -6   31.73    8.34
   1 -14  -6   31.74    8.45
  -1  14   6   35.91    3.92
 -13  -1   6   33.93    4.67
 -14  13  -6   39.48    5.53
 -13  -1   6   34.57    4.90
 -13  -1   6   38.83    5.56
  -1  14   9  101.32    5.57
 -13  -1   9  108.82    7.30
 -13  -1   9   96.48    4.73
 -13  -1   9  110.97    6.65
 -14  12  10    1.77    0.99
   2 -14  10    2.67    1.31
 -14  12  10    0.78    0.69
 -14  12   7    9.12    2.09
   2 -14   7    6.06    2.71
 -12  -2  -7    8.30    2.40
 -14  12   7    8.80    2.48
  -2  14  -4   98.13   11.93
  14 -12  -4   91.33   10.94
 -14  12   4   89.31   12.82
 -14  12   4   98.13   15.11
  12   2   4  116.93   18.19
 -12  -2  -4  104.47   14.12
  -2  14  -1   21.20    6.35
 -12  -2  -1   18.54    6.08
  14 -12  -1   14.87    5.92
   2 -14   1    9.60    4.84
   2 -14  -2  273.78   17.45
 -14  12  -2  328.88   17.06
  -2  14   2  314.70   24.39
  14 -12   2  316.40   26.60
 -12  -2   2  307.55   26.93
  14 -12   5   14.09    5.44
  14 -12   5    6.76    4.54
  -2  14   5   15.19    2.80
   2 -14  -5    9.02    4.28
 -12  -2   5    9.57    2.53
 -12  -2   5   14.48    3.74
 -12  -2   5   12.07    2.94
 -12  -2   5   13.20    3.28
 -12  -2   5   11.34    2.97
  -2  14   8  109.21    6.59
 -14  12  -8   90.77    7.35
 -12  -2   8  106.19    7.88
 -12  -2   8   93.47    5.80
 -14  11   8   14.37    2.13
 -14  11   8   13.03    2.69
  11   3   5   27.60    7.82
   3 -14   5   38.18   14.49
   3 -14   5   33.38    9.22
  -3  14  -5   40.29    8.61
 -14  11   5   35.65   10.02
  14 -11  -5   35.77    7.01
   3 -14   5   30.15    3.98
 -14  11   5   31.54    4.97
 -14  11   5   38.81    4.54
  14 -11  -2   12.97    3.23
  -3  14  -2   18.45    5.88
  14 -11  -2   17.53    5.84
 -11  -3  -2   18.16    6.15
 -14  11  -1    0.61    1.88
   3 -14  -1    2.13    2.35
 -11  -3   1    4.12    3.58
  14 -11   1    2.63    3.19
 -14  11  -4  188.36   15.04
   3 -14  -4  227.59   19.30
  -3  14   4  213.95   22.04
  14 -11   4  196.09   22.95
 -11  -3   4  264.51   28.76
  -3  14   7   28.82    3.62
 -11  -3   7   27.42    4.45
 -11  -3   7   22.51    4.43
 -14  11  -7   35.25    5.47
 -11  -3   7   30.79    4.45
  -3  14  10    2.10    1.23
 -11  -3  10    1.49    1.27
 -11  -3  10    4.06    1.65
 -14  10   9    1.67    1.35
 -10  -4  -9    5.70    2.86
   4 -14   9    3.66    2.52
   4 -14   6  341.82   32.35
 -14  10   6  318.67    9.90
  -4  14  -6  342.50   26.35
 -14  10   6  323.15   15.25
 -14  10   6  373.93   14.19
 -14  10   3   39.80    7.32
  -4  14  -3   38.80    6.96
  14 -10  -3   31.52    5.64
 -10  -4  -3   53.38   10.58
  14 -10   0  295.08   15.56
   4 -14   0  279.18   17.45
  14 -10   0  297.54   22.84
 -10  -4   0  282.60   23.22
  14 -10   3    2.22    4.03
 -14  10  -3   -0.32    2.25
  -4  14   3   -2.47    4.93
 -10  -4   3    4.10    4.85
  14 -10   3   -2.61    4.98
  -4  14   6   48.89    4.48
 -10  -4   6   41.60    5.64
 -14  10  -6   57.27    6.74
 -10  -4   6   50.10    5.74
 -10  -4   6   55.09    6.04
 -14  10  -9    7.63    2.93
 -10  -4   9    6.93    2.37
 -10  -4   9    4.56    1.28
 -14   9  10    1.24    1.07
   5 -14  10    3.64    1.56
 -14   9   7   54.06    4.08
 -14   9   7   58.97    6.56
 -14   9   7   57.21    5.72
 -14   9   4   54.51    9.05
  -9  -5  -4   93.19   14.57
 -14   9   1  112.47    9.13
  -5  14  -1  145.85   13.06
   5 -14   1  106.02   12.06
  -9  -5  -1  131.70   16.10
  14  -9  -1  138.13   14.59
 -14   9  -2  660.27   21.29
  -5  14   2  651.35   36.34
  -9  -5   2  658.76   37.43
  14  -9   2  712.83   37.82
  14  -9   5  123.43   17.85
  -9  -5   5  142.76   10.23
  -5  14   5  146.94    7.29
  -5  14   5  146.22   20.16
  -9  -5   5  147.68    9.67
  -9  -5   5  153.31   10.21
 -14   9  -5  175.66   10.37
  -9  -5   5  156.04    9.84
  -9  -5   5  130.45    8.32
  -9  -5   5  161.90   10.22
  -9  -5   5  135.31    9.26
  -5  14   8    2.17    1.99
  14  -9   8    3.45    1.86
  -9  -5   8    1.52    1.60
 -14   9  -8    2.07    2.48
  -9  -5   8    1.50    1.73
 -14   8   8    6.34    1.51
 -14   8   8    5.08    1.81
  -6  14  -5    6.47    4.66
   6 -14   5    4.30    5.17
   6 -14   5   -0.38    2.24
  -8  -6  -5    2.94    1.51
 -14   8   5    3.74    2.01
  -6  14  -2  421.80   24.15
 -14   8   2  366.07   18.33
   6 -14   2  392.82   28.95
  -8  -6  -2  446.50   30.04
  14  -8  -2  457.75   25.14
  -8  -6   1   -0.43    2.54
  14  -8   1   -1.27    2.96
  -6  14   4    4.99    4.53
  14  -8   4   16.19    5.31
  14  -8   4   18.02    7.16
  -8  -6   4   16.08    7.37
  -6  14   7  191.73    8.48
 -14   8  -7  214.09   12.66
 -14   8  -7  223.36   12.98
  -8  -6   7  195.16   12.08
  -8  -6   7  192.84   11.40
  -6  14  10   30.64    2.94
  -8  -6  10   32.28    2.93
  -7  14  -9   32.90    4.63
   7 -14   9   25.49    4.47
   7 -14   6    0.31    8.49
  -7  14  -6    5.34    2.61
 -14   7   6    0.47    4.21
 -14   7   6    4.27    1.99
  -7  -7  -3    0.79    2.53
   7 -14   0   32.54    6.45
 -14   7   0   34.01    7.55
  -7  -7   0   35.16    8.31
  14  -7   0   32.70    7.18
   7 -14  -3  172.25   16.39
  -7  -7   3  193.76   19.53
  14  -7   3  173.61   19.35
  -7  -7   3  162.79   18.72
  -7  14   6   29.00    3.22
   7 -14  -6   30.30    7.95
  -7  14   6   38.06   12.28
 -14   7  -6   40.18    5.46
  -7  -7   6   33.42    5.38
  -7  -7   6   35.38    4.96
  -7  -7   6   33.10    4.96
  -7  14   9   57.60    4.37
  -7  -7   9   65.00    6.36
  -7  -7   9   61.25    5.44
 -14   6  10   28.35    2.42
 -14   6   7   52.37    5.77
  -8  14  -7   65.76    8.02
 -14   6   7   63.86    6.42
  -6  -8  -4   59.98   12.66
   6   8   4   41.00    7.72
  -6  -8  -1    8.31    4.05
 -14   6   1    5.68    3.45
   8 -14   1    7.30    5.23
  14  -6  -1    9.43    4.29
   8 -14   1    6.99    5.25
  -8  14  -1    7.18    3.93
   6   8   1    3.81    1.70
  -6  -8  -1    4.94    2.05
  -6  -8   2    1.00    3.77
  14  -6   2    1.29    3.44
 -14   6  -2    1.17    2.48
  -6  -8   2    2.78    2.44
   6   8  -2    1.06    2.72
   8 -14  -2    4.79    3.90
  14  -6   5   30.50    8.91
  -8  14   5   53.75   14.19
  -8  14   5   32.44    3.51
   8 -14  -5   36.32    7.84
  -6  -8   5   34.11    5.01
  -6  -8   5   29.00    4.29
 -14   6  -5   33.04    4.56
 -14   6  -5   35.30    4.64
  -6  -8   5   30.82    4.75
  -8  14   8    3.95    2.07
 -14   6  -8   -0.25    2.20
  -6  -8   8    3.05    2.24
  -6  -8   8    2.03    1.87
   5   9   8   31.68    3.19
 -14   5   8   30.88    4.46
 -14   5   8   27.09    3.95
  -9  14  -5    0.03    2.96
   9 -14   5    1.94    4.35
   9 -14   5    8.35    2.96
 -14   5   5    4.29    1.84
 -14   5   5    6.90    2.45
 -14   5   5    6.09    2.40
  -9  14  -2   65.90    9.22
  -5  -9  -2   50.95    5.87
   5   9   2   46.45    6.92
  14  -5  -2   70.13    9.58
   9 -14   2   64.01   11.17
  14  -5   1  214.48   19.06
  -5  -9   1  201.34   19.70
 -14   5  -1  213.65   17.31
  -5  -9   4  297.81   21.64
  -9  14   4  319.64   27.03
   5   9  -4  319.78   18.86
  14  -5   4  367.86   29.40
  -5  -9   4  351.09   29.57
  -9  14   7  151.54    7.65
 -14   5  -7  174.63   10.87
  -5  -9   7  168.61   11.33
  -5  -9   7  161.47   11.08
  -9  14  10   61.47    3.63
 -14   5 -10   45.23    4.12
 -10  14  -9    9.67    2.98
 -14   4   9    4.89    1.90
 -14   4   9    5.09    1.48
 -14   4   9    6.01    1.87
  10 -14   6   93.57   18.63
 -10  14  -6   92.43   13.42
  -4 -10  -6   94.41    6.81
 -14   4   6  104.97    8.72
 -10  14  -6   68.96    6.51
 -14   4   6   96.59    7.66
   4  10   3    2.76    2.61
 -10  14  -3    2.62    3.06
  -4 -10   0   -0.74    3.05
 -14   4   0    0.64    2.73
  14  -4   0    0.40    2.87
  10 -14   0   -1.43    3.22
  10 -14   0    7.87    4.67
  -4 -10   3   74.68   12.14
  14  -4   3   97.58   15.21
   4  10  -3   63.79    8.00
  -4 -10   3   74.26   10.38
 -10  14   3   74.64   11.97
 -10  14   6 1057.12   57.63
  10 -14  -6 1075.30   45.12
 -10  14   6 1083.05   20.03
   4  10  -6 1162.08   47.12
 -14   4  -6 1091.17   26.12
 -14   4  -6 1055.24   26.01
  -4 -10   6 1021.75   26.81
  -4 -10   6  970.95   25.49
  -4 -10   6 1081.21   29.44
  -4 -10   9    0.53    1.36
  -4 -10   9   -0.95    1.60
 -14   3  10    3.17    1.13
 -14   3  10    2.84    0.90
   3  11   7   77.51    5.01
 -14   3   7   78.50    6.87
 -14   3   7   76.52    6.68
 -14   3   4    1.04    3.30
 -11  14  -4   -0.49    2.77
   3  11   4   -0.24    3.91
  -3 -11  -4   -0.31    3.13
 -14   3   1   99.53   13.81
  11 -14   1   89.76   14.41
  14  -3  -1   97.98   11.85
  -3 -11  -1   93.41   13.60
 -11  14  -1  112.19   11.62
  -3 -11  -1   85.79    8.15
   3  11   1   67.71    9.30
  -3 -11   2   12.96    5.74
 -14   3  -2   13.14    5.10
  14  -3   2   14.31    6.70
  -3 -11   2   12.37    4.59
   3  11  -2   12.75    4.02
  11 -14  -2   10.44    3.80
 -11  14   2    8.68    3.36
  -3 -11   5   34.51   10.08
  14  -3   5   34.75    9.25
  -3 -11   5   39.28    9.44
   3  11  -5   30.67    7.04
 -11  14   5   37.29    3.68
 -14   3  -5   34.64    4.58
  -3 -11   5   31.48    4.79
  -3 -11   5   32.16    5.28
 -14   3  -5   38.92    5.10
 -11  14   8   14.85    2.54
   2  12   8   15.36    2.53
 -14   2   8   16.61    3.15
 -12  14  -8   14.94    3.30
 -14   2   8   14.12    2.62
  12 -14   5   25.23    9.31
  12 -14   5   43.77   11.97
 -12  14  -5   26.38    6.65
   2  12   5   30.81    3.36
   2  12   5   12.14    5.66
  12 -14   5   30.59    4.94
 -14   2   5   28.34    4.21
  -2 -12  -5   33.97    3.98
 -12  14  -5   26.64    4.78
 -14   2   5   28.73    3.98
 -14   2   5   27.01    4.02
 -14   2   5   33.25    4.29
 -12  14  -2  239.14   16.32
  -2 -12  -2  187.41   13.63
  14  -2  -2  216.88   17.25
  12 -14   2  223.30   23.00
 -14   2   2  252.64   24.89
   2  12  -1   22.64    5.63
  12 -14  -1   24.84    5.01
  -2 -12   1   23.25    7.80
 -14   2  -1   22.62    6.11
  14  -2   1   23.49    7.88
  -2 -12   4    0.98    4.81
   2  12  -4    0.46    2.14
  12 -14  -4   -2.00    3.52
  14  -2   4   -6.15    6.70
 -12  14   7    3.30    1.91
  -2 -12   7    4.26    2.71
 -14   2  -7    6.69    2.54
 -12  14  10   10.10    1.52
  -2 -12  10   10.92    1.50
  -2 -12  10   10.77    1.91
 -12  14  10   12.44    1.38
   1  13   9   24.82    2.74
 -14   1   9   24.25    3.58
 -13  14  -9   26.09    3.97
 -14   1   9   24.23    2.39
 -14   1   9   26.10    3.20
   1  13   6    0.85    1.76
 -14   1   6    0.16    1.76
 -13  14  -6    2.17    2.71
 -14   1   6   -0.38    1.82
 -14   1   6   -0.82    1.63
 -14   1   6    3.87    2.03
 -14   1   3   45.14   11.98
  13 -14   3   33.15   10.40
   1  13   3   29.82    8.12
  -1 -13  -3   35.39    6.94
  13 -14   0  493.97   33.73
  -1 -13   0  560.93   33.56
 -14   1   0  582.50   32.81
  -1 -13   0  564.44   25.16
  13 -14   0  627.07   26.12
 -14   1  -3  101.00   14.25
  14  -1   3  117.82   17.99
 -13  14   3  102.94   13.98
  13 -14  -6  198.74   19.53
  -1 -13   6  234.39   25.92
 -13  14   6  235.35    9.63
  -1 -13   6  215.79   13.52
 -13  14   9  175.66    6.91
  -1 -13   9  187.68    7.33
  -1 -13   9  192.52    9.48
 -13  14   9  196.63    7.27
  -1 -13   9  201.73   10.32
   0  14  10    3.74    1.01
 -14  14 -10    4.50    1.48
 -14   0  10    4.33    1.39
   0  14   7   39.53    4.38
 -14  14  -7   33.58    5.28
 -14   0   7   37.07    4.73
 -14   0   7   40.56    4.28
  14 -14   4   57.47   13.48
 -14   0   4   67.75    6.99
 -14  14  -4   66.66   10.46
   0  14   4   57.54   10.60
  14 -14   4   91.27   16.03
   0 -14  -4   60.81   11.12
   0 -14  -4   68.26    5.75
 -14   0   4   75.41    7.07
 -14   0   4   90.79    7.64
 -14   0   4   77.59    6.66
 -14   0   4   73.67    6.24
   0 -14  -1  113.89   15.69
  14 -14   1  114.02   16.70
 -14   0   1  123.70   16.44
 -14  14  -1  115.32   11.37
 -14   0  -2    6.11    4.36
   0 -14   2    6.53    3.98
  14 -14  -2    1.28    4.48
   0  14  -2    5.24    2.95
  14 -14  -2    7.38    3.23
 -14  14   2    4.15    3.33
   0 -14   5   13.89    7.93
  14   0   5   25.68    9.85
 -14  14   5   30.86    3.68
   0 -14   5   24.76   11.77
   0  14  -5   34.39    8.56
 -14  14   5   30.83    9.46
  14 -14  -5   24.21    7.10
 -14   0  -5   27.43    4.11
 -14  14   8   28.89    4.37
   0 -14   8   20.59    4.07
 -14   0  -8   20.71    3.51
   0 -14   8   24.51    4.64
   1 -15  10   10.70    1.51
 -15  14  10   13.32    1.29
   1 -15   7    8.18    3.43
   1 -15   4  119.55   18.29
   1 -15   4   95.96    6.20
 -15  14   4   96.29   14.19
  14   1   4  115.80   18.79
 -15  14   4   92.43    6.18
  -1  15  -1   17.32    5.96
 -14  -1  -1   22.80    7.36
  15 -14  -1   14.78    6.25
 -15  14  -2   94.69   10.52
  -1  15   2   95.02   14.71
 -14  -1   2  101.42   16.49
  15 -14   2   93.10   15.67
 -14  -1   5    0.03    3.62
  15 -14   5    1.35    6.48
  -1  15   5   -2.58    3.04
  15 -14   5   -7.72    8.40
 -15  14  -5    0.41    3.23
  -1  15   5   -0.02    4.69
 -14  -1   5    1.14    1.98
 -14  -1   5   -1.08    1.29
 -14  -1   5   -1.22    1.43
 -14  -1   5    0.66    1.50
 -14  -1   5    1.38    1.55
 -14  -1   5   -1.45    1.24
  -1  15   8   17.83    3.09
 -14  -1   8   20.02    3.43
 -15  14  -8   15.29    2.92
 -14  -1   8   14.97    2.05
 -14  -1   8   17.63    2.98
 -15  13   8    4.36    1.70
   2 -15   8    0.11    2.13
   2 -15   8    2.16    2.49
 -15  13   5  225.35   22.73
  15 -13  -5  224.28   18.92
   2 -15   5  272.07   28.05
   2 -15   5  247.25   10.87
  13   2   5  270.52   27.54
 -15  13   5  251.05    9.47
 -15  13   5  296.61   12.73
  -2  15  -2    0.74    3.98
  15 -13  -2    3.17    2.51
 -15  13   2    3.66    3.96
  15 -13  -2   -1.21    3.67
 -13  -2  -2   -1.63    4.37
   2 -15  -1   64.69    8.80
 -13  -2   1   69.16   12.43
  15 -13   1   73.30   12.48
 -13  -2   4  119.73   17.69
  15 -13   4   80.21   15.58
 -15  13  -4   74.67    8.42
 -13  -2   4  110.04   19.67
 -13  -2   4   81.63    7.72
   2 -15  -4   85.28   13.56
  15 -13   4  110.64   16.62
 -13  -2   4  113.34    8.21
 -13  -2   4   99.95    8.39
 -13  -2   4  100.71    8.05
 -13  -2   4   92.66    7.13
 -13  -2   4   88.27    6.70
 -13  -2   4   94.52    7.30
 -15  13  -7   50.28    6.19
 -13  -2   7   44.22    5.13
 -13  -2   7   49.38    5.46
  -2  15  10    6.94    1.34
 -13  -2  10    9.29    1.54
 -15  12   9    5.83    1.75
 -12  -3  -9    6.26    2.35
   3 -15   6    7.03    6.73
 -15  12   6    5.81    1.88
 -15  12   6    6.15    2.09
  15 -12  -3  176.72   13.71
 -15  12   3  181.81   16.37
 -12  -3  -3  207.49   21.47
   3 -15   0  304.92   20.21
  15 -12   0  274.65   16.31
  15 -12   0  288.04   23.53
 -12  -3   0  287.74   24.64
   3 -15   0  233.94   22.31
 -15  12  -3   30.03    6.35
   3 -15  -3   34.74    7.36
  -3  15   3   37.86    9.57
  15 -12   3   37.22   10.22
 -12  -3   3   40.78   11.75
 -12  -3   3   42.85    9.83
  -3  15   6   40.77    4.46
   3 -15  -6   31.72    9.28
 -12  -3   6   32.56    5.05
 -12  -3   6   32.53    4.36
 -15  12  -6   39.02    5.59
 -12  -3   6   37.09    5.04
 -12  -3   6   32.99    4.73
  -3  15   9   -1.37    1.75
 -12  -3   9    0.91    1.49
 -15  12  -9    3.53    2.42
 -12  -3   9    0.15    0.81
 -15  11  10   22.21    1.92
   4 -15  10   11.08    1.95
 -15  11   7    0.80    1.23
   4 -15   7    0.40    2.38
 -15  11   7    0.15    1.22
 -15  11   4   43.68    9.03
  15 -11  -4   33.14    6.04
   4 -15   4   34.21   11.57
 -11  -4  -4   46.87   10.29
  -4  15  -1  239.49   18.55
 -11  -4  -1  217.76   21.40
  15 -11  -1  201.69   18.82
   4 -15   1  160.51   17.45
 -15  11  -2  178.47   12.32
  -4  15   2  179.13   20.01
 -11  -4   2  181.43   20.72
  15 -11   2  220.84   23.14
 -11  -4   5  178.79   11.74
  15 -11   5  147.85   20.88
  -4  15   5  192.39    8.91
   4 -15  -5  189.52   19.72
  -4  15   5  177.95   23.34
 -11  -4   5  193.27   10.88
 -15  11  -5  211.41   12.36
 -11  -4   5  185.09   11.28
 -11  -4   5  245.26   12.96
 -11  -4   5  183.56   10.30
 -11  -4   5  175.92   10.91
 -11  -4   5  193.08   10.97
 -11  -4   8    5.65    2.28
 -15  11  -8    3.73    2.81
 -15  11  -8   -1.23    2.55
 -11  -4   8    5.81    2.37
 -15  10   8   -0.26    1.23
 -10  -5  -8    0.47    1.54
 -15  10   8    0.29    1.23
 -10  -5  -5   25.27    8.70
   5 -15   5   16.12    8.35
   5 -15   5   34.44   10.57
  -5  15  -5   27.25    7.11
   5 -15   5   26.95    3.89
 -15  10   5   26.14    4.82
 -10  -5  -5   34.70    4.58
 -15  10   5   32.26    4.42
  -5  15  -2   63.21    9.14
  15 -10  -2   47.37    5.58
 -15  10   2   45.68    7.05
 -10  -5  -2   54.12   10.82
  15 -10  -2   52.96    9.37
   5 -15  -1   50.91    8.07
 -10  -5   1   50.44   10.67
  15 -10   1   53.76   10.63
  -5  15   4   -2.82    6.46
   5 -15  -4   -1.60    3.04
 -10  -5   4   -1.47    5.71
  15 -10   4   -1.66    5.13
  -5  15   7   26.43    3.51
 -15  10  -7   26.00    5.18
 -10  -5   7   21.46    4.01
 -10  -5   7   22.12    3.92
  -5  15  10    0.99    1.10
 -10  -5  10    1.84    0.83
  -6  15  -9    4.01    1.91
 -15   9   9    2.16    1.39
   6 -15   9    1.69    2.12
   6 -15   6   13.90    8.22
 -15   9   6   18.48    3.66
 -15   9   6   21.98    3.77
  -6  15  -3    2.00    3.82
  -9  -6  -3   -2.70    4.54
   6 -15   0  336.02   20.35
  15  -9   0  347.00   24.75
  -9  -6   0  316.79   25.62
   6 -15  -3   27.26    7.39
  -9  -6   3   38.72    9.73
  15  -9   3   34.35    9.48
  -6  15   6  233.16    9.53
  -9  -6   6  230.98   12.69
 -15   9  -6  238.36   13.11
  -9  -6   6  224.12   13.14
 -15   9  -6  248.67   13.47
  -9  -6   6  233.20   12.45
  -9  -6   9   12.56    2.41
  -9  -6   9   13.83    2.66
  -8  -7 -10   31.10    2.71
 -15   8  10   45.05    2.93
  -8  -7  -7  141.57    8.55
 -15   8   7  122.97    8.94
 -15   8   7  127.51    8.63
  -7  15  -4    1.80    3.66
  -8  -7  -4    9.25    5.74
  -7  15  -1  187.80   15.93
   7 -15   1  155.58   18.61
  15  -8  -1  176.20   16.73
  -8  -7  -1  168.38   18.46
  -7  15   2    6.96    5.85
   7 -15  -2    4.59    2.81
  15  -8   2   12.20    5.93
  -8  -7   2    9.59    5.11
  15  -8   5   28.52    8.95
  -8  -7   5   24.95    4.64
  -7  15   5   36.71   11.85
  -7  15   5   28.79    3.53
  -8  -7   5   23.41    4.08
  -8  -7   5   23.02    4.44
  -8  -7   5   27.72    4.76
 -15   8  -5   26.99    4.34
  -8  -7   5   24.23    3.78
  -8  -7   5   24.89    4.13
  -7  15   8   12.29    2.77
 -15   8  -8   11.96    3.87
  -8  -7   8    9.48    2.54
  -8  -7   8   10.37    3.23
 -15   7   8   72.83    6.80
 -15   7   8   66.76    5.95
  -7  -8  -5    9.12    6.19
  -8  15  -5    7.89    4.01
   8 -15   5    9.12    7.31
   8 -15   5    2.55    2.18
 -15   7   5    5.77    2.34
  -7  -8  -5    7.60    2.10
 -15   7   5    9.97    3.08
  -8  15  -2   16.37    5.09
  -7  -8  -2   17.30    6.51
  15  -7  -2   12.70    4.21
   8 -15  -1  145.49   13.13
  15  -7   1  141.49   15.92
 -15   7  -1  134.51   14.33
  -7  -8   1  140.63   17.67
  -8  15   4  652.80   42.08
   8 -15  -4  722.22   35.23
  15  -7   4  731.46   43.22
  -8  15   7   22.99    3.08
  -7  -8   7   24.63    4.55
 -15   7  -7   28.67    5.12
 -15   7  -7   22.05    4.29
  -7  -8   7   27.70    4.71
  -8  15  10    9.45    1.66
  -7  -8  10   11.89    1.86
 -15   7 -10    8.90    1.99
  -7  -8  10   12.18    1.87
  -9  15  -9   11.56    3.40
   9 -15   9    3.80    2.55
 -15   6   9    9.79    2.21
  -6  -9  -6   20.65    8.30
   9 -15   6   32.95    9.89
  -6  -9  -6   41.38    4.83
 -15   6   6   36.38    4.93
 -15   6   6   38.00    4.94
   9 -15   3   12.71    6.31
   9 -15   0   74.21    9.83
  -6  -9   0   64.65   11.54
 -15   6   0   75.02   12.02
  15  -6   0   69.47   11.24
   9 -15  -3  132.47   15.68
  15  -6   3  136.11   17.63
  -6  -9   3  146.74   17.54
  -6  -9   3  124.45   16.44
  -9  15   6  191.21    8.59
 -15   6  -6  197.59   11.28
 -15   6  -6  207.29   11.86
  -6  -9   6  191.45   12.20
  -6  -9   6  186.96   11.72
  -6  -9   6  188.58   12.03
  -9  15   9   36.65    3.73
  -6  -9   9   33.97    3.76
  -6  -9   9   39.42    4.47
 -15   5  10   15.85    1.64
 -15   5   7    4.78    2.07
  -5 -10  -4    2.02    3.68
  10 -15   4   -2.03    4.12
  -5 -10  -4    1.45    2.47
 -10  15  -1   54.32    8.90
   5  10   1   31.49    5.49
  -5 -10  -1   43.82    5.63
  15  -5  -1   48.19    8.36
 -15   5   1   59.40   10.78
  -5 -10  -1   48.61   10.04
   5  10  -2   23.39    4.04
  10 -15  -2   27.32    6.36
 -10  15   2   15.91    6.74
  -5 -10   2   19.36    6.67
 -15   5  -2   16.57    5.32
  15  -5   2   22.27    7.80
  15  -5   5   43.14   11.09
 -10  15   5   35.14   10.77
 -10  15   5   49.39    4.49
  10 -15  -5   47.40    9.19
 -15   5  -5   47.67    5.37
  -5 -10   5   44.81    6.04
 -15   5  -5   50.31    5.53
  -5 -10   5   34.75    4.78
  -5 -10   5   45.79    5.91
  -5 -10   5   41.89    5.56
  -5 -10   8   26.24    3.02
 -10  15   8   28.08    3.56
  -5 -10   8   29.31    4.35
  -5 -10   8   31.64    4.72
   4  11   8   19.22    2.66
 -15   4   8   17.96    3.33
 -15   4   8   18.01    3.22
 -15   4   8   19.45    2.95
  11 -15   5   62.78   15.34
 -11  15  -5   41.80    8.59
  -4 -11  -5   32.43    7.45
  11 -15   5   48.72    5.66
 -15   4   5   64.23    7.12
 -15   4   5   48.64    5.35
 -15   4   5   61.72    5.90
 -11  15  -2    3.78    2.98
   4  11   2    0.73    2.21
 -15   4   2    3.48    3.50
  15  -4  -2    0.00    2.65
  11 -15  -1   28.88    5.79
  -4 -11   1   24.84    7.84
 -15   4  -1   24.42    6.79
  11 -15  -1   21.11    7.71
  15  -4   1   29.56    8.33
   4  11  -4  163.97   14.06
  11 -15  -4  190.31   19.01
  -4 -11   4  189.50   19.87
 -11  15   4  208.23   23.02
  15  -4   4  229.68   24.97
 -11  15   7  424.51   13.08
  -4 -11   7  412.99   17.89
 -15   4  -7  419.36   16.61
  -4 -11   7  468.02   19.93
 -11  15  10    2.38    0.93
 -15   4 -10    2.64    1.28
   3  12   9   14.07    2.11
 -12  15  -9   16.74    3.43
 -15   3   9   12.83    2.62
 -15   3   9   17.45    2.19
 -15   3   9   15.18    2.54
   3  12   6   37.23    3.80
  12 -15   6   33.68   11.79
  -3 -12  -6   37.22    4.35
 -15   3   6   33.54    4.56
 -12  15  -6   32.90    5.13
 -15   3   6   36.71    4.86
 -15   3   6   34.17    4.66
 -12  15  -3   -1.85    2.49
  12 -15   0    9.20    4.06
 -15   3   0   11.41    4.83
  15  -3   0    8.70    4.85
  -3 -12   0    8.52    3.96
  12 -15  -3   70.50   10.65
 -12  15   3   59.81   11.43
  -3 -12   3   55.75   11.67
  -3 -12   6 1271.24   66.02
 -12  15   6 1225.84   22.38
  12 -15  -6 1153.13   48.52
 -15   3  -6 1168.33   26.61
  -3 -12   6 1135.33   31.11
  -3 -12   6 1062.18   29.91
 -12  15   9    7.49    1.87
  -3 -12   9    9.98    2.23
 -15   3  -9    9.47    2.10
 -12  15   9   10.81    1.64
  -3 -12   9   11.54    2.67
 -15   2  10    1.76    0.62
 -15   2  10    1.27    0.73
 -15   2   7    1.56    1.70
 -15   2   7    0.64    1.62
 -15   2   7    0.00    1.76
   2  13   4   -1.04    4.86
 -15   2   4   -1.04    1.75
 -15   2   4   -1.16    1.55
 -15   2   4    2.52    1.97
 -15   2   4   -1.49    1.27
  13 -15   1   81.35   14.12
  15  -2  -1  101.17   13.34
  -2 -13  -1   83.57   13.81
 -15   2   1  100.71   14.94
 -13  15  -1   81.06   10.65
  -2 -13  -1   81.97    8.94
  -2 -13   2    4.41    3.54
 -15   2  -2   11.10    5.01
  15  -2   2   10.74    6.03
  13 -15  -2    8.88    4.94
   2  13  -2    9.09    3.04
  13 -15  -2   13.70    3.96
  15  -2   5  219.86   25.62
   2  13  -5  183.48   18.02
  13 -15  -5  214.78   20.99
  -2 -13   5  218.78   23.22
 -13  15   5  207.70   23.59
 -15   2  -5  212.80   11.14
 -15   2  -5  189.10   10.83
  -2 -13   5  202.73   12.51
  -2 -13   5  134.22    9.65
 -13  15   8   29.53    3.56
 -15   2  -8   25.00    4.07
  -2 -13   8   31.88    4.45
  -2 -13   8   33.82    5.10
   1  14   8    6.85    1.64
 -14  15  -8    9.34    2.89
 -14  15  -8    9.25    2.96
 -15   1   8    9.49    2.63
 -15   1   8    8.38    2.32
 -15   1   8    8.55    1.78
 -14  15  -5    9.01    4.08
  14 -15   5    2.12    2.64
 -15   1   5   10.77    3.05
 -15   1   5    5.36    1.88
 -14  15  -5    8.39    3.42
 -15   1   5    9.15    2.75
 -15   1   5    9.14    2.07
 -15   1   5    6.08    2.39
  14 -15   2   53.65   12.66
  15  -1  -2   55.67    9.51
 -15   1   2   57.42   12.75
 -14  15  -2   49.28    7.82
  -1 -14  -2   55.01    8.22
   1  14   2   47.61    9.63
 -15   1  -1  119.58   16.09
  -1 -14   1  109.36   15.62
  14 -15  -1  127.10   11.50
  -1 -14   4  182.82   20.39
 -14  15   4  177.95   19.83
 -15   1  -4  154.49    9.50
  -1 -14   7    2.23    1.72
  -1 -14  10    2.59    1.03
   0  15   9    2.26    1.31
 -15   0   9    1.77    1.48
 -15  15  -9    2.41    1.93
 -15   0   9    2.29    0.84
 -15   0   9    2.47    1.25
 -15   0   6   85.37    8.01
 -15   0   6   98.75    7.69
 -15  15  -6   99.89    8.76
 -15   0   6   94.88    6.20
 -15   0   6   94.90    8.03
 -15   0   3   34.98   11.64
  15 -15   3   44.89   13.00
   0  15   3   18.78    6.59
 -15  15  -3   17.41    5.48
   0 -15   0  141.31   17.76
  15 -15   0  122.28   17.97
 -15   0   0  147.00   17.83
   0 -15   0  148.45   15.37
  15 -15   0  139.60   13.51
 -15   0  -3  101.81   15.33
  15   0   3  121.61   19.36
   0  15  -3   92.95   12.12
  15 -15  -3  100.12   11.07
 -15  15   3   99.62   13.52
 -15  15   6   83.95    6.19
   0 -15   6   78.61    8.46
   0 -15   9   45.06    3.50
 -15  15   9   36.64    2.71
 -15  15   9   43.28    2.91
   0 -15   9   41.33    4.56
 -16  15   8    5.02    1.91
 -15  -1  -8    6.24    2.17
   1 -16   8    5.95    2.31
 -16  15   8    5.36    1.38
   1 -16   8    4.74    2.88
  15   1   5    2.28    5.01
 -15  -1  -5    0.87    1.44
   1 -16   5   -1.20    4.85
  16 -15  -5    9.65    7.83
 -16  15   5    7.22    3.05
  -1  16  -2  344.73   23.29
  16 -15  -2  353.45   19.71
 -16  15   2  350.48   24.64
 -15  -1  -2  363.07   29.54
   1 -16  -1  882.74   34.07
  16 -15   1  832.52   47.78
   1 -16  -1  832.86   45.42
 -15  -1   1  899.33   47.45
  -1  16   4   37.29    3.84
  16 -15   4   28.95    9.80
 -15  -1   4   34.43    5.12
  -1  16   4   36.15    9.85
  16 -15   4   40.13   10.92
 -16  15  -4   29.32    7.59
   1 -16  -4   43.46    9.52
 -15  -1   4   35.19    4.68
 -15  -1   4   38.18    5.35
 -15  -1   4   36.56    4.56
 -15  -1   4   36.52    4.74
 -15  -1   4   32.41    4.47
 -15  -1   4   47.57    5.99
 -15  -1   4   36.55    3.66
  -1  16   7   31.70    4.35
 -16  15  -7   27.64    4.86
 -15  -1   7   28.72    4.21
 -15  -1   7   27.56    3.06
 -15  -1   7   28.73    3.88
 -16  14   9   27.18    2.31
 -16  14   9   36.04    2.74
   2 -16   9   33.64    4.37
 -14  -2  -6   15.66    3.37
 -16  14   6   14.31    2.93
  -2  16  -3   79.61   11.27
 -16  14   3   75.42   11.23
 -14  -2  -3   85.10   14.30
   2 -16   0  133.28   14.51
 -14  -2   0  122.60   16.62
   2 -16   0  110.28   15.96
  16 -14   0  112.26   16.78
 -16  14  -3   18.32    5.50
  16 -14   3   17.08    7.19
 -14  -2   6    0.65    1.48
 -16  14  -6   -1.96    2.80
 -14  -2   6    0.22    1.89
 -14  -2   6   -1.58    2.07
 -14  -2   6    2.22    1.58
  -2  16   9   17.05    2.23
 -16  14  -9   22.14    3.41
 -14  -2   9   24.53    3.28
 -14  -2   9   24.62    3.06
 -16  13  10    0.30    0.54
 -16  13   7   91.01    5.76
   3 -16   7   71.67    8.33
 -13  -3  -4   -5.83    6.08
   3 -16   4    2.52    1.96
 -16  13   4   -6.95    6.43
 -13  -3  -4    1.58    1.67
 -16  13   4   -0.67    1.43
  -3  16  -1    8.96    4.74
  16 -13  -1    5.07    2.38
 -16  13   1    8.54    5.42
 -13  -3  -1    7.91    5.86
  16 -13  -1    1.47    3.34
   3 -16   1   11.54    6.69
 -16  13  -2    4.48    2.89
  -3  16   2    6.03    4.98
  16 -13   2    8.58    5.36
 -13  -3   2    6.75    4.78
  16 -13   5   46.17   13.28
 -16  13  -5   23.81    5.48
   3 -16  -5   54.30   12.01
 -16  13  -5   47.24    5.94
 -13  -3   5   42.36    5.82
 -13  -3   5   44.77    6.04
 -13  -3   5   51.97    5.86
 -13  -3   5   45.70    5.74
 -13  -3   5   46.03    5.51
 -13  -3   5   45.35    5.33
  -3  16   8    1.26    1.86
 -13  -3   8   -0.94    1.49
 -16  13  -8    0.35    2.04
 -16  13  -8    1.18    2.73
 -13  -3   8   -0.64    1.72
 -13  -3   8   -0.30    0.72
 -16  12   8   85.27    5.70
  12   4   5  122.47   18.79
  -4  16  -5  130.85   16.69
   4 -16   5  144.27   20.88
   4 -16   5  128.49    8.01
 -12  -4  -5  145.17    8.71
 -16  12   5  154.42    9.39
  -4  16  -2  125.36   13.53
  16 -12  -2  125.60    9.64
 -16  12   2  106.36   11.43
 -12  -4  -2  143.27   18.55
  16 -12  -2  114.07   14.59
   4 -16  -1  406.77   22.73
 -12  -4   1  385.49   29.99
  16 -12   1  409.20   30.42
 -12  -4   4  216.54   27.35
  -4  16   4  188.88    9.02
 -12  -4   4  189.41   11.54
  16 -12   4  167.42   21.92
  -4  16   4  217.45   24.52
 -12  -4   4  182.20   10.66
 -16  12  -4  209.96   11.20
 -12  -4   4  183.07   11.03
 -12  -4   4  187.74   10.69
 -12  -4   4  187.11   10.12
 -12  -4   4  178.09    9.78
 -12  -4   4  194.26   10.53
  -4  16   7   74.31    6.23
 -16  12  -7   72.57    8.17
 -16  12  -7   72.71    7.61
 -12  -4   7   62.37    6.29
 -12  -4   7   52.65    6.06
 -12  -4   7   62.81    6.53
  -4  16  10    3.35    1.30
 -12  -4  10    4.41    1.23
 -12  -4  10    7.78    1.31
 -16  11   9    7.32    1.56
   5 -16   9    3.27    1.52
 -16  11   6    1.08    1.48
  -5  16  -3    5.82    5.27
 -11  -5  -3    4.16    2.43
   5 -16   0 1122.93   39.86
 -11  -5   0 1058.49   49.03
  16 -11   0 1057.31   46.63
  -5  16   3   30.43    9.56
 -11  -5   3   29.34    9.11
 -11  -5   3   32.89    8.83
  16 -11   3   22.12    8.52
 -11  -5   6    5.24    2.44
 -11  -5   6    7.16    3.52
 -11  -5   6    8.12    2.73
  -5  16   9    7.17    2.13
 -16  11  -9    8.56    2.62
 -11  -5   9    5.84    2.15
 -11  -5   9    7.82    2.07
 -10  -6 -10    0.50    0.83
 -16  10  10    1.71    0.69
 -10  -6  -7   15.50    3.08
 -16  10   7   13.55    3.04
 -10  -6  -4   10.25    5.49
   6 -16   4   10.75    2.46
  -6  16  -4   13.97    4.98
 -16  10   4   16.22    3.28
 -16  10   4   17.03    3.40
 -16  10   4   16.96    3.17
  -6  16  -1  507.66   27.34
 -10  -6  -1  432.54   31.43
  16 -10  -1  430.66   28.09
   6 -16  -2  188.27   15.83
  -6  16   2  185.19   21.24
  16 -10   2  186.66   20.82
 -10  -6   2  191.90   21.79
 -10  -6   5  121.22    9.66
  16 -10   5  100.06   17.24
   6 -16  -5  138.34   17.74
  -6  16   5  129.64   21.46
 -10  -6   5  121.24    9.06
 -16  10  -5  139.29    9.63
 -10  -6   5  128.71    9.29
 -10  -6   5  119.63    9.35
 -10  -6   5  118.26    8.36
 -10  -6   5  124.54    8.99
  -6  16   8    8.24    2.53
 -10  -6   8    8.16    2.57
 -10  -6   8    6.99    2.05
 -16   9   8    3.59    1.62
 -16   9   8    2.56    1.69
  -9  -7  -5   18.96    6.47
   7 -16   5   22.96   10.85
   7 -16   5   16.92    3.75
 -16   9   5   15.22    3.52
  -9  -7  -5   19.08    3.51
 -16   9   5   21.16    3.84
  -7  16  -2   40.11    7.44
  -9  -7  -2   42.71   10.08
  16  -9  -2   34.91    7.77
   7 -16  -1  170.60   14.82
  -9  -7   1  165.84   19.85
  16  -9   1  160.16   18.19
  16  -9   4    9.34    6.26
  -7  16   4   -0.29    4.84
  -7  16   4    4.73    2.00
  -9  -7   4    3.69    1.52
 -16   9  -4    5.95    2.12
  -9  -7   4    8.59    4.06
  -9  -7   4    5.58    2.06
  -9  -7   4    4.89    1.91
  -9  -7   4    4.65    1.81
  -7  16   7   57.84    5.20
 -16   9  -7   52.19    6.42
 -16   9  -7   56.52    6.84
  -9  -7   7   51.16    5.73
  -7  16  10   13.54    1.85
  -9  -7  10   15.42    2.00
  -9  -7  10   17.84    2.20
  -8  16  -9    5.39    2.51
   8 -16   9    2.10    2.47
 -16   8   9    5.17    1.38
 -16   8   9    3.72    1.27
   8 -16   6   44.75   13.55
 -16   8   6   51.20    5.92
 -16   8   6   55.92    6.03
  -8  -8  -3   11.03    6.14
   8 -16   3    4.37    5.91
  -8  16  -3   10.51    5.23
  16  -8   0 1397.34   50.59
   8 -16   0 1361.73   43.54
  16  -8   3  440.68   33.15
  -8  -8   3  389.95   31.67
   8 -16  -3  405.08   26.10
  -8  16   6    5.84    2.24
   8 -16  -6    9.63    4.81
  -8  -8   6    7.85    2.81
 -16   8  -6    7.90    3.09
 -16   8  -6    6.31    2.57
  -8  -8   6    5.83    2.54
  -8  16   9    1.00    1.90
  -8  -8   9   -0.08    1.36
  -8  -8   9   -0.37    1.33
 -16   7  10   20.18    1.79
 -16   7   7  127.13    8.93
  -9  16  -7  141.82   11.76
 -16   7   7  129.36    8.55
   9 -16   4    3.86    5.41
  -9  16  -4    3.84    3.32
  -7  -9  -4    8.74    2.37
 -16   7   4    3.12    1.13
 -16   7   4    3.67    1.27
  -9  16  -1  784.58   33.40
  16  -7  -1  708.77   34.56
  -7  -9  -1  672.34   38.93
  -9  16   2   43.49   10.32
  16  -7   2   56.56   11.46
  -7  -9   2   58.59   10.10
  -7  -9   2   54.31   11.98
  -7  -9   5   36.70   12.71
  16  -7   5   14.02    6.96
  -7  -9   5   14.59    3.80
  -9  16   5   11.19    4.19
  -9  16   5   18.69    3.41
   9 -16  -5   24.46    7.90
  -7  -9   5   15.74    3.27
 -16   7  -5   18.98    3.62
  -7  -9   5   18.09    3.93
  -7  -9   5   18.67    4.20
  -7  -9   5   15.55    3.46
  -9  16   8  178.71    8.96
 -16   7  -8  164.85   10.92
  -7  -9   8  183.69   10.39
  -7  -9   8  182.45   10.43
 -16   6   8   38.74    4.42
  -6 -10  -5    9.37    5.63
  10 -16   5    9.69    8.76
  10 -16   5   10.21    3.37
 -16   6   5   11.65    3.06
 -16   6   5    9.94    2.84
 -16   6   5    9.54    2.84
 -10  16  -2   42.93    7.55
  16  -6  -2   38.30    7.46
  -6 -10  -2   45.74   10.85
  10 -16   2   28.53    8.72
  10 -16  -1    0.46    2.26
  -6 -10   1    1.36    4.36
 -16   6  -1    2.08    2.32
  16  -6   1    2.61    3.14
  10 -16  -1   -0.93    3.70
  -6 -10   4   28.48    9.69
  -6 -10   4   20.48    6.26
  16  -6   4   18.47    7.71
 -10  16   4   21.72    3.45
 -10  16   4   21.36    8.42
  10 -16  -4   20.33    7.32
  -6 -10   4   17.91    3.55
  -6 -10   4   19.58    4.07
  -6 -10   4   18.22    3.48
 -10  16   7   27.29    4.21
 -16   6  -7   24.10    4.43
  -6 -10   7   26.18    4.56
 -10  16  10   32.19    2.51
  -6 -10  10   41.31    3.26
 -11  16  -9   13.50    3.26
 -16   5   9   15.14    2.21
 -16   5   9   12.51    2.43
 -16   5   6   10.98    2.68
 -11  16  -6   11.99    3.18
 -16   5   6   11.14    3.00
 -16   5   6   13.66    3.15
 -11  16  -3    0.72    2.56
  11 -16   0  156.25   15.71
  16  -5   0  175.65   18.20
  11 -16   0  127.97   17.23
 -16   5   0  174.43   18.87
  -5 -11   0  148.71   18.13
 -11  16   3   11.85    6.07
  -5 -11   3    6.99    4.22
  -5 -11   3   18.09    7.01
  16  -5   3   18.56    7.27
 -11  16   6  209.43    9.74
  -5 -11   6  189.97   11.76
  -5 -11   6  199.09   13.35
  -5 -11   6  195.84   12.05
 -16   5  -6  212.91   12.09
 -16   5  -6  218.43   11.50
  -5 -11   6  206.17   12.66
 -11  16   9   14.91    2.38
 -16   5  -9   11.94    2.41
  -5 -11   9   16.61    2.79
  -5 -11   9   17.31    2.84
 -16   4  10   -0.19    0.51
 -16   4   7    1.74    1.47
 -16   4   7    1.91    1.82
  -4 -12  -4   19.17    8.36
  12 -16   4   18.04    3.67
 -16   4   4   17.05    3.62
 -16   4   4   19.93    3.69
 -16   4   4   16.92    2.69
 -16   4   4   16.90    3.33
  -4 -12  -1  144.29   18.49
  16  -4  -1  160.56   16.94
  -4 -12  -1  123.36   10.83
  -4 -12   2  441.26   34.23
 -16   4  -2  403.59   27.87
   4  12  -2  387.60   20.17
  12 -16  -2  464.94   25.36
 -12  16   2  366.30   27.19
 -12  16   5  125.88    7.92
  16  -4   5   93.45   16.50
 -12  16   5  101.63   16.87
 -16   4  -5  101.65    7.85
  -4 -12   5  106.44    8.97
 -16   4  -5  106.92    8.09
  -4 -12   8    3.91    2.25
   3  13   8   11.11    2.25
 -16   3   8   14.52    3.26
 -16   3   8   14.69    2.77
 -16   3   8   12.92    2.23
  13 -16   5   65.78   16.96
 -13  16  -5   52.18   10.92
  13 -16   5   49.88    5.07
 -16   3   5   51.97    5.92
 -13  16  -5   41.28    5.92
 -16   3   5   42.64    5.66
 -16   3   5   53.66    4.87
 -16   3   5   49.43    5.69
 -16   3   5   56.19    5.92
 -16   3   2   19.16    7.33
  16  -3  -2   15.39    4.89
 -13  16  -2   13.99    4.23
  -3 -13  -2   16.65    3.97
  -3 -13   1   13.28    5.87
 -16   3  -1   13.30    5.71
  16  -3   1   18.33    6.92
  13 -16  -1   11.02    4.00
  16  -3   4    0.08    4.79
 -13  16   4   -3.27    6.65
 -13  16   4    3.24    1.93
  -3 -13   4    1.76    2.17
 -16   3  -4    2.99    2.15
  -3 -13   4    2.99    1.40
 -16   3  -4    5.79    2.71
 -13  16   7   83.18    6.64
  -3 -13   7   71.46    7.44
  -3 -13   7   80.26    7.88
   2  14   9    3.13    1.13
 -14  16  -9    1.60    1.57
 -16   2   9    0.34    1.05
 -16   2   9    3.09    1.23
 -16   2   9    2.06    0.90
 -14  16  -6  289.19   14.38
  -2 -14  -6  275.13   12.57
 -16   2   6  278.57   13.10
 -16   2   6  282.47   13.29
 -16   2   6  306.83   13.31
 -16   2   6  295.43   11.30
 -16   2   6  295.00   13.82
  14 -16   3   91.59   19.30
 -16   2   3  130.32   20.86
 -14  16  -3   90.35   12.05
  -2 -14  -3  104.44   11.43
   2  14   3   81.01   12.20
  -2 -14   0  191.88   21.00
 -16   2   0  225.07   22.36
  16  -2   0  223.07   22.39
  14 -16   0  217.13   17.47
  16  -2   3   -3.93    3.06
   2  14  -3    0.51    2.89
  14 -16  -3    1.83    2.30
 -14  16   3    1.64    4.15
  -2 -14   6   23.92    4.75
 -14  16   9    6.29    1.41
  -2 -14   9    9.66    2.08
 -16   2  -9    9.65    1.85
 -14  16   9    9.91    1.27
  -2 -14   9   13.31    2.71
 -16   1   7    5.60    2.00
 -15  16  -7    6.91    2.72
 -16   1   7    7.58    1.86
   1  15   4    8.75    5.14
  15 -16   4   11.73    9.17
 -15  16  -4    1.85    3.31
  -1 -15  -4    9.54    4.86
 -16   1   4    6.25    2.26
 -16   1   4    4.35    1.81
 -16   1   4    2.16    1.83
 -16   1   4    5.42    2.08
 -16   1   4    6.72    2.44
 -16   1   4    3.85    1.36
 -16   1   4    3.67    1.59
  -1 -15  -1    5.75    2.59
  16  -1  -1    6.33    5.11
 -16   1   1    5.47    4.04
  15 -16   1    3.03    3.64
  15 -16  -2    1.73    2.09
 -15  16   2    1.90    2.98
   1  15  -2    0.13    2.38
  -1 -15   2    2.26    2.57
  15 -16  -2   -0.72    3.57
 -16   1  -2    1.14    3.15
  16  -1   2    1.54    3.17
  16  -1   5   -0.95    3.11
 -15  16   5   10.30    8.12
 -15  16   5    7.51    2.40
  15 -16  -5   16.05    6.30
  -1 -15   5    5.45    2.26
  -1 -15   5    6.87    2.67
 -15  16   5    8.46    1.99
 -15  16   8    2.36    1.82
  -1 -15   8    4.92    1.52
  -1 -15   8    2.85    2.02
 -15  16   8    5.79    1.69
   0  16   8   88.36    4.93
 -16   0   8   86.39    6.45
 -16  16  -8   75.28    6.34
 -16   0   8   82.07    4.46
 -16   0   8   90.27    6.21
   0  16   5   88.99    6.10
  16 -16   5   70.78   13.87
   0 -16  -5   71.47   11.24
 -16   0   5   93.01    7.43
 -16   0   5   78.79    6.87
 -16   0   5   88.84    7.05
 -16   0   5   87.58    5.69
 -16   0   5   91.84    8.16
 -16   0   5   86.89    7.39
   0  16   2  159.92   19.10
  16   0  -2  172.05   18.24
 -16   0   2  196.64   24.04
   0 -16  -2  188.31   23.88
  16 -16   2  162.29   23.91
  16 -16  -1   77.47   10.01
 -16  16   1   79.15   13.11
 -16   0  -1   91.27   14.57
   0 -16   1   79.38   14.22
  16   0   4  145.69   21.64
 -16  16   4  127.95    7.43
   0  16  -4  107.39   15.40
   0 -16   4  125.31   18.88
  16 -16  -4  121.00   13.02
   0 -16   4  132.86    7.69
 -16  16   4  137.59   18.55
 -16   0  -4  123.93    7.94
   0 -16   4  127.03   10.29
 -16  16   4  129.35    7.11
 -16  16   7   10.38    2.38
 -16   0  -7    5.63    2.19
   0 -16   7   10.39    3.47
 -16  16   7    9.41    1.91
 -17  16   9    4.66    0.92
   1 -17   9    5.17    1.98
 -17  16   6   43.51    4.27
 -16  -1  -6   45.33    5.10
   1 -17   6   44.30    6.82
 -17  16   6   49.51    4.62
   1 -17   3    3.38    2.12
 -17  16   3   -3.31    5.33
  -1  17  -3    7.23    2.64
  17 -16  -3   -0.46    2.80
 -16  -1  -3    1.54    2.94
  16   1   3    0.01    3.15
 -17  16   3    3.12    1.50
 -16  -1   0   27.28    8.35
  17 -16   0   20.47    8.74
   1 -17   0   26.61    8.64
 -16  -1   3    0.16    3.93
  17 -16   3   -1.52    3.84
 -16  -1   3    0.07    1.58
  -1  17   3    3.77    5.26
 -17  16  -3   -2.40    3.64
   1 -17  -3   -0.41    3.03
 -16  -1   3    0.92    1.65
 -16  -1   3   -0.61    2.40
 -16  -1   3    0.07    1.35
 -16  -1   3   -1.30    0.98
 -16  -1   3    1.25    1.45
 -16  -1   3    1.49    1.65
  -1  17   6   -0.59    1.82
 -17  16  -6   -1.20    2.27
 -16  -1   6   -1.11    1.37
 -16  -1   6    0.04    1.98
 -16  -1   6    0.30    1.08
 -16  -1   6    1.61    1.43
 -16  -1   6    1.84    1.60
  -1  17   9    2.31    1.32
 -17  16  -9    0.56    1.19
 -16  -1   9    2.04    1.07
 -17  15   7    2.15    1.64
   2 -17   7    2.25    2.41
 -17  15   7    5.18    1.96
  15   2   4  405.33   35.82
  -2  17  -4  424.36   28.83
   2 -17   4  423.69   36.08
   2 -17   4  389.08   13.07
 -15  -2  -4  396.44   14.07
   2 -17   4  368.26   18.25
 -17  15   4  393.53   12.49
  17 -15  -1    0.78    1.70
 -17  15   1    4.49    3.74
 -15  -2  -1    2.10    2.54
   2 -17   1   12.24    5.94
  17 -15  -1    5.32    5.39
  -2  17   2   35.11   10.12
  17 -15   2   31.67   10.40
 -15  -2   2   40.97   11.56
  -2  17   5   32.69    3.77
   2 -17  -5   30.20    7.51
 -15  -2   5   31.16    4.40
 -17  15  -5   32.23    5.67
 -15  -2   5   32.93    4.97
 -15  -2   5   33.57    3.33
 -15  -2   5   34.59    4.51
 -15  -2   5   34.20    4.90
 -15  -2   5   31.01    4.62
  -2  17   8   25.20    4.35
 -17  15  -8   34.57    5.87
 -17  15  -8   -0.74    1.85
 -15  -2   8   -1.29    1.82
 -17  14   8   32.42    2.86
 -14  -3  -8   42.90    4.14
   3 -17   8   32.00    4.28
   3 -17   8   38.42    5.64
 -17  14   8   41.75    3.55
  14   3   5   73.60   15.06
   3 -17   5   79.16   16.46
   3 -17   5   82.96    6.82
 -14  -3  -5   86.16    6.74
 -17  14   5   78.35    5.67
  -3  17  -2  390.24   25.53
  17 -14  -2  355.46   28.78
 -14  -3  -2  429.56   33.45
   3 -17  -1  450.69   25.52
  17 -14   1  428.71   33.28
 -14  -3   1  463.14   34.41
  -3  17   4  214.16    9.58
 -14  -3   4  267.73   31.58
  17 -14   4  204.71   26.65
 -14  -3   4  222.50   12.97
   3 -17  -4  234.37   20.30
 -14  -3   4  223.84   12.16
 -17  14  -4  256.72   12.72
 -14  -3   4  235.17   12.80
 -14  -3   4  233.83   12.00
 -14  -3   4  201.66   10.14
 -14  -3   4  233.51   11.85
 -14  -3   4  226.78   11.48
  -3  17   7   22.37    4.81
 -14  -3   7   10.04    2.80
 -17  14  -7   13.64    3.86
 -17  14  -7   13.74    3.91
   4 -17   9    9.96    2.54
 -17  13   9   12.69    1.73
 -17  13   6   42.54    5.65
  -4  17  -3   21.74    6.13
 -13  -4  -3   21.95    7.35
   4 -17   0   92.61   12.41
 -13  -4   0   89.84   15.08
  17 -13   0   76.90   13.49
 -13  -4   3  179.82   24.75
  17 -13   3  149.35   21.11
 -13  -4   3  160.23   10.01
  -4  17   3  198.88   22.82
 -13  -4   3  157.51    9.33
 -13  -4   3  177.56   10.64
 -13  -4   3  154.64    9.10
 -13  -4   3  161.46    9.44
  -4  17   6   76.50    6.17
 -17  13  -6   85.64    8.11
 -13  -4   6   68.91    7.15
 -13  -4   6   70.11    6.60
 -13  -4   6   72.22    6.52
 -13  -4   6   67.71    6.60
  -4  17   9   -0.13    1.26
 -17  13  -9    1.32    1.61
 -13  -4   9   -0.86    1.25
 -17  12  10    0.53    0.50
   5 -17   7    1.91    2.29
 -17  12   7    0.18    1.39
 -12  -5  -4  157.38   20.16
  -5  17  -4  140.83   17.68
   5 -17   4  150.40    8.07
 -12  -5  -4  170.13    8.93
 -17  12   4  160.49   10.68
 -17  12   4  151.95    7.60
  -5  17  -1  191.22   17.88
 -12  -5  -1  183.16   21.75
  17 -12  -1  157.62   17.85
   5 -17  -2  185.38   16.54
  -5  17   2  195.54   22.12
  17 -12   2  177.16   21.50
 -12  -5   2  172.07   21.76
  -5  17   5  257.63   11.13
 -12  -5   5  226.27   13.66
  17 -12   5  198.10   25.44
  -5  17   5  258.58   29.09
 -17  12  -5  277.53   13.89
 -12  -5   5  254.35   13.54
 -12  -5   5  256.79   12.83
 -12  -5   5  253.16   13.62
 -12  -5   5  242.80   12.34
 -12  -5   5  232.26   12.86
 -12  -5   5  249.04   12.36
  -5  17   8    1.25    1.94
 -12  -5   8    1.27    1.47
 -17  12  -8   -0.08    2.17
 -12  -5   8   -0.03    1.46
 -17  11   8    0.44    1.31
 -17  11   8    1.79    1.81
  -6  17  -5  137.44   18.39
   6 -17   5  166.04   24.12
   6 -17   5  159.58    9.24
 -11  -6  -5  179.81    9.70
 -17  11   5  166.54   11.19
 -17  11   5  158.48    8.00
 -17  11   5  195.45   10.84
  -6  17  -2   76.23   10.93
 -11  -6  -2   83.43   14.65
  17 -11  -2   67.17   11.61
   6 -17  -1    4.79    3.40
 -11  -6   1    3.44    3.65
  17 -11   1    3.62    4.73
 -11  -6   4  105.72    8.61
  17 -11   4  107.17   17.85
  -6  17   4  100.53    6.71
 -11  -6   4  106.55   18.79
   6 -17  -4  106.14   14.25
  -6  17   4  116.23   19.00
 -11  -6   4  100.63    8.29
 -11  -6   4  109.59    8.35
 -11  -6   4  103.39    8.03
 -11  -6   4  108.12    8.12
 -11  -6   4  105.88    7.87
 -11  -6   4   99.97    7.52
 -17  11  -7    8.24    3.41
 -11  -6   7    6.81    2.77
 -17  11  -7    5.28    2.43
 -11  -6   7    6.62    2.43
 -11  -6  10    8.97    1.45
  -7  17  -9   35.30    3.95
   7 -17   9   27.68    4.22
 -17  10   6  186.95   12.14
 -17  10   6  182.94    9.11
 -17  10   6  211.13   11.40
  -7  17  -3  328.76   24.08
 -10  -7  -3  361.12   31.00
   7 -17   0    1.30    3.07
 -10  -7   0   -1.45    3.03
  17 -10   0    1.48    4.04
   7 -17  -3   95.87   12.52
 -10  -7   3  119.96   16.75
 -10  -7   3  107.50   17.87
  17 -10   3   91.00   15.27
  -7  17   6    8.83    2.75
 -17  10  -6   14.71    3.75
 -10  -7   6   10.15    3.37
 -10  -7   6    9.86    2.78
 -10  -7   6   12.05    3.51
  -7  17   9   14.77    2.38
 -10  -7   9   18.81    2.79
 -17  10  -9   16.65    3.07
 -10  -7   9   20.95    2.93
 -17   9  10    0.79    0.46
 -17   9   7    0.95    1.47
 -17   9   7    1.02    1.56
 -17   9   7    0.66    1.78
  -9  -8  -4  112.27   18.70
  -9  -8  -4  126.86    7.82
 -17   9   4  111.92    8.59
 -17   9   4  114.75    6.68
 -17   9   4  140.51    8.77
  -9  -8  -1   29.64    9.01
  17  -9  -1   27.49    7.47
   8 -17  -2   17.41    5.17
  -8  17   2   14.53    6.25
  -9  -8   2   13.51    5.99
  17  -9   2   21.89    7.53
  17  -9   5   10.97    5.36
  -9  -8   5   15.57    3.88
  -8  17   5   19.35    7.80
   8 -17  -5   20.00    8.24
  -9  -8   5   21.51    4.03
 -17   9  -5   19.66    4.78
 -17   9  -5   18.36    3.53
  -9  -8   5   20.49    4.58
  -9  -8   5   22.38    4.09
  -9  -8   5   21.93    4.15
  -9  -8   5   21.55    4.20
  -8  17   8   16.13    2.97
  -9  -8   8   20.67    3.71
 -17   9  -8   19.12    3.69
  -9  -8   8   18.02    3.38
 -17   8   8   -0.12    1.32
 -17   8   8   -0.07    1.44
  -8  -9  -5    0.83    3.49
   9 -17   5    5.62    7.67
  -9  17  -5    0.71    3.14
   9 -17   5    3.16    3.41
  -9  17  -5    0.80    2.83
  -8  -9  -5    2.33    1.99
 -17   8   5    3.38    2.90
 -17   8   5    1.45    1.70
 -17   8   5    3.91    2.75
  -9  17  -2    4.43    2.75
  -8  -9  -2    4.17    3.19
  17  -8  -2    5.75    3.88
  -8  -9   1   19.94    8.13
  17  -8   1   20.20    6.39
  -9  17   4  294.94   12.08
  -8  -9   4  354.26   33.34
  17  -8   4  336.10   31.83
  -8  -9   4  282.53   13.52
  -9  17   4  292.95   31.21
  -8  -9   4  288.46   13.13
 -17   8  -4  328.72   13.54
 -17   8  -4  322.76   13.29
  -8  -9   4  316.07   15.25
  -8  -9   4  315.24   14.79
  -8  -9   4  300.43   14.31
  -8  -9   4  291.72   13.01
  -9  17   7   12.49    3.46
  -8  -9   7   12.94    3.66
 -17   8  -7   16.19    4.35
  -8  -9   7   12.73    3.06
  -9  17  10    9.28    1.53
  -8  -9  10   43.66    3.70
 -10  17  -9    3.27    1.71
  10 -17   9   -0.77    1.73
 -17   7   9    3.62    1.06
 -17   7   9    2.63    1.42
 -17   7   6   50.86    5.91
 -17   7   6   51.87    6.03
 -10  17  -3   35.04    7.99
  -7 -10  -3   29.77    9.46
  10 -17   0  295.53   21.78
 -17   7   0  257.73   23.57
  -7 -10   0  251.13   24.62
  17  -7   0  261.99   22.76
  10 -17  -3   12.60    4.25
 -10  17   3   13.86    7.07
  -7 -10   3   15.05    6.48
  17  -7   3   17.69    6.01
 -10  17   6   63.19    5.89
  -7 -10   6   58.55    6.70
  -7 -10   6   63.52    7.33
 -17   7  -6   64.80    6.88
 -17   7  -6   62.11    6.27
  -7 -10   6   55.69    6.28
 -10  17   9    1.58    1.31
  -7 -10   9    3.68    1.63
  -7 -10   9    3.69    1.87
 -17   6   7  128.90    8.75
 -17   6   7  138.26    7.86
 -17   6   7  135.33    8.66
  11 -17   4   99.18    7.18
 -17   6   4  107.95    7.99
  -6 -11  -4   93.84    7.44
 -17   6   4   95.79    7.68
 -17   6   4  103.10    6.55
 -17   6   4  115.99    7.81
  -6 -11  -1   41.60   10.12
 -17   6   1   39.56    9.56
  17  -6  -1   39.93    8.28
  11 -17   1   19.33    6.73
 -11  17  -1   36.72    7.61
  17  -6   2  174.06   21.11
  -6 -11   2  149.24   19.38
 -11  17   2  143.57   18.26
  17  -6   5   21.57    6.39
 -11  17   5    2.50    5.21
  11 -17  -5    5.42    3.66
 -17   6  -5   14.98    3.38
 -17   6  -5   12.76    3.42
  -6 -11   5   12.24    3.23
  -6 -11   5   13.63    3.71
  -6 -11   5   12.86    3.95
 -11  17   8    3.02    2.04
  -6 -11   8    4.56    2.05
  -6 -11   8    5.23    2.59
  -5 -12  -8    1.35    1.78
  -5 -12  -8   -1.78    1.49
 -17   5   8    0.31    1.20
 -17   5   8   -0.01    1.56
  -5 -12  -5   11.34    6.74
  12 -17   5   10.23    5.85
  12 -17   5    9.38    3.78
 -17   5   5    3.70    2.10
 -17   5   5    5.55    2.13
 -17   5   5    5.36    2.25
 -17   5   5    3.18    1.42
  17  -5  -2   52.76    9.61
  -5 -12  -2   51.02   11.89
 -12  17  -2   49.73    8.79
  -5 -12   1   21.83    7.78
 -17   5  -1   21.41    7.53
  17  -5   1   23.06    8.31
  12 -17  -1   20.12    6.03
  17  -5   4   -3.70    5.31
 -12  17   4    1.23    1.62
  12 -17  -4   -1.90    4.16
  -5 -12   4    1.19    1.28
  -5 -12   4    2.41    2.48
 -17   5  -4   -0.57    1.43
  -5 -12   7    9.81    2.96
  -5 -12   7    9.43    3.06
 -12  17  10    5.56    1.00
 -17   5 -10    4.26    1.03
 -13  17  -9    1.06    1.99
 -17   4   9    0.58    0.76
 -17   4   9    1.45    1.24
 -17   4   6   66.99    6.44
 -13  17  -6   59.70    6.25
 -17   4   6   73.09    5.70
 -17   4   6   75.02    6.60
 -13  17  -3   11.25    4.46
  -4 -13  -3   16.81    7.67
 -17   4   3   14.26    2.37
  13 -17   0   17.26    5.72
 -17   4   0   16.10    6.59
  -4 -13   0   15.57    7.03
  -4 -13   3   47.01   10.76
  17  -4   3   62.31   14.56
 -13  17   3   41.87   10.31
  -4 -13   3   49.28    6.52
  -4 -13   3   41.50    4.93
  -4 -13   6    0.25    2.25
  -4 -13   6   -0.86    2.23
 -13  17   9   20.32    2.35
  -4 -13   9   24.54    3.17
  -4 -13   9   25.66    3.19
   3  14   7   23.14    2.99
 -17   3   7   24.40    3.62
 -17   3   7   25.58    3.85
 -17   3   7   25.75    3.18
  -3 -14  -4  110.64   20.38
 -14  17  -4   89.92   12.96
  14 -17   4  102.64    7.63
 -17   3   4  113.00    9.01
 -17   3   4  121.86    8.59
 -17   3   4   98.39    8.01
 -17   3   4   99.18    7.15
 -17   3   4  102.26    6.35
  -3 -14  -1   -1.57    3.40
 -17   3   1    5.05    3.25
  -3 -14  -1   -2.55    2.44
  -3 -14   2   76.23   13.56
 -17   3  -2   89.59   14.69
  17  -3   2   98.55   16.49
   3  14  -2   75.22   10.01
  14 -17  -2  109.39   12.61
  17  -3   5   22.40   10.88
 -14  17   5   20.93    3.89
  14 -17  -5   13.74    6.18
  -3 -14   5   19.19    4.70
  -3 -14   5   18.21    4.04
 -14  17   8   -0.36    2.12
  -3 -14   8    1.71    1.99
 -14  17   8    2.23    1.00
 -15  17  -8   38.01    4.48
 -17   2   8   47.75    4.97
 -15  17  -8   46.95    5.51
 -17   2   8   40.25    3.26
 -17   2   8   45.13    4.41
  15 -17   5   76.77    6.77
 -15  17  -5   99.68    8.95
 -17   2   5  101.51    7.82
 -17   2   5   96.65    8.18
 -17   2   5   99.67    7.41
 -17   2   5  101.36    6.28
 -17   2   5   93.39    8.04
 -15  17  -2   42.17    8.54
   2  15   2   43.37   10.51
  -2 -15  -2   54.64   12.57
  17  -2  -2   59.09   10.34
 -17   2   2   61.14   13.61
 -15  17   1  470.28   33.20
  15 -17  -1  549.45   27.29
  -2 -15   1  480.74   35.76
  17  -2   1  565.30   38.36
 -17   2  -1  560.70   36.88
 -15  17   4    8.71    2.42
  -2 -15   4   10.04    6.98
  15 -17  -4    2.27    4.18
  17  -2   4   14.30    9.34
 -15  17   7   23.70    3.62
 -17   2  -7   17.63    3.42
  -2 -15   7   25.46    4.55
 -15  17   7   24.71    3.05
  -2 -15   7   24.08    4.51
 -17   1   9    4.38    1.62
 -17   1   9    3.08    0.76
 -17   1   9    4.48    1.39
   1  16   6    5.98    2.00
 -17   1   6    4.97    1.96
 -16  17  -6    9.15    2.74
 -17   1   6    4.04    2.13
 -17   1   6    4.52    1.41
  -1 -16  -3   -0.10    3.55
 -17   1   3   -1.51    6.07
 -17   1   3    3.53    6.92
  16 -17   3   -4.67    4.22
 -17   1   3    1.13    2.09
   1  16   3    3.19    5.50
 -16  17  -3   -2.35    3.19
  -1 -16  -3    2.45    2.51
 -17   1   3   -1.27    1.57
 -17   1   3    0.31    1.31
 -17   1   3    1.97    1.71
 -17   1   3    2.77    2.06
 -17   1   3    2.49    1.15
 -17   1   0   22.34    8.70
  17  -1   0   20.33    5.78
  -1 -16   0   16.91    6.66
 -16  17   3   23.54    7.13
   1  16  -3   17.10    5.17
  17  -1   3   29.49    9.96
 -16  17   3   23.57    3.68
 -16  17   6   33.96    4.18
 -17   1  -6   27.82    4.07
  -1 -16   6   39.50    6.05
 -16  17   6   38.29    3.96
 -17   1  -9    3.05    1.47
  -1 -16   9    0.63    0.92
 -16  17   9   -0.01    0.49
  -1 -16   9    1.93    1.31
   0  17   7   28.26    3.16
 -17  17  -7   41.91    5.44
 -17   0   7   39.12    4.58
 -17   0   7   34.03    3.15
 -17   0   7   40.59    4.58
   0  17   4   -7.35    7.11
  17 -17   4   -1.99    7.13
   0  17   4    3.27    2.46
 -17   0   4    2.06    1.35
 -17   0   4    0.35    1.24
 -17   0   4   -0.03    1.89
 -17   0   4    2.20    1.90
 -17   0   4   -1.41    1.76
 -17   0   4    0.02    1.17
 -17   0   4    0.47    0.96
   0 -17  -1   78.29   10.90
   0  17   1   69.51   13.47
 -17   0   1   77.00   15.12
  17   0  -1   77.90   14.42
  17 -17   1   52.89   14.20
   0 -17  -1   73.19   14.99
 -17   0   1   74.33    6.46
   0  17  -2   57.04   11.15
 -17  17   2   84.10   12.94
  17   0   2   92.77   16.91
  17 -17  -2   53.00   12.14
 -17   0  -2   87.43   15.09
 -17   0  -2   85.24    7.97
 -17  17   5  288.97   10.87
 -17   0  -5  305.74   12.26
   0 -17   5  298.54   15.82
 -17  17   5  322.38   11.28
 -17  17   8    2.01    1.20
   0 -17   8    1.88    1.58
   0 -17   8    3.82    2.20
 -17  17   8    2.16    0.82
 -18  17   7    1.15    1.32
 -17  -1  -7    2.82    2.80
   1 -18   7   -0.42    1.96
 -18  17   7    0.76    1.03
   1 -18   4   94.15   16.09
  -1  18  -4   57.51   11.20
   1 -18   4   80.87    8.62
 -18  17   4   92.75    5.85
  18 -17  -1    0.68    2.14
 -18  17   1    6.27    1.82
 -17  -1  -1    2.29    4.37
  17   1   1    9.90    5.75
 -17  -1  -1    5.22    2.19
 -17  -1   2   75.55    6.87
  18 -17   2   70.58   16.57
 -18  17  -2   62.70    5.86
 -17  -1   2   84.04   16.70
   1 -18  -2   88.70   11.76
 -17  -1   2   88.97    7.95
 -17  -1   2   84.50    6.75
 -17  -1   2   82.70    6.97
 -17  -1   2   81.18    6.93
  -1  18   5  119.53    7.73
 -18  17  -5  125.32    9.97
 -17  -1   5  135.52    8.90
 -17  -1   5  127.68    8.69
 -17  -1   5  116.64    6.27
 -17  -1   5  122.82    7.92
 -17  -1   5  122.79    8.62
 -18  17  -8   87.74    6.21
 -18  17  -8   76.49    5.76
 -17  -1   8   86.78    5.47
 -17  -1   8   67.97    3.36
 -16  -2  -8   31.01    3.22
   2 -18   8   28.63    3.74
 -18  16   8   30.67    2.73
   2 -18   8   30.43    4.70
   2 -18   5  114.30    9.42
 -18  16   5  119.47    6.77
 -16  -2  -5   96.50    7.49
   2 -18   2   -0.17    1.76
  -2  18  -2   -0.33    2.65
 -16  -2  -2    6.08    4.59
  18 -16  -2   -1.91    5.53
 -18  16   2    1.09    0.99
  18 -16   1  370.41   34.02
 -16  -2   1  386.44   14.80
 -16  -2   1  410.16   34.38
   2 -18  -1  385.84   33.34
   2 -18  -1  411.29   26.32
 -16  -2   1  404.47   14.99
 -16  -2   1  383.90   14.35
  18 -16   4  426.30   40.05
  -2  18   4  462.79   14.64
 -16  -2   4  502.38   19.75
   2 -18  -4  535.54   31.42
  -2  18   4  492.60   37.65
 -16  -2   4  501.24   17.51
 -16  -2   4  531.00   19.48
 -16  -2   4  491.10   17.08
 -18  16  -4  538.87   18.78
 -16  -2   4  501.44   17.77
 -16  -2   4  509.05   17.51
 -16  -2   4  451.76   14.63
  -2  18   7   93.26    6.27
 -18  16  -7  104.82    8.12
 -16  -2   7  100.60    7.18
 -18  16  -7  114.12    8.64
 -16  -2   7   88.74    4.83
 -18  15   9    4.93    0.97
   3 -18   9    3.08    1.37
 -15  -3  -6    4.62    2.04
 -18  15   6    7.58    2.00
  -3  18  -3   34.83    8.30
   3 -18   3   36.13    4.42
 -15  -3  -3   29.72    9.58
 -18  15   3   31.05    3.41
 -15  -3   0    5.14    5.35
  18 -15   0    5.36    5.27
   3 -18   0   11.27    6.04
 -15  -3   3    8.42    2.96
  18 -15   3    7.73    4.55
   3 -18  -3   12.14    5.24
  -3  18   3    4.42    2.19
  -3  18   3    1.73    4.97
 -15  -3   3   19.55    5.01
 -15  -3   3   12.65    3.76
 -15  -3   3   10.83    3.02
 -15  -3   3    8.86    2.52
  -3  18   6    2.40    2.31
 -15  -3   6   -1.32    1.65
 -18  15  -6    0.85    2.24
 -15  -3   6    4.51    1.86
 -15  -3   6    2.82    2.12
  -3  18   9    2.06    1.43
 -18  15  -9   -0.51    1.32
 -15  -3   9    0.67    1.06
 -15  -3   9   -0.65    0.99
   4 -18   7    6.73    3.04
 -18  14   7    7.79    2.02
  14   4   4    4.44    3.03
   4 -18   4   14.43    3.39
  -4  18  -4   11.40    5.45
   4 -18   4   15.61    4.29
 -14  -4  -4   15.05    2.81
 -18  14   4    9.45    2.09
 -14  -4  -1    6.92    5.32
  18 -14  -1    3.67    3.89
 -18  14  -2  243.21   10.87
 -14  -4   2  308.39   31.02
 -14  -4   2  274.91   12.85
  18 -14   2  285.66   28.63
 -14  -4   2  276.27   12.41
 -14  -4   2  272.76   12.15
  -4  18   5  218.46   10.26
   4 -18  -5  212.36   20.13
 -18  14  -5  261.60   13.53
 -14  -4   5  234.24   13.10
 -14  -4   5  236.03   13.11
 -14  -4   5  239.38   12.36
 -14  -4   5  221.07   12.55
 -14  -4   5  238.34   12.39
 -14  -4   5  227.80   11.31
  -4  18   8   -1.14    1.58
 -14  -4   8   -0.50    1.93
 -18  14  -8   -1.68    2.37
 -14  -4   8    3.96    2.66
 -18  13   8    1.50    1.02
   5 -18   5  308.83   31.99
   5 -18   5  312.08   12.54
 -13  -5  -5  338.19   13.02
 -18  13   5  287.31   10.73
 -18  13   5  330.95   15.08
  -5  18  -2  100.37   12.98
  18 -13  -2   77.85   12.96
 -13  -5  -2   94.02   16.25
   5 -18  -1  181.98   17.02
  18 -13   1  171.98   20.98
 -13  -5   1  188.48   22.86
  -5  18   4  204.76    9.49
 -13  -5   4  210.34   12.73
  18 -13   4  183.60   23.74
 -13  -5   4  250.56   30.47
   5 -18  -4  212.02   19.63
  -5  18   4  232.21   26.78
 -13  -5   4  213.11   11.68
 -13  -5   4  233.56   13.00
 -13  -5   4  216.94   11.91
 -13  -5   4  217.88   11.79
 -13  -5   4  214.29   11.23
 -13  -5   4  202.89   10.39
  -5  18   7   89.09    6.22
 -13  -5   7   78.78    7.40
 -18  13  -7  105.82    8.83
 -13  -5   7   94.92    7.47
 -13  -5   7   88.85    6.84
 -18  12   9    7.43    1.25
 -18  12   6    9.47    2.07
 -18  12   6    7.68    2.67
   6 -18   3   29.16    3.97
  -6  18  -3   23.42    5.23
 -12  -6  -3   31.69    9.40
 -12  -6  -3   32.44    4.93
 -18  12   3   24.15    2.90
 -18  12   3   30.24    4.78
 -18  12   3   36.43    4.68
   6 -18   0  184.97   18.11
   6 -18   0  111.46   17.27
 -12  -6   0  162.23   20.88
  18 -12   0  142.24   17.80
  18 -12   3  209.67   24.75
 -12  -6   3  204.09   11.69
 -12  -6   3  232.63   27.77
  -6  18   3  200.20    8.98
   6 -18  -3  228.02   19.37
  -6  18   3  244.63   26.05
 -18  12  -3  224.32   11.10
 -12  -6   3  224.17   12.31
 -12  -6   3  202.70   10.85
 -12  -6   3  202.52   11.15
 -12  -6   3  199.08   10.60
 -12  -6   3  203.91   10.61
  -6  18   6   53.28    5.21
 -18  12  -6   59.12    6.28
 -18  12  -6   62.03    7.05
 -12  -6   6   58.01    6.15
 -12  -6   6   53.29    6.44
 -12  -6   6   54.52    5.78
  -6  18   9    7.20    1.74
 -12  -6   9    9.74    2.13
 -18  11   7    5.62    1.67
 -18  11   7    3.83    2.19
 -11  -7  -4   48.22   12.31
  -7  18  -4   48.78   11.31
   7 -18   4   49.74    6.37
 -11  -7  -4   57.18    5.10
 -18  11   4   52.44    6.45
 -18  11   4   49.86    4.32
 -18  11   4   66.95    6.37
 -11  -7  -1   17.03    7.05
  18 -11  -1   10.09    3.82
   7 -18  -2   35.23    7.93
  -7  18   2   29.93   10.58
 -11  -7   2   31.71   10.12
  18 -11   2   31.54    9.79
  18 -11   5   -2.42    4.08
 -11  -7   5    0.20    2.02
  -7  18   5    0.22    2.06
   7 -18  -5   -0.71    3.51
 -11  -7   5    2.37    2.42
 -18  11  -5    1.99    2.23
 -11  -7   5    1.81    1.48
 -11  -7   5    2.56    1.81
 -11  -7   5    1.03    1.68
  -7  18   8   18.73    3.21
 -11  -7   8   20.68    3.50
 -18  11  -8   21.24    3.71
 -11  -7   8   17.69    2.90
 -10  -8  -8   15.83    2.82
 -18  10   8   11.41    2.10
 -18  10   8    9.60    2.60
 -10  -8  -5   96.69   16.73
   8 -18   5  138.20   24.07
   8 -18   5  122.92    9.05
 -10  -8  -5  143.44    8.86
 -18  10   5  131.37    7.43
 -18  10   5  148.90    9.78
  -8  18  -2    4.85    2.42
  18 -10  -2    7.70    4.36
 -10  -8  -2   10.17    5.49
 -10  -8   1  165.38   21.18
  18 -10   1  158.83   19.42
 -10  -8   4  162.86   10.47
  18 -10   4  156.05   22.13
  -8  18   4  171.88    8.83
 -10  -8   4  200.38   25.94
   8 -18  -4  191.61   19.04
  -8  18   4  192.04   25.13
 -10  -8   4  169.42   11.31
 -10  -8   4  168.55   10.35
 -10  -8   4  166.81   10.78
 -18  10  -4  172.41   10.29
 -10  -8   4  168.95   10.03
 -10  -8   4  163.88   10.47
  -8  18   7    8.90    2.65
 -18  10  -7   11.16    3.23
 -18  10  -7    8.67    3.02
 -10  -8   7    9.35    2.63
  -8  18  10    3.86    0.98
  -9  18  -9   34.66    4.00
 -18   9   9   42.46    3.04
  -9  -9  -6   64.42    7.73
 -18   9   6   75.74    7.18
 -18   9   6   71.15    5.72
   9 -18   3   24.02    3.72
  -9  18  -3   14.38    4.45
  -9  -9  -3   33.29    5.25
  -9  -9  -3   32.13   10.81
 -18   9   3   23.42    2.77
 -18   9   3   24.33    3.84
   9 -18   0  146.60   16.13
  -9  -9   0  128.56   18.51
  18  -9   0  136.23   17.25
  -9  -9   3  142.00   19.85
 -18   9  -3  148.52    9.72
  18  -9   3  141.10   20.26
  -9  -9   3  122.95    8.67
  -9  18   3  114.62    7.83
  -9  18   3  128.65   20.33
  -9  -9   3  134.80    9.05
 -18   9  -3  169.92    9.69
  -9  -9   3  146.09   10.22
  -9  -9   3  122.38    8.41
  -9  -9   3  128.15    8.52
  -9  18   6  104.87    7.07
 -18   9  -6  109.11    8.53
 -18   9  -6  123.26    9.38
  -9  -9   6  115.03    9.34
  -9  -9   6  117.19    9.80
  -9  -9   6  108.02    8.66
  -9  18   9   23.36    2.81
  -9  -9   9   30.91    3.44
 -10  18  -7   18.72    5.05
 -18   8   7   16.58    3.38
 -18   8   7   19.31    3.71
 -18   8   7   21.00    3.05
  -8 -10  -4    1.15    3.49
 -10  18  -4    2.62    3.27
  -8 -10  -4    4.42    2.28
 -18   8   4    4.11    2.07
 -18   8   4    5.75    2.38
 -18   8   4    4.68    1.67
  10 -18   1  111.66   18.20
  -8 -10  -1  170.99   21.79
  18  -8  -1  161.76   17.89
  10 -18  -2   45.90    8.71
 -10  18   2   35.06   10.80
  -8 -10   2   40.35   10.69
  18  -8   2   43.75   10.89
  18  -8   5  266.04   29.47
  -8 -10   5  288.79   15.22
 -10  18   5  319.13   12.33
  10 -18  -5  286.20   25.04
  -8 -10   5  319.97   15.87
 -18   8  -5  304.86   13.38
  -8 -10   5  301.36   14.13
  -8 -10   5  330.13   16.09
 -18   8  -5  320.76   14.43
  -8 -10   5  315.18   15.28
  -8 -10   5  294.09   13.62
 -10  18   8    4.37    2.20
  -8 -10   8    5.48    2.15
  -8 -10   8    4.22    2.28
 -18   7   8   -0.58    1.38
 -18   7   8    2.38    1.44
  11 -18   5    0.50    6.21
  11 -18   5   11.11    3.73
  -7 -11  -5   10.82    2.82
 -18   7   5   11.22    2.52
 -18   7   5    9.94    2.71
 -18   7   5   10.06    2.50
 -11  18  -2   54.95    9.22
  18  -7  -2   57.30   10.86
  -7 -11  -2   56.35   13.57
 -18   7  -1  111.12   16.55
  18  -7   1  119.51   16.98
  -7 -11   1  119.68   18.33
  -7 -11   4    3.01    2.33
  18  -7   4    7.87    5.94
 -11  18   4    2.17    4.49
 -11  18   4    0.31    1.94
  11 -18  -4    6.50    4.67
  -7 -11   4    2.58    2.85
  -7 -11   4    2.94    1.76
 -18   7  -4    2.72    1.95
  -7 -11   4    1.10    1.31
 -11  18   7   20.49    3.69
 -18   7  -7   17.66    3.74
  -7 -11   7   28.08    4.67
  -7 -11   7   23.44    4.46
  -7 -11   7   21.64    3.98
 -18   7 -10    2.25    0.76
 -12  18  -9    2.07    1.80
 -18   6   9    0.84    0.82
 -18   6   6    3.51    2.04
 -18   6   6    0.85    1.38
 -18   6   6    0.19    1.11
 -18   6   6    3.32    2.10
  -6 -12  -3    0.19    3.41
  12 -18   3    1.48    2.13
 -12  18  -3   -1.64    2.46
  -6 -12  -3    0.95    1.73
 -18   6   3   -0.86    1.75
 -18   6   3    0.43    1.54
 -18   6   3    0.83    0.86
  12 -18   0  104.64   14.14
  18  -6   0   98.95   15.22
  -6 -12   0   92.86   15.70
 -18   6   0  107.68   16.44
  -6 -12   3   45.22   11.55
  18  -6   3   51.44   12.63
 -12  18   3   46.00    5.30
  -6 -12   3   40.43    4.88
  12 -18  -3   53.68   10.65
 -12  18   3   44.38   11.02
 -18   6  -3   47.15    4.97
  -6 -12   3   36.03    4.55
  -6 -12   3   39.50    5.04
 -12  18   6   68.96    5.91
 -18   6  -6   67.58    6.50
 -18   6  -6   76.75    7.43
  -6 -12   6   72.34    7.66
  -6 -12   6   74.77    8.06
  -6 -12   6   76.30    7.69
  -6 -12   6   74.86    7.56
 -12  18   9    0.62    1.15
 -18   6  -9    3.14    1.64
  -6 -12   9    2.52    1.44
  -6 -12   9   -1.79    1.43
  -5 -13  -7    9.35    2.16
 -18   5   7    7.30    2.27
 -18   5   7    5.67    2.12
 -18   5   7    5.97    1.78
  13 -18   4    3.19    2.64
 -13  18  -4   -4.88    4.59
 -18   5   4    0.26    1.20
 -18   5   4    1.26    1.58
 -18   5   4   -3.19    2.17
 -18   5   4   -0.08    1.13
  18  -5  -1   47.69    9.89
  13 -18   1   30.48   10.03
 -18   5   1   56.02   12.69
  -5 -13  -1   46.85   11.14
  -5 -13   2   14.33    6.20
  18  -5   2   12.39    6.80
  13 -18  -2   16.08    5.55
 -13  18   2    9.01    6.38
 -13  18   5   15.13    3.37
  -5 -13   5   17.29    4.26
 -18   5  -5   14.34    3.10
 -18   5  -5   14.39    2.95
  -5 -13   5   20.22    4.76
 -13  18   8  450.87   11.75
  -5 -13   8  473.66   16.00
 -18   4   8    0.79    1.06
 -18   4   8    0.54    1.17
  14 -18   5   40.27   12.30
  14 -18   5   46.50    5.73
  -4 -14  -5   40.25    5.55
 -18   4   5   53.13    5.80
 -14  18  -5   42.82    5.76
 -18   4   5   49.76    4.53
 -18   4   5   48.48    5.69
 -18   4   5   49.86    5.40
 -14  18  -2   54.32   10.10
  -4 -14  -2   69.25   14.62
 -18   4   2   69.65   14.57
  18  -4  -2   69.22   11.41
 -18   4   2   79.56    7.12
  -4 -14   1   45.96   11.65
 -18   4  -1   41.96   10.85
  18  -4   1   48.22   12.04
  14 -18  -1   41.93    8.31
 -14  18   4   -0.78    5.18
 -14  18   4   -1.34    1.96
  14 -18  -4    3.80    5.34
  -4 -14   4    0.98    1.30
 -18   4  -4    0.41    1.64
 -14  18   7   42.96    4.55
  -4 -14   7   50.14    6.16
  -4 -14   7   41.73    5.43
  15 -18   9    4.99    1.50
 -15  18  -9    3.14    1.84
 -18   3   9    2.41    0.74
 -18   3   9    2.42    1.07
 -15  18  -6   53.06    6.36
 -18   3   6   56.98    5.95
 -18   3   6   53.95    4.59
 -18   3   6   57.17    6.01
 -18   3   6   61.30    5.85
  15 -18   3    0.59    1.99
 -15  18  -3   -4.60    3.35
  -3 -15  -3    0.06    2.84
 -15  18  -3   -0.32    1.32
  15 -18   3   -3.52    5.38
 -18   3   3    0.33    1.45
 -18   3   3    2.48    2.03
 -18   3   3    2.56    1.39
 -18   3   3   -1.30    1.08
 -18   3   3    1.83    1.40
  15 -18   0   -2.95    2.87
 -18   3   0   -4.52    3.20
  -3 -15   0    3.25    4.87
 -15  18   3  208.45    9.86
  18  -3   3  221.81   27.31
 -15  18   3  197.89   22.09
 -18   3  -3  171.94    9.80
  -3 -15   3  165.73   10.54
 -15  18   6    9.22    2.70
  -3 -15   6   12.79    4.04
  -3 -15   6   14.11    4.01
  -3 -15   9   -0.55    0.93
  -3 -15   9    2.42    1.41
   2  16   7    6.77    1.69
 -18   2   7    8.38    2.30
 -16  18  -7    6.45    2.62
 -18   2   7   11.78    2.38
 -18   2   7    7.43    2.16
  16 -18   4    0.80    2.17
  16 -18   4    6.45    5.37
 -16  18  -4   -3.96    4.46
 -18   2   4   -2.00    1.39
 -18   2   4    3.92    1.82
 -18   2   4   -1.00    1.64
 -18   2   4    0.70    1.19
 -18   2   4   -0.42    0.95
 -18   2   4    0.81    1.22
  -2 -16  -1    4.22    3.77
 -18   2   1   -2.12    3.47
  18  -2  -1    2.87    3.82
 -18   2   1    0.27    1.56
  -2 -16  -1   -2.94    3.94
 -16  18   2    9.25    2.55
  16 -18  -2    6.35    3.78
 -16  18   2   12.74    6.57
 -18   2  -2    6.23    6.97
  18  -2   2   16.92    6.99
  -2 -16   2    8.45    2.73
 -16  18   5    1.38    2.08
  -2 -16   5   -2.82    1.81
  -2 -16   5    2.54    2.19
 -16  18   8   10.64    1.79
 -18   2  -8   10.34    1.94
  -2 -16   8   15.13    3.15
 -16  18   8    9.03    1.26
   1  17   8   35.00    3.39
 -17  18  -8   34.65    3.92
 -18   1   8   40.04    4.12
 -18   1   8   41.74    3.92
 -18   1   8   32.74    2.48
   1  17   5   41.64    4.44
 -18   1   5   39.27    4.60
 -18   1   5   37.18    5.21
 -18   1   5   45.93    5.36
 -18   1   5   39.21    5.41
 -18   1   5   38.14    3.68
 -18   1   5   36.77    4.79
 -18   1   5   37.94    4.62
 -17  18  -2   58.35    5.66
 -18   1   2   80.94    7.09
 -18   1   2   89.61   17.49
  -1 -17  -2   79.75   10.79
   1  17   2   80.12   13.90
 -18   1   2   92.53    6.96
 -18   1   2   87.71    7.02
 -18   1   2   84.00    5.23
  18  -1   1  257.36   27.37
  -1 -17   1  228.68   26.03
 -18   1  -1  267.11   27.25
  -1 -17   1  203.59   11.82
  17 -18  -1  258.26   20.14
 -17  18   1  211.30   22.26
 -17  18   4   79.99    6.22
  -1 -17   4   99.34    9.41
 -17  18   7  108.33    6.10
 -17  18   7  111.50    5.62
  -1 -17   7  118.02    9.12
 -18  18  -9    7.99    1.51
 -18   0   9    9.70    1.44
   0  18   6  120.20    7.06
 -18   0   6  123.23    8.19
 -18  18  -6  134.07    9.24
 -18   0   6  129.80    8.00
 -18   0   6  111.64    5.85
 -18   0   6  134.50    9.40
   0  18   3    9.03    2.27
   0 -18  -3    0.00    4.11
 -18   0   3    9.90    6.53
 -18  18  -3    4.15    2.22
 -18   0   3    9.22    3.06
 -18   0   3   10.26    2.60
 -18   0   3    8.70    2.56
 -18   0   3    9.94    2.72
 -18   0   3    9.24    2.07
 -18   0   0   44.39   11.58
  18   0   0   48.24   11.90
 -18  18   0   38.23    3.76
 -18   0   0   45.14    5.28
   0 -18   0   37.19    5.46
   0 -18   0   35.93   10.70
 -18   0   0   45.39    5.15
 -18   0   0   42.57    5.13
  18   0   3    3.26    3.83
 -18   0  -3    8.49    3.15
 -18  18   6   16.37    2.75
   0 -18   6   12.99    3.68
 -18  18   6   14.08    2.22
   0 -18   9    1.58    1.16
 -19  18   8    0.28    0.70
 -18  -1  -5   55.30    4.88
   1 -19   5   68.16    7.52
 -19  18   5   67.89    4.86
 -18  -1  -2    0.12    3.60
  18   1   2   -1.84    5.79
 -18  -1   1  167.55   10.10
  18   1  -1  151.60   20.53
 -19  18  -1  147.42    7.89
   1 -19  -1  141.91   21.49
 -18  -1   1  161.30   23.23
  19 -18   1  110.55   19.79
   1 -19  -1  160.86   17.27
  -1  19   1  138.54   19.36
   1 -19  -1  162.61    7.24
 -18  -1   1  171.73    9.83
 -18  -1   1  163.90   10.21
 -18  -1   1  166.84   10.02
  -1  19   4    5.18    1.75
 -18  -1   4    8.01    2.46
 -19  18  -4    8.87    2.56
 -18  -1   4    6.86    2.15
 -18  -1   4   10.89    3.23
 -18  -1   4    5.69    1.95
 -18  -1   4    7.93    2.67
 -18  -1   4    6.24    1.81
 -18  -1   4    3.95    1.37
  -1  19   7   25.73    3.14
 -19  18  -7   18.79    3.36
 -18  -1   7   22.04    3.30
 -19  18  -7   19.67    3.50
 -18  -1   7   20.64    2.95
 -18  -1   7   19.15    2.06
 -19  17   9   -0.75    0.62
   2 -19   9    0.92    1.19
   2 -19   6   19.71    4.48
 -19  17   6   21.91    2.82
  -2  19  -3   49.28   11.17
  17   2   3   63.28   14.51
 -19  17   3   50.96    4.35
 -19  17   0   56.65    4.57
 -17  -2   0   62.49   13.97
 -17  -2   0   60.37    5.93
  19 -17   0   59.92   14.50
   2 -19   0   47.93   12.06
   2 -19   0   61.32    4.62
 -17  -2   0   74.01    6.59
 -17  -2   0   64.65    6.06
 -17  -2   0   66.01    6.31
  -2  19   3  218.16   10.31
  19 -17   3  202.34   27.15
   2 -19  -3  252.30   30.56
 -17  -2   3  234.50   13.11
 -17  -2   3  252.97   31.34
   2 -19  -3  257.12   21.30
  -2  19   3  240.08   25.80
 -17  -2   3  240.07   11.92
 -17  -2   3  259.94   13.80
 -17  -2   3  245.54   12.28
 -17  -2   3  240.05   12.10
  -2  19   6   48.75    5.04
 -17  -2   6   53.85    5.43
 -17  -2   6   56.92    6.24
 -19  17  -6   59.59    6.34
 -17  -2   6   53.69    5.31
 -17  -2   9    1.41    0.99
 -17  -2   9    2.39    1.08
 -16  -3  -7   21.76    2.86
   3 -19   7   14.74    3.75
 -19  16   7   18.25    2.38
   3 -19   4  113.84   19.27
   3 -19   4  108.50    7.59
 -19  16   4  107.09    6.26
  19 -16  -1   77.04   15.74
 -19  16   1  111.61    6.01
 -16  -3  -1  106.50   17.86
 -16  -3  -1  114.64    8.07
   3 -19   1  110.70    6.34
 -16  -3  -1  117.55    8.25
 -16  -3  -1  112.80    8.24
 -19  16   1  104.81    5.76
   3 -19  -2  254.51   29.27
 -19  16  -2  227.13   10.65
 -16  -3   2  244.93   12.60
 -16  -3   2  261.03   29.79
  19 -16   2  238.81   28.43
   3 -19  -2  253.23   21.03
  -3  19   2  268.45   27.41
 -16  -3   2  273.11   12.82
 -16  -3   2  252.41   12.15
 -16  -3   2  235.78   11.67
  -3  19   5   64.34    5.90
 -19  16  -5   67.57    6.76
 -16  -3   5   63.20    6.16
 -16  -3   5   67.60    6.68
 -16  -3   5   66.06    6.44
 -16  -3   5   63.23    5.66
 -16  -3   5   66.57    6.94
 -16  -3   8    4.13    1.74
 -19  16  -8    4.64    2.08
 -19  16  -8    2.38    1.68
 -16  -3   8    3.58    1.14
   4 -19   8    0.94    2.17
 -19  15   8    3.47    1.19
   4 -19   5   59.75    5.93
 -19  15   5   48.09    4.20
  -4  19  -2  795.22   38.05
   4 -19   2  738.97   16.97
 -19  15   2  847.95   17.20
 -15  -4  -2  819.98   21.64
 -15  -4  -2  815.69   49.18
 -15  -4  -2  892.48   23.12
 -19  15   2  796.98   23.11
 -19  15   2  831.03   16.50
   4 -19  -1  281.12   28.89
 -15  -4   1  310.61   30.59
 -15  -4   1  295.30   13.19
  19 -15   1  291.94   29.22
   4 -19  -1  334.04   24.71
  -4  19   1  332.20   30.03
 -15  -4   1  324.49   14.61
 -15  -4   1  310.08   13.31
 -15  -4   1  289.57   12.30
 -15  -4   1  300.88   12.71
 -15  -4   4   15.16    3.71
  -4  19   4   16.92    3.42
 -15  -4   4   15.21    3.12
 -15  -4   4   14.35    2.99
 -15  -4   4   17.58    4.13
 -15  -4   4   14.44    2.86
 -15  -4   4   17.10    3.36
 -19  15  -7   10.96    3.01
 -15  -4   7    7.14    2.09
 -15  -4   7    6.81    2.23
 -19  14   9    3.51    0.86
   5 -19   9    1.54    1.16
 -14  -5  -6   52.33    5.33
 -19  14   6   52.74    4.55
 -19  14   6   42.31    5.82
   5 -19   3    0.72    2.28
  -5  19  -3    2.83    2.79
 -14  -5  -3    0.72    6.03
 -19  14   3   10.50    3.53
 -19  14   3    3.57    1.39
 -14  -5  -3    1.36    1.60
 -19  14   0   76.16    4.80
 -14  -5   0   78.60   14.83
  19 -14   0   65.34   13.20
   5 -19   0   78.56   12.64
 -14  -5   0   72.42    6.25
 -14  -5   3   18.06    3.80
  19 -14   3   19.68    8.46
 -14  -5   3   41.83   15.63
   5 -19  -3   42.75   11.73
 -14  -5   3   19.08    3.43
 -19  14  -3   18.88    3.33
 -14  -5   3   16.09    3.73
 -14  -5   3   19.05    3.41
 -14  -5   3   20.57    3.74
 -14  -5   3   21.54    3.57
  -5  19   6   34.66    4.31
 -14  -5   6   32.20    4.83
 -14  -5   6   36.10    5.52
 -19  14  -6   34.92    4.96
 -14  -5   6   31.47    4.38
  -5  19   9    0.62    1.16
 -14  -5   9    0.31    0.92
 -14  -5   9    1.65    1.07
 -19  13   7    7.77    1.82
 -13  -6  -4  265.08   28.15
  -6  19  -4  298.05   24.03
   6 -19   4  307.57   12.04
 -13  -6  -4  329.07   12.28
 -19  13   4  308.65   10.61
 -13  -6  -1  324.82   31.07
  19 -13  -1  264.94   24.88
  -6  19   2  384.60   13.68
 -19  13  -2  395.82   14.28
 -13  -6   2  505.78   40.08
 -13  -6   2  423.37   16.40
  19 -13   2  422.62   34.86
  -6  19   2  500.06   38.32
 -13  -6   2  434.93   15.81
 -13  -6   2  447.53   17.40
 -13  -6   2  400.21   14.48
 -13  -6   2  431.62   15.62
 -13  -6   5   13.69    3.69
  -6  19   5   13.33    3.29
 -19  13  -5   19.99    4.15
 -13  -6   5   14.99    3.26
 -13  -6   5   13.09    3.34
 -13  -6   5   13.25    2.92
 -13  -6   5   16.98    3.59
 -13  -6   5   17.44    3.36
  -6  19   8   -0.25    1.86
 -13  -6   8    0.94    1.30
 -19  13  -8    3.64    2.15
 -13  -6   8    2.22    1.76
 -19  12   8    1.14    0.96
   7 -19   5   14.13    3.56
 -19  12   5   14.45    3.74
 -19  12   5   16.35    2.68
  -7  19  -2   42.06    9.40
 -12  -7  -2   41.68   11.75
 -19  12   2   44.43    5.30
 -19  12   2   44.54    3.70
   7 -19  -1  226.01   19.29
 -12  -7   1  210.14   24.79
  19 -12   1  207.84   23.66
  19 -12   4    6.26    7.48
 -12  -7   4    2.10    3.56
 -12  -7   4    1.74    2.00
  -7  19   4   -1.50    5.95
  -7  19   4    0.93    1.92
 -19  12  -4   -0.05    2.11
 -12  -7   4    0.43    1.60
 -12  -7   4    5.30    2.73
 -12  -7   4    1.85    2.70
 -12  -7   4    0.05    1.72
 -12  -7   4   -0.37    1.27
 -12  -7   4    2.22    1.67
  -7  19   7    3.87    2.16
 -12  -7   7    1.96    1.60
 -19  12  -7    2.81    2.12
 -19  12  -7    5.94    3.21
 -12  -7   7    3.15    2.02
  -8  19  -9    5.30    1.86
 -19  11   9    4.75    1.08
 -19  11   6   15.02    3.49
 -19  11   6   12.14    2.40
 -11  -8  -3  435.96   37.59
 -11  -8  -3  459.81   17.58
  -8  19  -3  407.83   27.10
   8 -19   3  392.32   13.08
 -11  -8  -3  435.71   13.72
 -19  11   3  436.20   12.13
 -19  11   3  396.85   16.11
   8 -19   0  721.75   38.05
 -11  -8   0  613.03   42.18
  19 -11   0  598.58   38.27
 -19  11  -3  114.11    8.58
  -8  19   3  114.92    7.43
  19 -11   3  112.77   18.73
 -11  -8   3  128.80   20.92
 -11  -8   3  115.55    8.85
  -8  19   3  137.44   19.83
 -11  -8   3  112.70    8.28
 -11  -8   3  115.31    9.28
 -11  -8   3  114.75    8.85
 -11  -8   3  107.97    7.96
 -11  -8   3  111.29    8.00
  -8  19   6   19.28    3.29
 -11  -8   6   21.01    4.33
 -19  11  -6   22.86    4.59
 -19  11  -6   18.17    3.48
 -11  -8   6   20.12    4.35
 -11  -8   6   19.09    3.74
  -8  19   9    5.09    1.54
 -11  -8   9    6.61    1.64
 -11  -8   9    7.45    1.52
 -10  -9  -7   32.61    4.10
 -19  10   7   23.72    3.31
 -19  10   7   27.28    4.00
 -10  -9  -4    1.84    3.40
   9 -19   4   -2.10    2.72
  -9  19  -4    6.40    4.52
 -19  10   4    0.24    1.68
 -10  -9  -4   -0.49    1.28
 -19  10   4   -0.30    1.32
 -19  10   4    1.08    1.03
 -19  10   4    1.41    1.57
 -10  -9  -1  122.30   18.66
  19 -10  -1  116.68   16.07
 -10  -9   2    7.43    3.48
  19 -10   2   -1.35    3.51
 -10  -9   2    1.03    2.58
  -9  19   2    2.31    2.06
   9 -19  -2    1.85    2.54
  -9  19   2   -2.50    4.58
 -10  -9   2    3.06    2.57
 -10  -9   2    1.17    2.04
 -10  -9   2    8.06    3.72
  -9  19   5  305.25   12.15
 -10  -9   5  293.23   15.05
 -10  -9   5  332.35   16.29
 -19  10  -5  350.83   15.28
 -10  -9   5  323.50   14.99
 -10  -9   5  332.55   15.66
 -10  -9   5  313.11   14.31
 -10  -9   5  319.76   14.75
  -9  19   8    6.59    2.48
 -10  -9   8    3.71    1.90
 -10  -9   8    4.42    1.93
 -19   9   8    5.49    1.90
 -19   9   8    7.86    1.87
  -9 -10  -5   25.59    4.44
  10 -19   5   23.91    4.62
 -10  19  -5   25.49    4.46
  -9 -10  -5   28.96    4.20
 -19   9   5   23.61    3.23
 -19   9   5   24.27    3.88
 -19   9   5   25.81    4.38
 -10  19  -2  129.48   16.33
  -9 -10  -2  125.71   19.69
  -9 -10  -2  119.10    8.84
 -19   9   2  132.21    6.44
 -19   9   2  141.42    9.75
  10 -19  -1   19.79    5.73
  -9 -10   1   13.35    4.79
  19  -9   1   12.82    4.88
 -10  19   4  107.19    7.70
  -9 -10   4  138.83   19.47
  19  -9   4  122.65   20.41
  -9 -10   4  105.37    8.60
 -10  19   4  111.00   18.65
 -19   9  -4  118.33    8.66
  -9 -10   4  113.28    9.18
  -9 -10   4  104.57    8.18
  -9 -10   4  112.64    9.54
  -9 -10   4  113.04    8.39
  -9 -10   4  104.13    8.44
 -10  19   7   57.45    5.26
 -19   9  -7   58.57    6.06
  -9 -10   7   59.58    6.15
  -9 -10   7   71.10    6.97
  -9 -10   7   64.52    6.16
 -11  19  -9    0.76    1.18
 -19   8   9   -0.29    0.68
 -19   8   6  109.40    8.79
 -19   8   6   93.21    7.35
 -19   8   6  102.88    6.45
 -19   8   6  114.58    8.47
  -8 -11  -3   96.64   17.69
  -8 -11  -3   93.86    8.38
 -11  19  -3   86.33   12.07
  11 -19   3   93.61    6.60
 -19   8   3   99.88    7.58
 -19   8   3  101.05    5.95
 -19   8   3   91.72    7.12
 -19   8   3   90.05    7.68
  11 -19   0  355.05   27.13
  -8 -11   0  303.39   29.53
  19  -8   0  330.69   28.31
 -19   8  -3   87.68    7.79
 -11  19   3   74.45    6.66
  19  -8   3   92.53   16.87
  -8 -11   3   93.53   17.52
  -8 -11   3   70.99    6.79
  11 -19  -3  105.83   13.83
 -11  19   3   78.10   15.52
  -8 -11   3   69.73    6.36
 -19   8  -3   75.18    6.36
  -8 -11   3   79.29    8.04
  -8 -11   3   78.92    7.00
 -11  19   6    4.84    2.45
  -8 -11   6    1.59    2.09
  -8 -11   6    5.52    3.06
 -19   8  -6    3.47    2.36
 -19   8  -6    4.78    2.35
  -8 -11   6    1.31    2.06
  -8 -11   6    2.44    2.04
 -11  19   9   33.54    2.80
  -8 -11   9   40.48    3.66
  -8 -11   9   42.08    3.49
 -19   7   7  118.74    8.36
 -19   7   7  114.08    6.63
 -19   7   7  122.18    7.80
  -7 -12  -4   44.00   12.07
  12 -19   4   41.49    4.94
 -12  19  -4   41.56    9.49
 -19   7   4   49.07    5.69
 -19   7   4   45.39    4.31
 -19   7   4   45.41    5.39
  -7 -12  -1   79.43   15.32
  19  -7  -1   76.60   12.82
 -12  19   2   83.75    7.16
  19  -7   2  113.25   18.98
  -7 -12   2  107.45   17.94
  12 -19  -2  131.25   15.21
 -12  19   2   79.13   15.63
  -7 -12   2   85.83    6.77
  -7 -12   2   91.19    7.29
 -12  19   5  352.13   13.19
  -7 -12   5  341.40   16.49
 -19   7  -5  335.89   13.61
 -19   7  -5  356.66   15.17
  -7 -12   5  341.08   15.13
  -7 -12   5  367.01   17.21
  -7 -12   5  366.08   17.43
  -7 -12   5  339.18   16.13
 -12  19   8   16.32    2.45
  -7 -12   8   19.33    3.25
  -7 -12   8   18.00    3.29
 -19   6   8   -0.30    1.34
 -19   6   8    1.03    0.93
  13 -19   5   74.64    7.19
 -19   6   5   89.02    6.13
 -19   6   5   85.26    7.27
 -19   6   5   96.88    7.45
  13 -19   2    3.39    2.28
  -6 -13  -2    4.69    2.58
  -6 -13  -2    8.54    4.99
 -19   6   2    5.06    1.41
 -19   6   2    5.01    1.83
 -19   6   2    6.30    1.89
  -6 -13   1   -4.21    4.60
 -19   6  -1   -0.70    4.11
  19  -6   1   -0.94    3.97
  13 -19  -1    1.33    2.94
  -6 -13   4   15.36    3.49
  19  -6   4   21.20    8.32
 -13  19   4   13.16    7.62
 -13  19   4   13.96    3.12
  13 -19  -4   15.53    6.47
  -6 -13   4   15.71    4.04
 -19   6  -4   13.11    3.25
  -6 -13   4   11.66    2.97
 -13  19   7   29.86    3.91
  -6 -13   7   43.00    5.89
  -6 -13   7   32.37    4.44
  -6 -13   7   32.20    4.46
 -19   5   9    0.62    0.56
 -19   5   9    1.06    0.84
 -14  19  -6    4.45    2.86
 -19   5   6   11.10    3.12
 -19   5   6    8.87    2.12
 -19   5   6   12.27    3.17
 -14  19  -3   27.55    6.86
  14 -19   3   30.85    4.32
 -14  19  -3   23.90    3.64
  14 -19   3   15.62    6.52
  -5 -14  -3   35.24   11.44
 -19   5   3   27.99    3.83
 -19   5   3   33.37    4.71
 -19   5   3   40.67    4.70
  14 -19   0  204.16   20.95
  -5 -14   0  185.64   22.82
  19  -5   0  232.41   24.83
 -19   5   0  223.18   25.30
  19  -5   3   42.02   12.13
  -5 -14   3   33.25    5.08
  14 -19  -3   48.55   10.09
  -5 -14   3   36.04    5.80
 -19   5  -3   38.60    4.79
  -5 -14   3   31.25    4.41
  -5 -14   3   30.61    4.92
 -14  19   6    6.74    2.63
  -5 -14   6    6.48    2.69
  -5 -14   6    9.13    3.30
  -5 -14   6    7.10    2.65
 -14  19   9   12.10    2.00
  -5 -14   9   13.20    1.97
 -19   5  -9    7.59    1.43
  -5 -14   9   12.13    2.08
 -19   4   7    1.55    1.61
 -19   4   7    2.49    1.65
 -19   4   7    1.80    1.28
 -15  19  -4  232.76   21.51
  15 -19   4  264.78   30.43
  15 -19   4  264.74   11.24
 -19   4   4  279.50   12.75
 -19   4   4  275.13   13.39
 -19   4   4  249.82   11.08
 -19   4   4  283.01   10.23
  -4 -15  -1  139.34   20.13
  19  -4  -1  147.21   19.33
 -19   4   1  160.43   22.74
 -19   4   1  152.19    7.12
 -19   4   1  161.93    9.54
  19  -4   2  257.28   29.20
  -4 -15   2  209.13   24.94
  -4 -15   2  202.28   11.55
 -15  19   2  199.01   10.26
  15 -19  -2  258.79   21.30
 -15  19   2  217.68   23.89
  -4 -15   2  183.27    9.85
  -4 -15   2  194.44   12.41
 -19   4  -2  253.34   13.43
 -15  19   5    3.83    2.42
  -4 -15   5    8.32    3.76
  -4 -15   5    1.15    1.73
 -15  19   8   42.67    3.63
  -4 -15   8   52.83    5.02
  -4 -15   8   46.43    4.83
  -3 -16  -8    1.84    1.58
 -16  19  -8    0.87    1.57
 -19   3   8    1.88    1.38
 -16  19  -8    4.23    2.32
 -19   3   8    3.96    1.64
  16 -19   5  121.66    8.20
 -16  19  -5  121.43    9.39
 -19   3   5  147.87    9.26
 -19   3   5  136.13    9.67
 -19   3   5  131.22    8.40
 -19   3   5  135.88    7.07
  -3 -16  -2  241.68   28.66
 -19   3   2  268.08   13.09
 -19   3   2  291.62   31.46
  16 -19   2  243.45    9.08
 -19   3   2  253.87   11.39
 -19   3   2  258.28    9.38
 -19   3   2  255.22   11.93
  16 -19  -1   64.96   10.64
 -16  19   1   43.65    3.99
  19  -3   1   61.39   13.82
  -3 -16   1   62.43   14.01
  -3 -16   1   51.59    6.15
 -19   3  -1   70.54   14.71
 -19   3  -1   60.34    6.65
 -19   3  -1   68.19    7.17
 -16  19   4    5.61    2.61
 -16  19   7  192.93    8.60
  -3 -16   7  200.22   11.16
 -17  19  -9    0.99    0.90
 -19   2   9    0.22    0.65
 -19   2   6    3.85    1.60
 -17  19  -6    6.35    2.69
 -19   2   6    4.24    1.91
 -19   2   6    4.90    2.13
 -19   2   6    3.22    1.12
 -19   2   6    4.79    1.59
 -17  19  -3   27.84    4.36
  17 -19   3   17.16   10.47
  -2 -17  -3   29.84    8.59
  17 -19   3   34.27    4.12
 -19   2   3   37.47    4.37
 -19   2   3   37.26    3.67
 -19   2   3   33.64    3.77
 -19   2   3   39.06    5.26
 -19   2   3   41.41    5.11
  17 -19   0    4.98    1.67
  -2 -17   0    3.56    4.48
 -19   2   0    8.62    5.20
  19  -2   0    7.75    5.42
 -17  19   0    4.99    1.52
 -19   2   0    3.01    1.20
 -19   2   0   17.43    5.74
 -19   2   0    3.79    1.72
  19  -2   3    9.81    7.08
 -17  19   3    9.96    5.77
 -17  19   3    2.61    1.68
  -2 -17   3    3.25    1.71
 -17  19   6    2.36    1.92
 -19   2  -6    1.03    1.39
  -2 -17   6    3.60    2.91
  -2 -17   6    3.86    2.29
 -19   2  -9    0.40    0.72
  -2 -17   9    3.56    1.30
 -18  19  -7   21.21    3.45
 -19   1   7   23.05    3.16
 -19   1   7   18.84    2.16
  18 -19   4   39.36    4.18
 -19   1   4   52.93    5.51
 -19   1   4   55.56    6.47
 -19   1   4   51.45    5.30
 -19   1   4   51.37    4.13
 -19   1   4   51.49    5.76
 -19   1   4   46.10    4.63
 -19   1   4   54.38    5.63
 -18  19  -1  133.02    7.74
  -1 -18  -1  146.49   21.65
 -19   1   1  175.58   10.56
 -19   1   1  175.66   24.08
 -19   1   1  171.39    9.68
 -19   1   1  174.32   10.38
 -19   1   1  145.49    7.37
 -19   1   1  165.43    9.84
  19  -1   2   -3.58    7.89
  18 -19  -2   -2.68    4.69
 -18  19   2    7.55    3.63
  -1 -18   5   37.01    5.46
 -18  19   8    1.71    1.25
  -1 -18   8   -0.43    1.07
  -1 -18   8   -1.71    1.87
 -19  19  -8    2.13    1.53
 -19  19  -8   -0.94    1.36
 -19   0   8   -0.25    0.92
   0  19   5   19.09    3.83
 -19   0   5   19.60    3.41
 -19   0   5   26.55    4.87
 -19   0   5   20.83    4.14
 -19  19  -5   18.72    3.89
 -19   0   5   18.78    2.51
 -19   0   5   22.35    3.76
 -19   0   5   27.13    5.00
 -19  19  -2  287.57   12.35
   0 -19  -2  314.13   33.73
 -19   0   2  339.27   15.06
 -19   0   2  367.88   36.30
 -19   0   2  348.99   14.09
 -19   0   2  306.05   10.39
 -19   0   2  346.72   14.57
 -19   0   2  349.57   14.43
  19   0   1  255.81   28.00
 -19  19   1  234.36    9.82
 -19   0  -1  250.64   28.01
   0 -19   1  211.54   12.24
 -19   0  -1  242.12   11.95
 -19   0  -1  245.58   12.84
 -19  19   4    2.69    1.84
   0 -19   4    5.60    1.94
 -19  19   7   11.49    2.21
 -19   0  -7    7.52    1.42
   0 -19   7   13.48    3.23
   0 -19   7   11.81    3.02
   1 -20   6   15.63    4.03
 -20  19   3  186.94    8.88
   1 -20   3  154.11    7.93
   1 -20   3  155.94   12.31
  19   1   0  512.87   41.50
   1 -20   0  441.77   18.26
 -20  19   0  481.36   13.89
 -19  -1   0  559.79   43.60
 -19  -1   0  538.62   17.95
   1 -20   0  487.15   12.47
 -19  -1   0  518.15   17.38
 -19  -1   0  535.87   17.96
 -19  -1   0  504.61   17.65
 -20  19  -3  220.65   11.66
 -19  -1   3  237.02   13.05
 -19  -1   3  239.21   11.83
 -19  -1   3  258.35   13.69
 -19  -1   3  201.18    8.19
 -19  -1   3  237.28   12.23
 -19  -1   3  252.52   12.55
  -1  20   6   80.04    5.80
 -19  -1   6   85.35    6.45
 -20  19  -6   78.16    6.59
 -19  -1   6   86.87    6.58
 -19  -1   6   65.19    4.13
 -19  -1   6   78.28    5.82
   2 -20   7   47.83    5.54
   2 -20   7   51.04    6.65
   2 -20   4   18.41    3.14
 -20  18   4   12.93    2.02
 -18  -2  -1   27.93    9.60
  18   2   1   27.29    9.55
 -18  -2  -1   33.59    4.56
   2 -20   1   26.78    3.26
 -18  -2  -1   27.31    4.25
 -18  -2   2   14.60    3.33
 -18  -2   2   16.18    8.10
  20 -18   2   18.64    8.34
 -20  18  -2   16.43    3.19
   2 -20  -2   24.02    8.00
  -2  20   2   19.93    7.95
 -18  -2   2   17.94    3.56
 -18  -2   2   15.12    3.10
 -18  -2   2   19.84    3.73
 -18  -2   2   17.50    3.37
  -2  20   5   24.90    4.02
 -18  -2   5   22.88    3.78
 -18  -2   5   25.50    3.84
 -20  18  -5   23.93    4.15
 -18  -2   5   23.13    4.29
 -18  -2   5   25.14    3.99
 -18  -2   5   21.07    3.15
 -20  18  -8   22.99    2.71
 -18  -2   8   32.85    3.25
 -18  -2   8   29.55    2.77
   3 -20   8   57.02    4.36
 -20  17   8   55.51    3.21
 -17  -3  -5  103.94    6.88
 -20  17   5  109.72    6.31
   3 -20   2   -0.31    2.10
 -17  -3  -2   -2.93    3.59
 -17  -3  -2    2.47    2.04
 -20  17   2    0.82    1.02
 -17  -3   1   21.32    3.77
 -17  -3   1   24.05    8.59
  20 -17   1   26.66   10.48
 -20  17  -1   27.21    3.34
   3 -20  -1   27.54   10.38
   3 -20  -1   26.07    7.15
  -3  20   1   20.40    8.59
 -17  -3   1   29.55    4.16
 -17  -3   1   20.62    3.71
 -17  -3   1   26.07    3.90
 -17  -3   1   23.95    3.82
 -17  -3   4   10.77    3.35
  -3  20   4    9.67    2.48
 -17  -3   4   11.12    3.01
 -17  -3   4    8.21    2.49
 -17  -3   4    9.40    2.63
 -17  -3   4   12.50    2.99
 -17  -3   4   10.51    2.91
  -3  20   7   23.10    4.30
 -20  17  -7   22.31    3.82
 -17  -3   7   19.07    3.16
 -17  -3   7   18.49    2.64
   4 -20   9    2.04    1.05
 -20  16   6    1.86    1.22
   4 -20   3    5.01    2.48
  -4  20  -3   -7.98    6.52
 -16  -4  -3   -8.95    5.94
 -16  -4  -3    0.71    1.45
 -20  16   3    0.50    0.84
  20 -16   0  412.34   35.18
 -20  16   0  468.15   12.80
 -16  -4   0  474.70   16.86
 -16  -4   0  474.30   38.46
   4 -20   0  460.13   12.82
 -16  -4   0  495.71   16.98
 -20  16   0  417.14   12.56
 -16  -4   0  478.95   15.66
 -16  -4   0  470.13   16.24
  -4  20   3   71.16    6.03
  20 -16   3   72.67   16.03
 -20  16  -3   68.43    6.71
 -16  -4   3   85.48   18.35
 -16  -4   3   72.06    7.29
  -4  20   3   54.48   11.60
   4 -20  -3   73.07   11.94
 -16  -4   3   74.00    6.80
 -16  -4   3   77.41    7.84
 -16  -4   3   64.56    5.95
 -16  -4   3   75.62    6.87
 -16  -4   3   69.50    6.55
  -4  20   6   37.36    5.45
 -16  -4   6   28.03    3.99
 -20  16  -6   25.61    3.87
 -16  -4   6   28.09    3.72
 -20  16  -9   14.50    1.92
 -16  -4   9   11.21    1.49
  -5  20  -7   -1.39    2.25
   5 -20   7   -0.39    1.51
   5 -20   4   12.07    3.16
   5 -20   4   10.44    4.21
 -20  15   4   11.12    2.05
 -20  15   1 1245.21   19.96
 -15  -5  -1 1259.92   63.05
 -15  -5  -1 1262.85   27.70
   5 -20   1 1173.52   21.00
 -15  -5  -1 1259.19   27.15
 -20  15   1 1242.30   19.99
 -15  -5  -1 1214.30   26.19
 -20  15  -2  517.06   16.75
 -15  -5   2  648.98   47.59
 -15  -5   2  598.73   19.82
  20 -15   2  562.83   42.27
   5 -20  -2  648.32   34.48
  -5  20   2  679.69   44.76
 -15  -5   2  613.72   19.47
 -15  -5   2  647.46   21.41
 -20  15  -2  603.18   18.26
 -15  -5   2  553.14   17.73
 -15  -5   2  589.83   18.80
  -5  20   5    7.43    3.16
 -15  -5   5    6.70    2.63
 -15  -5   5    6.08    2.32
 -15  -5   5    9.11    3.41
 -20  15  -5    8.05    2.80
 -15  -5   5    6.95    2.31
 -15  -5   5    6.92    2.53
 -15  -5   5    8.33    2.18
 -20  15  -8    3.70    1.75
 -15  -5   8    7.62    1.96
 -15  -5   8    6.97    1.68
   6 -20   8   -1.23    1.98
 -20  14   8    0.60    0.75
   6 -20   5    9.82    2.98
 -20  14   5   10.56    2.17
  -6  20  -2  327.03   24.91
   6 -20   2  309.95   11.79
 -14  -6  -2  324.36   32.32
 -14  -6  -2  337.89   14.57
 -20  14   2  326.58   15.19
 -20  14   2  340.88   10.54
 -14  -6  -2  308.05   13.08
 -14  -6   1   24.97    3.92
  20 -14   1   26.22    8.00
 -14  -6   1   26.69    9.97
 -20  14  -1   27.06    3.29
   6 -20  -1   26.26    8.36
   6 -20  -1   22.08    6.91
 -14  -6   1   28.57    4.12
 -14  -6   1   28.23    4.86
 -14  -6   1   27.53    3.89
 -14  -6   1   27.92    4.14
 -14  -6   4   23.25    4.72
  -6  20   4   17.31    3.49
 -14  -6   4   24.29    4.12
 -14  -6   4   22.82    4.09
 -20  14  -4   24.02    4.04
 -14  -6   4   20.85    3.62
 -14  -6   4   19.95    3.92
 -14  -6   4   17.37    3.09
  -6  20   7   24.82    3.28
 -14  -6   7   27.68    3.87
 -20  14  -7   22.08    3.70
 -20  14  -7   33.62    4.90
 -14  -6   7   20.17    3.76
 -20  13   9   14.37    1.45
   7 -20   9    6.37    1.88
 -20  13   6   31.78    3.39
  -7  20  -3  217.18   20.30
   7 -20   3  201.07    9.54
 -13  -7  -3  205.30   26.19
 -13  -7  -3  215.41   12.07
 -20  13   3  187.58   10.96
 -20  13   3  214.85    8.58
   7 -20   0    7.19    5.00
  20 -13   0    0.13    4.93
 -13  -7   0    0.35    3.18
 -13  -7   0    4.16    1.93
 -20  13   0    5.00    1.51
 -20  13   0    3.96    1.47
 -13  -7   0    5.33    2.18
 -13  -7   0    3.91    1.42
 -20  13  -3  105.83    8.66
  -7  20   3  112.65    7.59
 -13  -7   3  115.86    9.06
 -13  -7   3  132.76   22.18
  20 -13   3  111.86   19.42
   7 -20  -3  117.62   15.00
  -7  20   3  128.12   19.98
 -13  -7   3  116.52    8.59
 -13  -7   3  119.19    9.28
 -13  -7   3  112.10    8.54
 -13  -7   3  110.80    8.13
 -13  -7   3  114.69    8.31
  -7  20   6   -1.23    2.49
 -20  13  -6    0.73    2.11
 -13  -7   6   -1.08    2.37
 -20  13  -6    0.63    2.47
 -13  -7   6   -0.99    1.51
  -7  20   9   -0.14    0.99
 -13  -7   9   -0.44    0.70
 -20  12   7   11.89    2.25
 -12  -8  -4   47.52   12.96
 -12  -8  -4   44.85    5.59
   8 -20   4   49.49    5.24
 -12  -8  -4   57.92    5.18
 -20  12   4   51.95    4.42
 -20  12   4   45.85    6.43
 -20  12   1  307.85    9.74
 -12  -8  -1  302.61   31.21
  20 -12  -1  256.30   24.57
 -12  -8  -1  299.62   13.84
   8 -20   1  300.62   10.49
 -12  -8  -1  281.75   12.67
 -20  12   1  309.63    9.62
 -12  -8  -1  252.05   11.04
 -20  12  -2  471.49   15.58
 -12  -8   2  491.11   40.04
  20 -12   2  473.97   38.37
 -12  -8   2  452.69   17.53
  -8  20   2  432.67   15.00
   8 -20  -2  536.11   31.18
  -8  20   2  504.98   38.50
 -12  -8   2  448.62   16.51
 -20  12  -2  463.18   15.45
 -12  -8   2  495.03   18.80
 -12  -8   2  428.41   16.27
 -12  -8   2  411.61   14.90
 -12  -8   2  440.61   15.91
 -12  -8   5   31.39    4.97
  -8  20   5   29.86    4.06
 -12  -8   5   33.45    4.96
 -12  -8   5   33.51    4.94
 -12  -8   5   37.95    6.26
 -20  12  -5   36.08    5.37
 -12  -8   5   32.72    4.39
 -12  -8   5   34.80    4.76
  -8  20   8    0.55    1.60
 -12  -8   8   -1.03    1.35
 -20  11   8    4.61    1.44
 -11  -9  -5   21.35    3.95
   9 -20   5   18.30    4.01
 -11  -9  -5   23.27    3.52
 -20  11   5   16.25    2.76
 -20  11   5   11.27    2.62
 -20  11   5   17.04    3.67
   9 -20   2  160.20    8.13
 -11  -9  -2  163.44   22.82
 -11  -9  -2  159.17   10.51
 -20  11   2  170.65    7.41
  20 -11   1  671.93   43.55
 -20  11  -1  707.81   16.76
 -11  -9   1  698.08   46.61
 -11  -9   1  649.18   20.75
   9 -20  -1  705.47   16.49
 -11  -9   1  691.92   22.10
 -11  -9   1  642.50   19.00
 -11  -9   1  618.68   18.59
 -11  -9   4   63.10   15.40
  -9  20   4   47.18    5.31
 -11  -9   4   51.53    6.33
  20 -11   4   50.36   14.61
   9 -20  -4   56.78   11.56
 -11  -9   4   55.01    7.00
 -20  11  -4   59.73    6.10
 -11  -9   4   59.85    6.61
 -11  -9   4   54.40    5.90
 -11  -9   4   54.98    5.85
 -11  -9   4   48.91    5.44
  -9  20   7    4.29    2.43
 -11  -9   7    1.82    1.57
 -20  11  -7    5.05    2.62
 -20  11  -7    2.30    1.72
 -11  -9   7    1.93    1.60
 -10  20  -9    5.70    1.82
 -20  10   9   10.03    1.33
  10 -20   9    5.38    1.93
 -10 -10  -6   11.19    3.11
 -20  10   6   11.45    3.09
 -20  10   6    9.25    2.07
 -10  20  -3   50.87    9.16
  10 -20   3   61.87    5.52
 -10 -10  -3   52.76   12.54
 -10 -10  -3   60.64    6.94
 -20  10   3   65.58    4.86
 -20  10   3   72.46    6.39
 -20  10   3   61.47    6.44
  10 -20   0    0.83    1.72
  10 -20   0    3.75    3.09
 -10 -10   0    2.27    5.02
 -10 -10   0    0.31    1.98
  20 -10   0   -1.78    3.69
 -20  10   0    0.13    0.85
 -10 -10   0    0.97    1.39
 -20  10  -3   68.31    7.10
  20 -10   3   78.08   16.69
 -10 -10   3   84.64   18.42
 -10 -10   3   68.69    6.83
  10 -20  -3   82.37   12.91
 -10  20   3   55.93   12.43
 -10 -10   3   73.46    6.63
 -20  10  -3   71.77    6.44
 -10 -10   3   73.85    7.25
 -10 -10   3   78.46    8.05
 -10 -10   3   74.18    6.81
 -10  20   6   19.64    3.81
 -10 -10   6   24.74    4.50
 -20  10  -6   22.25    4.23
 -10 -10   6   21.17    4.15
 -10 -10   6   22.15    3.91
 -10  20   9   18.14    2.21
 -10 -10   9   25.62    2.77
 -10 -10   9   26.49    2.61
 -11  20  -7   73.18    8.71
 -20   9   7   90.58    5.62
 -20   9   7   91.33    7.04
  11 -20   4   26.05    4.33
 -20   9   4   27.97    3.38
 -20   9   4   24.96    4.00
 -20   9   4   24.32    4.09
  -9 -11  -1   10.22    5.63
  -9 -11  -1   10.65    3.17
 -20   9   1   15.66    3.84
  20  -9  -1    8.31    3.19
 -20   9   1   15.81    2.38
  -9 -11  -1    9.52    2.52
  -9 -11   2    2.16    1.56
  -9 -11   2    3.29    5.38
  20  -9   2    3.13    4.04
 -11  20   2    1.88    2.07
  11 -20  -2    1.52    2.56
 -11  20   2    2.18    5.35
 -20   9  -2    5.41    2.68
  -9 -11   2    3.97    1.84
  -9 -11   2    1.66    1.21
  -9 -11   5  160.47   10.80
 -11  20   5  162.07    8.86
 -20   9  -5  165.60    9.54
  -9 -11   5  168.76   10.85
 -20   9  -5  183.02   11.06
  -9 -11   5  186.23   12.49
  -9 -11   5  174.68   11.72
  -9 -11   5  168.64   10.72
  -9 -11   5  155.00   10.22
 -11  20   8    0.92    1.57
  -9 -11   8    0.60    1.49
  -9 -11   8    2.69    1.61
 -20   8   8    6.16    2.00
 -20   8   8    5.74    1.28
  -8 -12  -5  112.74    9.03
  12 -20   5  105.30    8.27
 -20   8   5  121.59    8.98
 -20   8   5  120.26    8.39
 -20   8   5  108.40    6.43
 -20   8   5   99.49    7.71
  -8 -12  -2   82.83   16.38
 -12  20  -2   59.14   10.60
  12 -20   2   81.53    5.78
  -8 -12  -2   66.60    6.07
 -20   8   2   91.10    5.48
 -20   8   2   90.79    7.94
 -20   8   2   69.30    5.96
  20  -8   1  323.37   30.62
  -8 -12   1  304.97   31.27
 -20   8  -1  332.70   11.91
  -8 -12   1  291.96   14.12
  12 -20  -1  377.44   27.23
  12 -20  -1  297.42   11.56
  -8 -12   1  258.07   11.63
  -8 -12   1  332.09   15.85
  -8 -12   1  261.04   11.99
  -8 -12   4   28.48    4.49
 -12  20   4   29.71    4.55
 -20   8  -4   23.35    4.86
  12 -20  -4   25.16    8.11
 -20   8  -4   35.59    4.95
  -8 -12   4   37.65    6.28
  -8 -12   4   29.04    4.60
  -8 -12   4   31.28    5.62
  -8 -12   4   26.20    4.41
  -8 -12   4   27.15    4.25
 -12  20   7   26.98    3.75
  -8 -12   7   31.42    4.52
 -20   8  -7   22.93    3.44
  -8 -12   7   28.24    4.04
 -13  20  -9    2.98    1.52
 -20   7   9   -0.02    0.62
  -7 -13  -6    2.10    2.17
 -13  20  -6   -2.24    2.07
 -20   7   6    0.88    1.63
 -20   7   6    0.07    1.44
 -20   7   6    1.67    1.44
  13 -20   3    4.07    2.16
 -13  20  -3    0.10    4.64
  -7 -13  -3    5.16    2.22
  13 -20   3   -2.81    6.24
  -7 -13  -3   -1.66    5.25
 -20   7   3    2.15    1.21
  13 -20   0  112.97   14.86
  13 -20   0   94.22    5.96
  -7 -13   0   90.20   16.49
  20  -7   0   96.78   15.77
  -7 -13   0   75.30    7.27
 -20   7   0  107.42    8.98
 -20   7   0   91.73    5.98
  -7 -13   3   -0.01    1.54
  -7 -13   3    3.84    6.19
  20  -7   3   -2.86    7.36
 -13  20   3    0.64    2.28
  13 -20  -3   -0.54    3.73
 -13  20   3   -1.27    6.77
 -20   7  -3   -0.73    1.52
  -7 -13   3   -0.68    1.41
  -7 -13   3   -1.31    1.65
  -7 -13   6   19.63    4.35
  -7 -13   6   23.87    4.70
 -13  20   6   21.34    3.76
 -13  20   9   13.24    1.89
 -20   7  -9   11.32    1.43
 -20   6   7   82.23    6.68
 -20   6   7   72.05    4.87
 -20   6   7   81.68    6.28
  14 -20   4  129.77    8.18
 -20   6   4  131.03    8.90
 -20   6   4  134.27    7.23
 -20   6   4  126.65    9.09
 -20   6   4  118.99    7.96
  -6 -14  -1    3.61    3.06
  20  -6  -1   10.53    5.96
  -6 -14  -1    6.11    2.18
 -20   6   1   11.32    3.15
 -20   6   1   11.27    2.21
 -20   6   1   12.83    3.00
  -6 -14   2   23.78    7.56
 -14  20   2   22.90    3.13
  20  -6   2   34.64   10.64
 -14  20   2   27.59   10.04
  -6 -14   2   32.45    4.33
  -6 -14   2   33.18    5.76
 -20   6  -2   31.86    5.21
  -6 -14   2   30.81    4.45
 -14  20   5    3.59    2.28
  -6 -14   5    8.77    3.59
 -20   6  -5    3.59    2.25
  -6 -14   5    5.26    3.37
  -6 -14   5    5.10    2.93
 -14  20   8   57.60    3.95
  -6 -14   8   68.81    5.65
  -6 -14   8   61.37    4.98
  -5 -15  -8   27.28    3.26
 -15  20  -8   34.11    4.28
  15 -20   5   15.69    3.62
 -15  20  -5   15.69    3.64
 -20   5   5   20.93    3.73
 -20   5   5   18.71    3.28
 -20   5   5   17.62    2.71
  15 -20   2    2.52    2.27
 -15  20  -2    1.42    1.79
  -5 -15  -2    6.83    4.43
 -20   5   2    3.98    1.60
 -20   5   2    8.72    3.04
 -20   5   2    1.37    1.78
 -20   5  -1   10.87    3.39
  -5 -15   1    9.89    5.72
  -5 -15   1    9.70    3.33
  20  -5   1    1.24    5.02
  15 -20  -1    8.24    6.09
  15 -20  -1   11.76    5.45
 -15  20   1    3.53    3.06
  -5 -15   1   12.36    3.77
  -5 -15   1    8.81    2.51
  -5 -15   1   11.90    2.65
 -15  20   4    9.52    3.18
  15 -20  -4    2.89    3.75
  -5 -15   4   14.20    4.31
 -20   5  -4    5.72    2.04
  -5 -15   4    8.71    2.72
 -15  20   7   13.64    2.81
  -5 -15   7   10.47    3.13
  -5 -15   7    8.90    2.82
 -20   4   6  153.18    9.17
 -16  20  -6  148.12    9.56
 -20   4   6  154.68    8.69
 -20   4   6  148.17    7.07
 -20   4   6  150.65    9.44
  16 -20   3   67.64    5.48
 -16  20  -3   52.70    5.61
  -4 -16  -3   72.21   16.62
 -20   4   3   73.43    5.14
 -20   4   3   62.77    5.35
 -20   4   3   69.89    6.35
  -4 -16   0   20.66    7.74
  20  -4   0   30.45    8.81
  -4 -16   0   22.26    4.32
 -20   4   0   22.87    7.22
 -16  20   0   15.06    2.46
  16 -20   0   22.01    2.98
 -20   4   0   23.76    3.58
 -20   4   0   22.26    3.10
  -4 -16   3    6.82    2.20
  20  -4   3   14.14    4.51
 -16  20   3    1.46    3.50
 -16  20   3    5.63    2.36
  -4 -16   3    5.87    2.27
 -20   4  -3    9.30    3.29
 -16  20   6   11.68    2.89
  -4 -16   6   12.67    3.53
  -4 -16   6   11.70    3.06
  -4 -16   6   11.06    2.91
 -16  20   9   -0.05    0.43
  -4 -16   9   -0.28    0.76
 -20   3   7   12.41    2.50
 -17  20  -7   10.94    2.62
 -20   3   7    9.89    1.63
 -20   3   7   10.19    2.18
  17 -20   4   43.18    4.59
 -20   3   4   47.89    5.20
 -20   3   4   49.37    4.91
 -20   3   4   46.16    4.09
 -20   3   4   49.39    6.01
 -20   3   4   44.16    4.49
 -20   3   4   45.51    5.10
  20  -3  -1  242.26   25.93
  -3 -17  -1  215.94   26.14
 -17  20  -1  182.21    9.03
 -20   3   1  256.62   12.66
 -20   3   1  270.02   31.01
  17 -20   1  211.35    7.96
 -20   3   1  247.23   11.33
 -20   3   1  232.28    9.48
 -20   3   1  259.10   13.00
 -20   3   1  254.93   12.18
  -3 -17   2    3.33    2.52
 -20   3  -2    7.45    2.49
  20  -3   2   10.06    8.03
  17 -20  -2   -6.31    5.49
  -3 -17   5   16.30    4.26
 -17  20   8   54.10    3.58
  -3 -17   8   64.68    4.99
  -3 -17   8   63.37    4.90
 -20   2   8   45.55    3.94
 -18  20  -8   34.12    3.60
 -20   2   8   32.25    2.19
 -20   2   8   42.22    3.38
 -20   2   5  289.58   12.42
 -20   2   5  284.16   11.74
 -20   2   5  288.57   13.73
 -20   2   5  256.02    9.20
 -20   2   5  262.72   11.57
 -20   2   5  259.28   11.03
  -2 -18  -2  131.00   21.37
 -18  20  -2  119.02    8.11
 -20   2   2  155.51   10.15
 -20   2   2  156.87   23.35
  18 -20   2  134.90    7.00
 -20   2   2  155.15    9.16
 -20   2   2  142.68    7.21
 -20   2   2  156.57    9.90
 -20   2   2  152.34    9.47
  18 -20  -1   23.52    7.16
 -18  20   1   21.86    8.88
  -2 -18   1   15.42    3.12
 -20   2  -1   17.24    7.57
  20  -2   1   23.41    7.37
 -20   2  -1   20.37    3.98
 -18  20   1   18.43    2.91
 -20   2  -1   16.38    3.35
 -18  20   4   63.46    6.00
  -2 -18   4   62.12    6.73
 -18  20   7    2.68    1.69
  -2 -18   7    1.55    1.88
  -2 -18   7    0.36    1.88
 -20   1   6   26.52    3.66
 -20   1   6   28.54    3.72
 -19  20  -6   23.66    3.87
 -20   1   6   21.74    2.39
 -20   1   6   26.05    3.40
 -20   1   6   25.86    4.08
 -19  20  -3    4.83    2.63
  19 -20   3    8.79    2.41
 -20   1   3    3.04    1.68
 -20   1   3    2.01    1.10
 -20   1   3    1.77    1.61
 -20   1   3    2.67    1.63
  -1 -19   0   16.05    7.48
  -1 -19   0   13.82    3.60
 -20   1   0   14.70    7.71
 -19  20   0   12.58    2.50
 -20   1   0   23.65    4.29
 -20   1   0   13.35    2.72
 -19  20   3    0.04    1.30
 -19  20   6   22.46    3.38
  -1 -19   6   26.19    4.70
  -1 -19   6   26.33    4.58
 -20   0   7   79.18    5.49
 -20  20  -7   64.95    5.55
 -20  20  -7   72.67    5.62
 -20   0   7   78.37    4.89
 -20   0   4   28.05    3.73
 -20  20  -4   30.13    4.42
 -20   0   4   37.31    5.28
 -20   0   4   30.55    3.98
 -20   0   4   24.47    2.74
 -20   0   4   31.78    4.71
 -20   0   4   27.98    3.42
 -20   0   4   29.45    4.25
 -20   0   1    5.67    2.28
 -20  20  -1    7.15    2.26
   0 -20  -1    5.61    7.30
 -20   0   1   11.08    2.98
 -20   0   1    4.22    2.02
 -20  20   2   54.96    5.08
 -20   0  -2   50.05    6.36
   0 -20   5   30.17    5.60
   0 -20   5   33.22    5.60
   0 -20   8   19.71    2.43
   0 -20   8   18.38    2.57
 -21  20   7   70.35    4.18
   1 -21   7   75.69    6.16
   1 -21   7   68.32    5.91
   1 -21   4   19.58    3.43
 -21  20   4   19.99    2.96
 -20  -1  -4   14.66    3.47
 -21  20   1    0.05    1.07
 -20  -1  -1    1.42    1.15
 -20  -1  -1    0.50    1.48
   1 -21  -2   15.15    4.21
 -21  20  -2   13.74    2.85
 -20  -1   2   17.11    3.59
 -20  -1   2   21.01    3.90
 -20  -1   2   18.79    3.59
 -20  -1   2   19.79    3.48
 -20  -1   2   17.29    3.32
 -20  -1   5    7.63    2.13
 -21  20  -5    5.29    2.43
 -20  -1   5    6.61    2.03
 -20  -1   5    7.66    2.62
 -20  -1   5    7.31    2.16
 -20  -1   5    5.47    1.51
 -21  20  -8    1.67    0.96
 -20  -1   8    0.48    0.78
   2 -21   8    1.15    0.91
   2 -21   8    1.88    1.38
   2 -21   5   36.49    5.71
 -19  -2  -5   23.09    3.59
 -21  19   5   30.45    3.09
   2 -21   2   22.45    3.33
 -19  -2  -2   20.65    4.10
 -19  -2  -2   18.09    3.62
 -21  19  -1   38.83    4.25
 -19  -2   1   45.72    5.70
   2 -21  -1   42.58    3.81
 -19  -2   1   36.35    4.97
 -19  -2   1   46.16    5.52
 -19  -2   1   42.08    5.05
 -19  -2   1   40.55    5.08
 -19  -2   4   63.36    5.51
 -19  -2   4   71.40    6.32
 -19  -2   4   71.13    6.90
 -19  -2   4   72.65    6.63
 -21  19  -7    4.10    1.61
 -21  19  -7    4.59    1.87
 -19  -2   7    4.14    1.26
   3 -21   6   58.73    7.12
   3 -21   3  450.66   14.11
   3 -21   3  446.41   21.36
 -18  -3  -3  455.96   17.66
 -21  18   3  503.18   13.47
  21 -18   0  313.45   32.66
  18   3   0  337.96   31.77
 -21  18   0  370.25   11.77
 -18  -3   0  392.68   36.16
 -18  -3   0  400.75   15.80
   3 -21   0  330.48   15.53
   3 -21   0  358.90   11.18
 -18  -3   0  392.18   15.23
 -18  -3   0  404.79   14.90
 -18  -3   0  384.64   15.08
 -21  18  -3  462.71   17.14
 -18  -3   3  477.33   19.04
 -18  -3   3  498.87   17.38
 -18  -3   3  515.74   19.29
 -18  -3   3  495.45   17.70
 -18  -3   3  483.05   17.46
  -3  21   6    8.42    2.59
 -18  -3   6    9.17    2.46
 -21  18  -6    6.54    2.23
 -18  -3   6    9.48    2.15
   4 -21   7   15.65    3.57
   4 -21   4  177.17    9.19
 -17  -4  -4  153.21    9.34
 -21  17   4  174.85    7.89
 -17  -4  -1   45.05   11.54
  21 -17  -1   28.91    9.06
 -17  -4  -1   44.77    5.31
   4 -21   1   43.36    4.39
 -17  -4  -1   45.14    5.43
 -21  17   1   45.03    3.96
 -17  -4  -1   46.15    5.48
 -17  -4   2    4.62    2.77
 -21  17  -2    5.58    2.21
   4 -21  -2   -0.49    3.29
 -17  -4   2    3.69    2.82
 -17  -4   2    7.74    2.76
 -17  -4   2    5.98    2.38
 -17  -4   2    6.10    2.30
  -4  21   5   14.21    3.25
 -17  -4   5   13.09    2.60
 -21  17  -5   12.93    3.12
 -17  -4   5   15.11    3.31
 -17  -4   5   15.25    3.58
 -17  -4   5   12.90    2.85
 -17  -4   5   15.36    3.38
 -21  17  -8    4.12    1.75
 -17  -4   8    5.26    1.40
   5 -21   8    1.17    1.48
 -21  16   8    4.31    1.02
   5 -21   5  136.16    8.46
 -21  16   5  124.41    6.54
   5 -21   2  104.12    6.80
 -16  -5  -2   90.81   17.72
 -16  -5  -2   99.36    7.91
 -21  16   2  106.23    8.55
 -21  16   2  111.69    6.28
 -16  -5  -2   92.55    7.88
  21 -16   1   72.10   14.32
 -21  16  -1   66.60    5.46
 -16  -5   1   73.33   16.34
 -16  -5   1   73.62    6.86
   5 -21  -1   77.88   13.64
  -5  21   1   66.88   14.63
 -16  -5   1   74.66    7.30
 -16  -5   1   76.99    6.86
 -16  -5   1   75.31    6.41
 -16  -5   1   68.25    6.46
 -16  -5   4    0.00    1.91
  -5  21   4    0.29    2.43
 -21  16  -4    1.83    2.21
 -16  -5   4    1.20    2.49
 -16  -5   4    1.84    1.37
 -16  -5   4    0.16    1.41
 -16  -5   4    1.15    1.76
  -5  21   7   10.22    2.55
 -16  -5   7   11.48    2.53
 -21  16  -7   10.30    2.41
 -21  16  -7    8.28    2.36
 -16  -5   7    9.46    1.97
   6 -21   9    1.14    1.00
 -15  -6  -6   12.79    2.82
 -21  15   6    9.77    1.92
   6 -21   3   68.41    5.70
 -21  15   3   71.99    5.16
 -21  15   3   66.75    4.91
 -21  15   3   55.08    5.91
 -15  -6  -3   51.68    5.60
 -21  15   0  473.29   12.80
 -15  -6   0  478.12   39.46
 -15  -6   0  477.49   17.48
  21 -15   0  436.42   35.41
   6 -21   0  460.83   13.33
 -15  -6   0  481.79   16.95
 -21  15   0  432.14   12.85
 -15  -6   0  451.05   16.10
 -15  -6   3   16.91    3.90
 -21  15  -3   15.79    3.63
  -6  21   3   14.53    3.43
   6 -21  -3   15.20    6.40
 -15  -6   3   15.92    3.39
 -15  -6   3   16.57    3.26
 -15  -6   3   20.00    4.65
 -15  -6   3   18.83    3.52
  -6  21   6   41.90    4.60
 -21  15  -6   46.06    5.62
 -15  -6   6   44.51    5.14
 -15  -6   9    0.55    0.57
 -15  -6   9   -0.24    0.62
  -7  21  -7   35.65    5.58
 -21  14   7   59.48    4.16
   7 -21   4  109.10    7.45
 -14  -7  -4  102.35    7.74
 -21  14   4  111.32    6.35
 -14  -7  -1  586.25   44.11
   7 -21   1  553.52   14.94
 -14  -7  -1  571.17   18.52
 -21  14   1  597.45   13.90
 -14  -7  -1  524.53   16.88
  -7  21   2   85.99    7.19
 -21  14  -2   89.53    7.03
 -14  -7   2   97.55   18.61
 -14  -7   2   92.23    7.98
  21 -14   2   91.77   16.46
   7 -21  -2   99.17   14.71
  -7  21   2   94.19   18.13
 -14  -7   2  103.31    8.11
 -21  14  -2   93.44    7.14
 -14  -7   2  103.21    8.67
 -14  -7   2   88.69    7.05
 -14  -7   2   92.54    7.58
  -7  21   5  123.08    7.84
 -21  14  -5  131.73    9.50
 -21  14  -5  122.36    8.63
 -14  -7   5  137.43   10.17
 -14  -7   5  122.07    8.80
 -14  -7   5  128.59    9.20
 -14  -7   5  129.75    8.98
 -14  -7   5  120.10    8.03
  -7  21   8    0.91    1.70
 -14  -7   8    3.05    1.53
 -14  -7   8    1.36    1.06
 -13  -8  -8    0.05    1.10
 -21  13   8    0.50    0.73
   8 -21   5   58.57    5.92
 -21  13   5   56.44    4.56
   8 -21   2    0.77    2.04
 -13  -8  -2    5.42    5.05
 -13  -8  -2    2.64    1.94
 -21  13   2    1.48    0.93
 -13  -8  -2    4.60    2.22
 -13  -8  -2    2.03    1.47
 -13  -8   1    1.76    3.28
 -13  -8   1   14.22   10.54
 -21  13  -1    5.21    3.04
  21 -13   1   -2.82    4.32
   8 -21  -1   -4.33    5.42
  -8  21   1    8.72    7.05
 -21  13  -1    8.26    3.28
 -13  -8   1    0.87    1.78
 -13  -8   1    0.28    1.55
 -13  -8   1    3.77    1.78
 -13  -8   4   27.93    5.19
 -13  -8   4   32.52    4.90
 -21  13  -4   31.70    4.50
 -13  -8   4   31.68    5.02
 -13  -8   4   29.91    4.50
 -13  -8   4   28.66    4.20
  -8  21   7    4.43    2.50
 -13  -8   7    3.54    1.96
 -21  13  -7    1.94    1.48
 -21  13  -7    2.78    2.30
 -13  -8   7    4.74    2.81
 -13  -8   7    4.71    2.04
 -21  12   9    4.60    1.11
   9 -21   9    4.85    1.52
 -21  12   6   -0.74    1.09
 -21  12   3  372.73   11.44
 -12  -9  -3  335.25   34.68
 -12  -9  -3  365.70   16.25
  -9  21  -3  345.69   26.57
   9 -21   3  355.21   12.69
 -12  -9  -3  353.54   12.68
 -21  12   3  358.92   11.20
 -21  12   3  339.79   15.17
 -12  -9   0    5.67    4.90
 -21  12   0    3.07    1.40
  21 -12   0    6.23    3.69
 -12  -9   0    2.83    2.09
 -21  12   0    0.83    1.08
 -12  -9   0    0.26    1.12
 -12  -9   0    0.58    1.20
  -9  21   3  120.31    8.85
 -21  12  -3  148.11   10.18
 -12  -9   3  145.17   10.30
 -12  -9   3  157.67   24.12
  21 -12   3  135.49   21.45
   9 -21  -3  154.12   18.46
  -9  21   3  144.24   20.80
 -12  -9   3  146.96    9.64
 -21  12  -3  152.26    9.41
 -12  -9   3  157.00   11.30
 -12  -9   3  136.49    9.92
 -12  -9   3  143.38    9.45
 -12  -9   3  137.33    9.24
  -9  21   6   -1.41    2.49
 -12  -9   6    3.44    2.14
 -21  12  -6    2.69    1.80
 -21  12  -6    3.36    2.23
 -12  -9   6    3.63    3.05
 -12  -9   6    3.70    2.32
  -9  21   9   11.83    1.96
 -21  12  -9   11.49    1.42
 -10  21  -7   12.23    3.38
 -21  11   7   15.47    2.35
  10 -21   4  272.01   11.78
 -11 -10  -4  276.69   14.12
 -21  11   4  256.10    9.81
 -21  11   4  283.34   13.55
 -21  11   1  416.44   11.51
 -11 -10  -1  386.54   36.16
  21 -11  -1  318.09   27.67
 -11 -10  -1  383.14   16.21
  10 -21   1  389.63   12.24
 -11 -10  -1  345.19   14.32
 -21  11   1  408.77   11.40
 -11 -10  -1  343.50   13.15
 -11 -10   2    2.34    4.71
  21 -11   2    4.18    6.54
  10 -21  -2   -1.66    2.97
 -11 -10   2   -0.32    2.19
 -21  11  -2    0.52    1.31
 -11 -10   2    0.80    1.35
 -11 -10   2   -0.22    1.26
 -11 -10   2    0.25    1.32
 -10  21   5   80.71    7.27
 -11 -10   5   67.20    7.30
 -21  11  -5   67.13    6.08
 -11 -10   5   76.56    7.42
 -11 -10   5   84.30    8.10
 -11 -10   5   79.74    7.42
 -21  11  -5   82.69    7.33
 -11 -10   5   67.35    6.38
 -11 -10   8   -0.34    1.30
 -21  10   8  112.27    5.10
  11 -21   5  419.78   15.47
 -10 -11  -5  452.52   18.35
 -21  10   5  393.49   12.18
 -21  10   5  350.36   14.02
 -21  10   5  469.22   16.37
 -10 -11  -2   55.04   14.17
 -10 -11  -2   58.24    6.71
  11 -21   2   62.69    5.53
 -10 -11  -2   51.22    5.36
 -21  10   2   62.12    4.70
 -21  10   2   63.07    6.48
 -10 -11   1   -0.71    4.67
 -10 -11   1   -0.12    1.66
 -21  10  -1    3.08    1.79
  21 -10   1    4.88    4.37
  11 -21  -1   -0.44    4.69
 -10 -11   1    2.75    2.46
 -10 -11   1    2.39    1.79
 -10 -11   1    0.04    1.77
 -10 -11   4   14.81    3.57
 -10 -11   4   15.42    3.32
 -10 -11   4   17.29    3.63
 -21  10  -4   18.77    3.78
 -10 -11   4   19.19    4.54
 -10 -11   4   14.24    3.31
 -10 -11   4   13.38    3.21
 -11  21   7    4.75    2.26
 -10 -11   7    4.00    2.08
 -10 -11   7    8.35    2.61
 -12  21  -9    1.41    1.02
 -21   9   9    0.74    0.56
  -9 -12  -6   37.99    5.14
 -12  21  -6   39.30    4.72
 -21   9   6   36.67    4.68
 -21   9   6   43.17    3.99
 -21   9   6   43.31    5.09
  12 -21   3    2.23    2.16
 -12  21  -3    1.95    3.78
  -9 -12  -3   -0.49    2.10
  -9 -12  -3    2.60    6.90
 -21   9   3    0.66    0.98
 -21   9   3    0.60    1.39
  -9 -12  -3    2.16    1.87
 -21   9   3   -0.28    1.24
  -9 -12   0    1.07    2.92
  -9 -12   0   -1.05    2.36
 -21   9   0    1.09    1.16
  21  -9   0   -0.54    4.06
  -9 -12   0    5.18    3.09
 -21   9   0    0.37    0.93
  -9 -12   0   -0.33    1.21
  -9 -12   0   -0.61    1.59
  -9 -12   3   17.02    3.80
  -9 -12   3   12.15    6.24
  21  -9   3   12.38    6.31
 -12  21   3   14.80    3.69
  12 -21  -3   23.25    8.42
 -12  21   3   22.63    9.45
  -9 -12   3   19.24    4.82
  -9 -12   3   19.13    3.73
  -9 -12   3   18.64    3.76
 -12  21   6   -0.35    1.88
 -21   9  -6    2.55    1.78
  -9 -12   6   -0.26    1.90
  -9 -12   6    0.91    1.91
 -21   9  -6   -0.33    2.08
  -9 -12   6    4.06    3.64
  -9 -12   6    1.17    1.53
 -12  21   9    2.66    1.17
  -9 -12   9    6.10    1.46
 -21   9  -9    3.70    0.94
  -9 -12   9    7.84    1.52
  -8 -13  -7   19.26    3.21
 -21   8   7   24.00    2.80
 -21   8   7   24.48    3.47
  13 -21   4    1.78    2.32
 -21   8   4    5.84    2.01
 -21   8   4    1.34    1.46
 -21   8   4   -1.78    2.18
  -8 -13  -1   19.85    7.53
  -8 -13  -1   14.68    3.44
  21  -8  -1   15.07    6.59
  -8 -13  -1   21.37    4.60
 -21   8   1   21.75    3.70
 -21   8   1   24.48    2.96
  -8 -13  -1   17.75    3.06
 -21   8   1   21.38    4.24
  -8 -13   2   48.58   13.81
 -21   8  -2   52.17    5.47
  21  -8   2   35.37   11.12
  -8 -13   2   46.02    5.80
  13 -21  -2   54.73   10.94
 -13  21   2   26.37   10.70
  -8 -13   2   43.18    5.06
  -8 -13   2   42.24    6.32
  -8 -13   2   41.18    5.22
  -8 -13   5    7.81    3.29
 -13  21   5    4.98    2.43
 -21   8  -5    4.18    1.95
  -8 -13   5    2.58    2.33
 -21   8  -5    5.77    2.63
  -8 -13   5    4.71    2.34
 -13  21   8    2.91    1.62
  -8 -13   8    1.56    1.56
  -8 -13   8    2.20    1.21
 -21   7   8   33.56    2.70
  -7 -14  -5  239.46   13.44
  14 -21   5  237.72   11.49
 -21   7   5  260.96   12.54
 -21   7   5  221.76    9.10
 -21   7   5  224.00   11.71
 -21   7   5  238.48   11.17
  14 -21   2  142.23    7.56
  -7 -14  -2  124.75   20.61
  -7 -14  -2  131.34    9.97
 -21   7   2  158.59    7.45
 -21   7   2  153.43   10.26
 -21   7   2  136.13    8.44
  14 -21  -1    0.26    5.36
 -14  21   1    1.78    3.25
  -7 -14   1   -6.01    7.23
  -7 -14   1    0.17    1.90
  21  -7   1   -5.04    5.70
 -14  21   1   -0.51    1.08
  -7 -14   1    1.61    1.66
  -7 -14   1   -0.45    1.12
  -7 -14   4   16.83    3.61
  -7 -14   4   13.45    3.47
 -21   7  -4   14.76    3.16
  -7 -14   4   19.49    4.59
  -7 -14   4   15.45    3.46
  -7 -14   4   16.47    4.04
 -14  21   7   41.09    3.91
  -7 -14   7   49.56    5.53
  -7 -14   7   39.76    4.50
  -6 -15  -6  141.20    9.89
 -15  21  -6  138.22    8.91
 -21   6   6  140.74    8.78
 -21   6   6  138.68    6.89
 -21   6   6  142.93    8.38
  15 -21   3  171.14    8.63
 -15  21  -3  134.16    8.65
 -21   6   3  191.38    8.41
 -21   6   3  149.02    8.23
 -21   6   3  173.28    9.62
  -6 -15   0   18.75    7.56
 -21   6   0   20.91    4.14
  -6 -15   0   14.63    3.08
  21  -6   0   25.85   10.86
 -15  21   0   11.30    2.28
  15 -21   0    9.06    6.59
  15 -21   0   16.23    2.84
  -6 -15   0   19.94    4.70
 -21   6   0   18.32    2.78
  -6 -15   3    5.18    3.46
 -15  21   3   -1.20    2.41
  15 -21  -3   -5.23    6.81
  -6 -15   3    1.44    2.22
  -6 -15   3    0.52    1.30
 -21   6  -3    1.56    1.89
 -15  21   6   23.00    3.69
  -6 -15   6   25.93    4.61
  -6 -15   6   24.79    4.32
  -6 -15   9    1.00    0.72
 -21   5   7   -1.73    1.61
 -16  21  -7   -1.64    1.80
 -21   5   7    0.44    0.81
 -21   5   7    0.41    1.17
  16 -21   4    9.00    2.67
 -21   5   4    6.99    1.98
 -21   5   4    9.09    2.00
 -21   5   4    7.47    2.46
 -21   5   4    5.75    1.86
  16 -21   1    8.60    2.53
  -5 -16  -1   13.93    7.64
  -5 -16  -1   10.37    3.04
 -21   5   1   13.12    3.17
  21  -5  -1   12.13    6.30
 -16  21  -1    8.60    2.17
 -21   5   1   14.17    2.55
  21  -5   2   -0.51    4.18
  16 -21  -2   -0.83    5.18
 -16  21   2   -0.12    6.51
  -5 -16   2    3.61    2.26
  -5 -16   2    3.03    1.97
  -5 -16   5    2.73    1.92
  -5 -16   5    0.57    2.01
  -5 -16   5    4.72    3.61
  -5 -16   5    3.64    2.39
  -5 -16   8  172.44    8.18
  -5 -16   8  174.30    7.91
  -4 -17  -8   12.75    2.24
 -21   4   8   14.51    1.48
 -21   4   8   18.33    2.35
 -21   4   5   18.48    3.42
 -17  21  -5   13.17    3.27
 -21   4   5   17.02    3.04
 -21   4   5   14.38    2.42
 -21   4   5   15.98    3.50
  -4 -17  -2   85.62   17.40
 -17  21  -2   75.03    6.19
  17 -21   2   83.40    5.50
 -21   4   2   99.02    7.04
 -21   4   2   94.18    5.83
 -21   4   2  100.64    8.14
 -21   4   2   90.79    7.45
  -4 -17   1   81.53   16.16
  21  -4   1   82.67   17.16
  -4 -17   1   78.27    7.85
  17 -21  -1   33.55   11.23
  17 -21  -1  102.45   15.81
 -17  21   1   53.99   14.48
 -21   4  -1   91.16    7.29
  -4 -17   1   74.53    8.70
 -17  21   4   10.22    3.20
  -4 -17   4    8.06    3.40
 -17  21   7    1.23    1.41
 -21   4  -7    1.09    1.41
  -4 -17   7    2.78    2.24
  -4 -17   7    0.79    1.37
 -21   3   6   62.40    5.41
 -21   3   6   54.12    3.94
 -21   3   6   59.50    5.10
 -21   3   6   66.48    6.17
 -18  21  -3    5.85    2.52
 -21   3   3    6.08    2.07
 -21   3   3    4.84    2.21
 -21   3   3    3.23    1.99
 -21   3   3    3.38    1.09
  -3 -18   0   46.99   12.49
 -21   3   0   51.08   14.03
 -18  21   0   46.32    4.65
  21  -3   0   56.31   12.92
  18 -21   0   47.61    4.06
 -21   3   0   52.81    5.45
 -21   3   0   49.99    5.77
 -21   3   0   51.58    6.30
 -18  21   3   17.96    3.04
 -18  21   3   14.21    3.28
  -3 -18   3   13.91    3.14
 -18  21   6    2.78    1.92
 -21   3  -6   -1.02    1.16
  -3 -18   6    0.22    2.32
  -3 -18   6    3.49    2.48
  -3 -18   6    3.88    2.66
 -19  21  -7  136.78    7.38
 -21   2   7  146.83    6.94
  19 -21   4  263.71   10.31
 -21   2   4  293.52   11.79
 -21   2   4  330.56   12.80
 -21   2   4  275.26    9.94
 -21   2   4  327.02   14.40
 -21   2   4  295.24   10.72
 -21   2   4  331.15   13.40
 -19  21  -1   92.12    6.61
 -21   2   1  111.47    8.71
  -2 -19  -1   96.73    8.53
  19 -21   1  100.25    5.49
 -21   2   1  110.37    7.84
 -21   2   1   90.93    6.34
 -21   2   1  109.25    8.37
  -2 -19   2   26.72    4.40
 -19  21   2   24.57    3.66
 -19  21   5   -0.81    1.65
  -2 -19   5    0.82    2.67
  -2 -19   8    0.48    0.94
  -2 -19   8   -0.06    1.01
  -1 -20  -8    6.22    1.63
 -20  21  -8    5.99    1.34
 -21   1   5   20.63    3.02
 -21   1   5   17.43    2.92
 -21   1   5   19.18    2.41
 -21   1   5   22.34    3.59
 -21   1   5   16.82    2.84
 -21   1   5   21.00    3.13
 -20  21  -2   21.54    3.61
 -21   1   2   28.18    4.57
  20 -21   2   27.57    3.17
 -21   1   2   31.13    4.33
 -21   1   2   26.09    4.31
 -21   1   2   24.36    3.14
 -21   1   2   25.93    4.18
 -21   1   2   30.61    4.43
 -20  21   1   87.46    6.27
 -21   1  -1   79.21    7.13
 -21   1  -1   79.52    7.59
 -20  21   4    0.00    1.30
 -20  21   7   35.56    2.96
  -1 -20   7   45.92    4.88
 -21  21  -6    3.80    3.10
 -21   0   6    5.27    1.83
 -21   0   6    4.35    1.34
 -21   0   6    4.05    1.64
 -21  21  -3   -1.13    1.83
 -21   0   3   -0.15    1.35
 -21   0   3   -1.51    2.53
 -21   0   3    1.63    1.82
 -21   0   3    1.24    1.09
 -21   0   3   -0.67    1.37
 -21   0   0    1.22    1.55
 -21   0   0    2.16    1.58
 -21   0   0    1.86    1.83
 -21  21   3   55.46    5.10
   0 -21   3   50.64    7.04
 -21   0  -3   51.79    5.89
 -21  21   6   31.05    3.06
   0 -21   6   24.33    4.44
   0 -21   6   19.85    3.48
 -21  -1  -8   -0.50    0.68
   1 -22   8    0.50    0.92
   1 -22   5   -2.02    2.65
   1 -22   2   -1.08    2.96
 -21  -1  -2    2.77    1.48
 -21  -1  -2    0.37    1.34
 -22  21  -1  330.21   12.57
 -21  -1   1  333.15   14.99
   1 -22  -1  294.55   15.43
 -21  -1   1  332.49   13.91
 -21  -1   1  325.95   14.16
 -21  -1   1  312.94   14.04
 -21  -1   4    8.51    2.21
 -21  -1   4    7.36    2.84
 -21  -1   4    5.58    2.28
 -22  21  -7    4.61    1.54
 -22  21  -7    4.75    1.46
 -21  -1   7    5.60    1.26
   2 -22   6   27.15    4.54
 -22  20   6   16.31    2.02
 -22  20   3   27.07    3.37
   2 -22   3   24.43    3.63
   2 -22   3   19.95    5.04
 -22  20   3   16.92    2.41
   2 -22   0    8.48    2.53
 -20  -2   0    6.28    2.11
   2 -22   0    5.25    2.63
 -20  -2   0    5.79    2.36
 -20  -2   0    4.40    1.92
 -20  -2   0    5.34    2.23
 -22  20  -3  122.79    8.81
 -20  -2   3  128.04    9.60
 -20  -2   3  130.19    8.59
 -22  20  -3  120.24    8.44
 -20  -2   3  125.11    8.66
 -20  -2   3  130.37    8.97
 -20  -2   6  137.32    7.23
 -20  -2   6  124.45    6.48
   3 -22   7   42.56    4.63
 -22  19   7   30.98    2.43
   3 -22   7   38.16    4.65
   3 -22   4   18.30    4.18
 -22  19   4   16.81    2.30
 -22  19   1   88.44    5.79
 -19  -3  -1   85.16    7.16
   3 -22   1   81.88    5.82
 -19  -3  -1   81.70    7.19
 -22  19   1   62.96    5.30
 -19  -3  -1   80.36    7.22
 -22  19  -2  216.57   10.74
 -19  -3   2  229.44   12.74
   3 -22  -2  223.24   13.74
   3 -22  -2  235.76    9.30
 -19  -3   2  246.11   12.29
 -19  -3   2  221.20   12.22
 -19  -3   2  244.07   12.18
 -19  -3   2  231.28   12.23
 -19  -3   5    0.99    1.11
 -22  19  -5    1.68    2.02
 -19  -3   5    1.39    1.55
 -19  -3   5   -0.79    2.64
 -19  -3   5    1.79    1.85
 -19  -3   5    5.02    2.51
 -19  -3   5    1.07    1.30
 -22  19  -8    4.19    1.08
 -19  -3   8    6.66    1.13
 -22  18   8    0.32    0.53
 -18  -4  -8   -1.42    0.94
 -22  18   5    7.01    1.67
 -22  18   2   51.60    4.38
 -18  -4  -2   42.10    4.98
   4 -22   2   49.02    4.95
 -18  -4  -2   39.69    5.38
 -22  18   2   46.37    4.37
 -18  -4  -2   46.64    5.71
 -22  18   2   43.97    5.43
 -18  -4   1   33.52    4.67
   4 -22  -1   34.75    5.36
   4 -22  -1   37.14    3.97
 -18  -4   1   34.45    4.70
 -18  -4   1   28.52    4.32
 -18  -4   1   33.04    4.45
 -18  -4   1   33.49    4.70
 -18  -4   4    2.61    2.17
 -18  -4   4    2.35    1.68
 -18  -4   4    2.04    1.54
 -18  -4   4    1.53    1.62
 -18  -4   4    1.56    2.01
 -18  -4   7   15.57    2.54
 -22  18  -7   12.09    2.37
 -22  18  -7   13.87    2.67
 -18  -4   7   15.18    2.26
   5 -22   6   14.70    3.89
 -22  17   6   13.47    2.15
   5 -22   3   13.42    3.32
 -22  17   3    8.11    2.43
 -22  17   3    9.44    2.03
 -17  -5  -3   10.16    2.59
  22 -17   0  217.75   26.89
 -22  17   0  260.09    9.79
 -17  -5   0  264.35   29.93
 -17  -5   0  274.11   13.35
   5 -22   0  258.49   10.11
 -17  -5   0  251.55   12.46
 -17  -5   0  263.55   12.62
 -22  17  -3   -1.06    1.95
 -17  -5   3    1.29    1.75
 -17  -5   3   -0.49    1.35
 -22  17  -3   -0.18    1.78
 -17  -5   3   -0.46    2.00
 -17  -5   3    0.60    1.38
  -5  22   6   48.10    4.82
 -22  17  -6   60.30    5.81
 -17  -5   6   51.60    5.04
 -17  -5   6   56.66    5.64
 -17  -5   6   51.89    4.63
   6 -22   7   48.45    4.97
 -22  16   7   56.12    3.84
 -22  16   4    3.80    1.68
   6 -22   4    3.48    2.54
   6 -22   4    1.92    2.43
 -22  16   4    1.50    1.10
 -16  -6  -1   26.17    7.85
  22 -16  -1   27.40    7.94
 -22  16   1   34.06    3.51
 -16  -6  -1   33.80    4.70
   6 -22   1   35.21    4.02
 -16  -6  -1   34.10    4.76
 -22  16   1   37.25    3.62
 -16  -6  -1   31.65    4.46
 -22  16  -2   67.68    6.01
 -16  -6   2   70.07    7.07
   6 -22  -2   66.30   11.40
 -22  16  -2   78.58    6.81
 -16  -6   2   78.61    7.03
 -16  -6   2   78.45    7.73
 -16  -6   2   77.83    6.76
 -16  -6   2   72.90    6.82
  -6  22   5  251.37   11.55
 -22  16  -5  222.26   11.24
 -16  -6   5  245.08   11.64
 -16  -6   5  272.72   13.74
 -16  -6   5  268.04   12.87
 -22  16  -5  260.25   12.43
 -16  -6   5  275.99   12.76
 -16  -6   5  239.18   10.32
 -16  -6   8    0.54    1.03
 -16  -6   8    0.22    0.79
  -7  22  -8    2.86    1.34
 -22  15   8    0.13    0.64
   7 -22   8    1.54    1.78
 -15  -7  -8    0.71    0.83
   7 -22   5   12.83    3.11
   7 -22   2   19.43    3.63
 -22  15   2   18.57    2.67
 -15  -7  -2   17.95    3.81
 -15  -7  -2   18.18    3.26
  22 -15   1   36.78   10.78
 -15  -7   1   38.22   11.25
 -22  15  -1   38.53    4.13
 -15  -7   1   37.90    5.06
   7 -22  -1   54.49   11.71
 -15  -7   1   36.43    4.96
 -15  -7   1   38.69    5.62
 -15  -7   1   43.40    4.87
 -15  -7   1   42.95    5.18
 -15  -7   4   16.95    4.01
  -7  22   4   10.20    2.93
 -15  -7   4   17.94    3.28
 -22  15  -4   16.15    3.59
 -15  -7   4   15.32    3.34
 -15  -7   4   20.33    4.62
 -15  -7   4   17.85    3.71
 -15  -7   4   17.29    3.49
  -7  22   7    9.48    2.45
 -15  -7   7   12.67    2.74
 -22  15  -7   10.37    2.51
 -22  15  -7   10.86    2.55
   8 -22   6    8.93    3.57
 -22  14   6   16.26    2.40
   8 -22   3    6.11    3.06
 -14  -8  -3    3.26    2.15
 -22  14   3    2.07    2.24
 -22  14   3    0.24    0.85
  22 -14   0   10.51    5.03
 -14  -8   0    9.70    7.35
   8 -22   0   19.55    3.47
 -14  -8   0   12.61    3.46
 -22  14   0   11.66    2.37
 -14  -8   0   15.59    3.26
 -14  -8   0   14.66    3.16
 -14  -8   3    9.51    2.81
 -22  14  -3    3.88    1.68
 -14  -8   3    6.02    1.56
 -22  14  -3    6.30    2.56
 -14  -8   3    7.19    2.31
 -14  -8   3    6.24    3.19
 -14  -8   3    8.18    2.43
 -14  -8   3    6.73    2.11
  -8  22   6    8.54    2.86
 -14  -8   6    9.21    2.62
 -22  14  -6    4.70    1.68
 -22  14  -6    6.71    2.55
 -14  -8   6    5.46    2.10
 -14  -8   6    6.90    2.01
 -13  -9  -7   82.93    5.40
  -9  22  -7   38.22    5.58
 -13  -9  -4   23.07    4.00
 -22  13   4   22.17    2.89
   9 -22   4   25.10    4.41
 -13  -9  -4   26.01    3.55
 -22  13   4   25.28    3.09
 -22  13   1  140.21    6.76
 -13  -9  -1  129.84   21.17
  22 -13  -1  104.12   16.12
   9 -22   1  139.88    7.81
 -13  -9  -1  123.90    8.72
 -22  13   1  136.01    6.81
 -13  -9  -1  115.08    7.86
 -13  -9   2    2.26    2.22
 -13  -9   2   -1.16    4.46
  22 -13   2   -5.80    6.47
   9 -22  -2   -9.09    5.32
  -9  22   2   -4.71    4.61
 -13  -9   2    5.85    2.92
 -13  -9   2    0.40    1.61
 -13  -9   2    0.76    1.40
 -13  -9   2   -1.03    1.90
  -9  22   5  196.48    9.94
 -13  -9   5  199.24   12.64
 -22  13  -5  190.14    9.72
 -22  13  -5  222.47   11.82
 -13  -9   5  205.76   11.43
 -13  -9   5  221.39   12.88
 -13  -9   5  200.79   11.91
 -13  -9   5  174.28    9.52
 -13  -9   5  209.45   11.48
  -9  22   8   46.98    4.00
 -13  -9   8   61.15    4.57
 -22  12   8    7.01    1.35
  10 -22   5   18.16    4.29
 -12 -10  -5   17.78    3.06
 -22  12   5   15.55    2.60
 -22  12   5    8.78    2.23
 -12 -10  -2   37.39   13.89
 -22  12   2   40.07    3.72
 -12 -10  -2   37.73    5.48
 -12 -10  -2   31.72    4.93
 -22  12   2   40.95    3.81
 -22  12   2   38.15    5.12
 -12 -10   1    5.42    2.52
 -12 -10   1    4.76    3.84
 -22  12  -1    4.95    1.65
  22 -12   1    3.11    5.81
  10 -22  -1    3.75    5.22
 -10  22   1    9.81    5.94
 -12 -10   1    8.11    3.31
 -12 -10   1    5.71    1.96
 -12 -10   1    4.80    2.04
 -10  22   4  150.34    9.46
 -12 -10   4  151.18   11.20
 -22  12  -4  159.27    9.79
 -12 -10   4  156.75   10.48
 -12 -10   4  164.54   11.35
 -12 -10   4  162.80   10.41
 -12 -10   4  161.17   10.19
 -10  22   7   25.49    3.86
 -12 -10   7   30.87    3.95
 -12 -10   7   30.47    3.50
  11 -22   9   -0.34    0.74
 -22  11   9    0.11    0.34
 -22  11   6    2.69    1.13
  11 -22   3   15.83    3.05
 -11 -11  -3   16.41    3.84
 -22  11   3   13.15    3.15
 -22  11   3   17.81    2.70
 -11 -11  -3   12.99    3.11
 -11 -11   0   55.19   13.76
 -22  11   0   60.98    4.83
 -11 -11   0   52.95    5.97
  22 -11   0   42.06   10.91
  11 -22   0   62.88    5.23
 -11 -11   0   51.26    5.29
 -22  11   0   48.49    4.59
 -22  11   0   64.10    6.87
 -11 -11   0   50.32    5.30
 -11 -11   3   17.03    4.02
 -22  11  -3   17.91    3.70
 -11  22   3   13.33    3.71
  11 -22  -3   14.14    7.42
 -11 -11   3   15.59    3.27
 -22  11  -3   15.65    2.97
 -11 -11   3   15.99    3.72
 -11 -11   3   21.48    4.33
 -11 -11   3   14.92    3.62
 -22  11  -6   77.43    5.99
 -11 -11   6  100.55    8.06
 -22  11  -6   98.06    7.90
 -11 -11   6   96.76    8.09
 -11 -11   6   96.87    8.54
 -11 -11   6   84.79    6.58
  12 -22   4    2.41    2.46
 -10 -12  -4    0.78    1.91
 -10 -12  -4   -2.82    1.90
 -22  10   4    0.66    0.97
 -10 -12  -1   58.28   14.98
 -22  10   1   69.56    4.85
 -10 -12  -1   56.59    6.44
  22 -10  -1   47.56   12.18
  12 -22   1   69.61    5.54
 -10 -12  -1   50.07    5.15
 -10 -12  -1   51.88    6.58
 -22  10   1   61.44    5.64
 -22  10   1   66.82    4.78
 -10 -12   2   82.81   16.92
 -22  10  -2   78.46    6.88
 -10 -12   2   77.82    7.42
  22 -10   2   65.74   15.60
  12 -22  -2   81.48   14.90
 -12  22   2   66.97   16.71
 -10 -12   2   73.00    6.49
 -22  10  -2   76.13    6.34
 -10 -12   2   85.12    8.43
 -10 -12   2   64.07    6.93
 -10 -12   2   76.42    6.80
 -10 -12   5   18.87    3.92
 -10 -12   5   24.44    4.70
 -10 -12   5   17.68    3.79
 -22  10  -5   17.31    3.56
 -10 -12   5   20.95    4.59
 -10 -12   5   21.06    3.94
 -12  22   8    3.41    1.36
 -10 -12   8    3.47    1.56
 -22   9   8   51.76    3.20
  13 -22   5   33.60    5.24
  -9 -13  -5   34.94    4.84
 -22   9   5   29.41    4.36
 -22   9   5   37.24    4.53
  -9 -13  -2  217.16   28.11
 -22   9   2  247.99    8.83
  -9 -13  -2  239.26   13.24
  13 -22   2  239.22   10.06
  -9 -13  -2  215.57   10.81
 -22   9   2  262.34    9.52
 -22   9  -1   91.68    6.52
  -9 -13   1   98.36   19.25
  22  -9   1   78.75   17.04
  -9 -13   1   87.28    7.82
  13 -22  -1  112.15   17.53
  -9 -13   1   85.45    6.99
 -22   9  -1  114.46    9.32
  -9 -13   1   81.31    6.70
  -9 -13   4    5.02    2.55
 -13  22   4    2.33    2.63
  -9 -13   4    3.16    1.61
  -9 -13   4    3.87    2.42
 -22   9  -4    3.44    2.17
  -9 -13   4    5.05    2.52
 -13  22   7  176.80    8.60
  -9 -13   7  193.20    9.89
  -9 -13   7  174.85    8.36
  -8 -14  -6   39.86    4.96
 -14  22  -6   37.49    4.60
 -22   8   6   37.61    4.35
 -22   8   6   40.23    4.68
  14 -22   3   22.27    3.88
  -8 -14  -3   21.37    4.65
 -22   8   3   17.53    2.56
  22  -8   0   71.04   14.90
  -8 -14   0   86.00   17.24
  -8 -14   0   76.85    7.42
  14 -22   0   94.07    6.24
  -8 -14   0   75.26    6.31
 -22   8   0   82.62    5.90
  -8 -14   0   72.07    6.09
 -14  22   3   19.68    3.32
  -8 -14   3   46.08    5.83
 -22   8  -3   35.23    4.74
  -8 -14   3   39.49    6.20
  -8 -14   3   34.21    5.33
  -8 -14   3   35.32    4.86
 -22   8  -3   33.72    5.26
  -8 -14   3   42.90    5.51
 -14  22   6   52.15    5.27
  -8 -14   6   62.19    6.47
  -8 -14   6   63.59    6.59
  -8 -14   6   50.75    5.26
  -7 -15  -7    3.99    1.98
 -15  22  -7    0.50    1.35
 -22   7   7    2.82    1.17
 -22   7   7    2.98    1.67
  15 -22   4   44.46    4.98
 -22   7   4   48.84    4.35
 -22   7   4   41.94    4.59
 -22   7   4   47.28    5.61
  15 -22   1    8.42    2.18
  -7 -15  -1    6.72    6.81
  -7 -15  -1    6.82    2.75
  22  -7  -1    9.25    5.62
 -22   7   1    7.81    2.62
 -22   7   1    9.67    2.13
 -22   7   1    8.52    2.57
 -15  22   2   49.35    5.12
  -7 -15   2   91.25   18.39
  -7 -15   2   90.54    8.13
  15 -22  -2  117.04   17.70
  15 -22  -2  112.03    7.53
  -7 -15   2   76.61    7.14
 -22   7  -2  103.69    9.02
  -7 -15   2   85.42    7.39
 -15  22   5   44.31    5.47
  -7 -15   5   57.16    6.81
  -7 -15   5   55.96    6.85
 -15  22   8    0.82    1.12
  -7 -15   8   -0.66    1.15
 -22   7  -8    1.00    0.76
  -7 -15   8    0.30    0.87
 -22   6   8   -0.60    0.55
  16 -22   5   64.25    5.61
 -16  22  -5   61.61    6.21
 -22   6   5   60.56    4.65
 -22   6   5   61.85    6.09
 -22   6   5   60.02    5.33
  16 -22   2   -0.48    1.73
  -6 -16  -2   -0.91    2.27
 -22   6   2    0.20    1.28
  -6 -16   1   16.95    7.43
  -6 -16   1   18.52    4.21
  22  -6   1   22.34    9.94
  16 -22  -1   26.49    8.75
 -16  22   1    5.75    6.10
  -6 -16   1   19.62    4.86
 -22   6  -1   22.45    3.57
  -6 -16   1   16.66    3.20
  -6 -16   1   15.34    2.92
 -22   6  -1   23.10    4.52
  -6 -16   4   -2.31    1.78
 -16  22   4   -0.14    2.28
  -6 -16   4    1.37    1.36
  -6 -16   4    2.45    2.74
  -6 -16   4   -0.11    1.68
 -16  22   7    7.23    2.03
  -6 -16   7    8.80    2.49
  -6 -16   7    5.48    1.90
 -17  22  -6   17.47    3.59
 -17  22  -6    9.05    2.70
 -22   5   6   15.85    2.88
 -22   5   6   16.72    3.09
 -22   5   6   15.47    2.25
 -22   5   6   15.78    2.80
  17 -22   3  299.48   10.87
 -17  22  -3  278.55   12.93
 -22   5   3  321.84   10.82
 -22   5   3  319.17   14.19
 -22   5   3  277.00   10.47
 -22   5   3  316.36   13.32
  -5 -17   0   52.91   13.73
 -22   5   0   55.95   14.77
  22  -5   0   51.81   11.91
  17 -22   0   45.08   14.33
  -5 -17   0   51.57    6.35
 -22   5   0   64.49    5.67
  -5 -17   0   60.51    7.73
 -22   5   0   61.52    6.14
  -5 -17   3   10.10    3.03
  -5 -17   3    8.90    3.49
  -5 -17   3    8.08    2.83
 -17  22   6   83.31    6.45
  -5 -17   6  102.24    8.65
  -4 -18  -7   13.18    2.81
 -18  22  -7    8.41    2.07
 -22   4   7    8.37    1.44
 -22   4   7   10.57    2.01
  -4 -18  -4   63.54    7.52
 -22   4   4   52.60    4.38
 -22   4   4   57.87    6.14
 -22   4   4   48.57    4.44
 -22   4   4   57.18    5.43
  -4 -18  -1  236.92   13.34
 -22   4   1  289.28   12.26
 -22   4   1  240.30   10.41
 -22   4   1  274.53   12.58
  -4 -18   2   -0.03    1.71
 -22   4  -2    1.48    1.64
 -18  22   5   -0.39    1.71
  -4 -18   5    0.16    2.08
  -4 -18   5   -0.15    2.30
  -4 -18   5    0.46    1.81
  -4 -18   8    0.41    0.95
 -22   4  -8    0.84    0.75
  -4 -18   8   -0.63    0.83
 -19  22  -8    3.22    1.29
  -3 -19  -5   10.75    3.52
 -22   3   5    8.61    2.24
 -22   3   5    7.60    1.64
 -22   3   5    9.92    2.71
 -22   3   5    5.94    1.77
  19 -22   2   40.20    3.91
 -22   3   2   49.06    5.20
 -22   3   2   41.44    4.31
 -22   3   2   48.36    5.41
 -19  22   1   37.09    4.29
  -3 -19   1   41.69    5.60
  19 -22  -1   37.12    3.93
 -22   3  -1   40.08    5.06
  -3 -19   1   41.22    7.11
 -22   3  -1   42.79    5.47
 -22   3  -1   46.55    5.90
 -19  22   4   54.07    4.94
  -3 -19   4   40.59    5.39
  -3 -19   4   50.51    6.79
 -19  22   7   10.92    1.78
  -3 -19   7   14.76    2.85
  -3 -19   7   15.40    2.57
 -20  22  -6    2.86    2.03
 -22   2   6    1.59    1.49
 -22   2   6    1.47    0.86
 -22   2   6    1.58    1.16
 -20  22  -3    5.59    2.24
  20 -22   3    8.56    2.48
 -22   2   3   10.02    2.50
 -22   2   3    9.68    2.18
 -22   2   3   11.21    3.23
 -22   2   3    8.89    2.66
  20 -22   0    3.67    1.67
  -2 -20   0    7.98    2.93
 -22   2   0    3.89    1.84
 -22   2   0    4.14    2.00
 -22   2   0    5.79    1.95
 -20  22   3   -0.76    1.58
  -2 -20   3    0.97    2.50
 -20  22   6   12.15    2.14
  -2 -20   6   12.00    3.03
  -2 -20   6   13.55    3.19
  -2 -20   6    7.54    2.45
 -22   2  -6    5.79    1.77
 -21  22  -7    7.64    1.83
 -22   1   7    3.53    0.84
  -1 -21  -4    4.14    2.76
 -22   1   4    0.63    1.13
 -21  22  -4   -1.93    2.25
 -22   1   4    1.15    1.52
 -22   1   4   -0.34    0.90
 -22   1   4    0.70    1.39
 -21  22  -1   55.73    5.25
 -22   1   1   57.14    6.23
  -1 -21  -1   50.34    6.51
 -22   1   1   56.36    5.61
 -22   1   1   52.82    5.73
 -22   1   1   50.57    5.52
 -22   1  -2  128.77    9.06
  -1 -21   2  113.55   10.73
 -22   1  -2  136.54    9.81
  -1 -21   5   79.60    7.44
 -22   1  -5   71.57    6.01
 -22   1  -8   22.64    2.14
   0 -22  -5  130.44   10.00
 -22   0   5  105.22    6.32
 -22  22  -5  113.56    7.28
 -22   0   5  116.86    6.97
 -22   0   5  106.63    5.62
 -22   0   5  126.05    8.21
   0 -22  -2   20.25    4.39
 -22   0   2   21.23    3.93
 -22   0   2   25.79    3.80
 -22   0   2   20.61    3.60
 -22   0   2   20.58    3.68
 -22   0   2   18.56    3.42
 -22  22   1    0.04    1.20
 -22   0  -1    1.83    1.58
 -22   0  -1   -1.70    1.47
 -22   0  -1   -0.38    1.38
 -22  22   4   -0.01    1.14
   0 -22   4    1.68    2.70
 -22   0  -4   -0.82    1.39
 -22   0  -7   25.62    3.01
   0 -22   7   31.17    3.51
   0 -22   7   30.36    3.21
   1 -23   6   -1.37    1.97
   1 -23   6    1.56    1.64
 -22  -1  -6    0.58    1.04
 -22  -1  -3   49.73    5.80
 -22  -1  -3   65.16    6.62
   1 -23   0    3.97    2.65
 -23  22   0    1.85    1.42
 -22  -1   0    2.74    2.03
 -22  -1   0    3.23    1.76
 -22  -1   0    1.76    1.70
 -22  -1   0    3.01    1.59
 -23  22  -3   23.11    4.30
 -22  -1   3   27.02    3.73
 -23  22  -3   29.13    4.28
 -22  -1   3   25.60    4.32
 -22  -1   3   29.49    4.27
 -22  -1   3   27.23    4.06
 -23  22  -6   31.37    3.44
 -22  -1   6   35.04    3.26
 -22  -1   6   31.07    2.63
   2 -23   7    0.27    1.25
 -21  -2  -7    0.97    0.81
 -23  21   4   24.21    3.02
 -21  -2  -4   17.38    3.88
 -21  -2  -4   13.10    2.90
 -23  21   1  146.80    7.78
 -21  -2  -1  129.00    8.50
   2 -23   1  122.80    6.60
 -21  -2  -1  126.13    8.60
 -21  -2  -1  129.12    8.96
 -21  -2   2   -0.67    1.92
   2 -23  -2   -2.72    1.49
 -23  21  -2    0.79    1.84
 -21  -2   2   -0.95    1.99
 -21  -2   2    1.73    1.60
 -21  -2   2   -0.88    1.67
   2 -23  -5   42.69    5.58
 -23  21  -5   43.07    4.60
 -21  -2   5   41.78    3.97
 -21  -2   5   49.72    4.67
   3 -23   5  119.07    8.85
 -23  20   5  108.06    5.56
 -20  -3  -5  106.44    6.43
   3 -23   2   51.15    4.63
 -20  -3  -2   63.40    6.65
 -23  20   2   45.53    4.36
 -20  -3  -2   50.96    5.76
   3 -23  -1   17.87    2.93
 -20  -3   1   21.36    4.38
   3 -23  -1   15.10    3.76
 -23  20  -1   18.52    3.03
 -20  -3   1   20.33    3.75
 -20  -3   1   19.38    3.51
 -20  -3   1   18.43    3.62
 -23  20  -4   63.40    5.95
 -20  -3   4   66.11    5.95
 -20  -3   4   71.19    6.28
 -20  -3   4   64.44    6.40
   3 -23  -7    0.48    1.27
 -23  20  -7    2.02    1.23
 -20  -3   7    1.53    0.76
 -20  -3   7    0.74    0.96
 -19  -4  -6   47.79    3.42
   4 -23   6   52.82    6.05
 -23  19   6   47.29    3.48
   4 -23   3  253.85   10.39
 -19  -4  -3  262.19   12.93
 -23  19   3  250.15    9.52
 -19  -4  -3  246.03   12.04
 -19  -4   0  146.51    9.87
   4 -23   0  146.43    7.62
 -19  -4   0  141.35    9.18
 -19  -4   0  154.86    9.17
 -19  -4   0  146.23    9.70
 -23  19  -3    2.78    2.13
 -19  -4   3    2.05    1.92
 -19  -4   3    2.59    1.37
 -19  -4   3    3.90    2.50
 -19  -4   3    4.64    2.48
 -23  19  -6   25.48    3.19
 -19  -4   6   26.55    3.28
 -23  19  -6   29.50    3.57
 -19  -4   6   33.41    3.96
 -19  -4   6   29.66    3.03
   5 -23   7   10.04    2.30
   5 -23   7    8.19    2.39
 -23  18   7    9.58    1.60
 -23  18   4   28.99    3.21
 -18  -5  -4   23.14    3.40
 -23  18   1   33.27    3.51
 -18  -5  -1   31.36    4.62
   5 -23   1   38.85    4.21
 -18  -5  -1   27.29    4.44
 -23  18   1   23.17    3.49
 -23  18   1   28.06    4.72
 -18  -5  -1   31.97    4.39
 -18  -5   2   89.41    7.84
 -18  -5   2   93.23    7.62
 -23  18  -2   86.37    6.90
 -18  -5   2   87.48    7.84
 -18  -5   2   93.23    7.44
 -18  -5   2   90.61    7.69
 -18  -5   5    1.67    1.36
 -23  18  -5    0.76    1.41
 -23  18  -5    1.62    2.07
 -18  -5   5    0.37    1.45
 -18  -5   5    1.04    1.71
 -18  -5   5    0.37    1.03
 -23  18  -8    1.46    0.78
 -18  -5   8    1.58    0.82
 -17  -6  -8   11.74    1.72
   6 -23   8   10.95    2.34
 -23  17   8   10.85    1.22
 -17  -6  -5   23.20    3.19
 -23  17   5   28.11    3.04
   6 -23   2   10.70    2.48
 -17  -6  -2    7.34    2.71
 -23  17   2   11.68    2.35
 -17  -6  -2    8.65    2.79
 -17  -6  -2   10.31    2.71
 -23  17  -1  315.81   12.04
 -17  -6   1  334.88   15.07
   6 -23  -1  352.78   11.62
 -17  -6   1  331.48   14.44
 -17  -6   1  338.09   13.82
 -17  -6   1  326.61   14.37
 -17  -6   4   24.86    4.45
 -17  -6   4   22.94    3.83
 -23  17  -4   21.27    3.80
 -17  -6   4   25.59    8.76
 -17  -6   4   26.19    5.63
 -17  -6   4   23.84    4.10
 -17  -6   4   26.74    4.62
 -17  -6   7   10.44    1.99
 -23  17  -7    7.71    2.03
 -23  17  -7    8.85    2.16
 -17  -6   7   11.43    1.75
   7 -23   6   32.47    5.24
 -23  16   6   44.79    3.70
   7 -23   3   11.85    2.98
 -16  -7  -3   11.40    3.09
 -23  16   3    6.36    2.06
 -23  16   3    8.96    2.15
 -23  16   3   11.69    2.22
 -16  -7  -3    9.42    3.03
 -16  -7  -3    7.91    2.14
 -16  -7   0   38.55    5.15
   7 -23   0   45.13    4.53
 -16  -7   0   32.19    4.80
 -16  -7   0   42.74    5.28
 -23  16  -3  337.02   14.83
 -16  -7   3  360.17   16.72
 -16  -7   3  370.45   15.47
 -23  16  -3  365.90   14.44
 -16  -7   3  309.31   12.99
 -16  -7   3  379.43   17.14
 -16  -7   3  355.79   14.92
 -16  -7   3  365.37   15.23
  -7  23   6    5.66    2.48
 -16  -7   6    6.29    2.15
 -23  16  -6    6.69    2.40
 -23  16  -6    7.29    2.10
 -16  -7   6    9.96    2.67
 -23  15   7    5.38    1.32
 -15  -8  -7    3.01    1.22
   8 -23   4  152.01    8.93
 -15  -8  -4  134.45    8.63
 -23  15   4  138.54    6.89
 -23  15   1  203.14    8.45
 -15  -8  -1  196.18   11.57
   8 -23   1  193.65    9.48
 -15  -8  -1  183.28   10.94
 -23  15   1  193.70    8.77
 -15  -8  -1  188.77   10.47
 -15  -8   2  267.75   13.81
 -15  -8   2  257.05   13.05
 -15  -8   2  262.21   14.24
 -15  -8   2  252.17   12.54
 -15  -8   2  257.72   12.30
  -8  23   5  167.96    9.52
 -23  15  -5  156.35    8.48
 -23  15  -5  178.47   10.22
 -15  -8   5  180.90   11.13
 -15  -8   5  160.20    9.41
 -15  -8   5  173.47   10.39
 -15  -8   5  155.02    8.10
 -15  -8   5  187.55   10.49
 -15  -8   8    0.44    1.07
 -15  -8   8    0.09    0.58
  -9  23  -8    2.35    1.42
   9 -23   8   -0.26    1.45
 -23  14   8    0.97    0.69
   9 -23   5   35.78    5.23
 -23  14   5   24.87    2.93
   9 -23   2   57.73    5.35
 -14  -9  -2   50.65    5.82
 -23  14   2   51.81    4.40
 -14  -9  -2   48.94    5.07
 -23  14   2   57.18    6.19
 -23  14  -1    3.27    1.50
   9 -23  -1    3.84    2.49
   9 -23  -1   10.04    5.58
 -14  -9   1    6.69    3.34
 -14  -9   1    2.95    1.47
 -14  -9   1    5.08    2.56
 -14  -9   1    1.36    1.90
 -14  -9   4   13.96    3.56
  -9  23   4   16.86    3.67
 -14  -9   4   17.88    3.83
 -14  -9   4   13.66    3.23
 -23  14  -4   16.52    3.38
 -14  -9   4   15.09    3.65
  -9  23   7    2.54    1.93
 -14  -9   7    1.09    1.29
 -14  -9   7    0.79    0.97
 -23  13   6   14.52    2.27
 -23  13   3  286.56    9.92
 -13 -10  -3  291.86   14.19
  10 -23   3  281.67   11.48
 -13 -10  -3  277.69   13.31
 -23  13   3  277.28   10.00
 -23  13   3  266.72   13.15
 -23  13   0  452.79   13.19
  23 -13   0  377.41   33.47
 -13 -10   0  419.70   16.92
  10 -23   0  447.50   13.73
 -13 -10   0  414.80   15.82
 -13 -10   0  404.55   16.70
 -13 -10   0  413.59   15.46
 -23  13  -3  308.13   14.27
 -13 -10   3  294.48   15.41
 -13 -10   3  297.41   13.95
 -13 -10   3  321.01   15.76
 -23  13  -3  275.51   12.53
 -13 -10   3  265.77   13.49
 -13 -10   3  288.84   13.42
 -10  23   6   44.18    4.97
 -23  13  -6   32.33    3.62
 -23  13  -6   46.59    5.36
 -13 -10   6   50.71    5.68
 -13 -10   6   39.57    4.65
 -13 -10   6   42.74    5.13
 -13 -10   6   38.17    3.92
 -23  12   7    4.40    1.24
 -12 -11  -4   74.22    7.17
  11 -23   4   80.70    6.32
 -12 -11  -4   66.52    6.27
 -23  12   4   67.78    4.91
 -23  12   4   54.99    5.69
  11 -23   1   16.26    3.17
 -23  12   1   18.43    2.56
 -23  12   1   18.59    2.66
 -12 -11  -1   15.65    2.98
 -12 -11  -1   10.60    2.59
 -12 -11   2   16.30    3.72
  11 -23  -2   15.60    3.11
  11 -23  -2    7.39    4.05
 -12 -11   2   12.59    3.23
 -23  12  -2   17.14    3.15
 -12 -11   2   20.96    4.65
 -12 -11   2   14.35    3.12
 -12 -11   2   15.67    3.06
 -12 -11   5   13.45    3.25
 -11  23   5    9.58    3.36
 -23  12  -5   17.89    3.34
 -12 -11   5   14.16    3.11
 -12 -11   5   17.49    3.82
 -12 -11   5   15.34    3.83
 -12 -11   5   14.19    2.70
 -12 -11   8    0.68    1.10
 -12  23  -8    0.13    1.25
  12 -23   8    2.53    1.37
 -23  11   8    1.13    0.66
 -11 -12  -5    7.39    2.68
  12 -23   5    5.29    2.97
 -12  23  -5    5.43    2.33
 -23  11   5    4.77    1.74
 -23  11   5    6.20    1.70
 -11 -12  -5    5.86    2.08
 -23  11   2  925.24   17.64
 -11 -12  -2  903.53   25.92
  12 -23   2  908.84   20.20
 -11 -12  -2  860.77   22.59
 -23  11   2  955.61   18.42
 -23  11   2  962.14   25.47
 -23  11  -1  300.09   11.88
 -11 -12   1  281.54   14.09
 -11 -12   1  274.43   12.89
 -11 -12   1  308.45   15.87
 -11 -12   1  261.09   12.29
 -12  23   4   81.69    8.62
 -11 -12   4   79.24    7.70
 -23  11  -4   79.27    6.90
 -11 -12   4   84.09    8.10
 -11 -12   4   77.58    7.61
 -11 -12   4   83.01    7.41
 -12  23   7    6.62    2.56
 -11 -12   7    7.99    2.17
 -11 -12   7    8.60    1.97
 -23  10   6   19.24    3.33
 -23  10   6   29.54    3.17
 -10 -13  -3   32.75    5.43
  13 -23   3   31.88    4.28
 -10 -13  -3   25.88    3.79
 -23  10   3   30.46    3.43
 -10 -13   0    9.63    5.96
 -10 -13   0    5.61    2.22
 -23  10   0    7.16    2.50
  23 -10   0    4.66    4.23
  13 -23   0   12.03    2.71
 -10 -13   0    9.12    3.46
 -10 -13   0    6.37    1.84
 -10 -13   0    6.94    2.14
 -10 -13   3   22.65    4.34
 -23  10  -3   20.07    3.51
 -10 -13   3   15.53    3.70
 -10 -13   3   19.72    3.66
 -10 -13   3   22.27    4.72
 -10 -13   3   26.43    4.54
 -13  23   6    6.77    2.68
 -10 -13   6    9.26    2.94
 -10 -13   6   10.45    3.18
 -10 -13   6    8.84    2.91
 -10 -13   6    7.61    2.19
  -9 -14  -7    1.30    1.15
 -23   9   7    3.70    1.06
  14 -23   4    3.06    2.70
  -9 -14  -4    2.26    2.49
 -23   9   4   -1.29    1.74
 -23   9   4    0.67    1.30
  -9 -14  -1  236.31   13.10
  14 -23   1  277.21   10.48
  -9 -14  -1  238.65   11.37
 -23   9   1  265.12   12.14
 -23   9   1  280.13   10.30
  -9 -14   2   22.24    4.22
 -23   9  -2   25.50    4.20
  14 -23  -2   37.95   10.96
  -9 -14   2   26.70    5.21
  -9 -14   2   20.27    3.60
  -9 -14   2   20.21    3.72
  -9 -14   5    5.98    2.92
 -14  23   5    7.22    3.04
  -9 -14   5    7.07    2.82
 -23   9  -5    7.05    2.25
  -9 -14   5    5.91    3.11
  -9 -14   5    5.59    2.16
 -23   9  -8   20.66    1.69
  -9 -14   8   55.41    4.11
 -15  23  -8    6.96    1.84
  15 -23   8    3.64    1.48
 -23   8   8    8.78    1.27
  -8 -15  -5   61.66    6.52
  15 -23   5   63.24    5.98
 -15  23  -5   54.55    5.81
 -23   8   5   55.87    4.38
 -23   8   5   54.68    5.59
 -23   8   5   54.77    5.18
  15 -23   2    3.75    2.05
  -8 -15  -2    3.16    2.50
 -23   8   2    5.77    1.69
 -23   8   2    4.37    1.93
 -23   8   2    3.09    1.46
  -8 -15   1  134.17    9.86
  15 -23  -1  152.44   20.74
  15 -23  -1  167.68    8.59
  -8 -15   1  128.05    8.75
  -8 -15   1  144.60   11.96
 -23   8  -1  152.37   10.33
  -8 -15   1  113.18    8.39
  -8 -15   4   12.22    3.32
 -23   8  -4    5.51    2.07
 -15  23   4    5.04    1.83
 -23   8  -4   10.14    2.80
  -8 -15   4   14.07    3.50
  -8 -15   4   11.01    3.16
  -8 -15   4   10.73    2.93
 -15  23   7   31.52    3.53
  -8 -15   7   28.60    3.24
  -7 -16  -6  161.73    9.46
 -16  23  -6  138.50    8.12
 -23   7   6  147.46    6.52
 -23   7   6  148.49    8.13
 -23   7   6  157.05    8.50
  16 -23   3  676.05   17.04
  -7 -16  -3  720.35   23.83
 -23   7   3  724.46   16.35
 -23   7   3  708.83   21.12
 -23   7   3  672.12   18.43
  -7 -16   0   70.79    7.09
  -7 -16   0   70.89    6.00
 -23   7   0   81.23    7.09
  -7 -16   3    9.87    3.15
  -7 -16   3    8.65    3.55
 -23   7  -3    7.81    2.64
  -7 -16   3    9.98    3.05
 -16  23   6   61.01    5.45
  -7 -16   6   72.40    6.75
  -7 -16   6   71.35    6.83
  -7 -16   6   58.46    5.32
  -6 -17  -7   88.46    6.08
 -17  23  -7   74.56    4.89
 -23   6   7   82.06    4.14
  17 -23   4   -0.19    2.06
 -23   6   4   -0.02    1.06
 -23   6   4    0.61    1.47
 -23   6   4    1.76    1.41
 -17  23  -1    8.87    2.35
 -23   6   1   14.63    3.10
 -23   6   1   11.41    2.45
 -23   6   1   12.76    3.18
  -6 -17   2    4.60    2.71
 -23   6  -2    0.89    1.41
 -17  23   2    1.10    1.15
  -6 -17   2    0.48    2.21
  -6 -17   2    0.29    1.41
  -6 -17   2    0.97    1.29
 -23   6  -2   -1.27    1.97
  -6 -17   5   -0.06    1.44
  -6 -17   5    0.74    2.09
  -6 -17   5    0.28    2.57
 -17  23   8    3.93    0.92
  -6 -17   8    2.09    0.99
  -6 -17   8    3.34    1.09
 -18  23  -8    1.11    0.97
 -23   5   5    7.71    2.01
 -23   5   5   11.39    2.06
 -23   5   5   12.90    3.03
 -23   5   5    8.41    2.10
  18 -23   2  137.51    7.20
  -5 -18  -2  140.63   10.51
 -23   5   2  146.35    7.81
 -23   5   2  150.83    9.25
 -18  23   1   13.58    2.78
  18 -23  -1   12.50    3.10
  -5 -18   1   14.96    4.42
 -23   5  -1   14.51    2.93
 -23   5  -1   13.76    3.33
  -5 -18   4    3.92    2.99
  -5 -18   7    5.96    1.94
 -23   5  -7    3.00    1.19
  -5 -18   7    6.09    1.73
 -19  23  -6   10.97    2.57
 -23   4   6    8.84    2.09
 -23   4   6    8.57    1.49
 -23   4   6    8.79    1.86
  19 -23   3   44.54    4.24
 -23   4   3   44.33    4.12
 -23   4   3   46.61    5.33
 -23   4   3   53.18    5.53
 -19  23   0   98.20    7.03
  -4 -19   0   93.41    8.50
  19 -23   0   80.16    5.80
 -23   4   0  111.34    7.65
  -4 -19   0   99.97    9.83
 -23   4   0  107.76    8.12
 -23   4   0  115.44    8.89
 -19  23   3   52.49    4.85
  -4 -19   3   47.65    6.37
  -4 -19   6   -0.84    1.86
  -4 -19   6   11.44    3.48
 -20  23  -7   45.88    3.89
 -23   3   7   41.00    2.47
 -20  23  -4  417.78   16.29
  20 -23   4  370.00   11.38
 -20  23  -4  394.37   14.47
 -23   3   4  395.85   11.34
 -23   3   4  450.47   16.22
 -23   3   4  370.38   11.34
 -23   3   4  442.90   14.54
 -20  23  -1   50.84    5.19
  -3 -20  -1   47.13    6.33
  20 -23   1   43.43    3.98
 -23   3   1   51.09    5.23
 -23   3   1   51.81    5.92
 -23   3   1   45.12    5.23
  -3 -20   2   25.71    4.54
  -3 -20   2   22.82    5.34
 -23   3  -2   22.83    4.11
 -23   3  -2   24.03    4.67
  20 -23  -5   42.07    3.64
  -3 -20   5   69.33    6.96
  -3 -20   5   73.55    7.64
  -3 -20   5   52.54    5.68
 -23   3  -8    8.76    1.31
 -21  23  -5   -0.78    1.73
 -23   2   5   -0.16    0.93
 -23   2   5   -0.37    0.71
 -23   2   5    0.07    1.31
 -23   2   5    1.89    1.16
  21 -23   2    1.37    1.70
  -2 -21  -2    1.97    2.40
 -23   2   2    1.51    1.17
 -23   2   2    1.91    1.69
 -23   2   2   -0.28    1.24
  -2 -21   1   10.43    3.59
 -21  23   1    0.86    1.40
 -23   2  -1    0.74    1.52
 -23   2  -1    8.39    3.66
 -21  23   4    1.46    1.42
  -2 -21   4    0.55    2.61
 -23   2  -4   -0.27    1.44
  -2 -21   7   13.20    2.74
  -2 -21   7    9.24    1.92
 -22  23  -6    3.12    1.57
 -23   1   3   14.51    2.57
 -23   1   3   12.68    2.25
 -23   1   3   15.91    3.07
 -23   1   3   15.42    3.16
  -1 -22   0    3.78    2.38
 -22  23   0    3.93    1.76
 -23   1   0    0.99    1.32
 -23   1   0    3.67    1.81
 -23   1   0    3.10    2.12
 -23   1  -3   -0.27    1.50
 -23   1  -3    0.06    1.23
  -1 -22   6    0.85    1.42
 -23   1  -6    0.01    0.76
   0 -23  -7    2.68    1.28
 -23  23  -7    2.83    1.13
 -23   0   4   59.23    4.96
 -23   0   4   60.77    5.71
 -23   0   4   57.70    5.10
 -23  23  -1  359.34   13.65
 -23   0   1  362.69   15.01
 -23   0   1  349.38   13.47
 -23   0   1  349.83   13.87
 -23   0   1  340.18   13.85
 -23  23   2   62.68    5.16
   0 -23   2   51.98    7.39
 -23   0  -2   50.61    5.44
 -23   0  -2   47.34    5.45
 -23  23   5    3.64    1.39
   0 -23   5    5.46    2.52
   0 -23   5    9.19    3.08
   0 -23   5    4.43    2.02
 -23   0  -5    4.37    1.70
 -23   0  -5    3.88    1.47
 -24  23   7   11.28    1.22
 -23  -1  -7   15.06    1.71
 -23  -1  -4  179.74    9.64
   1 -24   4  167.82   10.59
 -23  -1  -4  158.28    8.21
   1 -24   1   33.48    6.21
 -23  -1  -1   40.00    4.60
 -23  -1  -1   43.18    5.08
   1 -24  -2    6.36    2.80
 -24  23  -2    4.91    2.03
 -23  -1   2    6.74    2.23
 -23  -1   2    5.64    2.10
 -23  -1   2    7.39    2.23
 -24  23  -5    4.71    1.93
 -24  23  -5   24.24    3.20
 -24  22   5    3.96    1.41
   2 -24   5   -0.15    2.04
 -22  -2  -5    2.07    1.31
 -22  -2  -5    3.28    1.29
   2 -24   2   21.76    2.89
 -24  22   2   20.61    3.04
 -22  -2  -2   17.06    3.39
 -22  -2  -2   20.53    3.62
 -22  -2   1   45.35    5.41
 -24  22  -1   52.06    5.03
   2 -24  -1   39.54    5.44
 -22  -2   1   47.62    5.11
 -22  -2   1   52.21    5.36
 -22  -2   1   47.02    5.27
 -24  22  -4    0.78    1.60
   2 -24  -4    1.91    1.44
 -24  22  -4    3.05    1.65
 -22  -2   4    1.46    1.33
 -22  -2   4    3.27    1.72
   2 -24  -7    8.95    1.96
 -24  22  -7    7.21    1.42
 -24  21   6   68.04    4.00
 -21  -3  -6   61.85    5.00
   3 -24   6   62.27    5.96
   3 -24   6   53.61    5.18
 -24  21   3   -0.05    1.16
 -21  -3  -3   -1.73    1.53
 -21  -3  -3    2.23    1.83
 -24  21   0  105.57    6.73
 -21  -3   0  105.88    8.16
   3 -24   0  102.31    6.08
 -21  -3   0   98.97    7.41
 -21  -3   0   95.77    7.16
 -21  -3   0  102.32    7.84
 -24  21  -3   -0.55    1.92
   3 -24  -3    0.15    1.72
 -21  -3   3    1.25    1.69
 -21  -3   3    1.64    1.57
 -21  -3   3    1.19    1.54
   3 -24  -6    7.78    2.68
   3 -24  -6    4.11    1.26
 -24  21  -6    7.03    1.87
 -24  21  -6    8.09    2.06
 -21  -3   6    8.38    1.69
 -24  20   7    4.64    1.07
   4 -24   7    8.22    1.91
   4 -24   7    4.58    1.57
 -20  -4  -7    3.64    1.31
 -24  20   7    3.81    0.91
   4 -24   4    8.97    2.52
   4 -24   4    9.40    3.45
 -24  20   4    8.17    1.82
 -20  -4  -4    9.33    2.60
 -20  -4  -4   10.28    2.50
 -24  20   1  196.95    8.80
 -20  -4  -1  183.25   10.36
   4 -24   1  184.89    8.46
 -20  -4  -1  184.25   10.22
 -20  -4  -1  194.79   10.84
 -20  -4   2    1.96    2.47
 -24  20  -2   -0.54    1.71
 -20  -4   2    4.85    2.56
 -20  -4   2   -0.16    1.43
 -20  -4   2    1.51    1.83
 -20  -4   5    2.87    1.20
 -24  20  -5    6.86    2.57
 -20  -4   5    2.60    1.27
 -20  -4   5    2.57    1.33
 -24  19   5  117.89    6.01
 -19  -5  -5  109.94    7.99
 -24  19   2  309.19   10.53
 -19  -5  -2  268.27   12.12
   5 -24   2  289.91   10.99
 -19  -5  -2  284.32   13.00
 -24  19   2  284.38   10.60
 -19  -5  -2  289.33   12.90
 -24  19   2  274.81   13.13
 -19  -5   1    4.13    2.49
   5 -24  -1    1.06    1.73
 -24  19  -1    2.40    2.40
 -19  -5   1    4.78    2.12
 -19  -5   1    1.43    1.72
 -19  -5   1    1.47    2.15
 -19  -5   1    0.92    1.38
 -19  -5   4    4.74    1.60
 -19  -5   4    6.94    2.28
 -24  19  -4    3.23    2.08
 -19  -5   4    6.86    2.41
 -19  -5   4    3.98    2.41
 -24  19  -7   44.25    3.34
 -24  19  -7   48.48    3.79
 -19  -5   7   50.54    2.87
 -18  -6  -6   60.02    5.33
   6 -24   6   62.21    6.27
 -24  18   6   54.15    3.78
 -24  18   3  154.70    7.31
 -18  -6  -3  124.40    7.93
   6 -24   3  152.60    8.22
 -18  -6  -3  136.12    9.62
   6 -24   3  130.39   11.07
 -24  18   3  148.56    7.25
 -24  18   3  127.96    8.41
 -18  -6  -3  141.59    8.50
 -24  18   0   57.28    4.78
 -18  -6   0   52.40    6.05
   6 -24   0   53.41    4.65
 -18  -6   0   51.23    5.58
 -18  -6   0   59.87    6.12
 -24  18  -3   -1.95    1.97
 -18  -6   3   -0.56    1.90
 -24  18  -3    2.19    2.26
 -18  -6   3   -0.33    2.30
 -18  -6   3    4.74    3.16
 -18  -6   3   -1.33    1.84
 -18  -6   3   -1.18    1.58
 -18  -6   6    1.57    1.12
 -24  18  -6    2.27    1.45
 -18  -6   6    0.28    1.23
 -24  18  -6    1.92    1.67
 -18  -6   6    2.62    0.98
 -17  -7  -7   44.67    3.89
 -24  17   7   53.47    3.26
 -24  17   4   81.78    5.35
 -17  -7  -4   82.02    7.29
   7 -24   4   66.36    7.27
 -24  17   4   81.07    5.13
   7 -24   1   -0.24    2.24
 -17  -7  -1    0.30    2.31
 -24  17   1   -1.32    1.13
 -24  17   1    0.57    0.94
 -17  -7  -1   -1.13    1.66
 -17  -7  -1    1.36    1.80
 -17  -7   2   18.18    3.85
 -17  -7   2   20.70    4.45
 -17  -7   2   17.45    3.58
 -17  -7   2   18.27    3.40
 -17  -7   2   21.11    3.71
 -17  -7   5    0.33    1.43
 -24  17  -5    0.69    1.91
 -17  -7   5   -0.41    1.42
 -17  -7   5   -1.05    2.06
 -17  -7   5    0.35    1.38
 -17  -7   8    5.64    1.08
   8 -24   8    1.22    1.23
 -24  16   8    1.51    0.53
 -24  16   5    0.88    1.04
 -16  -8  -5    1.78    1.25
   8 -24   2    2.64    2.41
 -24  16   2    4.44    2.23
 -24  16   2    3.35    1.64
 -24  16   2    3.37    1.49
 -16  -8  -2    4.34    1.73
 -16  -8  -2    3.84    2.24
 -24  16  -1  273.25   10.88
 -16  -8   1  266.52   13.67
   8 -24  -1  296.93   10.87
 -16  -8   1  260.72   13.16
 -16  -8   1  253.31   13.27
 -16  -8   1  276.93   13.16
 -16  -8   1  279.89   12.38
 -16  -8   4   35.70    5.40
 -24  16  -4   32.07    4.39
 -16  -8   4   27.84    4.25
 -16  -8   4   34.24    4.68
 -16  -8   4   33.97    4.54
 -16  -8   7    1.11    1.05
 -16  -8   7    3.63    1.67
   9 -24   6    7.51    2.72
 -15  -9  -6    4.70    1.75
 -24  15   6    7.56    1.64
 -24  15   3   83.74    5.48
   9 -24   3   93.10    6.99
 -15  -9  -3   77.61    7.21
 -24  15   3   86.45    5.59
 -24  15   3   77.24    6.91
 -24  15   0  487.50   13.82
 -15  -9   0  482.91   18.27
   9 -24   0  517.47   14.55
 -15  -9   0  475.09   17.38
 -15  -9   0  426.07   16.37
 -24  15   0  540.79   19.74
 -15  -9   0  487.18   17.29
 -15  -9   3    2.52    2.42
 -24  15  -3    2.44    2.47
   9 -24  -3    1.76    2.04
 -15  -9   3    1.73    1.40
 -24  15  -3   -0.21    1.58
 -15  -9   3    4.20    3.07
 -15  -9   3    1.30    2.20
 -15  -9   3    0.51    1.55
 -24  15  -6   34.26    3.90
 -24  15  -6   47.54    5.32
 -15  -9   6   40.23    4.09
 -15  -9   6   55.93    5.64
 -14 -10  -7    2.62    1.05
 -24  14   7    3.52    1.16
  10 -24   4   22.38    4.14
 -24  14   4   16.11    2.55
 -24  14   4   14.55    2.38
 -14 -10  -4   11.70    2.95
 -24  14   1  110.29    6.33
 -14 -10  -1  105.74    8.72
  10 -24   1  111.93    7.19
 -14 -10  -1  102.06    8.03
 -24  14   1  106.43    6.43
 -14 -10  -1  103.56    7.72
 -24  14   1  113.96    8.86
 -14 -10   2   40.29    5.44
 -14 -10   2   47.53    5.64
 -24  14  -2   39.51    4.35
 -14 -10   2   50.46    6.81
 -14 -10   2   52.65    5.91
 -14 -10   5    9.85    3.08
 -14 -10   5    9.79    2.66
 -24  14  -5    8.20    2.69
 -14 -10   5   10.12    3.29
 -14 -10   5    7.69    2.57
  10 -24  -8   27.99    2.09
 -14 -10   8   37.27    2.85
  11 -24   8    0.88    1.32
 -24  13   8    4.48    0.96
  11 -24   5    2.47    3.05
 -13 -11  -5    6.21    2.38
 -24  13   5    3.65    1.39
 -24  13   5    1.66    1.29
 -24  13   5    4.04    1.35
 -13 -11  -5    0.54    1.09
  11 -24   2    3.66    2.83
 -13 -11  -2    3.65    2.28
 -24  13   2    3.75    2.23
 -24  13   2    3.39    1.46
 -24  13   2    2.96    1.32
 -13 -11  -2    3.05    2.11
 -13 -11   1   26.17    4.30
 -24  13  -1   30.16    3.61
 -13 -11   1   32.51    4.62
 -13 -11   1   34.49    5.59
 -13 -11   1   30.45    4.44
 -24  13  -4    3.72    2.61
 -13 -11   4    0.88    2.31
 -13 -11   4    1.55    1.66
 -24  13  -4    2.20    2.06
 -13 -11   4    4.26    2.91
 -13 -11   4    1.20    1.93
 -13 -11   7    7.08    1.83
 -13 -11   7    8.85    2.36
 -13 -11   7    6.75    1.55
 -12 -12  -6   86.34    6.03
 -12 -12  -6   79.08    5.71
 -12 -12  -3   42.35    5.54
 -12 -12  -3   39.63    4.87
 -24  12   3   38.17    3.92
 -12 -12   0   27.64    4.34
 -12 -12   0   27.99    4.20
 -12 -12   0   32.19    5.54
 -24  12   0   33.08    4.98
 -12 -12   0   31.01    4.19
 -12 -12   3   88.02    8.05
 -24  12  -3   79.66    6.63
 -12 -12   3   95.84    8.79
 -12 -12   3   82.84    7.68
 -12 -12   3   86.68    7.41
 -12 -12   3   92.25    7.64
 -12  24   6    0.53    1.89
 -12 -12   6    2.31    1.80
 -12 -12   6    4.16    2.50
 -12 -12   6    2.86    1.46
 -24  11   7    5.96    1.38
  13 -24   4    3.37    3.08
 -24  11   4    0.40    0.97
 -24  11   4    0.32    1.56
 -11 -13  -4   -1.46    1.86
 -11 -13  -1   50.27    6.44
  13 -24   1   57.22    5.37
 -11 -13  -1   48.72    5.39
 -11 -13  -1   43.27    5.63
 -24  11   1   48.46    5.06
 -24  11   1   56.42    4.63
 -24  11   1   56.64    6.33
 -24  11  -2   74.45    6.75
 -11 -13   2   77.35    7.78
 -11 -13   2   73.37    6.87
 -11 -13   2   78.43    8.19
 -11 -13   2   60.27    6.78
 -24  11  -2   80.68    8.28
 -11 -13   2   72.67    6.78
 -11 -13   5    9.45    2.87
 -24  11  -5   10.29    2.75
 -11 -13   5    9.98    2.20
  13 -24  -8   30.95    2.16
 -11 -13   8   32.64    2.89
 -11 -13   8   25.79    1.94
  14 -24   8    7.95    1.73
 -24  10   8   52.37    2.91
  14 -24   5   58.47    5.75
 -14  24  -5   44.35    4.92
 -24  10   5   43.12    3.87
 -24  10   5   46.06    4.86
  14 -24   2   -0.04    2.26
 -10 -14  -2   -1.86    2.36
 -24  10   2    2.57    1.75
 -24  10   2    1.73    1.30
 -24  10   2    1.97    1.45
 -10 -14  -2    1.98    1.81
 -10 -14   1    6.56    2.27
 -24  10  -1    6.08    2.32
 -10 -14   1    7.01    3.10
 -10 -14   1    6.16    2.15
 -10 -14   1    4.40    1.94
 -24  10  -1    6.30    2.55
 -10 -14   4   -0.24    2.00
 -10 -14   4    0.38    1.90
 -10 -14   4   -0.63    1.32
 -10 -14   4   -1.14    2.55
 -24  10  -4   -0.57    1.67
 -10 -14   7   63.98    5.01
 -10 -14   7   55.05    3.82
 -15  24  -6   39.90    4.19
 -24   9   6   45.83    3.71
 -24   9   6   42.06    4.26
  15 -24   3    2.72    2.52
  -9 -15  -3   -0.59    1.80
 -24   9   3    0.22    1.10
  -9 -15   0   39.43    5.34
  15 -24   0   45.58    4.91
  -9 -15   0   36.31    4.58
 -24   9   0   45.75    5.27
  -9 -15   0   40.71    4.54
 -24   9   0   47.99    5.84
  -9 -15   3   37.75    5.38
  15 -24  -3   40.10    4.92
 -24   9  -3   31.47    4.09
  -9 -15   3   32.44    5.19
  -9 -15   3   36.09    4.91
  -9 -15   3   37.16    5.44
 -24   9  -3   32.30    5.06
  -9 -15   6    3.34    2.42
  -9 -15   6    6.22    1.81
  -8 -16  -7   38.16    3.79
 -24   8   7   36.72    2.85
  16 -24   4  140.56    8.13
  -8 -16  -4  143.46   10.57
 -24   8   4  128.54    6.75
 -24   8   4  134.36    8.81
  -8 -16  -1   57.62    6.58
  -8 -16  -1   54.98    6.81
 -24   8   1   64.16    5.39
 -24   8   1   69.21    6.70
 -24   8   1   59.60    5.71
  -8 -16   2    9.50    3.12
  -8 -16   2    9.80    2.69
  -8 -16   2    8.09    2.58
 -24   8  -2    9.79    2.80
  -8 -16   5   29.24    4.46
  -8 -16   5   31.42    4.69
  -8 -16   5   32.14    4.74
  -8 -16   5   24.43    3.39
  -8 -16   8   57.85    4.09
 -17  24  -8    1.43    1.01
  -7 -17  -5   13.41    3.52
 -17  24  -5   12.51    3.09
 -24   7   5   10.93    2.02
 -24   7   5   12.44    2.82
  17 -24   2    0.08    1.88
  -7 -17  -2    1.19    3.03
 -24   7   2    1.05    1.36
 -24   7   2    1.40    1.43
 -24   7   2    5.04    3.43
  -7 -17   1   31.88    4.88
 -17  24   1   23.68    3.40
  17 -24  -1   32.53    4.43
  -7 -17   1   30.69    5.54
  -7 -17   1   34.61    4.33
 -24   7  -1   32.96    4.34
  -7 -17   1   27.97    3.99
  -7 -17   4   21.84    4.14
  -7 -17   4   23.48    4.25
  -7 -17   4   21.75    4.47
  17 -24  -7    3.90    1.37
  -7 -17   7    0.91    0.99
  -6 -18  -6  244.77   11.19
 -18  24  -6  214.05    9.27
 -24   6   6  202.88    7.11
 -24   6   6  245.64    9.98
  18 -24   3    6.15    2.48
  -6 -18  -3    5.62    2.87
 -24   6   3    4.82    2.16
 -24   6   3    5.61    2.21
 -24   6   3    3.69    1.38
  18 -24   0    0.89    1.77
  -6 -18   0   -1.59    2.86
 -24   6   0    0.94    1.27
 -18  24   0    1.19    1.33
 -24   6   0   -0.45    1.01
  -6 -18   3   32.43    4.72
  -6 -18   3   31.77    5.61
  -6 -18   3   28.75    4.27
 -24   6  -3   32.65    4.56
  -6 -18   6    0.93    1.50
  -6 -18   6    5.64    2.92
  -6 -18   6    3.52    1.61
 -19  24  -7   45.83    3.63
 -24   5   7   43.21    2.59
  19 -24   4    3.43    2.15
 -24   5   4    9.12    2.68
 -24   5   4    7.56    1.75
  19 -24   1    2.95    1.73
  -5 -19  -1    4.10    2.23
 -19  24  -1   11.16    2.94
 -24   5   1    6.90    2.01
 -24   5   1    5.70    2.27
 -24   5   1    6.71    2.33
  -5 -19   2   11.86    3.06
 -24   5  -2   15.17    3.41
 -19  24   2   13.56    2.69
 -24   5  -2   12.76    2.87
  19 -24  -5    9.68    2.47
  -5 -19   5    4.20    2.37
  -5 -19   5    8.43    4.00
  -5 -19   5    5.88    2.11
  -4 -20  -5  129.21    9.20
 -24   4   5  122.80    7.81
  -4 -20  -2   31.91    5.31
 -20  24  -2   36.18    4.55
  20 -24   2   30.34    3.83
 -24   4   2   32.03    3.92
  -4 -20  -2   43.49    8.93
 -24   4   2   30.84    3.68
 -24   4   2   33.46    4.50
 -24   4   2   31.01    4.32
  20 -24  -1   10.96    2.46
  -4 -20   1   12.73    3.13
 -20  24   1   14.26    2.86
 -24   4  -1   14.70    2.95
 -24   4  -1   13.60    3.32
  -4 -20   4   44.07    5.95
  -4 -20   7   22.64    2.85
  -4 -20   7   21.61    2.31
 -21  24  -6   24.11    3.04
 -24   3   6   20.49    2.00
  -3 -21  -3   12.34    3.59
  21 -24   3   14.60    2.59
  -3 -21  -3    7.78    2.80
 -24   3   3   13.04    2.60
 -24   3   3   10.54    2.82
 -24   3   3   11.91    2.24
 -24   3   3   14.07    2.81
 -21  24   0  162.99    8.86
  -3 -21   0  140.07   10.06
  21 -24   0  123.49    6.42
 -24   3   0  133.96    8.50
 -24   3   0  149.42    9.52
 -24   3   0  133.87    8.85
 -24   3  -3    7.58    2.37
 -24   3  -3    4.49    1.86
  21 -24  -6    2.33    0.95
  -3 -21   6    6.33    2.27
  -3 -21   6    8.28    2.29
 -24   3  -6    5.74    1.48
  -3 -21   6    5.81    1.84
 -22  24  -7   52.83    3.39
 -22  24  -7   98.20    4.43
  -2 -22  -4   10.88    3.67
 -24   2   4    8.66    1.82
 -24   2   4    6.43    1.76
 -24   2   4    5.56    1.37
 -24   2   4    8.43    2.45
  -2 -22  -1    7.68    3.08
 -22  24  -1    6.88    2.19
 -24   2   1    5.79    2.21
 -24   2   1    7.10    1.97
 -24   2   1    6.70    2.36
 -22  24   2  176.64    8.93
 -24   2  -2  153.55    9.33
 -24   2  -2  145.29    9.61
 -22  24   5    9.04    1.80
  -2 -22   5    8.84    2.79
  -2 -22   5   12.03    3.05
 -24   2  -5    8.18    2.19
  -2 -22   5    7.23    2.10
  -1 -23  -5   29.34    4.43
 -23  24  -5   29.35    3.36
 -24   1   5   33.10    3.73
  -1 -23  -2    6.56    2.82
 -23  24  -2    9.83    2.76
 -24   1   2    9.91    2.36
 -24   1   2    9.56    2.44
 -24   1   2    9.49    2.64
  -1 -23   1    6.66    2.15
  -1 -23   1   12.34    4.30
 -24   1  -1   11.31    2.60
 -24   1  -1    9.41    2.45
 -24   1  -1   10.89    2.39
 -24   1  -4   24.06    3.59
  -1 -23   4   24.99    4.58
  -1 -23   4   26.04    4.46
 -24   1  -4   23.99    3.50
 -23  24   7    0.52    0.51
  -1 -23   7    0.20    0.72
 -24   1  -7    0.02    0.56
   0 -24  -6   15.01    2.62
 -24  24  -6   13.46    2.01
   0 -24  -3    1.63    2.14
 -24   0   3    4.91    1.64
 -24  24  -3    2.04    1.67
 -24   0   3    8.23    2.25
 -24   0   3    4.56    1.64
   0 -24   0   13.45    3.32
 -24  24   0   18.64    3.14
   0 -24   0   12.54    4.10
 -24   0   0   18.10    3.11
 -24   0   0   16.64    3.02
 -24   0   0   16.05    3.05
 -24  24   3    7.68    1.93
   0 -24   3    8.62    3.25
 -24   0  -3    8.04    2.35
 -24   0  -3    4.71    1.66
 -24  24   6   14.00    1.71
 -24   0  -6   14.52    2.15
   0 -24   6   14.52    2.49
   0 -24   6   14.38    2.11
 -25  24   5    7.72    1.51
   1 -25   5    8.24    2.75
   1 -25   5    5.89    1.89
 -24  -1  -5    6.94    1.64
 -24  -1  -5    4.75    1.23
   1 -25   5    7.12    1.99
   1 -25   2   15.82    4.69
 -24  -1  -2   16.94    2.94
 -24  -1  -2   13.45    2.93
   1 -25  -1    6.95    2.37
 -24  -1   1    6.90    2.21
 -24  -1   1    7.59    2.02
 -24  -1   1    8.92    2.36
   1 -25  -4   20.36    4.04
 -25  24  -4   18.95    2.81
 -24  -1   4   16.49    2.37
 -24  -1   4   21.36    2.88
 -24  -1   4   21.51    3.09
 -25  23   6    0.33    0.66
   2 -25   6    2.48    1.55
 -23  -2  -6    2.67    1.13
 -25  23   3    0.20    1.40
 -23  -2  -3   -0.11    1.18
 -23  -2  -3    0.93    1.18
 -25  23   0    0.75    1.46
 -23  -2   0    1.09    1.34
 -23  -2   0    3.46    1.81
 -23  -2   0   -0.57    1.37
   2 -25  -3   85.51    8.28
 -23  -2   3   76.41    5.78
 -23  -2   3   84.44    6.46
 -23  -2   3   78.56    6.01
   2 -25  -6    2.11    1.54
 -25  23  -6   -0.63    0.99
 -25  22   7   95.37    3.64
 -22  -3  -7  123.53    4.74
 -25  22   4  101.88    5.53
 -22  -3  -4   96.52    7.02
   3 -25   4   80.64    7.34
 -22  -3  -4   71.99    5.26
   3 -25   1   -4.20    2.14
 -22  -3  -1    1.59    1.68
 -25  22   1    0.72    1.21
 -25  22   1    0.00    1.37
 -22  -3  -1    1.15    1.38
 -22  -3  -1    0.04    1.14
   3 -25  -2    1.55    1.88
 -25  22  -2    2.61    2.00
 -22  -3   2    3.76    2.22
   3 -25  -2    0.30    1.55
 -22  -3   2    3.71    1.83
 -25  22  -2    2.82    1.71
 -22  -3   2    5.00    2.59
 -22  -3   2    1.32    1.69
   3 -25  -5    1.20    1.27
 -25  22  -5    2.44    1.60
 -21  -4  -5   56.29    5.00
 -25  21   5   34.35    2.99
 -25  21   2   28.24    3.33
   4 -25   2   19.86    4.92
 -21  -4  -2   21.85    3.68
   4 -25  -1    3.16    2.51
 -25  21  -1    1.89    1.57
 -21  -4   1    1.89    2.36
   4 -25  -1    2.85    1.72
 -25  21  -1   -1.18    1.86
 -21  -4   1    2.92    1.59
 -21  -4   1    1.15    1.45
 -21  -4   1   -0.72    1.81
   4 -25  -4    6.72    2.83
 -25  21  -4    1.99    1.59
 -21  -4   4    3.87    2.00
 -21  -4   4    5.32    2.08
   4 -25  -7    1.44    1.12
 -20  -5  -6   32.40    3.52
   5 -25   6   31.38    4.02
 -25  20   6   20.27    2.20
 -25  20   3   26.48    3.20
   5 -25   3   29.78    3.83
   5 -25   3   22.98    4.78
 -20  -5  -3   27.36    4.18
 -25  20   3   21.50    2.87
 -20  -5  -3   24.20    3.61
 -25  20   0   34.19    3.98
 -20  -5   0   32.00    4.56
   5 -25   0   34.83    5.03
 -20  -5   0   35.53    4.62
 -20  -5   0   38.16    4.98
 -20  -5   3   50.92    5.94
   5 -25  -3   47.30    6.13
 -20  -5   3   54.51    5.40
 -25  20  -3   50.56    5.23
 -20  -5   3   48.55    5.63
 -20  -5   3   56.15    5.54
 -20  -5   3   55.48    5.63
 -25  20  -6    2.03    1.17
 -25  20  -6   -0.26    1.17
   6 -25   7    3.52    1.59
 -25  19   7    2.23    0.74
 -19  -6  -7    2.82    1.12
   6 -25   4    3.83    2.62
 -25  19   4    3.74    1.30
 -19  -6  -4    3.33    2.01
 -19  -6  -1  120.00    8.70
   6 -25   1  112.82    7.05
 -19  -6  -1  114.49    8.05
 -25  19   1  118.72    8.89
 -19  -6  -1  123.39    8.54
 -19  -6   2   19.03    3.96
   6 -25  -2   18.75    3.53
 -19  -6   2   17.33    3.88
 -19  -6   2   19.46    3.60
 -19  -6   2   19.49    3.48
 -19  -6   2   19.89    3.54
 -19  -6   5    4.45    1.49
 -25  19  -5   10.29    2.97
 -19  -6   5    4.85    2.44
 -25  18   5  115.15    5.66
 -18  -7  -5  113.66    7.54
 -25  18   5  103.33    5.69
 -25  18   2  125.76    6.69
   7 -25   2  124.25    7.66
 -18  -7  -2  112.31    8.33
 -25  18   2  124.77    7.04
 -18  -7  -2  119.01    8.16
 -18  -7   1   13.18    3.46
 -25  18  -1   11.00    2.66
 -18  -7   1   20.79    3.99
 -18  -7   1   14.41    2.90
 -18  -7   1   13.36    2.98
 -18  -7   1   14.98    3.28
 -18  -7   4   -0.26    1.17
 -18  -7   4    0.10    1.38
 -25  18  -4    0.72    1.70
 -18  -7   4   -0.19    1.85
   7 -25  -7   14.72    2.50
 -18  -7   7   17.72    2.07
 -25  17   6    3.01    1.00
   8 -25   6    3.58    1.98
 -25  17   6    3.72    1.12
 -17  -8  -6    1.88    1.12
   8 -25   3    7.89    3.08
 -17  -8  -3    4.88    1.88
 -25  17   3    4.44    1.67
 -25  17   3    8.09    1.85
 -17  -8  -3    9.15    2.55
 -17  -8  -3    5.52    1.74
 -25  17   0   47.22    4.27
 -17  -8   0   45.04    5.65
   8 -25   0   50.03    4.77
 -17  -8   0   43.49    5.16
 -25  17   0   43.34    5.73
 -17  -8   0   48.03    5.59
 -17  -8   3   55.33    6.51
 -17  -8   3   61.78    6.12
 -25  17  -3   53.42    5.28
 -17  -8   3   58.86    6.35
 -17  -8   3   62.08    5.98
   8 -25  -6    1.44    1.37
 -17  -8   6    2.64    1.36
 -17  -8   6    1.69    1.35
 -25  17  -6    2.57    1.75
 -17  -8   6    4.01    2.00
 -25  16   7    3.50    0.98
 -16  -9  -7    1.73    0.85
 -25  16   4   24.17    3.04
 -16  -9  -4   24.16    3.75
 -25  16   4   22.85    2.82
 -25  16   4   18.52    3.03
 -16  -9  -1   43.09    5.55
   9 -25   1   41.68    4.71
 -16  -9  -1   40.47    4.97
 -25  16   1   33.92    3.81
 -16  -9  -1   44.54    5.15
 -25  16  -2  144.93    8.49
 -16  -9   2  146.42   10.32
   9 -25  -2  165.88    8.03
 -16  -9   2  147.71    9.76
 -25  16  -2  140.08    8.39
 -16  -9   2  157.10   10.80
 -16  -9   2  154.59    9.63
 -25  16  -5   32.23    4.13
 -16  -9   5   32.16    3.78
 -16  -9   5   37.90    4.56
 -16  -9   5   37.81    4.42
 -25  15   5    3.39    1.17
 -25  15   5    0.82    0.95
 -15 -10  -5    3.44    1.49
  10 -25   2   27.11    3.90
 -15 -10  -2   27.49    4.66
 -25  15   2   23.82    4.04
 -25  15   2   26.31    3.14
 -25  15   2   24.23    3.17
 -15 -10  -2   22.28    3.49
 -15 -10  -2   23.84    3.90
 -15 -10   1   11.09    3.08
 -25  15  -1    8.21    2.23
  10 -25  -1   10.08    2.69
 -15 -10   1    8.99    3.14
 -15 -10   1   10.21    2.64
 -15 -10   1   10.19    2.83
 -15 -10   4   -0.90    2.56
  10 -25  -4    1.41    2.25
 -15 -10   4    0.12    1.34
 -25  15  -4    2.66    1.96
 -15 -10   4    2.10    2.90
 -15 -10   4   -0.37    1.90
  10 -25  -7    0.38    1.27
 -15 -10   7    0.06    0.94
 -15 -10   7    0.42    0.62
 -14 -11  -6   77.17    5.20
 -25  14   6   96.95    5.00
  11 -25   3   -1.35    2.97
 -14 -11  -3    2.34    1.96
 -25  14   3    1.68    1.38
 -25  14   3    2.04    1.33
 -14 -11  -3    0.61    1.31
 -14 -11   0  155.90   10.43
 -14 -11   0  164.92   10.05
 -14 -11   0  141.30    9.65
 -14 -11   0  161.23    9.71
 -14 -11   3   59.80    6.82
 -14 -11   3   59.35    6.59
 -14 -11   3   50.39    5.73
 -14 -11   3   61.44    6.37
 -14 -11   3   63.73    6.27
 -25  14  -6   27.73    3.57
 -14 -11   6   28.74    3.58
 -14 -11   6   37.06    4.42
 -25  13   7    9.80    1.61
 -13 -12  -4   45.85    5.45
  12 -25   4   51.80    5.40
 -13 -12  -4   37.18    4.49
 -25  13   4   42.68    3.86
 -25  13   4   38.00    4.57
 -13 -12  -1    6.15    2.64
 -25  13   1    7.67    2.04
 -25  13   1    6.67    2.34
 -25  13   1    8.56    2.12
 -13 -12  -1    6.62    2.00
 -13 -12  -1    9.68    2.72
 -25  13  -2  100.34    7.53
 -13 -12   2   96.37    8.43
 -13 -12   2   96.77    7.71
 -13 -12   2   96.53    9.21
 -13 -12   2   94.12    7.43
 -25  13  -5    4.91    2.23
 -13 -12   5    5.51    2.30
 -25  13  -5    6.50    2.21
 -13 -12   5   10.30    3.42
 -13 -12   8   10.68    1.42
 -25  12   8    0.38    0.41
 -12 -13  -5    2.40    1.54
  13 -25   5    0.82    3.17
 -13  25  -5    1.97    1.55
 -25  12   5   -0.60    0.95
 -12 -13  -5   -0.92    1.03
 -25  12   5   -2.14    1.42
 -25  12   2  168.20    7.97
 -12 -13  -2  174.79   11.40
  13 -25   2  202.30    9.60
 -12 -13  -2  168.62    9.81
 -25  12   2  182.78    8.59
 -25  12   2  184.19   10.84
 -12 -13   1   51.45    6.14
  13 -25  -1   70.31    5.84
 -12 -13   1   56.69    5.93
 -12 -13   1   53.67    7.00
 -25  12  -1   58.18    7.14
 -25  12  -1   56.93    6.08
 -12 -13   1   53.75    5.76
 -25  12  -4   11.58    2.65
 -12 -13   4   17.74    3.80
 -12 -13   4   14.28    2.83
 -25  12  -4   16.47    3.07
 -12 -13   4   16.37    3.31
 -12 -13   4   18.41    4.24
 -12 -13   4   19.61    3.63
  13 -25  -7    2.31    1.13
 -12 -13   7   -0.56    1.03
 -11 -14  -6   65.37    5.05
 -25  11   6   73.61    4.37
 -25  11   6   60.11    4.51
  14 -25   3   19.37    3.81
 -11 -14  -3   21.20    4.35
 -25  11   3   24.49    2.85
 -25  11   3   19.62    2.84
 -11 -14  -3   17.26    3.00
 -11 -14   0    0.87    1.72
 -25  11   0   -0.47    1.41
 -11 -14   0    1.79    2.50
 -11 -14   0    1.00    1.58
 -11 -14   0    0.64    1.66
 -25  11   0    0.52    1.30
 -11 -14   3   27.85    4.67
 -25  11  -3   23.53    3.61
 -11 -14   3   27.87    4.26
 -11 -14   3   31.85    5.47
 -11 -14   3   29.06    4.36
 -11 -14   6    3.86    1.80
 -11 -14   6    4.71    2.36
 -11 -14   6    3.57    1.26
 -25  10   7   57.57    3.41
  15 -25   4  336.99   12.64
 -10 -15  -4  339.09   15.11
 -25  10   4  305.97   10.28
 -25  10   4  291.59   12.75
  15 -25   1    3.36    2.25
 -25  10   1    2.39    1.11
 -10 -15  -1    1.66    1.38
 -25  10   1    3.33    1.83
 -10 -15   2   19.59    4.24
 -25  10  -2   19.12    4.09
 -10 -15   2   18.44    3.46
 -10 -15   2   15.97    3.71
 -10 -15   2   20.58    4.26
 -10 -15   2   16.38    3.29
 -10 -15   5    3.96    1.70
 -16  25  -5  306.04   12.16
 -25   9   5  290.17    9.29
 -25   9   5  303.28   11.87
  16 -25   2  124.14    7.63
  -9 -16  -2  116.70    9.37
 -25   9   2  124.79    7.25
 -25   9   2  109.08    7.25
  -9 -16   1    1.13    2.05
 -25   9  -1    2.60    2.16
  16 -25  -1    0.76    2.12
  -9 -16   1   -0.45    2.37
  -9 -16   1    3.51    1.95
  -9 -16   1    1.49    1.72
  -9 -16   4   30.18    4.73
  16 -25  -4   37.55    4.28
  -9 -16   4   28.73    4.43
  -9 -16   4   30.03    4.20
  -9 -16   4   32.92    5.14
 -25   9  -4   26.76    3.81
  -9 -16   7   73.26    4.86
  -9 -16   7   53.84    4.23
  -8 -17  -6   69.91    5.62
 -17  25  -6   56.00    4.70
 -25   8   6   58.24    3.80
 -25   8   6   65.18    4.88
 -25   8   3  105.43    6.37
 -25   8   3  101.40    7.63
  17 -25   0   23.64    4.04
  -8 -17   0   23.05    3.57
 -25   8   0   21.68    3.68
 -25   8   0   25.40    4.58
  -8 -17   3   24.90    4.54
 -25   8  -3   21.73    3.63
 -25   8  -3   16.68    3.27
  -8 -17   3   19.28    3.98
  -8 -17   3   21.47    3.67
  -8 -17   3   24.62    4.69
 -25   8  -3   22.74    4.26
 -17  25   6    0.79    0.78
  17 -25  -6    3.46    1.63
  -8 -17   6    3.24    1.70
  -8 -17   6    3.48    1.90
  -8 -17   6    2.57    1.35
  -7 -18  -7   -0.90    0.94
 -25   7   7    0.30    0.50
  18 -25   4   55.12    5.03
  -7 -18  -4   60.19    6.77
 -25   7   4   57.46    4.43
 -25   7   4   58.64    5.71
  -7 -18  -1   22.95    4.52
  18 -25   1   26.60    3.67
  -7 -18  -1   27.98    4.89
 -25   7   1   24.65    3.74
  -7 -18   2    0.94    1.87
 -25   7  -2    1.25    1.71
 -18  25   2   -0.68    1.27
 -25   7  -2    0.41    1.39
  -7 -18   5    2.75    2.07
  -7 -18   5    1.85    2.15
  -6 -19  -5  218.35   11.23
 -25   6   5  164.78    6.72
  19 -25   2   44.57    4.22
 -19  25  -2   37.21    4.66
  -6 -19  -2   43.84    5.74
 -25   6   2   42.43    4.22
 -25   6   2   42.77    4.71
  -6 -19   1   16.32    3.49
 -25   6  -1   18.38    3.57
  19 -25  -1   18.97    3.21
  -6 -19   1   16.55    4.37
 -25   6  -1   17.84    3.09
 -25   6  -1   17.23    3.53
 -19  25   4    1.14    1.20
  -6 -19   4    0.54    1.17
  -6 -19   4   -1.38    1.90
  -6 -19   4   -0.29    2.55
  19 -25  -7   20.06    1.73
 -25   6  -7   11.74    1.63
  -6 -19   7   24.22    2.77
 -25   6  -7   10.90    1.45
 -20  25  -6   60.06    4.56
 -25   5   6   54.97    3.42
  20 -25   3  112.31    6.34
  -5 -20  -3  133.50    9.97
 -25   5   3  112.02    6.35
 -25   5   3  120.37    8.04
 -25   5   3  118.16    7.47
  -5 -20   0   13.00    3.26
 -25   5   0   18.53    3.15
 -25   5   0   16.92    3.24
 -25   5   0   19.99    3.59
 -20  25   3   49.63    4.41
  -5 -20   3   47.13    5.44
 -25   5  -3   44.93    5.01
  -5 -20   3   53.31    6.75
 -25   5  -3   48.59    5.69
 -20  25   6   -0.45    0.73
  -5 -20   6    0.74    1.50
  -5 -20   6   -0.16    1.35
 -25   5  -6   -0.19    0.76
 -25   5  -6    0.52    0.97
  -5 -20   6    0.12    0.96
  -4 -21  -7    1.97    1.01
 -21  25  -7    1.67    0.92
  -4 -21  -4    1.29    2.07
 -21  25  -4    2.79    2.04
 -25   4   4    2.03    1.22
 -25   4   4    3.15    1.22
 -25   4   4    3.44    1.84
  -4 -21  -1   16.38    3.76
  21 -25   1   20.96    3.04
  -4 -21  -1   18.69    4.83
 -25   4   1   18.03    3.00
 -25   4   1   24.89    3.93
 -25   4   1   18.09    3.33
  -4 -21   2   16.65    3.50
 -21  25   2   21.44    3.17
 -25   4  -2   19.22    3.27
 -25   4  -2   20.69    3.30
 -25   4  -2   18.68    3.57
  21 -25  -5   10.28    1.76
 -25   4  -5   21.09    3.32
  -4 -21   5   21.16    3.96
  -4 -21   5   21.72    3.81
 -25   4  -5   19.98    2.93
  -3 -22  -5   27.69    4.37
 -22  25  -5   26.36    3.23
 -25   3   5   32.44    3.75
  -3 -22  -2   11.08    3.20
 -22  25  -2   13.51    3.08
  22 -25   2   11.53    2.21
 -25   3   2   12.29    2.48
 -25   3   2   11.96    2.70
 -25   3   2   10.63    2.55
  -3 -22   1    1.79    1.58
 -22  25   1    0.85    1.27
  -3 -22   1    2.64    3.04
 -25   3  -1    4.79    1.88
 -25   3  -1    1.26    1.46
  -3 -22   4    9.08    2.96
 -25   3  -4    5.65    1.93
  -3 -22   7    8.75    1.58
 -25   3  -7    4.03    0.89
 -23  25  -6   67.52    4.32
  -2 -23  -3   13.17    3.33
  -2 -23  -3   14.94    3.77
 -25   2   3   13.40    2.37
 -23  25  -3   10.90    2.74
 -25   2   3   12.73    2.54
 -25   2   3   13.14    2.74
 -23  25   0   23.01    3.60
  -2 -23   0   15.23    3.75
 -25   2   0   21.35    3.18
 -25   2   0   20.00    3.29
 -25   2   0   18.82    3.34
 -23  25   3   13.10    2.38
  -2 -23   3   11.47    2.97
 -25   2  -3   11.98    2.76
 -25   2  -3   10.05    2.44
 -23  25   6    6.13    1.16
  -2 -23   6    8.59    1.86
 -25   2  -6    8.35    1.62
  -1 -24  -4   -2.10    1.94
 -25   1   4    2.71    1.45
 -24  25  -4   -0.26    1.50
 -25   1   4   -0.38    0.87
 -25   1   4    0.50    1.19
  -1 -24  -1   29.46    4.70
  -1 -24  -1   27.32    5.28
 -25   1   1   28.69    3.58
 -25   1   1   34.50    4.12
 -25   1   1   30.47    4.07
 -25   1  -2   94.10    6.77
  -1 -24   2   95.50    8.84
 -25   1  -2   95.45    7.16
 -24  25   5   38.66    3.05
  -1 -24   5   39.65    4.08
  -1 -24   5   42.09    4.74
 -25   1  -5   37.00    3.63
 -25   1  -5   31.05    2.88
 -25  25  -5    3.66    1.44
   0 -25  -2    6.53    2.56
 -25  25  -2    6.26    2.44
   0 -25  -2    7.08    3.38
 -25  25  -2    4.05    1.69
 -25   0   2    7.22    1.94
 -25   0   2    5.05    1.71
 -25   0   2    6.95    2.16
 -25   0  -1   19.37    3.08
 -25   0  -1   17.79    3.27
 -25  25   4   73.99    4.60
   0 -25   4   59.39    5.61
 -25   0  -4   62.80    5.09
 -25   0  -4   57.30    4.37
 -25  -1  -6    3.23    0.78
   1 -26   3   -0.96    1.88
 -25  -1  -3   -0.77    0.94
 -25  -1  -3    0.58    0.92
 -26  25   0   13.96    3.04
   1 -26   0    8.81    3.94
 -25  -1   0   13.03    2.47
 -25  -1   0   14.97    3.06
 -25  -1   0   11.77    2.10
   1 -26  -3   10.20    2.73
 -25  -1   3    8.64    1.83
 -26  25  -3    8.20    2.20
 -25  -1   3   10.92    2.11
 -25  -1   3   10.19    2.26
   1 -26  -6    6.25    1.45
 -26  25  -6    3.73    0.86
 -26  24   4   25.06    2.71
 -24  -2  -4   22.13    3.11
   2 -26   4   19.53    3.61
 -24  -2  -4   19.64    2.48
 -24  -2  -1  155.19    8.31
   2 -26   1  154.67   11.60
 -24  -2  -1  157.36    8.98
   2 -26  -2    2.22    1.70
 -26  24  -2    2.53    2.05
 -24  -2   2    0.08    1.08
 -24  -2   2    1.08    1.52
 -24  -2   2    0.56    1.08
   2 -26  -5   21.56    3.19
 -26  24  -5   21.00    2.49
 -24  -2   5   24.48    2.39
 -26  23   5    0.95    0.99
   3 -26   5    2.10    1.68
   3 -26   5    0.35    1.31
 -23  -3  -5    0.51    0.97
   3 -26   2   43.18    3.90
 -23  -3  -2   45.10    4.58
 -23  -3  -2   44.73    4.87
   3 -26  -1   10.75    2.75
 -23  -3   1    9.51    2.65
   3 -26  -1    6.16    2.10
 -26  23  -1    9.86    2.71
 -23  -3   1   11.86    2.59
 -23  -3   1    9.52    2.28
   3 -26  -4    0.21    1.84
 -26  23  -4    1.35    1.42
 -23  -3   4    3.15    1.44
 -23  -3   4    1.70    1.31
 -26  22   6   30.41    2.46
   4 -26   6   28.36    3.44
 -22  -4  -6   32.05    3.01
   4 -26   6   26.89    3.18
 -26  22   3   16.29    2.56
   4 -26   3   14.15    2.67
   4 -26   3   17.84    4.83
 -22  -4  -3   17.19    2.86
 -22  -4  -3   14.73    2.83
 -26  22   0   10.04    2.44
 -22  -4   0   12.13    2.98
   4 -26   0   13.00    2.72
 -26  22   0    7.59    1.75
 -22  -4   0   11.84    2.83
 -22  -4   0   12.70    2.95
   4 -26  -3   17.64    3.99
   4 -26  -3   14.42    2.61
 -26  22  -3   12.74    2.59
 -22  -4   3    8.28    2.44
 -22  -4   3   18.47    3.09
 -22  -4   3   17.77    3.04
 -22  -4   3   19.68    3.54
   4 -26  -6    3.27    1.50
 -26  22  -6   -0.16    0.96
 -26  21   4   14.45    2.10
   5 -26   4   11.32    3.03
 -26  21   4    8.69    1.82
 -21  -5  -4    9.72    2.06
 -21  -5  -4   12.50    2.63
 -26  21   1   72.59    5.26
 -21  -5  -1   63.37    5.96
   5 -26   1   67.26    5.04
 -21  -5  -1   62.74    5.89
 -21  -5  -1   68.59    6.37
 -26  21  -2   65.70    6.15
 -21  -5   2   74.85    7.03
   5 -26  -2   70.82    7.01
 -21  -5   2   76.88    6.26
 -21  -5   2   78.49    6.54
 -21  -5   2   81.68    6.50
   5 -26  -5   17.38    2.15
 -26  21  -5   21.19    2.77
 -26  20   5    2.61    1.08
 -26  20   5    1.68    1.01
 -20  -6  -5    2.58    1.44
 -26  20   2   34.68    3.66
 -20  -6  -2   28.18    3.88
   6 -26   2   29.10    3.71
 -20  -6  -2   33.51    4.35
 -20  -6  -2   33.45    4.32
 -26  20   2   31.69    4.27
   6 -26  -1    1.77    2.38
 -20  -6   1    0.79    2.05
 -26  20  -1   -0.68    1.43
 -20  -6   1    3.70    1.98
 -20  -6   1   -0.53    1.75
 -20  -6   1    1.89    1.81
   6 -26  -4  105.68    8.72
 -26  20  -4   95.88    6.45
 -20  -6   4  112.72    7.27
 -20  -6   4  111.96    7.26
   6 -26  -7   29.52    2.87
 -26  19   6    1.30    0.64
 -26  19   6    1.26    0.88
 -19  -7  -6    1.17    0.83
 -26  19   3   64.71    4.75
 -19  -7  -3   51.54    4.81
   7 -26   3   68.72    5.29
   7 -26   3   58.54    7.01
 -19  -7  -3   71.45    6.32
 -26  19   3   63.93    4.86
 -19  -7  -3   59.44    5.15
   7 -26   0    0.29    2.09
 -19  -7   0    1.10    1.72
 -26  19   0    1.51    1.47
 -19  -7   0    0.92    1.63
 -19  -7   0    0.58    1.75
   7 -26  -3   13.48    3.59
 -19  -7   3   13.84    3.24
   7 -26  -3   14.98    2.94
 -19  -7   3   19.58    3.62
 -26  19  -3   15.45    2.91
 -19  -7   3   16.28    3.51
 -19  -7   3   16.64    2.94
   7 -26  -6    1.49    1.27
 -26  19  -6    3.97    1.44
 -19  -7   6    4.20    1.30
 -26  18   7    7.45    1.18
   8 -26   7    9.76    2.27
 -26  18   7    8.95    1.17
   8 -26   4    7.94    2.61
 -26  18   4    5.54    1.46
 -26  18   4    6.11    1.58
 -18  -8  -4    5.37    1.87
 -26  18   1  129.03    6.89
 -18  -8  -1  118.70    9.01
   8 -26   1  126.47    7.33
 -18  -8  -1  124.94    8.47
 -18  -8  -1  132.45    8.76
 -18  -8   2    0.34    1.74
 -26  18  -2   -2.32    1.81
   8 -26  -2   -1.07    1.97
 -26  18  -2   -0.74    1.54
 -18  -8   2    2.04    1.74
 -18  -8   2    4.04    2.65
 -18  -8   2    2.02    1.99
 -18  -8   5    2.45    1.58
 -26  18  -5   -1.59    1.73
 -26  17   5    0.03    0.86
 -17  -9  -5    0.46    1.18
   9 -26   2   14.04    3.04
 -17  -9  -2   13.00    2.90
 -26  17   2   16.03    2.44
 -26  17   2   14.46    2.45
 -17  -9  -2   13.68    2.88
 -17  -9  -2   16.65    3.19
   9 -26  -1   22.72    3.51
 -17  -9   1   21.74    3.85
 -26  17  -1   23.84    3.38
 -17  -9   1   25.35    4.01
 -17  -9   1   25.42    3.99
 -17  -9   4   72.20    7.14
 -26  17  -4   71.71    5.88
 -17  -9   4   61.97    5.05
 -17  -9   4   74.33    6.94
 -17  -9   4   78.52    6.56
 -17  -9   4   83.88    6.65
   9 -26  -7   89.91    3.68
 -17  -9   7  109.68    4.53
 -26  16   6   -0.64    0.66
 -26  16   6    1.42    0.86
 -16 -10  -6    1.34    0.84
  10 -26   3   21.48    3.73
 -26  16   3   17.47    2.60
 -26  16   3   18.57    2.69
 -16 -10  -3   19.43    3.49
 -26  16   0  216.93    9.27
 -16 -10   0  207.07   11.88
  10 -26   0  236.30    9.95
 -16 -10   0  211.79   11.28
 -26  16   0  228.21   12.66
 -16 -10   0  216.07   11.25
 -16 -10   3   20.76    4.19
 -16 -10   3   19.06    3.47
 -16 -10   3   20.82    4.08
 -16 -10   3   21.38    3.58
 -26  16  -6  203.56    8.41
 -16 -10   6  211.37    8.10
 -16 -10   6  222.78    9.64
 -26  15   7    1.54    0.67
 -15 -11  -4   15.57    3.32
 -26  15   4   13.47    2.07
 -26  15   4   12.82    2.56
 -26  15   4   15.09    2.28
 -15 -11  -4   13.52    2.62
 -15 -11  -1    8.90    3.46
 -26  15   1    7.30    2.46
 -26  15   1    7.57    1.69
 -15 -11  -1    5.74    2.24
 -15 -11  -1    6.46    2.22
 -15 -11   2   -0.09    1.73
 -26  15  -2   -0.11    1.62
 -15 -11   2   -0.64    1.72
 -15 -11   2    0.52    2.06
 -15 -11   2    2.45    1.73
 -26  15  -5   10.41    2.55
 -15 -11   5   18.39    2.99
 -26  15  -5   17.45    2.97
 -15 -11   5   21.89    4.03
 -14 -12  -5    0.11    1.19
 -26  14   5   -1.94    0.90
 -26  14   5   -0.07    0.86
 -14 -12  -5   -0.52    0.90
 -26  14   5    1.07    1.04
  12 -26   2   11.53    2.66
 -14 -12  -2    8.84    2.41
 -26  14   2    8.51    2.45
 -26  14   2   13.58    2.47
 -14 -12  -2   11.22    2.66
 -14 -12   1    1.25    2.08
  12 -26  -1    2.08    2.28
 -14 -12   1    2.42    2.27
 -14 -12   1    2.15    1.70
 -14 -12   1    4.25    2.10
 -26  14  -1    2.11    1.67
 -14 -12   4   51.65    6.03
 -26  14  -4   43.73    4.68
 -14 -12   4   51.31    5.93
 -14 -12   4   43.12    5.09
 -14 -12   4   49.59    5.20
 -26  14  -4   37.94    4.90
 -14 -12   7    9.33    1.62
 -26  13   6    3.77    1.11
 -26  13   3   11.15    2.06
 -26  13   3    9.78    2.48
 -26  13   3   11.05    2.04
 -13 -13  -3    8.76    2.36
 -26  13   0  127.53    7.40
 -13 -13   0  121.35    9.10
  13 -26   0  141.36    7.92
 -13 -13   0  124.02    8.58
 -13 -13   0  117.83    9.15
 -26  13   0  128.75    8.09
 -13 -13   0  115.06    7.97
 -13 -13   3   22.35    4.17
 -13 -13   3   17.84    3.36
 -13 -13   3   22.45    3.63
 -26  13  -3   16.41    3.16
 -13 -13   3   22.08    4.51
 -13 -13   3   22.14    3.65
 -13 -13   6   98.10    5.89
 -13 -13   6   99.18    6.41
 -26  12   7    3.03    0.78
  14 -26   4   10.01    3.23
 -12 -14  -4    9.70    2.68
 -26  12   4    7.06    1.48
 -26  12   4    7.70    1.88
 -12 -14  -4    4.54    1.61
 -26  12   4    6.13    2.06
 -12 -14  -1   -0.18    1.87
  14 -26   1    3.78    2.71
 -12 -14  -1   -1.78    1.80
 -12 -14  -1    1.98    1.46
 -26  12   1    0.72    1.23
 -12 -14   2    4.46    2.48
 -26  12  -2    6.41    2.17
 -12 -14   2    3.45    1.86
 -12 -14   2    5.40    2.60
 -12 -14   2    2.66    2.70
 -12 -14   2    5.44    2.45
 -12 -14   5  100.09    7.58
 -12 -14   5   89.11    6.62
 -11 -15  -5  230.68   10.52
 -26  11   5  219.94    7.89
 -26  11   5  211.75    9.22
  15 -26   2    1.41    2.41
 -26  11   2    0.75    1.15
 -11 -15  -2    1.00    1.39
 -11 -15   1    2.09    1.73
 -26  11  -1    3.21    2.19
 -26  11  -1    4.55    1.72
 -11 -15   1    2.63    1.71
 -11 -15   1    3.05    2.67
 -11 -15   1    2.62    1.96
 -11 -15   4   19.43    3.55
 -11 -15   4   14.45    3.20
 -11 -15   4   20.44    3.56
 -11 -15   4   16.89    3.39
 -11 -15   7    6.19    1.43
 -10 -16  -6    1.67    1.54
 -16  26  -6    0.37    1.25
 -26  10   6   -0.92    0.83
 -26  10   6   -0.35    0.74
  16 -26   3   46.43    4.76
 -10 -16  -3   37.30    5.28
 -26  10   3   35.39    3.79
 -10 -16   0    5.74    2.68
 -26  10   0    5.25    1.68
  16 -26   0    7.76    2.92
 -10 -16   0    6.93    3.07
 -10 -16   0    6.39    1.79
 -10 -16   0    8.62    2.46
 -26  10   0    7.51    2.31
 -10 -16   3    0.96    2.06
 -26  10  -3   -0.34    1.45
 -10 -16   3   -0.74    1.54
 -10 -16   3    0.76    1.71
 -10 -16   3    0.80    2.66
 -10 -16   6    1.87    1.43
 -10 -16   6    4.11    1.93
 -26   9   7    9.49    1.40
  17 -26   4   14.18    3.17
  -9 -17  -4   11.28    3.15
 -26   9   4    7.81    2.20
 -26   9   4   10.91    2.14
  17 -26   1  107.63    6.92
 -26   9   1  109.05    8.04
 -26   9   1  104.28    7.27
  -9 -17   2    1.55    1.63
  17 -26  -2    2.47    2.31
  -9 -17   2    0.64    2.69
  -9 -17   2    4.02    1.97
  -9 -17   2    4.10    1.78
  -9 -17   5   83.18    6.53
  -8 -18  -5    2.51    1.62
 -26   8   5    2.10    0.93
 -26   8   5    2.09    1.20
  18 -26   2    1.95    2.39
  -8 -18  -2    0.18    1.86
 -26   8   2    0.91    1.68
 -26   8   2    1.48    1.20
 -26   8   2    0.46    1.00
 -18  26   1   38.04    3.93
  -8 -18   1   42.58    5.56
  18 -26  -1   43.93    5.09
  -8 -18   1   40.37    6.05
  -8 -18   1   41.28    4.43
 -26   8  -1   42.68    4.95
 -26   8  -1   49.36    5.79
  -8 -18   4    8.59    2.41
  -8 -18   4    7.79    2.67
  -8 -18   4    5.84    2.47
 -26   8  -4    4.55    1.59
  -8 -18   7   42.34    3.28
  -7 -19  -6    0.34    1.31
 -19  26  -6   -0.32    1.17
 -26   7   6    2.80    1.04
  19 -26   3   18.16    3.02
  -7 -19  -3   19.27    4.24
 -26   7   3   14.52    2.55
 -26   7   3   13.02    2.35
 -26   7   3   15.35    3.00
  -7 -19   0   15.82    3.54
 -19  26   0   14.61    2.74
 -26   7   0   15.21    3.20
 -19  26   3   30.59    3.20
  -7 -19   3   38.77    5.06
 -26   7  -3   35.01    4.29
  -7 -19   3   45.05    5.84
  -7 -19   3   34.10    5.02
 -26   7  -3   37.42    4.13
 -19  26   6    2.44    0.92
  19 -26  -6    0.46    1.02
  -7 -19   6   -1.07    1.35
  -7 -19   6    1.90    1.60
 -26   7  -6    1.79    1.05
 -26   7  -6   -0.29    0.78
 -20  26  -7    3.28    1.08
  20 -26   4   53.62    4.50
 -20  26  -4   54.25    5.48
 -26   6   4   47.76    3.84
 -26   6   4   52.28    5.01
  20 -26   1   29.26    3.17
  -6 -20  -1   28.58    4.94
 -26   6   1   28.23    4.15
 -26   6   1   23.78    3.57
  -6 -20   2   16.20    3.43
  -6 -20   2   17.14    4.66
 -26   6  -2   10.98    2.42
 -26   6  -2   13.48    3.13
  20 -26  -5    3.51    1.60
  -6 -20   5    3.61    1.67
  -6 -20   5    0.29    1.70
 -26   6  -5    1.17    1.04
 -26   6  -5    0.10    1.21
 -21  26  -5   -0.72    1.37
 -26   5   5    2.29    1.01
 -26   5   5    0.53    1.02
  -5 -21  -2    6.84    2.72
 -21  26  -2    9.09    2.57
  -5 -21  -2    8.60    3.05
 -26   5   2    6.06    1.65
 -26   5   2    7.58    2.41
 -21  26   1   67.37    5.35
  -5 -21   1   56.73    5.80
  21 -26  -1   63.02    4.71
 -26   5  -1   56.79    5.38
 -26   5  -1   58.12    5.75
 -21  26   4    0.91    0.91
  21 -26  -4    4.11    1.73
  -5 -21   4    4.65    2.27
  -5 -21   4    0.30    2.14
 -26   5  -4    3.28    1.56
 -26   5  -4    1.83    1.60
  -4 -22  -6    1.51    1.18
 -22  26  -6    1.76    1.15
 -22  26  -6   -1.38    1.19
  22 -26   3   19.74    2.86
  -4 -22  -3   25.67    4.19
 -26   4   3   25.00    3.48
 -26   4   3   23.59    3.20
  -4 -22   0    1.29    2.07
 -22  26   0    3.45    2.06
  22 -26   0    2.92    1.72
  -4 -22   0    4.06    3.07
 -26   4   0    4.71    1.69
 -26   4   0    2.93    1.62
 -26   4   0    4.09    1.90
 -22  26   3    4.48    2.03
  22 -26  -3    1.68    1.46
  -4 -22   3    3.33    2.61
  -4 -22   3   -0.40    1.58
 -26   4  -3    0.14    0.95
 -22  26   6   56.32    3.05
 -26   4  -6   52.23    3.12
 -26   3   4    1.99    1.07
 -26   3   4    2.64    1.63
  23 -26   1   20.68    2.61
  -3 -23  -1   21.60    4.64
 -26   3   1   19.93    2.92
 -26   3   1   26.85    3.75
 -26   3   1   22.79    3.31
  23 -26  -2   20.27    2.33
 -26   3  -2   23.25    3.35
 -26   3  -2   26.16    3.81
 -23  26   5   26.06    2.41
  -3 -23   5   31.15    3.78
  -3 -23   5   30.36    3.86
 -26   3  -5   29.14    3.02
 -26   3  -5   25.49    2.66
  -2 -24  -5    6.80    2.26
 -24  26  -5    3.06    1.19
  -2 -24  -2    4.22    2.50
 -24  26  -2    3.43    1.64
  -2 -24  -2    4.63    2.95
 -26   2   2    4.57    1.56
 -26   2   2    3.27    1.58
 -26   2   2    4.30    1.77
 -26   2  -1    3.56    1.52
 -26   2  -1    1.43    1.05
 -26   2  -1    3.04    1.72
 -24  26   4    3.49    1.38
  -2 -24   4    2.20    2.13
  -2 -24   4    2.16    2.12
 -26   2  -4    1.09    1.03
 -26   2  -4   -0.05    0.90
  -1 -25  -6    7.64    1.44
  -1 -25  -3   24.83    3.98
 -26   1   3   23.58    2.71
 -26   1   3   24.90    3.10
 -26   1   3   24.85    2.94
 -25  26   0    2.52    1.65
 -26   1   0    1.61    1.39
 -26   1   0    2.70    1.74
 -26   1   0    3.63    1.80
  -1 -25   3    6.55    2.73
 -26   1  -3   10.81    2.16
 -26   1  -3    7.84    1.88
   0 -26  -4   40.13    4.42
 -26  26  -4   35.19    3.13
 -26   0   4   37.30    3.00
 -26  26  -1   14.73    3.07
   0 -26  -1   12.78    3.71
 -26   0   1   11.81    2.28
 -26  26  -1    8.96    2.30
 -26   0   1   11.76    2.45
 -26   0   1   11.05    2.15
   0 -26   2    1.05    2.08
 -26   0  -2   -0.30    0.96
 -26   0  -2    0.32    1.02
 -26  26   5   21.04    1.95
 -26   0  -5   22.74    2.23
   0 -26   5   22.42    2.92
 -27  26   4   52.67    3.33
 -26  -1  -4   49.59    3.62
   1 -27   4   39.15    3.90
   1 -27   4   40.12    4.29
 -26  -1  -4   44.51    3.19
 -26  -1  -1  113.32    6.37
 -26  -1  -1  114.80    6.98
   1 -27  -2    3.85    1.76
   1 -27  -2   -0.52    1.91
 -26  -1   2    3.64    1.25
 -26  -1   2    4.16    1.54
 -26  -1   2    2.89    1.24
   1 -27  -5   11.55    1.84
 -27  26  -5    9.06    1.45
 -27  25   5   -0.20    0.59
 -25  -2  -5    0.83    0.69
 -25  -2  -2   65.45    5.14
 -25  -2  -2   62.28    5.05
 -27  25  -1    8.62    2.50
 -27  25  -1   21.13    3.38
   2 -27  -1   13.01    3.65
 -25  -2   1   17.59    2.66
 -25  -2   1   17.72    2.90
 -25  -2   1   19.27    2.77
   2 -27  -4    2.00    1.41
 -27  25  -4    3.04    1.29
 -25  -2   4    2.12    0.98
 -24  -3  -3    0.75    1.17
 -24  -3  -3   -0.08    1.03
 -27  24   0    4.87    1.88
 -27  24   0    8.58    2.21
 -24  -3   0    6.84    2.28
   3 -27   0   11.67    4.23
 -27  24   0    3.23    1.51
 -24  -3   0    8.33    2.27
 -24  -3   0    7.83    2.03
 -24  -3   3   -2.10    1.24
 -27  24  -3   -0.11    1.21
 -24  -3   3    1.32    1.58
 -27  23   4   57.07    3.78
   4 -27   4   44.31    4.59
 -23  -4  -4   50.91    4.36
 -23  -4  -4   41.92    3.40
 -23  -4  -1   43.66    4.51
 -23  -4  -1   50.29    4.75
   4 -27   1   44.43    6.56
 -23  -4  -1   52.19    5.25
 -27  23   1   43.35    4.55
 -27  23  -2   62.82    5.97
   4 -27  -2   62.79    5.94
   4 -27  -2   68.53    4.61
 -23  -4   2   66.35    5.17
 -27  23  -2   55.17    4.67
 -23  -4   2   69.57    5.50
 -23  -4   2   72.96    5.62
   4 -27  -5   57.32    4.93
 -27  23  -5   49.62    3.59
 -27  22   5    4.39    1.18
   5 -27   5    5.99    2.06
   5 -27   5    5.74    2.22
 -22  -5  -5    5.75    1.55
 -27  22   2  157.72    7.41
   5 -27   2  131.44    6.60
 -22  -5  -2  148.66    8.37
   5 -27   2  137.57   10.41
 -27  22   2  124.84    7.01
 -22  -5  -2  156.15    8.49
   5 -27  -1   -1.26    1.80
 -22  -5   1    0.68    1.56
 -22  -5   1   -0.62    1.18
 -22  -5   1    1.82    1.64
 -22  -5   1   -0.20    1.09
   5 -27  -4    1.43    1.50
   5 -27  -4    3.07    1.55
 -27  22  -4    5.37    1.66
 -22  -5   4    3.83    1.36
 -22  -5   4    7.65    2.07
   6 -27   6    0.38    0.93
   6 -27   6   -0.50    1.20
 -21  -6  -6    0.03    0.64
   6 -27   3    4.87    2.04
 -27  21   3    6.17    1.67
 -21  -6  -3    3.29    1.39
 -21  -6  -3    5.25    1.90
 -27  21   0  168.54    8.52
 -21  -6   0  175.20   10.57
   6 -27   0  178.58    7.92
 -21  -6   0  165.09    9.05
 -27  21   0  164.41   10.24
 -21  -6   0  174.30    9.64
   6 -27  -3    6.32    2.28
   6 -27  -3   11.11    2.34
 -21  -6   3   10.23    2.25
 -27  21  -3    8.70    2.45
 -21  -6   3   10.70    2.49
   6 -27  -6    1.52    1.24
 -27  21  -6    1.88    1.04
 -27  20   4    1.54    1.07
 -27  20   4   -0.12    0.70
 -20  -7  -4    2.03    1.37
   7 -27   1    2.05    2.02
 -20  -7  -1    4.58    2.13
 -27  20   1    6.59    2.41
 -27  20   1    5.08    1.61
 -20  -7  -1    3.88    2.00
 -20  -7  -1    5.81    2.01
 -27  20  -2   52.81    5.12
 -20  -7   2   59.35    6.11
   7 -27  -2   46.68    5.24
 -20  -7   2   61.79    5.50
 -27  20  -2   54.73    4.80
 -20  -7   2   50.22    5.19
 -20  -7   2   60.93    5.67
   7 -27  -5    2.31    1.39
 -27  20  -5    2.15    1.54
 -27  19   5   36.12    2.91
 -19  -8  -5   32.50    3.50
 -27  19   5   27.37    2.84
 -19  -8  -2  109.31    7.53
   8 -27   2  132.27    7.17
 -19  -8  -2  132.78    8.35
 -19  -8  -2  132.41    8.04
 -27  19   2  121.94    7.93
 -19  -8   1  242.30   12.48
   8 -27  -1  269.03   10.04
 -19  -8   1  244.54   11.53
 -27  19  -1  258.63   13.63
 -19  -8   1  253.14   11.85
   8 -27  -4  102.96    7.94
   8 -27  -4  107.07    6.14
 -27  19  -4  101.15    6.49
 -19  -8   4  113.90    7.25
 -19  -8   4  120.84    7.45
 -27  18   6    0.03    0.70
 -27  18   6    0.01    0.57
 -18  -9  -6    0.54    0.83
 -18  -9  -3   -1.83    1.40
 -27  18   3   -1.93    1.13
   9 -27   3    0.38    2.30
   9 -27   3   -0.21    2.27
 -27  18   3    1.73    1.30
 -27  18   3    1.95    1.22
 -18  -9  -3    0.93    1.18
 -27  18   0  256.26   10.11
 -18  -9   0  251.28   12.60
   9 -27   0  266.99   10.42
 -18  -9   0  245.34   11.64
 -18  -9   0  275.65   12.51
 -27  18   0  273.36   13.36
   9 -27  -3    8.53    2.94
 -18  -9   3    6.78    2.72
   9 -27  -3    5.96    2.32
 -18  -9   3    6.05    2.22
 -18  -9   3    2.57    2.36
 -18  -9   3    4.35    2.14
 -27  18  -6    0.85    0.86
 -18  -9   6    1.64    0.64
  10 -27   7    2.25    1.21
  10 -27   4   10.68    3.28
 -17 -10  -4    6.82    1.89
 -27  17   4    6.47    1.49
 -27  17   4    4.83    1.49
 -17 -10  -4   10.35    2.33
 -27  17   4    5.32    1.69
  10 -27   1   27.93    3.92
 -17 -10  -1   22.29    4.25
 -27  17   1   21.00    3.62
 -27  17   1   23.23    2.89
 -17 -10  -1   21.80    3.59
 -17 -10  -1   22.13    3.66
 -17 -10   2   19.79    3.78
 -27  17  -2   19.63    3.92
 -27  17  -2   20.21    3.40
  10 -27  -2   21.78    3.30
 -17 -10   2   17.84    3.29
 -27  17  -2   15.18    2.66
 -17 -10   2   18.15    3.74
 -17 -10   2   23.14    3.75
 -17 -10   5   16.03    2.36
 -27  17  -5   16.51    2.70
 -27  16   5   20.39    2.11
 -16 -11  -5   20.04    2.74
 -27  16   5   21.32    2.50
  11 -27   2    0.16    2.28
 -16 -11  -2    1.27    1.89
 -27  16   2    1.01    1.30
 -27  16   2   -0.33    1.15
 -16 -11  -2   -0.65    1.19
 -16 -11  -2    1.81    1.45
 -16 -11   1   58.45    6.29
 -16 -11   1   68.68    6.36
 -16 -11   1   58.24    6.11
 -27  16  -1   72.44    7.38
 -16 -11   1   61.25    5.88
 -27  16  -4   13.85    2.96
 -16 -11   4   17.34    3.62
 -16 -11   4   13.13    2.33
 -27  16  -4   18.17    3.13
 -16 -11   4   18.62    3.06
 -16 -11   4   13.48    3.36
  11 -27  -7   19.93    1.77
  11 -27  -7    8.36    1.53
 -27  15   6   16.35    1.96
 -15 -12  -3   69.94    6.24
 -27  15   3   74.67    5.26
 -27  15   0  124.59    7.15
  12 -27   0  131.86    7.43
 -15 -12   0  125.89    8.63
 -15 -12   0  101.02    7.77
 -27  15   0  112.95    6.98
 -15 -12   0  118.71    8.07
 -15 -12   3  109.78    8.50
 -27  15  -3   98.51    6.58
 -15 -12   3  115.14    7.98
 -15 -12   3  113.54    7.87
 -15 -12   6   89.67    4.91
 -15 -12   6   99.29    5.89
 -27  14   7    1.38    0.64
  13 -27   4   18.11    3.64
 -14 -13  -4   12.91    2.90
 -27  14   4   13.05    2.01
 -27  14   4   13.52    2.20
 -14 -13  -4    7.47    1.86
 -27  14   4   12.69    2.53
  13 -27   1    6.11    2.65
 -14 -13  -1    4.04    2.09
 -27  14   1    6.43    2.36
 -27  14   1    9.61    2.07
 -14 -13  -1    6.06    2.07
 -14 -13  -1    6.03    2.19
 -14 -13   2   19.48    3.68
 -27  14  -2   21.87    4.22
  13 -27  -2   29.26    3.64
 -14 -13   2   22.24    3.78
 -14 -13   2   28.00    4.93
 -27  14  -2   21.75    3.80
 -14 -13   2   22.49    3.74
 -14 -13   5    4.74    1.65
 -14 -13   5    5.28    2.24
 -13 -14  -5   29.60    3.44
 -27  13   5   30.19    2.97
 -27  13   5   23.23    2.85
 -27  13   2   35.75    3.55
 -13 -14  -2   39.14    5.00
  14 -27   2   46.31    4.82
 -13 -14  -2   33.61    4.16
 -27  13   2   41.10    4.13
 -27  13   2   37.04    4.67
 -13 -14   1   18.48    3.75
 -27  13  -1   18.11    3.09
  14 -27  -1   24.32    3.56
 -13 -14   1   17.52    3.28
 -13 -14   1   19.55    4.26
 -13 -14   1   22.11    3.56
 -13 -14   4   40.71    5.08
 -27  13  -4   40.27    4.20
 -13 -14   4   44.11    5.28
 -13 -14   4   35.78    4.26
 -13 -14   4   41.95    4.65
 -13 -14   7   15.51    1.68
 -27  12   6   30.53    2.78
  15 -27   3    5.65    2.89
 -12 -15  -3   -0.44    1.81
 -27  12   3    2.90    1.53
 -12 -15  -3    1.31    1.48
 -12 -15   0   21.28    4.01
  15 -27   0   29.77    4.03
 -12 -15   0   22.90    4.23
 -27  12   0   24.58    3.74
 -12 -15   0   21.51    3.54
 -12 -15   0   22.82    3.52
 -27  12   0   26.46    4.36
 -12 -15   3   81.16    7.21
 -12 -15   3   82.03    7.86
 -12 -15   3   66.27    6.19
 -27  12  -3   82.61    7.27
 -12 -15   3   76.78    6.46
 -12 -15   6    5.75    1.67
 -27  11   7   20.13    1.78
  16 -27   4   12.43    2.93
 -11 -16  -4   14.23    3.41
 -27  11   4   10.89    2.37
 -27  11   4   11.85    2.05
 -11 -16  -1  283.28   13.65
  16 -27   1  315.56   11.84
 -11 -16  -1  276.75   11.99
 -11 -16  -1  249.38   12.49
 -27  11   1  303.94   13.17
 -27  11   1  269.17   10.80
 -11 -16   2  114.33    8.43
  16 -27  -2  131.32    7.79
 -11 -16   2  122.88    9.59
 -11 -16   2  116.22    7.84
 -27  11  -2  126.35    9.06
 -11 -16   5   43.98    4.56
 -11 -16   5   35.45    4.27
 -11 -16   5   33.00    3.86
 -27  11  -5   30.02    3.74
 -10 -17  -5    5.70    1.95
 -27  10   5    2.52    1.13
 -27  10   5    2.71    1.38
  17 -27   2    1.35    2.39
 -27  10   2   -1.15    1.23
 -10 -17   1   13.76    2.75
 -10 -17   1   11.92    3.46
 -27  10  -1   11.68    2.75
 -10 -17   4    8.75    2.75
  17 -27  -4    9.39    2.49
 -10 -17   4    4.32    1.93
 -10 -17   4   10.05    2.96
 -10 -17   7   20.43    2.03
  -9 -18  -6    7.49    1.72
 -27   9   6    5.91    1.21
  18 -27   3    9.28    2.93
  -9 -18  -3    5.86    2.46
 -27   9   3    5.28    1.61
 -27   9   3    6.57    2.14
  -9 -18   0    6.23    2.57
 -27   9   0    9.35    2.66
 -27   9   0    5.40    1.89
  -9 -18   3   -3.04    2.12
 -27   9  -3   -0.51    1.12
  18 -27  -3   -1.46    1.95
  -9 -18   3   -0.26    1.42
  -9 -18   3    1.86    1.34
  -9 -18   3   -1.04    2.44
 -27   9  -6    2.32    0.78
 -27   9  -6    5.21    1.49
  -8 -19  -4   35.40    5.00
  19 -27   4   33.37    3.56
 -19  27  -4   25.96    3.74
 -27   8   4   24.88    2.74
 -27   8   4   26.90    3.48
  19 -27   1   23.24    3.44
 -27   8   1   20.33    3.11
 -19  27   2   55.14    4.32
  -8 -19   2   73.85    6.69
  -8 -19   2   79.00    7.69
  -8 -19   2   69.12    5.70
  -8 -19   2   52.84    5.91
 -27   8  -2   80.90    6.85
 -27   8  -2   71.88    6.17
 -19  27   5    2.67    0.81
  -8 -19   5    4.36    1.68
  -8 -19   5    5.18    2.17
 -27   8  -5    2.61    1.19
 -27   8  -5    3.90    1.43
 -20  27  -5   32.52    3.56
 -27   7   5   32.25    2.73
 -27   7   5   37.95    3.65
  -7 -20  -2   66.70    6.59
  -7 -20  -2   53.51    5.72
 -27   7   2   63.39    5.46
 -27   7   2   60.90    5.12
 -20  27   1  146.02    7.61
  -7 -20   1  152.24    9.70
  -7 -20   1  155.31   10.62
 -27   7  -1  162.33    9.09
 -20  27   4    1.52    1.04
  20 -27  -4    1.21    1.36
  -7 -20   4    0.74    1.27
  -7 -20   4   -1.09    1.91
 -27   7  -4    0.01    0.77
 -27   7  -4    0.45    1.20
 -21  27  -6   29.87    2.74
 -21  27  -6    4.56    1.43
  -6 -21  -3   67.44    6.62
 -27   6   3   63.23    5.33
 -27   6   3   57.25    4.75
  21 -27   0    5.38    2.34
 -21  27   0    1.51    1.25
 -27   6   0    2.24    1.57
 -27   6   0    2.31    1.46
  -6 -21   3    2.37    1.59
  21 -27  -3   -0.81    1.47
  -6 -21   3   -1.31    1.34
  -6 -21   3   -0.64    2.22
 -27   6  -3    0.35    0.92
 -27   6  -3    1.44    1.50
  -6 -21   6    6.25    1.49
 -27   6  -6    3.29    0.81
 -27   6  -6    4.52    1.18
  -5 -22  -4    2.02    1.73
 -22  27  -1   59.39    5.26
  -5 -22  -1   50.82    5.69
  22 -27   1   53.61    4.02
  -5 -22  -1   45.52    6.01
 -27   5   1   56.39    5.08
 -27   5   1   54.69    4.81
  -5 -22   2    2.91    1.94
 -22  27   2    3.08    1.43
  22 -27  -2    1.53    1.57
  -5 -22   2    3.16    2.49
 -27   5  -2    2.14    1.30
 -27   5  -2   -0.01    1.05
 -27   5  -2    0.64    1.33
 -22  27   5   17.69    1.88
  -5 -22   5   22.72    3.04
 -27   5  -5   19.38    2.29
 -27   5  -5   18.46    2.32
  -4 -23  -5   61.76    4.97
 -23  27  -5   53.21    3.88
  -4 -23  -2   94.77    7.76
  -4 -23  -2   80.57    6.99
 -27   4   2  100.74    6.86
 -27   4   2   91.31    5.91
 -23  27   1   49.23    4.63
  23 -27  -1   33.43    2.98
 -27   4  -1   37.80    4.00
  -4 -23   1   40.76    5.83
 -27   4  -1   38.55    4.08
 -27   4  -1   39.40    4.39
  -4 -23   4   22.29    3.41
 -27   4  -4   27.44    3.04
  -4 -23   4   30.15    4.10
 -27   4  -4   26.75    3.35
  -3 -24  -3   37.66    4.66
 -24  27  -3   30.39    3.65
 -27   3   3   39.15    3.88
 -27   3   3   36.35    3.55
  -3 -24   0  107.95    7.67
 -27   3   0  109.19    6.53
  -3 -24   0  108.91    9.09
 -27   3   0  116.95    6.81
 -27   3   0  114.99    7.19
 -24  27   3   54.60    4.08
 -27   3  -3   50.09    4.37
  -3 -24   3   49.56    5.58
 -27   3  -3   50.09    4.59
  -2 -25  -4   16.90    2.80
 -25  27  -4   15.06    2.14
 -27   2   4   15.22    1.82
 -27   2   4   20.18    2.54
  -2 -25  -1   14.25    3.16
 -25  27  -1   22.12    3.28
  -2 -25  -1   11.06    3.24
 -27   2   1   14.36    2.29
 -27   2   1   16.55    2.75
 -27   2   1   15.43    2.60
  -2 -25   2    2.03    2.64
 -27   2  -2    0.75    0.85
 -27   2  -2   -0.16    1.16
 -25  27   5    1.32    0.72
  -2 -25   5    2.50    1.19
 -27   2  -5    1.84    0.78
 -26  27  -5   16.71    1.95
  -1 -26  -2   41.04    4.38
 -27   1   2   40.12    3.34
 -27   1   2   46.13    3.99
 -27   1   2   42.06    3.74
 -26  27   1   22.29    3.04
 -27   1  -1   19.49    2.65
 -27   1  -1   19.30    2.97
 -26  27   4   20.18    2.06
 -27   1  -4   21.79    2.33
  -1 -26   4   18.16    3.01
  -1 -26   4   18.58    2.81
 -27   1  -4   21.18    2.22
   0 -27  -3   40.92    4.20
 -27  27  -3   38.31    3.30
 -27   0   3   44.25    2.94
 -27   0   3   44.22    3.25
 -27  27   0   24.63    3.31
   0 -27   0   19.38    4.01
 -27   0   0   21.60    2.59
 -27   0   0   21.57    2.85
 -27  27   3  111.15    5.22
 -27   0  -3   98.21    5.24
   0 -27   3   92.85    6.52
 -27   0  -3   98.24    5.29
 -27  -1  -2  152.55    6.59
   1 -28   2  131.98    8.31
 -27  -1  -2  150.76    6.70
 -27  -1   1   14.90    2.01
 -28  27  -1   11.81    1.81
 -27  -1   1   17.34    2.37
 -28  27  -4    3.40    0.99
 -28  26   3    2.09    1.09
   2 -28   3    2.88    2.14
 -26  -2  -3    1.32    0.89
 -26  -2  -3    1.99    1.00
 -28  26   0    2.43    1.12
   2 -28   0    3.15    3.01
 -26  -2   0    3.71    1.50
 -26  -2   0    5.11    1.57
 -28  26  -3    0.20    1.14
   2 -28  -3   -1.25    1.53
 -28  26  -3   -1.94    0.91
 -26  -2   3    1.97    0.93
 -28  25   4   93.76    4.39
 -25  -3  -4   85.42    4.78
 -28  25   1    8.21    1.99
   3 -28   1    3.44    2.52
 -25  -3  -1    8.09    2.05
 -25  -3  -1    6.05    1.74
   3 -28  -2    2.63    1.73
 -28  25  -2    0.18    1.15
 -25  -3   2    2.18    1.12
 -28  25  -2    1.52    1.09
 -25  -3   2    1.18    0.96
 -28  25  -5    1.47    0.74
 -28  24   5    7.41    1.18
   4 -28   5    5.94    1.67
 -24  -4  -5    7.06    1.37
 -24  -4  -2   14.41    2.53
 -24  -4  -2   14.02    2.56
 -28  24  -1   82.68    5.98
 -24  -4   1   69.53    4.99
 -24  -4   1   78.99    5.63
   4 -28  -4    0.99    1.49
   4 -28  -4    1.25    1.29
 -28  24  -4    2.08    1.25
 -28  23   3   93.31    5.17
 -23  -5  -3   81.50    5.69
 -23  -5  -3   74.74    4.96
   5 -28   0   -0.61    1.62
 -28  23   0    1.35    1.44
 -23  -5   0    2.25    1.72
 -23  -5   0    2.92    2.04
   5 -28  -3    1.12    1.37
   5 -28  -3    1.09    1.49
 -23  -5   3    0.89    0.85
 -28  23  -3    2.54    1.52
 -23  -5   3    3.33    1.43
   6 -28   4    9.67    2.35
 -22  -6  -4   15.45    2.31
   6 -28   1   13.15    2.55
 -22  -6  -1    7.39    2.28
 -28  22   1   16.13    2.74
 -22  -6  -1   11.83    2.51
 -22  -6  -1   10.55    2.39
 -28  22  -2    0.08    1.48
 -28  22  -2   -1.09    1.46
 -22  -6   2    1.47    1.85
 -22  -6   2    0.26    1.22
 -28  22  -2    2.95    1.84
 -22  -6   2    0.27    1.25
 -22  -6   2    3.89    2.02
   6 -28  -5    1.36    1.39
 -28  22  -5    1.15    0.97
   6 -28  -5    2.97    1.24
 -22  -6   5    3.72    1.08
 -28  22  -5    2.90    1.24
   7 -28   5   12.78    2.54
 -21  -7  -5   14.05    2.11
 -28  21   2  184.15    7.56
 -21  -7  -2  141.62    7.63
   7 -28   2  165.18    7.19
 -21  -7  -2  177.79    8.98
   7 -28   2  160.48   11.14
 -28  21   2  153.73    7.82
 -21  -7  -2  176.84    8.62
   7 -28  -1    2.15    1.82
 -28  21  -1   -0.96    1.47
 -21  -7   1    2.45    1.86
 -21  -7   1    0.11    1.31
 -21  -7   1    3.07    1.78
   7 -28  -4   12.95    2.72
   7 -28  -4   14.23    2.27
 -28  21  -4   15.02    2.33
 -21  -7   4   15.98    2.49
 -21  -7   4   17.90    2.56
 -28  20   6    3.17    0.85
   8 -28   6    1.14    1.20
 -20  -8  -6    3.86    0.98
 -20  -8  -3    5.62    1.56
 -20  -8  -3    7.80    2.29
 -28  20   3    7.16    1.74
 -28  20   0  205.15    8.80
 -20  -8   0  190.90   10.85
   8 -28   0  200.47    8.44
 -20  -8   0  201.54    9.89
 -20  -8   0  211.26   10.30
   8 -28  -3    3.22    1.81
 -20  -8   3    2.17    1.91
   8 -28  -3    1.97    1.56
 -20  -8   3    4.31    1.72
 -20  -8   3    5.40    2.26
   8 -28  -6    0.73    0.96
 -19  -9  -4    2.19    1.07
 -28  19   1   43.44    3.95
 -19  -9  -1   37.49    4.87
   9 -28   1   43.48    4.43
 -19  -9  -1   39.61    4.64
 -19  -9  -1   41.08    4.54
 -28  19  -2   19.80    3.22
 -19  -9   2   20.86    3.34
 -28  19  -2   20.79    2.85
 -19  -9   2   20.38    3.18
 -19  -9   2   15.57    3.05
 -19  -9   2   19.85    3.33
 -28  19  -2   16.86    2.70
   9 -28  -5   24.48    2.52
 -28  19  -5   13.13    2.04
 -18 -10  -5   47.17    3.77
 -28  18   5   41.80    3.45
 -28  18   2   61.59    4.43
 -18 -10  -2   55.89    5.57
  10 -28   2   56.35    4.88
 -18 -10  -2   61.42    5.59
 -28  18   2   57.44    5.29
 -18 -10  -2   59.27    5.00
 -28  18  -1   53.98    4.88
 -18 -10   1   48.74    5.56
  10 -28  -1   54.29    4.58
 -18 -10   1   53.71    5.35
 -18 -10   1   41.81    4.67
 -28  18  -1   54.18    6.26
 -18 -10   1   56.34    5.37
  10 -28  -4   15.60    2.46
 -28  18  -4   10.92    2.36
 -18 -10   4   16.14    2.75
 -18 -10   4   14.47    3.09
 -28  17   6   34.30    2.46
  11 -28   3   25.99    3.66
  11 -28   3   16.67    3.88
 -17 -11  -3   23.79    3.45
 -28  17   3   16.37    2.68
 -28  17   3   18.35    2.87
  11 -28   0   11.28    3.06
 -17 -11   0    8.39    2.83
 -28  17   0    8.75    2.53
 -28  17   0   12.18    2.52
 -17 -11   0   10.41    2.71
 -17 -11   0    4.79    2.09
 -17 -11   3    8.42    2.74
  11 -28  -3    9.88    2.26
 -17 -11   3    7.73    2.42
 -28  17  -3    5.40    1.89
 -17 -11   3    4.67    2.10
 -17 -11   3    6.23    2.08
  11 -28  -6   -1.17    0.97
 -17 -11   6    1.13    0.59
  12 -28   4    2.21    2.65
 -16 -12  -4    0.55    1.03
 -28  16   4    0.56    0.81
 -28  16   4    2.42    1.06
 -16 -12  -4    1.70    1.31
  12 -28   1   12.92    3.34
 -28  16   1    6.49    1.63
 -16 -12  -1   11.05    2.51
 -16 -12  -1    6.78    2.39
 -16 -12   2   21.25    3.76
 -28  16  -2   23.75    4.34
 -16 -12   2   23.78    3.56
 -16 -12   2   27.63    4.47
 -16 -12   2   24.04    3.75
 -16 -12   5   20.88    2.57
 -16 -12   5   27.04    3.42
 -15 -13  -5    1.58    1.13
 -28  15   5    1.26    0.72
 -28  15   5    0.64    0.74
 -15 -13  -5   -0.58    0.69
  13 -28   2   16.83    3.11
 -15 -13  -2   17.40    3.56
 -15 -13  -2   18.90    3.23
 -28  15  -1   32.79    3.86
 -15 -13   1   28.46    4.54
  13 -28  -1   43.95    4.41
 -15 -13   1   28.43    3.93
 -15 -13   1   29.50    4.57
 -28  15  -1   27.16    3.63
 -15 -13   1   34.68    4.28
 -15 -13   4   35.45    4.42
 -28  15  -4   28.10    3.17
 -15 -13   4   30.71    3.37
 -15 -13   4   38.39    4.19
 -15 -13   4   33.27    4.18
 -28  14   6   13.27    1.67
 -28  14   3   64.59    4.21
 -14 -14  -3   60.56    5.08
 -28  14   3   69.40    4.92
  14 -28   0   48.97    4.99
 -14 -14   0   34.61    4.43
 -14 -14   0   30.88    4.52
 -28  14   0   33.71    3.84
 -14 -14   0   36.68    4.14
 -28  14   0   42.73    5.17
 -14 -14   3    0.98    1.64
  14 -28  -3    2.89    2.30
 -14 -14   3   -0.56    1.21
 -28  14  -3   -0.91    1.38
 -14 -14   6   55.68    3.43
 -14 -14   6   50.88    3.84
 -13 -15  -4   19.56    3.36
 -28  13   4   20.20    2.63
 -28  13   4   16.74    2.64
  15 -28   1   16.42    3.20
 -13 -15  -1   15.77    3.35
 -28  13   1   16.75    3.36
 -28  13   1   15.74    2.56
 -13 -15  -1   17.14    3.09
 -13 -15   2    5.12    2.17
 -28  13  -2    9.65    2.60
 -13 -15   2   10.72    2.75
 -13 -15   2    8.62    3.25
 -13 -15   2    9.34    2.55
 -13 -15   5    1.18    1.04
 -13 -15   5    0.54    1.32
 -13 -15   5   -1.49    1.51
 -12 -16  -5   -0.43    0.99
 -16  28  -5    0.31    1.01
 -28  12   5    0.64    0.80
  16 -28   2    2.01    2.68
 -12 -16  -2   -0.45    1.85
 -12 -16  -2    0.71    1.28
 -12 -16   1    6.36    2.26
 -28  12  -1    5.24    2.00
  16 -28  -1    8.65    2.80
 -12 -16   1    6.96    2.04
 -12 -16   1    3.86    2.63
 -12 -16   1    5.60    2.04
 -28  12  -1    6.14    1.82
 -12 -16   4   53.46    5.29
 -12 -16   4   54.49    5.64
 -12 -16   4   46.66    4.43
 -28  12  -4   40.20    3.84
 -11 -17  -6   12.03    1.63
 -28  11   6    9.48    1.41
  17 -28   3   17.00    3.28
 -28  11   3    8.31    2.24
 -11 -17   0   12.19    3.22
 -28  11   0   15.35    3.15
  17 -28   0   15.63    3.06
 -11 -17   0   12.52    2.50
 -11 -17   0   15.49    3.70
 -28  11   0   11.92    2.55
 -11 -17   3   14.63    2.95
  17 -28  -3   20.48    3.25
 -11 -17   3    9.10    2.45
 -11 -17   3   13.54    2.63
 -11 -17   3   11.84    3.56
  17 -28  -6    2.73    1.07
 -11 -17   6    4.01    1.32
 -28  11  -6    1.05    0.79
 -10 -18  -4   53.63    5.22
  18 -28   4   54.61    4.75
 -18  28  -4   35.42    4.04
 -28  10   4   42.65    3.61
 -28  10   4   44.94    4.12
 -10 -18  -1    2.56    2.24
  18 -28   1   -0.34    2.26
 -10 -18  -1   -0.91    1.66
 -28  10   1    0.17    0.87
 -28  10   1    0.38    1.32
 -10 -18   2   17.22    3.76
 -28  10  -2   14.21    2.87
  18 -28  -2   14.67    2.85
 -10 -18   2   12.47    2.73
 -10 -18   2   14.98    2.92
 -10 -18   2   15.05    3.98
 -28  10  -2   14.64    2.86
  18 -28  -5    1.31    1.31
 -10 -18   5    0.29    1.24
 -10 -18   5    0.95    1.64
 -28  10  -5    0.49    1.00
  -9 -19  -5    1.68    1.47
 -19  28  -5    0.85    1.30
 -28   9   5    1.22    0.81
 -28   9   2   48.24    4.84
 -28   9   2   48.95    4.32
  -9 -19   1   29.80    4.23
  19 -28  -1   30.77    3.92
  -9 -19   1   28.39    4.63
 -28   9  -1   29.11    3.73
 -28   9  -1   30.49    4.09
  19 -28  -4   -0.05    1.60
  -9 -19   4    2.02    1.30
  -9 -19   4    2.00    1.65
 -28   9  -4    3.32    1.55
  -8 -20  -6    2.60    0.95
 -28   8   3    1.38    1.27
  -8 -20   0  106.25    7.94
  -8 -20   0   95.14    8.04
 -28   8   0  102.36    6.51
 -20  28   3    3.98    1.23
  -8 -20   3   11.20    2.73
  20 -28  -3    5.03    1.80
  -8 -20   3    5.41    1.62
  -8 -20   3    6.60    2.13
  -8 -20   3   11.07    3.12
 -28   8  -3    4.97    1.45
 -28   8  -3   10.14    2.41
  -8 -20   6   19.50    2.22
 -28   8  -6   10.70    1.32
  -7 -21  -4    1.21    1.37
 -21  28  -4    0.03    1.30
 -28   7   4    0.12    0.82
  -7 -21  -1   49.06    5.58
  -7 -21  -1   39.69    5.47
 -28   7   1   47.13    4.65
 -28   7   1   46.39    4.39
  -7 -21   2    1.22    1.49
  21 -28  -2    1.07    3.16
  -7 -21   2    3.52    1.96
  -7 -21   2    2.27    2.29
 -28   7  -2    0.84    1.00
 -28   7  -2   -0.08    1.31
 -21  28   5    5.89    1.05
  -7 -21   5    8.85    1.98
  -7 -21   5    8.28    1.97
 -28   7  -5    2.78    0.90
 -28   7  -5    7.44    1.65
 -22  28  -5   48.58    3.77
  -6 -22  -2   42.62    5.08
  22 -28   2   45.66    3.79
  -6 -22  -2   36.91    4.64
 -28   6   2   41.06    4.08
 -28   6   2   42.20    4.13
  -6 -22   1    7.96    2.36
 -22  28   1    6.20    1.81
  22 -28  -1    5.05    1.75
  -6 -22   1    7.82    2.87
  -6 -22   1    3.93    2.03
 -28   6  -1    8.60    1.79
 -28   6  -1    7.23    1.95
 -28   6  -1    8.01    1.82
 -22  28   4    3.01    0.95
  22 -28  -4    2.35    1.28
  -6 -22   4    0.32    1.25
  -6 -22   4   -0.18    1.58
 -28   6  -4    1.08    0.98
 -28   6  -4    1.43    1.13
 -23  28  -3    1.20    1.53
 -28   5   3    0.15    0.78
 -28   5   3   -0.20    0.92
  -5 -23   0   72.51    6.26
  23 -28   0   62.25    3.96
 -28   5   0   58.61    4.35
 -28   5   0   63.77    5.17
 -28   5   0   63.80    5.16
 -23  28   3    1.45    0.84
  -5 -23   3    2.68    1.70
  -5 -23   3    4.12    2.10
 -28   5  -3    1.81    1.07
 -28   5  -3    4.21    1.73
 -24  28  -4    1.06    1.07
 -28   4   4    2.32    1.27
 -24  28  -1   60.84    5.17
  -4 -24  -1   50.55    5.22
  -4 -24  -1   48.35    5.46
 -28   4   1   50.44    4.39
 -28   4   1   48.45    4.22
 -24  28   2    8.51    1.81
  -4 -24   2    8.14    2.90
 -28   4  -2    9.55    1.96
 -28   4  -2    9.44    2.06
 -28   4  -5    9.56    1.27
 -28   4  -5    9.56    1.29
 -25  28  -5   15.69    1.83
  -3 -25  -2    1.53    1.73
 -25  28  -2   -1.71    1.28
 -28   3   2    0.94    0.99
 -28   3   2    0.66    0.96
 -25  28   1   35.55    3.61
  -3 -25   1   24.28    2.99
  -3 -25   1   29.28    4.59
 -28   3  -1   31.29    3.19
 -28   3  -1   31.80    3.69
  -3 -25   4    8.31    1.89
  -3 -25   4   12.98    2.50
 -28   3  -4    9.50    1.46
 -28   3  -4    9.35    1.59
 -26  28  -3   79.00    4.75
 -28   2   3   94.91    4.64
 -28   2   3   94.10    5.19
 -26  28   0   35.41    3.93
  -2 -26   0   25.75    3.18
 -28   2   0   34.13    3.16
  -2 -26   0   32.56    4.56
 -28   2   0   28.97    2.94
 -28   2   0   30.27    3.37
 -26  28   3    4.43    1.29
  -2 -26   3    4.76    1.81
  -2 -26   3    7.03    2.33
 -28   2  -3    5.25    1.28
 -28   2  -3    4.70    1.30
  -1 -27  -4   24.59    2.54
  -1 -27  -1    5.24    1.51
 -27  28  -1    6.73    1.86
 -28   1   1    5.29    1.32
 -28   1   1    3.73    1.26
 -28   1   1    4.70    1.28
 -27  28   2   31.44    2.96
 -28   1  -2   28.27    2.75
  -1 -27   2   24.42    3.86
 -28   1  -2   28.64    3.08
   0 -28  -2   19.06    2.35
 -28  28  -2   18.51    2.02
 -28   0   2   24.87    2.06
 -28   0   2   23.85    2.36
   0 -28   1    3.49    1.94
 -28   0  -1    4.96    1.40
 -28   0  -1    4.48    1.25
   1 -29   3   13.50    2.22
 -29  28   0   18.26    2.54
 -28  -1   0   13.88    1.82
 -28  -1   0   14.42    2.02
 -27  -2  -1   24.13    2.52
 -27  -2  -1   22.96    2.62
 -29  27  -2    2.66    1.23
   2 -29  -2    5.25    1.73
 -29  27  -2    0.87    0.87
 -27  -2   2    2.21    0.87
 -27  -2   2    2.51    1.02
 -29  26   2   -0.22    0.87
   3 -29   2    1.26    1.54
 -26  -3  -2    1.06    0.99
 -26  -3  -2    1.00    0.83
 -26  -3   1    3.45    1.16
 -29  26  -1    4.57    1.35
 -26  -3   1    3.29    1.32
 -29  26  -4    5.69    1.20
 -29  26  -4   13.35    1.54
 -29  25   3    0.90    0.91
   4 -29   3   -0.02    1.41
 -25  -4  -3    0.11    0.74
 -25  -4  -3    0.97    0.82
 -29  25   0    5.48    1.60
 -29  25   0    5.09    1.69
   4 -29   0    0.96    2.27
 -25  -4   0    6.27    1.87
 -25  -4   0    3.65    1.26
   4 -29  -3   16.86    2.30
   4 -29  -3   17.13    3.05
 -29  25  -3   20.99    2.25
 -25  -4   3   24.69    2.42
 -25  -4   3   25.93    2.57
 -24  -5  -4   25.83    2.53
   5 -29   4   19.03    3.04
   5 -29   1    7.54    1.80
 -29  24   1    6.77    1.57
 -29  24   1   10.82    2.03
 -24  -5  -1    9.30    2.06
 -24  -5  -1    9.24    2.05
 -24  -5   2    1.80    0.75
 -29  24  -2    2.26    1.34
 -24  -5   2    0.52    0.91
 -23  -6  -5    6.26    1.18
 -29  23   2   47.74    3.75
   6 -29   2   40.98    3.31
 -23  -6  -2   42.22    4.17
 -23  -6  -2   40.19    3.66
 -29  23  -1   15.01    3.03
 -29  23  -1   16.03    3.15
 -23  -6   1   14.27    3.03
   6 -29  -1   22.11    2.81
 -23  -6   1   16.08    2.49
 -23  -6   1   18.30    2.73
   6 -29  -4    1.61    0.98
   6 -29  -4    8.94    1.69
   6 -29  -4    4.55    1.80
 -29  23  -4    5.51    1.44
 -23  -6   4    6.43    1.48
 -29  22   3   78.05    4.40
   7 -29   3   61.26    3.88
 -22  -7  -3   77.22    5.29
 -22  -7  -3   63.12    4.09
 -29  22   0    4.00    1.98
 -22  -7   0    2.41    1.53
 -22  -7   0    4.57    1.93
 -22  -7   0    5.95    1.97
   7 -29  -3    4.96    1.75
 -29  22  -3    3.06    1.49
 -22  -7   3    5.81    1.74
 -29  21   4   11.71    1.67
 -21  -8  -4   11.27    1.91
 -29  21   1   76.92    5.09
 -21  -8  -1   68.63    5.99
   8 -29   1   73.18    4.84
 -21  -8  -1   73.43    5.64
 -21  -8  -1   74.21    5.65
 -21  -8   2   20.79    3.57
 -21  -8   2   19.95    2.92
 -21  -8   2   23.16    3.32
   8 -29  -5    7.97    1.69
 -29  21  -5    2.51    0.98
   8 -29  -5   11.02    1.55
 -21  -8   5   10.23    1.63
 -29  21  -5    4.05    1.09
 -29  20   5    3.30    0.93
   9 -29   5    1.13    1.18
 -20  -9  -5    3.09    0.97
   9 -29   2    3.15    1.91
 -20  -9  -2    5.33    2.14
 -20  -9  -2    2.78    1.32
 -20  -9  -2    2.97    1.68
 -29  20  -1   19.43    2.89
 -20  -9   1   12.38    2.95
   9 -29  -1   19.06    3.06
 -20  -9   1   16.17    2.77
 -20  -9   1   19.89    3.26
   9 -29  -4   69.23    5.02
 -29  20  -4   81.89    4.65
 -20  -9   4   92.03    5.80
 -20  -9   4   99.00    5.74
 -29  20  -4   65.42    4.52
 -29  20  -4   61.27    5.12
 -19 -10  -3   10.31    2.06
 -29  19   3   12.63    1.97
 -19 -10  -3   11.47    2.33
 -29  19   3    9.16    1.84
  10 -29   0    2.83    1.89
 -19 -10   0    2.71    1.90
 -29  19   0    5.02    2.06
 -19 -10   0    5.23    1.92
 -19 -10   0    2.94    1.70
 -29  19  -3    3.22    1.45
 -19 -10   3    7.78    2.49
 -29  19  -3    6.78    1.73
 -19 -10   3    8.51    2.57
 -19 -10   3    7.66    2.07
 -29  18   4   10.45    1.57
 -29  18   4    7.82    1.46
 -18 -11  -4    8.89    1.77
  11 -29   1    4.88    2.17
 -18 -11  -1    7.11    2.29
 -29  18   1    6.64    2.29
 -29  18   1    4.80    1.62
 -18 -11  -1    3.20    1.46
 -18 -11  -1    6.37    1.99
 -18 -11   2  156.04    9.24
  11 -29  -2  194.40    7.77
 -18 -11   2  146.68    8.75
 -18 -11   2  167.75    8.69
 -18 -11   2  176.72    9.04
 -29  18  -2  168.47   10.16
  11 -29  -5    0.99    0.94
 -29  18  -5    1.07    0.77
 -18 -11   5    2.36    1.18
 -18 -11   5    3.05    1.40
 -29  18  -5    2.48    1.09
 -17 -12  -5    1.36    0.89
 -17 -12  -2   11.63    2.71
 -29  17   2   14.07    2.20
 -17 -12  -2   14.05    2.71
 -29  17  -1   35.17    3.85
 -17 -12   1   33.67    4.36
 -17 -12   1   33.68    4.00
 -17 -12   1   29.55    4.07
 -29  17  -1   31.75    3.36
 -17 -12   1   39.37    4.45
 -29  17  -1   40.39    5.11
  12 -29  -4   35.23    3.05
 -29  17  -4   25.59    2.85
 -17 -12   4   32.55    3.61
 -17 -12   4   27.52    3.41
 -29  17  -4   24.51    3.08
 -16 -13  -3    0.28    1.25
 -16 -13  -3    1.07    0.95
 -29  16   3    2.22    1.38
 -16 -13   0    1.24    1.76
 -29  16   0    2.02    1.90
  13 -29   0   -3.89    2.75
 -16 -13   0   -0.14    1.69
 -16 -13   0    2.86    1.60
 -16 -13   3   44.85    4.89
 -16 -13   3   51.99    5.40
 -16 -13   3   49.01    4.68
 -29  15   4   48.81    3.18
 -15 -14  -4   50.00    4.42
 -15 -14  -4   43.83    3.53
 -14  29  -4   37.25    3.67
 -29  15   4   42.25    3.65
  14 -29   1   49.86    4.68
 -15 -14  -1   41.47    4.56
 -29  15   1   41.01    4.51
 -15 -14   2    4.76    1.96
 -29  15  -2    4.39    1.92
 -15 -14   2    3.71    1.69
 -15 -14   2    5.30    1.74
  14 -29  -5    4.34    1.55
 -15 -14   5    1.21    0.95
 -14 -15  -5    4.67    1.17
 -29  14   5    3.16    1.11
  15 -29   2    2.03    2.24
 -14 -15  -2   -1.86    1.75
 -29  14   2    3.50    1.33
 -14 -15  -2    0.36    1.10
 -14 -15   1  124.97    8.35
  15 -29  -1  158.67    7.70
 -14 -15   1  135.86    8.03
 -14 -15   1  120.98    8.39
 -29  14  -1  128.86    7.41
 -14 -15   1  127.60    7.71
 -29  14  -1  148.16    9.13
 -29  14  -4    0.02    0.86
 -14 -15   4    0.65    0.88
 -14 -15   4   -1.40    1.68
  16 -29   3    2.96    2.35
 -29  13   3    1.40    1.08
 -29  13   0   59.03    4.60
 -13 -16   0   51.60    5.41
  16 -29   0   69.90    5.68
 -13 -16   0   53.58    4.91
 -13 -16   0   44.80    5.23
 -13 -16   0   51.09    4.57
 -29  13   0   55.37    5.53
 -29  13   0   46.91    4.26
 -13 -16   3   28.75    3.97
 -13 -16   3   30.04    3.28
 -13 -16   3   32.95    3.84
 -29  13  -3   30.08    3.70
 -29  13  -6    2.88    0.92
 -12 -17  -4    6.01    2.04
 -17  29  -4    7.47    2.04
 -29  12   4    3.15    1.17
 -12 -17  -1    2.79    2.51
  17 -29   1    5.18    2.79
 -12 -17  -1    2.79    1.17
 -29  12   1   -0.41    0.81
 -12 -17   2   16.83    3.25
 -29  12  -2   16.36    3.00
 -12 -17   2   18.30    2.88
 -12 -17   2   17.76    3.72
 -29  12  -2   18.70    3.10
 -12 -17   5   50.43    3.61
 -12 -17   5   52.88    4.32
 -29  12  -5   45.89    3.64
 -18  29  -5   17.04    2.31
 -29  11   5   14.33    2.21
 -29  11   2   56.59    4.90
 -11 -18   1    1.98    1.73
 -11 -18   1    1.61    0.94
 -11 -18   1    3.95    2.38
 -29  11  -1    2.79    1.70
 -29  11  -1    4.01    1.66
 -11 -18   4   60.25    4.82
 -11 -18   4   59.79    5.25
 -11 -18   4   50.77    4.15
 -29  11  -4   57.75    4.69
 -10 -19  -3   70.12    5.99
 -29  10   3   55.03    4.60
 -10 -19   0   31.86    4.21
  19 -29   0   40.89    4.17
 -10 -19   0   34.73    4.79
 -29  10   0   36.00    4.20
 -29  10   0   33.81    3.72
 -10 -19   3    1.78    1.68
 -10 -19   3    1.81    1.29
 -10 -19   3    1.52    1.78
 -29  10  -3    0.58    1.19
 -29   9   4   26.92    2.93
  -9 -20  -1   23.61    3.72
  20 -29   1   32.76    3.77
  -9 -20  -1   22.42    3.60
 -29   9   1   22.55    3.10
 -29   9   1   22.45    2.88
  -9 -20   2   22.67    3.53
  20 -29  -2   21.84    2.80
  -9 -20   2   16.91    2.99
  -9 -20   2   23.42    4.02
 -29   9  -2   18.89    2.75
 -29   9  -2   22.26    3.24
  -9 -20   5   -0.40    0.71
 -29   9  -5   -0.78    0.79
  -8 -21  -5   28.09    3.05
 -21  29  -5   17.89    2.29
  21 -29   2    2.48    1.74
  -8 -21  -2    6.57    2.52
 -29   8   2    1.47    1.01
 -29   8   2    5.69    1.83
  -8 -21   1   59.92    5.49
  21 -29  -1   65.73    4.57
  -8 -21   1   64.62    6.38
 -29   8  -1   54.40    4.64
 -29   8  -1   60.21    4.90
  21 -29  -4   20.09    2.19
  -8 -21   4   29.13    3.48
  -8 -21   4   20.48    2.80
 -29   8  -4   26.13    2.94
  22 -29   3   19.93    2.62
 -22  29  -3   16.44    2.70
 -29   7   3   18.18    2.65
  -7 -22   0   18.08    3.09
  22 -29   0   18.69    2.66
  -7 -22   0   17.42    3.08
 -29   7   0   15.76    2.61
 -29   7   0   16.49    2.60
 -22  29   3    0.89    0.78
  -7 -22   3    1.10    1.39
  -7 -22   3    2.92    2.51
 -29   7  -3    1.03    0.66
 -29   7  -3    2.10    1.20
 -23  29  -4   30.49    2.89
 -29   6   4   32.67    3.00
  -6 -23  -1   76.64    6.11
  23 -29   1   77.47    4.25
  -6 -23  -1   68.44    6.06
 -29   6   1   80.03    5.44
 -29   6   1   77.24    5.07
  -6 -23   2   -0.88    1.02
 -23  29   2    1.32    1.11
  -6 -23   2   -1.24    1.17
  -6 -23   2   -0.82    2.14
 -29   6  -2   -0.91    0.82
 -29   6  -2   -0.49    1.03
  -6 -23   5    4.17    1.22
 -29   6  -5    3.57    0.91
  -5 -24  -2    7.64    2.45
  -5 -24  -2    5.01    2.14
 -24  29  -2    4.63    1.83
 -29   5   2    8.30    1.70
 -29   5   2    7.69    1.76
  -5 -24   1   44.94    4.26
 -29   5  -1   48.64    3.60
  -5 -24   1   48.16    5.37
  -5 -24   1   34.22    4.02
 -29   5  -1   42.28    3.55
 -29   5  -1   51.80    4.37
 -24  29   4    4.52    1.03
  -5 -24   4    8.56    2.23
 -29   5  -4    5.53    1.10
 -29   5  -4    6.08    1.34
  -4 -25  -3    2.66    1.49
 -25  29  -3    1.40    1.10
 -29   4   3    2.19    0.56
 -29   4   3    1.42    0.89
  -4 -25   0   53.79    4.65
  -4 -25   0   55.64    5.70
 -29   4   0   53.47    4.02
 -29   4   0   59.13    4.47
 -25  29   3   40.59    2.91
 -29   4  -3   39.86    3.03
  -4 -25   3   53.92    4.79
  -4 -25   3   42.43    4.05
 -29   4  -3   50.39    3.80
 -26  29  -4   17.61    1.85
  -3 -26  -1    8.39    2.08
 -26  29  -1    2.83    1.24
  -3 -26  -1    6.25    2.17
 -26  29  -1    4.58    1.34
 -29   3   1    7.04    1.58
  -3 -26   2   -0.21    1.25
  -3 -26   2    3.86    2.15
 -29   3  -2    2.22    1.05
 -29   3  -2    5.36    1.51
  -2 -27  -2    3.79    1.45
  -2 -27  -2    2.28    1.50
 -27  29  -2    1.58    1.04
 -29   2   2    1.36    0.75
 -29   2   2    2.70    1.03
 -27  29   1   34.42    3.12
  -2 -27   1   26.57    3.67
 -29   2  -1   28.20    2.56
 -29   2  -1   33.12    3.20
  -1 -28   0    6.64    2.16
 -29   1   0    4.32    0.99
 -29   1   0    4.02    1.14
  -1 -28   3    2.02    0.95
  -1 -28   3    2.45    1.16
   0 -29  -1    6.49    1.70
 -29   0   1   11.92    1.70
   0 -29   2   19.26    2.51
 -29   0  -2   15.59    1.70
   1 -30   1    4.12    1.40
 -29  -1  -1    3.25    0.84
 -30  28   2    9.69    1.41
   2 -30   2    6.14    1.54
   2 -30   2   10.07    1.72
 -28  -2   1   27.84    2.38
   3 -30   3   -0.14    0.83
 -27  -3  -3    0.25    0.47
 -30  27   0    5.78    1.44
 -27  -3   0    2.95    0.95
 -27  -3   0    3.80    1.09
 -30  27   0    2.89    1.01
 -30  27  -3    1.34    0.65
 -30  26   1    0.46    0.81
   4 -30   1    2.99    1.80
 -26  -4  -1    0.68    0.93
 -26  -4  -1   -0.01    0.83
 -26  -4   2    4.21    1.29
   4 -30  -2    4.11    1.77
 -26  -4   2    2.88    1.02
 -30  25   2    3.44    1.17
 -25  -5  -2    0.65    0.66
 -25  -5  -2    3.39    1.26
 -30  25  -1   14.82    2.31
 -25  -5   1   18.63    2.31
   5 -30  -1   16.49    3.42
 -25  -5   1   18.50    2.46
 -30  24   3   14.54    1.83
 -24  -6  -3   13.17    1.92
   6 -30   3    9.02    2.19
 -30  24   0   70.76    4.95
   6 -30   0   70.98    3.94
 -24  -6   0   62.97    4.48
   6 -30   0   58.05    6.56
 -24  -6   0   68.12    4.73
 -30  24   0   55.20    4.35
 -30  24  -3   13.18    2.18
 -30  24  -3   15.59    1.76
 -24  -6   3   22.22    2.27
 -24  -6   3   24.75    2.46
 -30  23   4    1.29    0.77
   7 -30   4    0.24    1.02
 -23  -7  -4   -1.28    0.85
 -23  -7  -1   11.84    2.10
   7 -30   1    9.48    2.06
   7 -30   1    6.85    3.08
 -23  -7  -1   10.50    1.97
 -23  -7  -1   12.09    2.22
 -30  23   1    9.72    1.71
   7 -30  -2   21.85    2.52
 -30  23  -2   14.36    1.79
 -23  -7   2   16.67    2.27
 -23  -7   2   20.53    2.68
 -30  22   2   16.06    2.11
   8 -30   2   11.41    2.87
 -22  -8  -2   15.02    2.44
 -22  -8  -2   15.80    2.27
 -30  22  -1    4.91    1.90
 -30  22  -1    5.40    1.79
 -22  -8   1    7.98    2.33
   8 -30  -1   10.06    2.32
 -22  -8   1    7.23    1.81
 -22  -8   1    7.39    1.96
   8 -30  -4   36.22    2.40
 -30  22  -4   24.31    2.16
   9 -30   3    4.82    1.63
 -30  21   3    7.77    1.50
 -21  -9  -3    5.59    1.64
 -30  21   3    3.41    0.84
   9 -30   0   16.14    2.68
 -30  21   0   17.39    3.00
 -30  21   0   17.32    2.52
 -21  -9   0   14.81    2.93
 -21  -9   0   15.76    2.55
 -21  -9   0   17.46    2.75
   9 -30  -3    2.37    1.54
 -30  21  -3    1.99    1.05
 -21  -9   3    2.66    1.17
 -21  -9   3    3.22    1.38
 -30  21  -3    2.35    1.00
 -30  20   4    5.83    1.24
  10 -30   4    5.41    1.96
 -20 -10  -4    1.91    1.01
  10 -30   1    1.45    1.68
 -20 -10  -1   -0.13    1.15
 -30  20   1    0.51    1.16
 -20 -10  -1   -0.85    1.06
 -20 -10  -1    1.25    1.39
 -20 -10   2  101.58    6.91
  10 -30  -2  127.75    5.96
 -20 -10   2  104.13    6.18
 -20 -10   2  120.45    6.77
 -19 -11  -2   18.09    2.92
 -30  19   2   23.78    2.64
  11 -30   2   14.39    3.22
 -19 -11  -2   21.16    3.13
 -30  19   2   19.20    2.63
 -19 -11   1    0.74    1.60
 -30  19  -1    0.93    1.37
 -30  19  -1    3.18    1.54
  11 -30  -1    0.74    2.02
 -19 -11   1    0.00    1.47
 -19 -11   1    0.40    1.12
 -19 -11   1   -1.07    1.27
 -30  19  -4    4.04    1.39
  11 -30  -4    3.13    1.31
 -19 -11   4    5.83    1.80
  12 -30   3   17.54    2.85
 -30  18   3   16.03    1.92
 -18 -12  -3   15.19    2.56
 -30  18   3   14.48    2.06
 -18 -12  -3   16.15    2.40
 -30  18   0   35.25    3.51
 -18 -12   0   32.67    4.35
  12 -30   0   41.96    4.12
 -18 -12   0   35.62    4.03
 -18 -12   0   38.56    3.94
 -30  18  -3    5.13    1.71
 -18 -12   3    5.70    1.94
  12 -30  -3    8.33    1.91
 -18 -12   3    6.21    1.96
 -18 -12   3    6.42    1.69
 -18 -12   3    9.22    2.06
 -17 -13  -4    6.06    1.49
 -30  17   4    4.36    1.08
 -17 -13  -4    6.38    1.47
 -30  17   4    5.57    1.20
  13 -30   1    3.62    2.14
 -17 -13  -1    6.58    2.39
 -17 -13  -1    2.51    1.24
 -17 -13  -1    5.27    1.80
 -30  17   1    2.95    1.56
 -17 -13   2   35.96    4.09
  13 -30  -2   41.48    3.76
 -17 -13   2   33.08    4.20
 -17 -13   2   37.70    3.93
 -30  17  -2   33.14    3.34
 -17 -13   2   39.94    4.09
 -30  17  -2   36.65    4.29
 -17 -13   5   20.99    2.37
 -30  16   2   62.41    4.25
 -16 -14  -2   60.50    5.73
  14 -30   2   75.12    5.30
 -16 -14  -2   62.04    4.96
 -16 -14   1   24.13    3.77
  14 -30  -1   32.43    3.96
 -16 -14   1   28.50    3.55
 -16 -14   1   24.80    3.69
 -16 -14   1   28.77    3.62
 -30  16  -1   27.71    3.81
 -30  16  -1   24.31    2.83
 -30  16  -4   35.22    3.21
 -15 -15  -3   24.18    2.67
 -30  15   3   26.89    3.03
 -15 -15   0   11.45    2.85
 -30  15   0   15.09    3.12
 -30  15   0   14.81    2.30
 -15 -15   0   14.32    2.78
 -15 -15   0   15.12    2.53
 -30  15   0   10.52    1.81
 -15 -15   3   21.39    3.13
 -15 -15   3   22.28    2.95
 -15 -15   3   21.57    3.24
 -30  15  -3   23.76    3.06
 -30  15  -3   17.68    2.73
 -14 -16  -4    1.53    1.29
 -30  14   4    1.83    0.95
 -14 -16  -1    7.84    2.37
  16 -30   1   12.45    2.97
 -14 -16  -1    9.56    2.06
 -14 -16   2    2.14    1.45
 -30  14  -2    2.15    1.38
  16 -30  -2    2.12    1.78
 -14 -16   2    2.92    1.34
 -30  14  -2    1.25    1.27
 -30  14  -5    2.34    0.90
  17 -30   2    2.18    2.21
 -13 -17  -2    3.71    2.19
 -30  13   2    3.57    1.55
 -13 -17   1  110.67    7.40
  17 -30  -1  134.72    6.89
 -13 -17   1  110.73    7.70
 -13 -17   1  114.95    6.68
 -30  13  -1  127.26    7.70
 -30  13  -1  116.27    6.66
 -13 -17   4   65.01    3.75
 -13 -17   4   79.14    5.35
 -30  13  -4   74.80    4.81
 -12 -18  -3   -1.22    1.32
  18 -30   3    1.33    1.85
 -18  30  -3   -0.66    1.31
 -30  12   3    2.10    1.23
 -12 -18   0    1.98    1.73
  18 -30   0    5.24    2.53
 -12 -18   0    0.03    0.85
 -12 -18   0    2.67    1.81
 -30  12   0    3.35    1.26
  18 -30  -3   18.18    2.59
 -12 -18   3   12.55    2.45
 -30  12  -3   13.59    2.32
 -11 -19  -4   88.41    5.46
 -30  11   4   70.19    4.45
  19 -30   1   17.74    2.97
 -11 -19  -1   13.35    2.93
 -30  11   1   19.05    2.60
 -11 -19   2    1.75    1.46
 -11 -19   2    7.42    2.88
 -30  11  -2    4.80    1.76
  19 -30  -5    0.45    0.79
 -11 -19   5   -0.04    1.02
 -30  11  -5    0.56    0.64
 -10 -20  -5   -0.06    0.69
 -10 -20  -2   56.42    5.32
 -30  10   2   54.59    4.52
 -10 -20   1    0.14    1.25
  20 -30  -1    0.38    1.83
 -10 -20   1   -0.40    1.65
 -30  10  -1    0.80    1.06
  20 -30  -4    6.71    1.54
 -10 -20   4   11.51    1.85
 -10 -20   4   10.63    2.10
 -30  10  -4    8.60    1.63
  21 -30   3   12.23    2.40
 -21  30  -3    7.21    1.98
 -30   9   3    9.97    1.83
  -9 -21   0   14.71    2.60
  21 -30   0   18.84    2.77
  -9 -21   0   17.91    3.38
 -30   9   0   17.86    2.59
 -30   9   0   19.40    2.59
  -9 -21   3   38.73    3.68
  -9 -21   3   39.24    4.21
  -9 -21   3   30.09    3.18
 -30   9  -3   40.06    3.66
 -22  30  -4   39.05    3.27
 -30   8   4   40.32    3.08
  -8 -22  -1    2.00    1.57
  22 -30   1    0.70    1.38
  -8 -22  -1   -1.53    1.74
 -30   8   1    0.75    0.98
 -30   8   1   -0.32    0.88
  -8 -22   2    7.62    2.00
  22 -30  -2    7.55    2.03
  -8 -22   2    7.03    1.86
  -8 -22   2    7.81    2.50
 -30   8  -2    9.35    1.88
 -30   8  -2    8.38    1.57
  23 -30   2    9.89    1.97
  -7 -23  -2   12.21    2.48
 -30   7   2   10.69    1.71
 -30   7   2   11.18    1.91
  -7 -23   1   15.40    2.53
  23 -30  -1   12.10    1.93
  -7 -23   1   18.01    3.24
 -30   7  -1   14.63    2.10
 -30   7  -1   17.46    2.50
  -7 -23   4    6.25    1.46
  -7 -23   4    6.63    1.83
 -30   7  -4    5.78    1.27
  -6 -24  -3    4.42    1.66
 -30   6   3    1.59    0.85
  -6 -24   0    1.83    1.15
  24 -30   0   -2.09    1.32
  -6 -24   0    1.69    1.49
 -30   6   0    0.99    0.97
 -30   6   0    1.45    1.02
  -6 -24   3    4.44    1.41
  -6 -24   3    4.83    1.77
 -30   6  -3    5.40    1.37
  -5 -25  -4    9.37    1.47
 -25  30  -4    8.70    1.43
 -25  30  -1    2.39    1.22
  -5 -25  -1    4.51    1.96
 -30   5   1    4.96    1.36
 -30   5   1    4.77    1.26
  -5 -25   2   53.54    4.81
 -30   5  -2   51.75    3.84
  -4 -26  -2    2.05    1.30
 -26  30  -2   -0.36    0.61
 -30   4   2    1.88    0.86
 -30   4   2    3.29    1.15
 -26  30   1    6.23    1.35
  -4 -26   1    4.83    1.31
  -4 -26   1    5.54    1.88
 -30   4  -1    7.71    1.59
 -27  30  -3    1.58    0.85
  -3 -27   0   98.90    6.06
 -30   3   0  104.17    4.94
  -3 -27   3    6.84    1.40
 -30   2   1    0.31    0.51
  -2 -28   2   10.56    1.97
 -30   2  -2   10.33    1.38
  -1 -29   1   -0.72    0.88
 -30   1  -1   -0.49    0.52
 -31  27   2   50.02    2.87
   4 -31   2   26.24    2.84
   4 -31  -1   25.10    3.11
 -27  -4   1   25.33    2.20
   5 -31   0    2.31    1.76
 -26  -5   0    1.16    0.74
 -26  -5   0   -0.15    0.63
 -31  26   0    1.21    0.66
 -25  -6  -1   91.76    4.78
 -25  -6  -1   94.00    4.60
 -31  25  -2    4.69    1.31
 -25  -6   2    6.32    1.27
 -25  -6   2    2.65    0.95
 -24  -7  -2   13.41    1.94
 -24  -7  -2    9.67    1.42
 -31  24  -1   -0.07    0.78
 -24  -7   1   -0.59    0.86
 -24  -7   1    0.35    0.83
 -31  23   3   88.70    3.96
 -23  -8  -3   76.70    4.22
 -31  23   0   42.87    3.55
 -23  -8   0   37.27    3.53
   8 -31   0   42.85    3.21
 -23  -8   0   37.45    3.33
 -23  -8   0   42.19    3.53
 -31  23   0   38.16    3.46
 -23  -8   3   76.24    4.04
   8 -31  -3   62.35    4.92
 -23  -8   3   81.25    4.19
 -31  23  -3   52.73    3.76
 -22  -9  -4    6.69    1.12
 -22  -9  -1   62.13    4.47
   9 -31   1   74.10    4.15
 -22  -9  -1   73.32    4.79
   9 -31   1   58.29    5.93
 -22  -9  -1   74.89    4.56
 -31  22  -2   10.53    2.05
 -22  -9   2   13.58    2.02
 -22  -9   2   15.52    2.24
 -21 -10  -2   22.75    2.56
  10 -31   2   27.15    2.76
 -21 -10  -2   28.22    2.99
 -31  21  -1   -0.72    1.07
 -21 -10   1    3.37    1.72
  10 -31  -1    2.96    1.37
 -21 -10   1   -0.32    0.81
 -21 -10   1    0.80    1.18
 -21 -10   4    6.09    1.17
 -20 -11  -3   17.79    2.33
 -31  20   3   13.57    1.66
 -31  20   0   -0.02    1.21
 -31  20   0   -0.27    0.98
 -20 -11   0    0.37    1.32
  11 -31   0   -1.30    1.46
 -20 -11   0    0.02    0.86
 -20 -11   0   -0.20    0.98
 -31  20  -3    6.41    1.55
 -20 -11   3   10.18    1.83
 -20 -11   3    8.82    1.77
 -31  20  -3    6.81    1.11
 -19 -12  -4   25.33    2.18
 -19 -12  -1    0.20    1.18
 -31  19   1    1.00    1.01
 -19 -12  -1   -0.60    0.87
 -19 -12  -1    0.03    1.00
 -31  19  -2  156.46    7.01
 -19 -12   2  145.65    7.64
  12 -31  -2  171.47    6.58
 -19 -12   2  155.34    7.17
 -19 -12   2  171.69    7.62
 -31  19  -2  133.75    5.20
 -18 -13  -2    1.09    1.10
  13 -31   2    1.45    1.88
  13 -31   2    2.02    1.99
 -18 -13  -2   -0.28    0.80
 -18 -13   1   12.39    2.52
  13 -31  -1   14.85    2.53
 -18 -13   1   11.83    2.14
 -18 -13   1   13.94    2.35
  13 -31  -4   79.96    3.67
 -18 -13   4   61.56    3.99
 -18 -13   4   74.22    4.55
 -31  18  -4   46.85    3.04
 -31  18  -4   39.26    2.86
  14 -31   3    3.05    1.72
 -17 -14  -3    2.92    1.30
 -31  17   3    4.18    1.11
 -17 -14  -3    5.16    1.32
 -17 -14   0   -0.84    1.38
 -31  17   0   -2.19    1.22
  14 -31   0   -0.90    1.88
 -17 -14   0    0.61    1.27
 -17 -14   0    1.13    0.97
 -31  17   0    0.96    1.08
  14 -31  -3   14.18    2.03
 -17 -14   3   15.11    2.24
 -31  17  -3   12.52    1.94
 -16 -15  -4   32.80    2.55
 -31  16   4   21.93    2.02
 -16 -15  -1    1.10    1.64
 -31  16   1   -0.10    0.80
  15 -31   1    1.37    1.93
 -16 -15  -1   -1.20    1.17
 -31  16   1   -1.06    0.97
 -16 -15   2  109.08    6.69
  15 -31  -2  123.57    5.86
 -16 -15   2  107.54    6.58
 -16 -15   2  122.33    6.47
 -31  16  -2  116.75    5.81
 -31  16  -2  115.94    6.75
 -15 -16  -2    7.03    2.05
  16 -31   2   10.30    2.97
 -15 -16  -2    4.42    1.26
 -31  15   2    5.99    1.62
 -15 -16   1  116.80    7.10
  16 -31  -1  136.37    6.34
 -15 -16   1  106.21    6.57
 -15 -16   1  122.67    6.56
 -31  15  -1  128.36    7.25
 -31  15  -1  114.92    5.59
  16 -31  -4   59.43    3.23
 -15 -16   4   59.82    4.02
 -15 -16   4   47.26    3.63
 -31  15  -4   42.90    3.13
  17 -31   3    1.71    1.96
 -14 -17  -3   -0.28    1.26
 -31  14   3    0.13    0.87
 -14 -17   0   -1.16    1.60
  17 -31   0    0.28    1.80
 -14 -17   0   -0.55    0.93
 -14 -17   0   -0.97    1.33
 -31  14   0   -0.01    0.76
 -14 -17   3   31.22    3.50
 -14 -17   3   30.27    3.52
  17 -31  -3   40.68    3.12
 -13 -18  -4    0.91    0.92
 -18  31  -4    0.14    0.82
  18 -31   1    3.78    2.19
 -13 -18  -1    0.96    1.30
 -13 -18   2    3.04    1.60
  18 -31  -2   -0.34    1.66
 -13 -18   2    2.25    1.09
 -31  13  -2    1.30    1.15
  19 -31   2   52.13    4.10
 -31  12   2   33.81    3.31
 -12 -19   1   25.26    3.44
  19 -31  -1   30.84    3.07
 -12 -19   1   28.42    3.93
 -31  12  -1   22.74    2.65
 -12 -19   4    9.02    1.66
 -31  12  -4    8.78    1.40
 -11 -20  -3   34.31    3.50
  20 -31   3   37.03    3.34
 -31  11   3   31.20    2.88
 -11 -20   0  123.45    7.22
 -11 -20   0  112.23    6.62
 -31  11   0  123.12    6.50
 -31  11   0  122.38    5.86
  20 -31  -3   44.20    3.11
 -11 -20   3   53.51    4.44
 -31  11  -3   51.30    3.70
 -21  31  -4   11.47    1.67
 -31  10   4   10.33    1.44
  21 -31   1   45.02    3.69
 -10 -21  -1   43.19    4.23
 -31  10   1   35.05    3.42
 -31  10   1   32.66    2.86
 -10 -21   2    3.74    1.49
 -10 -21   2    7.21    2.43
 -31  10  -2    3.17    1.06
 -31  10  -2    4.34    1.45
  22 -31   2   11.74    2.15
  -9 -22  -2    9.58    2.20
 -31   9   2    9.76    1.76
  -9 -22   1    3.58    1.43
  22 -31  -1    2.40    1.43
  -9 -22   1    5.30    2.08
 -31   9  -1    4.35    1.36
 -31   9  -1    3.48    1.21
  -9 -22   4    3.78    1.27
 -31   9  -4    2.44    0.83
  -8 -23  -3   19.12    2.43
 -31   8   3   18.02    2.05
  -8 -23   0   13.33    2.32
  23 -31   0   18.28    2.37
  -8 -23   0   16.49    2.82
 -31   8   0   16.22    2.13
 -31   8   0   15.18    2.11
 -31   8  -3    9.54    1.60
  -7 -24  -1   40.69    3.81
  -7 -24  -1   37.35    3.47
 -31   7   1   39.73    3.16
 -31   7   1   44.32    3.23
  -7 -24   2  148.35    7.35
 -31   7  -2  146.55    6.05
 -31   6   2    0.02    0.63
  -6 -25   1   11.40    1.83
 -31   6  -1   12.60    1.85
  -5 -26   0   39.88    3.62
 -31   5   0   48.27    3.25
 -31   4   1   24.80    2.00
  -4 -27   2   52.71    3.66
 -31   4  -2   54.20    2.97
 -26  -6   1    1.69    0.60
 -26  -6   1    1.75    0.68
   7 -32   0   14.65    2.62
 -25  -7   0   20.79    2.07
 -25  -7   0   19.72    2.03
 -24  -8  -1   46.90    3.20
 -24  -8  -1   45.03    2.78
   8 -32  -2    2.22    1.46
 -24  -8   2    1.09    0.57
 -32  23   2   49.66    2.94
 -23  -9  -2   43.07    3.05
   9 -32  -1   31.38    2.34
 -23  -9   1   26.47    2.54
 -23  -9   1   28.64    2.65
 -32  23  -1   23.78    2.47
 -22 -10  -3    0.54    0.45
 -22 -10   0    2.29    1.35
  10 -32   0    2.78    1.46
 -22 -10   0    0.90    0.76
 -22 -10   0    1.11    0.82
 -32  22   0    2.14    1.01
  10 -32  -3    2.03    1.37
 -32  21   1   63.80    3.70
 -21 -11  -1   55.03    4.14
  11 -32   1   57.22    3.77
 -21 -11  -1   58.70    4.01
  11 -32   1   46.90    4.55
 -21 -11  -1   48.07    3.02
  11 -32  -2    2.21    1.10
 -21 -11   2    3.07    1.03
 -21 -11   2    1.79    0.92
 -32  20   2    0.85    0.78
 -20 -12  -2    1.22    0.89
  12 -32   2    1.19    1.37
 -20 -12  -2   -0.16    0.64
 -32  20   2    0.85    0.77
 -32  20  -1    4.55    1.45
 -20 -12   1    3.78    1.46
  12 -32  -1    3.77    1.42
 -20 -12   1    4.95    1.38
 -20 -12   1    2.58    1.05
 -19 -13  -3    1.38    0.66
 -19 -13   0   36.25    3.96
  13 -32   0   41.98    3.40
 -19 -13   0   41.35    3.61
 -19 -13   0   38.18    3.17
 -19 -13   3   18.96    2.09
 -32  19  -3   16.94    2.01
 -18 -14  -1    8.57    2.02
 -32  18   1   13.71    1.89
  14 -32   1   10.26    2.12
  14 -32   1    7.64    2.55
 -18 -14   2   41.61    3.67
  14 -32  -2   50.51    3.44
 -18 -14   2   50.96    3.77
 -32  18  -2   37.59    3.31
 -32  18  -2   34.75    2.32
 -17 -15  -2    6.32    1.70
  15 -32   2    4.98    1.67
 -17 -15  -2    4.41    1.23
 -32  17   2    4.61    1.18
 -17 -15   1   13.26    2.37
  15 -32  -1   15.89    2.41
 -17 -15   1   14.37    2.12
 -32  17  -1   13.11    2.14
  15 -32  -4    0.46    0.87
 -17 -15   4   -0.05    0.76
 -16 -16  -3   -0.76    0.83
 -16  32  -3    0.22    0.86
 -32  16   3    0.38    0.66
 -16 -16   0    9.13    2.03
  16 -32   0   12.50    2.29
 -16 -16   0    9.88    1.87
 -32  16   0    7.64    1.68
  16 -32  -3   51.80    3.05
 -16 -16   3   47.31    3.64
 -32  16  -3   41.99    2.84
 -15 -17  -1   11.67    2.26
  17 -32   1   14.75    2.57
 -15 -17  -1   10.97    1.74
 -32  15   1   10.26    1.78
 -15 -17   2   56.71    4.36
  17 -32  -2   66.60    3.85
 -15 -17   2   55.53    4.29
 -32  15  -2   54.33    3.43
 -14 -18  -2   35.36    3.54
 -32  14   2   33.94    3.02
 -14 -18   1   26.64    3.18
  18 -32  -1   35.79    3.23
 -14 -18   1   25.42    3.00
 -14 -18   1   28.32    2.76
 -32  14  -1   28.99    2.58
  18 -32  -4    2.68    0.89
 -32  14  -4    2.10    0.67
 -13 -19  -3   68.80    4.38
 -32  13   3   58.00    3.53
 -13 -19   0    8.44    2.03
  19 -32   0    7.87    1.94
 -13 -19   0    6.76    1.57
 -32  13   0    5.91    1.32
 -32  13   0    7.46    1.58
  19 -32  -3    5.41    1.23
 -13 -19   3    8.03    1.82
 -32  13  -3    4.56    1.16
  20 -32   1   23.59    2.98
 -12 -20  -1   17.68    2.64
 -32  12   1   19.04    2.38
 -12 -20   2    4.00    1.24
  20 -32  -2    6.00    1.67
 -12 -20   2    5.96    1.58
 -32  12  -2    3.45    0.97
 -32  12  -2    2.86    1.02
  21 -32   2    5.92    1.81
 -11 -21  -2    4.35    1.56
 -32  11   2    2.47    1.02
 -11 -21   1   31.96    3.28
  21 -32  -1   34.45    2.75
 -11 -21   1   35.53    3.59
 -32  11  -1   30.13    2.68
 -32  11  -1   31.86    2.83
 -22  32  -3   28.37    2.49
 -32  10   3   32.85    2.52
 -10 -22   0    6.47    1.73
  22 -32   0    6.20    1.65
 -10 -22   0    5.95    1.55
 -32  10   0    5.89    1.35
 -32  10   0    9.35    1.72
 -10 -22   3    7.58    1.60
 -32  10  -3    5.26    1.09
  23 -32   1   24.00    2.24
  -9 -23  -1   27.45    2.94
 -32   9   1   26.76    2.51
 -32   9  -2    0.55    0.70
  -8 -24  -2    0.92    0.98
 -32   8   2    0.82    0.57
  -8 -24   1   11.86    2.18
 -32   8  -1    9.47    1.43
 -25  32   0    7.09    1.27
 -32   7   0   28.14    2.20
   9 -33   0    6.97    1.71
 -24  -9   0    7.14    1.17
 -23 -10  -1    0.30    0.52
 -22 -11   1   53.27    3.45
 -21 -12   0   70.20    4.27
  12 -33   0   80.12    3.67
 -21 -12   0   76.34    4.07
 -33  21   0   70.10    3.91
 -20 -13  -1    0.70    0.83
  13 -33   1    5.27    1.59
  13 -33   1    3.11    1.80
 -20 -13  -1    2.83    0.99
 -33  20   1    0.68    0.60
  13 -33  -2   84.11    3.55
 -20 -13   2   75.53    3.89
 -33  20  -2   71.68    3.92
  14 -33   2    7.14    1.71
 -33  19   2    0.29    0.53
 -19 -14   1    2.57    1.24
 -19 -14   1    3.72    1.08
  14 -33  -1    3.63    1.36
 -18 -15   0    9.58    2.01
 -18 -15   0    7.96    1.52
  15 -33  -3    6.73    1.00
  16 -33   1   25.30    2.65
 -17 -16  -1   22.30    2.68
 -33  17   1   21.58    2.27
  16 -33  -2    1.91    1.20
 -33  17  -2    0.51    0.66
 -16 -17  -2    1.54    0.96
 -33  16   2    1.76    0.79
 -16 -17   1    1.87    1.24
  17 -33  -1    1.12    1.15
 -16 -17   1    0.87    0.72
 -33  16  -1    0.92    0.87
 -15 -18   0   36.30    3.49
 -33  15   0   39.05    3.15
  18 -33  -3    8.59    1.15
  19 -33   1    1.92    1.53
 -14 -19  -1   -0.01    0.99
 -33  14   1   -0.22    0.63
 -14 -19   2   11.87    1.79
  19 -33  -2   14.98    1.77
 -33  14  -2   11.15    1.37
 -13 -20  -2    2.62    1.09
 -20  33  -2    1.18    0.90
 -33  13   2    2.64    0.92
  20 -33  -1   39.49    2.67
 -13 -20   1   37.41    3.25
 -33  13  -1   35.51    2.66
  21 -33   0   34.02    2.48
 -12 -21   0   35.66    3.18
 -33  12   0   31.90    2.63
 -11 -22  -1   37.59    3.69
 -33  11   1   25.23    2.25
 -34  20   0    0.05    0.45
  16 -34  -1   11.25    1.48
 -34  18  -1   11.04    1.36
  17 -34   0    1.86    1.00
 -17 -17   0    2.90    1.19
 -34  17   0    1.60    0.76
  18 -34   1    2.23    1.08
 -16 -18  -1    4.19    1.16
 -34  16   1    2.05    0.74
 -14 -20   0    0.47    0.67
   0   0   0    0.00    0.00


TITL jjw1705 in R-3
REM R-3 (#148 in standard setting)
CELL 1.54184  27.161785  27.161785   9.334440  90.0000  90.0000 120.0000
ZERR   18.00   0.000864   0.000864   0.000461   0.0000   0.0000   0.0000
LATT  3
SYMM -y, x-y, z
SYMM -x+y,-x, z
SFAC C H O P
UNIT 252.00 270.00 72.00 18.00
REM  CrysAlisPro recorded range (K): Min=99.8; max=100.2; aver:100.0
TEMP -173
SIZE 0.02 0.03 0.43
TREF
HKLF 4
END
_computing_structure_solution     'SHELXT 2018/2 (Sheldrick, 2018)'
;
_shelx_hkl_checksum                83903
_olex2_submission_special_instructions  'No special instructions were received'
_oxdiff_exptl_absorpt_empirical_details
;
Empirical correction (ABSPACK) includes:
- Absorption correction using spherical harmonics
- Frame scaling
;
_oxdiff_exptl_absorpt_empirical_full_max  1.652
_oxdiff_exptl_absorpt_empirical_full_min  0.508
