# Supplementary material for: Synthesis of Diaryl‐ and Dialkynylphosphinates From Ubiquitous PV Sources via a Redox‐Neutral Approach
Source: Adv Sci (Weinh). 2025 Jul 2;12(36):e09922. doi: 10.1002/advs.202509922 (PMC12463002; doi:10.1002/advs.202509922)
Supplement: Supplementary file 2 — Supporting Information [file ADVS-12-e09922-s001.zip › 2e_jjw1786.cif]

data_jjw1786
_audit_creation_date               2024-08-09
_audit_creation_method
;
Olex2 1.5
(compiled 2024.02.16 svn.r378c4104 for OlexSys, GUI svn.r6928)
;
_shelx_SHELXL_version_number       '2018/3'
_audit_contact_author_address      ?
_audit_contact_author_email        ?
_audit_contact_author_name         ''
_audit_contact_author_phone        ?
_publ_contact_author_id_orcid      ?
_publ_section_references
;
Dolomanov, O.V., Bourhis, L.J., Gildea, R.J, Howard, J.A.K. & Puschmann, H.
 (2009), J. Appl. Cryst. 42, 339-341.

Sheldrick, G.M. (2015). Acta Cryst. A71, 3-8.

Sheldrick, G.M. (2015). Acta Cryst. C71, 3-8.
;
_chemical_name_common              ?
_chemical_name_systematic          ?
_chemical_formula_moiety           'C14 H15 O4 P'
_chemical_formula_sum              'C14 H15 O4 P'
_chemical_formula_weight           278.23
_chemical_melting_point            ?
_chemical_oxdiff_formula           C14H15O4P
loop_
  _atom_type_symbol
  _atom_type_description
  _atom_type_scat_dispersion_real
  _atom_type_scat_dispersion_imag
  _atom_type_scat_source
 'C' 'C' 0.0181 0.0091 'International Tables Vol C Tables 4.2.6.8 and 6.1.1.4'
 'H' 'H' 0.0000 0.0000 'International Tables Vol C Tables 4.2.6.8 and 6.1.1.4'
 'O' 'O' 0.0492 0.0322 'International Tables Vol C Tables 4.2.6.8 and 6.1.1.4'
 'P' 'P' 0.2955 0.4335 'International Tables Vol C Tables 4.2.6.8 and 6.1.1.4'

_shelx_space_group_comment
;
The symmetry employed for this shelxl refinement is uniquely defined
by the following loop, which should always be used as a source of
symmetry information in preference to the above space-group names.
They are only intended as comments.
;
_space_group_crystal_system        'monoclinic'
_space_group_IT_number             15
_space_group_name_H-M_alt          'C 1 2/c 1'
_space_group_name_Hall             '-C 2yc'
loop_
  _space_group_symop_operation_xyz
 'x, y, z'
 '-x, y, -z+1/2'
 'x+1/2, y+1/2, z'
 '-x+1/2, y+1/2, -z+1/2'
 '-x, -y, -z'
 'x, -y, z-1/2'
 '-x+1/2, -y+1/2, -z'
 'x+1/2, -y+1/2, z-1/2'

_cell_length_a                     17.9131(3)
_cell_length_b                     10.3569(2)
_cell_length_c                     7.10510(10)
_cell_angle_alpha                  90
_cell_angle_beta                   96.541(2)
_cell_angle_gamma                  90
_cell_volume                       1309.59(4)
_cell_formula_units_Z              4
_cell_measurement_reflns_used      4768
_cell_measurement_temperature      100.0(3)
_cell_measurement_theta_max        76.2990
_cell_measurement_theta_min        4.9200
_shelx_estimated_absorpt_T_max     0.800
_shelx_estimated_absorpt_T_min     0.721
_exptl_absorpt_coefficient_mu      1.944
_exptl_absorpt_correction_T_max    0.844
_exptl_absorpt_correction_T_min    0.780
_exptl_absorpt_correction_type     analytical
_exptl_absorpt_process_details
;
CrysAlisPro 1.171.41.93a (Rigaku Oxford Diffraction, 2020)
Analytical numeric absorption correction using a multifaceted crystal
model based on expressions derived by R.C. Clark & J.S. Reid.
(Clark, R. C. & Reid, J. S. (1995). Acta Cryst. A51, 887-897)
Empirical absorption correction using spherical harmonics,
implemented in SCALE3 ABSPACK scaling algorithm.
;
_exptl_absorpt_special_details     ?
_exptl_crystal_colour              colourless
_exptl_crystal_colour_lustre       .
_exptl_crystal_colour_modifier     .
_exptl_crystal_colour_primary      colourless
_exptl_crystal_density_diffrn      1.411
_exptl_crystal_density_meas        ?
_exptl_crystal_density_method      ?
_exptl_crystal_description         block
_exptl_crystal_F_000               584
loop_
  _exptl_crystal_face_index_h
  _exptl_crystal_face_index_k
  _exptl_crystal_face_index_l
  _exptl_crystal_face_perp_dist
 3 4 3 0.0553
 5 1 3 0.0651
 3 -5 0 0.0791
 -2 -5 -3 0.0814
 -5 5 -2 0.0650
 3 4 -4 0.0560
 -5 -2 2 0.0670
 0 -1 1 0.0653
 1 0 0 0.0719
 -1 0 0 0.0773
 3 -4 -4 0.0750
 -5 4 2 0.0361
 -4 4 3 0.0316

_exptl_crystal_size_max            0.18
_exptl_crystal_size_mid            0.14
_exptl_crystal_size_min            0.12
loop_
  _exptl_oxdiff_crystal_face_indexfrac_h
  _exptl_oxdiff_crystal_face_indexfrac_k
  _exptl_oxdiff_crystal_face_indexfrac_l
  _exptl_oxdiff_crystal_face_x
  _exptl_oxdiff_crystal_face_y
  _exptl_oxdiff_crystal_face_z
 3.0122 3.9879 3.0012 -0.3603 0.8231 -0.2848
 5.0039 0.9855 3.0028 -0.2681 0.4950 -0.6209
 2.9863 -5.0036 0.0025 0.1766 -0.5426 -0.5430
 -2.0151 -4.9893 -3.0004 0.3682 -0.9367 0.1558
 -4.9876 5.0108 -2.0036 -0.1405 0.2631 0.9408
 3.0051 4.0015 -3.9977 -0.7146 -0.2433 0.7498
 -5.0014 -1.9949 1.9964 0.5976 0.1657 -0.1961
 -0.0015 -1.0016 0.9999 0.1271 0.0514 -0.2257
 0.9997 -0.0017 0.0007 -0.0687 -0.0126 -0.0511
 -0.9997 0.0017 -0.0007 0.0687 0.0126 0.0511
 2.9848 -3.9961 -3.9969 -0.1023 -1.0510 0.1262
 -4.9861 4.0034 1.9958 0.1385 0.7715 0.2716
 -3.9854 3.9997 2.9964 0.1204 0.9112 0.0727

_exptl_transmission_factor_max     ?
_exptl_transmission_factor_min     ?
_diffrn_reflns_av_R_equivalents    0.0193
_diffrn_reflns_av_unetI/netI       0.0140
_diffrn_reflns_Laue_measured_fraction_full  1.000
_diffrn_reflns_Laue_measured_fraction_max  1.000
_diffrn_reflns_limit_h_max         20
_diffrn_reflns_limit_h_min         -22
_diffrn_reflns_limit_k_max         12
_diffrn_reflns_limit_k_min         -12
_diffrn_reflns_limit_l_max         8
_diffrn_reflns_limit_l_min         -8
_diffrn_reflns_number              6046
_diffrn_reflns_point_group_measured_fraction_full  1.000
_diffrn_reflns_point_group_measured_fraction_max  1.000
_diffrn_reflns_theta_full          67.684
_diffrn_reflns_theta_max           72.114
_diffrn_reflns_theta_min           4.941
_diffrn_ambient_environment        N~2~
_diffrn_ambient_temperature        100.0(3)
_diffrn_detector                   'CCD plate'
_diffrn_detector_area_resol_mean   10.5700
_diffrn_detector_type              AtlasS2
_diffrn_measured_fraction_theta_full  1.000
_diffrn_measured_fraction_theta_max  1.000
_diffrn_measurement_details
;
List of Runs (angles in degrees, time in seconds):

  # Type    Start    End  Width  t~exp~   \w     \q     \k     \f   Frames
--------------------------------------------------------------------------
  1  \w    -68.00  32.00   0.50    0.50    --  -38.50  73.00-104.00  200
  2  \w     31.00  58.00   0.50    0.50    --   42.75 -73.00 125.00   54
  3  \w    102.00 176.00   0.50    1.00    --  111.00  73.00-104.00  148
  4  \w     45.00  72.00   0.50    1.00    --  111.00 -73.00 125.00   54
  5  \w    -75.00  36.00   0.50    0.50    --  -38.50  19.00-120.00  222
  6  \w     19.00  73.00   0.50    0.50    --   42.75  57.00   0.00  108
  7  \w     26.00 111.00   0.50    0.50    --   42.75  57.00  90.00  170
  8  \w      7.00  81.00   0.50    0.50    --   42.75 -99.00  60.00  148
  9  \w    115.00 177.00   0.50    1.00    --  111.00  15.00   0.00  124
 10  \w     48.00 109.00   0.50    1.00    --  111.00-110.00  87.13  122
 11  \w     41.00  93.00   0.50    1.00    --  111.00-125.00   0.00  104
 12  \w     58.00 107.00   0.50    1.00    --  111.00 -94.00-150.00   98
 13  \w     68.00 110.00   0.50    1.00    --  111.00  15.00   0.00   84
 14  \w     37.00  68.00   0.50    1.00    --  111.00 -94.00   0.00   62
 15  \w     70.00 105.00   0.50    1.00    --  111.00 -94.00   0.00   70
 16  \w     37.00 107.00   0.50    1.00    --  111.00 -94.00 120.00  140
 17  \w     30.00 106.00   0.50    1.00    --  111.00 -94.00-180.00  152
 18  \w     42.00  89.00   0.50    1.00    --  111.00-125.00 -30.00   94
 19  \w    103.00 148.00   0.50    1.00    --  111.00  45.00-120.00   90
 20  \w     46.00 128.00   0.50    1.00    --  111.00 -45.00 150.00  164
 21  \w    104.00 176.00   0.50    1.00    --  111.00  77.00 120.00  144
 22  \w    138.00 171.00   0.50    1.00    --  111.00 125.00 150.00   66
 23  \w    149.00 175.00   0.50    1.00    --  111.00  77.00-150.00   52
 24  \w     57.00 105.00   0.50    1.00    --  111.00 -94.00  90.00   96
 25  \w    148.00 178.00   0.50    1.00    --  111.00  77.00 150.00   60
 26  \w    114.00 153.00   0.50    1.00    --  111.00  77.00-180.00   78
 27  \w     66.00 125.00   0.50    1.00    --  111.00  15.00 120.00  118
 28  \w    128.00 139.50   0.50    1.00    --  111.00  15.00 120.00   23
;
_diffrn_measurement_device         'four-circle diffractometer'
_diffrn_measurement_device_type    'SuperNova, Dual, Cu at home/near, AtlasS2'
_diffrn_measurement_method         '\w scans'
_diffrn_orient_matrix_type        
 'CrysAlisPro convention (1999,Acta A55,543-557)'
_diffrn_orient_matrix_UB_11        -0.0688646000
_diffrn_orient_matrix_UB_12        -0.0763713000
_diffrn_orient_matrix_UB_13        0.0505308000
_diffrn_orient_matrix_UB_21        -0.0125277000
_diffrn_orient_matrix_UB_22        0.1010422000
_diffrn_orient_matrix_UB_23        0.1525755000
_diffrn_orient_matrix_UB_31        -0.0508660000
_diffrn_orient_matrix_UB_32        0.0780878000
_diffrn_orient_matrix_UB_33        -0.1476217000
_diffrn_radiation_monochromator    mirror
_diffrn_radiation_probe            x-ray
_diffrn_radiation_type             'Cu K\a'
_diffrn_radiation_wavelength       1.54184
_diffrn_source                     'micro-focus sealed X-ray tube'
_diffrn_source_type                'SuperNova (Cu) X-ray Source'
_reflns_Friedel_coverage           0.000
_reflns_Friedel_fraction_full      .
_reflns_Friedel_fraction_max       .
_reflns_number_gt                  1288
_reflns_number_total               1300
_reflns_special_details
;
 Reflections were merged by SHELXL according to the crystal
 class for the calculation of statistics and refinement.
 
 _reflns_Friedel_fraction is defined as the number of unique
 Friedel pairs measured divided by the number that would be
 possible theoretically, ignoring centric projections and
 systematic absences.
;
_reflns_threshold_expression       'I > 2\s(I)'
_computing_cell_refinement         'CrysAlisPro 1.171.41.93a (Rigaku OD, 2020)'
_computing_data_collection         'CrysAlisPro 1.171.41.93a (Rigaku OD, 2020)'
_computing_data_reduction          'CrysAlisPro 1.171.41.93a (Rigaku OD, 2020)'
_computing_molecular_graphics      'Olex2 1.5 (Dolomanov et al., 2009)'
_computing_publication_material    'Olex2 1.5 (Dolomanov et al., 2009)'
_computing_structure_refinement    'SHELXL 2018/3 (Sheldrick, 2015)'
_computing_structure_solution      'SHELXT 2018/2 (Sheldrick, 2018)'
_refine_diff_density_max           0.236
_refine_diff_density_min           -0.468
_refine_diff_density_rms           0.072
_refine_ls_extinction_coef         .
_refine_ls_extinction_method       none
_refine_ls_goodness_of_fit_ref     1.219
_refine_ls_hydrogen_treatment      mixed
_refine_ls_matrix_type             full
_refine_ls_number_parameters       89
_refine_ls_number_reflns           1300
_refine_ls_number_restraints       0
_refine_ls_R_factor_all            0.0323
_refine_ls_R_factor_gt             0.0322
_refine_ls_restrained_S_all        1.219
_refine_ls_shift/su_max            0.001
_refine_ls_shift/su_mean           0.000
_refine_ls_structure_factor_coef   Fsqd
_refine_ls_weighting_details      
 'w=1/[\s^2^(Fo^2^)+(0.0286P)^2^+2.1733P] where P=(Fo^2^+2Fc^2^)/3'
_refine_ls_weighting_scheme        calc
_refine_ls_wR_factor_gt            0.0829
_refine_ls_wR_factor_ref           0.0830
_refine_special_details            ?
_olex2_refinement_description
;
1. Fixed Uiso
 At 1.2 times of:
  All C(H) groups
 At 1.5 times of:
  All C(H,H,H) groups
2.a Aromatic/amide H refined with riding coordinates:
 C4(H4), C5(H5), C6(H6), C9(H9)
2.b Idealised Me refined as rotating group:
 C8(H8A,H8B,H8C)
;
_atom_sites_solution_hydrogens     mixed
_atom_sites_solution_primary       dual
_atom_sites_solution_secondary     ?
loop_
  _atom_site_label
  _atom_site_type_symbol
  _atom_site_fract_x
  _atom_site_fract_y
  _atom_site_fract_z
  _atom_site_U_iso_or_equiv
  _atom_site_adp_type
  _atom_site_occupancy
  _atom_site_site_symmetry_order
  _atom_site_calc_flag
  _atom_site_refinement_flags_posn
  _atom_site_refinement_flags_adp
  _atom_site_refinement_flags_occupancy
  _atom_site_disorder_assembly
  _atom_site_disorder_group
 P1 P 0.500000 0.65470(5) 0.750000 0.00839(16) Uani 1 2 d S T P . .
 O1 O 0.46184(6) 0.57638(10) 0.58430(15) 0.0120(3) Uani 1 1 d . . . . .
 H1 H 0.500000 0.500000 0.500000 0.11(2) Uiso 1 2 d S . P . .
 O2 O 0.76580(6) 0.84143(10) 0.79023(16) 0.0141(3) Uani 1 1 d . . . . .
 C3 C 0.57037(8) 0.75697(14) 0.6680(2) 0.0098(3) Uani 1 1 d . . . . .
 C4 C 0.55097(9) 0.82763(15) 0.5015(2) 0.0140(3) Uani 1 1 d . . . . .
 H4 H 0.501587 0.822410 0.437107 0.017 Uiso 1 1 calc R U . . .
 C5 C 0.60448(9) 0.90517(16) 0.4316(2) 0.0163(3) Uani 1 1 d . . . . .
 H5 H 0.591344 0.954296 0.319849 0.020 Uiso 1 1 calc R U . . .
 C6 C 0.67758(9) 0.91196(15) 0.5238(2) 0.0139(3) Uani 1 1 d . . . . .
 H6 H 0.714197 0.964272 0.473842 0.017 Uiso 1 1 calc R U . . .
 C7 C 0.69631(8) 0.84162(14) 0.6889(2) 0.0110(3) Uani 1 1 d . . . . .
 C8 C 0.82415(9) 0.91156(16) 0.7118(2) 0.0160(3) Uani 1 1 d . . . . .
 H8A H 0.830234 0.877375 0.585806 0.024 Uiso 1 1 calc R U . . .
 H8B H 0.871446 0.901986 0.794591 0.024 Uiso 1 1 calc R U . . .
 H8C H 0.810568 1.003149 0.701375 0.024 Uiso 1 1 calc R U . . .
 C9 C 0.64241(8) 0.76526(14) 0.7634(2) 0.0099(3) Uani 1 1 d . . . . .
 H9 H 0.654929 0.719350 0.878395 0.012 Uiso 1 1 calc R U . . .

loop_
  _atom_site_aniso_label
  _atom_site_aniso_U_11
  _atom_site_aniso_U_22
  _atom_site_aniso_U_33
  _atom_site_aniso_U_23
  _atom_site_aniso_U_13
  _atom_site_aniso_U_12
 P1 0.0074(3) 0.0083(3) 0.0097(3) 0.000 0.00227(19) 0.000
 O1 0.0091(5) 0.0132(5) 0.0136(5) -0.0041(4) 0.0008(4) -0.0004(4)
 O2 0.0085(5) 0.0178(6) 0.0158(6) 0.0024(4) 0.0006(4) -0.0037(4)
 C3 0.0110(7) 0.0087(7) 0.0103(7) -0.0008(5) 0.0036(5) 0.0004(5)
 C4 0.0113(7) 0.0173(8) 0.0131(7) 0.0028(6) -0.0002(6) 0.0001(6)
 C5 0.0178(8) 0.0183(8) 0.0128(7) 0.0060(6) 0.0013(6) -0.0012(6)
 C6 0.0131(7) 0.0144(7) 0.0147(7) 0.0026(6) 0.0044(6) -0.0024(6)
 C7 0.0098(7) 0.0101(7) 0.0132(7) -0.0029(5) 0.0015(6) -0.0001(5)
 C8 0.0107(7) 0.0201(8) 0.0177(8) 0.0004(6) 0.0033(6) -0.0061(6)
 C9 0.0121(7) 0.0088(7) 0.0091(7) 0.0002(5) 0.0019(5) 0.0007(5)

_geom_special_details
;
 All esds (except the esd in the dihedral angle between two l.s. planes)
 are estimated using the full covariance matrix.  The cell esds are taken
 into account individually in the estimation of esds in distances, angles
 and torsion angles; correlations between esds in cell parameters are only
 used when they are defined by crystal symmetry.  An approximate (isotropic)
 treatment of cell esds is used for estimating esds involving l.s. planes.
;
loop_
  _geom_bond_atom_site_label_1
  _geom_bond_atom_site_label_2
  _geom_bond_distance
  _geom_bond_site_symmetry_2
  _geom_bond_publ_flag
 P1 O1 1.5257(10) . ?
 P1 O1 1.5257(10) 2_656 ?
 P1 C3 1.7937(15) . ?
 P1 C3 1.7938(15) 2_656 ?
 O1 H1 1.2430(10) . ?
 O2 C7 1.3653(19) . ?
 O2 C8 1.4365(18) . ?
 C3 C4 1.401(2) . ?
 C3 C9 1.390(2) . ?
 C4 H4 0.9500 . ?
 C4 C5 1.385(2) . ?
 C5 H5 0.9500 . ?
 C5 C6 1.397(2) . ?
 C6 H6 0.9500 . ?
 C6 C7 1.389(2) . ?
 C7 C9 1.398(2) . ?
 C8 H8A 0.9800 . ?
 C8 H8B 0.9800 . ?
 C8 H8C 0.9800 . ?
 C9 H9 0.9500 . ?

loop_
  _geom_angle_atom_site_label_1
  _geom_angle_atom_site_label_2
  _geom_angle_atom_site_label_3
  _geom_angle
  _geom_angle_site_symmetry_1
  _geom_angle_site_symmetry_3
  _geom_angle_publ_flag
 O1 P1 O1 115.77(9) . 2_656 ?
 O1 P1 C3 107.15(6) . 2_656 ?
 O1 P1 C3 109.45(6) 2_656 2_656 ?
 O1 P1 C3 109.45(6) . . ?
 O1 P1 C3 107.15(6) 2_656 . ?
 C3 P1 C3 107.61(9) . 2_656 ?
 P1 O1 H1 119.18(7) . . ?
 C7 O2 C8 117.03(12) . . ?
 C4 C3 P1 117.82(11) . . ?
 C9 C3 P1 121.73(11) . . ?
 C9 C3 C4 120.44(14) . . ?
 C3 C4 H4 120.3 . . ?
 C5 C4 C3 119.36(14) . . ?
 C5 C4 H4 120.3 . . ?
 C4 C5 H5 119.6 . . ?
 C4 C5 C6 120.74(14) . . ?
 C6 C5 H5 119.6 . . ?
 C5 C6 H6 120.2 . . ?
 C7 C6 C5 119.50(14) . . ?
 C7 C6 H6 120.2 . . ?
 O2 C7 C6 124.35(14) . . ?
 O2 C7 C9 115.27(13) . . ?
 C6 C7 C9 120.38(14) . . ?
 O2 C8 H8A 109.5 . . ?
 O2 C8 H8B 109.5 . . ?
 O2 C8 H8C 109.5 . . ?
 H8A C8 H8B 109.5 . . ?
 H8A C8 H8C 109.5 . . ?
 H8B C8 H8C 109.5 . . ?
 C3 C9 C7 119.55(14) . . ?
 C3 C9 H9 120.2 . . ?
 C7 C9 H9 120.2 . . ?

loop_
  _geom_torsion_atom_site_label_1
  _geom_torsion_atom_site_label_2
  _geom_torsion_atom_site_label_3
  _geom_torsion_atom_site_label_4
  _geom_torsion
  _geom_torsion_site_symmetry_1
  _geom_torsion_site_symmetry_2
  _geom_torsion_site_symmetry_3
  _geom_torsion_site_symmetry_4
  _geom_torsion_publ_flag
 P1 C3 C4 C5 -178.45(12) . . . . ?
 P1 C3 C9 C7 176.95(11) . . . . ?
 O1 P1 C3 C4 46.34(13) . . . . ?
 O1 P1 C3 C4 172.60(11) 2_656 . . . ?
 O1 P1 C3 C9 -132.63(12) . . . . ?
 O1 P1 C3 C9 -6.36(14) 2_656 . . . ?
 O2 C7 C9 C3 -178.62(13) . . . . ?
 C3 P1 C3 C4 -69.78(11) 2_656 . . . ?
 C3 P1 C3 C9 111.26(13) 2_656 . . . ?
 C3 C4 C5 C6 1.0(2) . . . . ?
 C4 C3 C9 C7 -2.0(2) . . . . ?
 C4 C5 C6 C7 -1.0(2) . . . . ?
 C5 C6 C7 O2 -179.84(14) . . . . ?
 C5 C6 C7 C9 -0.5(2) . . . . ?
 C6 C7 C9 C3 1.9(2) . . . . ?
 C8 O2 C7 C6 -4.7(2) . . . . ?
 C8 O2 C7 C9 175.86(13) . . . . ?
 C9 C3 C4 C5 0.5(2) . . . . ?

_shelx_res_file
;
TITL jjw1786_a.res in C2/c
    jjw1786.res
    created by SHELXL-2018/3 at 09:49:41 on 09-Aug-2024
REM Old TITL jjw1786 in C2/c
REM SHELXT solution in C2/c: R1 0.074, Rweak 0.023, Alpha 0.025
REM <I/s> 0.984 for 74 systematic absences, Orientation as input
REM Formula found by SHELXT: C14 O4 P
CELL 1.54184 17.9131 10.3569 7.1051 90 96.541 90
ZERR 4 0.0003 0.0002 0.0001 0 0.002 0
LATT 7
SYMM -X,+Y,0.5-Z
SFAC C H O P
UNIT 56 60 16 4

L.S. 4 0 0
PLAN  5
SIZE 0.12 0.14 0.18
TEMP -173
CONF
BOND
list 4
MORE -1
BOND $H
fmap 2 53
ACTA
SHEL 1000 0.81
REM <olex2.extras>
REM <HklSrc "%.\\jjw1786.hkl">
REM </olex2.extras>

WGHT    0.028600    2.173300
FVAR       0.43374
P1    4    0.500000    0.654696    0.750000    10.50000    0.00740    0.00832 =
         0.00974    0.00000    0.00227    0.00000
O1    3    0.461844    0.576380    0.584302    11.00000    0.00911    0.01318 =
         0.01362   -0.00414    0.00081   -0.00042
H1    2    0.500000    0.500000    0.500000    10.50000    0.11264
O2    3    0.765800    0.841430    0.790228    11.00000    0.00848    0.01778 =
         0.01580    0.00241    0.00060   -0.00367
C3    1    0.570372    0.756974    0.668035    11.00000    0.01096    0.00872 =
         0.01031   -0.00085    0.00355    0.00038
C4    1    0.550968    0.827630    0.501499    11.00000    0.01127    0.01735 =
         0.01315    0.00284   -0.00019    0.00014
AFIX  43
H4    2    0.501587    0.822410    0.437107    11.00000   -1.20000
AFIX   0
C5    1    0.604485    0.905175    0.431638    11.00000    0.01779    0.01828 =
         0.01276    0.00601    0.00125   -0.00116
AFIX  43
H5    2    0.591344    0.954296    0.319849    11.00000   -1.20000
AFIX   0
C6    1    0.677583    0.911955    0.523753    11.00000    0.01314    0.01444 =
         0.01471    0.00257    0.00441   -0.00240
AFIX  43
H6    2    0.714197    0.964272    0.473842    11.00000   -1.20000
AFIX   0
C7    1    0.696309    0.841618    0.688861    11.00000    0.00976    0.01015 =
         0.01317   -0.00286    0.00146   -0.00013
C8    1    0.824147    0.911556    0.711767    11.00000    0.01069    0.02013 =
         0.01771    0.00041    0.00335   -0.00609
AFIX 137
H8A   2    0.830234    0.877375    0.585806    11.00000   -1.50000
H8B   2    0.871446    0.901986    0.794591    11.00000   -1.50000
H8C   2    0.810568    1.003149    0.701375    11.00000   -1.50000
AFIX   0
C9    1    0.642409    0.765263    0.763376    11.00000    0.01210    0.00878 =
         0.00906    0.00017    0.00194    0.00072
AFIX  43
H9    2    0.654929    0.719350    0.878395    11.00000   -1.20000
AFIX   0
HKLF 4


REM  jjw1786_a.res in C2/c
REM wR2 = 0.0830, GooF = S = 1.219, Restrained GooF = 1.219 for all data
REM R1 = 0.0322 for 1288 Fo > 4sig(Fo) and 0.0323 for all 1300 data
REM 89 parameters refined using 0 restraints

END

WGHT      0.0286      2.1733

REM Highest difference peak  0.236,  deepest hole -0.468,  1-sigma level  0.072
Q1    1   0.5407  0.7139  0.7137  11.00000  0.05    0.24
Q2    1   0.5987  0.7851  0.7348  11.00000  0.05    0.21
Q3    1   0.5606  0.8013  0.5953  11.00000  0.05    0.21
Q4    1   0.6618  0.8217  0.7427  11.00000  0.05    0.21
Q5    1   0.6572  0.8544  1.1154  11.00000  0.05    0.17
;
_shelx_res_checksum                13750
_shelx_hkl_file
;
   0   0  -1    0.09    0.11
   0   0  -1    0.09    0.16
   0   0  -2 1237.86   21.47
   0   0  -2 1224.52   20.77
   0   0  -3    0.07    0.40
   0   0  -4 1456.79   27.08
   0   0  -5    0.13    0.52
   0   0  -6  162.33    4.68
   0   0  -6  154.72    4.69
   0   0  -6  151.05    4.56
   0   0  -6  158.82    4.59
   0   0  -7    0.63    0.59
   0   0  -7    0.01    0.48
   0   0  -7   -0.09    0.65
   0   0  -7    0.44    0.54
   0   0  -8    6.89    0.78
   0  -2   0  780.46   13.77
   0   2   0  796.97   13.86
   0   2   0  803.46   13.73
   0   2   0  809.82   13.32
   0   2   1  383.26    6.68
   0   2   1  395.89    7.43
   0   2  -1  382.46    7.40
   0  -2   1  389.05    6.72
   0   2  -1  406.36    7.20
   0   2  -2 1511.12   25.50
   0   2  -2 1546.86   24.88
   0   2   2 1430.76   23.92
   0   2  -2 1529.29   25.48
   0  -2  -2 1452.19   25.37
   0   2  -3  843.00   15.89
   0  -2  -3  807.66   15.51
   0  -2  -3  838.58   16.25
   0   2  -3  821.06   14.95
   0  -2  -4  195.36    5.46
   0   2  -4  199.33    5.95
   0  -2  -4  204.71    6.24
   0  -2  -5  182.19    4.96
   0   2  -5  181.97    4.92
   0   2  -5  178.01    4.86
   0  -2  -5  188.00    6.61
   0   2  -5  176.73    4.90
   0   2  -5  178.53    6.28
   0  -2  -6   18.62    1.50
   0   2  -6   18.09    1.44
   0   2  -6   19.29    1.48
   0   2  -6   20.05    1.60
   0   2  -7  355.51    8.10
   0  -2  -7  365.75    8.36
   0   2  -7  366.82    8.28
   0   2  -7  367.00    8.12
   0  -2  -7  355.54    8.13
   0   2  -8   39.85    1.64
   0   2  -8   39.73    1.62
   0  -2  -8   39.73    1.78
   0  -2  -8   41.53    1.59
   0   4   0 1681.95   29.83
   0  -4   0 1779.18   29.65
   0   4   0 1703.27   29.53
   0   4   1  315.98    6.09
   0   4  -1  305.55    6.64
   0  -4   1  319.80    6.19
   0   4   1  295.01    6.01
   0   4  -1  305.58    6.86
   0   4   1  303.97    6.89
   0  -4  -1  330.00    7.02
   0  -4  -2    3.62    0.68
   0   4  -2    3.17    0.66
   0   4  -2    3.79    0.73
   0   4  -2    3.46    0.55
   0   4  -3  235.39    5.74
   0  -4  -3  249.41    7.06
   0   4  -3  247.58    6.64
   0  -4  -3  241.25    6.59
   0   4  -3  245.89    6.65
   0   4  -4  248.61    7.35
   0  -4  -4  249.90    7.28
   0  -4  -4  253.64    7.80
   0   4   5   13.43    1.43
   0   4  -5   13.34    1.23
   0  -4  -5   14.50    1.91
   0   4  -5   12.19    1.15
   0  -4  -5   14.41    1.38
   0   4  -5   13.74    1.35
   0   4  -5   12.72    1.28
   0  -4  -5   12.79    1.20
   0   4  -5    8.64    1.53
   0  -4  -6   84.92    3.36
   0   4  -6   84.81    3.12
   0   4  -6   83.53    3.26
   0   4  -6   86.29    3.29
   0  -4  -7   14.55    1.28
   0   4  -7   15.74    1.14
   0  -4  -7   15.59    1.24
   0   4  -7   16.68    1.26
   0   4  -7   14.28    1.28
   0  -4  -8    2.76    0.47
   0   4  -8    2.30    0.47
   0   4  -8    2.06    0.42
   0  -4  -8    3.06    0.53
   0  -6   0   86.84    3.20
   0   6   0   91.28    3.51
   0   6   1    2.75    0.73
   0  -6   1    3.60    0.65
   0   6  -1    1.79    0.60
   0  -6  -1    2.24    0.63
   0   6  -2  415.89   10.15
   0  -6  -2  429.35   10.24
   0   6  -2  409.65    9.49
   0   6  -3   51.61    3.04
   0  -6  -3   50.54    3.06
   0   6   4  278.39    6.80
   0  -6  -4  283.89    6.89
   0   6  -4  279.12    6.84
   0   6  -4  285.38    6.90
   0   6  -4  278.82    6.99
   0  -6  -4  279.21    7.03
   0  -6  -4  279.18    8.69
   0  -6  -4  280.14    9.20
   0   6  -4  276.18    6.85
   0   6  -4  279.15    6.87
   0   6  -5   42.88    2.21
   0   6  -5   40.40    2.18
   0  -6  -5   39.75    2.25
   0  -6  -5   44.49    2.23
   0   6   5   47.94    2.26
   0   6  -5   41.43    2.26
   0   6  -6   12.19    1.20
   0   6  -6   12.05    1.23
   0  -6  -6   12.80    1.28
   0   6   6   14.25    1.13
   0   6  -6   12.49    1.20
   0  -6  -6   12.60    1.08
   0   6   7   39.90    1.75
   0   6  -7   37.61    1.76
   0   6  -7   39.01    1.74
   0  -6  -7   36.76    1.77
   0   8   0   13.99    1.26
   0   8   0   13.43    1.71
   0   8   0   15.39    1.29
   0  -8  -1   34.39    1.89
   0   8  -1   35.10    1.95
   0  -8  -1   38.31    2.66
   0   8  -1   30.65    2.44
   0   8   1   34.92    1.85
   0   8   1   34.55    1.96
   0   8  -1   33.79    1.96
   0   8  -1   32.62    1.85
   0  -8  -2  222.33    7.34
   0   8  -2  203.28    5.41
   0   8  -2  201.98    7.21
   0   8  -2  204.38    5.61
   0  -8  -2  201.01    5.48
   0   8  -2  203.81    5.50
   0   8   2  206.34    5.61
   0   8  -3  361.12   10.53
   0   8  -3  369.44    8.18
   0  -8  -3  349.76    8.30
   0   8  -3  355.85    8.43
   0   8  -3  357.53    8.24
   0   8   3  371.38    8.48
   0  -8  -3  354.82   10.45
   0   8  -3  362.41    8.47
   0   8  -3  354.07    8.24
   0   8   4    2.10    0.73
   0   8  -4    2.63    0.73
   0   8  -4    1.49    0.63
   0   8  -4    2.56    0.70
   0   8  -4    2.11    0.72
   0  -8  -4    1.92    0.74
   0   8  -5   88.27    3.10
   0   8  -5   92.80    3.30
   0   8   5   87.52    3.17
   0  -8  -5   87.52    3.10
   0   8  -6    0.88    0.42
   0   8   6    1.78    0.49
   0   8  -6    1.47    0.42
   0   8  -6    1.15    0.49
   0   8   7   84.95    2.00
   0   8   7   84.22    2.03
   0  -8  -7   83.30    2.04
   0  10   0  269.80    6.60
   0  10   0  266.44    6.75
   0  10   1   19.10    1.54
   0  10  -1   19.49    1.45
   0  10  -1   19.32    1.42
   0  10  -1   19.70    1.55
   0 -10  -1   20.48    1.41
   0  10  -2  613.16   11.85
   0  10  -2  598.00   12.07
   0  10  -2  587.23   12.11
   0  10  -2  598.68   12.43
   0  10   2  601.94   12.31
   0  10  -3   14.75    1.27
   0  10  -3   14.87    1.15
   0  10   3   14.64    1.12
   0  10  -3   15.13    1.21
   0  10  -3   15.00    1.18
   0  10   3   16.20    1.31
   0  10   4   72.97    2.62
   0  10  -4   73.92    2.60
   0  10  -4   74.52    2.50
   0  10  -4   73.06    2.60
   0  10   4   74.72    2.44
   0  10   5   23.44    1.07
   0  10  -5   23.94    1.17
   0  10  -5   21.54    1.05
   0 -10  -5   21.74    1.12
   0  10   5   23.55    1.15
   0  12   0 1140.40   20.24
   0  12   0 1134.94   19.71
   0  12  -1    5.32    0.59
   0  12   1    5.77    0.68
   0  12  -1    5.84    0.69
   0  12  -1    5.38    0.67
   0  12   1    7.37    0.64
   0  12  -2   43.57    1.48
   0  12  -2   46.87    1.73
   0  12   2   47.75    1.74
   0  12  -3    1.60    0.40
   0  12   3    1.79    0.37
   1   1  -8    1.38    0.48
   1  -1  -8    2.10    0.53
   1   1  -8    2.68    0.48
   1   1  -7  168.09    4.62
   1   1  -7  158.61    4.65
   1  -1  -7  152.27    4.40
   1  -1  -7  146.84    4.58
   1   1  -7  162.04    4.47
   1  -1  -6  316.10    7.49
   1   1  -6  317.48    7.44
   1  -1  -6  325.76    7.68
   1   1  -6  313.50    7.57
   1   1  -6  312.17    7.56
   1   1  -5   23.26    2.11
   1  -1  -5   29.25    2.36
   1   1  -4    2.71    0.72
   1   1  -4    1.78    0.48
   1  -1  -4    2.64    0.58
   1  -1  -4    2.85    0.79
   1   1  -3  492.76    9.63
   1   1  -3  470.58   10.05
   1  -1  -3  487.61    9.49
   1  -1  -3  496.85   10.33
   1   1  -2  888.73   15.63
   1  -1  -2  849.35   15.29
   1   1  -2  870.79   15.31
   1  -1  -2  870.73   15.78
   1   1  -1  514.67    9.13
   1   1  -1  525.22    9.14
   1   1  -1  526.13    9.08
   1   1   0  173.44    3.25
   1   1   0  173.58    3.33
  -1  -1   0  168.88    3.26
  -1   1   0  179.33    3.31
  -1   1   0  177.27    3.23
   1  -1   0  177.93    3.31
   1   1   1 3576.51   57.78
  -1   1  -1 3559.29   57.86
  -1   1  -1 3555.90   57.87
  -1   1  -1 3585.84   57.39
  -1   1  -1 3542.06   57.86
  -1   1  -2  245.60    5.39
  -1   1  -2  243.26    5.21
  -1   1  -2  250.29    4.81
  -1  -1  -2  250.84    5.27
  -1  -1  -2  257.69    5.60
  -1   1  -3   92.99    3.15
  -1  -1  -3   86.18    3.16
  -1   1  -3   91.13    2.51
  -1   1  -4    8.30    1.13
  -1  -1  -4   10.22    1.26
  -1   1  -5  125.80    5.07
  -1  -1  -5  128.61    5.18
  -1   1  -6  156.94    4.62
  -1   1  -6  153.91    4.73
  -1  -1  -6  153.18    4.68
  -1   1  -6  150.93    4.60
  -1  -1  -6  156.80    4.74
  -1   1  -6  146.54    4.58
  -1  -1  -6  159.37    4.63
  -1   1  -7    4.03    0.80
  -1   1  -7    4.12    0.77
  -1   1  -7    4.26    0.81
  -1  -1  -7    4.40    0.79
  -1  -1  -7    4.17    0.80
  -1   1  -7    4.22    0.75
  -1  -1  -8   25.71    1.38
  -1   1  -8   26.59    1.26
  -1  -1  -8   26.92    1.28
  -1   1  -8   24.84    1.28
   1  -3  -8    3.55    0.60
   1   3  -8    3.85    0.53
   1  -3  -8    3.25    0.50
   1   3  -8    3.34    0.51
   1   3  -8    4.34    0.58
   1   3  -7    1.62    0.65
   1  -3  -7    2.81    0.73
   1   3  -7    2.52    0.67
   1   3  -7    1.09    0.54
   1  -3  -7    1.16    0.55
   1  -3  -6  118.98    4.04
   1   3  -6  114.89    3.88
  -1   3   6  125.39    3.92
   1   3  -6  115.88    3.90
   1   3  -5    6.98    0.97
   1  -3  -5    8.25    1.58
  -1   3   5    8.69    1.06
   1   3  -5    9.26    1.01
   1  -3  -5    8.39    1.10
   1   3  -5    7.20    1.34
   1   3  -5    6.97    1.00
   1   3  -4   16.14    1.32
   1   3  -4   16.10    1.57
   1  -3  -4   15.47    1.67
   1  -3  -4   17.36    1.54
   1   3  -3   76.33    3.05
   1   3  -3   79.22    3.10
   1   3  -3   78.85    2.72
   1  -3  -3   77.48    3.01
   1  -3  -3   77.89    3.32
   1  -3  -2  768.79   15.15
   1   3  -2  799.72   14.82
   1   3  -2  797.18   15.18
   1   3  -2  788.68   15.18
   1   3  -1 1326.36   23.00
  -1   3   1 1254.84   23.12
   1  -3  -1 1260.45   23.15
  -1   3   1 1359.08   22.49
  -1  -3   1 1373.48   22.31
   1   3  -1 1314.99   23.15
  -1  -3   0   54.59    1.73
   1  -3   0   49.70    1.70
  -1   3   0   48.47    1.66
   1   3   0   51.66    1.82
  -1   3   0   54.37    1.77
   1   3   0   54.34    1.46
   1   3   1    3.15    0.51
  -1   3  -1    4.15    0.56
  -1   3  -1    3.66    0.54
  -1   3  -1    3.57    0.44
  -1  -3  -1    3.44    0.53
   1  -3   1    3.85    0.39
  -1   3  -2  841.53   15.66
  -1   3  -2  839.60   14.83
  -1   3  -2  818.72   15.60
   1  -3   2  853.21   14.07
  -1   3  -2  828.74   15.60
  -1   3  -3  510.89   11.10
  -1   3  -3  534.24   10.02
  -1   3  -3  518.45   11.17
  -1  -3  -3  507.87   11.09
  -1   3  -4   89.77    3.83
  -1  -3  -4   96.48    4.17
  -1   3  -5  160.80    5.99
  -1  -3  -5  158.40    4.64
  -1   3  -5  158.28    4.60
  -1   3  -5  156.56    4.41
  -1   3  -5  160.30    4.68
  -1   3  -5  152.76    4.43
  -1   3  -5  155.85    4.48
  -1  -3  -5  159.54    6.22
  -1   3  -6  326.68    7.80
  -1   3  -6  322.50    7.97
  -1   3  -6  318.24    7.54
  -1  -3  -6  322.67    7.89
  -1   3  -6  331.25    7.85
  -1   3  -6  335.65    7.50
  -1  -3  -7  100.71    3.45
  -1  -3  -7  104.53    3.57
  -1   3  -7  105.11    3.47
  -1   3  -7   92.61    3.11
  -1   3  -7  105.44    3.58
  -1  -3  -8  119.07    3.04
  -1  -3  -8  113.82    3.21
  -1   3  -8  116.09    3.11
  -1   3  -8  113.65    2.98
   1  -5  -8    7.01    0.63
   1   5  -8    6.75    0.62
   1  -5  -8    6.45    0.52
  -1   5   8    6.58    0.59
   1   5  -8    6.23    0.50
   1  -5  -7   74.78    2.82
   1   5  -7   79.61    2.58
   1   5  -7   74.60    2.69
   1   5  -7   77.35    2.85
   1   5  -6   34.64    1.96
   1   5  -6   31.48    1.80
   1  -5  -6   31.60    1.76
   1   5  -6   30.27    1.88
   1  -5  -6   31.83    1.96
  -1   5   6   29.45    1.74
   1   5  -5  225.98    6.06
   1   5  -5  230.23    6.06
  -1   5   5  239.86    6.09
   1   5  -5  235.30    6.21
   1  -5  -5  239.75    6.05
   1  -5  -5  231.61    6.20
   1   5  -4    5.68    0.89
   1  -5  -4    3.45    1.18
   1   5  -4    4.20    0.74
   1  -5  -4    3.10    0.71
   1  -5  -4    4.11    1.00
   1   5  -4    3.60    0.66
  -1   5   4    4.59    0.82
   1   5  -4    4.11    0.73
   1  -5  -4    4.87    0.83
   1   5  -4    3.56    0.74
   1   5  -4    2.15    0.92
   1   5  -3  507.37   11.68
   1   5  -3  503.82   11.70
   1  -5  -3  505.07   11.70
   1   5  -3  508.14   10.89
   1  -5  -2   18.90    1.57
   1   5  -2   18.42    1.40
   1   5  -2   18.93    1.55
  -1  -5   1    4.79    0.61
   1  -5  -1    4.53    0.76
  -1   5   1    5.04    0.62
   1   5  -1    4.97    0.73
  -1   5   1    3.72    0.75
  -1   5   0  200.40    5.25
   1   5   0  191.54    5.33
  -1   5   0  199.91    5.06
  -1  -5   0  204.74    5.09
  -1   5  -1    6.02    0.86
   1  -5   1    6.46    0.71
  -1  -5  -1    6.34    0.87
   1   5   1    5.37    0.83
   1   5   1    6.11    0.62
  -1   5  -1    5.90    0.77
   1   5   2    1.46    0.47
  -1  -5  -2    1.12    0.53
  -1   5  -2    1.53    0.59
  -1   5  -3  227.54    6.79
  -1  -5  -3  241.05    6.98
  -1   5  -3  230.79    6.82
  -1   5  -4   12.27    1.13
  -1   5  -4   13.95    1.17
  -1  -5  -4   13.06    1.30
  -1  -5  -4   13.39    1.82
  -1   5  -4   12.68    1.66
  -1  -5  -4   14.67    1.22
  -1   5  -4   14.37    1.25
  -1   5  -4   13.07    1.20
  -1   5  -4   12.44    1.16
  -1   5  -5   22.01    1.60
   1   5   5   22.97    1.59
  -1   5  -5   22.86    1.68
  -1  -5  -5   23.86    1.76
  -1  -5  -5   22.23    1.53
  -1   5  -5   19.97    1.54
  -1   5  -6   44.48    2.28
  -1   5  -6   50.68    2.49
  -1  -5  -6   48.99    2.45
  -1   5  -6   48.98    2.42
  -1  -5  -7   30.28    1.62
  -1  -5  -7   27.75    1.65
  -1   5  -7   29.00    1.60
  -1   5  -7   28.80    1.66
   1   5   8    1.13    0.37
  -1   5  -8    1.76    0.35
  -1   5  -8    1.71    0.40
  -1  -5  -8    1.34    0.36
  -1   7   7   71.80    2.21
   1   7  -7   67.64    2.17
   1   7  -7   73.29    2.27
  -1   7   6    4.01    0.69
   1  -7  -6    4.27    0.69
   1   7  -6    4.30    0.77
   1   7  -6    3.11    0.65
   1  -7  -6    4.26    0.75
   1   7  -6    4.05    0.74
   1   7  -5   88.03    3.26
   1   7  -5   87.69    3.34
   1  -7  -5   90.97    3.46
  -1   7   5   91.53    3.41
  -1   7   5   98.47    3.36
   1   7  -5   94.84    3.16
   1   7  -5   91.65    3.45
   1  -7  -5   92.39    3.34
  -1   7   4  192.06    5.32
   1  -7  -4  180.59    5.34
   1   7  -4  182.23    5.26
   1   7  -4  186.38    5.24
   1   7  -4  187.72    5.20
   1  -7  -4  195.20    7.13
   1  -7  -4  199.80    5.42
  -1   7   4  183.33    5.33
   1   7  -4  184.78    5.39
   1   7  -3   34.02    1.93
  -1   7   3   30.05    1.87
   1   7  -3   32.54    1.94
   1   7  -3   38.39    2.04
   1  -7  -3   33.97    2.05
  -1   7   3   35.03    2.01
   1   7  -3   33.13    1.91
   1   7  -3   30.70    2.68
   1  -7  -3   31.36    1.92
   1  -7  -3   32.78    2.78
   1   7  -3   30.46    1.94
   1   7  -3   33.11    1.97
   1   7  -2  125.76    4.70
  -1   7   2  124.84    3.85
   1   7  -2  113.10    4.80
   1  -7  -2  113.47    3.70
   1  -7  -2  124.49    4.94
   1   7  -2  121.53    3.84
  -1   7   2  127.39    3.94
   1  -7  -1   47.69    2.74
   1   7  -1   46.16    2.71
   1   7   0   37.68    2.52
  -1  -7   0   42.38    2.38
   1  -7   0   40.44    2.34
  -1  -7  -1   33.14    2.28
  -1   7  -1   28.20    2.06
   1   7   1   28.03    2.23
  -1   7  -2  342.42    7.95
  -1  -7  -2  359.67    9.63
   1   7   2  357.93    8.02
  -1   7  -2  366.21    8.06
  -1   7  -2  350.21    9.56
  -1   7  -2  354.16    7.93
  -1   7  -2  340.85    7.78
  -1  -7  -2  346.83    7.87
  -1   7  -3    4.60    0.85
  -1  -7  -3    4.52    1.35
  -1   7  -3    5.06    1.01
  -1  -7  -3    3.81    0.97
  -1  -7  -3    3.80    0.77
   1   7   3    3.57    0.89
  -1   7  -3    3.17    1.25
  -1   7  -3    4.38    0.90
  -1   7  -3    3.19    0.82
  -1   7  -3    3.88    0.88
  -1   7  -3    2.89    0.69
  -1   7  -4  241.20    6.28
  -1   7  -4  236.49    6.34
  -1  -7  -4  232.30    6.39
  -1   7  -4  237.53    6.24
  -1   7  -4  236.68    6.22
  -1  -7  -4  241.76    6.31
   1   7   4  249.91    6.20
   1   7   4  242.63    6.33
  -1   7  -4  244.87    6.26
  -1   7  -5   25.86    1.71
  -1   7  -5   24.06    1.63
  -1  -7  -5   24.52    1.60
  -1  -7  -5   24.45    1.76
  -1   7  -5   28.03    1.83
   1   7   5   24.43    1.70
  -1   7  -6   81.08    2.86
  -1   7  -6   82.69    2.95
   1   7   6   79.49    2.83
  -1  -7  -6   81.31    2.98
  -1   7  -6   79.69    2.88
  -1  -7  -7    9.65    0.74
  -1   7  -7    9.23    0.74
  -1   7  -7    9.54    0.74
   1   7   7    9.44    0.71
   1  -9  -6  157.32    3.50
  -1   9   6  160.69    3.62
  -1   9   6  148.83    3.51
   1   9  -6  151.31    3.61
   1   9  -6  149.33    3.36
   1   9  -5   95.21    3.09
  -1   9   5   94.77    3.05
   1   9  -5   94.27    2.86
   1  -9  -5   94.94    2.99
   1   9  -5   90.00    2.85
   1   9  -4    0.94    0.53
  -1   9   4    2.04    0.69
   1  -9  -4    1.58    0.68
   1   9  -4    2.28    0.64
   1   9  -4    1.75    0.61
   1   9  -4    1.04    0.62
  -1   9   3  111.38    3.81
   1   9  -3  111.81    3.63
   1   9  -3  109.85    3.84
   1   9  -3  112.86    3.66
   1   9  -3  110.02    3.83
   1  -9  -3  112.87    3.77
   1   9  -2  170.02    4.62
   1   9  -2  163.13    4.70
   1   9  -2  162.33    4.93
   1  -9  -2  158.35    4.67
  -1   9   2  162.12    4.86
   1   9  -2  158.37    4.84
   1   9  -1  343.42    8.26
   1   9  -1  349.46    8.09
   1  -9  -1  364.91    8.00
  -1   9   1  348.15    8.28
  -1   9   1  366.45    8.04
   1   9   0  141.26    4.32
   1   9   0  146.68    4.51
  -1   9   0  147.66    4.53
  -1   9  -1   66.34    2.69
  -1   9  -1   65.45    2.81
  -1   9  -1   66.06    2.86
   1   9   1   66.87    2.86
   1   9   2  135.97    4.33
  -1   9  -2  137.22    4.19
  -1   9  -2  137.60    4.42
   1   9   2  138.05    4.11
  -1  -9  -2  137.39    4.25
  -1   9  -2  135.25    4.27
  -1   9  -2  128.65    4.21
  -1   9  -3  311.64    7.18
  -1  -9  -3  317.68    7.52
  -1   9  -3  304.08    7.33
  -1   9  -3  308.68    7.46
  -1   9  -3  317.87    7.46
   1   9   3  316.41    7.55
  -1   9  -3  322.76    7.63
  -1   9  -4   33.12    1.82
  -1  -9  -4   32.41    1.83
  -1   9  -4   32.55    1.84
   1   9   4   35.33    1.91
  -1   9  -4   34.51    1.89
  -1   9  -4   36.90    1.92
  -1   9  -5    9.09    0.78
  -1   9  -5    8.69    0.86
   1   9   5    8.46    0.87
  -1  -9  -5    8.58    0.87
   1   9   5   10.42    0.93
  -1   9  -5    8.51    0.87
   1   9   6  206.53    4.42
  -1   9  -6  198.74    4.43
   1   9   6  213.96    4.41
   1  11  -4    3.38    0.55
   1 -11  -4    5.12    0.55
   1  11  -4    5.52    0.59
  -1  11   4    4.86    0.57
   1  11  -3   14.85    0.96
  -1  11   3   15.38    1.12
   1 -11  -3   15.57    1.02
   1  11  -3   14.58    1.08
   1  11  -3   15.47    1.05
   1  11  -2   66.54    2.44
  -1  11   2   69.76    2.46
   1  11  -2   68.50    2.36
   1 -11  -2   68.92    2.37
  -1  11   2   69.31    2.60
   1  11  -2   70.37    2.63
   1  11  -1  275.12    6.11
  -1  11   1  269.85    6.47
   1  11  -1  264.48    6.17
   1  11  -1  267.60    6.52
  -1  11   1  276.10    6.31
  -1  11   0    2.62    0.66
   1  11   0    2.05    0.66
   1  11   0    1.75    0.57
  -1  11   0    1.00    0.61
   1  11   0    1.96    0.55
   1  11   1  347.42    7.38
  -1  11  -1  345.19    7.86
  -1  11  -1  354.93    7.65
   1  11   1  354.15    7.84
  -1  11  -2   34.23    1.68
  -1 -11  -2   34.14    1.63
   1  11   2   36.85    1.60
  -1  11  -2   33.29    1.77
   1  11   2   34.38    1.77
  -1  11  -2   33.24    1.51
  -1  11  -2   34.66    1.57
  -1  11  -3   27.23    1.31
  -1 -11  -3   28.38    1.41
  -1  11  -3   28.18    1.46
   1  11   3   26.91    1.43
  -1  11  -3   28.66    1.29
  -1  11  -3   24.56    1.29
  -1  11  -4   48.96    1.62
  -1  11  -4   46.59    1.58
   1  11   4   52.33    1.74
  -1  13   0   37.31    1.24
   1  13   0   40.10    1.25
   2   0  -8  586.56   11.44
   2   0  -7    0.23    0.53
   2   0  -6  243.40    8.47
   2   0  -6  254.39    6.61
   2   0  -5    0.49    0.65
   2   0  -5    0.33    0.63
   2   0  -4  446.12   10.29
   2   0  -3   -0.05    0.44
   2   0  -3    1.35    0.33
   2   0  -2  368.10    7.34
   2   0  -2  360.98    6.70
   2   0  -1    0.13    0.14
   2   0  -1    0.06    0.17
   2   0   0  108.53    2.12
   2   0   0  110.21    2.26
  -2   0  -1    1.59    0.22
  -2   0  -1    0.31    0.18
  -2   0  -2 1516.95   25.11
  -2   0  -2 1442.65   25.70
  -2   0  -3    0.32    0.42
  -2   0  -4  140.36    4.75
  -2   0  -5    0.04    0.68
  -2   0  -6  176.72    5.08
  -2   0  -6  183.01    5.21
  -2   0  -6  178.87    5.07
  -2   0  -6  174.54    5.07
  -2   0  -7    0.26    0.43
  -2   0  -7   -0.04    0.48
  -2   0  -7    0.35    0.49
  -2   0  -8    6.38    0.70
  -2   0  -8    7.47    0.70
   2   2  -8   49.28    1.92
   2   2  -8   47.35    1.80
   2  -2  -8   46.54    1.96
  -2   2   7   48.54    2.18
   2  -2  -7   45.71    2.30
   2   2  -7   47.56    2.16
   2  -2  -7   46.90    2.16
   2   2  -7   46.46    2.26
   2   2  -7   48.15    2.30
   2   2  -6   76.10    3.06
   2  -2  -6   72.99    3.03
  -2   2   6   75.44    3.02
   2   2  -6   80.21    3.01
   2  -2  -5  600.05   14.34
   2   2  -5  609.52   12.19
   2   2  -5  599.83   14.09
   2  -2  -5  600.22   12.18
   2   2  -5  611.66   12.15
   2  -2  -4   16.69    1.36
   2  -2  -4   16.28    1.62
   2   2  -4   15.64    1.34
   2   2  -4   16.86    1.56
   2   2  -3   29.85    1.57
   2  -2  -3   27.47    1.56
   2   2  -3   27.88    1.68
   2  -2  -3   30.90    1.87
   2   2  -2  502.45    9.98
   2   2  -2  498.54    9.96
   2   2  -2  515.71    9.84
   2   2  -1 9999.00  162.01
   2   2  -1 9895.13  162.05
  -2   2   1 9867.03  161.76
  -2  -2   0   30.56    1.11
   2   2   0   28.81    1.15
   2  -2   0   28.98    1.12
  -2   2   0   31.15    1.17
  -2   2   0   31.71    1.08
   2   2   0   30.16    1.08
   2   2   1  787.21   13.97
  -2   2  -1  791.11   13.36
  -2   2  -1  776.92   13.88
  -2  -2  -2  233.99    5.57
  -2   2  -2  244.83    5.55
  -2   2  -2  247.66    5.55
  -2   2  -2  254.52    4.66
  -2  -2  -2  241.14    5.83
  -2   2  -2  249.04    5.53
  -2   2  -3  576.48   11.85
  -2  -2  -3  591.49   12.23
  -2   2  -4  209.17    6.17
  -2  -2  -4  205.59    6.35
  -2   2  -5  366.37   10.08
  -2   2  -5  377.68    8.42
  -2  -2  -5  395.52    8.54
  -2  -2  -5  383.86   10.40
  -2  -2  -5  365.75    8.29
  -2   2  -5  377.90    8.64
  -2   2  -5  373.19    8.25
  -2   2  -5  382.81    8.52
  -2   2  -5  381.15    8.39
  -2   2  -6   24.88    1.75
  -2   2  -6   26.30    1.71
  -2   2  -6   24.19    1.73
  -2   2  -6   25.58    1.67
  -2  -2  -6   24.85    1.74
  -2   2  -7   23.75    1.53
  -2  -2  -7   26.05    1.68
  -2  -2  -7   25.94    1.68
  -2   2  -7   25.07    1.54
  -2   2  -7   27.67    1.71
  -2   2  -7   24.89    1.67
  -2  -2  -8   26.42    1.34
  -2   2  -8   25.44    1.27
  -2  -2  -8   27.17    1.28
   2   4  -8  104.64    2.78
   2  -4  -8  103.46    2.88
   2  -4  -8   97.81    2.50
   2   4  -8  101.41    2.59
   2  -4  -7    0.92    0.60
   2   4  -7    1.24    0.52
   2   4  -7    0.78    0.50
   2   4  -7    0.90    0.55
  -2   4   7    1.67    0.49
   2   4  -6  183.27    5.14
   2   4  -6  181.41    5.16
   2  -4  -6  183.37    5.27
   2   4  -6  179.74    5.12
  -2   4   6  183.83    5.09
   2  -4  -6  176.99    4.82
  -2   4   5  226.82    6.00
   2  -4  -5  233.80    6.08
   2   4  -5  237.59    7.78
   2   4  -5  230.73    6.01
   2  -4  -5  242.14    8.14
   2   4  -5  234.36    6.01
   2  -4  -5  240.55    7.40
   2  -4  -5  229.20    5.86
   2   4  -4    4.81    0.88
   2  -4  -4    5.55    1.00
   2  -4  -4    7.55    1.34
   2   4  -3 1640.72   29.52
   2  -4  -3 1626.13   30.06
   2  -4  -3 1730.21   30.85
   2   4  -3 1618.53   30.08
   2   4  -3 1662.59   30.14
   2   4  -2    0.47    0.47
   2  -4  -2    0.72    0.50
   2   4  -2    0.40    0.46
  -2   4   2    0.94    0.30
   2   4  -2    0.59    0.37
  -2   4   1   30.07    1.35
   2   4  -1   29.96    1.57
  -2  -4   1   30.35    1.23
   2  -4  -1   32.37    1.68
  -2   4   0   45.09    1.81
   2  -4   0   47.45    1.86
  -2  -4   0   45.61    1.80
  -2   4   0   41.38    1.75
   2   4   0   44.13    1.94
   2   4   0   43.45    1.54
   2  -4   1  704.36   12.69
   2   4   1  701.78   12.81
  -2  -4  -1  686.57   13.35
  -2   4  -1  679.65   13.32
   2   4   1  693.75   13.40
  -2   4  -1  683.24   12.76
   2   4   2  291.10    6.83
  -2   4  -2  280.32    6.82
  -2   4  -2  280.03    5.87
  -2   4  -2  271.41    6.72
  -2   4  -2  281.14    6.75
  -2   4  -3  430.81   10.02
  -2   4  -3  437.05   10.10
  -2  -4  -3  432.34   10.18
  -2  -4  -3  448.41   10.64
  -2   4  -4  130.15    4.96
  -2  -4  -4  123.14    5.15
  -2   4  -5   48.86    2.44
  -2   4  -5   43.11    3.09
  -2   4  -5   47.10    2.28
  -2  -4  -5   47.29    3.39
  -2  -4  -5   48.23    2.41
  -2   4  -5   45.17    2.28
  -2   4  -5   49.14    2.34
  -2   4  -5   48.86    2.25
  -2   4  -6  308.17    7.49
  -2  -4  -6  295.39    7.49
  -2   4  -6  300.52    7.37
  -2   4  -6  309.45    7.10
  -2   4  -6  303.93    7.61
  -2   4  -7   41.33    2.09
  -2  -4  -7   41.61    2.09
  -2  -4  -7   41.58    2.04
  -2   4  -7   40.19    2.00
  -2   4  -8  121.44    3.01
  -2  -4  -8  121.09    3.06
  -2  -4  -8  125.21    2.96
   2  -6  -7   11.12    0.99
   2   6  -7   12.09    0.87
   2   6  -7   11.88    1.01
   2   6  -7   11.22    0.91
  -2   6   7   13.23    1.04
   2   6  -6   14.49    1.28
   2   6  -6   16.05    1.31
  -2   6   6   16.29    1.27
   2  -6  -6   15.92    1.24
   2   6  -6   14.07    1.19
   2  -6  -6   16.52    1.36
   2  -6  -5   22.15    1.58
   2   6  -5   20.22    1.48
   2   6  -5   21.02    1.60
  -2   6   5   22.10    1.58
   2   6  -5   19.17    1.51
   2  -6  -5   19.57    1.53
   2   6  -4  501.83   10.63
  -2   6   4  498.69   10.65
   2   6  -4  502.62   10.77
   2  -6  -4  510.76   10.64
   2  -6  -4  484.19   10.59
   2   6  -4  489.99   10.51
   2   6  -4  490.14   10.42
   2  -6  -4  523.78   12.90
   2  -6  -4  505.57   13.40
   2  -6  -3   62.15    3.39
   2   6  -3   62.04    3.36
   2   6  -3   59.12    3.04
   2   6  -2  183.82    5.89
   2   6  -2  178.67    5.61
   2   6  -1  130.30    4.51
   2  -6  -1  130.38    4.50
  -2   6   1  137.78    4.00
   2   6   0   40.62    2.33
  -2   6   0   38.71    2.12
   2  -6   0   38.36    2.10
  -2   6   0   36.10    2.11
  -2  -6   0   38.39    2.03
   2   6   1  129.13    4.61
  -2  -6  -1  135.29    4.57
  -2   6  -1  129.75    4.50
   2  -6   1  140.79    4.02
  -2   6  -1  127.61    4.15
  -2   6  -2   42.10    2.58
  -2  -6  -2   44.38    2.67
   2   6   2   46.34    2.73
  -2   6  -3   87.52    3.09
   2   6   3   85.29    3.12
  -2   6  -3   83.99    3.06
  -2   6  -3   85.95    3.07
  -2   6  -3   88.88    4.12
  -2  -6  -3   82.10    3.19
  -2  -6  -3   89.89    4.21
  -2   6  -3   87.56    3.09
  -2   6  -3   84.90    3.11
  -2  -6  -3   87.64    3.09
  -2  -6  -4  420.75    9.42
  -2   6  -4  434.60    9.51
  -2   6  -4  421.13    9.55
  -2   6  -4  430.83    9.45
  -2  -6  -4  432.66   12.10
  -2   6  -4  432.88    9.49
  -2  -6  -4  413.95    9.66
   2   6   4  466.73    9.39
  -2   6  -4  419.81    9.43
  -2   6  -5    7.46    1.02
  -2  -6  -5    7.50    1.04
  -2   6  -5    7.41    1.06
  -2   6  -5    8.94    1.13
  -2   6  -5    7.72    1.05
  -2   6  -6  120.19    3.77
  -2   6  -6  116.00    3.84
   2   6   6  115.31    3.74
  -2  -6  -6  110.92    3.86
  -2   6  -6  116.64    3.81
  -2  -6  -7    4.84    0.65
  -2   6  -7    4.35    0.63
   2   6   7    5.52    0.62
  -2   6  -7    4.39    0.63
  -2  -6  -7    5.56    0.68
  -2   8   7   37.90    1.24
   2   8  -7   40.03    1.25
  -2   8   7   38.07    1.25
   2  -8  -7   34.95    1.18
   2   8  -7   32.64    1.15
  -2   8   6    4.98    0.68
   2   8  -6    5.74    0.71
   2   8  -6    6.86    0.77
   2  -8  -6    5.86    0.68
   2   8  -5  173.26    4.69
  -2   8   5  176.02    4.93
   2  -8  -5  178.71    4.88
   2   8  -5  180.33    4.57
   2   8  -5  182.88    5.02
   2   8  -4    1.08    0.60
  -2   8   4    2.46    0.74
   2   8  -4    1.13    0.63
   2   8  -4    0.70    0.53
   2   8  -4    1.00    0.63
   2  -8  -4    1.04    0.63
   2   8  -3  938.90   18.25
   2  -8  -3  962.21   20.81
   2   8  -3  900.06   18.03
   2   8  -3  939.64   17.77
  -2   8   3  935.32   18.12
   2   8  -3  957.67   17.81
   2   8  -3  948.60   20.74
   2  -8  -3  954.81   18.06
   2   8  -2   15.85    1.91
   2   8  -2   19.91    1.56
   2  -8  -2   18.07    2.17
  -2   8   2   17.29    1.45
   2   8  -2   18.99    2.25
  -2   8   2   22.14    1.57
   2   8  -2   19.41    1.54
   2   8  -2   18.24    1.51
   2  -8  -2   17.60    1.46
   2   8  -1  127.03    5.22
   2  -8  -1  130.78    3.95
   2  -8  -1  128.46    5.14
   2   8  -1  137.48    4.07
  -2   8   1  130.92    4.13
  -2   8   1  129.54    4.00
   2   8  -1  138.34    4.23
  -2  -8   0   14.58    1.25
  -2   8   0   12.20    1.17
  -2   8   0   14.14    1.27
   2   8   0   14.00    1.80
   2   8   0   14.36    1.32
  -2   8  -1  656.87   13.11
  -2   8  -1  645.51   12.86
  -2  -8  -1  651.64   12.88
   2   8   1  621.06   12.65
   2   8   1  653.57   15.39
   2   8   1  651.68   13.06
  -2   8  -1  657.32   13.10
  -2  -8  -2  170.11    4.93
  -2   8  -2  172.38    5.00
  -2   8  -2  171.36    4.92
  -2   8  -2  182.38    6.69
  -2   8  -2  161.17    4.83
  -2   8  -2  178.32    5.08
  -2   8  -2  179.59    4.84
   2   8   2  176.29    5.01
  -2  -8  -3  180.55    5.20
  -2   8  -3  177.33    5.15
  -2   8  -3  178.39    5.19
  -2   8  -3  188.87    5.13
  -2   8  -3  183.20    5.24
   2   8   3  188.53    5.27
  -2   8  -3  180.57    5.19
  -2   8  -4    3.07    0.79
  -2  -8  -4    4.93    0.88
  -2   8  -4    2.96    0.74
  -2   8  -4    3.05    0.74
  -2   8  -4    3.02    0.77
  -2   8  -4    2.94    0.73
  -2   8  -4    3.11    0.75
   2   8   4    4.67    0.88
  -2   8  -5   44.99    2.17
   2   8   5   47.63    2.17
  -2   8  -5   46.29    2.09
  -2   8  -5   46.64    2.18
  -2   8  -5   48.91    2.24
  -2   8  -6   29.41    1.37
  -2  -8  -6   29.54    1.30
  -2   8  -6   29.79    1.48
   2   8   6   30.34    1.41
  -2   8  -6   30.62    1.46
   2  10  -5   52.74    1.85
   2 -10  -5   55.76    1.86
  -2  10   5   53.87    1.85
  -2  10   5   55.31    1.69
   2  10  -4   12.92    0.98
   2  10  -4   13.82    1.12
   2 -10  -4   15.26    1.14
  -2  10   4   14.40    0.96
  -2  10   4   14.07    1.10
   2  10  -4   13.72    1.11
   2  10  -3   35.02    1.66
   2  10  -3   30.73    1.80
   2  10  -3   32.75    1.65
   2  10  -3   33.85    1.86
  -2  10   3   31.70    1.81
   2 -10  -3   33.37    1.76
   2 -10  -2   19.51    1.39
   2  10  -2   19.66    1.37
   2  10  -2   19.86    1.54
  -2  10   2   18.74    1.47
   2  10  -2   20.06    1.50
  -2  10   1  473.72   10.36
   2  10  -1  490.21    9.99
   2  10  -1  484.35   10.46
   2  10   0   52.26    2.26
  -2  10   0   49.92    2.40
   2  10   0   46.22    2.34
  -2  10   0   48.84    2.39
   2  10   1   21.43    1.58
  -2  10  -1   20.30    1.43
  -2  10  -1   20.35    1.53
  -2 -10  -1   20.21    1.42
  -2  10  -1   22.78    1.62
   2  10   1   19.49    1.39
   2  10   2  157.95    4.62
  -2  10  -2  150.84    4.31
  -2  10  -2  168.75    4.70
  -2 -10  -2  158.95    4.54
  -2  10  -2  160.18    4.46
  -2  10  -2  162.32    4.72
   2  10   2  161.40    4.32
  -2  10  -3   22.34    1.41
  -2  10  -3   23.79    1.47
  -2 -10  -3   24.09    1.52
   2  10   3   25.24    1.57
  -2  10  -3   25.37    1.54
   2  10   3   22.92    1.41
  -2  10  -3   22.51    1.47
  -2 -10  -4  128.69    3.60
   2  10   4  130.11    3.58
  -2  10  -4  128.04    3.56
  -2  10  -4  118.90    3.42
  -2  10  -4  124.14    3.52
   2  10   4  124.84    3.44
  -2  10  -4  131.31    3.55
  -2  10  -5    8.77    0.67
   2  10   5    7.94    0.66
  -2  10  -5   10.49    0.75
   2  10   5    8.24    0.67
  -2  12   3  163.12    3.54
   2  12  -3  164.96    3.53
  -2  12   2   18.25    0.97
   2  12  -2   17.78    1.02
   2  12  -2   17.24    0.92
  -2  12   2   17.65    1.01
  -2  12   1   89.97    2.52
   2  12  -1   86.51    2.63
  -2  12   1   85.42    2.63
   2  12  -1   85.58    2.36
  -2  12   0   19.11    1.16
   2  12   0   18.47    1.15
  -2  12   0   19.59    1.08
  -2  12  -1  149.92    3.63
   2  12   1  152.82    3.80
  -2  12  -1  147.50    3.77
  -2  12  -2    6.65    0.62
  -2  12  -2    6.54    0.60
  -2 -12  -2    5.17    0.58
   2  12   2    6.26    0.61
  -2  12  -3    7.24    0.56
   2  12   3    7.64    0.57
   3   1  -8   35.75    1.70
   3  -1  -8   36.52    1.74
   3   1  -7  122.34    4.00
   3  -1  -7  116.82    3.94
  -3   1   7  127.47    3.90
   3   1  -7  122.92    3.80
   3  -1  -6   64.11    2.81
   3   1  -6   65.65    2.81
   3   1  -5   18.03    1.71
   3   1  -5   18.29    1.90
   3  -1  -5   18.29    1.92
   3   1  -4   17.90    1.57
   3  -1  -4   16.34    1.57
   3  -1  -4   15.22    1.17
   3   1  -4   14.01    1.31
   3   1  -3    5.84    0.81
   3  -1  -3    6.47    0.68
   3   1  -3    4.99    0.71
   3  -1  -3    5.62    0.83
   3   1  -2  210.82    4.75
   3  -1  -2  208.05    4.60
   3   1  -2  201.51    4.78
   3   1  -2  209.12    3.93
   3   1  -1   39.30    1.24
   3  -1  -1   38.07    1.36
   3   1  -1   40.91    1.26
   3   1   0  966.76   16.49
   3  -1   0  965.46   16.30
  -3   1  -1 1030.96   18.38
  -3  -1  -1 1074.30   17.86
  -3   1  -1 1052.94   18.16
  -3   1  -1 1066.81   18.16
   3   1   1 1103.02   18.14
  -3   1  -2  316.40    6.61
  -3  -1  -2  322.64    5.84
  -3   1  -2  336.49    6.74
  -3  -1  -2  345.15    6.95
  -3  -1  -3   87.50    3.18
  -3   1  -3   84.05    3.04
  -3   1  -4   10.44    1.25
  -3  -1  -4    7.83    1.15
  -3   1  -5  382.60    8.53
  -3  -1  -5  371.53    8.40
  -3   1  -5  375.09    8.27
  -3  -1  -5  380.59    8.40
  -3   1  -5  386.16    8.62
  -3  -1  -5  372.11    8.36
  -3   1  -5  389.10    8.43
  -3   1  -5  373.29   10.01
  -3  -1  -5  379.54   10.18
  -3   1  -5  382.21    8.52
  -3  -1  -6  106.35    3.71
  -3   1  -6  103.91    3.78
  -3  -1  -6  110.45    3.68
  -3   1  -6  103.96    3.55
  -3   1  -6  110.96    3.80
  -3  -1  -6  109.98    3.86
  -3   1  -6  105.97    3.74
  -3  -1  -6  105.96    3.71
  -3  -1  -7   41.47    2.12
  -3   1  -7   42.87    2.09
  -3   1  -7   44.30    2.15
  -3  -1  -7   39.49    1.92
  -3   1  -7   40.78    1.97
  -3   1  -7   42.93    2.12
  -3  -1  -7   42.27    2.08
  -3  -1  -8    3.78    0.52
  -3   1  -8    4.12    0.54
  -3   1  -8    3.75    0.52
  -3  -1  -8    3.47    0.50
   3   3  -8   42.87    1.66
   3  -3  -8   40.03    1.76
   3   3  -8   43.77    1.70
   3   3  -7   67.48    2.54
   3  -3  -7   62.54    2.48
   3   3  -7   63.91    2.69
   3  -3  -7   67.56    2.78
  -3   3   7   67.65    2.61
   3   3  -7   69.70    2.74
   3   3  -6  237.53    6.22
   3  -3  -6  230.50    6.19
   3   3  -6  236.28    6.06
  -3   3   6  247.55    6.29
   3   3  -5  204.75    5.36
   3  -3  -5  209.40    7.27
   3  -3  -5  206.36    5.44
   3  -3  -5  195.93    5.18
   3   3  -5  201.55    6.91
   3   3  -5  205.10    5.37
  -3   3   5  211.37    5.56
   3  -3  -4  419.57   10.35
   3  -3  -4  408.80    9.63
   3   3  -4  408.04    9.47
   3   3  -4  403.05    9.96
   3   3  -3  174.53    5.04
  -3   3   3  191.78    4.21
   3   3  -3  182.30    5.14
   3  -3  -3  163.62    4.89
   3   3  -3  165.28    4.77
   3  -3  -3  162.17    5.22
  -3   3   2 1160.91   19.58
   3   3  -2 1136.67   20.30
   3   3  -2 1076.42   20.17
   3   3  -2 1094.38   20.20
   3  -3  -2 1109.13   20.36
  -3   3   1 2184.37   36.38
   3   3  -1 2179.77   36.76
   3  -3  -1 2086.91   36.74
   3  -3   0  177.72    4.19
  -3   3   0  172.66    4.15
   3   3   0  181.46    4.30
   3   3   0  173.44    4.00
  -3   3  -1  557.02   10.02
   3   3   1  554.78   10.76
   3  -3   1  542.56    9.63
  -3   3  -1  533.77   10.75
  -3  -3  -1  545.41   10.85
   3   3   1  531.78   10.62
  -3   3  -2  718.54   14.11
   3   3   2  753.74   14.16
  -3   3  -2  764.66   12.84
  -3   3  -2  717.20   14.25
   3  -3   2  757.58   13.36
  -3   3  -2  725.80   14.15
  -3   3  -3    8.00    0.99
  -3   3  -3    8.13    0.99
  -3  -3  -3    8.17    1.14
  -3  -3  -4    8.63    1.30
  -3   3  -4    7.57    1.22
  -3   3  -5  127.32    3.97
  -3   3  -5  120.61    4.12
  -3   3  -5  120.54    5.14
  -3   3  -5  124.67    3.88
  -3  -3  -5  128.54    4.12
  -3   3  -5  124.84    3.83
  -3   3  -5  129.17    4.17
  -3   3  -5  125.65    3.97
  -3   3  -5  123.10    3.98
  -3  -3  -5  131.60    5.55
  -3   3  -6   49.63    2.42
  -3   3  -6   50.88    2.60
  -3  -3  -6   54.13    2.58
  -3   3  -6   52.15    2.56
  -3   3  -6   55.56    2.47
  -3  -3  -7  242.87    6.11
  -3   3  -7  250.60    5.81
  -3   3  -7  247.87    6.20
  -3  -3  -7  241.16    6.11
  -3   3  -7  254.39    6.16
  -3  -3  -8    7.42    0.70
  -3   3  -8    7.01    0.66
  -3  -3  -8    8.47    0.69
   3  -5  -8    0.39    0.37
  -3   5   8    0.35    0.32
   3   5  -8    0.12    0.34
   3   5  -7   59.50    2.26
  -3   5   7   61.77    2.23
   3   5  -7   58.63    2.25
   3   5  -7   55.14    2.38
   3  -5  -7   60.41    2.41
   3   5  -6   45.78    2.26
   3   5  -6   46.10    2.22
   3  -5  -6   40.48    2.21
   3  -5  -6   42.42    2.10
  -3   5   6   46.78    2.27
   3   5  -6   44.63    2.21
   3  -5  -5  225.57    7.41
   3  -5  -5  213.60    5.73
   3   5  -5  211.00    5.74
   3   5  -5  208.90    5.63
   3  -5  -5  216.45    5.79
  -3   5   5  213.47    5.81
   3  -5  -4   21.63    2.04
   3   5  -4   19.68    1.39
   3   5  -4   21.42    1.47
   3   5  -4   23.30    1.53
  -3   5   4   21.99    1.56
   3   5  -4   19.23    1.84
   3   5  -4   24.97    1.62
   3  -5  -4   23.08    1.52
   3  -5  -4   22.76    1.56
   3  -5  -4   17.42    2.17
   3   5  -4   20.83    2.18
   3   5  -3  907.18   18.40
   3  -5  -3  915.47   18.50
   3   5  -3  918.03   18.45
   3   5  -3  879.64   17.93
   3   5  -2 1007.02   19.46
   3  -5  -2 1013.76   19.63
   3   5  -2  996.08   19.34
  -3   5   1   10.03    0.94
   3   5  -1    8.07    0.98
   3  -5  -1    7.91    0.96
   3   5   0   99.77    3.59
  -3   5   0   95.82    3.34
   3   5   0  106.86    3.02
   3  -5   0  110.89    3.48
  -3   5   0  104.90    3.42
  -3  -5   0  107.22    3.37
  -3   5  -1  410.55    9.29
  -3   5  -1  399.38    8.61
   3   5   1  413.15    9.39
   3  -5   1  423.20    8.68
  -3  -5  -1  424.76    9.36
   3   5   1  425.30    8.68
  -3   5  -2  630.40   13.30
  -3  -5  -2  624.29   13.38
   3   5   2  609.38   12.63
   3   5   2  627.96   13.22
  -3   5  -2  615.39   13.11
   3   5   3  198.34    5.98
  -3   5  -3  205.25    6.28
  -3  -5  -3  196.51    6.66
  -3  -5  -4   19.26    2.18
  -3   5  -4   22.36    1.58
  -3  -5  -4   19.28    1.44
  -3   5  -4   19.83    1.48
  -3   5  -4   19.97    1.43
  -3   5  -4   20.92    2.10
  -3   5  -4   20.88    1.51
   3   5   4   18.39    1.83
  -3  -5  -4   22.55    1.64
  -3   5  -4   22.34    1.54
  -3   5  -5  350.97    8.48
   3   5   5  361.00   10.26
  -3   5  -5  352.15    8.26
  -3  -5  -5  358.61    7.99
  -3   5  -5  356.61    8.23
  -3  -5  -5  343.54    8.45
  -3   5  -5  360.99    8.46
  -3   5  -5  353.59    8.26
  -3  -5  -6    2.06    0.72
  -3   5  -6    0.52    0.58
  -3   5  -6    1.72    0.69
  -3   5  -6    0.95    0.56
  -3   5  -7  305.41    6.87
   3   5   7  308.00    6.65
  -3   5  -7  322.06    6.90
  -3  -5  -7  318.50    6.90
  -3   5  -8    2.92    0.35
   3   7  -7   63.00    2.07
  -3   7   7   61.08    1.99
  -3   7   6   61.40    2.46
   3  -7  -6   62.17    2.38
   3   7  -6   61.25    2.45
   3   7  -6   60.27    2.28
   3  -7  -6   56.51    2.37
  -3   7   6   63.58    2.40
   3  -7  -5    7.98    0.99
   3   7  -5   10.68    1.18
  -3   7   5    9.86    1.12
   3   7  -5    9.86    1.05
  -3   7   5   10.52    1.15
   3  -7  -5   10.06    1.14
   3   7  -4  100.83    3.70
   3  -7  -4  104.54    3.66
   3   7  -4   97.74    3.55
   3   7  -4   98.31    3.47
   3  -7  -4  102.35    3.60
   3   7  -4   98.84    3.41
  -3   7   4   97.65    3.59
  -3   7   4  100.96    3.64
   3   7  -3  227.93    7.38
  -3   7   3  252.20    6.32
   3   7  -3  235.48    6.19
   3   7  -3  249.41    6.04
   3   7  -3  244.12    6.05
  -3   7   3  245.17    6.31
   3  -7  -3  251.99    8.07
   3   7  -3  245.53    6.32
   3  -7  -3  240.42    6.21
   3   7  -3  239.04    7.86
  -3   7   2  380.82    8.32
   3   7  -2  356.82    9.60
   3  -7  -2  372.29    9.93
   3   7  -2  369.28    9.84
   3   7  -2  376.73    8.29
  -3   7   2  358.92    8.20
   3  -7  -2  360.47    8.09
   3   7  -1    5.57    1.11
   3  -7  -1    4.88    0.97
   3   7   0    0.30    0.63
  -3   7   0    1.15    0.67
   3  -7   0    1.60    0.67
   3   7   1   11.92    1.56
  -3   7  -1   10.19    1.32
  -3   7  -2  553.61   11.54
  -3   7  -2  597.14   11.82
  -3   7  -2  571.98   13.51
  -3   7  -2  579.50   11.66
  -3   7  -2  558.14   11.61
  -3  -7  -2  562.10   11.62
  -3   7  -2  593.75   11.75
  -3   7  -2  558.60   11.46
   3   7   2  564.64   11.61
  -3  -7  -3    5.92    1.57
  -3   7  -3    7.96    1.08
   3   7   3    7.52    1.07
  -3   7  -3    5.74    0.91
  -3  -7  -3    7.74    0.97
  -3   7  -3    5.70    0.96
  -3   7  -3    5.70    0.94
  -3   7  -3    8.07    1.07
  -3   7  -3    5.13    1.63
  -3   7  -4    9.68    1.12
  -3  -7  -4    7.97    1.08
  -3   7  -4    8.41    1.05
   3   7   4    6.70    0.97
  -3   7  -4    7.79    1.08
  -3   7  -4    9.70    1.11
  -3   7  -4    8.57    1.06
  -3  -7  -4    8.92    1.10
  -3   7  -4    8.51    1.03
  -3   7  -5  213.47    5.67
  -3   7  -5  209.58    5.59
  -3  -7  -5  206.08    5.80
  -3   7  -5  200.11    5.50
   3   7   5  216.35    5.59
  -3   7  -5  206.10    5.54
  -3   7  -6   20.87    1.37
   3   7   6   20.60    1.27
  -3   7  -6   22.22    1.39
  -3   7  -6   18.86    1.30
  -3  -7  -6   20.42    1.17
  -3   7  -7   44.80    1.51
   3   7   7   42.18    1.46
   3   7   7   45.11    1.41
  -3   7  -7   47.70    1.60
  -3  -7  -7   46.81    1.60
   3   9  -6   69.18    2.00
   3   9  -6   66.66    2.05
  -3   9   6   69.08    2.04
   3   9  -5    1.21    0.52
   3   9  -5    0.74    0.49
   3  -9  -5    0.97    0.46
   3   9  -5    0.54    0.35
  -3   9   5    0.46    0.42
   3   9  -4    5.81    0.76
  -3   9   4    5.26    0.89
   3  -9  -4    8.00    1.01
   3   9  -4    6.14    0.87
   3   9  -4    7.11    0.93
   3   9  -3   13.31    1.27
   3   9  -3   13.16    1.28
   3   9  -3   13.94    1.19
   3   9  -3   14.03    1.20
   3  -9  -3   12.52    1.22
  -3   9   3   13.14    1.27
  -3   9   3   13.61    1.18
  -3   9   2  225.50    6.07
   3  -9  -2  225.12    5.88
   3   9  -2  232.36    6.18
  -3   9   2  240.11    5.95
   3   9  -2  239.83    5.81
  -3   9   1   34.17    1.92
  -3   9   1   33.56    2.00
   3  -9  -1   38.07    1.92
   3   9  -1   36.74    2.06
  -3   9   0   51.26    2.33
  -3   9   0   52.46    2.49
   3   9   0   50.97    2.44
  -3   9   0   51.85    2.43
   3   9   1    0.75    0.56
  -3   9  -1    0.43    0.49
   3   9   1    0.36    0.51
  -3   9  -1    0.43    0.60
  -3  -9  -1    1.08    0.59
  -3   9  -1    0.94    0.66
  -3   9  -2   65.99    2.71
  -3   9  -2   68.09    2.89
  -3  -9  -2   68.66    2.85
   3   9   2   66.54    2.74
  -3   9  -2   64.83    2.85
  -3   9  -2   67.70    2.80
  -3   9  -2   70.19    2.72
   3   9   2   67.48    2.82
  -3   9  -3  113.53    3.77
  -3   9  -3  121.74    3.81
  -3  -9  -3  119.55    3.96
  -3   9  -3  124.34    3.98
  -3   9  -3  125.33    3.97
   3   9   3  124.70    3.95
   3   9   3  120.84    3.91
  -3   9  -3  127.09    4.05
  -3   9  -4    9.57    1.02
   3   9   4    7.79    0.90
  -3  -9  -4    8.48    0.99
   3   9   4    8.95    0.95
  -3   9  -4    9.66    1.02
  -3   9  -4    8.91    0.98
  -3   9  -4    8.53    0.96
  -3  -9  -5   10.29    0.88
   3   9   5   11.08    0.93
  -3   9  -5    9.36    0.87
   3   9   5   11.21    0.87
  -3   9  -5   11.20    0.93
  -3   9  -6    4.89    0.52
   3   9   6    5.37    0.46
   3   9   6    5.61    0.57
  -3  -9  -6    5.98    0.53
   3  11  -4   48.71    1.71
   3 -11  -4   48.84    1.64
  -3  11   4   47.96    1.67
   3  11  -3    3.88    0.61
   3 -11  -3    4.14    0.57
  -3  11   3    3.63    0.60
   3  11  -3    3.67    0.60
   3  11  -2  256.20    6.02
  -3  11   2  259.22    6.04
   3  11  -2  261.24    6.08
   3 -11  -2  261.07    5.64
   3  11  -1   50.57    2.16
  -3  11   1   50.49    2.19
   3  11  -1   51.10    2.24
  -3  11   1   48.16    2.15
  -3  11   0   16.86    1.30
  -3  11   0   18.03    1.30
   3  11   0   17.72    1.33
  -3  11  -1   70.92    2.64
   3  11   1   67.61    2.58
  -3  11  -1   68.98    2.64
  -3  11  -1   70.73    2.41
  -3  11  -2  106.12    3.20
   3  11   2   98.79    3.11
  -3  11  -2   97.32    2.93
  -3  11  -2  106.47    3.20
  -3  11  -3   37.43    1.61
  -3  11  -3   36.97    1.58
   3  11   3   39.44    1.61
  -3  11  -3   38.75    1.54
   3  11   3   40.42    1.46
   3  11   4   47.52    1.52
   3  11   4   44.94    1.38
  -4   0   8   75.76    2.34
   4   0  -8   76.25    2.65
   4   0  -7   -1.07    0.61
   4   0  -6  184.96    5.27
   4   0  -5    0.02    0.83
   4   0  -5    0.03    0.75
   4   0  -4   47.57    2.53
   4   0  -3    1.41    0.36
   4   0  -3    0.19    0.37
   4   0  -2  924.88   16.46
   4   0  -2  919.26   16.08
   4   0  -1    0.58    0.22
   4   0   0  504.99    8.95
   4   0   0  510.18    9.27
  -4   0  -1    0.10    0.22
   4   0   1    1.10    0.17
  -4   0  -1    1.47    0.23
   4   0   1    0.19    0.26
  -4   0  -2    4.93    0.57
  -4   0  -2    4.17    0.48
  -4   0  -3    0.24    0.41
  -4   0  -4  800.53   16.33
  -4   0  -5    1.31    0.60
  -4   0  -5    0.07    0.63
  -4   0  -5   -0.05    0.76
  -4   0  -5    0.17    0.81
  -4   0  -5    1.05    0.65
  -4   0  -5    1.83    0.59
  -4   0  -6    6.35    0.97
  -4   0  -6    9.15    1.13
  -4   0  -6    6.07    0.87
  -4   0  -6    5.94    0.90
  -4   0  -7    0.23    0.52
  -4   0  -7   -0.01    0.52
  -4   0  -7   -0.66    0.50
  -4   0  -8   16.10    0.96
  -4   2   8   12.54    0.84
   4   2  -8   12.50    0.86
   4   2  -8   10.51    0.91
   4  -2  -8   11.56    0.98
   4   2  -7  279.05    6.68
   4   2  -7  276.57    6.80
   4  -2  -7  274.47    6.79
  -4   2   7  282.37    6.74
   4   2  -6    0.42    0.62
   4  -2  -6    1.39    0.62
   4  -2  -5    3.53    0.81
   4  -2  -5    2.52    1.11
   4   2  -5    4.01    0.72
   4   2  -5    3.65    1.14
   4   2  -5    2.71    0.95
   4  -2  -4  195.29    6.09
   4   2  -4  192.37    5.84
   4  -2  -4  194.67    5.39
   4   2  -4  192.42    5.67
   4   2  -3    0.44    0.39
   4   2  -3    1.20    0.52
   4  -2  -3    1.04    0.59
   4  -2  -3    1.41    0.47
   4   2  -2  222.44    5.08
   4  -2  -2  215.93    5.27
   4   2  -2  209.61    5.21
   4   2  -2  214.08    5.03
   4   2  -1  529.26    9.58
   4   2  -1  517.53    9.52
   4  -2  -1  524.60    9.92
   4   2  -1  494.79    9.83
  -4   2   0   11.12    0.80
   4   2   0   11.89    0.80
   4   2   0   11.52    0.81
   4  -2   0   11.36    0.58
   4   2   1   66.24    2.06
   4  -2   1   65.75    1.85
  -4   2  -1   63.77    2.18
  -4   2  -1   64.41    1.93
   4   2   1   65.07    2.24
  -4   2  -1   66.64    1.97
  -4   2  -2  301.60    6.56
  -4   2  -2  300.42    6.44
   4   2   2  309.85    6.29
  -4   2  -2  292.57    6.38
  -4   2  -3  156.52    4.47
  -4   2  -3  156.65    4.53
  -4  -2  -3  153.31    4.72
  -4   2  -4    2.40    0.73
  -4  -2  -4    1.88    0.86
  -4  -2  -5  377.68    8.37
  -4   2  -5  376.88    8.77
  -4  -2  -5  366.04   10.20
  -4  -2  -5  392.31    8.63
  -4  -2  -5  401.39    8.51
  -4   2  -5  380.12    8.62
  -4   2  -5  380.91    8.49
  -4   2  -5  379.35    8.35
  -4   2  -5  365.68   10.07
  -4   2  -5  362.65    8.26
  -4   2  -5  390.81    8.74
  -4   2  -6   11.78    1.25
  -4  -2  -6   12.67    1.20
  -4   2  -6   12.48    1.33
  -4  -2  -6   12.37    1.31
  -4  -2  -6   10.59    1.07
  -4   2  -6   10.54    1.08
  -4  -2  -6   14.83    1.36
  -4   2  -6   11.26    1.22
  -4  -2  -7   70.90    2.74
  -4   2  -7   71.90    2.85
  -4   2  -7   70.55    2.69
  -4  -2  -7   74.18    2.86
  -4   2  -7   76.22    2.89
  -4   2  -8   17.90    1.00
  -4  -2  -8   19.48    1.03
  -4  -2  -8   18.26    1.01
   4   4  -8   29.20    1.28
   4  -4  -8   30.18    1.35
   4   4  -8   30.73    1.31
   4   4  -7   90.25    2.87
   4  -4  -7   83.85    3.03
   4   4  -7   86.36    3.01
  -4   4   7   82.47    2.91
   4   4  -6  229.28    5.82
   4  -4  -6  215.14    5.61
   4  -4  -6  222.01    5.91
   4   4  -6  217.22    5.87
  -4   4   6  222.44    5.95
   4   4  -5  184.58    5.13
   4   4  -5  191.07    5.15
   4  -4  -5  203.66    6.62
   4   4  -5  175.28    6.59
   4  -4  -5  182.18    7.00
   4  -4  -5  188.06    5.13
   4  -4  -5  189.07    5.20
  -4   4   5  186.72    5.32
   4   4  -4  420.26   10.51
   4  -4  -4  419.17   10.34
   4  -4  -4  421.47   10.87
   4   4  -4  424.30   10.21
   4   4  -3  268.78    7.06
   4  -4  -3  261.49    7.40
   4  -4  -3  261.55    7.11
   4   4  -3  269.10    7.12
   4   4  -3  275.94    7.08
  -4   4   2 2556.52   43.71
   4   4  -2 2610.39   44.53
   4  -4  -2 2635.69   44.78
   4   4  -2 2608.38   44.45
   4   4  -2 2481.38   44.54
  -4   4   1   25.16    1.41
   4  -4  -1   25.40    1.59
   4   4  -1   24.72    1.57
  -4   4   0  774.85   15.18
   4  -4   0  803.28   15.19
   4   4   0  811.97   15.46
   4  -4   1    0.52    0.39
   4   4   1    0.37    0.36
   4   4   1    0.76    0.43
  -4   4  -1    0.68    0.46
  -4   4  -2   96.52    3.37
   4   4   2   92.65    3.36
  -4   4  -2   97.25    3.56
  -4   4  -2   92.77    3.35
   4   4   2   92.72    3.40
   4  -4   2  104.55    2.96
   4   4   3  902.04   17.87
  -4   4  -3  872.59   17.58
  -4  -4  -3  875.92   18.19
  -4   4  -3  885.09   17.62
  -4   4  -3  875.77   17.81
  -4   4  -4  128.19    3.89
  -4  -4  -4  126.96    5.28
  -4   4  -4  134.40    4.10
  -4   4  -4  128.92    3.93
  -4  -4  -4  134.42    4.13
  -4   4  -4  124.38    3.80
  -4   4  -4  124.13    4.94
  -4   4  -4  127.12    3.91
   4   4   4  123.20    5.04
  -4   4  -4  124.94    3.90
  -4   4  -4  128.12    3.95
  -4   4  -4  133.03    4.13
  -4   4  -5    6.03    0.96
  -4   4  -5   10.57    1.13
  -4  -4  -5    9.74    2.01
  -4   4  -5    6.88    0.97
  -4   4  -5    8.10    1.03
  -4   4  -5    7.17    1.08
  -4   4  -5    7.68    1.66
   4   4   5    7.75    1.49
  -4  -4  -5    7.93    1.05
  -4   4  -5    6.72    0.94
  -4   4  -6    7.66    0.97
  -4   4  -6    6.86    1.02
  -4  -4  -6    8.46    0.90
  -4   4  -6    8.02    1.07
  -4  -4  -6   10.86    1.20
  -4   4  -6    7.81    0.99
  -4  -4  -7  505.70   10.34
  -4   4  -7  509.93   10.40
  -4  -4  -7  503.71   10.36
  -4   4  -7  511.93   10.34
  -4   4  -8  105.64    2.59
  -4  -4  -8  103.77    2.55
   4   6  -7    9.05    0.79
   4   6  -7    9.44    0.89
   4   6  -7    8.35    0.75
   4  -6  -7    9.95    0.84
  -4   6   7    9.72    0.78
  -4   6   7    9.18    0.86
   4  -6  -7   10.41    0.76
   4   6  -6  192.10    5.15
   4  -6  -6  195.10    5.21
   4   6  -6  204.17    5.27
  -4   6   6  202.61    5.29
   4  -6  -6  187.30    5.05
   4   6  -5   13.30    1.32
   4   6  -5   13.09    1.18
   4  -6  -5   12.92    1.26
   4  -6  -5   13.13    1.24
  -4   6   5   13.23    1.32
   4   6  -4 2730.14   46.99
   4   6  -4 2721.49   46.79
   4  -6  -4 2672.73   46.86
   4   6  -4 2668.16   46.68
  -4   6   4 2691.89   46.98
   4   6  -4 2744.31   46.51
   4  -6  -4 2744.59   50.28
   4  -6  -4 2761.75   46.73
   4  -6  -4 2691.29   49.49
   4   6  -3    4.09    1.01
   4   6  -3    3.82    0.75
   4  -6  -3    5.47    1.16
  -4   6   3    4.92    0.80
   4  -6  -3    6.17    0.86
   4   6  -3    5.57    1.14
  -4   6   3    4.83    0.79
   4  -6  -2  823.40   17.45
   4   6  -2  864.82   17.39
   4   6  -2  823.16   17.32
   4   6  -1   47.56    2.67
  -4   6   1   45.42    2.27
   4  -6  -1   43.29    2.55
  -4   6   0 1619.61   29.29
   4  -6   0 1662.04   29.33
   4   6   1    1.70    0.71
   4  -6   1    3.06    0.72
  -4   6  -1    2.79    0.75
  -4   6  -2  428.05   10.82
   4   6   2  457.40   10.96
  -4   6  -2  452.37   10.79
  -4   6  -3   44.37    2.18
  -4   6  -3   46.84    2.25
  -4  -6  -3   46.82    2.20
  -4   6  -3   47.81    2.99
  -4   6  -3   47.95    2.22
  -4  -6  -3   43.24    2.33
  -4  -6  -3   46.46    3.31
  -4   6  -3   45.51    2.21
   4   6   3   47.25    2.23
  -4   6  -3   42.94    2.10
  -4   6  -3   43.79    2.09
  -4   6  -4   15.77    1.42
  -4   6  -4   17.49    1.46
  -4   6  -4   15.52    1.37
  -4  -6  -4   15.87    1.36
  -4   6  -4   16.67    1.40
  -4   6  -4   18.38    1.48
  -4  -6  -4   16.46    1.50
  -4   6  -4   17.33    1.45
   4   6   4   19.29    1.51
  -4  -6  -4   16.71    2.41
   4   6   5   13.31    1.25
  -4   6  -5   11.22    1.19
  -4   6  -5    9.95    1.17
  -4   6  -5   10.30    1.15
  -4   6  -5   10.63    1.21
  -4   6  -5    9.82    1.14
  -4  -6  -5    9.52    1.20
  -4   6  -6    9.54    1.04
   4   6   6   12.02    1.04
  -4  -6  -6   10.97    1.14
  -4  -6  -6   12.83    1.00
  -4   6  -6    9.91    1.09
  -4   6  -6   11.02    1.07
  -4   6  -7    1.13    0.40
   4   6   7    0.92    0.39
   4   6   7    2.07    0.40
  -4  -6  -7    1.27    0.44
   4   8  -7   47.23    1.41
   4   8  -6   27.29    1.43
  -4   8   6   29.00    1.46
   4  -8  -6   29.67    1.44
   4   8  -6   31.92    1.38
   4   8  -5   29.00    1.73
   4   8  -5   29.85    1.58
  -4   8   5   29.96    1.73
   4  -8  -5   31.69    1.77
  -4   8   5   29.21    1.73
   4  -8  -4    1.32    0.65
   4   8  -4    1.48    0.61
   4   8  -4    1.17    0.71
   4   8  -4    1.20    0.56
  -4   8   4    1.45    0.68
  -4   8   4    0.50    0.61
   4   8  -3  323.37    7.85
   4   8  -3  306.20    7.56
  -4   8   3  319.06    7.71
   4  -8  -3  303.75    7.51
  -4   8   3  314.38    7.64
   4   8  -2  151.80    5.98
  -4   8   2  142.22    4.39
   4  -8  -2  143.05    4.31
   4  -8  -2  148.10    5.97
   4   8  -2  139.62    5.80
  -4   8   2  149.42    4.41
   4   8  -2  142.15    4.43
   4   8  -1   30.97    2.56
   4  -8  -1   33.00    2.67
   4  -8  -1   30.70    1.81
   4   8  -1   29.43    1.86
  -4   8   1   31.24    1.86
  -4   8   1   30.90    1.84
   4   8   0  108.23    4.96
  -4  -8   0  107.13    3.53
  -4   8   0  112.60    3.75
   4   8   0  105.69    3.63
  -4   8   0  111.57    3.66
  -4   8   0  107.65    4.55
   4   8   0  108.05    3.48
   4  -8   0  115.91    4.67
  -4   8  -1    2.35    0.93
  -4   8  -1    2.29    0.72
   4   8   1    1.07    1.18
  -4   8  -1    3.51    0.85
  -4  -8  -1    2.55    0.86
  -4   8  -1    2.62    0.80
  -4   8  -1    1.23    0.76
   4   8   1    2.22    0.66
   4   8   1    2.13    0.79
  -4   8  -2   73.50    3.03
  -4   8  -2   72.99    3.05
   4   8   2   72.74    2.96
  -4   8  -2   81.75    3.11
  -4   8  -2   73.66    4.10
  -4   8  -2   76.48    2.95
   4   8   2   72.44    2.91
  -4   8  -2   70.71    2.82
  -4   8  -3  300.80    7.25
   4   8   3  305.95    7.30
  -4   8  -3  307.51    7.44
  -4   8  -3  314.89    7.37
  -4   8  -3  299.73    7.40
  -4   8  -3  296.51    7.29
  -4   8  -4    0.64    0.50
  -4   8  -4    0.22    0.52
  -4   8  -4    1.16    0.59
  -4  -8  -4    0.80    0.53
  -4   8  -4    0.30    0.50
  -4   8  -4    0.59    0.52
   4   8   4    0.87    0.54
  -4  -8  -5   60.46    2.36
  -4   8  -5   59.66    2.42
   4   8   5   64.69    2.53
  -4   8  -5   61.92    2.47
  -4   8  -5   61.56    2.27
  -4   8  -5   60.80    2.47
   4   8   5   65.50    2.42
  -4   8  -6    2.57    0.44
   4   8   6    2.27    0.43
  -4   8  -6    2.08    0.50
   4   8   6    2.10    0.44
  -4   8  -6    2.58    0.47
  -4  -8  -6    2.68    0.46
   4  10  -5   17.03    0.99
  -4  10   5   17.21    0.95
   4 -10  -4  272.58    6.11
   4  10  -4  279.38    6.28
  -4  10   4  271.74    6.12
   4  10  -4  273.02    6.12
   4  10  -3   98.97    3.39
   4  10  -3  102.51    3.32
  -4  10   3   96.61    3.27
   4 -10  -3  101.70    3.22
  -4  10   3  104.79    3.06
   4  10  -2   69.24    2.82
   4 -10  -2   68.37    2.54
   4  10  -2   67.07    2.77
  -4  10   2   64.62    2.54
  -4  10   2   63.39    2.65
   4  10  -2   64.78    2.70
   4  10  -1    8.15    1.00
  -4  10   1    8.33    1.01
  -4  10   1    6.90    0.98
  -4  10   1    8.45    0.94
  -4  10   0  315.49    7.49
  -4  10   0  306.07    7.10
  -4  10   0  308.48    7.36
   4  10   0  312.74    7.36
   4  10   1   44.49    2.00
   4  10   1   44.50    2.19
  -4  10  -1   44.40    2.25
  -4  10  -1   44.46    2.18
  -4  10  -1   43.86    2.13
  -4  10  -2  108.95    3.58
  -4  10  -2  112.31    3.57
  -4  10  -2  108.61    3.27
   4  10   2  112.44    3.56
   4  10   2  107.28    3.39
  -4  10  -2  108.76    3.64
  -4  10  -3    0.54    0.55
  -4  10  -3    0.57    0.48
  -4 -10  -3    0.11    0.44
   4  10   3   -0.76    0.50
  -4  10  -3    0.20    0.46
  -4 -10  -3    0.00    0.45
  -4  10  -3    0.37    0.44
   4  10   3    0.81    0.53
  -4  10  -3    0.10    0.45
  -4  10  -4    6.02    0.64
   4  10   4    5.27    0.65
   4  10   4    5.37    0.69
  -4  10  -4    6.74    0.71
  -4  10  -4    5.66    0.71
  -4  10  -5   17.64    0.91
   4  10   5   18.88    0.91
   4  12  -3   15.47    0.74
  -4  12   3   14.30    0.72
   4  12  -2   80.98    2.06
  -4  12   2   80.06    2.11
   4  12  -2   78.57    2.05
  -4  12   2   80.78    2.09
   4  12  -1   78.12    2.28
  -4  12   1   80.72    2.39
   4  12  -1   78.32    2.32
  -4  12   1   79.47    2.36
  -4  12   0   50.49    1.82
   4  12   0   49.16    1.80
   4  12   0   49.18    1.67
  -4  12   0   47.88    1.77
  -4  12  -1   70.75    2.13
   4  12   1   75.74    2.18
  -4  12  -1   70.39    2.18
  -4  12  -2   10.01    0.71
  -4  12  -2    8.50    0.67
   4  12   2    9.04    0.66
  -5   1   8   10.56    0.82
   5  -1  -8    8.78    0.87
   5   1  -8    9.69    0.88
  -5  -1   8    9.35    0.77
  -5   1   7  289.35    7.02
   5  -1  -7  292.10    7.04
   5   1  -7  292.39    7.07
   5  -1  -6   70.53    2.93
   5   1  -6   72.61    3.00
   5  -1  -5   83.25    4.04
   5  -1  -5   78.44    2.96
   5   1  -5   85.29    4.04
   5   1  -5   75.52    3.78
   5   1  -5   85.68    3.06
   5  -1  -4  123.74    4.45
   5  -1  -4  122.71    3.74
   5   1  -4  126.10    4.40
   5   1  -4  123.43    4.42
   5  -1  -3   14.49    1.05
   5  -1  -3   12.77    1.15
   5   1  -3   13.59    1.13
   5   1  -3   12.02    1.17
   5   1  -2  448.16    8.84
   5  -1  -2  464.69    9.01
   5   1  -2  465.78    9.38
   5  -1  -2  455.70    9.02
   5   1  -1   68.46    1.76
   5   1  -1   70.79    2.23
   5  -1  -1   65.39    1.82
   5  -1   0  924.59   16.58
   5   1   0  959.54   16.93
   5   1   0  971.03   16.62
  -5   1  -1   86.78    2.57
  -5  -1  -1   86.75    2.30
  -5   1  -1   88.98    2.08
   5  -1   1   88.91    2.53
   5   1   1   86.31    2.72
  -5  -1  -1   80.73    2.17
   5   1   1   89.04    2.24
  -5  -1  -2  152.86    3.84
  -5  -1  -2  146.18    3.26
  -5   1  -2  148.61    3.69
  -5   1  -2  152.03    3.86
  -5   1  -3   35.31    1.75
  -5   1  -3   33.06    1.80
  -5  -1  -3   31.94    1.84
  -5  -1  -4  347.63    8.68
  -5   1  -4  340.37    8.55
  -5   1  -5  270.41    6.70
  -5  -1  -5  255.68    6.37
  -5  -1  -5  263.18    6.55
  -5  -1  -5  255.89    6.35
  -5   1  -5  265.74    6.40
  -5  -1  -5  248.85    7.80
  -5   1  -5  255.81    6.67
  -5  -1  -5  259.54    6.67
  -5   1  -5  255.08    7.79
  -5   1  -5  266.25    6.66
  -5  -1  -5  262.17    6.63
  -5  -1  -6  549.11   11.38
  -5  -1  -6  538.85   11.60
  -5   1  -6  537.78   11.04
  -5   1  -6  529.72   11.51
  -5  -1  -6  543.91   11.28
  -5   1  -6  544.32   11.52
  -5  -1  -6  527.73   11.01
  -5   1  -6  541.73   11.50
  -5  -1  -7   30.34    1.65
  -5   1  -7   30.91    1.75
  -5   1  -7   32.13    1.79
  -5  -1  -7   34.30    1.73
  -5  -1  -7   30.69    1.77
  -5   1  -8    0.81    0.38
  -5  -1  -8    1.27    0.38
   5   3  -8   41.86    1.56
   5  -3  -8   42.88    1.72
   5   3  -8   42.73    1.70
  -5   3   8   42.35    1.53
   5   3  -7   31.09    1.81
   5  -3  -7   28.83    1.72
  -5   3   7   31.87    1.80
   5  -3  -6   98.82    3.35
   5   3  -6   96.30    3.58
  -5   3   6   99.65    3.66
   5  -3  -6   95.46    3.49
   5   3  -5  151.01    4.32
   5   3  -5  152.47    5.90
   5  -3  -5  146.49    6.02
   5   3  -5  149.34    5.52
   5  -3  -5  150.78    4.43
  -5   3   5  149.02    4.60
   5  -3  -5  151.34    4.34
   5  -3  -4   80.28    3.76
   5  -3  -4   81.54    3.45
   5   3  -4   73.75    3.47
   5   3  -4   79.30    3.51
   5   3  -3   28.68    1.81
   5  -3  -3   28.49    1.84
   5   3  -3   27.99    1.83
  -5   3   3   29.76    1.64
   5  -3  -3   34.32    2.11
   5   3  -2   30.88    1.64
   5   3  -2   31.40    1.64
  -5   3   2   32.45    1.64
   5  -3  -2   30.27    1.76
   5   3  -2   29.27    1.73
  -5   3   1 2579.91   44.04
   5  -3  -1 2577.05   44.29
   5   3  -1 2618.96   44.33
   5   3   0  200.02    4.94
   5  -3   0  204.54    4.97
   5   3   0  204.24    4.99
  -5   3   0  207.82    5.06
   5   3   1  307.80    6.86
  -5   3  -1  305.38    7.05
   5   3   1  301.30    7.00
   5  -3   1  323.85    6.04
  -5   3  -2  506.34   10.64
  -5   3  -2  507.66   10.30
   5  -3   2  517.67    9.86
   5   3   2  516.07   10.32
   5   3   2  497.04   10.77
  -5   3  -2  487.66   10.22
  -5  -3  -2  516.68   10.71
  -5   3  -3  438.83    9.67
  -5   3  -3  435.86    9.85
   5   3   3  423.94   10.13
  -5  -3  -3  417.46    9.99
  -5  -3  -4  447.99   11.06
  -5   3  -4  430.76   10.53
  -5   3  -5    9.15    1.13
  -5   3  -5    9.56    1.11
  -5   3  -5    8.71    1.47
  -5   3  -5    9.96    1.18
  -5   3  -5    9.08    1.00
  -5   3  -5   11.48    1.15
  -5   3  -5   10.08    1.10
  -5  -3  -5   12.12    1.32
  -5  -3  -5   10.02    1.18
   5   3   5   11.43    1.96
  -5  -3  -5    7.53    1.57
  -5   3  -5   10.11    1.15
  -5   3  -6  367.97    8.55
  -5   3  -6  362.60    8.06
  -5   3  -6  345.23    8.51
  -5  -3  -6  373.31    8.50
  -5  -3  -6  358.64    8.03
  -5   3  -6  372.62    8.42
  -5  -3  -6  369.98    8.62
  -5  -3  -7   79.98    2.85
  -5  -3  -7   85.01    2.98
  -5   3  -7   82.14    2.94
  -5   3  -7   84.41    2.96
  -5   3  -8  180.68    4.01
  -5  -3  -8  191.41    4.04
  -5   5   8   20.04    0.93
   5   5  -8   22.20    0.93
   5   5  -8   20.55    0.96
   5   5  -7   98.69    2.88
   5   5  -7  101.71    3.14
   5  -5  -7   97.62    2.82
  -5   5   7   99.02    3.09
   5  -5  -7   99.26    3.10
   5   5  -6    5.32    0.84
  -5   5   6    5.09    0.94
   5  -5  -6    6.55    0.91
   5  -5  -6    6.63    0.92
   5   5  -6    5.84    0.91
   5   5  -5  197.41    5.44
   5   5  -5  204.72    5.35
   5  -5  -5  200.99    6.96
   5  -5  -5  207.44    5.50
   5  -5  -5  200.49    5.52
  -5   5   5  199.47    5.65
   5   5  -4  160.94    4.67
   5   5  -4  158.53    4.57
   5  -5  -4  168.90    6.08
  -5   5   4  171.92    4.90
   5  -5  -4  169.01    4.73
   5   5  -4  163.43    5.85
   5  -5  -4  163.43    6.31
   5   5  -4  163.21    6.02
   5   5  -3 1593.54   29.81
   5  -5  -3 1606.57   30.50
   5  -5  -3 1610.02   30.19
   5   5  -3 1586.59   29.95
   5   5  -2    8.97    1.20
   5  -5  -2   10.68    1.27
  -5   5   2   12.47    1.21
   5   5  -2   10.87    1.24
  -5   5   1  186.99    5.13
   5  -5  -1  178.80    5.36
   5   5  -1  184.29    5.50
  -5   5   0   50.43    2.41
   5   5   0   48.70    2.21
   5  -5   0   49.67    2.39
   5   5   0   46.09    2.47
   5   5   1  819.66   16.37
  -5   5  -1  818.48   16.33
   5   5   1  786.28   15.77
   5  -5   1  832.81   15.75
  -5   5  -2   56.31    2.95
   5   5   2   53.42    2.78
  -5   5  -2   58.68    2.81
   5   5   2   57.18    2.79
  -5  -5  -3    2.43    0.97
  -5   5  -3    2.52    0.80
   5   5   3    3.31    0.96
  -5   5  -3    2.60    0.73
  -5   5  -4    0.92    0.60
  -5   5  -4    0.04    0.54
  -5  -5  -4   -0.17    0.77
  -5   5  -4    1.15    0.60
  -5  -5  -4    0.88    0.52
  -5   5  -4    0.37    0.53
  -5   5  -4   -0.98    0.60
   5   5   4    1.15    1.18
  -5   5  -4    1.24    0.62
  -5  -5  -4   -0.18    0.57
  -5   5  -5   22.51    1.66
  -5   5  -5   20.16    1.53
  -5  -5  -5   20.02    1.39
  -5   5  -5   22.80    1.61
  -5   5  -5   20.23    1.61
  -5  -5  -5   19.58    1.62
  -5   5  -5   21.07    1.56
   5   5   6   76.38    2.79
  -5   5  -6   75.93    2.98
  -5   5  -6   75.54    2.98
  -5  -5  -6   72.75    2.63
  -5  -5  -6   74.12    3.01
  -5   5  -6   80.69    2.94
  -5  -5  -6   74.98    2.97
   5   5   7    2.64    0.44
   5   5   7    2.86    0.46
  -5   5  -7    2.56    0.52
  -5   5  -7    2.40    0.52
  -5  -5  -7    2.94    0.58
   5   7  -7   37.43    1.50
   5  -7  -7   35.33    1.28
   5   7  -7   35.88    1.33
  -5   7   7   36.50    1.37
   5   7  -6   16.33    1.19
  -5   7   6   17.35    1.24
   5  -7  -6   17.36    1.21
   5  -7  -6   15.69    1.11
  -5   7   6   16.52    1.21
   5   7  -6   17.75    1.22
   5   7  -5    3.10    0.77
   5  -7  -5    2.44    0.71
   5   7  -5    3.05    0.72
  -5   7   5    2.22    0.65
  -5   7   5    3.29    0.81
  -5   7   4  149.79    4.59
   5   7  -4  154.58    4.71
   5   7  -4  152.30    4.55
   5  -7  -4  148.13    4.60
  -5   7   4  148.27    4.67
  -5   7   3  919.94   17.63
  -5   7   3  912.37   17.74
   5  -7  -3  995.33   20.53
   5   7  -3  918.93   17.54
   5  -7  -3  912.57   17.62
   5   7  -3  924.09   19.86
   5   7  -3  954.94   17.33
   5  -7  -3  845.27   20.22
   5   7  -3  905.42   19.77
   5   7  -2   16.78    1.92
   5  -7  -2   17.88    1.42
   5  -7  -2   16.85    1.97
   5   7  -2   17.14    1.38
   5   7  -2   16.65    1.80
  -5   7   2   18.17    1.40
  -5   7   2   17.15    1.32
  -5   7   1   15.97    1.53
   5   7  -1   11.85    1.57
  -5   7   1   12.15    1.16
   5  -7  -1   13.51    1.56
  -5   7   1   12.44    1.12
   5   7   0    0.88    0.72
  -5   7   0    2.27    0.72
  -5   7   0    3.35    0.73
   5  -7   0    2.58    0.75
  -5   7   0    1.49    0.68
   5   7   1  406.46    8.60
   5   7   1  365.21   10.17
  -5   7  -1  372.35   10.05
  -5   7  -1  395.11    8.68
  -5   7  -1  390.12    8.65
  -5  -7  -1  383.66    8.50
  -5   7  -1  390.84    8.60
  -5   7  -1  393.80    8.46
  -5   7  -1  379.48    8.40
   5   7   1  391.50    8.42
  -5   7  -2  286.64    6.91
  -5   7  -2  302.03    8.78
   5   7   2  274.05    8.53
  -5   7  -2  276.31    6.85
  -5   7  -2  283.97    8.34
  -5   7  -2  279.34    6.84
   5   7   2  286.26    6.90
  -5   7  -2  269.77    6.70
  -5   7  -2  279.14    6.78
   5   7   2  269.48    6.63
  -5   7  -3    0.22    0.54
  -5   7  -3    0.04    0.57
  -5   7  -3    0.14    0.56
   5   7   3   -0.03    0.62
  -5   7  -3    0.31    0.56
  -5   7  -3    0.02    1.16
  -5   7  -3    0.12    0.52
  -5   7  -3    0.00    0.52
   5   7   4  169.48    4.73
  -5   7  -4  165.81    4.82
  -5   7  -4  162.36    4.82
  -5   7  -4  158.05    4.58
  -5  -7  -4  160.83    4.74
  -5   7  -4  157.00    4.78
  -5   7  -4  161.16    4.61
  -5   7  -4  159.95    4.78
   5   7   5    9.46    1.00
  -5   7  -5    7.21    0.96
  -5   7  -5    7.45    0.97
  -5  -7  -5    8.39    0.90
  -5   7  -5    7.34    0.93
  -5   7  -5    7.41    0.94
  -5   7  -5    8.54    1.01
  -5   7  -6   42.90    1.85
   5   7   6   43.06    1.83
  -5   7  -6   44.60    1.85
  -5   7  -6   42.75    1.77
  -5  -7  -6   43.91    1.63
   5   7   6   45.90    1.70
  -5  -7  -6   44.45    1.88
   5   9  -6    4.42    0.54
  -5   9   6    3.94    0.48
   5  -9  -6    4.96    0.52
   5   9  -6    3.43    0.51
   5   9  -5    3.93    0.64
   5  -9  -5    5.28    0.70
  -5   9   5    5.05    0.66
   5   9  -4    3.29    0.77
  -5   9   4    2.99    0.65
   5   9  -4    2.49    0.61
   5  -9  -4    3.37    0.72
  -5   9   4    3.36    0.63
   5   9  -3  143.93    4.50
  -5   9   3  139.08    4.25
   5   9  -3  143.93    4.30
   5  -9  -3  141.81    4.25
  -5   9   3  140.89    4.17
   5   9  -2   15.77    1.38
  -5   9   2   15.48    1.34
   5  -9  -2   17.25    1.36
  -5   9   2   17.69    1.38
  -5   9   1   25.27    1.69
   5   9  -1   26.79    1.73
  -5   9   1   25.05    1.71
   5   9   0    9.73    1.05
  -5   9   0    9.75    1.08
  -5   9   0    8.34    1.07
   5   9   0    9.48    1.08
  -5   9  -1  189.87    5.45
  -5   9  -1  191.27    5.35
   5   9   1  192.15    5.22
  -5   9  -1  193.86    5.32
   5   9   1  187.76    5.20
  -5   9  -1  201.05    5.16
  -5   9  -2   55.22    2.56
  -5  -9  -2   48.30    2.40
  -5   9  -2   56.78    2.50
   5   9   2   51.13    2.38
  -5   9  -2   50.48    2.42
  -5   9  -2   55.97    2.43
  -5   9  -2   52.43    2.48
   5   9   2   54.89    2.44
  -5   9  -3  247.43    6.09
  -5   9  -3  261.62    6.33
  -5   9  -3  275.79    6.60
  -5  -9  -3  275.30    6.62
  -5   9  -3  260.46    6.53
  -5  -9  -3  264.25    6.36
  -5   9  -3  266.47    6.43
   5   9   3  270.39    6.35
   5   9   3  262.95    6.49
  -5   9  -4  236.13    5.74
  -5   9  -4  231.65    5.47
  -5  -9  -4  232.26    5.67
  -5   9  -4  224.40    5.42
   5   9   4  236.38    5.71
  -5   9  -4  241.36    5.75
  -5   9  -4  228.62    5.61
   5   9   4  233.58    5.46
  -5   9  -5    1.63    0.42
  -5   9  -5    1.14    0.40
   5   9   5    0.56    0.34
   5   9   5    1.41    0.43
   5  11  -4   87.15    2.37
   5 -11  -4   83.84    2.22
  -5  11   4   86.88    2.24
   5  11  -3   69.03    2.34
   5  11  -3   67.98    2.19
  -5  11   3   70.13    2.22
   5  11  -2    8.67    0.88
  -5  11   2    8.29    0.87
   5  11  -2    8.21    0.78
  -5  11   2    8.73    0.83
  -5  11   1   91.73    3.05
  -5  11   1   85.54    2.85
   5  11  -1   90.61    2.95
  -5  11   0    2.55    0.60
   5  11   0    1.72    0.54
  -5  11   0    0.95    0.48
  -5  11   0    0.95    0.49
  -5  11  -1   41.64    1.95
  -5  11  -1   44.24    1.91
  -5  11  -1   44.30    1.89
   5  11   1   44.18    1.87
  -5  11  -1   45.36    1.86
   5  11   2    0.75    0.30
  -5  11  -2    1.39    0.49
  -5  11  -2    1.70    0.46
   5  11   2    2.21    0.44
  -5  11  -2    0.81    0.44
  -5 -11  -2    1.24    0.47
  -5  11  -3   21.09    1.13
   5  11   3   21.16    1.03
   5  11   3   22.37    1.05
  -5  11  -3   23.00    1.13
  -5  11  -3   20.66    1.02
  -5  11  -4    1.17    0.34
  -6   0   8  301.22    6.40
   6   0  -8  303.33    6.57
   6   0  -7    0.04    0.58
   6   0  -6   16.74    1.38
   6   0  -5   -0.90    0.53
   6   0  -5    0.99    0.81
   6   0  -5    0.28    0.76
   6   0  -5    0.01    0.55
   6   0  -4   18.61    1.60
   6   0  -4   17.94    1.68
   6   0  -3    0.17    0.41
   6   0  -3    0.20    0.32
   6   0  -2   47.50    1.82
   6   0  -2   48.51    1.75
   6   0  -1    0.23    0.33
   6   0  -1    0.04    0.16
   6   0   0  525.11   10.45
   6   0   0  567.58   10.06
  -6   0  -1    0.09    0.23
   6   0   1    0.51    0.38
  -6   0  -2  412.90    8.29
  -6   0  -2  421.22    8.16
   6   0   2  418.91    9.03
  -6   0  -3    0.04    0.37
  -6   0  -3   -0.17    0.38
  -6   0  -4 1300.69   24.54
  -6   0  -5    0.20    0.63
  -6   0  -5    1.19    0.81
  -6   0  -5    0.35    0.56
  -6   0  -6  595.99   12.43
  -6   0  -6  586.87   12.06
  -6   0  -6  597.96   12.51
  -6   0  -6  611.05   12.53
  -6   0  -7   -0.12    0.50
  -6   0  -7    0.62    0.51
  -6   0  -8  110.81    2.77
   6   2  -8    0.40    0.35
   6  -2  -8    0.20    0.35
  -6   2   8    0.19    0.33
  -6   2   7  194.12    5.28
   6  -2  -7  197.20    5.22
   6   2  -7  188.87    5.21
   6  -2  -6   71.51    2.92
   6   2  -6   76.13    3.08
   6  -2  -5  224.37    7.33
   6  -2  -5  222.15    5.62
   6  -2  -5  230.11    5.81
   6   2  -5  226.60    7.22
   6   2  -5  232.43    5.71
   6   2  -5  226.97    7.26
   6  -2  -4   20.47    1.84
   6  -2  -4   20.05    1.58
   6   2  -4   15.55    1.59
   6   2  -4   19.20    1.66
   6  -2  -3  466.51   10.31
   6   2  -3  489.24   10.24
   6  -2  -3  479.68   10.22
   6   2  -3  476.31   10.57
   6   2  -2  252.20    5.60
   6  -2  -2  231.97    5.83
   6  -2  -2  243.20    5.74
   6   2  -2  246.41    6.06
   6   2  -1 1317.87   23.95
   6  -2  -1 1298.76   24.02
   6   2   0   92.39    3.01
  -6   2   0  102.85    3.10
   6  -2   0   94.91    2.60
   6   2   0   98.95    2.90
   6   2   1  203.54    4.67
  -6   2  -1  194.90    5.00
  -6   2  -1  196.83    4.27
   6  -2   1  201.68    4.59
   6   2   1  201.21    5.16
   6   2   2  518.41    9.79
  -6   2  -2  495.76   10.35
   6   2   2  503.50   10.82
  -6  -2  -2  475.15   10.04
   6  -2   2  523.09   10.24
  -6   2  -2  500.83    9.83
  -6   2  -3  310.88    7.47
  -6   2  -3  300.58    7.21
  -6  -2  -3  310.25    7.54
   6   2   3  304.24    8.05
  -6   2  -4  110.96    4.28
  -6  -2  -4  123.18    4.60
   6   2   4  125.24    5.02
  -6   2  -5   12.35    1.27
  -6   2  -5   13.70    1.28
  -6   2  -5   14.52    1.35
  -6   2  -5   14.10    1.36
  -6  -2  -5   12.91    1.35
  -6  -2  -5   15.87    1.43
  -6  -2  -5   14.85    1.37
  -6   2  -5   14.24    1.24
  -6  -2  -5   14.65    1.31
   6   2   5   10.30    1.85
   6  -2   5   13.56    2.15
  -6   2  -5   14.52    1.40
  -6   2  -6  267.27    6.63
  -6   2  -6  280.54    7.11
  -6  -2  -6  274.01    6.64
  -6  -2  -6  284.43    6.77
  -6  -2  -6  273.12    6.78
  -6   2  -6  279.10    6.95
  -6  -2  -6  277.51    7.07
  -6   2  -6  284.99    7.08
  -6   2  -7  126.87    3.73
  -6   2  -7  130.10    3.84
  -6  -2  -7  124.57    3.60
  -6  -2  -7  127.77    3.83
  -6   2  -7  125.81    3.81
  -6   2  -8   92.08    2.40
  -6  -2  -8   98.42    2.47
   6   4  -8   18.60    0.98
  -6   4   8   17.84    0.92
   6   4  -8   19.27    0.98
   6  -4  -8   18.91    1.01
   6   4  -7    3.92    0.76
   6  -4  -7    4.56    0.69
   6  -4  -7    4.40    0.70
  -6   4   7    3.76    0.70
   6   4  -6   53.26    2.28
   6  -4  -6   47.24    2.30
   6   4  -6   47.01    2.34
   6  -4  -6   47.42    2.23
  -6   4   6   44.79    2.38
   6   4  -5 1110.18   20.12
   6  -4  -5 1102.69   22.18
  -6   4   5 1060.56   20.55
   6  -4  -5 1068.39   22.96
   6   4  -5 1037.83   22.51
   6  -4  -5 1137.29   20.28
   6   4  -5 1039.80   22.31
   6  -4  -5 1085.05   20.28
   6  -4  -4   21.49    2.07
   6  -4  -4   17.20    1.29
   6  -4  -4   16.34    1.66
   6   4  -4   18.35    1.86
   6   4  -4   17.32    1.81
  -6   4   4   19.26    1.42
   6  -4  -3  283.91    7.63
  -6   4   3  284.39    6.76
   6   4  -3  266.46    7.45
   6   4  -3  260.47    7.16
   6  -4  -3  266.10    7.36
   6  -4  -2   49.03    2.53
  -6   4   2   45.67    2.20
   6   4  -2   50.15    2.29
   6   4  -2   48.49    2.55
   6   4  -1  827.42   15.89
   6  -4  -1  827.64   15.85
  -6   4   0  225.09    5.82
   6  -4   0  223.68    5.74
   6   4   0  213.94    5.63
   6   4   0  211.74    5.73
   6   4   1  576.90   11.82
  -6   4  -1  572.09   11.98
   6   4   1  586.85   11.90
   6   4   2   67.87    2.92
  -6   4  -2   66.94    3.09
  -6   4  -2   67.09    2.79
   6   4   2   61.88    3.00
  -6   4  -3   27.78    1.94
  -6   4  -3   28.34    2.10
   6   4   3   26.71    2.12
  -6  -4  -3   27.02    2.17
  -6   4  -4   19.93    1.49
  -6  -4  -4   19.44    2.17
  -6   4  -4   21.42    1.47
   6   4   4   21.01    2.17
  -6   4  -4   19.77    1.57
  -6   4  -4   18.12    1.50
  -6   4  -4   19.41    1.94
  -6  -4  -4   18.83    1.52
  -6   4  -4   19.38    1.44
  -6   4  -4   19.63    1.50
  -6   4  -4   20.00    1.45
  -6   4  -5   16.74    1.45
  -6   4  -5   17.39    1.43
  -6   4  -5   16.06    1.36
  -6   4  -5   14.12    1.24
  -6   4  -5   16.68    1.37
  -6  -4  -5   17.97    1.54
  -6   4  -5   16.11    1.46
  -6   4  -5   18.61    1.52
  -6   4  -6    1.83    0.65
  -6   4  -6    2.08    0.63
  -6   4  -6    1.69    0.66
  -6  -4  -6    2.53    0.68
  -6  -4  -6    2.56    0.70
  -6  -4  -6    2.73    0.77
  -6   4  -7    5.99    0.75
  -6  -4  -7    4.36    0.68
  -6   4  -7    5.94    0.76
   6   6  -7   15.74    0.93
  -6   6   7   15.80    0.98
   6  -6  -7   15.91    0.93
   6  -6  -7   14.71    0.95
   6   6  -7   15.78    1.02
  -6   6   7   15.42    1.01
   6   6  -6   10.61    1.00
  -6   6   6   10.59    1.03
   6  -6  -6   12.51    1.13
   6  -6  -6   10.66    1.08
   6   6  -6   12.20    1.14
  -6   6   6   11.87    1.15
   6   6  -5   86.18    3.19
  -6   6   5   85.09    3.19
   6  -6  -5   82.01    3.21
  -6   6   5   78.04    3.22
   6   6  -4   97.89    3.52
  -6   6   4   95.66    3.42
   6   6  -4   94.82    3.37
   6  -6  -4   96.06    4.80
  -6   6   4  105.42    3.72
   6  -6  -4   94.90    3.48
   6  -6  -4   97.09    4.99
   6   6  -4   95.62    4.61
  -6   6   3  206.92    5.34
   6   6  -3  196.31    6.51
   6  -6  -3  188.82    6.75
   6   6  -3  198.20    5.20
  -6   6   3  210.31    5.53
   6   6  -3  200.98    6.81
   6  -6  -3  203.87    5.38
   6   6  -2    8.06    1.22
   6  -6  -2    9.71    1.33
   6   6  -2   12.63    1.57
   6   6  -1    0.83    0.69
  -6   6   1    1.67    0.61
   6  -6  -1    0.50    0.56
   6   6   0    5.41    1.03
   6  -6   0    6.89    1.05
  -6   6   0    6.88    1.05
   6   6   1  119.59    4.66
  -6   6  -1  113.05    4.52
   6  -6   1  114.03    4.12
   6   6   1  123.38    4.30
  -6   6  -2  267.29    7.90
   6   6   2  252.21    7.62
  -6   6  -2  259.27    6.35
  -6   6  -2  263.25    6.37
  -6  -6  -2  260.64    6.33
  -6   6  -2  264.59    6.29
  -6   6  -2  255.15    7.34
  -6   6  -2  250.39    6.26
   6   6   2  271.89    7.45
  -6   6  -2  251.54    6.26
  -6   6  -3   71.50    2.86
   6   6   3   78.18    2.94
  -6   6  -3   73.85    4.07
  -6   6  -3   76.15    2.99
  -6   6  -3   78.40    2.97
  -6   6  -3   71.60    2.76
  -6   6  -3   76.48    3.87
  -6  -6  -3   77.23    2.96
  -6  -6  -3   72.47    2.88
  -6   6  -3   76.23    3.01
  -6  -6  -3   61.12    3.88
  -6   6  -3   72.78    2.92
   6   6   3   83.98    4.12
  -6   6  -4    2.77    0.73
  -6   6  -4    3.68    0.81
  -6   6  -4    3.48    0.83
   6   6   4    3.89    0.76
  -6   6  -4    4.16    0.84
  -6  -6  -4    3.36    0.77
  -6   6  -4    3.48    0.82
  -6  -6  -4    2.37    0.77
  -6   6  -4    3.07    0.79
  -6   6  -4    2.99    0.70
  -6   6  -5    7.84    1.01
  -6   6  -5    9.68    1.07
   6   6   5    8.21    0.96
  -6  -6  -5   10.31    1.04
  -6   6  -5    8.95    1.03
  -6   6  -5    7.49    0.97
  -6   6  -5    7.54    1.00
  -6   6  -6   73.16    2.66
   6   6   6   76.26    2.35
  -6   6  -6   72.60    2.56
   6   6   6   73.28    2.54
  -6   6  -6   66.67    2.53
  -6  -6  -6   65.83    2.35
  -6  -6  -6   75.49    2.68
  -6   6  -7   38.36    1.39
  -6  -6  -7   37.86    1.41
  -6   6  -7   41.02    1.46
   6   8  -6   24.66    1.23
   6  -8  -6   25.04    1.27
   6   8  -6   25.74    1.24
  -6   8   6   24.60    1.22
   6   8  -5  894.26   16.56
   6  -8  -5  885.20   16.57
  -6   8   5  877.68   16.59
  -6   8   5  868.88   16.37
   6   8  -4   51.14    2.46
  -6   8   4   52.43    2.37
   6   8  -4   51.12    2.32
   6  -8  -4   50.81    2.40
  -6   8   4   52.63    2.45
  -6   8   3  368.35    8.40
   6   8  -3  370.93    8.40
   6  -8  -3  374.90    8.48
  -6   8   3  377.09    8.63
  -6   8   2   40.93    2.18
   6  -8  -2   45.09    3.14
   6   8  -2   40.35    2.15
   6   8  -2   45.00    3.05
  -6   8   2   36.48    1.99
   6  -8  -2   44.81    2.17
   6   8  -1  695.12   16.44
   6  -8  -1  682.59   15.90
   6   8  -1  683.11   13.48
  -6   8   1  699.82   13.98
   6   8  -1  719.07   13.81
   6   8  -1  675.68   15.73
  -6   8   1  691.32   13.69
  -6   8   0    7.72    1.03
   6   8   0    6.47    1.01
   6   8   0    3.33    1.13
  -6   8   0    7.71    1.85
  -6   8   0    7.23    1.02
   6   8   0    7.93    1.05
  -6   8   0    7.79    1.04
  -6   8  -1  358.45   10.21
  -6   8  -1  357.17   10.05
  -6   8  -1  371.30    8.51
  -6   8  -1  354.91    8.42
  -6   8  -1  354.10    8.36
  -6  -8  -1  361.98    8.32
   6   8   1  356.55    8.28
  -6   8  -1  361.16    8.20
  -6   8  -1  360.48    8.17
   6   8   1  380.61    8.20
  -6   8  -2   70.49    2.95
  -6   8  -2   66.27    2.90
  -6  -8  -2   68.94    2.90
  -6   8  -2   70.03    2.78
   6   8   2   62.61    2.79
  -6   8  -2   64.53    2.76
   6   8   2   69.15    2.71
  -6   8  -2   71.83    2.95
  -6   8  -2   68.19    2.84
  -6   8  -3  114.28    3.64
  -6  -8  -3  114.95    3.79
  -6   8  -3  116.51    3.91
  -6   8  -3  113.84    3.67
  -6  -8  -3  114.47    3.89
   6   8   3  125.96    3.77
   6   8   3  114.51    3.89
  -6   8  -3  115.00    3.90
  -6   8  -3  115.12    3.85
  -6   8  -4    9.10    1.03
  -6   8  -4    9.53    1.06
  -6   8  -4   12.32    1.17
  -6  -8  -4   10.40    1.09
  -6   8  -4    8.12    0.98
   6   8   4    8.21    1.02
   6   8   4   11.30    1.02
  -6   8  -5  101.96    3.07
  -6   8  -5  103.76    3.17
   6   8   5  105.01    2.86
  -6   8  -5  101.02    3.13
   6   8   5  103.79    3.20
   6   8   6   18.96    0.95
  -6  -8  -6   18.66    0.91
  -6   8  -6   17.89    0.92
   6  10  -5   14.36    0.84
   6 -10  -5   13.18    0.80
  -6  10   5   12.95    0.75
   6  10  -4   21.23    1.26
   6 -10  -4   21.27    1.20
  -6  10   4   20.77    1.16
  -6  10   4   22.41    1.06
   6  10  -3    7.67    0.92
   6 -10  -3    6.62    0.76
   6  10  -3    5.60    0.75
  -6  10   3    6.35    0.79
  -6  10   2    1.64    0.54
   6 -10  -2    2.47    0.53
  -6  10   2    2.38    0.61
   6  10  -2    2.51    0.66
   6  10  -1  137.72    4.08
  -6  10   1  132.53    3.96
  -6  10   1  136.69    4.13
  -6  10   0    2.74    0.64
   6  10   0    3.90    0.76
  -6  10   0    2.72    0.70
   6  10   0    2.91    0.63
  -6  10   0    3.63    0.73
  -6  10  -1   45.20    2.14
  -6  10  -1   45.22    2.24
  -6  10  -1   47.30    2.20
   6  10   1   45.74    2.04
   6  10   1   53.28    2.21
  -6  10  -1   50.83    2.06
  -6  10  -2   89.79    3.14
  -6  10  -2   86.26    2.89
   6  10   2   89.98    2.89
  -6  10  -2   91.97    2.92
  -6  10  -2   88.58    3.06
  -6 -10  -2   91.38    3.15
   6  10   2   85.26    2.93
  -6  10  -3   68.71    2.52
  -6  10  -3   68.29    2.28
   6  10   3   68.00    2.44
  -6 -10  -3   70.21    2.39
   6  10   3   70.37    2.31
  -6  10  -3   74.58    2.58
  -6  10  -3   71.27    2.41
  -6  10  -4  224.77    4.94
  -6  10  -4  225.18    4.94
   6  10   4  218.32    4.49
   6  10   4  215.89    4.86
   6  12  -2    5.44    0.55
  -6  12   2    4.74    0.54
  -6 -12   1  131.16    3.32
  -6  12   1  143.62    3.23
   6  12  -1  165.03    3.56
  -6  12   1  162.05    3.61
   6  12  -1  150.39    3.23
   6  12   0   29.86    1.21
  -6  12   0   27.65    1.25
   6  12   0   26.85    1.07
  -6  12   0   27.66    1.11
  -6 -12   0   25.76    1.24
   6  12   1   25.88    1.03
  -6 -12  -1   29.42    1.25
  -6  12  -1   27.57    1.03
  -6  12  -2   38.40    1.23
  -6 -12  -2   23.61    0.94
   7  -1  -8  122.79    3.29
   7   1  -8  117.30    3.27
  -7   1   8  118.66    3.21
  -7  -1   8  117.93    3.22
   7  -1  -7  397.01    8.78
   7   1  -7  409.34    8.90
   7  -1  -6  264.76    6.70
   7   1  -6  275.62    6.83
   7  -1  -5    1.70    0.66
   7   1  -5    2.54    0.64
   7   1  -5    0.96    1.04
   7  -1  -5    1.90    0.88
   7   1  -5    2.38    0.98
   7  -1  -5    2.05    1.14
   7  -1  -5    1.23    0.71
   7   1  -5    2.93    0.85
   7   1  -4    6.80    1.12
   7   1  -4    8.75    1.13
   7  -1  -4    6.70    1.07
   7  -1  -3  365.58    8.22
   7  -1  -3  373.48    8.21
   7   1  -3  382.42    8.20
   7   1  -3  359.54    8.78
   7  -1  -2 1573.04   27.55
   7  -1  -2 1642.81   28.17
   7   1  -2 1551.98   28.44
   7   1  -2 1619.36   27.45
   7  -1  -1   80.88    1.87
   7   1  -1   78.92    2.68
  -7   1   0  218.34    5.46
   7  -1   0  228.20    5.23
   7   1   0  219.67    5.49
   7  -1   0  232.98    4.84
   7   1   0  228.73    5.09
  -7   1  -1  652.41   12.78
  -7  -1  -1  667.69   12.49
  -7  -1  -1  677.27   11.39
   7  -1   1  647.45   12.73
   7   1   1  653.57   13.09
   7   1   1  662.90   12.07
  -7   1  -2  877.90   15.40
  -7   1  -2  840.43   16.13
   7  -1   2  871.59   16.53
  -7  -1  -2  850.21   15.45
  -7  -1  -2  865.65   15.47
   7   1   2  855.07   16.86
  -7   1  -3  771.44   14.74
  -7  -1  -3  748.62   14.61
   7  -1   3  749.86   15.47
   7   1   3  753.88   15.83
  -7   1  -3  750.97   14.52
  -7   1  -4  137.98    4.24
   7  -1   4  142.12    5.33
  -7  -1  -4  145.07    4.26
  -7  -1  -4  148.81    4.35
  -7   1  -4  130.95    4.21
   7   1   4  139.47    5.49
  -7   1  -4  146.91    4.26
  -7  -1  -4  140.25    4.29
  -7  -1  -4  144.86    4.30
  -7   1  -4  144.27    4.27
  -7  -1  -5 1752.54   31.15
  -7   1  -5 1707.73   31.29
   7  -1   5 1739.98   33.73
   7   1   5 1785.79   34.27
  -7   1  -5 1733.32   30.98
  -7  -1  -5 1800.91   31.08
  -7   1  -5 1713.69   31.24
  -7   1  -5 1718.05   31.21
  -7  -1  -5 1706.87   31.25
  -7  -1  -6  129.20    4.11
  -7   1  -6  126.74    3.96
  -7   1  -6  121.00    4.13
  -7  -1  -6  124.91    3.95
  -7  -1  -6  125.32    4.19
  -7   1  -6  128.08    4.20
  -7   1  -6  127.88    4.22
  -7   1  -7  224.43    4.95
  -7  -1  -7  216.15    4.92
  -7   1  -7  215.54    5.35
  -7   1  -7  209.93    5.31
  -7  -1  -7  214.06    5.37
  -7  -1  -8    7.54    0.59
   7  -3  -8  112.48    2.92
   7   3  -8  120.72    3.10
  -7   3   8  115.69    2.95
   7  -3  -7    2.46    0.65
   7   3  -7    2.54    0.71
  -7   3   7    2.08    0.65
   7  -3  -6  141.60    4.24
   7   3  -6  143.17    4.50
   7   3  -6  142.62    4.13
  -7   3   6  146.48    4.64
   7  -3  -6  151.69    4.41
   7  -3  -5  705.67   16.18
   7   3  -5  709.64   15.98
   7  -3  -5  714.85   13.95
   7  -3  -5  737.74   13.93
   7   3  -5  698.04   16.11
  -7   3   5  682.99   14.26
   7   3  -5  689.15   13.73
   7  -3  -4  390.97    9.95
   7   3  -4  391.73    9.72
   7  -3  -4  399.07    9.72
   7   3  -4  377.63    9.93
  -7   3   3   44.24    2.32
   7  -3  -3   42.61    2.37
   7   3  -3   40.02    2.21
   7   3  -3   41.80    2.46
   7  -3  -3   38.54    2.27
   7   3  -2  274.92    6.37
  -7   3   2  301.98    7.06
   7   3  -2  286.87    6.41
   7  -3  -2  262.26    6.87
   7   3  -2  269.77    7.01
   7  -3  -2  259.09    6.51
  -7   3   1   97.91    3.43
   7  -3  -1   95.73    3.45
   7   3  -1  106.74    2.93
   7   3  -1  101.36    3.50
  -7   3   0  278.28    6.74
   7   3   0  261.92    6.59
   7   3   0  279.94    6.55
   7   3   1   82.06    2.88
  -7   3  -1   77.79    3.06
  -7   3  -1   76.66    2.43
   7  -3   1   77.94    2.41
   7   3   2   23.75    1.52
  -7   3  -2   26.89    1.79
   7   3   2   23.61    1.82
   7  -3   2   25.82    1.48
  -7  -3  -2   19.72    1.50
  -7   3  -3    2.95    0.76
   7   3   3    2.87    0.80
  -7   3  -4    7.98    1.04
  -7   3  -4    7.24    0.96
  -7   3  -4    9.81    1.10
  -7  -3  -4    7.08    1.07
  -7   3  -4    7.60    0.98
  -7   3  -4    8.24    1.00
  -7   3  -4    6.82    0.94
   7   3   4    5.11    1.34
  -7  -3  -4    7.97    1.03
  -7   3  -4    6.77    0.96
  -7   3  -5  139.42    4.37
  -7   3  -5  133.72    4.16
  -7  -3  -5  139.00    4.39
  -7   3  -5  137.57    4.51
  -7   3  -5  135.82    4.13
  -7  -3  -5  131.53    4.30
  -7   3  -5  137.69    4.43
  -7  -3  -5  137.70    4.46
  -7   3  -5  136.33    4.44
  -7   3  -6   30.70    1.92
  -7  -3  -6   30.18    1.73
  -7  -3  -6   30.58    1.83
  -7   3  -6   32.45    1.89
  -7   3  -6   30.73    1.77
  -7  -3  -6   33.95    1.99
  -7   3  -6   32.82    1.94
  -7   3  -7  114.97    3.47
  -7  -3  -7  124.88    3.08
  -7  -3  -7  122.74    3.50
   7   5  -8    4.90    0.41
  -7   5   7    2.64    0.55
   7  -5  -7    3.94    0.59
   7   5  -7    4.49    0.68
   7  -5  -7    4.08    0.64
  -7   5   7    3.63    0.61
   7   5  -6  143.94    4.00
   7  -5  -6  135.81    4.13
   7  -5  -6  144.07    4.09
   7   5  -6  138.44    4.29
  -7   5   6  142.46    4.36
   7   5  -5    3.40    0.79
   7  -5  -5    3.56    0.81
  -7   5   5    4.43    0.86
   7  -5  -4  138.77    5.74
   7   5  -4  141.13    4.25
   7   5  -4  141.04    4.13
   7  -5  -4  149.05    5.73
   7  -5  -4  138.00    4.26
  -7   5   4  130.58    4.28
   7   5  -4  126.44    5.40
   7   5  -4  136.54    3.98
   7   5  -3   19.68    1.71
   7  -5  -3   16.81    1.37
   7  -5  -3   18.36    1.83
   7  -5  -3   18.60    1.92
  -7   5   3   21.03    1.50
   7   5  -3   18.58    1.93
  -7   5   2  491.45   11.04
   7  -5  -2  529.79   11.85
   7   5  -2  493.89   11.03
   7   5  -2  498.95   11.83
   7   5  -1    0.57    0.51
  -7   5   1    0.83    0.55
   7  -5  -1    0.73    0.55
   7   5   0    3.16    0.82
  -7   5   0    2.41    0.75
   7  -5   0    3.34    0.82
   7   5   0    1.92    0.66
   7   5   1  850.08   17.30
   7   5   1  790.98   17.21
   7  -5   1  842.71   16.99
  -7   5  -1  841.26   16.71
   7   5   2   79.77    3.53
  -7   5  -2   77.26    3.69
  -7   5  -2   75.83    3.28
   7   5   2   78.02    3.62
  -7  -5  -2   68.08    3.58
  -7   5  -3  249.32    6.17
  -7   5  -3  247.27    7.76
  -7   5  -3  251.16    6.18
  -7   5  -3  259.92    6.25
  -7  -5  -3  247.47    6.15
  -7  -5  -3  251.12    6.50
  -7   5  -3  238.11    6.08
  -7   5  -3  258.44    6.25
   7   5   3  257.62    7.90
  -7   5  -3  250.57    6.26
  -7  -5  -3  246.72    6.18
  -7   5  -3  251.55    6.27
  -7   5  -4  135.84    4.29
  -7   5  -4  140.78    4.26
  -7   5  -4  133.61    4.06
  -7   5  -4  133.82    4.28
  -7   5  -4  133.44    4.17
  -7  -5  -4  131.02    4.05
   7   5   4  132.53    5.71
  -7  -5  -4  139.62    4.52
  -7   5  -4  139.30    4.32
  -7   5  -5   61.64    2.72
  -7  -5  -5   58.83    2.74
  -7   5  -5   69.72    2.76
  -7   5  -5   57.82    2.49
  -7   5  -5   59.11    2.61
  -7   5  -5   62.14    2.75
  -7  -5  -6    9.38    0.91
  -7   5  -6    6.94    0.85
   7   5   6    7.57    0.82
  -7  -5  -6    9.67    1.00
  -7   5  -6    8.36    0.95
  -7   5  -7   75.36    2.26
  -7  -5  -7   77.34    2.27
   7  -7  -7   17.26    0.83
   7   7  -7   18.36    0.98
   7   7  -7   17.20    0.91
   7   7  -6   71.43    2.39
  -7   7   6   72.01    2.57
   7   7  -6   75.78    2.59
   7  -7  -6   69.94    2.49
  -7   7   6   69.53    2.38
   7   7  -5    0.14    0.53
  -7   7   5    1.08    0.56
   7  -7  -5    0.36    0.55
  -7   7   5    0.43    0.58
  -7   7   4  662.10   13.41
   7   7  -4  685.67   13.74
   7  -7  -4  657.45   13.66
   7   7  -4  688.89   13.41
  -7   7   4  695.41   13.84
   7   7  -3   20.54    1.44
   7  -7  -3   19.27    2.15
   7  -7  -3   20.02    1.52
   7   7  -3   17.82    2.14
  -7   7   3   18.13    1.47
  -7   7   3   17.13    1.37
   7   7  -2    8.70    1.18
   7   7  -2    8.86    1.45
   7  -7  -2    7.55    1.09
   7  -7  -2    6.76    1.52
   7   7  -2    6.80    1.56
  -7   7   2    7.85    1.00
  -7   7   2    9.16    0.96
   7   7  -1    4.95    0.82
   7   7  -1    5.75    0.99
   7   7  -1    3.61    1.04
  -7   7   1    6.25    1.14
  -7   7   1    3.22    0.86
   7  -7  -1    5.20    1.28
   7   7  -1    2.99    0.93
   7   7   0  171.20    6.43
  -7   7   0  176.04    6.15
  -7   7   0  173.54    4.94
   7  -7   0  172.87    5.98
   7   7   0  173.96    4.87
  -7   7   0  182.36    5.03
  -7   7   0  185.46    4.97
   7   7   1  225.93    7.65
  -7   7  -1  227.55    7.62
  -7   7  -1  240.13    6.23
  -7   7  -1  245.57    6.29
  -7   7  -1  254.34    7.51
  -7   7  -1  256.63    6.06
  -7   7  -1  245.12    6.21
   7   7   1  244.83    6.22
  -7   7  -1  241.81    6.17
  -7   7  -2  288.81    8.98
   7   7   2  275.70    8.67
  -7   7  -2  284.45    7.08
  -7   7  -2  298.71    7.18
  -7  -7  -2  283.48    7.08
   7   7   2  288.74    7.15
  -7   7  -2  291.74    7.14
  -7   7  -2  298.10    7.14
  -7   7  -3   11.15    1.19
  -7   7  -3   13.40    1.31
  -7  -7  -3   13.99    1.30
   7   7   3   13.15    1.27
  -7   7  -3   13.10    1.29
  -7   7  -3   12.40    1.23
  -7  -7  -3   13.67    1.31
  -7   7  -4    4.94    0.80
  -7   7  -4    5.25    0.84
  -7   7  -4    4.68    0.81
   7   7   4    3.98    0.84
  -7   7  -4    3.87    0.81
  -7   7  -4    4.39    0.83
  -7   7  -5    2.17    0.59
  -7   7  -5    3.61    0.65
   7   7   5    2.18    0.63
  -7   7  -5    2.93    0.59
  -7   7  -5    2.27    0.55
  -7   7  -5    1.98    0.65
  -7  -7  -5    3.23    0.69
  -7   7  -6   84.89    2.37
   7   7   6   87.94    2.50
  -7  -7  -6   87.05    2.37
  -7  -7  -6   91.19    2.53
  -7   7  -6   93.51    2.56
   7  -9  -6   71.82    1.82
   7   9  -6   55.05    1.67
   7   9  -5  437.59    8.63
   7  -9  -5  431.50    8.65
  -7   9   5  438.72    8.23
  -7   9   5  433.73    8.37
   7   9  -4  320.53    7.15
   7   9  -4  309.94    6.75
   7  -9  -4  305.12    6.93
  -7   9   4  320.94    6.85
  -7   9   4  295.76    6.69
   7   9  -3   33.57    1.96
   7   9  -3   30.67    1.69
  -7   9   3   29.97    1.76
  -7   9   3   32.58    1.75
   7  -9  -3   31.41    1.74
   7   9  -2  122.35    3.72
   7  -9  -2  116.66    3.58
  -7   9   2  112.10    3.79
  -7   9   2  110.54    3.59
  -7   9   1   11.30    1.12
   7   9  -1   11.91    1.17
  -7   9   1   11.97    1.24
  -7   9   0  119.36    4.04
  -7   9   0  118.69    3.99
   7   9   0  123.30    3.82
  -7   9   0  119.50    3.76
   7   9   0  117.84    3.71
  -7   9   0  122.12    3.74
  -7   9  -1   99.23    3.59
   7   9   1  101.77    3.49
  -7   9  -1  101.04    3.40
   7   9   1  100.15    3.29
  -7   9  -1  103.02    3.43
  -7   9  -1   97.49    3.52
  -7   9  -2   17.97    1.44
  -7   9  -2   17.57    1.28
   7   9   2   18.73    1.43
  -7   9  -2   18.70    1.47
  -7  -9  -2   18.43    1.45
   7   9   2   18.97    1.34
  -7   9  -2   18.50    1.39
  -7   9  -3  170.27    4.74
  -7   9  -3  175.55    4.40
   7   9   3  176.32    4.81
  -7   9  -3  179.17    4.84
  -7  -9  -3  174.39    4.65
  -7   9  -3  177.30    4.75
   7   9   3  175.13    4.40
  -7   9  -4   40.29    1.82
  -7   9  -4   40.92    1.84
   7   9   4   40.72    1.85
  -7   9  -4   43.90    1.90
  -7   9  -5    8.46    0.68
  -7  -9  -5    7.98    0.66
   7   9   5    8.05    0.67
   7  11  -4    3.95    0.45
  -7  11   4    3.52    0.45
   7  11  -3   77.83    2.37
  -7  11   3   74.80    2.33
  -7  11   3   74.94    2.05
   7  11  -2   28.78    1.46
  -7  11   2   25.84    1.39
   7  11  -2   26.36    1.19
  -7 -11   2   23.21    1.17
  -7  11   2   28.11    1.23
  -7  11   1   33.44    1.67
   7  11  -1   34.50    1.44
  -7  11   1   35.24    1.49
  -7  11   1   34.53    1.47
  -7 -11   1   33.94    1.62
  -7  11   0    0.53    0.40
   7  11   0    0.42    0.38
  -7  11   0    0.60    0.49
  -7  11   0    1.36    0.45
  -7 -11   0    0.67    0.38
  -7  11  -1   83.78    2.75
  -7  11  -1   87.27    2.44
   7  11   1   86.93    2.47
  -7  11  -1   85.12    2.64
  -7 -11  -1   84.07    2.77
  -7  11  -2   59.28    2.06
   7  11   2   58.09    1.85
  -7  11  -2   59.60    2.02
  -7 -11  -2   58.18    2.03
  -7  11  -3  189.27    4.11
   7  11   3  187.94    3.92
  -7  11  -3  187.77    4.08
   8   0  -8  461.45    8.96
  -8   0   8  459.45    9.00
   8   0  -7    0.50    0.54
   8   0  -6 1186.42   22.00
   8   0  -5   -0.62    0.47
   8   0  -5   -0.07    1.16
   8   0  -5    0.09    0.70
   8   0  -4  807.04   16.00
   8   0  -4  750.17   16.68
   8   0  -3   -0.12    0.56
   8   0  -3    0.37    0.33
   8   0  -3   -1.14    0.56
   8   0  -2 2480.64   41.52
   8   0  -2 2476.02   43.04
   8   0  -1   -0.07    0.29
   8   0   0  156.15    4.30
   8   0   0  149.25    3.71
  -8   0  -1    1.46    0.47
   8   0   1   -0.05    0.39
  -8   0  -2   53.47    2.21
   8   0   2   53.70    2.62
   8   0   3    1.13    0.53
  -8   0  -4    7.02    0.92
  -8   0  -4    6.58    0.96
  -8   0  -4    7.24    1.09
   8   0   4    8.80    1.47
  -8   0  -4    6.12    1.00
  -8   0  -5    0.21    0.50
  -8   0  -5   -0.27    0.59
  -8   0  -5    0.22    0.65
   8   0   5    0.41    0.72
  -8   0  -5    0.08    0.56
  -8   0  -6  381.91    8.80
  -8   0  -6  395.15    8.62
  -8   0  -6  381.04    8.82
  -8   0  -7    0.01    0.43
  -8   0  -7   -0.07    0.47
   8  -2  -8   24.49    1.15
   8   2  -8   24.27    1.22
  -8   2   8   24.14    1.20
   8  -2  -7   68.82    2.60
   8   2  -7   68.49    2.68
  -8   2   7   69.29    2.76
   8  -2  -6  425.34    9.21
   8  -2  -6  439.71    9.43
   8   2  -6  438.84    9.64
   8   2  -6  431.19    9.34
   8  -2  -5   11.49    2.18
   8  -2  -5   13.34    1.90
   8   2  -5   11.57    1.63
   8  -2  -5   15.48    1.41
   8   2  -5   16.39    2.10
   8   2  -5   17.44    1.37
   8   2  -4  477.37   11.20
   8  -2  -4  521.34   11.56
   8  -2  -4  517.68   11.31
   8   2  -4  471.86   11.85
   8  -2  -3   67.46    2.81
   8   2  -3   68.40    2.74
   8  -2  -3   66.96    2.97
   8   2  -3   62.42    3.09
   8   2  -2  290.66    6.61
   8  -2  -2  286.93    7.41
   8   2  -2  283.12    7.48
  -8   2   1  649.29   13.28
   8   2  -1  658.32   13.04
  -8   2   0   97.00    3.37
   8   2   0   88.56    3.29
   8  -2   0   94.77    2.92
   8  -2   0   91.74    2.62
   8   2   0   87.24    2.98
  -8   2  -1  172.15    5.05
   8   2   1  174.02    5.20
   8  -2   1  190.40    4.74
   8   2   1  178.62    4.55
  -8   2  -2   56.71    2.63
   8  -2   2   59.72    2.57
   8   2   2   56.88    2.89
  -8   2  -3  500.25   11.23
   8  -2   3  510.09   11.43
   8   2   3  509.99   12.21
  -8  -2  -4   12.33    1.38
  -8   2  -4   11.73    1.15
  -8  -2  -4   12.87    1.25
  -8   2  -4   12.18    1.26
  -8   2  -4   11.51    1.10
  -8   2  -4   13.43    1.28
   8  -2   4   10.27    1.49
   8   2   4   11.47    1.76
  -8   2  -4   11.25    1.25
  -8  -2  -4   12.59    1.33
  -8   2  -4   15.44    1.29
  -8   2  -5  377.83    8.91
  -8   2  -5  382.73    8.76
  -8  -2  -5  383.86    8.77
  -8  -2  -5  381.91    8.74
  -8   2  -5  370.11    8.78
  -8  -2  -5  377.30    8.85
  -8   2  -5  373.88    8.83
  -8   2  -6   69.20    2.90
  -8   2  -6   70.30    2.76
  -8  -2  -6   71.14    2.75
  -8   2  -6   68.00    2.85
  -8  -2  -6   66.94    2.87
  -8   2  -6   68.22    2.86
  -8   2  -7   90.85    2.91
  -8  -2  -7   93.37    2.61
  -8   2  -7   92.22    2.88
  -8  -2  -7   95.59    2.95
   8   4  -8   24.41    1.05
  -8   4   8   20.42    0.96
   8  -4  -7    1.79    0.46
   8  -4  -7    2.49    0.53
   8   4  -7    2.38    0.58
  -8   4   7    2.37    0.59
   8  -4  -6   57.88    2.46
   8  -4  -6   58.06    2.40
   8   4  -6   55.78    2.53
  -8   4   6   58.81    2.68
   8   4  -6   55.57    2.26
   8   4  -5    2.88    0.66
   8  -4  -5    2.86    0.80
  -8   4   5    2.45    0.76
   8  -4  -4   26.45    2.40
   8  -4  -4   28.34    2.35
   8   4  -4   19.74    2.11
  -8   4   4   21.55    1.60
   8   4  -4   21.73    2.14
   8   4  -4   23.17    1.49
  -8   4   3   29.47    2.02
   8   4  -3   26.76    2.23
   8  -4  -3   31.84    2.25
   8  -4  -3   30.60    2.24
  -8   4   2  290.50    7.55
   8   4  -2  314.85    7.14
   8  -4  -2  290.31    7.84
   8  -4  -2  270.41    7.22
   8   4  -2  299.10    7.98
   8   4  -1    6.69    1.00
  -8   4   1    7.67    1.09
   8  -4  -1    7.98    1.14
   8   4  -1    6.86    0.83
  -8   4   0   49.05    2.58
   8  -4   0   46.71    2.47
   8   4   0   48.32    2.53
   8   4   0   44.28    2.42
   8   4   1   90.34    3.52
  -8   4  -1   90.64    3.73
   8  -4   1   90.26    3.53
   8   4   1   89.29    3.68
   8   4   2  160.11    4.92
  -8   4  -2  144.86    5.14
   8   4   2  146.42    5.29
   8  -4   2  148.03    4.79
  -8   4  -3   89.35    3.10
  -8   4  -3   86.76    4.02
  -8   4  -3   85.65    2.98
  -8   4  -3   83.04    3.08
  -8   4  -3   82.83    2.95
  -8   4  -3   85.38    3.16
  -8   4  -3   84.58    3.09
   8   4   3   91.98    4.36
  -8  -4  -3   84.14    3.03
  -8  -4  -3   85.12    3.20
  -8   4  -3   84.02    3.04
  -8   4  -3   86.56    3.20
  -8   4  -4   28.21    1.82
  -8   4  -4   26.46    1.70
  -8   4  -4   32.53    1.80
  -8   4  -4   27.97    1.84
  -8   4  -4   29.34    1.77
   8   4   4   30.75    2.81
  -8   4  -4   28.36    1.79
  -8   4  -4   30.59    1.93
  -8  -4  -4   27.82    1.86
  -8   4  -4   29.49    1.80
  -8   4  -4   31.54    1.95
  -8   4  -5    4.22    0.83
  -8   4  -5    3.86    0.76
   8   4   5    3.88    0.79
  -8   4  -5    4.04    0.83
  -8  -4  -5    5.58    0.93
  -8  -4  -5    4.22    0.84
  -8   4  -5    4.64    0.84
  -8   4  -5    5.07    0.86
  -8  -4  -5    5.00    0.91
  -8   4  -6   14.93    1.25
  -8  -4  -6   16.24    1.23
  -8  -4  -6   16.06    1.27
  -8   4  -6   15.49    1.26
  -8   4  -7  118.62    3.14
  -8  -4  -7  113.45    2.70
   8  -6  -7    6.66    0.60
   8   6  -7    7.69    0.69
  -8   6   7    6.76    0.65
  -8   6   7    6.51    0.61
   8   6  -6  143.93    3.76
  -8   6   6  138.75    3.80
   8  -6  -6  139.03    4.00
   8   6  -6  142.53    4.12
  -8   6   6  145.27    4.16
   8   6  -5   99.43    3.32
  -8   6   5   89.86    3.17
   8  -6  -5   96.88    3.46
  -8   6   5   93.32    3.48
  -8   6   4  111.84    3.67
   8   6  -4  118.55    3.88
   8   6  -4  124.23    3.75
   8  -6  -4  114.15    3.89
  -8   6   4  117.00    4.00
   8   6  -4  116.45    3.61
   8   6  -3   12.90    1.12
   8   6  -3   12.10    1.70
   8  -6  -3   13.74    2.01
  -8   6   3   11.64    1.19
   8  -6  -3   13.34    1.29
   8  -6  -2  150.06    5.80
  -8   6   2  163.23    5.44
   8  -6  -2  159.60    4.46
  -8   6   2  155.40    4.50
   8   6  -2  157.84    5.98
   8   6  -1    9.62    1.51
  -8   6   1    9.89    1.29
   8  -6  -1    8.80    1.26
   8   6  -1   10.84    1.05
   8   6   0  396.72   10.52
  -8   6   0  425.72   10.52
  -8   6   0  416.54    8.92
   8   6   0  402.45    8.87
  -8   6   0  423.87    8.96
   8  -6   0  402.41   10.27
   8   6   1  154.70    5.71
  -8   6  -1  151.68    5.74
  -8   6  -1  156.19    4.50
  -8   6  -1  156.80    4.56
   8   6   1  162.31    4.61
   8   6   1  164.79    5.58
  -8   6  -1  155.34    4.46
   8  -6   1  161.92    5.45
  -8   6  -1  153.68    4.35
  -8   6  -1  160.31    4.58
  -8   6  -2  310.23    9.26
   8   6   2  312.59    9.02
  -8   6  -2  317.50    7.45
  -8   6  -2  315.84    7.54
   8   6   2  326.52    7.64
  -8   6  -2  313.55    7.48
   8   6   2  323.89    9.07
  -8   6  -2  312.85    7.42
  -8   6  -2  321.72    7.57
  -8  -6  -2  332.42    7.73
  -8   6  -3   25.84    2.41
  -8   6  -3   24.82    1.66
  -8   6  -3   25.69    1.74
  -8   6  -3   25.97    1.72
  -8   6  -3   25.37    1.72
  -8  -6  -3   28.08    1.75
  -8   6  -3   28.05    1.79
   8   6   3   25.78    1.74
  -8   6  -4   28.53    1.75
  -8   6  -4   27.73    1.73
  -8   6  -4   27.39    1.70
   8   6   4   28.09    1.81
  -8   6  -4   26.41    1.67
  -8   6  -4   30.53    1.80
  -8   6  -4   29.91    1.86
  -8   6  -5   25.16    1.58
  -8   6  -5   25.14    1.52
  -8   6  -5   26.59    1.57
  -8   6  -5   26.37    1.52
  -8   6  -5   25.50    1.60
  -8  -6  -5   27.12    1.61
   8   6   5   26.68    1.61
   8   6   6    6.85    0.64
  -8   6  -6    6.28    0.67
  -8  -6  -6    6.66    0.68
  -8  -6  -6    5.94    0.68
  -8   6  -6    6.55    0.69
   8   8  -6   35.45    1.34
   8  -8  -6   38.95    1.50
  -8   8   6   34.69    1.26
  -8   8   6   34.55    1.23
   8   8  -5   25.05    1.40
   8  -8  -5   26.06    1.51
  -8   8   5   25.79    1.33
  -8   8   5   26.78    1.52
   8   8  -4  143.22    4.31
   8  -8  -4  152.66    4.35
  -8   8   4  136.22    4.23
  -8   8   4  146.71    4.02
   8   8  -3   65.50    2.52
   8  -8  -3   59.79    2.58
  -8   8   3   63.96    2.71
  -8   8   3   61.68    2.48
   8   8  -2   26.13    1.58
   8   8  -2   25.64    1.60
   8  -8  -2   24.29    1.58
  -8   8   2   24.20    1.69
  -8   8   2   29.17    1.70
  -8   8   1   25.65    1.74
   8   8  -1   25.16    1.63
  -8   8   1   29.73    1.74
  -8   8   0   36.93    2.08
   8   8   0   41.36    2.13
  -8   8   0   34.88    2.07
  -8   8   0   37.15    2.02
  -8   8  -1   88.74    3.30
  -8   8  -1   90.46    3.41
  -8   8  -1   93.90    3.49
   8   8   1   91.73    3.39
  -8   8  -1   88.94    3.37
  -8  -8  -2    1.26    0.64
  -8   8  -2    0.15    0.54
  -8   8  -2    0.32    0.57
   8   8   2    0.23    0.54
  -8   8  -2    0.42    0.54
  -8   8  -2    0.27    0.53
  -8   8  -3  181.70    5.02
  -8   8  -3  180.42    5.04
   8   8   3  180.41    5.10
  -8   8  -3  179.49    5.04
  -8  -8  -3  185.39    4.99
  -8   8  -3  178.99    5.05
   8   8   4    6.11    0.85
  -8   8  -4    6.51    0.83
  -8   8  -4    6.20    0.83
  -8   8  -4    6.29    0.85
  -8   8  -5   43.15    1.67
   8   8   5   42.56    1.72
  -8   8  -5   41.80    1.65
  -8  -8  -5   40.04    1.66
  -8   8  -5   44.55    1.57
   8 -10  -5   12.62    0.66
   8  10  -4  325.39    6.69
   8 -10  -4  329.51    6.53
  -8  10   4  320.91    6.43
   8  10  -3    4.02    0.68
  -8  10   3    3.99    0.62
  -8  10   3    4.93    0.58
   8 -10  -3    4.44    0.58
   8  10  -3    4.91    0.60
   8  10  -2  258.23    5.66
  -8  10   2  255.65    6.07
  -8  10   2  255.39    5.66
  -8 -10   2  254.83    5.81
  -8  10   1  155.20    4.42
  -8  10   1  156.78    4.41
  -8 -10   1  152.07    4.33
  -8  10   0  100.98    3.42
   8  10   0  101.96    3.16
   8  10   0  106.86    3.12
  -8  10   0  100.34    3.32
  -8 -10   0  103.62    3.49
  -8  10   0  107.82    3.11
  -8 -10  -1    0.67    0.51
  -8  10  -1    1.83    0.58
   8  10   1    1.57    0.47
  -8  10  -1    1.81    0.57
  -8  10  -1    1.85    0.54
  -8  10  -2   18.63    1.26
   8  10   2   18.36    1.22
  -8  10  -2   17.19    1.22
  -8 -10  -2   18.90    1.27
  -8  10  -2   17.04    1.14
  -8  10  -3   99.58    2.90
   8  10   3   98.75    2.86
  -8  10  -3  101.04    2.94
  -8 -10  -3   99.03    2.72
  -8  10  -3   97.50    2.81
  -8  10  -4  160.91    3.58
   8  10   4  162.85    3.62
  -8  10  -4  163.89    3.64
   8  12  -1   24.67    1.04
  -8  12   1   27.08    1.08
  -8  12   0   29.52    1.13
  -8 -12   0   27.32    1.08
  -8  12  -1    6.13    0.47
  -8 -12  -1    4.68    0.43
   9  -1  -8  170.83    3.92
   9   1  -8  180.59    4.05
  -9   1   8  171.25    4.07
  -9  -1   8  174.47    4.10
   9  -1  -7  440.92    9.22
   9   1  -7  447.05    9.36
  -9   1   7  450.88    9.62
   9  -1  -6  174.89    4.73
   9  -1  -6  177.89    4.94
   9   1  -6  178.08    5.04
   9   1  -6  176.88    4.98
   9  -1  -5  301.53    9.26
   9  -1  -5  317.09    7.13
   9   1  -5  291.44    7.08
   9   1  -5  291.39    9.05
   9  -1  -5  290.59    7.15
   9   1  -5  294.25    7.13
   9  -1  -4    2.20    0.97
   9   1  -4    3.04    1.02
   9  -1  -3 1300.16   23.50
   9  -1  -3 1247.89   24.23
   9   1  -3 1220.34   24.18
   9  -1  -2   78.72    3.08
   9  -1  -2   76.59    3.16
   9   1  -2   80.47    3.25
   9  -1  -1  172.03    4.66
   9   1  -1  168.88    4.72
   9  -1   0    4.18    0.53
   9   1   0    4.85    0.70
  -9   1   0    4.97    0.79
   9  -1   0    4.16    0.71
   9   1   0    4.45    0.81
  -9   1  -1  574.30   12.12
  -9  -1  -1  583.52   11.77
   9  -1   1  575.89   12.04
   9   1   1  571.42   12.40
   9   1   1  610.40   11.11
  -9   1  -2   29.90    1.85
   9   1   2   26.79    2.01
   9  -1   2   29.30    1.97
   9  -1   3    7.64    1.21
   9   1   3    7.70    1.24
  -9   1  -4  890.94   17.06
  -9   1  -4  877.59   16.47
  -9  -1  -4  884.74   17.03
  -9   1  -4  864.63   16.35
  -9  -1  -4  885.44   16.95
   9  -1   4  895.38   19.10
   9   1   4  839.23   19.29
  -9   1  -4  870.92   16.90
  -9   1  -4  872.99   16.93
  -9  -1  -4  853.63   16.87
  -9   1  -4  874.72   16.89
  -9   1  -5   27.02    1.87
  -9   1  -5   24.90    1.75
  -9  -1  -5   26.35    1.80
  -9  -1  -5   27.19    1.86
  -9   1  -5   25.68    1.80
  -9  -1  -5   28.30    1.89
  -9   1  -5   24.55    1.81
  -9   1  -6    6.66    0.96
  -9  -1  -6    5.32    0.84
  -9   1  -6    5.37    0.90
  -9  -1  -6    5.24    0.90
  -9  -1  -7    6.33    0.61
  -9   1  -7    5.35    0.69
  -9  -1  -7    6.46    0.74
   9   3  -8   61.65    1.87
  -9   3   8   59.64    1.84
   9  -3  -7   63.17    2.18
   9  -3  -7   62.86    2.27
   9   3  -7   64.45    2.47
  -9   3   7   65.67    2.54
   9  -3  -6   12.07    1.10
   9  -3  -6   13.03    1.17
   9   3  -6   11.67    1.18
  -9   3   6   11.45    1.24
   9   3  -6   11.99    1.12
  -9   3   5  121.41    4.20
   9   3  -5  134.14    4.06
  -9   3   4  123.75    3.85
  -9   3   4  126.66    4.80
   9   3  -4  123.82    5.22
   9  -3  -4  129.79    4.90
   9   3  -4  122.09    3.81
  -9   3   3  254.33    7.13
   9  -3  -3  239.92    6.99
   9   3  -3  233.60    7.17
  -9   3   2   19.73    1.70
   9  -3  -2   18.33    1.63
   9   3  -2   20.64    1.75
  -9   3   1  624.99   13.55
   9   3  -1  611.49   13.36
  -9   3   0 1029.67   19.93
   9   3   0  996.85   19.82
   9   3   0 1032.29   19.44
   9   3   1   67.10    2.80
  -9   3  -1   65.35    3.07
   9   3   1   62.61    3.09
  -9   3  -2  649.11   13.83
   9   3   2  616.99   14.12
  -9   3  -3  618.96   12.01
  -9   3  -3  616.63   13.57
   9   3   3  580.51   11.81
  -9   3  -3  596.90   11.95
  -9  -3  -3  594.93   11.88
  -9   3  -3  589.99   12.03
  -9   3  -3  595.24   11.97
  -9   3  -3  586.70   12.08
   9   3   3  599.97   14.26
  -9   3  -3  589.23   11.82
  -9   3  -3  593.14   12.16
  -9   3  -4  961.78   18.19
  -9   3  -4  936.49   17.83
  -9   3  -4  957.44   18.13
   9   3   4  960.88   20.98
  -9  -3  -4  951.93   17.91
  -9   3  -4  920.51   17.63
  -9   3  -4  912.67   18.10
  -9  -3  -4  919.27   17.97
  -9   3  -4  955.20   18.00
  -9   3  -5    7.23    1.02
  -9   3  -5    8.18    1.11
  -9   3  -5    8.39    1.02
  -9  -3  -5    8.37    1.06
  -9  -3  -5    8.75    1.11
  -9   3  -5    8.21    0.98
  -9   3  -5   10.16    1.16
  -9  -3  -5    8.62    1.10
  -9   3  -6  126.82    4.00
  -9  -3  -6  135.71    3.92
  -9  -3  -6  134.69    4.02
  -9   3  -6  137.79    4.07
  -9   3  -7   11.89    0.86
  -9  -3  -7   13.99    0.82
  -9  -3  -7   14.67    0.92
   9   5  -7   76.10    2.47
  -9   5   7   76.26    2.48
   9  -5  -7   78.36    2.30
  -9   5   6   42.08    1.91
   9  -5  -6   49.61    2.19
   9   5  -6   48.12    2.24
  -9   5   6   47.99    2.26
   9  -5  -5  201.16    5.55
  -9   5   5  201.90    5.67
   9   5  -5  207.53    5.25
   9   5  -4   25.72    1.63
   9  -5  -4   25.31    2.39
   9  -5  -4   22.17    1.60
  -9   5   4   24.57    1.56
  -9   5   4   24.11    1.69
   9   5  -4   23.37    1.54
   9   5  -3   40.93    2.00
   9  -5  -3   40.93    2.12
   9  -5  -3   36.99    2.83
  -9   5   3   40.25    2.11
   9   5  -3   41.55    2.95
  -9   5   3   37.86    2.02
  -9   5   2   12.23    1.47
   9  -5  -2   12.74    1.56
  -9   5   2   15.58    1.28
   9   5  -2   13.23    1.67
  -9   5   1   22.28    1.91
   9  -5  -1   22.58    1.96
   9   5  -1   22.36    2.01
   9   5   0  401.32   10.07
  -9   5   0  406.12   10.17
   9  -5   0  400.50   10.02
   9   5   0  395.44    9.94
   9   5   1  410.03   10.11
  -9   5  -1  398.38   10.28
  -9   5  -1  399.96    8.76
   9   5   1  398.80   10.18
   9  -5   1  390.57    9.89
   9   5   1  401.24    8.76
  -9  -5  -1  393.75    8.84
  -9   5  -1  416.73    8.85
  -9   5  -2  118.25    5.04
  -9   5  -2  117.20    3.71
  -9  -5  -2  131.30    4.09
  -9   5  -2  128.60    4.01
   9   5   2  125.39    3.97
   9   5   2  125.46    5.13
  -9   5  -2  119.57    3.86
  -9   5  -2  120.32    3.89
  -9   5  -3    8.32    1.02
  -9   5  -3    9.43    1.74
  -9   5  -3    8.99    1.08
  -9   5  -3    8.07    1.02
  -9   5  -3    8.53    1.01
   9   5   3    8.84    1.07
   9   5   3    7.73    1.69
  -9   5  -3   10.31    1.14
  -9  -5  -3    8.92    1.09
  -9   5  -4    0.39    0.66
  -9   5  -4    0.28    0.56
  -9   5  -4    1.28    0.64
   9   5   4    0.56    0.54
  -9   5  -4    1.04    0.65
  -9   5  -4    0.62    0.55
  -9   5  -4    1.22    0.61
  -9  -5  -4    1.39    0.72
  -9   5  -5   12.18    1.08
   9   5   5   14.20    1.21
  -9   5  -5   13.95    1.23
  -9   5  -5   12.23    1.05
  -9  -5  -5   15.30    1.29
  -9   5  -5   14.08    1.20
  -9  -5  -5   15.12    1.27
  -9   5  -5   13.49    1.21
  -9  -5  -6   45.67    1.83
  -9   5  -6   42.25    1.84
  -9  -5  -6   45.63    1.87
  -9   5  -6   48.20    1.92
   9   7  -7    3.77    0.39
   9   7  -7    4.59    0.39
   9  -7  -6  154.97    3.92
   9   7  -6  152.98    3.94
  -9   7   6  151.43    3.91
   9   7  -5   17.40    1.20
   9  -7  -5   19.63    1.40
  -9   7   5   19.71    1.39
   9   7  -4  110.03    3.64
   9  -7  -4  107.23    3.68
  -9   7   4  107.06    3.68
   9   7  -3    2.92    0.71
   9  -7  -3    2.54    0.71
  -9   7   3    2.09    0.65
   9   7  -2   21.79    1.51
   9  -7  -2   25.22    2.36
   9  -7  -2   27.92    1.70
  -9  -7   2   28.93    1.76
  -9   7   2   23.17    1.62
   9   7  -1    3.87    1.52
  -9   7   1    4.13    1.51
  -9   7   1    4.60    0.83
  -9   7   1    5.11    0.94
   9   7  -1    4.14    0.76
   9  -7  -1    4.21    1.40
   9   7   0  434.34   11.77
  -9   7   0  447.25   11.61
  -9   7   0  427.82    9.60
   9  -7   0  442.97   11.35
  -9   7   0  445.62    9.72
   9   7   0  436.76    9.63
  -9   7   0  448.69    9.70
  -9   7  -1  132.10    5.67
  -9   7  -1  141.06    4.37
  -9   7  -1  140.37    4.44
  -9   7  -1  143.87    4.39
  -9   7  -1  151.21    4.31
   9   7   1  142.39    4.45
  -9  -7  -1  140.60    4.59
  -9   7  -1  143.05    4.45
  -9   7  -2  409.12    9.10
  -9   7  -2  400.52    9.22
   9   7   2  399.88    9.22
  -9   7  -2  411.00    9.22
  -9   7  -2  408.04    9.05
  -9  -7  -2  418.62    9.38
  -9   7  -2  410.89    9.22
  -9   7  -3   27.13    1.72
  -9   7  -3   30.69    1.84
   9   7   3   29.79    1.87
  -9   7  -3   31.16    1.85
  -9  -7  -3   30.00    1.81
  -9   7  -3   28.87    1.82
  -9   7  -4   54.98    2.31
  -9   7  -4   57.60    2.34
   9   7   4   59.64    2.52
  -9   7  -4   57.50    2.39
  -9   7  -4   55.98    2.46
  -9   7  -5   28.70    1.39
   9   7   5   28.19    1.45
  -9   7  -5   28.28    1.37
  -9  -7  -5   29.69    1.52
  -9   7  -5   29.28    1.52
  -9  -7  -5   27.59    1.33
  -9   7  -5   29.64    1.37
  -9  -7  -6  136.73    2.97
   9   9  -5  310.78    6.19
   9  -9  -5  319.51    6.35
  -9   9   5  307.71    6.11
   9   9  -4   63.94    2.35
   9  -9  -4   67.58    2.35
  -9   9   4   62.28    2.29
   9   9  -3    8.24    0.95
  -9   9   3    8.17    0.94
   9  -9  -3    7.96    0.86
   9   9  -2   40.88    1.83
  -9   9   2   43.15    2.18
  -9  -9   2   47.42    2.11
  -9   9   1    5.74    0.90
  -9  -9   1    6.01    0.91
  -9   9   1    5.28    0.83
  -9   9   0  230.05    6.00
   9   9   0  231.12    5.83
  -9   9   0  233.31    6.05
  -9  -9   0  243.46    6.22
  -9   9   0  228.56    5.76
  -9   9  -1   41.98    2.11
   9   9   1   39.70    2.04
  -9  -9  -1   40.37    2.17
  -9   9  -1   38.38    2.10
  -9   9  -1   37.77    1.96
  -9   9  -2   61.93    2.54
  -9   9  -2   58.64    2.43
   9   9   2   58.17    2.45
  -9  -9  -2   60.24    2.52
  -9   9  -2   57.90    2.42
  -9   9  -3  152.48    4.06
   9   9   3  150.33    4.15
  -9   9  -3  153.47    4.16
  -9  -9  -3  147.74    3.94
  -9   9  -3  151.79    4.12
  -9   9  -4  248.88    5.33
   9   9   4  249.61    5.47
  -9   9  -4  251.36    5.42
  -9   9  -4  252.24    5.49
   9  11  -3  294.03    5.70
  -9  11   3  276.61    5.64
   9  11  -2   31.50    1.38
  -9  11   2   31.00    1.36
  -9  11   2   29.88    1.20
  -9  11   1   71.38    2.28
  -9 -11   1   65.89    2.13
  -9  11   1   68.09    2.10
  -9  11   0   38.08    1.60
  -9  11   0   37.81    1.54
  -9 -11   0   38.14    1.60
  -9  11  -1   18.97    1.05
  -9  11  -1   18.04    1.02
  -9 -11  -1   17.83    1.03
  -9  11  -2  137.62    3.19
  -9  11  -2  135.62    3.21
  -9 -11  -2  133.56    3.14
  10   0  -8  119.58    2.92
 -10   0   8  127.43    3.15
  10   0  -7    0.00    0.46
 -10   0   6   20.21    1.46
  10   0  -6   22.05    1.55
  10   0  -5    0.39    0.43
  10   0  -5    0.28    0.62
  10   0  -4  145.46    5.73
  10   0  -4  148.24    4.31
  10   0  -3   -0.01    0.61
  10   0  -3    0.50    0.51
  10   0  -2  473.96   10.72
  10   0  -1    0.22    0.45
  10   0   0    5.56    0.93
  10   0   0    7.14    0.79
 -10   0  -1    0.43    0.45
  10   0   1    0.06    0.54
 -10   0  -2    9.00    1.05
  10   0   2    9.46    1.25
 -10   0  -3    0.14    0.48
 -10   0  -3    2.03    0.49
  10   0   3    0.05    0.51
 -10   0  -3    0.58    0.67
 -10   0  -4  308.67    7.20
 -10   0  -4  318.57    7.67
 -10   0  -4  304.40    7.49
  10   0   4  324.95    9.57
 -10   0  -4  297.10    7.42
 -10   0  -5   -0.05    0.61
 -10   0  -5   -0.05    0.62
 -10   0  -6  102.73    3.39
 -10   0  -6  106.57    3.55
 -10   0  -6  105.04    3.50
 -10   0  -7    0.10    0.33
 -10   0  -7    0.21    0.29
  10   2  -8   15.39    0.87
 -10   2   8   15.69    0.89
 -10  -2   8   16.33    0.91
  10  -2  -7  552.92   10.36
 -10  -2   7  538.77   10.41
  10  -2  -7  539.22   10.52
  10   2  -7  558.97   10.87
 -10   2   7  547.66   11.07
  10  -2  -6   20.71    1.44
  10  -2  -6   21.79    1.43
  10   2  -6   19.19    1.47
 -10   2   6   18.28    1.52
  10   2  -6   17.59    1.38
 -10   2   5  276.17    6.61
  10   2  -5  259.41    6.56
  10   2  -5  262.42    6.60
 -10   2   4   35.38    1.96
  10  -2  -4   40.35    2.50
  10  -2  -4   36.72    2.90
  10   2  -4   31.76    2.57
  10  -2  -4   33.86    1.92
  10   2  -4   35.43    1.92
  10  -2  -3  883.94   17.75
  10   2  -3  851.84   18.16
  10   2  -2    4.56    0.91
  10  -2  -2    3.29    0.80
 -10   2   1  402.84    9.74
  10  -2  -1  413.93    9.03
  10   2  -1  396.25    9.30
 -10   2   0   92.94    3.71
  10   2   0   93.09    3.75
  10   2   0   91.99    3.33
 -10   2  -1   86.52    3.62
 -10  -2  -1   90.47    3.19
  10  -2   1   90.64    3.36
  10   2   1   85.40    3.73
 -10   2  -2    0.12    0.49
  10  -2   2    0.85    0.63
  10   2   2    0.68    0.54
 -10   2  -3   12.17    1.38
 -10   2  -3   12.82    1.18
 -10   2  -3   11.91    1.18
 -10   2  -3   13.01    1.13
 -10   2  -3   12.86    1.28
 -10   2  -3   12.17    1.14
 -10  -2  -3   11.59    1.13
  10  -2   3   10.16    1.40
  10   2   3   10.52    1.59
 -10   2  -3   13.67    1.32
 -10  -2  -3   11.62    1.17
 -10   2  -3   11.99    1.17
 -10   2  -4  250.14    6.23
 -10   2  -4  251.90    6.58
 -10   2  -4  256.46    6.28
 -10   2  -4  250.12    6.52
  10   2   4  259.51    8.62
 -10  -2  -4  243.09    6.50
 -10   2  -4  249.46    6.53
 -10  -2  -4  255.27    6.48
 -10   2  -4  254.20    6.45
 -10   2  -5  184.27    5.39
 -10   2  -5  185.36    5.31
 -10  -2  -5  187.35    5.33
 -10   2  -5  193.41    5.42
 -10  -2  -5  186.60    5.31
 -10   2  -5  190.49    5.36
 -10   2  -6   19.26    1.42
 -10  -2  -6   20.59    1.37
 -10   2  -6   20.21    1.38
 -10   2  -6   19.19    1.38
 -10  -2  -6   20.48    1.42
 -10  -2  -7   13.16    0.84
 -10  -2  -7   14.59    0.90
  10  -4  -7   40.74    1.59
  10   4  -7   45.93    1.84
 -10   4   7   41.14    1.80
  10  -4  -6   34.56    1.82
  10   4  -6   34.49    1.88
 -10   4   6   33.16    1.91
  10   4  -6   33.01    1.68
  10  -4  -5  295.01    7.25
 -10   4   5  297.99    7.40
  10   4  -5  306.39    7.11
  10  -4  -4   40.67    3.02
 -10   4   4   39.86    2.10
 -10   4   4   40.28    2.21
  10   4  -4   44.86    3.23
  10   4  -4   40.81    2.09
  10   4  -3    6.38    0.85
  10   4  -3    6.68    1.48
 -10   4   3    6.83    1.22
 -10   4   3    8.53    1.05
  10  -4  -3    7.62    1.33
 -10   4   3    8.19    0.98
 -10   4   2   99.99    4.24
  10  -4  -2  101.98    4.35
  10   4  -2  104.03    4.47
 -10   4   1   83.39    3.83
  10  -4  -1   78.83    3.68
  10   4  -1   78.08    3.66
 -10   4   0  318.95    8.44
  10   4   0  301.66    8.26
  10   4   0  300.21    7.99
  10   4   1  288.80    7.59
 -10   4  -1  287.72    8.13
  10  -4   1  277.75    7.79
  10   4   1  274.79    8.06
 -10   4  -2  412.52   10.68
 -10   4  -2  428.10    9.12
  10   4   2  415.08    9.05
  10  -4   2  392.82   10.14
 -10   4  -2  421.24    9.13
  10   4   2  399.38   10.88
 -10   4  -2  435.24    9.20
 -10  -4  -2  400.34    9.09
 -10   4  -2  422.73    8.99
 -10   4  -2  432.87    9.13
 -10   4  -3  147.01    5.76
 -10   4  -3  145.65    4.35
  10   4   3  146.36    4.38
 -10   4  -3  141.36    4.46
 -10   4  -3  144.29    4.42
  10   4   3  148.53    6.11
 -10  -4  -3  139.51    4.31
 -10   4  -3  147.19    4.37
 -10   4  -4  473.02    9.93
 -10   4  -4  455.63   10.05
 -10   4  -4  457.85   10.19
 -10   4  -4  461.00   10.06
 -10   4  -4  450.46    9.83
  10   4   4  470.79    9.89
 -10  -4  -4  478.19   10.01
 -10   4  -4  448.51    9.88
 -10   4  -5   21.03    1.54
 -10  -4  -5   24.34    1.66
 -10   4  -5   23.74    1.46
 -10  -4  -5   23.13    1.57
 -10   4  -5   23.36    1.57
 -10   4  -6  155.95    4.15
 -10  -4  -6  158.88    4.06
 -10  -4  -6  155.51    4.02
  10  -6  -7   41.99    1.36
  10   6  -7   42.11    1.47
 -10   6   7   40.27    1.44
  10  -6  -6   61.25    2.29
  10   6  -6   66.47    2.42
 -10   6   6   59.38    2.30
  10  -6  -5   59.65    2.55
 -10   6   5   58.76    2.54
  10   6  -5   57.79    2.23
  10   6  -4   49.60    2.25
  10  -6  -4   43.97    2.26
 -10   6   4   44.09    2.25
  10   6  -4   45.60    2.14
  10   6  -3   23.07    1.56
  10  -6  -3   26.46    2.57
  10  -6  -3   28.59    1.76
 -10   6   3   27.10    1.75
  10   6  -2   79.01    3.00
  10  -6  -2   80.78    4.33
 -10   6   2   84.95    4.18
  10  -6  -2   80.35    3.02
 -10  -6   2   83.43    3.12
 -10   6   2   77.54    2.92
  10   6  -2   85.62    4.45
 -10   6   1   21.18    2.19
 -10   6   1   22.12    1.62
  10   6  -1   21.13    1.51
  10  -6  -1   20.96    2.26
 -10  -6   1   24.12    1.70
  10   6  -1   22.55    2.41
  10   6   0  210.01    7.12
 -10   6   0  198.11    6.95
 -10   6   0  204.95    5.50
  10   6   0  199.89    5.51
  10  -6   0  194.49    6.80
 -10   6   0  200.13    5.41
 -10   6   0  215.41    5.41
 -10  -6   0  214.90    5.76
  10   6   1   19.40    2.19
 -10   6  -1   20.20    2.23
 -10   6  -1   18.14    1.39
 -10   6  -1   17.41    1.45
  10   6   1   19.00    1.51
  10  -6   1   14.48    2.01
 -10   6  -1   19.52    1.44
 -10   6  -1   18.88    1.43
 -10  -6  -1   18.62    1.52
  10   6   1   17.85    2.21
 -10   6  -1   17.94    1.46
 -10   6  -2 1097.36   22.41
 -10   6  -2 1016.05   19.15
 -10   6  -2 1010.68   19.51
  10   6   2 1016.56   19.54
 -10   6  -2 1054.08   19.46
  10   6   2  992.21   21.67
 -10   6  -2 1019.74   19.43
 -10  -6  -2 1052.11   19.66
 -10   6  -2 1029.33   19.52
 -10   6  -3   22.28    1.53
 -10   6  -3   21.94    1.62
 -10   6  -3   21.12    1.61
  10   6   3   21.64    1.60
 -10   6  -3   20.03    1.48
 -10  -6  -3   23.11    1.61
 -10   6  -3   23.77    1.68
 -10   6  -4    5.89    0.80
 -10   6  -4    6.10    0.89
  10   6   4    5.04    0.88
 -10   6  -4    6.51    0.85
 -10   6  -4    5.75    0.91
 -10   6  -5    2.12    0.49
 -10   6  -5    2.10    0.52
  10   6   5    2.44    0.56
 -10   6  -5    3.29    0.54
 -10   6  -5    2.95    0.58
 -10  -6  -5    2.36    0.63
 -10   6  -5    2.48    0.59
 -10  -6  -5    1.95    0.58
 -10  -6  -6  227.90    4.73
  10  -8  -6    1.91    0.39
  10   8  -6    2.29    0.41
  10   8  -5  230.57    4.96
  10  -8  -5  221.15    5.20
 -10   8   5  227.89    5.15
  10   8  -4   64.01    2.44
  10  -8  -4   65.18    2.49
  10  -8  -3   40.80    1.99
 -10   8   3   40.64    1.90
  10   8  -3   39.18    1.83
  10   8  -2   46.36    2.15
 -10   8   2   49.45    2.39
  10  -8  -2   51.47    2.19
 -10  -8   2   47.56    2.22
 -10   8   2   47.28    2.21
 -10   8   1   75.43    3.05
 -10  -8   1   75.27    3.01
 -10   8   1   77.32    2.97
 -10   8   0    6.44    0.97
 -10   8   0    6.82    0.99
  10   8   0    7.32    1.01
 -10  -8   0    5.42    0.96
 -10   8   0    7.67    1.04
 -10   8   0    7.21    1.00
 -10   8  -1   25.84    1.66
 -10   8  -1   22.03    1.62
  10   8   1   23.74    1.65
 -10  -8  -1   24.10    1.75
 -10   8  -1   25.89    1.70
 -10   8  -2   91.54    3.21
 -10   8  -2   90.22    3.33
  10   8   2   94.79    3.38
 -10   8  -2   91.42    3.32
 -10  -8  -2   93.23    3.37
 -10   8  -2   89.78    3.29
 -10   8  -3   76.74    2.73
 -10   8  -3   75.20    2.83
  10   8   3   82.54    2.96
 -10   8  -3   79.12    2.87
 -10  -8  -3   78.27    2.76
 -10   8  -3   83.06    2.96
 -10   8  -4   75.85    2.42
  10   8   4   80.61    2.64
 -10   8  -4   77.75    2.51
 -10   8  -4   78.96    2.63
  10   8   5    5.62    0.57
 -10  -8  -5    5.71    0.56
  10  10  -4  130.31    2.92
 -10  10   4  126.79    2.88
  10  10  -3   87.13    2.62
 -10  10   3   84.57    2.56
 -10  10   2  126.80    3.55
 -10  10   2  129.52    3.60
 -10 -10   2  126.81    3.23
  10  10  -1    2.03    0.41
 -10  10   1    1.68    0.54
 -10  10   1    1.15    0.46
 -10 -10   1    1.44    0.47
 -10  10   0    9.87    0.93
 -10  10   0    9.47    0.93
 -10 -10   0    9.86    0.96
 -10  10   0    8.40    0.80
 -10  10  -1   38.93    1.73
  10  10   1   36.10    1.64
 -10  10  -1   38.99    1.79
 -10  10  -1   37.47    1.62
 -10 -10  -1   38.80    1.80
 -10  10  -2   50.00    1.83
  10  10   2   49.42    1.84
 -10  10  -2   51.01    1.92
 -10 -10  -2   48.48    1.86
 -10  10  -2   49.20    1.82
 -10  10  -3   22.01    1.02
  10  10   3   22.56    1.06
 -10  10  -3   21.70    1.06
 -10 -10  -3   21.07    0.94
 -10  10  -3   24.45    1.10
 -11   1   8  144.25    3.24
 -11  -1   8  141.39    3.23
  11  -1  -7   84.81    2.59
  11   1  -7   84.11    2.70
 -11   1   7   79.59    2.86
  11   1  -6    0.26    0.54
 -11   1   6    0.55    0.55
  11  -1  -6    0.28    0.58
  11   1  -6    0.81    0.60
  11  -1  -5    3.80    0.79
  11   1  -5    3.51    0.77
  11   1  -5    2.64    0.70
 -11   1   5    3.29    0.77
  11  -1  -4  249.90    8.13
  11   1  -4  261.94    8.24
  11  -1  -4  250.46    6.28
  11   1  -4  249.03    6.26
  11  -1  -3  164.77    5.84
  11   1  -3  172.61    5.96
  11  -1  -3  161.30    5.36
  11  -1  -2  303.12    7.95
  11  -1  -2  302.15    7.95
  11   1  -2  305.45    8.02
  11  -1  -1  244.17    6.22
  11   1  -1  226.55    6.30
 -11   1   0  120.21    4.44
  11   1   0  117.68    4.43
  11   1   0  123.60    3.85
 -11   1  -1   64.07    3.12
 -11  -1  -1   61.99    2.81
  11  -1   1   59.27    2.96
  11   1   1   64.09    3.23
 -11   1  -2  129.60    4.59
  11  -1   2  120.16    4.69
  11   1   2  127.18    4.98
 -11   1  -3  303.09    7.11
 -11  -1  -3  285.40    6.87
 -11   1  -3  309.91    7.29
 -11   1  -3  301.06    6.91
  11  -1   3  296.84    8.61
  11   1   3  302.25    9.10
 -11   1  -3  291.92    7.15
 -11   1  -3  283.12    6.84
 -11  -1  -3  292.34    7.15
 -11   1  -3  298.25    7.10
 -11  -1  -3  300.13    7.00
 -11   1  -4   29.29    1.79
 -11  -1  -4   32.08    1.86
 -11   1  -4   31.98    2.04
 -11   1  -4   30.82    1.73
 -11   1  -4   29.87    1.89
 -11  -1  -4   29.76    1.87
 -11   1  -4   32.33    1.97
 -11  -1  -4   30.93    1.87
 -11   1  -5   13.51    1.32
 -11   1  -5   13.16    1.29
 -11  -1  -5   13.22    1.28
 -11   1  -5   14.65    1.35
 -11  -1  -5   12.70    1.28
 -11   1  -6    2.08    0.48
 -11  -1  -6    1.83    0.52
 -11   1  -6    2.06    0.66
 -11  -1  -6    2.33    0.64
 -11  -1  -7   35.12    1.21
 -11  -1  -7   35.16    1.35
 -11   3   8  269.10    5.12
  11  -3  -7    7.67    0.69
  11   3  -7    7.69    0.77
 -11   3   7    7.34    0.79
  11  -3  -6  208.69    5.28
  11   3  -6  204.35    5.33
 -11   3   6  201.04    5.49
  11   3  -6  205.78    5.25
  11   3  -5    4.27    0.77
 -11   3   5    4.94    0.84
 -11   3   5    4.01    0.84
 -11   3   4  430.64   11.32
  11  -3  -4  459.16   11.39
  11  -3  -4  437.19   11.94
  11   3  -4  451.84   12.07
  11  -3  -4  446.47    9.61
 -11   3   4  439.15    9.79
 -11   3   4  465.63    9.80
  11   3  -4  431.75    9.61
 -11   3   3   95.08    4.31
  11  -3  -3   95.01    4.26
 -11   3   3   89.22    3.25
  11   3  -3   85.41    4.31
 -11   3   3   91.31    3.19
  11  -3  -3   86.26    3.04
  11   3  -3   87.31    3.09
  11   3  -2    2.02    0.93
 -11   3   2    3.98    1.00
  11  -3  -2    3.51    0.96
  11   3  -1    4.24    0.92
 -11   3   1    3.89    0.94
  11  -3  -1    6.51    1.15
 -11   3   0   26.75    2.14
  11   3   0   24.56    2.06
  11   3   0   30.17    2.06
 -11   3  -1    1.41    0.66
  11   3   1    1.65    0.71
 -11   3  -2   16.40    1.76
 -11   3  -2   19.68    1.41
  11   3   2   20.49    1.45
 -11   3  -2   18.00    1.33
 -11   3  -2   18.38    1.43
  11   3   2   17.99    1.95
 -11   3  -2   18.36    1.38
 -11  -3  -2   16.13    1.33
 -11   3  -2   14.82    1.26
 -11   3  -3  294.29    8.51
 -11   3  -3  280.36    6.97
  11   3   3  305.89    6.92
 -11   3  -3  284.49    6.99
 -11   3  -3  284.04    7.09
 -11   3  -3  293.00    7.02
  11   3   3  303.22    9.29
 -11  -3  -3  274.56    6.85
 -11   3  -3  288.11    6.82
 -11   3  -4   22.16    1.66
 -11   3  -4   23.33    1.62
 -11   3  -4   24.57    1.72
 -11  -3  -4   22.62    1.67
 -11   3  -4   22.85    1.53
 -11   3  -4   21.38    1.64
 -11  -3  -4   22.38    1.60
 -11   3  -4   22.53    1.58
 -11   3  -5   18.45    1.24
 -11   3  -5   19.25    1.50
 -11   3  -5   18.67    1.45
 -11  -3  -5   18.91    1.43
 -11  -3  -5   20.64    1.46
 -11  -3  -6    9.13    0.88
 -11   3  -6    9.60    0.93
 -11  -3  -6    9.28    0.85
  11  -5  -7   84.34    2.27
  11   5  -7   89.60    2.44
 -11   5   7   87.73    2.46
  11  -5  -6   74.36    2.64
  11   5  -6   79.53    2.74
 -11   5   6   73.94    2.71
  11   5  -6   77.79    2.44
  11  -5  -5   96.99    3.44
 -11   5   5  101.34    3.51
  11   5  -5  103.37    3.31
  11  -5  -4   25.23    1.70
 -11   5   4   24.40    1.59
 -11   5   4   22.21    1.63
  11   5  -4   22.37    1.56
  11  -5  -3   40.98    3.07
 -11   5   3   42.21    2.18
 -11   5   3   45.83    2.24
  11   5  -3   45.06    2.21
  11   5  -2  197.98    5.26
 -11   5   2  183.19    6.56
  11  -5  -2  190.48    6.85
 -11   5   2  195.47    5.37
 -11   5   2  200.76    5.23
 -11  -5   2  195.85    5.17
  11   5  -2  186.51    6.88
 -11   5   1  678.19   15.69
 -11   5   1  685.34   13.45
  11   5  -1  706.87   13.77
 -11   5   1  719.12   13.92
  11  -5  -1  703.08   15.88
 -11   5   1  682.31   13.68
 -11  -5   1  694.04   13.71
  11   5  -1  655.29   15.64
  11   5   0  194.39    6.72
 -11   5   0  204.52    6.99
 -11   5   0  202.96    5.41
  11  -5   0  202.99    6.86
 -11   5   0  216.41    5.59
 -11   5   0  205.98    5.30
  11   5   0  205.93    5.50
 -11  -5   0  200.93    5.54
 -11   5  -1 1352.91   27.42
 -11   5  -1 1339.69   25.04
  11   5   1 1346.87   25.01
  11  -5   1 1371.79   27.03
  11   5   1 1419.86   27.64
 -11   5  -1 1421.07   25.07
 -11  -5  -1 1404.41   25.30
 -11   5  -1 1378.53   25.13
 -11   5  -2  265.89    8.49
 -11   5  -2  263.02    6.73
  11   5   2  264.20    6.68
 -11   5  -2  265.71    6.51
  11   5   2  284.87    8.77
 -11   5  -2  268.00    6.71
 -11  -5  -2  260.05    6.76
 -11   5  -2  268.25    6.69
 -11   5  -3  910.43   17.42
  11   5   3  886.68   17.26
 -11   5  -3  895.37   16.97
 -11   5  -3  922.57   17.49
 -11  -5  -3  894.63   17.22
 -11   5  -3  902.30   17.32
 -11   5  -4   14.04    1.22
  11   5   4   14.96    1.26
 -11   5  -4   16.01    1.28
 -11  -5  -4   14.63    1.15
 -11   5  -4   15.38    1.30
 -11   5  -5  365.48    7.35
  11   5   5  380.04    7.46
 -11   5  -5  347.72    7.61
 -11  -5  -5  352.78    7.85
 -11   5  -5  363.62    7.56
 -11  -5  -5  354.46    7.47
 -11  -5  -6    3.84    0.52
 -11  -5  -6    3.10    0.53
  11  -7  -6  213.05    4.67
  11   7  -6  214.54    4.70
 -11   7   6  213.38    4.65
  11  -7  -5   12.81    1.04
 -11   7   5   11.25    0.99
  11   7  -4  104.56    3.32
  11  -7  -4  108.39    3.53
 -11   7   4  109.54    3.49
  11   7  -4  111.44    3.32
  11   7  -3    4.45    0.71
 -11   7   3    5.85    0.86
  11   7  -2   21.20    1.51
  11  -7  -2   21.58    1.46
 -11  -7   2   23.92    1.60
 -11   7   1  273.25    6.54
 -11   7   1  264.40    6.71
 -11  -7   1  260.67    6.68
 -11   7   0   98.08    3.46
 -11   7   0  107.07    3.65
  11   7   0   92.64    3.50
 -11   7   0  105.45    3.64
 -11   7   0  113.31    3.49
 -11  -7   0   97.55    3.69
 -11   7   0  102.36    3.65
 -11   7  -1  335.47    7.83
 -11   7  -1  344.00    8.14
  11   7   1  336.88    8.12
 -11   7  -1  350.45    7.95
 -11   7  -1  347.65    7.89
 -11  -7  -1  358.95    8.37
 -11   7  -1  352.85    8.21
 -11   7  -2  182.75    4.90
 -11   7  -2  179.10    5.17
  11   7   2  186.97    5.23
 -11   7  -2  181.03    5.09
 -11   7  -2  178.24    5.03
 -11  -7  -2  181.14    5.20
 -11   7  -2  187.86    5.22
 -11   7  -3  410.09    8.80
 -11   7  -3  427.46    9.25
  11   7   3  438.48    9.31
 -11   7  -3  422.99    9.07
 -11  -7  -3  426.78    9.08
 -11   7  -3  438.05    9.32
 -11   7  -4   13.67    0.95
 -11   7  -4   13.13    1.04
  11   7   4   15.74    1.14
 -11   7  -4   13.17    1.00
 -11   7  -4   13.25    1.09
  11   7   5  229.41    4.79
 -11  -7  -5  237.25    5.06
  11  -9  -5    3.36    0.43
 -11   9   5    3.71    0.41
  11   9  -5    3.20    0.48
  11   9  -4  108.80    2.89
  11  -9  -4  110.41    2.89
 -11   9   4  109.55    3.02
  11   9  -3   17.41    1.17
  11  -9  -3   17.14    1.05
 -11   9   3   15.89    1.18
  11   9  -2    4.13    0.66
 -11   9   2    3.60    0.69
 -11  -9   2    3.18    0.62
 -11   9   2    3.63    0.61
  11   9  -1  129.81    3.77
 -11   9   1  134.34    3.93
 -11   9   1  130.14    3.99
 -11  -9   1  143.58    4.03
 -11   9   1  140.17    3.87
 -11   9   0    2.18    0.65
 -11  -9   0    1.70    0.60
 -11   9   0    1.69    0.56
 -11   9  -1  177.49    4.66
  11   9   1  188.14    4.82
 -11   9  -1  183.45    4.88
 -11  -9  -1  181.95    4.91
 -11   9  -1  184.33    4.77
 -11   9  -2  169.95    4.28
  11   9   2  177.31    4.51
 -11   9  -2  173.72    4.50
 -11  -9  -2  178.67    4.55
 -11   9  -2  171.22    4.46
 -11   9  -3    1.92    0.42
  11   9   3    2.41    0.49
 -11   9  -3    1.90    0.45
 -11  -9  -3    1.63    0.38
 -11   9  -3    2.33    0.48
  11   9   4    7.04    0.58
 -11   9  -4    5.55    0.47
 -11  -9  -4    6.37    0.59
  11  11  -2    0.33    0.29
 -11  11   2    0.22    0.22
  11  11  -1  150.93    3.56
 -11  11   1  162.08    3.42
 -11  11   1  163.42    3.47
 -11 -11   1  146.21    3.24
 -11  11   0   45.91    1.48
 -11  11   0   50.10    1.60
 -11 -11   0   50.85    1.59
 -11  11  -1   43.44    1.41
 -11 -11  -1   42.13    1.40
 -12   0   8  136.41    3.04
  12   0  -7   -1.00    0.38
 -12   0   7    0.25    0.46
 -12   0   6   77.63    2.82
  12   0  -6   67.55    2.54
  12   0  -5    0.53    0.50
  12   0  -4  354.00   10.16
  12   0  -4  342.71    7.99
  12   0  -3    0.61    0.52
  12   0  -3    0.89    0.56
  12   0  -2 1492.56   28.14
  12   0  -1    0.69    0.64
 -12   0   0  122.81    4.65
  12   0   0  118.09    4.56
 -12   0  -1    0.81    0.60
  12   0   1    0.09    0.41
  12   0   2  100.94    4.50
 -12   0  -2   99.79    3.36
 -12   0  -2  102.06    3.41
 -12   0  -3    0.40    0.55
 -12   0  -3   -0.18    0.61
 -12   0  -3   -0.25    0.73
 -12   0  -3    0.00    0.52
  12   0   3   -1.45    1.25
 -12   0  -3    0.39    0.72
 -12   0  -4  119.84    3.88
 -12   0  -4  120.73    4.10
 -12   0  -4  121.17    3.99
 -12   0  -5    0.78    0.54
 -12   0  -5    0.12    0.62
 -12   0  -5   -0.11    0.56
 -12   0  -6    8.26    0.87
 -12   0  -6    8.01    0.86
  12  -2  -7   57.52    1.86
 -12  -2   7   55.89    1.88
  12   2  -7   57.39    1.99
 -12   2   7   54.01    2.11
  12  -2  -6   20.43    1.38
 -12   2   6   23.83    1.40
  12   2  -6   24.43    1.50
 -12   2   6   21.96    1.54
  12   2  -6   21.38    1.45
 -12   2   5   35.84    1.95
  12   2  -5   30.36    1.79
  12   2  -5   31.31    1.88
  12  -2  -4    6.66    0.95
  12   2  -4    6.01    0.88
 -12   2   4    6.77    1.03
  12  -2  -3  149.58    5.40
 -12   2   3  133.08    4.29
  12  -2  -3  139.79    5.54
  12   2  -3  130.28    5.45
  12  -2  -3  140.96    4.12
  12   2  -3  137.25    4.17
 -12   2   2   13.39    1.60
 -12   2   2   12.27    1.18
  12  -2  -2   13.96    1.58
  12  -2  -2   14.19    1.62
  12   2  -2   13.65    1.65
 -12   2   1   93.09    4.19
  12   2  -1   97.82    3.99
 -12   2   0   48.72    2.91
  12   2   0   46.46    2.90
 -12   2  -1   12.25    1.52
 -12   2  -1   10.22    1.11
 -12   2  -1    8.83    0.99
 -12  -2  -1   11.39    1.13
  12  -2   1    9.95    1.27
  12   2   1   10.82    1.50
 -12   2  -2   20.74    2.04
 -12   2  -2   20.63    1.49
 -12   2  -2   19.39    1.47
 -12   2  -2   21.60    1.41
  12   2   2   20.13    2.21
 -12   2  -2   18.28    1.48
 -12   2  -2   19.27    1.41
 -12   2  -2   19.28    1.45
 -12  -2  -2   21.41    1.52
 -12  -2  -2   16.54    1.45
 -12   2  -3  396.87    8.99
 -12   2  -3  417.78    9.18
 -12   2  -3  414.11    8.97
  12   2   3  403.26   11.36
 -12   2  -3  406.22    9.11
 -12   2  -3  390.69    8.85
 -12  -2  -3  405.31    8.89
 -12  -2  -3  403.47    9.14
 -12   2  -3  392.50    9.01
 -12   2  -4   50.49    2.33
 -12  -2  -4   45.82    2.25
 -12   2  -4   49.83    2.48
 -12   2  -4   48.70    2.24
 -12   2  -4   47.39    2.38
 -12  -2  -4   49.14    2.44
 -12   2  -4   50.42    2.46
 -12  -2  -4   50.49    2.34
 -12   2  -5  114.52    3.80
 -12   2  -5  113.02    3.32
 -12   2  -5  115.39    3.74
 -12  -2  -5  109.31    3.68
 -12  -2  -5  112.66    3.57
 -12  -2  -6   63.91    2.21
 -12  -2  -6   58.73    2.09
  12  -4  -7   34.99    1.31
 -12  -4   7   32.92    1.31
  12   4  -7   34.81    1.38
 -12   4   7   36.39    1.47
  12  -4  -6  218.27    5.37
  12   4  -6  227.32    5.42
 -12   4   6  225.38    5.52
  12   4  -6  220.17    5.25
  12  -4  -5  137.46    4.23
 -12   4   5  137.42    4.00
 -12   4   5  136.49    4.25
  12   4  -5  141.06    4.17
 -12   4   4  155.65    4.62
 -12   4   4  154.25    4.64
  12   4  -4  156.32    4.62
 -12   4   3   53.73    3.51
  12  -4  -3   59.31    3.65
 -12   4   3   60.66    2.46
  12  -4  -3   52.05    3.49
 -12   4   3   51.63    2.38
  12   4  -3   59.18    3.82
 -12   4   3   54.87    2.56
  12   4  -3   54.43    2.47
  12   4  -2  174.86    4.95
 -12   4   2  171.00    6.37
 -12   4   2  176.81    5.09
  12  -4  -2  184.91    6.59
 -12   4   2  173.40    4.88
 -12  -4   2  190.21    4.90
  12   4  -2  179.81    6.57
 -12   4   1   23.23    2.18
 -12   4   1   18.84    1.39
 -12   4   1   18.85    1.42
  12  -4  -1   23.71    2.22
 -12   4   1   18.33    1.46
 -12  -4   1   17.94    1.45
  12   4  -1   17.02    2.05
 -12   4   0   61.21    3.56
 -12   4   0   58.48    2.49
  12   4   0   63.90    2.64
 -12   4   0   57.86    2.54
  12  -4   0   62.62    3.55
 -12  -4   0   61.12    2.67
  12   4   0   62.79    3.45
 -12   4  -1  824.20   18.08
 -12   4  -1  840.21   15.82
  12   4   1  791.02   15.66
 -12   4  -1  833.10   15.83
  12  -4   1  780.98   17.64
  12   4   1  807.31   18.19
 -12   4  -1  820.15   15.82
 -12  -4  -1  799.30   15.86
 -12   4  -1  815.66   15.84
 -12   4  -2  102.84    4.82
 -12   4  -2  101.90    3.61
  12   4   2  107.91    3.60
  12  -4   2   99.81    4.73
 -12   4  -2  114.39    3.73
  12   4   2  106.36    5.12
 -12   4  -2  101.30    3.62
 -12  -4  -2  102.93    3.67
 -12   4  -2  101.41    3.55
 -12   4  -3   43.97    2.16
  12   4   3   46.24    2.20
 -12   4  -3   41.97    2.23
 -12   4  -3   41.80    2.21
 -12  -4  -3   42.43    2.19
 -12   4  -3   44.23    2.17
 -12   4  -4  223.61    5.72
 -12   4  -4  223.98    5.74
 -12   4  -4  230.01    5.84
 -12  -4  -4  221.56    5.39
 -12  -4  -4  224.52    5.95
 -12   4  -4  218.83    5.53
 -12   4  -5  130.01    3.41
 -12   4  -5  124.23    3.68
 -12  -4  -5  127.03    3.80
 -12  -4  -5  129.36    3.50
 -12  -4  -6   19.74    1.02
 -12  -4  -6   18.09    0.93
  12  -6  -6  556.99   10.36
  12   6  -6  551.32   10.34
 -12   6   6  524.43   10.25
  12   6  -5    3.49    0.61
  12  -6  -5    3.44    0.71
 -12   6   5    2.85    0.60
  12   6  -4    4.02    0.72
  12  -6  -4    4.37    0.79
 -12   6   4    5.03    0.86
  12   6  -3    0.85    0.54
  12  -6  -3    1.05    0.58
 -12   6   3    0.54    0.54
  12   6  -2    5.55    0.87
  12  -6  -2    6.12    0.88
 -12  -6   2    8.31    1.06
 -12   6   1   74.86    2.83
 -12   6   1   71.13    2.71
 -12  -6   1   69.23    2.90
 -12   6   0   23.65    1.63
  12   6   0   21.36    1.57
 -12   6   0   23.36    1.57
 -12   6   0   22.68    1.56
 -12  -6   0   19.94    1.58
 -12   6   0   21.85    1.64
 -12   6  -1    2.26    0.73
  12   6   1    3.60    0.81
 -12   6  -1    2.24    0.70
 -12   6  -1    2.28    0.61
 -12   6  -1    2.06    0.66
 -12   6  -2  270.20    6.87
  12   6   2  262.97    6.76
 -12   6  -2  274.07    6.67
 -12   6  -2  272.00    6.79
 -12  -6  -2  275.81    6.90
 -12   6  -2  283.33    6.91
 -12   6  -3    8.76    1.05
  12   6   3   11.65    1.14
 -12   6  -3    9.85    1.03
 -12   6  -3    9.54    1.11
 -12  -6  -3    9.95    1.05
 -12   6  -3    9.90    1.06
 -12   6  -4    6.59    0.82
  12   6   4    6.73    0.78
 -12  -6  -4    7.44    0.77
 -12  -6  -4    6.94    0.88
 -12   6  -4    6.88    0.84
 -12  -6  -5   10.76    0.85
  12  -8  -5   94.38    2.60
 -12   8   5   99.48    2.64
  12   8  -4    0.17    0.33
  12   8  -4    0.12    0.41
 -12   8   4    1.00    0.42
  12   8  -3  176.01    4.55
  12  -8  -3  175.21    4.41
 -12   8   3  179.35    4.74
 -12   8   3  169.07    4.40
  12   8  -3  166.68    4.33
  12   8  -2    0.60    0.44
 -12   8   2    1.53    0.62
 -12  -8   2    1.21    0.58
 -12   8   2    0.50    0.49
  12   8  -1   63.74    2.59
 -12   8   1   60.88    2.49
 -12   8   1   62.66    2.64
 -12  -8   1   72.15    2.76
 -12   8   1   65.70    2.66
 -12   8   0   67.52    2.60
 -12   8   0   67.85    2.73
  12   8   0   69.04    2.76
 -12   8   0   68.75    2.73
 -12  -8   0   74.07    2.92
 -12   8   0   70.47    2.80
 -12   8  -1  537.78   11.11
 -12   8  -1  570.97   11.61
  12   8   1  585.47   11.62
 -12   8  -1  575.28   11.60
 -12  -8  -1  568.37   11.69
 -12   8  -1  573.77   11.60
 -12   8  -2   15.13    1.10
 -12   8  -2   14.80    1.23
  12   8   2   17.08    1.28
 -12   8  -2   16.14    1.24
 -12  -8  -2   15.70    1.23
 -12   8  -2   14.61    1.21
 -12   8  -3    5.85    0.80
  12   8   3    5.22    0.71
 -12   8  -3    5.39    0.70
 -12  -8  -3    5.55    0.67
 -12   8  -3    5.85    0.77
  12   8   4    9.69    0.70
 -12   8  -4    9.18    0.68
 -12  -8  -4   10.24    0.73
 -12   8  -4    9.86    0.75
  12  10  -3   22.64    1.04
 -12  10   3   20.93    0.91
  12  10  -2   66.11    2.08
 -12  10   2   59.30    1.89
 -12  10   2   64.16    2.08
  12  10  -1    0.74    0.36
 -12  10   1    0.94    0.31
 -12  10   1    1.82    0.45
 -12 -10   1    0.55    0.26
 -12  10   1    2.07    0.49
  12  10   0   30.05    1.30
 -12  10   0   28.79    1.27
 -12  10   0   28.46    1.38
 -12 -10   0   32.35    1.42
 -12  10   0   29.37    1.26
  12  10   1    6.25    0.58
 -12  10  -1    6.69    0.65
 -12  10  -1    6.89    0.64
 -12 -10  -1    6.53    0.64
 -12  10  -1    7.15    0.63
 -12  10  -2   68.37    2.00
 -12 -10  -2   70.59    1.97
 -12  10  -2   69.41    1.95
 -13  -1   7    7.31    0.60
  13   1  -7    7.51    0.67
 -13   1   7    7.72    0.75
  13   1  -6    4.30    0.74
 -13   1   6    4.85    0.74
 -13  -1   6    5.95    0.80
  13   1  -6    6.25    0.80
 -13   1   6    6.19    0.86
 -13   1   5   88.02    3.29
  13  -1  -5   80.96    3.14
  13   1  -5   84.70    3.19
 -13   1   4  244.07    6.43
  13  -1  -4  252.88    6.30
  13   1  -4  239.24    6.24
  13  -1  -3  131.27    5.11
 -13   1   3  133.20    4.21
  13  -1  -3  112.66    5.12
  13   1  -3  118.20    5.18
  13  -1  -3  127.59    3.94
  13   1  -3  124.18    3.96
 -13   1   2  132.16    4.15
  13  -1  -2  125.30    5.00
  13  -1  -2  132.60    5.05
  13   1  -2  126.83    5.06
  13  -1  -2  135.73    3.92
  13   1  -2  138.19    3.99
 -13   1   1   36.04    2.72
 -13   1   1   39.94    2.06
  13   1  -1   41.49    2.51
 -13   1   0  118.10    4.79
 -13  -1   0  115.37    4.64
 -13   1   0  110.24    3.58
 -13  -1   0  113.72    3.62
 -13   1  -1   17.42    1.75
 -13   1  -1   15.74    1.37
  13  -1   1   17.94    1.77
  13   1   1   15.91    1.84
 -13   1  -1   15.31    1.29
 -13  -1  -1   16.52    1.33
 -13   1  -2  100.07    3.57
 -13   1  -2  112.00    3.49
  13  -1   2  103.69    4.68
  13   1   2  104.26    5.00
 -13   1  -2  102.01    3.52
 -13   1  -2  100.11    3.53
 -13  -1  -2  104.14    3.59
 -13  -1  -2  103.92    3.54
 -13   1  -3   72.14    2.96
 -13   1  -3   75.20    2.86
 -13   1  -3   71.43    2.93
 -13   1  -3   72.84    2.90
 -13  -1  -3   69.24    2.83
 -13  -1  -3   69.23    2.88
 -13   1  -3   75.87    2.95
 -13   1  -4   99.42    3.38
 -13  -1  -4   97.06    3.37
 -13   1  -4   94.53    3.13
 -13   1  -4   97.41    3.51
 -13  -1  -4   91.89    3.45
 -13   1  -4   94.05    3.43
 -13  -1  -4  101.83    3.41
 -13  -1  -5    9.19    0.87
 -13   1  -5    9.26    1.06
 -13  -1  -5   10.13    1.06
 -13   1  -5   10.81    1.07
 -13  -1  -5    9.91    0.99
 -13   1  -6   20.26    1.17
 -13  -1  -6   22.54    1.19
  13  -3  -7    1.87    0.44
 -13  -3   7    2.37    0.44
  13   3  -7    2.49    0.47
 -13   3   7    1.91    0.42
  13  -3  -6   13.77    1.07
 -13   3   6   13.62    0.98
  13   3  -6   13.93    1.05
 -13   3   6   13.36    1.10
  13   3  -6   13.81    1.09
 -13   3   5    8.98    1.01
  13   3  -5    8.65    1.00
  13   3  -5    7.88    0.94
 -13   3   4  193.94    5.43
 -13   3   4  192.17    5.30
  13   3  -4  196.73    5.40
 -13   3   3   48.98    3.37
 -13   3   3   51.32    2.49
 -13   3   3   51.52    2.28
  13  -3  -3   51.83    3.39
  13  -3  -3   54.29    2.35
  13   3  -3   45.57    2.30
  13   3  -2  257.15    6.40
 -13   3   2  267.67    8.34
 -13   3   2  260.45    6.59
  13  -3  -2  276.17    8.33
 -13   3   2  244.51    6.31
  13   3  -2  271.72    8.27
  13   3  -1  463.92   10.00
 -13   3   1  457.84   12.06
 -13   3   1  477.76    9.81
 -13   3   1  481.90   10.24
  13  -3  -1  483.88   12.18
 -13   3   1  479.71   10.17
 -13  -3   1  479.41   10.06
  13   3  -1  494.73   11.84
 -13   3   0  950.44   20.42
 -13   3   0  924.38   17.85
  13   3   0  939.16   17.89
 -13   3   0  963.78   18.03
 -13   3   0  988.62   18.16
  13  -3   0  997.78   20.52
 -13  -3   0  951.44   18.11
 -13   3  -1    3.23    1.30
 -13   3  -1    5.98    0.99
  13   3   1    4.65    0.97
 -13   3  -1    5.56    0.85
 -13   3  -1    4.22    1.07
  13   3   1    5.77    1.51
 -13  -3  -1    5.94    0.89
 -13   3  -1    4.45    0.78
 -13   3  -2  397.07    9.14
  13   3   2  437.22    8.98
 -13   3  -2  406.55    8.97
  13   3   2  426.20   11.65
 -13   3  -2  390.06    9.01
 -13   3  -2  404.14    9.14
 -13  -3  -2  403.35    9.20
 -13  -3  -2  399.99    9.10
 -13   3  -2  402.87    8.93
 -13   3  -3   18.33    1.45
 -13   3  -3   17.95    1.46
 -13   3  -3   18.88    1.48
 -13  -3  -3   22.14    1.58
 -13  -3  -3   21.68    1.55
 -13   3  -3   20.60    1.42
 -13   3  -4  242.79    6.21
 -13   3  -4  236.54    5.95
 -13  -3  -4  230.08    5.62
 -13  -3  -4  233.37    6.14
 -13   3  -5   29.89    1.45
 -13  -3  -5   31.27    1.70
 -13  -3  -5   32.31    1.52
 -13  -3  -6   40.75    1.51
  13   5  -6    4.03    0.51
  13  -5  -6    4.24    0.58
  13   5  -6    4.23    0.56
 -13   5   6    3.86    0.56
 -13   5   5  375.87    8.30
  13   5  -5  392.71    8.29
  13  -5  -4   17.90    1.42
 -13   5   4   20.16    1.44
 -13   5   4   18.54    1.37
  13   5  -4   18.12    1.37
 -13   5   3   22.44    1.60
  13   5  -3   17.84    1.43
  13   5  -2   -0.15    0.57
 -13   5   2    0.42    0.49
 -13   5   2   -0.01    0.50
 -13  -5   2    0.13    0.51
 -13   5   1    1.80    0.77
 -13   5   1    1.98    0.66
 -13   5   1    1.06    0.55
  13  -5  -1    0.98    0.79
 -13  -5   1    0.06    0.60
 -13   5   0   34.34    2.84
 -13   5   0   36.64    1.99
  13   5   0   35.64    2.03
  13  -5   0   40.84    2.97
 -13   5   0   37.31    2.08
 -13   5   0   37.68    2.02
 -13  -5   0   37.83    2.13
 -13   5  -1  121.36    4.05
  13   5   1  117.84    3.96
 -13   5  -1  124.21    4.05
 -13  -5  -1  127.29    4.19
 -13   5  -1  125.59    4.12
 -13   5  -2   13.96    1.31
  13   5   2   13.90    1.26
 -13   5  -2   12.04    1.12
 -13   5  -2   10.45    1.15
 -13  -5  -2   12.41    1.28
 -13   5  -2   15.76    1.32
 -13   5  -3    3.90    0.79
 -13   5  -3    4.28    0.78
  13   5   3    4.04    0.77
 -13  -5  -3    3.33    0.75
 -13  -5  -3    3.18    0.72
 -13   5  -3    3.50    0.75
 -13   5  -4   23.30    1.43
  13   5   4   27.82    1.43
 -13  -5  -4   25.22    1.32
 -13  -5  -4   24.73    1.56
 -13   5  -4   26.54    1.46
 -13   5  -5   12.94    0.85
 -13  -5  -5   12.60    0.91
  13  -7  -6    7.81    0.56
 -13   7   6    7.68    0.51
  13   7  -6    7.66    0.51
  13  -7  -5  156.38    3.85
  13   7  -5  155.69    3.49
  13  -7  -4   19.38    1.26
  13   7  -4   17.10    1.14
  13  -7  -3   31.71    1.68
  13   7  -3   31.84    1.71
  13   7  -2  193.90    5.24
 -13   7   2  195.68    5.34
 -13  -7   2  210.90    5.14
  13   7  -1    3.73    0.74
 -13   7   1    3.78    0.78
 -13  -7   1    3.16    0.78
 -13   7   1    5.28    0.87
 -13   7   0  677.81   13.46
  13   7   0  697.48   13.65
 -13   7   0  665.29   13.33
 -13   7   0  674.89   13.17
 -13  -7   0  680.15   13.69
 -13   7   0  681.59   13.67
 -13   7  -1  298.46    7.12
  13   7   1  304.11    7.14
 -13   7  -1  288.85    7.02
 -13   7  -1  293.35    6.89
 -13  -7  -1  302.95    7.25
 -13   7  -1  297.86    7.16
 -13   7  -2  330.25    7.68
  13   7   2  347.55    7.67
 -13   7  -2  327.92    7.42
 -13   7  -2  338.34    7.56
 -13  -7  -2  339.52    7.67
 -13   7  -2  335.46    7.67
 -13   7  -3   13.81    1.11
  13   7   3   14.08    1.08
 -13   7  -3   14.44    1.01
 -13  -7  -3   13.39    1.03
 -13  -7  -3   14.24    1.14
 -13   7  -3   13.88    1.10
  13   7   4  142.65    3.38
 -13  -7  -4  142.07    3.58
 -13   7  -4  139.48    3.49
 -13   9   4   72.83    2.05
  13   9  -3    9.04    0.71
 -13   9   3    8.10    0.69
 -13   9   3    9.03    0.78
  13   9  -3    9.28    0.71
 -13   9   2  217.03    4.89
 -13   9   2  229.62    5.27
 -13   9   2  232.91    5.02
  13   9  -2  231.61    5.03
  13   9  -1  202.13    4.83
 -13   9   1  203.46    4.65
 -13   9   1  202.03    4.93
 -13  -9   1  214.23    4.89
 -13   9   1  215.94    4.91
  13   9   0  250.19    5.69
 -13   9   0  248.56    5.39
 -13   9   0  249.32    5.80
 -13  -9   0  258.25    5.80
 -13   9   0  260.61    5.75
 -13   9  -1    1.72    0.48
 -13  -9  -1    1.34    0.45
 -13   9  -1    1.15    0.44
 -13   9  -2  260.46    5.51
 -13  -9  -2  259.87    5.54
 -13   9  -2  264.62    5.61
 -13  -9  -3    2.26    0.34
 -13   9  -3    1.76    0.39
 -14   0   7   -0.59    0.32
 -14   0   6    5.36    0.77
  14   0  -5    0.30    0.50
 -14   0   5    0.08    0.57
 -14   0   4  112.30    3.91
  14   0  -4  108.67    3.71
  14   0  -3    0.02    0.58
  14   0  -3    0.10    1.01
 -14   0   3    0.00    0.59
 -14   0   2  893.84   17.50
  14   0  -2  908.21   19.22
 -14   0   2  919.01   17.02
  14   0  -2  895.78   17.12
 -14   0   1    0.21    0.85
 -14   0   1   -0.22    0.82
 -14   0   1   -1.32    0.59
 -14   0   1   -1.51    0.74
 -14   0   0   23.78    2.19
 -14   0   0   22.51    1.59
 -14   0  -1    0.15    1.18
  14   0   1   -0.01    1.21
 -14   0  -1    1.03    0.59
 -14   0  -2  574.87   12.17
 -14   0  -2  584.37   11.70
  14   0   2  610.20   14.43
 -14   0  -2  588.99   11.92
 -14   0  -2  570.49   12.05
 -14   0  -3    0.61    0.61
 -14   0  -3    1.11    0.48
 -14   0  -3    0.12    0.45
 -14   0  -3    0.87    0.60
 -14   0  -4   74.31    2.83
 -14   0  -4   70.46    2.88
 -14   0  -4   77.27    2.68
 -14   0  -4   78.19    2.86
 -14   0  -5   -0.26    0.42
 -14   0  -5    0.33    0.46
 -14   0  -6   14.17    0.89
  14  -2  -7   43.70    1.39
 -14  -2   7   45.92    1.48
 -14   2   7   48.88    1.64
 -14  -2   7   45.27    1.62
  14  -2  -6   27.74    1.47
 -14   2   6   27.33    1.42
 -14  -2   6   28.07    1.54
  14   2  -6   25.43    1.31
 -14   2   6   25.68    1.47
  14   2  -6   26.38    1.48
 -14   2   5   38.14    1.99
 -14   2   5   36.88    1.93
  14   2  -5   39.32    2.03
 -14   2   4   18.37    1.49
 -14   2   4   20.48    1.51
  14  -2  -4   20.23    1.47
  14   2  -4   20.58    1.54
 -14   2   3  658.30   15.94
  14  -2  -3  671.43   15.40
 -14   2   3  652.19   13.55
 -14   2   3  682.80   13.22
  14  -2  -3  686.58   13.13
 -14   2   2  117.70    5.40
 -14   2   2  117.11    3.98
  14  -2  -2  118.61    5.19
 -14   2   2  114.01    3.82
 -14  -2   2  127.82    3.78
  14   2  -2  117.23    5.14
  14   2  -2  111.20    3.71
  14   2  -1   43.13    2.15
 -14   2   1   40.28    3.06
 -14   2   1   43.81    2.13
 -14   2   1   48.00    2.30
  14  -2  -1   48.55    3.27
 -14   2   1   38.66    2.15
 -14   2   1   46.28    2.24
 -14  -2   1   43.87    2.19
  14   2   0  745.80   14.03
 -14   2   0  724.46   16.64
 -14  -2   0  774.72   16.23
 -14   2   0  740.90   14.18
 -14   2   0  725.71   14.14
 -14   2   0  703.79   14.27
 -14   2   0  674.08   14.21
 -14  -2   0  702.73   14.23
 -14   2  -1  262.30    8.21
 -14   2  -1  247.26    6.43
 -14   2  -1  264.02    6.50
  14   2   1  270.78    8.61
 -14   2  -1  265.51    6.61
 -14  -2  -1  254.33    6.52
 -14   2  -1  256.54    6.29
 -14   2  -2   58.43    2.66
 -14   2  -2   61.91    2.58
 -14   2  -2   62.75    2.61
 -14   2  -2   61.20    2.68
 -14   2  -2   60.89    2.70
 -14  -2  -2   63.33    2.74
 -14  -2  -2   57.07    2.51
 -14   2  -3  287.71    7.07
 -14   2  -3  292.63    7.08
 -14   2  -3  286.54    6.91
 -14  -2  -3  290.44    6.95
 -14  -2  -3  281.98    7.02
 -14   2  -4   33.20    1.78
 -14  -2  -4   32.03    1.79
 -14   2  -4   33.02    1.71
 -14   2  -4   29.41    1.78
 -14  -2  -4   31.03    1.59
 -14  -2  -4   30.49    1.79
 -14   2  -5   83.47    2.45
 -14  -2  -5   86.26    2.41
 -14   2  -5   79.83    2.75
 -14  -2  -5   81.81    2.77
 -14  -2  -5   79.89    2.45
 -14  -2  -6   51.04    1.63
  14  -4  -6   28.70    1.41
  14   4  -6   27.27    1.27
 -14   4   6   28.54    1.37
  14   4  -6   28.27    1.34
  14  -4  -5   14.68    1.20
 -14   4   5   16.17    1.18
  14   4  -5   17.28    1.19
 -14   4   5   15.25    1.19
  14   4  -5   16.49    1.23
  14   4  -4    7.54    1.00
 -14   4   4    8.88    1.04
 -14   4   4    9.62    1.02
  14   4  -3    1.15    0.58
 -14   4   3    0.96    0.57
 -14   4   3    1.77    0.66
  14   4  -2   30.86    1.89
 -14   4   2   33.41    1.99
 -14   4   2   32.70    1.89
 -14  -4   2   35.59    1.87
  14   4  -1    4.35    0.84
 -14   4   1    4.25    1.03
 -14   4   1    7.32    0.98
 -14   4   1    4.81    0.84
 -14   4   1    3.65    0.80
  14  -4  -1    7.06    1.32
 -14  -4   1    4.81    0.90
 -14   4   0  253.22    8.36
  14  -4   0  265.13    8.44
 -14   4   0  253.33    6.54
 -14  -4   0  256.86    6.57
  14   4   1  119.54    3.84
 -14   4  -1  113.66    3.89
 -14   4  -1  118.78    3.95
 -14  -4  -1  115.07    3.97
 -14   4  -1  118.51    3.93
  14   4   2   18.21    1.38
 -14   4  -2   17.03    1.44
 -14  -4  -2   16.79    1.46
 -14  -4  -2   18.37    1.41
 -14   4  -2   18.67    1.44
 -14   4  -3   90.26    3.29
  14   4   3   94.01    3.02
 -14   4  -3   89.91    3.23
 -14  -4  -3   83.15    3.07
 -14  -4  -3   89.25    3.25
 -14   4  -3   86.74    3.01
 -14   4  -4    9.22    0.91
 -14  -4  -4    8.96    0.89
 -14  -4  -4    9.04    0.85
 -14  -4  -4    8.85    0.98
 -14   4  -5   92.20    2.39
 -14  -4  -5   90.97    2.72
  14  -6  -6  148.91    3.21
  14   6  -6  130.09    3.02
  14  -6  -5   26.91    1.39
  14   6  -5   24.69    1.28
 -14   6   5   24.78    1.19
  14   6  -5   25.23    1.24
  14  -6  -4   38.59    1.83
 -14   6   4   36.35    1.61
  14   6  -4   34.96    1.75
  14  -6  -3   39.79    1.92
  14   6  -3   33.77    1.84
  14   6  -2    9.05    1.03
  14  -6  -2   11.91    1.09
 -14  -6   2    9.59    1.04
  14   6  -1  116.79    3.87
 -14   6   1  121.81    3.72
 -14   6   1  115.95    3.76
 -14   6   1  129.35    3.80
 -14  -6   1  121.00    3.87
 -14   6   0  324.34    7.57
 -14   6   0  324.48    7.32
 -14   6   0  325.93    7.52
 -14  -6   0  327.98    7.75
 -14   6   0  329.60    7.82
 -14   6  -1   82.32    3.14
  14   6   1   79.78    3.06
 -14   6  -1   82.78    3.07
 -14  -6  -1   85.45    3.22
 -14   6  -1   81.69    3.14
 -14   6  -2   12.08    1.18
  14   6   2   11.59    1.12
 -14   6  -2   10.00    0.98
 -14   6  -2   12.31    1.15
 -14  -6  -2   11.64    1.15
 -14   6  -2   12.45    1.15
 -14   6  -3   72.27    2.66
  14   6   3   74.98    2.54
 -14  -6  -3   71.13    2.52
 -14  -6  -3   69.63    2.58
 -14   6  -3   75.51    2.63
 -14   6  -4   78.07    2.37
 -14  -6  -4   78.81    2.45
 -14   6  -4   80.89    2.31
 -14  -6  -5   17.64    0.78
 -14   8   5   87.77    2.09
  14   8  -4    3.01    0.50
  14  -8  -4    3.13    0.50
 -14   8   4    3.38    0.48
 -14   8   4    2.56    0.50
  14   8  -3   59.45    1.96
  14  -8  -3   64.27    1.97
 -14   8   3   64.23    2.27
 -14   8   3   66.31    2.15
  14   8  -3   64.33    2.14
 -14   8   2   19.67    1.26
 -14  -8   2   20.92    1.14
 -14   8   2   19.57    1.24
  14   8  -2   18.55    1.20
  14   8  -1  123.28    3.60
 -14   8   1  120.06    3.55
 -14  -8   1  131.29    3.62
 -14   8   1  126.91    3.69
  14   8   0  208.56    5.20
 -14  -8   0  216.00    5.28
 -14   8   0  213.99    5.29
 -14   8  -1  272.42    6.22
 -14   8  -1  272.12    6.15
 -14  -8  -1  278.73    6.30
 -14   8  -1  273.61    6.26
 -14   8  -2    2.58    0.62
 -14   8  -2    2.87    0.47
 -14  -8  -2    2.76    0.44
 -14  -8  -2    3.50    0.57
 -14   8  -2    3.22    0.57
 -14   8  -3    4.50    0.47
 -14  -8  -3    4.83    0.54
 -14  -8  -3    4.26    0.47
 -14   8  -3    4.55    0.55
 -14  10   2   75.74    1.91
  14  10  -1    8.16    0.57
 -14  10   1   11.35    0.70
 -14  10   0  410.01    7.43
 -14 -10   0  400.27    7.31
  14  10   0  388.68    7.24
 -15   1   7    1.67    0.37
 -15  -1   7    2.46    0.43
  15  -1  -6    3.47    0.56
 -15   1   6    3.58    0.58
 -15  -1   6    2.96    0.56
 -15   1   6    2.70    0.51
 -15   1   5  273.78    6.51
 -15  -1   5  274.81    6.60
  15  -1  -5  258.45    6.33
 -15   1   5  260.13    6.22
  15   1  -5  259.76    6.37
 -15   1   4   40.04    2.23
 -15   1   4   46.17    2.04
  15  -1  -4   39.88    2.04
  15   1  -4   40.84    2.14
 -15   1   3  287.94    7.33
  15  -1  -3  304.43    7.04
  15   1  -3  291.14    7.06
 -15   1   2   63.93    3.98
 -15   1   2   68.88    2.94
 -15  -1   2   68.68    2.90
  15  -1  -2   65.44    3.81
  15   1  -2   71.53    3.84
 -15   1   2   73.79    2.78
 -15  -1   2   73.38    2.74
  15   1  -2   66.63    2.73
 -15   1   1 1420.33   28.47
 -15  -1   1 1308.38   28.06
 -15   1   1 1460.01   25.23
 -15   1   1 1400.17   25.60
 -15  -1   1 1360.76   25.40
 -15   1   1 1399.60   25.51
 -15  -1   1 1368.97   25.39
  15   1  -1 1497.20   25.35
 -15   1   0   28.63    2.66
 -15  -1   0   26.88    2.64
 -15   1   0   28.08    1.76
 -15   1   0   27.58    1.67
 -15   1   0   27.23    1.77
 -15  -1   0   26.35    1.73
 -15   1  -1  457.31   11.66
 -15   1  -1  425.55    9.70
 -15   1  -1  466.02    9.79
 -15   1  -1  432.36    9.79
 -15  -1  -1  447.25    9.84
 -15   1  -2    8.47    1.08
 -15  -1  -2    8.80    1.11
 -15   1  -2    9.65    1.07
 -15  -1  -2    8.09    0.97
 -15   1  -2    8.32    1.04
 -15   1  -2    8.66    1.04
 -15  -1  -2   11.06    1.06
 -15  -1  -2    8.63    1.10
 -15   1  -2    7.92    0.91
 -15   1  -3  527.02   11.29
 -15  -1  -3  546.91   11.39
 -15   1  -3  551.98   11.04
 -15   1  -3  537.31   11.25
 -15   1  -3  546.26   11.20
 -15  -1  -3  546.21   11.28
 -15  -1  -3  542.62   11.17
 -15   1  -4   36.93    1.83
 -15  -1  -4   36.01    1.80
 -15   1  -4   36.00    1.88
 -15  -1  -4   36.17    1.88
 -15  -1  -4   37.52    1.70
 -15   1  -5    6.31    0.63
 -15  -1  -5    6.85    0.62
 -15   1  -5    5.47    0.72
 -15  -1  -5    5.07    0.68
  15  -3  -6  116.47    3.16
 -15   3   6  115.15    2.93
 -15  -3   6  120.86    3.27
 -15   3   6  114.43    3.04
  15   3  -6  119.24    3.19
 -15   3   5   78.36    2.76
 -15   3   5   77.84    2.65
  15   3  -5   81.69    2.86
 -15   3   4   15.31    1.37
  15   3  -4   17.26    1.37
 -15   3   3   28.37    1.86
 -15   3   3   29.16    1.72
  15   3  -3   30.55    1.86
  15   3  -2    2.11    0.66
 -15   3   2    2.62    0.72
 -15   3   2    1.59    0.58
 -15  -3   2    2.36    0.71
  15   3  -1    3.60    0.77
 -15   3   1    3.45    0.73
 -15   3   1    3.11    0.71
 -15  -3   1    3.61    0.79
  15   3   0   12.33    1.18
 -15   3   0   12.22    1.17
 -15   3   0   11.14    1.22
 -15  -3   0   12.41    1.27
 -15   3  -1   28.48    1.82
 -15   3  -1   28.76    1.80
 -15  -3  -1   26.04    1.79
 -15   3  -1   28.94    1.76
 -15   3  -2    2.92    0.82
 -15   3  -2    3.70    0.73
 -15   3  -2    3.83    0.82
 -15   3  -2    5.18    0.84
 -15  -3  -2    3.75    0.73
 -15  -3  -2    3.74    0.78
 -15   3  -2    3.40    0.72
 -15   3  -3   32.91    1.83
 -15   3  -3   31.07    1.78
 -15  -3  -3   31.89    1.78
 -15  -3  -3   30.81    1.78
 -15   3  -4   35.79    1.73
 -15  -3  -4   35.04    1.69
 -15  -3  -4   35.73    1.56
 -15  -3  -4   33.13    1.74
 -15   3  -5    4.91    0.58
 -15  -3  -5    5.80    0.61
  15  -5  -6   42.29    1.48
 -15  -5   6   42.06    1.48
  15  -5  -5  121.48    3.39
  15   5  -5  116.46    3.13
 -15   5   5  122.24    3.05
  15   5  -5  118.89    3.28
  15  -5  -4    7.94    0.87
  15   5  -4    6.97    0.85
  15  -5  -3   61.90    2.52
  15   5  -3   62.42    2.58
  15   5  -2   23.70    1.62
  15  -5  -2   26.15    1.55
 -15   5   2   26.41    1.66
 -15  -5   2   23.50    1.50
  15   5  -1  406.04    9.00
 -15   5   1  418.07    8.71
 -15   5   1  397.96    9.04
 -15   5   1  391.10    8.58
 -15  -5   1  413.35    8.96
 -15   5   0    8.56    1.03
 -15   5   0   10.19    1.13
 -15   5   0    9.49    1.10
 -15  -5   0   12.01    1.20
 -15   5   0    9.90    1.14
 -15   5  -1  118.84    3.86
 -15   5  -1  107.72    3.44
 -15   5  -1  114.87    3.81
 -15  -5  -1  114.32    3.85
 -15   5  -1  117.07    3.81
 -15   5  -2    0.46    0.55
  15   5   2    0.94    0.51
 -15   5  -2    0.79    0.57
 -15  -5  -2    0.81    0.51
 -15  -5  -2    0.38    0.55
 -15   5  -2    0.91    0.55
 -15   5  -3   87.14    3.00
 -15   5  -3   89.45    3.01
 -15  -5  -3   87.54    2.87
 -15  -5  -3   86.05    2.89
 -15   5  -3   89.57    2.83
 -15   5  -4    1.81    0.45
 -15  -5  -4    1.16    0.33
 -15  -5  -4    2.05    0.49
 -15  -5  -5   86.44    2.10
  15  -7  -5   28.15    1.06
 -15   7   5   29.09    1.12
  15  -7  -4   11.81    0.79
 -15   7   4   10.66    0.84
  15   7  -4   11.28    0.79
  15  -7  -3   23.56    1.20
 -15   7   3   24.40    1.37
  15   7  -3   23.76    1.34
 -15   7   2   92.22    3.02
 -15  -7   2   97.72    2.81
 -15   7   2   96.88    3.18
  15   7  -2   93.55    3.06
  15   7  -1   12.64    1.08
 -15   7   1   11.56    1.01
 -15  -7   1   11.82    1.05
 -15   7   1   13.21    1.16
  15   7   0   49.64    2.16
 -15   7   0   51.15    2.12
 -15   7   0   49.02    2.01
 -15  -7   0   49.69    2.18
 -15   7   0   47.94    2.19
 -15   7  -1    1.90    0.56
 -15   7  -1    2.05    0.53
 -15   7  -1    2.00    0.48
 -15  -7  -1    1.26    0.54
 -15   7  -1    2.16    0.58
 -15   7  -2   13.67    1.07
 -15   7  -2   13.97    0.91
 -15  -7  -2   12.85    1.01
 -15  -7  -2   13.79    0.95
 -15   7  -2   13.03    1.02
 -15   7  -3   48.62    1.75
 -15  -7  -3   45.48    1.60
 -15  -7  -3   46.88    1.62
 -15   7  -3   46.15    1.66
 -15   9   3   40.18    1.27
 -15   9   2   17.21    0.86
  15   9  -2   19.81    0.92
 -15   9   1   77.26    2.28
 -15  -9   1   77.89    2.08
 -15   9   1   78.98    2.21
  15   9  -1   77.94    2.20
  15   9   0    0.94    0.30
 -15   9   0    0.34    0.31
 -15  -9   0    1.04    0.34
 -15   9   0    0.55    0.29
  15   9   1  282.69    5.57
 -15   9  -1  269.89    5.44
 -15  -9  -1  287.72    5.60
 -15   9  -1  281.47    5.59
 -16   0   6    4.66    0.54
 -16   0   6    4.45    0.55
  16   0  -5    0.27    0.46
 -16   0   5    0.52    0.49
 -16   0   5    0.65    0.49
 -16   0   4  321.91    7.68
  16   0  -4  318.33    7.35
  16   0  -3    0.46    0.61
 -16   0   3    0.13    0.51
 -16   0   2   40.92    2.24
 -16   0   2   43.55    2.07
  16   0  -2   45.47    2.12
 -16   0   1    0.65    0.50
 -16   0   1    0.01    0.57
 -16   0   1    0.38    0.53
 -16   0   0  250.21    6.31
 -16   0   0  250.03    6.41
 -16   0  -1    0.23    0.49
 -16   0  -1    0.38    0.39
 -16   0  -1    0.35    0.56
 -16   0  -2  543.32   11.66
 -16   0  -2  555.09   11.20
 -16   0  -2  554.49   11.33
 -16   0  -2  592.55   11.41
 -16   0  -2  551.88   11.65
 -16   0  -3   -0.14    0.53
 -16   0  -3    0.46    0.49
 -16   0  -3    0.15    0.48
 -16   0  -3    0.58    0.50
 -16   0  -4  136.96    3.74
 -16   0  -4  136.32    3.84
 -16   0  -5    0.10    0.31
  16  -2  -6   23.05    1.16
 -16   2   6   26.57    1.18
 -16  -2   6   26.58    1.28
 -16   2   6   26.09    1.15
 -16  -2   6   23.91    1.14
 -16   2   5   34.17    1.73
 -16  -2   5   32.52    1.75
  16   2  -5   30.96    1.65
  16  -2  -4    4.24    0.71
  16   2  -4    3.92    0.79
 -16   2   4    3.98    0.79
 -16  -2   4    4.26    0.84
 -16   2   3  612.46   12.92
 -16  -2   3  641.95   12.99
 -16   2   3  627.91   12.60
  16  -2  -3  654.38   12.41
  16   2  -3  618.12   12.70
 -16   2   2   16.96    1.43
 -16  -2   2   16.94    1.40
 -16   2   2   16.60    1.39
 -16  -2   2   18.12    1.34
  16   2  -2   17.32    1.37
 -16   2   1  137.64    3.97
 -16   2   1  138.91    4.28
 -16   2   1  130.03    4.22
 -16  -2   1  130.97    4.11
  16   2  -1  126.94    3.97
 -16   2   0  119.03    3.85
 -16   2   0  112.11    3.71
 -16   2   0  121.96    4.02
 -16   2   0  121.98    4.04
 -16  -2   0  116.61    3.94
 -16   2  -1  200.44    5.53
 -16   2  -1  210.80    5.58
 -16   2  -1  202.56    5.64
 -16  -2  -1  205.14    5.65
 -16   2  -2    1.68    0.68
 -16   2  -2    0.76    0.51
 -16   2  -2    1.08    0.58
 -16   2  -2    0.67    0.55
 -16  -2  -2    2.40    0.58
 -16  -2  -2    1.95    0.68
 -16   2  -3   31.86    1.77
 -16  -2  -3   32.95    1.82
 -16   2  -3   33.03    1.73
 -16   2  -3   30.99    1.68
 -16  -2  -3   29.98    1.67
 -16  -2  -3   29.31    1.66
 -16   2  -4    1.23    0.45
 -16  -2  -4    0.81    0.44
 -16   2  -4    1.07    0.48
 -16  -2  -4    0.24    0.40
 -16  -2  -4    1.46    0.42
 -16  -2  -5   22.95    1.11
  16  -4  -6   11.40    0.72
 -16  -4   6   11.00    0.73
  16  -4  -5    5.66    0.67
  16   4  -5    6.91    0.74
  16  -4  -4  244.39    5.85
 -16   4   4  233.80    5.82
  16   4  -4  244.29    5.85
  16   4  -3    1.67    0.65
 -16   4   3    1.58    0.65
 -16   4   3    1.20    0.56
 -16   4   2   49.48    2.40
 -16   4   2   49.42    2.32
 -16  -4   2   54.06    2.22
  16   4  -1  220.15    5.74
 -16   4   1  235.28    5.58
 -16   4   1  217.62    5.87
 -16  -4   1  219.23    5.71
  16   4   0   60.00    2.53
 -16   4   0   62.21    2.61
 -16   4   0   60.46    2.67
 -16  -4   0   62.22    2.68
 -16   4   0   60.89    2.67
  16   4   1   45.69    2.09
 -16   4  -1   42.15    2.16
 -16   4  -1   48.62    2.28
 -16   4  -1   46.83    2.30
 -16  -4  -1   45.32    2.26
 -16   4  -1   42.62    2.10
  16   4   2   96.32    2.97
 -16   4  -2   94.10    3.35
 -16   4  -2   95.13    3.31
 -16  -4  -2   95.25    3.06
 -16  -4  -2   97.33    3.33
 -16   4  -2   97.39    3.10
 -16   4  -3    8.46    0.90
 -16   4  -3    9.10    0.93
 -16  -4  -3    8.25    0.89
 -16  -4  -3    9.12    0.89
 -16   4  -4   68.88    2.19
 -16  -4  -4   71.20    2.16
 -16  -4  -4   71.86    2.24
  16  -6  -5   13.91    0.81
 -16  -6   5   14.44    0.84
 -16   6   5   12.47    0.77
  16   6  -5   12.58    0.75
  16  -6  -4   64.72    2.13
  16   6  -4   63.86    2.17
  16  -6  -3    9.61    0.87
 -16   6   3    9.86    0.86
  16   6  -3   10.37    0.93
 -16   6   2  188.50    4.82
  16   6  -2  191.51    5.02
  16   6  -1   16.61    1.26
 -16   6   1   16.52    1.11
 -16   6   1   17.24    1.15
 -16   6   1   15.14    1.11
 -16  -6   1   16.87    1.22
 -16   6   1   16.57    1.34
  16   6   0  165.73    4.48
 -16   6   0  166.11    4.41
 -16   6   0  158.15    4.36
 -16  -6   0  171.38    4.60
 -16   6   0  164.86    4.60
  16   6   1   17.78    1.21
 -16   6  -1   19.01    1.29
 -16   6  -1   15.83    1.09
 -16   6  -1   16.10    1.20
 -16  -6  -1   16.43    1.26
 -16   6  -1   16.06    1.21
  16   6   2   14.28    0.98
 -16   6  -2   15.13    1.12
 -16   6  -2   14.97    1.10
 -16  -6  -2   16.35    1.00
 -16  -6  -2   14.33    1.09
 -16   6  -2   14.86    1.07
  16   6   3    5.01    0.59
 -16   6  -3    5.51    0.62
 -16  -6  -3    6.07    0.58
 -16  -6  -3    5.11    0.58
 -16   6  -3    5.14    0.55
  16   8  -3    0.94    0.37
 -16   8   3    0.80    0.38
 -16   8   3    0.56    0.34
  16   8  -2    2.05    0.40
 -16   8   2    2.11    0.41
 -16   8   2    1.90    0.37
 -16  -8   1  208.83    4.52
 -16   8   1  214.08    4.78
  16   8  -1  207.79    4.70
  16   8   0   17.23    1.01
 -16   8   0   16.96    0.96
 -16  -8   0   18.80    1.04
 -16   8   0   15.98    1.00
  16   8   1   37.40    1.41
 -16   8  -1   33.83    1.30
 -16  -8  -1   37.27    1.45
 -16   8  -1   34.47    1.42
  16   8   2    1.10    0.30
 -16  -8  -2    0.72    0.33
 -16   8  -2    1.59    0.37
  17  -1  -6   66.24    1.95
  17   1  -6   62.54    1.82
 -17   1   6   67.79    1.96
 -17  -1   6   70.81    2.05
  17   1  -5    1.82    0.47
 -17   1   5    1.24    0.48
 -17  -1   5    1.97    0.56
 -17   1   4  106.25    3.53
 -17  -1   4  105.47    3.54
 -17   1   4  105.69    3.14
  17  -1  -4  105.79    3.27
  17   1  -4  108.22    3.41
 -17   1   3  131.94    4.20
 -17  -1   3  140.74    4.29
 -17   1   3  132.00    4.03
  17  -1  -3  134.22    3.85
  17   1  -3  130.94    3.97
 -17   1   2  506.71   10.90
 -17  -1   2  514.94   10.86
 -17   1   2  495.11   10.84
 -17  -1   2  540.13   10.56
  17   1  -2  515.16   10.61
 -17   1   1   41.79    1.98
 -17  -1   1   43.42    2.03
 -17   1   1   41.13    2.10
 -17  -1   1   38.17    1.99
 -17   1   1   39.23    2.16
 -17   1   1   43.22    2.18
 -17  -1   1   39.78    2.09
  17   1  -1   44.88    2.04
 -17   1   0   44.33    2.16
 -17  -1   0   46.08    2.23
 -17   1   0   45.85    2.32
 -17   1   0   45.29    2.28
 -17  -1   0   44.46    2.25
 -17   1  -1   16.86    1.40
 -17  -1  -1   16.99    1.43
 -17   1  -1   19.84    1.46
 -17  -1  -1   18.52    1.46
 -17   1  -1   19.53    1.50
 -17  -1  -1   16.16    1.39
 -17   1  -2  377.41    8.44
 -17  -1  -2  374.87    8.45
 -17   1  -2  381.15    8.01
 -17   1  -2  388.33    7.99
 -17   1  -2  372.83    8.21
 -17  -1  -2  360.26    7.80
 -17   1  -2  372.93    8.39
 -17  -1  -2  374.16    8.38
 -17   1  -3   84.60    2.92
 -17  -1  -3   81.07    2.87
 -17   1  -3   82.21    2.74
 -17   1  -3   81.91    2.64
 -17  -1  -3   83.81    2.74
 -17  -1  -3   81.29    2.78
 -17  -1  -4   16.53    1.01
 -17   1  -4   16.38    1.01
 -17  -1  -4   15.37    1.00
  17  -3  -6  171.06    3.63
 -17  -3   6  167.37    3.66
  17  -3  -5   67.53    2.27
 -17   3   5   65.46    2.21
 -17  -3   5   66.12    2.31
  17   3  -5   61.96    2.19
 -17   3   4  195.59    5.00
 -17  -3   4  197.96    5.05
  17   3  -4  185.16    4.85
 -17   3   3   60.80    2.58
 -17  -3   3   62.97    2.58
 -17   3   3   61.32    2.42
  17   3  -3   60.86    2.51
 -17   3   2  700.29   14.33
 -17  -3   2  726.22   14.07
 -17   3   2  709.06   14.20
 -17  -3   2  756.23   13.86
  17   3  -2  730.14   14.16
  17   3  -1    3.49    0.70
 -17   3   1    4.59    0.80
 -17   3   1    3.02    0.68
 -17   3   1    3.49    0.82
 -17  -3   1    3.16    0.74
  17   3   0  287.16    6.59
 -17   3   0  291.64    7.00
 -17  -3   0  278.39    6.87
 -17   3   0  280.28    6.74
 -17   3  -1    7.30    0.94
 -17   3  -1    6.65    0.91
 -17  -3  -1    5.43    0.88
 -17   3  -1    6.49    0.84
 -17   3  -2  279.81    6.53
 -17  -3  -2  282.51    6.57
 -17   3  -3    1.00    0.49
 -17  -3  -3    1.09    0.47
 -17   3  -3    1.28    0.45
 -17  -3  -3    0.71    0.33
 -17  -3  -3    0.58    0.41
 -17   3  -4   35.12    1.40
 -17  -3  -4   34.54    1.36
 -17  -3  -4   34.59    1.38
  17  -5  -5  104.93    2.61
 -17  -5   5  102.74    2.62
  17   5  -5   96.78    2.53
  17  -5  -4   25.23    1.28
 -17  -5   4   27.15    1.34
  17   5  -4   25.50    1.32
  17  -5  -3   40.69    1.73
 -17  -5   3   40.11    1.76
 -17   5   3   39.37    1.66
  17   5  -3   37.83    1.78
  17   5  -2    0.96    0.49
 -17   5   2    1.42    0.44
 -17  -5   2    0.98    0.44
 -17   5   1  131.59    3.85
 -17  -5   1  135.71    3.85
 -17   5   1  135.80    4.07
  17   5  -1  139.06    3.96
  17   5   0   35.94    1.77
 -17   5   0   39.64    1.84
 -17   5   0   34.39    1.82
 -17  -5   0   38.46    1.90
 -17   5   0   35.05    1.84
  17   5   1    4.61    0.66
 -17   5  -1    5.70    0.78
 -17   5  -1    4.12    0.71
 -17  -5  -1    5.47    0.79
 -17   5  -1    4.45    0.72
  17   5   2   11.72    0.80
 -17   5  -2   11.15    0.97
 -17   5  -2   10.80    0.95
 -17  -5  -2   10.57    0.93
 -17   5  -2   10.99    0.87
 -17   5  -3   64.77    2.14
 -17  -5  -3   65.58    2.13
 -17  -5  -3   66.54    1.93
 -17  -5  -3   67.24    2.03
 -17   7   3   11.53    0.76
 -17   7   3   11.62    0.77
  17   7  -3   11.80    0.78
 -17   7   2   55.07    1.74
 -17   7   2   58.44    2.02
  17   7  -2   54.94    1.95
 -17  -7   1   44.97    1.66
 -17   7   1   45.00    1.81
  17   7  -1   44.05    1.75
  17   7   0  203.81    4.62
 -17   7   0  192.54    4.36
 -17   7   0  195.63    4.36
 -17  -7   0  211.41    4.68
 -17   7   0  201.24    4.68
  17   7   1    4.26    0.52
 -17   7  -1    4.22    0.56
 -17  -7  -1    4.54    0.56
 -17   7  -1    4.41    0.52
  17   7   2    2.78    0.37
 -17   7  -2    3.47    0.52
 -17  -7  -2    2.64    0.44
 -17   7  -2    2.80    0.46
 -18   0   6    0.46    0.26
 -18   0   5   -0.54    0.37
 -18   0   4  292.91    6.72
 -18   0   4  294.49    6.27
  18   0  -4  289.45    6.40
  18   0  -3   -0.02    0.39
 -18   0   3   -0.07    0.48
 -18   0   3    0.62    0.52
 -18   0   2  223.56    5.72
 -18   0   1    0.55    0.55
 -18   0   1    0.05    0.47
 -18   0   1   -0.08    0.58
 -18   0   0  120.56    3.68
 -18   0   0  109.39    3.72
 -18   0   0  118.92    3.84
 -18   0  -1    0.16    0.47
 -18   0  -1   -0.89    0.51
 -18   0  -1    0.43    0.53
 -18   0  -2  157.09    4.39
 -18   0  -2  156.35    4.06
 -18   0  -2  153.83    4.35
 -18   0  -3    0.00    0.40
 -18   0  -3    1.03    0.46
 -18   0  -4   64.53    1.92
 -18  -2   6    4.52    0.40
  18  -2  -5  184.98    4.31
 -18   2   5  191.31    4.35
 -18  -2   5  189.97    4.39
  18   2  -5  178.46    4.25
 -18   2   4  135.76    3.82
 -18  -2   4  133.57    3.79
  18   2  -4  130.36    3.65
 -18   2   3   92.14    3.19
 -18  -2   3   91.83    3.11
 -18   2   3   91.71    3.01
  18   2  -3   92.40    3.03
 -18   2   2   27.73    1.68
 -18  -2   2   30.89    1.68
 -18   2   2   30.73    1.77
 -18  -2   2   31.33    1.60
  18   2  -2   27.64    1.60
 -18  -2   1   47.61    2.01
 -18   2   1   44.17    2.10
 -18   2   1   47.45    2.29
 -18  -2   1   46.82    2.14
  18   2  -1   48.25    2.08
 -18   2   0    0.65    0.54
 -18  -2   0    0.40    0.51
 -18   2   0    0.66    0.51
 -18  -2   0    0.48    0.50
 -18   2  -1  220.65    5.52
 -18  -2  -1  222.49    5.61
 -18   2  -1  217.79    5.50
 -18  -2  -1  213.28    5.33
 -18   2  -1  220.29    5.61
 -18  -2  -1  225.39    5.67
 -18   2  -2    2.41    0.64
 -18  -2  -2    2.17    0.58
 -18   2  -2    2.85    0.59
 -18  -2  -2    3.10    0.64
 -18   2  -3   55.77    2.10
 -18  -2  -3   55.87    2.08
 -18   2  -3   56.88    1.94
 -18  -2  -3   56.08    1.86
 -18  -2  -3   60.14    2.04
 -18  -2  -4  112.26    2.65
 -18  -2  -4  108.25    2.54
  18  -4  -5   15.63    0.86
 -18  -4   5   15.89    0.86
  18   4  -5   15.28    0.84
  18  -4  -4  415.34    8.13
 -18  -4   4  413.42    8.16
  18   4  -4  402.86    8.16
  18  -4  -3  318.61    6.69
 -18  -4   3  310.90    6.70
  18   4  -3  312.20    6.84
  18  -4  -2   76.09    2.44
 -18   4   2   71.39    2.60
 -18  -4   2   72.37    2.36
  18   4  -2   74.29    2.63
 -18  -4   1  221.81    5.20
 -18   4   1  228.69    5.70
 -18   4   1  219.92    5.53
 -18  -4   1  234.53    5.48
 -18   4   1  219.47    5.57
  18   4  -1  242.57    5.55
 -18   4   0  191.28    4.81
 -18   4   0  189.94    5.03
 -18   4   0  187.98    4.98
 -18  -4   0  199.69    5.04
 -18   4   0  198.62    4.94
  18   4   0  198.90    4.77
 -18   4  -1   73.24    2.58
 -18   4  -1   69.53    2.57
 -18  -4  -1   71.06    2.59
 -18   4  -1   66.92    2.34
  18   4   1   72.03    2.28
 -18   4  -2   55.06    2.11
 -18  -4  -2   56.95    2.16
 -18   4  -2   55.05    2.10
 -18  -4  -2   54.05    2.08
 -18   4  -3    2.72    0.45
 -18  -4  -3    1.98    0.42
 -18  -4  -3    2.37    0.43
 -18   6   4    4.78    0.48
  18   6  -4    4.28    0.47
  18   6  -3    0.37    0.29
 -18   6   3    1.10    0.30
 -18   6   2  199.26    4.74
  18   6  -2  213.14    4.76
 -18   6   1   18.86    1.00
 -18  -6   1   19.51    1.04
 -18   6   1   18.26    1.14
  18   6  -1   19.31    1.13
 -18   6   0   82.27    2.34
 -18   6   0   79.60    2.43
 -18  -6   0   78.66    2.48
 -18   6   0   81.72    2.53
  18   6   0   84.60    2.47
  18   6   1    4.14    0.50
 -18   6  -1    4.62    0.56
 -18   6  -1    3.93    0.51
 -18  -6  -1    4.90    0.57
 -18   6  -1    4.58    0.53
 -18   6  -2    4.61    0.53
 -18  -6  -2    4.89    0.54
 -18  -6  -2    4.91    0.53
 -18   6  -2    3.52    0.40
 -19   1   5   63.95    1.95
 -19  -1   5   62.16    1.95
 -19   1   4   31.00    1.52
 -19  -1   4   33.02    1.55
 -19   1   4   32.97    1.30
 -19  -1   4   30.84    1.33
  19   1  -4   30.19    1.39
 -19   1   3  158.35    4.27
 -19  -1   3  160.07    4.24
 -19   1   3  159.30    4.15
 -19  -1   3  156.14    4.19
  19   1  -3  159.76    4.02
  19   1  -2    1.05    0.60
 -19   1   2    0.39    0.42
 -19  -1   2    0.43    0.46
 -19   1   2    0.75    0.50
 -19   1   1   28.08    1.51
 -19   1   1   29.02    1.68
 -19  -1   1   28.38    1.58
 -19   1   0   10.45    0.96
 -19  -1   0   11.39    1.01
 -19   1   0   11.80    1.08
 -19  -1   0   10.27    1.01
 -19  -1   0   10.61    1.02
 -19   1  -1  161.54    4.32
 -19  -1  -1  163.78    4.36
 -19   1  -1  163.45    4.28
 -19  -1  -1  166.46    4.23
 -19   1  -1  165.29    4.36
 -19  -1  -1  163.49    4.12
 -19  -1  -1  164.50    4.47
 -19   1  -2   46.14    1.94
 -19  -1  -2   48.36    1.98
 -19   1  -2   49.06    1.84
 -19  -1  -2   47.79    1.96
 -19   1  -3  185.15    4.27
 -19  -1  -3  186.50    4.25
  19   3  -5    0.83    0.31
  19  -3  -5    0.80    0.33
 -19  -3   5    0.71    0.33
  19   3  -4    2.96    0.45
  19  -3  -4    2.30    0.43
 -19  -3   4    2.77    0.45
 -19   3   3  278.25    6.25
 -19  -3   3  281.92    6.03
 -19   3   3  288.33    6.05
  19   3  -3  279.55    6.10
 -19   3   2   49.14    2.07
  19   3  -2   53.22    2.04
  19   3  -1    1.20    0.44
 -19   3   1    1.78    0.56
 -19  -3   1    1.44    0.47
 -19   3   1    1.48    0.44
 -19   3   0    3.96    0.62
 -19  -3   0    3.61    0.64
 -19   3   0    2.67    0.63
 -19   3   0    2.17    0.60
 -19  -3   0    2.79    0.61
 -19   3   0    3.72    0.61
 -19   3  -1  115.72    3.32
 -19  -3  -1  118.85    3.38
 -19  -3  -1  113.69    3.07
 -19   3  -1  114.00    3.37
 -19  -3  -1  116.76    3.40
 -19   3  -2  121.02    3.31
 -19  -3  -2  124.07    3.35
 -19   3  -2  125.12    3.29
 -19  -3  -2  123.80    3.31
 -19   3  -3   21.99    1.07
 -19  -3  -3   23.47    1.06
 -19   5   4   52.00    1.59
  19   5  -4   57.43    1.62
 -19   5   3  324.21    6.74
  19   5  -3  353.11    6.75
 -19   5   2   32.48    1.31
 -19   5   2   33.41    1.48
  19   5  -2   36.01    1.48
 -19   5   1  581.93   11.05
 -19  -5   1  610.50   10.96
 -19   5   1  573.46   11.13
  19   5  -1  603.07   11.08
  19   5   0    3.49    0.49
 -19   5   0    3.42    0.55
 -19  -5   0    3.31    0.48
 -19   5   0    3.25    0.52
 -19  -5   0    3.37    0.52
 -19   5   0    3.57    0.50
 -19   5  -1   42.80    1.56
 -19  -5  -1   44.11    1.60
 -19   5  -1   37.88    1.55
 -19  -5  -1   43.11    1.64
 -19   5  -1   41.35    1.47
 -19   5  -2   16.28    0.88
 -19  -5  -2   17.06    0.89
 -19  -5  -2   15.45    0.86
 -19   7   1  248.52    4.82
  19   7  -1  251.41    4.79
  20   0  -5    0.15    0.17
 -20   0   5    0.28    0.20
 -20   0   4  174.87    3.92
 -20   0   4  160.43    3.48
 -20   0   3    0.74    0.36
 -20   0   3    0.38    0.32
 -20   0   2    7.31    0.74
 -20   0   2    7.06    0.80
 -20   0   1    0.14    0.41
 -20   0   0   92.72    2.72
 -20   0   0   91.57    2.91
 -20   0  -1   -0.07    0.34
 -20   0  -1    0.24    0.32
 -20   0  -1   -0.20    0.33
 -20   0  -2   31.48    1.38
 -20   0  -3    0.55    0.30
  20  -2  -4   82.25    2.20
 -20  -2   4   80.50    2.17
  20   2  -4   75.68    2.08
 -20   2   3    5.94    0.66
 -20  -2   3    6.69    0.63
 -20   2   3    6.73    0.62
 -20  -2   3    6.34    0.66
  20   2  -3    7.42    0.63
 -20   2   2   15.17    1.05
 -20   2   2   14.03    0.92
  20   2  -2   15.46    0.96
 -20   2   1   64.65    2.35
 -20  -2   1   61.35    2.32
 -20  -2   1   66.05    2.23
 -20   2   0   51.28    1.82
 -20  -2   0   48.43    1.81
 -20   2   0   52.34    2.03
 -20  -2   0   48.36    1.91
 -20   2   0   48.57    1.99
 -20  -2   0   49.39    1.96
 -20   2  -1  288.62    6.18
 -20  -2  -1  292.67    6.20
 -20  -2  -1  297.80    5.93
 -20   2  -1  291.14    6.25
 -20  -2  -1  301.27    6.35
 -20   2  -2    2.49    0.44
 -20  -2  -2    2.15    0.41
 -20   2  -2    1.70    0.40
 -20  -2  -2    2.18    0.43
 -20   2  -3   69.62    1.80
 -20  -2  -3   70.88    1.79
 -20   4   3    8.71    0.66
  20   4  -3   11.43    0.72
 -20   4   2   79.24    2.24
 -20   4   2   74.44    2.25
  20   4  -2   82.41    2.25
 -20   4   1   13.43    0.91
 -20  -4   1   13.52    0.83
 -20   4   1   12.90    0.82
  20   4  -1   14.36    0.86
 -20   4   0   60.96    1.80
 -20  -4   0   55.74    1.77
 -20  -4   0   60.24    1.89
 -20   4   0   63.68    2.05
 -20  -4   0   63.66    2.01
 -20   4   0   58.11    1.77
 -20   4  -1   10.59    0.75
 -20  -4  -1   11.62    0.76
 -20   4  -1   11.06    0.77
 -20  -4  -1   12.11    0.82
 -20   4  -2    2.99    0.38
 -20  -4  -2    2.94    0.39
 -20  -4  -2    2.81    0.39
  21  -1  -4  119.23    2.66
 -21  -1   3   41.37    1.40
 -21   1   3   43.65    1.47
 -21  -1   3   43.34    1.51
 -21   1   2    1.13    0.36
 -21  -1   2    1.63    0.40
 -21   1   1    8.68    0.76
 -21  -1   1    8.83    0.78
 -21   1   0   12.59    0.81
 -21  -1   0   13.56    0.84
 -21   1   0   12.59    0.87
 -21  -1   0   14.84    0.92
 -21   1   0   14.20    0.92
 -21  -1   0   13.94    0.84
 -21   1  -1  121.18    2.93
 -21  -1  -1  125.73    2.95
 -21   1  -1  129.39    2.97
 -21   1  -2  130.84    2.92
 -21  -3   3    4.06    0.44
 -21  -3   2  264.21    4.70
 -21   3   2  248.99    4.54
 -21  -3   1    0.57    0.32
 -21   3   1    0.42    0.30
 -21  -3   0   23.00    1.01
 -21   3   0   21.98    1.08
 -21  -3   0   24.95    1.11
 -21   3  -1   19.71    0.83
 -21  -3  -1   20.58    0.88
 -21   3  -1   21.12    0.98
 -21  -3  -1   20.74    0.97
 -22   0   2    4.23    0.50
 -22   0   1    0.15    0.31
 -22   0   1    0.07    0.31
 -22   0   0  319.50    5.98
 -22   0   0  307.84    5.86
 -22  -2   2   19.03    0.86
 -22   2   2   18.43    0.82
 -22  -2   1   57.38    1.64
 -22   2   1   52.11    1.62
 -22   2   0    0.75    0.27
   0   0   0    0.00    0.00


TITL jjw1786 in C2/c
REM C2/c (#15 in standard setting)
CELL 1.54184  17.913128  10.356868   7.105109  90.0000  96.5411  90.0000
ZERR    4.00   0.000303   0.000162   0.000120   0.0000   0.0016   0.0000
LATT  7
SYMM -x, y,-z+1/2
SFAC C H O P
UNIT 56.00 60.00 16.00 4.00
REM  CrysAlisPro recorded range (K): Min=99.8; max=100.2; aver:100.0
TEMP -173
SIZE 0.12 0.14 0.18
TREF
HKLF 4
END
_computing_structure_solution     'SHELXT 2018/2 (Sheldrick, 2018)'
;
_shelx_hkl_checksum                15540
_olex2_submission_special_instructions  'No special instructions were received'
_oxdiff_exptl_absorpt_empirical_details
;
Empirical correction (ABSPACK) includes:
- Absorption correction using spherical harmonics
- Frame scaling
;
_oxdiff_exptl_absorpt_empirical_full_max  1.189
_oxdiff_exptl_absorpt_empirical_full_min  0.917
