# Supplementary material for: Synthesis of Diaryl‐ and Dialkynylphosphinates From Ubiquitous PV Sources via a Redox‐Neutral Approach
Source: Adv Sci (Weinh). 2025 Jul 2;12(36):e09922. doi: 10.1002/advs.202509922 (PMC12463002; doi:10.1002/advs.202509922)
Supplement: Supplementary file 2 — Supporting Information [file ADVS-12-e09922-s001.zip › 2f_jjw1713.cif]

data_jjw1713
_audit_creation_date               2023-12-11
_audit_creation_method
;
Olex2 1.5
(compiled 2023.08.24 svn.re1ec1418 for OlexSys, GUI svn.r6817)
;
_shelx_SHELXL_version_number       '2018/3'
_audit_contact_author_address      ?
_audit_contact_author_email        ?
_audit_contact_author_name         ''
_audit_contact_author_phone        ?
_publ_contact_author_id_orcid      ?
_publ_section_references
;
Dolomanov, O.V., Bourhis, L.J., Gildea, R.J, Howard, J.A.K. & Puschmann, H.
 (2009), J. Appl. Cryst. 42, 339-341.

Sheldrick, G.M. (2015). Acta Cryst. A71, 3-8.

Sheldrick, G.M. (2015). Acta Cryst. C71, 3-8.
;
_chemical_name_common              ?
_chemical_name_systematic          ?
_chemical_formula_moiety           'C12 H9 F2 O2 P'
_chemical_formula_sum              'C12 H9 F2 O2 P'
_chemical_formula_weight           254.16
_chemical_absolute_configuration   .
_chemical_melting_point            ?
_chemical_oxdiff_formula           C12H9F2O2P
loop_
  _atom_type_symbol
  _atom_type_description
  _atom_type_scat_dispersion_real
  _atom_type_scat_dispersion_imag
  _atom_type_scat_source
 'C' 'C' 0.0181 0.0091 'International Tables Vol C Tables 4.2.6.8 and 6.1.1.4'
 'H' 'H' 0.0000 0.0000 'International Tables Vol C Tables 4.2.6.8 and 6.1.1.4'
 'F' 'F' 0.0727 0.0534 'International Tables Vol C Tables 4.2.6.8 and 6.1.1.4'
 'O' 'O' 0.0492 0.0322 'International Tables Vol C Tables 4.2.6.8 and 6.1.1.4'
 'P' 'P' 0.2955 0.4335 'International Tables Vol C Tables 4.2.6.8 and 6.1.1.4'

_shelx_space_group_comment
;
The symmetry employed for this shelxl refinement is uniquely defined
by the following loop, which should always be used as a source of
symmetry information in preference to the above space-group names.
They are only intended as comments.
;
_space_group_crystal_system        'monoclinic'
_space_group_IT_number             7
_space_group_name_H-M_alt          'P 1 n 1'
_space_group_name_Hall             'P -2yac'
loop_
  _space_group_symop_operation_xyz
 'x, y, z'
 'x+1/2, -y, z+1/2'

_cell_length_a                     10.1089(2)
_cell_length_b                     14.7735(2)
_cell_length_c                     15.5714(2)
_cell_angle_alpha                  90
_cell_angle_beta                   90.383(2)
_cell_angle_gamma                  90
_cell_volume                       2325.44(6)
_cell_formula_units_Z              8
_cell_measurement_reflns_used      10220
_cell_measurement_temperature      100.0(3)
_cell_measurement_theta_max        76.4180
_cell_measurement_theta_min        2.9830
_shelx_estimated_absorpt_T_max     0.935
_shelx_estimated_absorpt_T_min     0.560
_exptl_absorpt_coefficient_mu      2.260
_exptl_absorpt_correction_T_max    0.946
_exptl_absorpt_correction_T_min    0.605
_exptl_absorpt_correction_type     analytical
_exptl_absorpt_process_details
;
CrysAlisPro 1.171.41.93a (Rigaku Oxford Diffraction, 2020)
Analytical numeric absorption correction using a multifaceted crystal
model based on expressions derived by R.C. Clark & J.S. Reid.
(Clark, R. C. & Reid, J. S. (1995). Acta Cryst. A51, 887-897)
Empirical absorption correction using spherical harmonics,
implemented in SCALE3 ABSPACK scaling algorithm.
;
_exptl_absorpt_special_details     ?
_exptl_crystal_colour              colourless
_exptl_crystal_colour_lustre       .
_exptl_crystal_colour_modifier     .
_exptl_crystal_colour_primary      colourless
_exptl_crystal_density_diffrn      1.452
_exptl_crystal_density_meas        ?
_exptl_crystal_density_method      ?
_exptl_crystal_description         plank
_exptl_crystal_F_000               1040
loop_
  _exptl_crystal_face_index_h
  _exptl_crystal_face_index_k
  _exptl_crystal_face_index_l
  _exptl_crystal_face_perp_dist
 0 1 5 0.0216
 0 -1 -5 0.0216
 -1 0 0 0.1468
 1 0 0 0.1468
 0 -5 1 0.0126
 0 5 -1 0.0126

_exptl_crystal_size_max            0.29
_exptl_crystal_size_mid            0.04
_exptl_crystal_size_min            0.03
loop_
  _exptl_oxdiff_crystal_face_indexfrac_h
  _exptl_oxdiff_crystal_face_indexfrac_k
  _exptl_oxdiff_crystal_face_indexfrac_l
  _exptl_oxdiff_crystal_face_x
  _exptl_oxdiff_crystal_face_y
  _exptl_oxdiff_crystal_face_z
 0.0082 0.9948 4.9973 -0.0079 0.0168 0.5050
 -0.0082 -0.9948 -4.9973 0.0079 -0.0168 -0.5050
 -1.0021 0.0075 0.0041 -0.1519 0.0148 -0.0037
 1.0021 -0.0075 -0.0041 0.1519 -0.0148 0.0037
 0.0068 -5.0201 0.9915 -0.0474 -0.5305 0.0053
 -0.0068 5.0201 -0.9915 0.0474 0.5305 -0.0053

_exptl_transmission_factor_max     ?
_exptl_transmission_factor_min     ?
_diffrn_reflns_av_R_equivalents    0.0593
_diffrn_reflns_av_unetI/netI       0.0628
_diffrn_reflns_Laue_measured_fraction_full  0.996
_diffrn_reflns_Laue_measured_fraction_max  0.984
_diffrn_reflns_limit_h_max         12
_diffrn_reflns_limit_h_min         -12
_diffrn_reflns_limit_k_max         18
_diffrn_reflns_limit_k_min         -18
_diffrn_reflns_limit_l_max         19
_diffrn_reflns_limit_l_min         -12
_diffrn_reflns_number              22349
_diffrn_reflns_point_group_measured_fraction_full  0.737
_diffrn_reflns_point_group_measured_fraction_max  0.723
_diffrn_reflns_theta_full          67.684
_diffrn_reflns_theta_max           76.815
_diffrn_reflns_theta_min           2.991
_diffrn_ambient_environment        N~2~
_diffrn_ambient_temperature        100.0(3)
_diffrn_detector                   'CCD plate'
_diffrn_detector_area_resol_mean   10.5700
_diffrn_detector_type              AtlasS2
_diffrn_measured_fraction_theta_full  0.996
_diffrn_measured_fraction_theta_max  0.984
_diffrn_measurement_details
;
List of Runs (angles in degrees, time in seconds):

  # Type    Start    End  Width  t~exp~   \w     \q     \k     \f   Frames
--------------------------------------------------------------------------
  1  \w   -118.00  14.00   0.50    3.00    --  -38.50 -14.00  -8.00  264
  2  \w    -49.00 -24.00   0.50    3.00    --  -38.50  14.00 163.00   50
  3  \w     54.00 107.00   0.50    3.00    --   42.50  14.00 163.00  106
  4  \w      5.00  30.00   0.50    3.00    --   42.50 -14.00  -8.00   50
  5  \w    104.00 150.00   0.50   15.00    --  111.00  14.00 163.00   92
  6  \w     30.00  61.00   0.50   15.00    --  111.00 -14.00  -8.00   62
  7  \w    -59.00  33.00   0.50    3.00    --  -38.50  38.00   0.00  184
  8  \w     27.00  69.00   0.50    3.00    --   42.50-125.00-180.00   84
  9  \w     33.00  77.00   0.50    3.00    --   42.50-125.00 -90.00   88
 10  \w      6.00  34.00   0.50    3.00    --   42.50 -99.00 -90.00   56
 11  \w     29.00  96.00   0.50    3.00    --   42.50-125.00  60.00  134
 12  \w     69.00 112.00   0.50   15.00    --  111.00-125.00 -90.00   86
 13  \w     43.00 134.00   0.50   15.00    --  111.00 -45.00-150.00  182
 14  \w     30.00  60.00   0.50   15.00    --  111.00 -94.00  30.00   60
 15  \w    103.00 171.00   0.50   15.00    --  111.00  77.00 -30.00  136
 16  \w     66.00 136.00   0.50   15.00    --  111.00 -61.00 -60.00  140
 17  \w    107.00 176.00   0.50   15.00    --  111.00  77.00 -90.00  138
 18  \w     67.00 103.00   0.50   15.00    --  111.00 -94.00 -30.00   72
 19  \w     82.00 107.00   0.50   15.00    --  111.00 -94.00   0.00   50
 20  \w     44.00 111.00   0.50   15.00    --  111.00-125.00 120.00  134
 21  \w    105.00 178.00   0.50   15.00    --  111.00  77.00   0.00  146
 22  \w     79.00 107.00   0.50   15.00    --  111.00 -94.00-120.00   56
 23  \w    149.00 178.00   0.50   15.00    --  111.00  45.00  60.00   58
 24  \w     89.00 116.00   0.50   15.00    --  111.00  45.00  60.00   54
 25  \w     30.00 107.00   0.50   15.00    --  111.00 -94.00 120.00  154
 26  \w     92.00 128.00   0.50   15.00    --  111.00  30.00   0.00   72
 27  \w    133.00 174.00   0.50   15.00    --  111.00  30.00   0.00   82
 28  \w     80.00 107.00   0.50   15.00    --  111.00 -94.00-180.00   54
 29  \w     41.00 131.00   0.50   15.00    --  111.00 -45.00  90.00  180
 30  \w     67.00  95.00   0.50   15.00    --  111.00  15.00-120.00   56
 31  \w    138.00 175.00   0.50   15.00    --  111.00  15.00-120.00   74
 32  \w     41.00  93.00   0.50   15.00    --  111.00-125.00   0.00  104
 33  \w     68.00  93.00   0.50   15.00    --  111.00 -94.00  30.00   50
 34  \w     91.00 140.00   0.50   15.00    --  111.00 -77.00  90.00   98
 35  \w     58.00  83.00   0.50   15.00    --  111.00 -77.00  30.00   50
 36  \w     88.00 113.00   0.50   15.00    --  111.00 -77.00  30.00   50
 37  \w     86.00 111.00   0.50   15.00    --  111.00-125.00-150.00   50
 38  \w    111.00 152.00   0.50   15.00    --  111.00  77.00-120.00   82
 39  \w     62.00 107.00   0.50   15.00    --  111.00 -94.00 -90.00   90
;
_diffrn_measurement_device         'four-circle diffractometer'
_diffrn_measurement_device_type    'SuperNova, Dual, Cu at home/near, AtlasS2'
_diffrn_measurement_method         '\w scans'
_diffrn_orient_matrix_type        
 'CrysAlisPro convention (1999,Acta A55,543-557)'
_diffrn_orient_matrix_UB_11        0.1516472000
_diffrn_orient_matrix_UB_12        0.0089342000
_diffrn_orient_matrix_UB_13        -0.0036155000
_diffrn_orient_matrix_UB_21        -0.0140465000
_diffrn_orient_matrix_UB_22        0.1023064000
_diffrn_orient_matrix_UB_23        -0.0169862000
_diffrn_orient_matrix_UB_31        0.0042078000
_diffrn_orient_matrix_UB_32        0.0181928000
_diffrn_orient_matrix_UB_33        0.0974161000
_diffrn_radiation_monochromator    mirror
_diffrn_radiation_probe            x-ray
_diffrn_radiation_type             'Cu K\a'
_diffrn_radiation_wavelength       1.54184
_diffrn_source                     'micro-focus sealed X-ray tube'
_diffrn_source_type                'SuperNova (Cu) X-ray Source'
_reflns_Friedel_coverage           0.468
_reflns_Friedel_fraction_full      0.476
_reflns_Friedel_fraction_max       0.462
_reflns_number_gt                  6509
_reflns_number_total               7106
_reflns_special_details
;
 Reflections were merged by SHELXL according to the crystal
 class for the calculation of statistics and refinement.
 
 _reflns_Friedel_fraction is defined as the number of unique
 Friedel pairs measured divided by the number that would be
 possible theoretically, ignoring centric projections and
 systematic absences. Completness statistics refer to single and
 composite reflections containing twin component 1 only.
;
_reflns_threshold_expression       'I > 2\s(I)'
_computing_cell_refinement         'CrysAlisPro 1.171.41.93a (Rigaku OD, 2020)'
_computing_data_collection         'CrysAlisPro 1.171.41.93a (Rigaku OD, 2020)'
_computing_data_reduction          'CrysAlisPro 1.171.41.93a (Rigaku OD, 2020)'
_computing_molecular_graphics      'Olex2 1.5 (Dolomanov et al., 2009)'
_computing_publication_material    'Olex2 1.5 (Dolomanov et al., 2009)'
_computing_structure_refinement    'SHELXL 2018/3 (Sheldrick, 2015)'
_computing_structure_solution      'SHELXT 2018/2 (Sheldrick, 2018)'
_refine_diff_density_max           0.386
_refine_diff_density_min           -0.397
_refine_diff_density_rms           0.059
_refine_ls_abs_structure_details
;
 Refined as an inversion twin.
;
_refine_ls_abs_structure_Flack     0.47(3)
_refine_ls_extinction_coef         .
_refine_ls_extinction_method       none
_refine_ls_goodness_of_fit_ref     1.054
_refine_ls_hydrogen_treatment      constr
_refine_ls_matrix_type             full
_refine_ls_number_parameters       618
_refine_ls_number_reflns           7106
_refine_ls_number_restraints       2
_refine_ls_R_factor_all            0.0528
_refine_ls_R_factor_gt             0.0474
_refine_ls_restrained_S_all        1.054
_refine_ls_shift/su_max            0.000
_refine_ls_shift/su_mean           0.000
_refine_ls_structure_factor_coef   Fsqd
_refine_ls_weighting_details      
 'w=1/[\s^2^(Fo^2^)+(0.0708P)^2^+0.2819P] where P=(Fo^2^+2Fc^2^)/3'
_refine_ls_weighting_scheme        calc
_refine_ls_wR_factor_gt            0.1192
_refine_ls_wR_factor_ref           0.1237
_refine_special_details
;
 Refined as a 2-component inversion twin.
;
_olex2_refinement_description
;
1. Twinned data refinement
 Scales: 0.53(3)
 0.47(3)
2. Fixed Uiso
 At 1.2 times of:
  All C(H) groups
 At 1.5 times of:
  All O(H) groups
3.a Aromatic/amide H refined with riding coordinates:
 C2(H2), C3(H3), C5(H5), C6(H6), C8(H8), C9(H9), C11(H11), C12(H12), C14(H14),
 C15(H15), C17(H17), C18(H18), C20(H20), C21(H21), C23(H23), C24(H24), C25(H25),
  C26(H26), C28(H28), C29(H29), C32(H32), C33(H33), C35(H35), C36(H36),
 C38(H38), C39(H39), C41(H41), C42(H42), C44(H44), C45(H45), C47(H47), C48(H48)
3.b Idealised tetrahedral OH refined as rotating group:
 O1(H1), O4(H4), O6(H6A), O7(H7)
;
_atom_sites_solution_hydrogens     geom
_atom_sites_solution_primary       dual
_atom_sites_solution_secondary     ?
loop_
  _atom_site_label
  _atom_site_type_symbol
  _atom_site_fract_x
  _atom_site_fract_y
  _atom_site_fract_z
  _atom_site_U_iso_or_equiv
  _atom_site_adp_type
  _atom_site_occupancy
  _atom_site_site_symmetry_order
  _atom_site_calc_flag
  _atom_site_refinement_flags_posn
  _atom_site_refinement_flags_adp
  _atom_site_refinement_flags_occupancy
  _atom_site_disorder_assembly
  _atom_site_disorder_group
 P1 P 0.05378(10) 0.19445(7) 0.38789(7) 0.0250(2) Uani 1 1 d . . . . .
 F1 F -0.4055(5) 0.1412(4) 0.1592(4) 0.0835(16) Uani 1 1 d . . . . .
 F2 F 0.3728(3) -0.1368(2) 0.3511(2) 0.0458(8) Uani 1 1 d . . . . .
 O1 O 0.1263(3) 0.2772(2) 0.3506(2) 0.0329(7) Uani 1 1 d . . . . .
 H1 H 0.205083 0.277505 0.368221 0.049 Uiso 1 1 calc R U . . .
 O2 O 0.0117(4) 0.2007(2) 0.4798(2) 0.0312(7) Uani 1 1 d . . . . .
 C1 C -0.0860(5) 0.1799(3) 0.3173(3) 0.0291(9) Uani 1 1 d . . . . .
 C2 C -0.2121(5) 0.1765(3) 0.3524(4) 0.0355(10) Uani 1 1 d . . . . .
 H2 H -0.223327 0.182576 0.412651 0.043 Uiso 1 1 calc R U . . .
 C3 C -0.3210(5) 0.1643(4) 0.2994(5) 0.0471(14) Uani 1 1 d . . . . .
 H3 H -0.407951 0.162459 0.322176 0.057 Uiso 1 1 calc R U . . .
 C4 C -0.2994(6) 0.1549(4) 0.2118(5) 0.0519(15) Uani 1 1 d . . . . .
 C5 C -0.1745(7) 0.1568(4) 0.1757(4) 0.0471(13) Uani 1 1 d . . . . .
 H5 H -0.163153 0.149054 0.115604 0.056 Uiso 1 1 calc R U . . .
 C6 C -0.0677(5) 0.1703(3) 0.2291(3) 0.0343(10) Uani 1 1 d . . . . .
 H6 H 0.018903 0.173024 0.205850 0.041 Uiso 1 1 calc R U . . .
 C7 C 0.1583(4) 0.0965(3) 0.3769(3) 0.0266(8) Uani 1 1 d . . . . .
 C8 C 0.2620(5) 0.0931(3) 0.3189(3) 0.0345(10) Uani 1 1 d . . . . .
 H8 H 0.282706 0.144693 0.285158 0.041 Uiso 1 1 calc R U . . .
 C9 C 0.3355(5) 0.0143(4) 0.3104(4) 0.0392(11) Uani 1 1 d . . . . .
 H9 H 0.407347 0.011599 0.271518 0.047 Uiso 1 1 calc R U . . .
 C10 C 0.3026(5) -0.0597(3) 0.3591(4) 0.0352(10) Uani 1 1 d . . . . .
 C11 C 0.2002(5) -0.0589(3) 0.4177(4) 0.0373(10) Uani 1 1 d . . . . .
 H11 H 0.179733 -0.110880 0.450923 0.045 Uiso 1 1 calc R U . . .
 C12 C 0.1286(5) 0.0208(3) 0.4262(3) 0.0331(9) Uani 1 1 d . . . . .
 H12 H 0.058210 0.023572 0.466204 0.040 Uiso 1 1 calc R U . . .
 P2 P 0.44597(10) 0.37474(7) 0.43867(8) 0.0256(2) Uani 1 1 d . . . . .
 F3 F 0.2026(4) 0.7318(2) 0.4968(2) 0.0505(8) Uani 1 1 d . . . . .
 F4 F 0.9227(3) 0.4381(2) 0.2321(2) 0.0470(8) Uani 1 1 d . . . . .
 O3 O 0.3558(3) 0.3132(2) 0.3907(3) 0.0378(8) Uani 1 1 d . . . . .
 O4 O 0.4909(4) 0.3442(2) 0.5286(2) 0.0333(7) Uani 1 1 d . . . . .
 H4 H 0.533629 0.295650 0.524701 0.050 Uiso 1 1 calc R U . . .
 C13 C 0.3695(4) 0.4830(3) 0.4577(3) 0.0276(8) Uani 1 1 d . . . . .
 C14 C 0.4273(5) 0.5433(3) 0.5149(3) 0.0347(10) Uani 1 1 d . . . . .
 H14 H 0.505241 0.526474 0.545340 0.042 Uiso 1 1 calc R U . . .
 C15 C 0.3718(6) 0.6287(3) 0.5281(4) 0.0389(11) Uani 1 1 d . . . . .
 H15 H 0.410726 0.670647 0.566946 0.047 Uiso 1 1 calc R U . . .
 C16 C 0.2588(5) 0.6499(3) 0.4829(3) 0.0354(10) Uani 1 1 d . . . . .
 C17 C 0.1986(5) 0.5918(4) 0.4260(3) 0.0374(10) Uani 1 1 d . . . . .
 H17 H 0.120370 0.609019 0.396071 0.045 Uiso 1 1 calc R U . . .
 C18 C 0.2552(5) 0.5070(3) 0.4133(3) 0.0312(9) Uani 1 1 d . . . . .
 H18 H 0.215654 0.465548 0.374216 0.037 Uiso 1 1 calc R U . . .
 C19 C 0.5915(4) 0.3936(3) 0.3763(3) 0.0265(8) Uani 1 1 d . . . . .
 C20 C 0.5825(5) 0.3943(3) 0.2869(3) 0.0283(9) Uani 1 1 d . . . . .
 H20 H 0.499560 0.384136 0.259444 0.034 Uiso 1 1 calc R U . . .
 C21 C 0.6948(5) 0.4099(3) 0.2378(3) 0.0344(10) Uani 1 1 d . . . . .
 H21 H 0.689833 0.411248 0.176862 0.041 Uiso 1 1 calc R U . . .
 C22 C 0.8131(5) 0.4231(3) 0.2799(4) 0.0348(10) Uani 1 1 d . . . . .
 C23 C 0.8265(5) 0.4210(3) 0.3684(3) 0.0327(9) Uani 1 1 d . . . . .
 H23 H 0.910441 0.428930 0.395200 0.039 Uiso 1 1 calc R U . . .
 C24 C 0.7137(4) 0.4068(3) 0.4167(3) 0.0287(9) Uani 1 1 d . . . . .
 H24 H 0.719606 0.406121 0.477624 0.034 Uiso 1 1 calc R U . . .
 P3 P 0.63065(10) 0.13441(7) 0.59760(8) 0.0261(2) Uani 1 1 d . . . . .
 F5 F 0.1060(3) 0.0703(3) 0.7459(3) 0.0538(9) Uani 1 1 d . . . . .
 F6 F 0.8190(4) -0.2062(2) 0.4452(2) 0.0496(8) Uani 1 1 d . . . . .
 O5 O 0.6214(3) 0.2039(2) 0.5274(2) 0.0313(7) Uani 1 1 d . . . . .
 O6 O 0.7285(3) 0.1552(2) 0.6708(2) 0.0321(7) Uani 1 1 d . . . . .
 H6A H 0.752095 0.209601 0.667926 0.048 Uiso 1 1 calc R U . . .
 C25 C 0.3569(5) 0.1347(3) 0.5953(3) 0.0309(9) Uani 1 1 d . . . . .
 H25 H 0.365017 0.157822 0.538666 0.037 Uiso 1 1 calc R U . . .
 C26 C 0.2321(5) 0.1198(3) 0.6294(3) 0.0341(10) Uani 1 1 d . . . . .
 H26 H 0.154035 0.132860 0.597483 0.041 Uiso 1 1 calc R U . . .
 C27 C 0.2264(5) 0.0852(3) 0.7117(4) 0.0376(11) Uani 1 1 d . . . . .
 C28 C 0.3355(6) 0.0653(4) 0.7609(3) 0.0396(11) Uani 1 1 d . . . . .
 H28 H 0.326441 0.041318 0.817182 0.047 Uiso 1 1 calc R U . . .
 C29 C 0.4602(5) 0.0811(3) 0.7261(3) 0.0343(10) Uani 1 1 d . . . . .
 H29 H 0.537899 0.068094 0.758496 0.041 Uiso 1 1 calc R U . . .
 C30 C 0.4697(4) 0.1162(3) 0.6434(3) 0.0270(8) Uani 1 1 d . . . . .
 C31 C 0.6869(5) 0.0286(3) 0.5542(3) 0.0293(9) Uani 1 1 d . . . . .
 C32 C 0.6038(5) -0.0203(3) 0.4987(4) 0.0365(10) Uani 1 1 d . . . . .
 H32 H 0.516959 0.001035 0.486633 0.044 Uiso 1 1 calc R U . . .
 C33 C 0.6482(6) -0.1001(4) 0.4612(4) 0.0443(12) Uani 1 1 d . . . . .
 H33 H 0.592970 -0.133592 0.423235 0.053 Uiso 1 1 calc R U . . .
 C34 C 0.7736(6) -0.1291(3) 0.4806(3) 0.0363(10) Uani 1 1 d . . . . .
 C35 C 0.8568(5) -0.0826(3) 0.5357(4) 0.0347(10) Uani 1 1 d . . . . .
 H35 H 0.942720 -0.104993 0.548626 0.042 Uiso 1 1 calc R U . . .
 C36 C 0.8126(5) -0.0028(3) 0.5718(3) 0.0313(9) Uani 1 1 d . . . . .
 H36 H 0.869239 0.030579 0.609042 0.038 Uiso 1 1 calc R U . . .
 P4 P 0.90845(11) 0.36469(7) 0.64080(8) 0.0263(2) Uani 1 1 d . . . . .
 F7 F 0.7531(4) 0.7489(2) 0.6329(2) 0.0454(8) Uani 1 1 d . . . . .
 F8 F 1.4052(3) 0.3550(2) 0.8404(2) 0.0475(8) Uani 1 1 d . . . . .
 O7 O 0.9381(4) 0.3426(2) 0.5462(2) 0.0357(7) Uani 1 1 d . . . . .
 H7 H 0.963743 0.288633 0.542305 0.054 Uiso 1 1 calc R U . . .
 O8 O 0.8018(4) 0.3128(2) 0.6852(2) 0.0354(7) Uani 1 1 d . . . . .
 C37 C 0.8596(4) 0.4817(3) 0.6352(3) 0.0268(8) Uani 1 1 d . . . . .
 C38 C 0.9297(5) 0.5431(3) 0.5859(3) 0.0297(9) Uani 1 1 d . . . . .
 H38 H 1.002396 0.522568 0.552854 0.036 Uiso 1 1 calc R U . . .
 C39 C 0.8953(5) 0.6340(3) 0.5840(3) 0.0339(10) Uani 1 1 d . . . . .
 H39 H 0.943499 0.676389 0.550639 0.041 Uiso 1 1 calc R U . . .
 C40 C 0.7874(5) 0.6604(3) 0.6329(3) 0.0309(9) Uani 1 1 d . . . . .
 C41 C 0.7146(5) 0.6013(3) 0.6808(3) 0.0305(9) Uani 1 1 d . . . . .
 H41 H 0.640337 0.621763 0.712403 0.037 Uiso 1 1 calc R U . . .
 C42 C 0.7513(5) 0.5111(3) 0.6824(3) 0.0284(9) Uani 1 1 d . . . . .
 H42 H 0.702367 0.469100 0.715776 0.034 Uiso 1 1 calc R U . . .
 C43 C 1.0607(5) 0.3580(3) 0.6995(3) 0.0275(9) Uani 1 1 d . . . . .
 C44 C 1.1831(5) 0.3567(3) 0.6586(3) 0.0304(9) Uani 1 1 d . . . . .
 H44 H 1.186072 0.357477 0.597611 0.036 Uiso 1 1 calc R U . . .
 C45 C 1.2992(5) 0.3544(3) 0.7048(4) 0.0359(10) Uani 1 1 d . . . . .
 H45 H 1.382285 0.352998 0.676680 0.043 Uiso 1 1 calc R U . . .
 C46 C 1.2914(5) 0.3543(3) 0.7938(4) 0.0341(10) Uani 1 1 d . . . . .
 C47 C 1.1731(5) 0.3555(3) 0.8372(3) 0.0357(10) Uani 1 1 d . . . . .
 H47 H 1.171453 0.355687 0.898230 0.043 Uiso 1 1 calc R U . . .
 C48 C 1.0564(5) 0.3565(3) 0.7897(3) 0.0301(9) Uani 1 1 d . . . . .
 H48 H 0.973545 0.356170 0.818228 0.036 Uiso 1 1 calc R U . . .

loop_
  _atom_site_aniso_label
  _atom_site_aniso_U_11
  _atom_site_aniso_U_22
  _atom_site_aniso_U_33
  _atom_site_aniso_U_23
  _atom_site_aniso_U_13
  _atom_site_aniso_U_12
 P1 0.0299(5) 0.0205(4) 0.0245(5) -0.0014(4) 0.0029(4) 0.0004(4)
 F1 0.067(3) 0.087(3) 0.095(4) 0.015(3) -0.053(3) -0.019(2)
 F2 0.0437(16) 0.0379(15) 0.056(2) -0.0116(14) -0.0066(15) 0.0155(13)
 O1 0.0361(16) 0.0272(14) 0.0354(18) 0.0054(13) -0.0032(14) -0.0003(12)
 O2 0.0448(17) 0.0251(13) 0.0236(15) -0.0027(11) 0.0045(13) 0.0033(13)
 C1 0.034(2) 0.0205(18) 0.033(2) 0.0014(16) 0.0026(18) 0.0009(16)
 C2 0.032(2) 0.027(2) 0.047(3) 0.0013(19) 0.001(2) 0.0029(17)
 C3 0.033(2) 0.037(2) 0.072(4) 0.007(3) -0.003(3) -0.001(2)
 C4 0.046(3) 0.045(3) 0.064(4) 0.008(3) -0.029(3) -0.007(2)
 C5 0.059(3) 0.044(3) 0.038(3) 0.003(2) -0.015(3) -0.003(2)
 C6 0.037(2) 0.034(2) 0.032(2) 0.0030(19) -0.001(2) -0.0013(18)
 C7 0.0299(19) 0.0274(19) 0.023(2) -0.0001(16) -0.0004(17) -0.0027(16)
 C8 0.031(2) 0.037(2) 0.035(2) 0.003(2) 0.0055(19) 0.0007(18)
 C9 0.034(2) 0.045(3) 0.038(3) -0.007(2) 0.004(2) 0.008(2)
 C10 0.034(2) 0.030(2) 0.041(3) -0.0091(19) -0.011(2) 0.0094(18)
 C11 0.043(3) 0.028(2) 0.041(3) -0.0009(19) -0.001(2) 0.0031(19)
 C12 0.040(2) 0.027(2) 0.033(2) 0.0017(18) 0.005(2) 0.0008(18)
 P2 0.0262(4) 0.0232(4) 0.0276(5) 0.0026(4) 0.0033(4) -0.0002(4)
 F3 0.066(2) 0.0345(15) 0.051(2) 0.0025(14) 0.0078(17) 0.0190(15)
 F4 0.0367(15) 0.0609(19) 0.0437(18) 0.0162(15) 0.0163(14) 0.0107(14)
 O3 0.0323(16) 0.0303(15) 0.051(2) -0.0052(15) 0.0013(15) -0.0037(13)
 O4 0.0382(17) 0.0311(15) 0.0307(17) 0.0082(13) 0.0073(14) 0.0057(13)
 C13 0.030(2) 0.0262(19) 0.027(2) 0.0065(16) 0.0037(17) 0.0013(15)
 C14 0.039(2) 0.032(2) 0.033(2) 0.0005(19) -0.001(2) 0.0038(19)
 C15 0.052(3) 0.030(2) 0.034(3) -0.0031(18) 0.003(2) 0.005(2)
 C16 0.043(2) 0.030(2) 0.033(3) 0.0056(18) 0.011(2) 0.0097(19)
 C17 0.039(2) 0.039(2) 0.035(3) 0.009(2) 0.000(2) 0.009(2)
 C18 0.030(2) 0.034(2) 0.030(2) 0.0022(17) 0.0027(18) 0.0018(17)
 C19 0.0292(19) 0.0221(17) 0.028(2) 0.0025(15) 0.0003(17) 0.0034(15)
 C20 0.032(2) 0.030(2) 0.023(2) -0.0005(16) -0.0024(17) 0.0031(17)
 C21 0.041(2) 0.039(2) 0.023(2) 0.0038(18) 0.0055(19) 0.0106(19)
 C22 0.032(2) 0.037(2) 0.035(2) 0.0104(19) 0.010(2) 0.0094(18)
 C23 0.027(2) 0.036(2) 0.035(2) 0.0061(18) 0.0020(19) 0.0034(17)
 C24 0.029(2) 0.0297(19) 0.027(2) 0.0041(16) -0.0004(17) 0.0011(16)
 P3 0.0289(5) 0.0217(4) 0.0277(5) 0.0053(4) 0.0005(4) -0.0014(4)
 F5 0.0395(16) 0.062(2) 0.060(2) 0.0065(18) 0.0185(16) -0.0097(15)
 F6 0.067(2) 0.0373(15) 0.0449(19) -0.0094(14) -0.0009(16) 0.0149(15)
 O5 0.0349(15) 0.0298(15) 0.0293(16) 0.0085(13) 0.0059(13) 0.0021(13)
 O6 0.0379(16) 0.0244(14) 0.0338(18) 0.0047(13) -0.0034(14) -0.0074(12)
 C25 0.035(2) 0.029(2) 0.029(2) 0.0039(17) 0.0008(19) 0.0014(17)
 C26 0.035(2) 0.032(2) 0.035(3) -0.0007(19) 0.003(2) -0.0030(18)
 C27 0.036(2) 0.033(2) 0.044(3) 0.000(2) 0.013(2) -0.0101(19)
 C28 0.046(3) 0.042(2) 0.031(3) 0.007(2) 0.007(2) -0.006(2)
 C29 0.038(2) 0.035(2) 0.030(2) 0.0036(18) -0.0008(19) -0.0035(19)
 C30 0.032(2) 0.0218(18) 0.028(2) 0.0021(15) 0.0026(17) -0.0014(15)
 C31 0.034(2) 0.0264(18) 0.028(2) 0.0062(16) -0.0013(18) -0.0020(17)
 C32 0.036(2) 0.035(2) 0.038(3) -0.007(2) -0.009(2) 0.0063(19)
 C33 0.052(3) 0.039(3) 0.042(3) -0.009(2) -0.015(2) 0.004(2)
 C34 0.049(3) 0.028(2) 0.032(2) 0.0005(18) 0.000(2) 0.0059(19)
 C35 0.034(2) 0.029(2) 0.041(3) 0.0051(19) 0.001(2) 0.0061(18)
 C36 0.034(2) 0.0268(19) 0.033(2) 0.0058(17) -0.0005(18) -0.0034(17)
 P4 0.0339(5) 0.0210(4) 0.0240(5) -0.0032(4) -0.0015(4) 0.0007(4)
 F7 0.0615(19) 0.0257(13) 0.0491(19) 0.0052(12) 0.0183(16) 0.0120(13)
 F8 0.0398(16) 0.0547(19) 0.0480(19) 0.0037(15) -0.0106(15) -0.0008(14)
 O7 0.053(2) 0.0290(15) 0.0247(16) -0.0054(13) -0.0048(15) 0.0085(14)
 O8 0.0406(17) 0.0255(14) 0.0401(19) -0.0024(13) -0.0036(15) -0.0032(13)
 C37 0.032(2) 0.0244(18) 0.024(2) -0.0036(16) -0.0029(17) -0.0019(16)
 C38 0.035(2) 0.031(2) 0.024(2) -0.0025(17) 0.0048(17) 0.0035(17)
 C39 0.040(2) 0.031(2) 0.031(2) 0.0051(17) 0.008(2) 0.0021(18)
 C40 0.037(2) 0.0240(19) 0.032(2) 0.0000(17) -0.0005(19) 0.0045(17)
 C41 0.033(2) 0.030(2) 0.029(2) -0.0035(17) 0.0043(18) 0.0032(17)
 C42 0.033(2) 0.0255(19) 0.027(2) -0.0027(16) 0.0017(17) -0.0034(16)
 C43 0.037(2) 0.0195(17) 0.026(2) -0.0006(15) 0.0002(18) 0.0024(16)
 C44 0.039(2) 0.027(2) 0.026(2) -0.0015(16) 0.0075(19) 0.0024(17)
 C45 0.035(2) 0.034(2) 0.038(3) -0.0010(19) 0.007(2) -0.0009(18)
 C46 0.029(2) 0.035(2) 0.038(3) 0.0026(19) -0.006(2) -0.0016(17)
 C47 0.043(3) 0.036(2) 0.028(2) 0.0047(18) -0.003(2) -0.0017(19)
 C48 0.034(2) 0.032(2) 0.024(2) 0.0004(17) 0.0029(18) 0.0016(17)

_geom_special_details
;
 All esds (except the esd in the dihedral angle between two l.s. planes)
 are estimated using the full covariance matrix.  The cell esds are taken
 into account individually in the estimation of esds in distances, angles
 and torsion angles; correlations between esds in cell parameters are only
 used when they are defined by crystal symmetry.  An approximate (isotropic)
 treatment of cell esds is used for estimating esds involving l.s. planes.
;
loop_
  _geom_bond_atom_site_label_1
  _geom_bond_atom_site_label_2
  _geom_bond_distance
  _geom_bond_site_symmetry_2
  _geom_bond_publ_flag
 P1 O1 1.542(3) . ?
 P1 O2 1.499(3) . ?
 P1 C1 1.797(5) . ?
 P1 C7 1.801(5) . ?
 F1 C4 1.360(7) . ?
 F2 C10 1.347(5) . ?
 O1 H1 0.8400 . ?
 C1 C2 1.391(7) . ?
 C1 C6 1.395(7) . ?
 C2 H2 0.9500 . ?
 C2 C3 1.384(8) . ?
 C3 H3 0.9500 . ?
 C3 C4 1.390(10) . ?
 C4 C5 1.386(10) . ?
 C5 H5 0.9500 . ?
 C5 C6 1.373(8) . ?
 C6 H6 0.9500 . ?
 C7 C8 1.389(7) . ?
 C7 C12 1.390(6) . ?
 C8 H8 0.9500 . ?
 C8 C9 1.388(7) . ?
 C9 H9 0.9500 . ?
 C9 C10 1.373(8) . ?
 C10 C11 1.384(8) . ?
 C11 H11 0.9500 . ?
 C11 C12 1.388(7) . ?
 C12 H12 0.9500 . ?
 P2 O3 1.485(4) . ?
 P2 O4 1.537(4) . ?
 P2 C13 1.801(4) . ?
 P2 C19 1.790(5) . ?
 F3 C16 1.355(6) . ?
 F4 C22 1.357(6) . ?
 O4 H4 0.8400 . ?
 C13 C14 1.386(7) . ?
 C13 C18 1.389(6) . ?
 C14 H14 0.9500 . ?
 C14 C15 1.396(7) . ?
 C15 H15 0.9500 . ?
 C15 C16 1.374(8) . ?
 C16 C17 1.372(8) . ?
 C17 H17 0.9500 . ?
 C17 C18 1.392(7) . ?
 C18 H18 0.9500 . ?
 C19 C20 1.395(6) . ?
 C19 C24 1.396(6) . ?
 C20 H20 0.9500 . ?
 C20 C21 1.393(7) . ?
 C21 H21 0.9500 . ?
 C21 C22 1.373(8) . ?
 C22 C23 1.385(7) . ?
 C23 H23 0.9500 . ?
 C23 C24 1.386(7) . ?
 C24 H24 0.9500 . ?
 P3 O5 1.502(3) . ?
 P3 O6 1.535(4) . ?
 P3 C30 1.801(4) . ?
 P3 C31 1.797(5) . ?
 F5 C27 1.350(6) . ?
 F6 C34 1.347(6) . ?
 O6 H6A 0.8400 . ?
 C25 H25 0.9500 . ?
 C25 C26 1.389(7) . ?
 C25 C30 1.386(7) . ?
 C26 H26 0.9500 . ?
 C26 C27 1.382(8) . ?
 C27 C28 1.370(8) . ?
 C28 H28 0.9500 . ?
 C28 C29 1.396(7) . ?
 C29 H29 0.9500 . ?
 C29 C30 1.393(7) . ?
 C31 C32 1.403(7) . ?
 C31 C36 1.379(7) . ?
 C32 H32 0.9500 . ?
 C32 C33 1.390(8) . ?
 C33 H33 0.9500 . ?
 C33 C34 1.370(8) . ?
 C34 C35 1.381(8) . ?
 C35 H35 0.9500 . ?
 C35 C36 1.380(7) . ?
 C36 H36 0.9500 . ?
 P4 O7 1.540(4) . ?
 P4 O8 1.496(4) . ?
 P4 C37 1.800(5) . ?
 P4 C43 1.787(5) . ?
 F7 C40 1.353(5) . ?
 F8 C46 1.356(6) . ?
 O7 H7 0.8400 . ?
 C37 C38 1.386(7) . ?
 C37 C42 1.392(7) . ?
 C38 H38 0.9500 . ?
 C38 C39 1.387(6) . ?
 C39 H39 0.9500 . ?
 C39 C40 1.391(7) . ?
 C40 C41 1.366(7) . ?
 C41 H41 0.9500 . ?
 C41 C42 1.383(6) . ?
 C42 H42 0.9500 . ?
 C43 C44 1.396(7) . ?
 C43 C48 1.407(6) . ?
 C44 H44 0.9500 . ?
 C44 C45 1.373(8) . ?
 C45 H45 0.9500 . ?
 C45 C46 1.389(8) . ?
 C46 C47 1.378(8) . ?
 C47 H47 0.9500 . ?
 C47 C48 1.388(7) . ?
 C48 H48 0.9500 . ?

loop_
  _geom_angle_atom_site_label_1
  _geom_angle_atom_site_label_2
  _geom_angle_atom_site_label_3
  _geom_angle
  _geom_angle_site_symmetry_1
  _geom_angle_site_symmetry_3
  _geom_angle_publ_flag
 O1 P1 C1 103.8(2) . . ?
 O1 P1 C7 108.7(2) . . ?
 O2 P1 O1 116.7(2) . . ?
 O2 P1 C1 111.4(2) . . ?
 O2 P1 C7 108.1(2) . . ?
 C1 P1 C7 107.8(2) . . ?
 P1 O1 H1 109.5 . . ?
 C2 C1 P1 118.8(4) . . ?
 C2 C1 C6 120.8(5) . . ?
 C6 C1 P1 120.4(4) . . ?
 C1 C2 H2 120.1 . . ?
 C3 C2 C1 119.9(6) . . ?
 C3 C2 H2 120.1 . . ?
 C2 C3 H3 121.0 . . ?
 C2 C3 C4 117.9(5) . . ?
 C4 C3 H3 121.0 . . ?
 F1 C4 C3 118.5(6) . . ?
 F1 C4 C5 118.4(7) . . ?
 C5 C4 C3 123.1(5) . . ?
 C4 C5 H5 120.9 . . ?
 C6 C5 C4 118.2(6) . . ?
 C6 C5 H5 120.9 . . ?
 C1 C6 H6 119.9 . . ?
 C5 C6 C1 120.1(5) . . ?
 C5 C6 H6 119.9 . . ?
 C8 C7 P1 122.4(4) . . ?
 C8 C7 C12 119.8(4) . . ?
 C12 C7 P1 117.7(4) . . ?
 C7 C8 H8 120.0 . . ?
 C9 C8 C7 119.9(5) . . ?
 C9 C8 H8 120.0 . . ?
 C8 C9 H9 120.5 . . ?
 C10 C9 C8 119.0(5) . . ?
 C10 C9 H9 120.5 . . ?
 F2 C10 C9 119.5(5) . . ?
 F2 C10 C11 117.7(5) . . ?
 C9 C10 C11 122.8(5) . . ?
 C10 C11 H11 121.2 . . ?
 C10 C11 C12 117.6(5) . . ?
 C12 C11 H11 121.2 . . ?
 C7 C12 H12 119.5 . . ?
 C11 C12 C7 121.0(5) . . ?
 C11 C12 H12 119.5 . . ?
 O3 P2 O4 117.1(2) . . ?
 O3 P2 C13 111.3(2) . . ?
 O3 P2 C19 109.0(2) . . ?
 O4 P2 C13 103.6(2) . . ?
 O4 P2 C19 107.5(2) . . ?
 C19 P2 C13 107.82(19) . . ?
 P2 O4 H4 109.5 . . ?
 C14 C13 P2 119.8(4) . . ?
 C14 C13 C18 120.0(4) . . ?
 C18 C13 P2 120.1(4) . . ?
 C13 C14 H14 119.8 . . ?
 C13 C14 C15 120.5(5) . . ?
 C15 C14 H14 119.8 . . ?
 C14 C15 H15 121.2 . . ?
 C16 C15 C14 117.7(5) . . ?
 C16 C15 H15 121.2 . . ?
 F3 C16 C15 118.0(5) . . ?
 F3 C16 C17 118.5(5) . . ?
 C17 C16 C15 123.5(5) . . ?
 C16 C17 H17 120.9 . . ?
 C16 C17 C18 118.3(5) . . ?
 C18 C17 H17 120.9 . . ?
 C13 C18 C17 120.1(5) . . ?
 C13 C18 H18 120.0 . . ?
 C17 C18 H18 120.0 . . ?
 C20 C19 P2 119.6(3) . . ?
 C20 C19 C24 120.0(4) . . ?
 C24 C19 P2 120.4(4) . . ?
 C19 C20 H20 120.0 . . ?
 C21 C20 C19 120.1(4) . . ?
 C21 C20 H20 120.0 . . ?
 C20 C21 H21 120.9 . . ?
 C22 C21 C20 118.2(4) . . ?
 C22 C21 H21 120.9 . . ?
 F4 C22 C21 118.3(5) . . ?
 F4 C22 C23 118.3(5) . . ?
 C21 C22 C23 123.4(4) . . ?
 C22 C23 H23 121.1 . . ?
 C22 C23 C24 117.9(5) . . ?
 C24 C23 H23 121.1 . . ?
 C19 C24 H24 119.8 . . ?
 C23 C24 C19 120.4(5) . . ?
 C23 C24 H24 119.8 . . ?
 O5 P3 O6 116.12(19) . . ?
 O5 P3 C30 109.7(2) . . ?
 O5 P3 C31 109.9(2) . . ?
 O6 P3 C30 108.4(2) . . ?
 O6 P3 C31 104.4(2) . . ?
 C31 P3 C30 108.0(2) . . ?
 P3 O6 H6A 109.5 . . ?
 C26 C25 H25 119.7 . . ?
 C30 C25 H25 119.7 . . ?
 C30 C25 C26 120.5(5) . . ?
 C25 C26 H26 121.4 . . ?
 C27 C26 C25 117.2(5) . . ?
 C27 C26 H26 121.4 . . ?
 F5 C27 C26 118.0(5) . . ?
 F5 C27 C28 118.0(5) . . ?
 C28 C27 C26 124.0(5) . . ?
 C27 C28 H28 120.9 . . ?
 C27 C28 C29 118.2(5) . . ?
 C29 C28 H28 120.9 . . ?
 C28 C29 H29 120.4 . . ?
 C30 C29 C28 119.3(5) . . ?
 C30 C29 H29 120.4 . . ?
 C25 C30 P3 119.9(4) . . ?
 C25 C30 C29 120.8(4) . . ?
 C29 C30 P3 119.3(4) . . ?
 C32 C31 P3 119.3(4) . . ?
 C36 C31 P3 120.8(4) . . ?
 C36 C31 C32 119.8(5) . . ?
 C31 C32 H32 120.0 . . ?
 C33 C32 C31 120.1(5) . . ?
 C33 C32 H32 120.0 . . ?
 C32 C33 H33 120.8 . . ?
 C34 C33 C32 118.3(5) . . ?
 C34 C33 H33 120.8 . . ?
 F6 C34 C33 119.5(5) . . ?
 F6 C34 C35 117.9(5) . . ?
 C33 C34 C35 122.6(5) . . ?
 C34 C35 H35 120.6 . . ?
 C36 C35 C34 118.8(5) . . ?
 C36 C35 H35 120.6 . . ?
 C31 C36 C35 120.4(5) . . ?
 C31 C36 H36 119.8 . . ?
 C35 C36 H36 119.8 . . ?
 O7 P4 C37 102.3(2) . . ?
 O7 P4 C43 107.7(2) . . ?
 O8 P4 O7 118.6(2) . . ?
 O8 P4 C37 108.4(2) . . ?
 O8 P4 C43 110.9(2) . . ?
 C43 P4 C37 108.2(2) . . ?
 P4 O7 H7 109.5 . . ?
 C38 C37 P4 120.9(3) . . ?
 C38 C37 C42 119.7(4) . . ?
 C42 C37 P4 119.4(3) . . ?
 C37 C38 H38 119.4 . . ?
 C37 C38 C39 121.1(4) . . ?
 C39 C38 H38 119.4 . . ?
 C38 C39 H39 121.4 . . ?
 C38 C39 C40 117.2(4) . . ?
 C40 C39 H39 121.4 . . ?
 F7 C40 C39 118.2(4) . . ?
 F7 C40 C41 118.6(4) . . ?
 C41 C40 C39 123.2(4) . . ?
 C40 C41 H41 120.6 . . ?
 C40 C41 C42 118.7(4) . . ?
 C42 C41 H41 120.6 . . ?
 C37 C42 H42 119.9 . . ?
 C41 C42 C37 120.2(4) . . ?
 C41 C42 H42 119.9 . . ?
 C44 C43 P4 122.0(4) . . ?
 C44 C43 C48 119.3(4) . . ?
 C48 C43 P4 118.7(4) . . ?
 C43 C44 H44 119.4 . . ?
 C45 C44 C43 121.2(5) . . ?
 C45 C44 H44 119.4 . . ?
 C44 C45 H45 121.0 . . ?
 C44 C45 C46 118.0(4) . . ?
 C46 C45 H45 121.0 . . ?
 F8 C46 C45 118.8(5) . . ?
 F8 C46 C47 118.2(5) . . ?
 C47 C46 C45 123.0(5) . . ?
 C46 C47 H47 120.8 . . ?
 C46 C47 C48 118.4(5) . . ?
 C48 C47 H47 120.8 . . ?
 C43 C48 H48 120.0 . . ?
 C47 C48 C43 120.0(5) . . ?
 C47 C48 H48 120.0 . . ?

loop_
  _geom_torsion_atom_site_label_1
  _geom_torsion_atom_site_label_2
  _geom_torsion_atom_site_label_3
  _geom_torsion_atom_site_label_4
  _geom_torsion
  _geom_torsion_site_symmetry_1
  _geom_torsion_site_symmetry_2
  _geom_torsion_site_symmetry_3
  _geom_torsion_site_symmetry_4
  _geom_torsion_publ_flag
 P1 C1 C2 C3 -179.3(4) . . . . ?
 P1 C1 C6 C5 178.3(4) . . . . ?
 P1 C7 C8 C9 -177.0(4) . . . . ?
 P1 C7 C12 C11 176.5(4) . . . . ?
 F1 C4 C5 C6 -179.7(5) . . . . ?
 F2 C10 C11 C12 179.7(4) . . . . ?
 O1 P1 C1 C2 -126.1(4) . . . . ?
 O1 P1 C1 C6 55.3(4) . . . . ?
 O1 P1 C7 C8 -19.9(5) . . . . ?
 O1 P1 C7 C12 163.0(4) . . . . ?
 O2 P1 C1 C2 0.3(4) . . . . ?
 O2 P1 C1 C6 -178.3(3) . . . . ?
 O2 P1 C7 C8 -147.5(4) . . . . ?
 O2 P1 C7 C12 35.4(4) . . . . ?
 C1 P1 C7 C8 92.0(4) . . . . ?
 C1 P1 C7 C12 -85.1(4) . . . . ?
 C1 C2 C3 C4 0.6(8) . . . . ?
 C2 C1 C6 C5 -0.3(7) . . . . ?
 C2 C3 C4 F1 178.7(5) . . . . ?
 C2 C3 C4 C5 0.3(9) . . . . ?
 C3 C4 C5 C6 -1.2(9) . . . . ?
 C4 C5 C6 C1 1.2(8) . . . . ?
 C6 C1 C2 C3 -0.6(7) . . . . ?
 C7 P1 C1 C2 118.7(4) . . . . ?
 C7 P1 C1 C6 -59.9(4) . . . . ?
 C7 C8 C9 C10 0.8(8) . . . . ?
 C8 C7 C12 C11 -0.7(7) . . . . ?
 C8 C9 C10 F2 179.7(5) . . . . ?
 C8 C9 C10 C11 -1.1(8) . . . . ?
 C9 C10 C11 C12 0.4(8) . . . . ?
 C10 C11 C12 C7 0.5(8) . . . . ?
 C12 C7 C8 C9 0.0(8) . . . . ?
 P2 C13 C14 C15 177.7(4) . . . . ?
 P2 C13 C18 C17 -177.9(4) . . . . ?
 P2 C19 C20 C21 179.3(4) . . . . ?
 P2 C19 C24 C23 179.7(4) . . . . ?
 F3 C16 C17 C18 -178.7(4) . . . . ?
 F4 C22 C23 C24 179.2(4) . . . . ?
 O3 P2 C13 C14 167.9(4) . . . . ?
 O3 P2 C13 C18 -14.0(4) . . . . ?
 O3 P2 C19 C20 32.3(4) . . . . ?
 O3 P2 C19 C24 -147.2(4) . . . . ?
 O4 P2 C13 C14 41.3(4) . . . . ?
 O4 P2 C13 C18 -140.7(4) . . . . ?
 O4 P2 C19 C20 160.2(3) . . . . ?
 O4 P2 C19 C24 -19.3(4) . . . . ?
 C13 P2 C19 C20 -88.7(4) . . . . ?
 C13 P2 C19 C24 91.8(4) . . . . ?
 C13 C14 C15 C16 0.2(8) . . . . ?
 C14 C13 C18 C17 0.1(7) . . . . ?
 C14 C15 C16 F3 178.5(5) . . . . ?
 C14 C15 C16 C17 0.0(8) . . . . ?
 C15 C16 C17 C18 -0.2(8) . . . . ?
 C16 C17 C18 C13 0.1(7) . . . . ?
 C18 C13 C14 C15 -0.3(7) . . . . ?
 C19 P2 C13 C14 -72.5(4) . . . . ?
 C19 P2 C13 C18 105.5(4) . . . . ?
 C19 C20 C21 C22 0.8(7) . . . . ?
 C20 C19 C24 C23 0.2(7) . . . . ?
 C20 C21 C22 F4 179.8(4) . . . . ?
 C20 C21 C22 C23 0.7(8) . . . . ?
 C21 C22 C23 C24 -1.6(8) . . . . ?
 C22 C23 C24 C19 1.2(7) . . . . ?
 C24 C19 C20 C21 -1.2(6) . . . . ?
 P3 C31 C32 C33 176.9(5) . . . . ?
 P3 C31 C36 C35 -177.7(4) . . . . ?
 F5 C27 C28 C29 -179.6(5) . . . . ?
 F6 C34 C35 C36 179.2(5) . . . . ?
 O5 P3 C30 C25 24.4(4) . . . . ?
 O5 P3 C30 C29 -157.4(4) . . . . ?
 O5 P3 C31 C32 -68.8(4) . . . . ?
 O5 P3 C31 C36 108.3(4) . . . . ?
 O6 P3 C30 C25 152.2(4) . . . . ?
 O6 P3 C30 C29 -29.7(4) . . . . ?
 O6 P3 C31 C32 166.0(4) . . . . ?
 O6 P3 C31 C36 -16.8(4) . . . . ?
 C25 C26 C27 F5 180.0(5) . . . . ?
 C25 C26 C27 C28 0.2(8) . . . . ?
 C26 C25 C30 P3 179.1(4) . . . . ?
 C26 C25 C30 C29 1.0(7) . . . . ?
 C26 C27 C28 C29 0.2(8) . . . . ?
 C27 C28 C29 C30 0.0(8) . . . . ?
 C28 C29 C30 P3 -178.7(4) . . . . ?
 C28 C29 C30 C25 -0.6(7) . . . . ?
 C30 P3 C31 C32 50.8(5) . . . . ?
 C30 P3 C31 C36 -132.0(4) . . . . ?
 C30 C25 C26 C27 -0.8(7) . . . . ?
 C31 P3 C30 C25 -95.3(4) . . . . ?
 C31 P3 C30 C29 82.8(4) . . . . ?
 C31 C32 C33 C34 0.4(9) . . . . ?
 C32 C31 C36 C35 -0.5(7) . . . . ?
 C32 C33 C34 F6 179.9(5) . . . . ?
 C32 C33 C34 C35 0.3(9) . . . . ?
 C33 C34 C35 C36 -1.1(8) . . . . ?
 C34 C35 C36 C31 1.2(7) . . . . ?
 C36 C31 C32 C33 -0.3(8) . . . . ?
 P4 C37 C38 C39 -177.6(4) . . . . ?
 P4 C37 C42 C41 178.2(4) . . . . ?
 P4 C43 C44 C45 177.9(3) . . . . ?
 P4 C43 C48 C47 -177.1(4) . . . . ?
 F7 C40 C41 C42 -178.6(5) . . . . ?
 F8 C46 C47 C48 178.8(4) . . . . ?
 O7 P4 C37 C38 -43.9(4) . . . . ?
 O7 P4 C37 C42 137.2(4) . . . . ?
 O7 P4 C43 C44 15.0(4) . . . . ?
 O7 P4 C43 C48 -166.7(3) . . . . ?
 O8 P4 C37 C38 -170.0(4) . . . . ?
 O8 P4 C37 C42 11.2(4) . . . . ?
 O8 P4 C43 C44 146.3(4) . . . . ?
 O8 P4 C43 C48 -35.5(4) . . . . ?
 C37 P4 C43 C44 -94.9(4) . . . . ?
 C37 P4 C43 C48 83.3(4) . . . . ?
 C37 C38 C39 C40 -0.5(8) . . . . ?
 C38 C37 C42 C41 -0.7(7) . . . . ?
 C38 C39 C40 F7 179.2(5) . . . . ?
 C38 C39 C40 C41 -0.9(8) . . . . ?
 C39 C40 C41 C42 1.4(8) . . . . ?
 C40 C41 C42 C37 -0.6(7) . . . . ?
 C42 C37 C38 C39 1.3(7) . . . . ?
 C43 P4 C37 C38 69.7(4) . . . . ?
 C43 P4 C37 C42 -109.2(4) . . . . ?
 C43 C44 C45 C46 -0.6(7) . . . . ?
 C44 C43 C48 C47 1.2(7) . . . . ?
 C44 C45 C46 F8 -177.9(4) . . . . ?
 C44 C45 C46 C47 0.6(8) . . . . ?
 C45 C46 C47 C48 0.3(8) . . . . ?
 C46 C47 C48 C43 -1.2(7) . . . . ?
 C48 C43 C44 C45 -0.3(7) . . . . ?

_shelx_res_file
;
TITL jjw1713_a.res in Pn
    jjw1713.res
    created by SHELXL-2018/3 at 13:48:21 on 11-Dec-2023
REM Old TITL jjw1713 in Pn #7
REM SHELXT solution in Pn: R1 0.084, Rweak 0.037, Alpha 0.001
REM <I/s> 0.337 for 180 systematic absences, Orientation as input
REM Flack x = 0.445 ( 0.032 ) from 1880 Parsons' quotients
REM Formula found by SHELXT: C48 O8 F8 P4
CELL 1.54184 10.1089 14.7735 15.5714 90 90.383 90
ZERR 8 0.0002 0.0002 0.0002 0 0.002 0
LATT -1
SYMM 0.5+X,-Y,0.5+Z
SFAC C H F O P
UNIT 96 72 16 16 8

L.S. 4 0 0
PLAN  5
SIZE 0.03 0.04 0.29
TEMP -173
CONF
BOND
list 4
MORE -1
BOND $H
fmap 2 53
ACTA
TWIN -1 0 0 0 -1 0 0 0 -1 2
REM <olex2.extras>
REM <HklSrc "%.\\jjw1713.hkl">
REM </olex2.extras>

WGHT    0.070800    0.281900
BASF   0.47356
FVAR       0.41019
P1    5    0.053775    0.194446    0.387890    11.00000    0.02993    0.02051 =
         0.02449   -0.00141    0.00292    0.00038
F1    3   -0.405462    0.141181    0.159228    11.00000    0.06744    0.08748 =
         0.09495    0.01451   -0.05324   -0.01857
F2    3    0.372766   -0.136778    0.351098    11.00000    0.04372    0.03789 =
         0.05569   -0.01165   -0.00656    0.01547
O1    4    0.126350    0.277233    0.350630    11.00000    0.03613    0.02718 =
         0.03536    0.00539   -0.00317   -0.00031
AFIX 147
H1    2    0.205083    0.277505    0.368221    11.00000   -1.50000
AFIX   0
O2    4    0.011651    0.200690    0.479811    11.00000    0.04481    0.02513 =
         0.02364   -0.00268    0.00451    0.00326
C1    1   -0.085990    0.179911    0.317292    11.00000    0.03368    0.02048 =
         0.03328    0.00144    0.00260    0.00093
C2    1   -0.212061    0.176531    0.352402    11.00000    0.03230    0.02714 =
         0.04694    0.00128    0.00120    0.00288
AFIX  43
H2    2   -0.223327    0.182576    0.412651    11.00000   -1.20000
AFIX   0
C3    1   -0.321048    0.164344    0.299398    11.00000    0.03321    0.03657 =
         0.07161    0.00724   -0.00256   -0.00105
AFIX  43
H3    2   -0.407951    0.162459    0.322176    11.00000   -1.20000
AFIX   0
C4    1   -0.299387    0.154949    0.211795    11.00000    0.04604    0.04473 =
         0.06448    0.00839   -0.02908   -0.00706
C5    1   -0.174520    0.156841    0.175664    11.00000    0.05933    0.04366 =
         0.03796    0.00269   -0.01476   -0.00310
AFIX  43
H5    2   -0.163153    0.149054    0.115604    11.00000   -1.20000
AFIX   0
C6    1   -0.067681    0.170279    0.229053    11.00000    0.03705    0.03389 =
         0.03208    0.00305   -0.00056   -0.00128
AFIX  43
H6    2    0.018903    0.173024    0.205850    11.00000   -1.20000
AFIX   0
C7    1    0.158294    0.096462    0.376886    11.00000    0.02990    0.02744 =
         0.02251   -0.00014   -0.00036   -0.00266
C8    1    0.262045    0.093102    0.318928    11.00000    0.03122    0.03730 =
         0.03505    0.00292    0.00546    0.00068
AFIX  43
H8    2    0.282706    0.144693    0.285158    11.00000   -1.20000
AFIX   0
C9    1    0.335467    0.014285    0.310426    11.00000    0.03446    0.04513 =
         0.03797   -0.00663    0.00358    0.00791
AFIX  43
H9    2    0.407347    0.011599    0.271518    11.00000   -1.20000
AFIX   0
C10   1    0.302621   -0.059745    0.359108    11.00000    0.03389    0.03025 =
         0.04141   -0.00907   -0.01079    0.00940
C11   1    0.200227   -0.058864    0.417701    11.00000    0.04295    0.02756 =
         0.04133   -0.00085   -0.00105    0.00314
AFIX  43
H11   2    0.179733   -0.110880    0.450923    11.00000   -1.20000
AFIX   0
C12   1    0.128579    0.020766    0.426158    11.00000    0.03983    0.02716 =
         0.03251    0.00167    0.00497    0.00079
AFIX  43
H12   2    0.058210    0.023572    0.466204    11.00000   -1.20000
AFIX   0

P2    5    0.445974    0.374736    0.438673    11.00000    0.02621    0.02318 =
         0.02760    0.00263    0.00329   -0.00017
F3    3    0.202568    0.731806    0.496767    11.00000    0.06614    0.03454 =
         0.05080    0.00246    0.00781    0.01895
F4    3    0.922746    0.438080    0.232087    11.00000    0.03669    0.06086 =
         0.04371    0.01618    0.01633    0.01072
O3    4    0.355835    0.313211    0.390685    11.00000    0.03228    0.03026 =
         0.05074   -0.00525    0.00132   -0.00372
O4    4    0.490892    0.344221    0.528618    11.00000    0.03823    0.03113 =
         0.03069    0.00816    0.00732    0.00569
AFIX 147
H4    2    0.533629    0.295650    0.524701    11.00000   -1.50000
AFIX   0
C13   1    0.369533    0.482955    0.457724    11.00000    0.02958    0.02621 =
         0.02691    0.00650    0.00369    0.00130
C14   1    0.427293    0.543319    0.514900    11.00000    0.03882    0.03190 =
         0.03328    0.00047   -0.00140    0.00380
AFIX  43
H14   2    0.505241    0.526474    0.545340    11.00000   -1.20000
AFIX   0
C15   1    0.371757    0.628689    0.528080    11.00000    0.05205    0.03047 =
         0.03428   -0.00306    0.00312    0.00464
AFIX  43
H15   2    0.410726    0.670647    0.566946    11.00000   -1.20000
AFIX   0
C16   1    0.258760    0.649875    0.482858    11.00000    0.04340    0.02969 =
         0.03339    0.00564    0.01075    0.00965
C17   1    0.198614    0.591805    0.425997    11.00000    0.03851    0.03891 =
         0.03484    0.00855    0.00017    0.00895
AFIX  43
H17   2    0.120370    0.609019    0.396071    11.00000   -1.20000
AFIX   0
C18   1    0.255233    0.507012    0.413304    11.00000    0.02969    0.03360 =
         0.03039    0.00217    0.00274    0.00184
AFIX  43
H18   2    0.215654    0.465548    0.374216    11.00000   -1.20000
AFIX   0
C19   1    0.591483    0.393618    0.376338    11.00000    0.02920    0.02211 =
         0.02833    0.00254    0.00029    0.00339
C20   1    0.582452    0.394299    0.286886    11.00000    0.03217    0.03016 =
         0.02261   -0.00054   -0.00243    0.00308
AFIX  43
H20   2    0.499560    0.384136    0.259444    11.00000   -1.20000
AFIX   0
C21   1    0.694832    0.409862    0.237792    11.00000    0.04083    0.03933 =
         0.02312    0.00383    0.00545    0.01056
AFIX  43
H21   2    0.689833    0.411248    0.176862    11.00000   -1.20000
AFIX   0
C22   1    0.813051    0.423150    0.279855    11.00000    0.03228    0.03732 =
         0.03488    0.01039    0.01021    0.00945
C23   1    0.826534    0.420977    0.368415    11.00000    0.02715    0.03640 =
         0.03471    0.00609    0.00198    0.00340
AFIX  43
H23   2    0.910441    0.428930    0.395200    11.00000   -1.20000
AFIX   0
C24   1    0.713728    0.406831    0.416713    11.00000    0.02907    0.02973 =
         0.02730    0.00413   -0.00043    0.00106
AFIX  43
H24   2    0.719606    0.406121    0.477624    11.00000   -1.20000
AFIX   0

P3    5    0.630651    0.134408    0.597601    11.00000    0.02891    0.02174 =
         0.02770    0.00533    0.00054   -0.00140
F5    3    0.105957    0.070254    0.745883    11.00000    0.03953    0.06214 =
         0.05992    0.00645    0.01850   -0.00967
F6    3    0.818965   -0.206235    0.445178    11.00000    0.06667    0.03728 =
         0.04489   -0.00940   -0.00094    0.01489
O5    4    0.621366    0.203947    0.527424    11.00000    0.03488    0.02984 =
         0.02928    0.00845    0.00587    0.00212
O6    4    0.728541    0.155164    0.670790    11.00000    0.03787    0.02444 =
         0.03383    0.00471   -0.00342   -0.00741
AFIX 147
H6A   2    0.752095    0.209601    0.667926    11.00000   -1.50000
AFIX   0
C25   1    0.356906    0.134748    0.595334    11.00000    0.03468    0.02919 =
         0.02885    0.00391    0.00075    0.00141
AFIX  43
H25   2    0.365017    0.157822    0.538666    11.00000   -1.20000
AFIX   0
C26   1    0.232128    0.119810    0.629424    11.00000    0.03496    0.03214 =
         0.03534   -0.00074    0.00263   -0.00296
AFIX  43
H26   2    0.154035    0.132860    0.597483    11.00000   -1.20000
AFIX   0
C27   1    0.226414    0.085175    0.711735    11.00000    0.03556    0.03322 =
         0.04406   -0.00035    0.01278   -0.01013
C28   1    0.335482    0.065269    0.760906    11.00000    0.04570    0.04187 =
         0.03119    0.00688    0.00725   -0.00591
AFIX  43
H28   2    0.326441    0.041318    0.817182    11.00000   -1.20000
AFIX   0
C29   1    0.460245    0.081123    0.726097    11.00000    0.03832    0.03488 =
         0.02959    0.00365   -0.00082   -0.00346
AFIX  43
H29   2    0.537899    0.068094    0.758496    11.00000   -1.20000
AFIX   0
C30   1    0.469668    0.116246    0.643364    11.00000    0.03154    0.02180 =
         0.02771    0.00214    0.00257   -0.00141
C31   1    0.686945    0.028596    0.554205    11.00000    0.03385    0.02641 =
         0.02763    0.00622   -0.00132   -0.00202
C32   1    0.603753   -0.020339    0.498675    11.00000    0.03648    0.03542 =
         0.03757   -0.00734   -0.00879    0.00634
AFIX  43
H32   2    0.516959    0.001035    0.486633    11.00000   -1.20000
AFIX   0
C33   1    0.648186   -0.100084    0.461244    11.00000    0.05191    0.03905 =
         0.04168   -0.00897   -0.01465    0.00413
AFIX  43
H33   2    0.592970   -0.133592    0.423235    11.00000   -1.20000
AFIX   0
C34   1    0.773643   -0.129132    0.480562    11.00000    0.04896    0.02762 =
         0.03225    0.00053    0.00044    0.00589
C35   1    0.856774   -0.082565    0.535747    11.00000    0.03401    0.02939 =
         0.04078    0.00513    0.00092    0.00611
AFIX  43
H35   2    0.942720   -0.104993    0.548626    11.00000   -1.20000
AFIX   0
C36   1    0.812642   -0.002843    0.571828    11.00000    0.03362    0.02684 =
         0.03334    0.00583   -0.00046   -0.00340
AFIX  43
H36   2    0.869239    0.030579    0.609042    11.00000   -1.20000
AFIX   0

P4    5    0.908451    0.364689    0.640797    11.00000    0.03390    0.02104 =
         0.02404   -0.00323   -0.00150    0.00066
F7    3    0.753101    0.748917    0.632909    11.00000    0.06155    0.02567 =
         0.04908    0.00519    0.01827    0.01203
F8    3    1.405153    0.355005    0.840433    11.00000    0.03982    0.05467 =
         0.04800    0.00373   -0.01056   -0.00082
O7    4    0.938119    0.342553    0.546241    11.00000    0.05334    0.02905 =
         0.02470   -0.00542   -0.00483    0.00847
AFIX 147
H7    2    0.963743    0.288633    0.542305    11.00000   -1.50000
AFIX   0
O8    4    0.801810    0.312797    0.685181    11.00000    0.04064    0.02546 =
         0.04012   -0.00241   -0.00363   -0.00323
C37   1    0.859616    0.481703    0.635242    11.00000    0.03222    0.02445 =
         0.02384   -0.00359   -0.00289   -0.00191
C38   1    0.929658    0.543088    0.585906    11.00000    0.03472    0.03057 =
         0.02396   -0.00253    0.00476    0.00355
AFIX  43
H38   2    1.002396    0.522568    0.552854    11.00000   -1.20000
AFIX   0
C39   1    0.895335    0.633977    0.583978    11.00000    0.04016    0.03092 =
         0.03069    0.00507    0.00803    0.00208
AFIX  43
H39   2    0.943499    0.676389    0.550639    11.00000   -1.20000
AFIX   0
C40   1    0.787418    0.660379    0.632924    11.00000    0.03670    0.02395 =
         0.03213   -0.00004   -0.00049    0.00454
C41   1    0.714642    0.601295    0.680816    11.00000    0.03287    0.03025 =
         0.02852   -0.00348    0.00427    0.00318
AFIX  43
H41   2    0.640337    0.621763    0.712403    11.00000   -1.20000
AFIX   0
C42   1    0.751262    0.511094    0.682414    11.00000    0.03296    0.02547 =
         0.02671   -0.00268    0.00171   -0.00342
AFIX  43
H42   2    0.702367    0.469100    0.715776    11.00000   -1.20000
AFIX   0
C43   1    1.060675    0.358023    0.699496    11.00000    0.03665    0.01947 =
         0.02645   -0.00064    0.00020    0.00240
C44   1    1.183053    0.356743    0.658571    11.00000    0.03882    0.02659 =
         0.02590   -0.00153    0.00749    0.00236
AFIX  43
H44   2    1.186072    0.357477    0.597611    11.00000   -1.20000
AFIX   0
C45   1    1.299165    0.354442    0.704755    11.00000    0.03493    0.03443 =
         0.03846   -0.00096    0.00732   -0.00093
AFIX  43
H45   2    1.382285    0.352998    0.676680    11.00000   -1.20000
AFIX   0
C46   1    1.291409    0.354290    0.793764    11.00000    0.02884    0.03479 =
         0.03844    0.00262   -0.00621   -0.00156
C47   1    1.173090    0.355521    0.837237    11.00000    0.04259    0.03647 =
         0.02789    0.00466   -0.00305   -0.00168
AFIX  43
H47   2    1.171453    0.355687    0.898230    11.00000   -1.20000
AFIX   0
C48   1    1.056361    0.356512    0.789750    11.00000    0.03430    0.03156 =
         0.02443    0.00044    0.00292    0.00162
AFIX  43
H48   2    0.973545    0.356170    0.818228    11.00000   -1.20000
AFIX   0
HKLF 4


REM  jjw1713_a.res in Pn
REM wR2 = 0.1237, GooF = S = 1.054, Restrained GooF = 1.054 for all data
REM R1 = 0.0474 for 6509 Fo > 4sig(Fo) and 0.0528 for all 7106 data
REM 618 parameters refined using 2 restraints

END

WGHT      0.0708      0.2819

REM Highest difference peak  0.386,  deepest hole -0.397,  1-sigma level  0.059
Q1    1   0.1209  0.1524  0.3851  11.00000  0.05    0.39
Q2    1   0.3946  0.4360  0.4441  11.00000  0.05    0.33
Q3    1   0.5518  0.1042  0.5981  11.00000  0.05    0.31
Q4    1   0.8413  0.4205  0.6252  11.00000  0.05    0.31
Q5    1   0.5391  0.1200  0.6125  11.00000  0.05    0.30
;
_shelx_res_checksum                75323
_shelx_hkl_file
;
 -12   0  -6   28.42    2.69
 -12   0  -5    0.54    1.31
 -12   0  -4   81.50    5.66
 -12   0  -3    2.17    1.73
 -12   0  -2   31.88    3.81
 -12   0  -1   -1.09    1.63
 -12   0   0   15.84    2.90
 -12   0   1    2.98    1.67
 -12   0   2   52.35    4.90
 -12   0   2   43.66    3.54
 -12   0   3   -1.79    1.70
 -12   0   3    2.83    1.47
 -12   0   4    9.14    2.28
 -12   0   4    9.06    1.64
 -12   0   5    1.29    1.45
 -12   0   6    8.71    1.94
 -12   1  -6   -0.92    1.14
 -12   1  -5   11.85    2.19
 -12  -1  -5    9.94    1.92
 -12   1  -4    5.25    1.98
 -12  -1  -4    3.53    1.44
 -12   1  -3   35.59    3.91
 -12  -1  -3   31.03    3.49
 -12   1  -3   39.03    3.48
 -12   1  -2   19.24    3.02
 -12  -1  -2   18.18    2.79
 -12  -1  -1    5.94    2.15
 -12   1  -1    6.18    2.07
 -12  -1   0   15.67    2.82
 -12   1   0   14.72    2.70
 -12   1   1   41.12    4.30
 -12  -1   1   43.91    4.44
 -12  -1   1   46.64    3.78
 -12  -1   2    0.31    1.47
 -12   1   2   -0.31    1.46
 -12  -1   2   -1.25    1.35
 -12   1   2    2.14    1.34
 -12   1   3   -1.52    1.52
 -12  -1   3    0.21    1.48
 -12  -1   3    0.08    1.35
 -12   1   3    3.06    1.48
 -12   1   4   72.53    5.29
 -12  -1   4   68.15    5.21
 -12  -1   4   68.64    4.07
 -12   1   4   56.99    3.49
 -12   1   5    8.69    1.98
 -12  -1   5   11.66    2.42
 -12  -1   6   30.91    3.24
 -12   2  -6    5.71    1.43
 -12   2  -5   22.10    3.20
 -12  -2  -5   19.16    2.30
 -12   2  -4   -0.30    1.48
 -12  -2  -4    4.26    1.63
 -12  -2  -4    2.33    1.17
 -12   2  -4    1.94    1.74
 -12  -2  -3   18.44    2.60
 -12   2  -3   21.49    3.13
 -12  -2  -3   21.79    2.44
 -12   2  -3   25.65    3.03
 -12   2  -2    1.47    1.65
 -12  -2  -2    4.34    2.09
 -12  -2  -2    3.83    1.40
 -12  -2  -2    1.24    1.46
 -12   2  -2    0.32    1.80
 -12  -2  -1   62.45    5.06
 -12   2  -1   60.67    5.06
 -12   2  -1   70.23    4.68
 -12  -2  -1   58.17    4.18
 -12  -2   0   17.02    2.84
 -12   2   0   19.27    3.01
 -12  -2   0   16.89    2.48
 -12   2   1    1.69    1.59
 -12  -2   1    2.84    2.28
 -12  -2   1    0.46    1.42
 -12  -2   2    4.32    1.88
 -12   2   2    5.83    1.91
 -12  -2   2    5.65    1.79
 -12  -2   3   58.15    4.92
 -12   2   3   54.31    4.46
 -12  -2   3   59.70    4.01
 -12   2   3   51.68    3.36
 -12  -2   4    6.53    1.94
 -12   2   4    5.39    1.71
 -12  -2   4    5.80    1.52
 -12  -2   5   27.15    3.31
 -12  -2   6   13.25    2.13
 -12   3  -5    1.28    1.12
 -12   3  -5    0.42    1.32
 -12  -3  -4    4.44    1.21
 -12   3  -4    6.62    1.88
 -12  -3  -4    2.57    1.17
 -12  -3  -4    2.54    1.02
 -12   3  -4    5.10    1.80
 -12  -3  -3    5.52    1.62
 -12   3  -3    7.43    2.11
 -12  -3  -3    5.43    1.60
 -12   3  -3   10.71    2.34
 -12  -3  -3    4.31    1.59
 -12   3  -2   42.81    3.97
 -12  -3  -2   42.79    3.66
 -12   3  -2   50.74    3.93
 -12  -3  -2   44.17    3.30
 -12  -3  -1   26.71    3.06
 -12   3  -1   28.97    3.36
 -12   3  -1   29.98    3.16
 -12  -3  -1   28.53    2.86
 -12  -3  -1   20.85    2.61
 -12   3   0   -0.34    1.30
 -12  -3   0    0.11    1.45
 -12  -3   0    1.98    1.40
 -12  -3   0    0.55    1.31
 -12  -3   1    7.91    2.04
 -12   3   1    5.44    1.79
 -12  -3   1    5.45    1.72
 -12   3   2    6.67    1.86
 -12  -3   2    8.06    1.92
 -12  -3   2   10.59    2.27
 -12   3   3   23.76    2.77
 -12  -3   3   30.15    3.45
 -12  -3   3   29.46    2.85
 -12  -3   4   68.47    5.25
 -12  -3   4   71.69    4.24
 -12  -3   6    2.98    1.18
 -12   4  -5   37.38    2.63
 -12   4  -4    5.49    1.39
 -12   4  -4    5.74    1.83
 -12   4  -3    6.81    1.57
 -12  -4  -3    7.96    1.51
 -12  -4  -3    7.29    1.75
 -12  -4  -2   14.18    2.07
 -12   4  -2   16.42    2.33
 -12   4  -2   21.25    2.68
 -12  -4  -2   16.98    2.06
 -12  -4  -2   14.26    2.28
 -12  -4  -1   28.07    3.07
 -12   4  -1   27.82    2.87
 -12  -4  -1   22.56    2.74
 -12  -4  -1   28.05    2.71
 -12   4  -1   31.75    3.40
 -12   4   0   11.40    2.00
 -12  -4   0   15.85    2.36
 -12  -4   0    7.98    1.82
 -12  -4   0   11.99    2.03
 -12   4   1    2.06    1.22
 -12  -4   1    1.63    1.28
 -12  -4   1    2.27    1.42
 -12  -4   2   43.58    3.98
 -12  -4   2   46.62    3.55
 -12  -4   3    7.20    1.96
 -12  -4   3    8.33    1.73
 -12  -4   4    0.60    1.12
 -12  -4   5    8.73    1.59
 -12   5  -3   18.73    2.30
 -12  -5  -2   24.33    2.11
 -12   5  -2   22.99    2.44
 -12   5  -1   15.47    2.00
 -12  -5  -1   16.48    2.08
 -12  -5  -1   11.86    1.96
 -12  -5   0    0.60    1.08
 -12  -5   0    2.97    1.37
 -12  -5   1   18.98    2.32
 -12  -5   1   19.73    2.33
 -12  -5   2    4.73    1.37
 -12  -5   2    6.04    1.65
 -12  -5   3    2.33    1.32
 -12  -6   0   -0.24    1.03
 -12  -6   1    5.15    1.13
 -12  -6   2    1.63    1.03
 -11   0  -9   10.78    1.88
 -11   0  -8   -0.21    1.29
 -11   0  -7   20.18    3.15
 -11   0  -7   33.04    3.03
 -11   0  -6    2.74    1.93
 -11   0  -6    0.90    1.74
 -11   0  -5   27.93    4.22
 -11   0  -5   30.86    3.74
 -11   0  -4   23.52    3.53
 -11   0  -4    0.99    2.40
 -11   0  -3   14.17    3.59
 -11   0  -3   18.38    3.43
 -11   0  -2    1.55    2.13
 -11   0  -2   -2.85    2.76
 -11   0  -1   35.11    4.96
 -11   0  -1   36.12    4.55
 -11   0   0   -1.43    2.36
 -11   0   0    1.49    2.50
 -11   0   1  120.78    9.14
 -11   0   1  123.20    7.92
 -11   0   2    0.30    2.48
 -11   0   3   -2.25    2.53
 -11   0   4   -0.48    2.12
 -11   0   4   -2.89    2.21
 -11   0   4   -0.93    1.63
 -11   0   5  102.89    7.90
 -11   0   5  100.51    8.01
 -11   0   5  109.59    6.14
 -11   0   6   -0.28    1.86
 -11   0   6   -0.65    1.97
 -11   0   6   -0.12    1.48
 -11   0   7   96.20    7.28
 -11   0   7   99.18    7.61
 -11   0   8   -2.20    1.83
 -11   0   8   -0.75    1.82
 -11   0   9   17.91    2.39
 -11   0   9   20.45    3.26
 -11   1  -9    6.63    1.67
 -11  -1  -8    0.20    1.21
 -11   1  -8    2.37    1.55
 -11  -1  -7    5.36    1.74
 -11   1  -7   14.27    2.36
 -11  -1  -6   13.38    2.87
 -11  -1  -6   15.88    2.51
 -11   1  -6   17.52    2.89
 -11   1  -5   26.04    3.99
 -11  -1  -5   21.34    3.68
 -11   1  -5   29.83    3.67
 -11  -1  -5   31.35    3.58
 -11  -1  -4   13.61    3.36
 -11   1  -4   10.49    2.99
 -11   1  -4   12.65    2.95
 -11  -1  -4   10.66    2.78
 -11  -1  -3   34.88    4.93
 -11   1  -3   32.62    4.63
 -11  -1  -3   38.93    4.44
 -11   1  -3   31.59    4.10
 -11   1  -2   18.77    3.88
 -11  -1  -2   19.47    3.87
 -11  -1  -2   22.39    3.86
 -11   1  -2   26.52    4.01
 -11  -1  -1   29.08    4.62
 -11   1  -1   26.85    4.48
 -11   1  -1   31.07    4.20
 -11  -1  -1   27.93    4.16
 -11  -1   0   36.29    4.89
 -11   1   0   34.81    4.80
 -11  -1   0   34.32    4.43
 -11   1   0   32.61    4.40
 -11  -1   1   24.88    4.35
 -11   1   1   25.21    4.36
 -11   1   1   23.86    3.83
 -11   1   2  101.72    8.06
 -11  -1   2  104.13    8.39
 -11   1   2  107.47    7.04
 -11   1   3   41.27    5.04
 -11  -1   3   39.77    5.33
 -11  -1   4   37.25    4.96
 -11   1   4   37.49    4.62
 -11  -1   4   40.32    5.24
 -11   1   4   36.06    4.78
 -11  -1   4   35.70    3.80
 -11  -1   5   25.99    4.06
 -11   1   5   26.42    4.05
 -11   1   5   28.27    4.14
 -11  -1   5   28.04    4.23
 -11   1   5   25.68    2.95
 -11  -1   5   24.48    3.01
 -11   1   6   62.13    5.79
 -11  -1   6   72.59    6.41
 -11   1   6   75.49    6.73
 -11  -1   6   68.63    6.41
 -11  -1   6   78.16    4.82
 -11  -1   7    5.48    2.37
 -11   1   7    1.62    1.69
 -11  -1   7   -0.56    1.85
 -11   1   7   -1.42    1.83
 -11  -1   8    2.59    1.73
 -11   1   8    3.71    1.83
 -11  -1   8    3.21    1.94
 -11   1   8    7.29    2.28
 -11  -1   9   20.56    2.64
 -11   1   9   22.71    3.14
 -11  -1   9   18.44    2.98
 -11   2  -9    5.60    1.56
 -11  -2  -8   38.14    3.40
 -11   2  -8   74.83    4.08
 -11  -2  -7    5.45    1.89
 -11   2  -7   12.67    2.37
 -11  -2  -6    9.18    2.19
 -11   2  -6   16.26    2.71
 -11  -2  -5    3.06    1.87
 -11   2  -5    5.57    2.42
 -11   2  -4  216.45   12.37
 -11  -2  -4  218.74   11.72
 -11   2  -4  244.52   11.06
 -11   2  -3   23.46    4.06
 -11  -2  -3   16.30    3.38
 -11  -2  -3   20.95    3.43
 -11   2  -3   24.53    3.74
 -11  -2  -2   17.14    3.52
 -11   2  -2   18.65    3.39
 -11   2  -1    8.19    3.02
 -11   2  -1    6.25    2.63
 -11   2   0   15.91    3.26
 -11  -2   0   21.77    4.05
 -11   2   0   18.35    3.58
 -11  -2   1   11.13    3.24
 -11   2   1   11.12    3.26
 -11   2   1    6.60    2.33
 -11  -2   1    7.70    2.40
 -11   2   2   29.22    4.46
 -11  -2   2   28.62    4.51
 -11   2   2   33.59    4.04
 -11  -2   2   26.45    3.86
 -11  -2   3    5.72    2.40
 -11   2   3   10.29    2.78
 -11  -2   3    7.48    2.61
 -11   2   4   22.27    3.65
 -11  -2   4   26.87    4.27
 -11  -2   4   22.07    3.86
 -11  -2   4   24.53    3.30
 -11   2   5   15.39    2.93
 -11  -2   5   23.51    3.90
 -11  -2   5   20.29    3.79
 -11  -2   5   22.44    3.08
 -11  -2   6   23.93    3.82
 -11   2   6   22.07    3.24
 -11  -2   6   20.52    3.71
 -11  -2   6   19.79    2.63
 -11  -2   7    4.08    2.10
 -11  -2   7    3.42    2.05
 -11   2   7    6.53    2.69
 -11  -2   8    4.53    1.92
 -11   2   8    1.30    1.18
 -11   2   8    3.47    1.95
 -11  -2   8    4.31    2.10
 -11  -2   9   -0.70    1.38
 -11   2   9    3.54    1.75
 -11   3  -9   14.60    1.98
 -11   3  -8    2.49    1.57
 -11  -3  -7    3.73    1.36
 -11   3  -7   16.13    2.58
 -11  -3  -6   11.60    2.15
 -11   3  -6   16.55    2.87
 -11  -3  -5   91.65    6.43
 -11   3  -5  103.99    6.53
 -11   3  -4    5.39    2.59
 -11  -3  -4    9.58    2.44
 -11   3  -4    8.65    2.73
 -11  -3  -3    7.91    2.60
 -11   3  -3    9.71    3.01
 -11   3  -3    5.91    2.71
 -11   3  -2    9.73    3.06
 -11  -3  -2    6.47    2.36
 -11   3  -2    9.57    2.75
 -11  -3  -1    2.75    1.92
 -11   3  -1    4.73    2.58
 -11  -3  -1    6.16    2.56
 -11   3  -1    2.29    2.39
 -11  -3   0   34.30    4.67
 -11   3   0   30.86    4.58
 -11   3   0   34.90    4.23
 -11   3   1    0.86    2.07
 -11  -3   1    1.20    2.09
 -11  -3   1   -0.12    1.85
 -11   3   1    2.87    2.57
 -11  -3   2   21.14    3.73
 -11   3   2   22.11    3.73
 -11   3   2   25.40    3.76
 -11  -3   2   24.54    3.61
 -11  -3   2   20.03    3.40
 -11  -3   3   34.34    4.71
 -11   3   3   32.89    4.31
 -11  -3   3   25.56    3.53
 -11   3   4   16.48    3.14
 -11  -3   4   16.53    3.57
 -11   3   4   22.13    3.73
 -11  -3   4   20.31    3.07
 -11   3   5   11.44    2.62
 -11  -3   5    9.70    2.82
 -11   3   5    8.30    2.42
 -11  -3   5    8.18    2.17
 -11  -3   6   25.10    3.92
 -11   3   6   20.60    3.07
 -11   3   6   27.66    4.02
 -11  -3   6   20.20    2.67
 -11  -3   7   25.14    2.64
 -11  -3   8   25.11    3.34
 -11   3   8   28.48    3.80
 -11  -3   9    5.87    1.64
 -11  -3   9    4.27    1.73
 -11   3   9    6.40    1.87
 -11   4  -8   10.63    1.99
 -11   4  -8   21.44    2.23
 -11   4  -7    5.43    1.72
 -11  -4  -6    0.75    1.41
 -11   4  -6    1.61    1.79
 -11  -4  -5   44.73    4.03
 -11   4  -5   48.90    4.88
 -11  -4  -5   49.07    3.63
 -11   4  -5   59.69    4.82
 -11   4  -4   26.57    3.88
 -11  -4  -4   31.27    3.58
 -11   4  -4   40.21    4.33
 -11  -4  -4   30.17    3.14
 -11  -4  -3   38.83    4.30
 -11   4  -3   36.94    4.53
 -11   4  -3   43.53    4.52
 -11  -4  -3   40.95    3.75
 -11   4  -2    5.78    2.35
 -11  -4  -2    2.92    1.97
 -11   4  -2    3.72    2.81
 -11  -4  -2    4.72    1.94
 -11  -4  -1   70.05    6.09
 -11   4  -1   65.87    5.95
 -11  -4  -1   74.62    5.59
 -11   4  -1   72.59    5.69
 -11  -4  -1   72.23    6.45
 -11   4   0    0.92    1.69
 -11  -4   0    1.15    1.95
 -11  -4   0    1.45    1.83
 -11   4   0   -0.18    2.39
 -11  -4   0    6.11    2.35
 -11   4   1   57.63    5.49
 -11  -4   1   61.75    5.85
 -11  -4   1   64.20    5.97
 -11  -4   1   63.16    5.24
 -11   4   1   66.32    5.17
 -11  -4   2   18.07    3.47
 -11   4   2   17.40    3.14
 -11   4   2   19.92    2.92
 -11  -4   2   19.82    3.15
 -11  -4   2   20.20    3.30
 -11  -4   3   23.33    3.79
 -11   4   3   26.32    3.52
 -11  -4   3   26.68    3.62
 -11  -4   3   26.93    3.65
 -11   4   4   14.55    2.57
 -11  -4   4    9.89    2.79
 -11   4   4   11.12    2.83
 -11  -4   4   13.61    2.53
 -11  -4   4   13.68    2.75
 -11  -4   5   40.39    4.84
 -11   4   5   42.02    3.96
 -11   4   5   40.30    4.73
 -11  -4   5   40.28    4.73
 -11  -4   5   43.07    3.97
 -11  -4   5   40.35    3.94
 -11  -4   6   16.53    3.25
 -11  -4   6   18.07    3.31
 -11   4   6   15.57    2.96
 -11  -4   6   18.69    2.55
 -11  -4   7   21.35    3.24
 -11   4   7   28.31    3.72
 -11  -4   7   23.73    2.46
 -11  -4   8   12.66    2.30
 -11  -4   9    0.94    0.97
 -11   5  -7    2.69    1.36
 -11   5  -7    6.68    1.84
 -11   5  -6   13.67    2.42
 -11   5  -6   25.89    3.11
 -11   5  -5   20.37    3.33
 -11  -5  -5   20.82    2.34
 -11   5  -4   58.51    4.99
 -11  -5  -4   59.60    4.41
 -11  -5  -4   60.59    4.09
 -11   5  -3    3.39    1.76
 -11  -5  -3    3.21    1.68
 -11   5  -3   -0.56    2.33
 -11  -5  -3   -0.62    1.43
 -11  -5  -2   33.90    3.87
 -11   5  -2   26.94    3.84
 -11  -5  -2   28.28    3.24
 -11  -5  -2   30.47    4.48
 -11   5  -2   32.45    3.90
 -11  -5  -1    0.87    1.54
 -11   5  -1    2.92    1.78
 -11  -5  -1    3.19    1.91
 -11   5  -1    0.60    2.14
 -11   5   0    6.20    1.90
 -11  -5   0   11.06    2.73
 -11   5   0   10.69    2.41
 -11  -5   0    9.74    2.65
 -11  -5   0    9.78    2.31
 -11  -5   1   43.31    4.72
 -11   5   1   34.32    3.81
 -11   5   1   42.30    4.02
 -11  -5   1   41.21    4.23
 -11  -5   1   38.51    4.64
 -11  -5   2   46.67    4.95
 -11   5   2   46.77    4.37
 -11   5   2   49.72    4.02
 -11  -5   2   50.76    4.51
 -11  -5   2   53.90    5.32
 -11  -5   3   13.95    3.08
 -11  -5   3   10.32    2.51
 -11  -5   3   12.01    3.09
 -11  -5   4   25.94    3.93
 -11   5   4   31.11    4.09
 -11  -5   4   32.56    3.74
 -11  -5   4   34.94    3.86
 -11  -5   5   12.87    3.14
 -11   5   5    6.33    1.77
 -11  -5   5   16.07    2.71
 -11  -5   5    9.22    2.13
 -11  -5   6   61.33    5.45
 -11   5   6   51.60    5.05
 -11  -5   6   62.29    4.21
 -11  -5   6   60.82    4.24
 -11  -5   7   -0.28    1.51
 -11   5   7   -0.85    1.50
 -11  -5   7    1.07    1.43
 -11  -5   7    3.11    1.22
 -11  -5   8   -0.15    1.17
 -11   6  -7    7.93    1.55
 -11  -6  -7    0.56    0.97
 -11   6  -6   25.54    2.72
 -11   6  -6   52.30    3.70
 -11   6  -5   -1.06    1.41
 -11   6  -5   -0.63    1.86
 -11  -6  -5    1.95    1.82
 -11   6  -4   14.73    2.53
 -11   6  -4   15.76    2.81
 -11  -6  -4   15.69    2.07
 -11  -6  -4   12.76    2.92
 -11   6  -3   10.66    2.30
 -11  -6  -3   17.90    3.30
 -11   6  -3   21.61    4.07
 -11  -6  -3   17.22    2.40
 -11   6  -2   21.27    2.85
 -11  -6  -2   20.02    2.61
 -11   6  -2   27.96    3.45
 -11  -6  -2   21.22    2.72
 -11  -6  -1    2.15    1.40
 -11   6  -1   -0.87    1.67
 -11  -6  -1    0.36    1.72
 -11   6  -1    3.31    2.09
 -11  -6  -1    2.64    1.68
 -11  -6   0    9.23    2.23
 -11   6   0    8.45    2.07
 -11  -6   0    6.08    2.20
 -11   6   0    4.18    1.91
 -11  -6   0    9.20    2.15
 -11  -6   1   28.91    3.54
 -11   6   1   27.99    3.00
 -11  -6   1   33.80    3.61
 -11  -6   1   37.17    4.35
 -11  -6   2   23.06    3.47
 -11  -6   2   23.34    3.20
 -11  -6   2   17.84    3.12
 -11  -6   3    0.16    1.77
 -11  -6   3   -1.52    2.00
 -11  -6   3   -0.10    1.65
 -11  -6   4   23.52    3.18
 -11  -6   4   23.41    3.06
 -11  -6   5    7.66    2.16
 -11   6   5   12.35    2.64
 -11  -6   5   11.47    2.13
 -11  -6   5    8.03    2.07
 -11  -6   6   41.75    3.87
 -11   6   6   43.63    4.24
 -11  -6   6   41.18    3.39
 -11  -6   7    3.95    1.43
 -11   7  -6   34.12    2.63
 -11  -7  -6   17.93    2.31
 -11   7  -5   15.18    2.22
 -11  -7  -4   11.13    2.58
 -11   7  -4   15.13    2.39
 -11  -7  -3    3.87    1.96
 -11  -7  -3    3.28    1.30
 -11   7  -3    5.69    1.87
 -11   7  -2   14.90    2.43
 -11  -7  -2   14.34    2.74
 -11  -7  -2   13.96    2.27
 -11   7  -1   12.14    2.15
 -11  -7  -1   12.81    2.71
 -11  -7  -1   17.33    2.63
 -11   7   0   18.03    2.43
 -11  -7   0   15.53    2.94
 -11  -7   0   16.12    2.78
 -11  -7   1    4.53    1.79
 -11  -7   1    7.33    2.11
 -11  -7   1   11.42    2.63
 -11  -7   2   14.89    2.66
 -11  -7   2   20.80    3.27
 -11  -7   3   25.65    3.15
 -11  -7   3   29.07    3.41
 -11  -7   3   28.18    3.15
 -11  -7   4    8.91    1.91
 -11  -7   4    7.39    1.93
 -11  -7   4    8.21    2.04
 -11  -7   5   72.21    4.20
 -11  -7   5   71.94    4.77
 -11  -7   6    5.67    1.18
 -11  -8  -4    5.36    1.60
 -11   8  -4    6.81    1.53
 -11   8  -3    1.43    1.25
 -11  -8  -3    2.71    1.52
 -11  -8  -2    4.39    1.80
 -11   8  -2    3.72    1.48
 -11  -8  -2    8.33    1.55
 -11  -8  -1   16.31    2.15
 -11  -8  -1   18.43    2.88
 -11   8  -1   16.06    2.08
 -11  -8   0    2.65    1.46
 -11  -8   0    0.25    1.48
 -11  -8   1   66.56    5.14
 -11  -8   1   58.47    3.95
 -11  -8   2    2.63    1.29
 -11  -8   2    4.14    1.66
 -11  -8   3   17.06    2.15
 -11  -8   3   17.52    2.65
 -11  -8   4   -0.95    1.15
 -11  -8   4    0.46    1.10
 -11  -8   5   28.04    2.18
 -11  -9  -2   31.63    2.96
 -11  -9  -1   10.51    1.88
 -11  -9   0   11.23    2.01
 -11  -9   1    2.46    0.93
 -11  -9   1    3.86    1.55
 -11  -9   2    2.92    1.00
 -11  -9   2    1.91    1.11
 -11  -9   3    4.58    1.39
 -10   0  -8   21.33    3.08
 -10   0  -7    1.65    2.38
 -10   0  -6  101.92    7.14
 -10   0  -5   -2.42    2.83
 -10   0  -4   32.16    4.45
 -10   0  -3   -0.09    2.68
 -10   0  -2  167.35   10.15
 -10   0  -1    4.87    3.32
 -10   0  -1   -1.59    3.00
 -10   0   0   64.13    7.28
 -10   0   0   58.47    6.21
 -10   0   1   -1.95    2.67
 -10   0   1    0.33    2.78
 -10   0   2   25.62    4.78
 -10   0   2   29.07    4.66
 -10   0   3   -3.32    3.23
 -10   0   3   -3.69    3.03
 -10   0   3   -0.75    2.71
 -10   0   4   18.62    4.01
 -10   0   4   21.76    4.83
 -10   0   5    1.00    2.29
 -10   0   5    1.23    2.61
 -10   0   6   53.44    6.47
 -10   0   6   57.57    6.99
 -10   0   6   53.66    4.65
 -10   0   7   -0.83    2.30
 -10   0   7   -0.28    2.39
 -10   0   8    3.55    2.74
 -10   0   9    0.14    2.10
 -10   0   9    1.74    2.68
 -10   0  10    0.03    1.50
 -10   0  10   -2.37    2.04
 -10   0  11   -2.15    1.29
 -10   0  11    2.16    2.05
 -10   0  12   75.19    5.43
 -10  -1 -11    6.94    1.37
 -10   1  -9   -0.89    1.62
 -10  -1  -8    6.30    1.80
 -10   1  -8    6.70    2.46
 -10   1  -7   47.13    4.62
 -10  -1  -7   46.54    4.42
 -10  -1  -6   10.74    2.99
 -10   1  -6   11.13    3.10
 -10  -1  -5   56.31    5.49
 -10   1  -5   53.42    5.30
 -10   1  -4   15.96    3.72
 -10  -1  -4   17.18    3.50
 -10   1  -3   35.74    5.02
 -10  -1  -3   35.56    4.96
 -10  -1  -2    6.74    3.09
 -10   1  -2    4.47    2.94
 -10  -1  -2    5.77    3.76
 -10  -1  -1  116.08    9.60
 -10   1  -1  108.86    9.48
 -10   1  -1  117.09    8.40
 -10  -1  -1  118.59    8.67
 -10  -1   0   10.27    3.46
 -10   1   0    9.31    3.47
 -10   1   0   10.65    3.29
 -10  -1   0    9.51    3.82
 -10   1   1   11.55    3.58
 -10  -1   1   20.40    4.69
 -10  -1   1   20.69    4.12
 -10   1   1   16.36    3.79
 -10  -1   2   51.92    6.60
 -10   1   2   46.18    6.03
 -10   1   2   53.09    5.75
 -10  -1   2   56.52    6.02
 -10   1   3   54.29    6.56
 -10  -1   3   53.55    6.47
 -10   1   3   51.37    6.20
 -10  -1   3   57.45    6.75
 -10   1   3   58.49    5.78
 -10  -1   4   25.04    4.77
 -10   1   4   21.19    4.29
 -10   1   4   17.49    3.79
 -10  -1   5   50.88    6.40
 -10   1   5   44.57    5.70
 -10   1   5   44.37    6.16
 -10  -1   5   47.29    4.78
 -10  -1   6   18.95    4.07
 -10   1   6   17.20    3.84
 -10   1   6   20.46    4.62
 -10  -1   6   20.19    3.07
 -10  -1   7   11.68    3.30
 -10   1   7    5.61    2.34
 -10  -1   7   10.25    3.48
 -10   1   7    6.18    2.86
 -10  -1   7   10.88    2.47
 -10  -1   8   23.25    4.31
 -10   1   8   16.07    3.58
 -10  -1   8   20.45    4.34
 -10   1   8   19.66    4.50
 -10   1   9    3.32    2.13
 -10  -1   9    5.48    2.13
 -10  -1   9    8.56    3.17
 -10   1  10    6.49    1.90
 -10  -1  10    7.67    2.22
 -10   1  10   10.33    3.02
 -10  -1  11    1.31    1.53
 -10   1  11    1.88    1.99
 -10  -1  11   -1.21    1.62
 -10  -1  12   11.63    2.12
 -10   1  12   10.35    2.15
 -10  -2 -10    0.04    1.28
 -10   2  -9    7.19    1.95
 -10   2  -8   15.66    3.04
 -10   2  -7   39.22    4.08
 -10  -2  -7   45.38    4.09
 -10   2  -6   35.74    4.37
 -10  -2  -6   39.56    4.35
 -10   2  -5    4.60    2.66
 -10  -2  -5    6.16    2.86
 -10   2  -4   11.94    3.68
 -10  -2  -4   10.07    3.14
 -10  -2  -3   46.90    5.99
 -10  -2  -3   46.60    5.29
 -10   2  -3   39.98    5.30
 -10  -2  -2   41.55    5.82
 -10  -2  -2   34.06    4.84
 -10   2  -2   38.15    5.11
 -10  -2  -1   62.44    6.99
 -10  -2  -1   65.46    6.28
 -10   2  -1   58.81    6.09
 -10  -2   0   -3.66    3.11
 -10   2   0    1.56    2.77
 -10  -2   0    1.90    2.83
 -10   2   0   -2.76    3.26
 -10   2   1   28.90    4.89
 -10  -2   1   32.71    5.28
 -10   2   1   29.22    4.45
 -10  -2   1   33.00    4.75
 -10  -2   2   -0.56    2.41
 -10   2   2    2.22    2.21
 -10   2   2    0.88    2.59
 -10   2   3  101.99    8.73
 -10  -2   3  116.30    9.56
 -10  -2   3  119.24   10.01
 -10   2   3  112.23    9.45
 -10  -2   3  111.45    8.71
 -10   2   3  107.11    7.57
 -10   2   4    6.62    2.56
 -10  -2   4    3.55    2.85
 -10   2   4   -0.19    2.16
 -10  -2   4    9.81    3.70
 -10  -2   4    6.02    2.44
 -10   2   4    5.10    2.78
 -10  -2   5   15.57    4.27
 -10   2   5   16.43    3.61
 -10  -2   5   18.17    4.45
 -10   2   5   15.30    4.03
 -10  -2   5   25.11    3.84
 -10   2   6   43.72    5.33
 -10  -2   6   53.46    6.52
 -10   2   6   52.71    6.66
 -10  -2   6   61.40    7.34
 -10  -2   6   45.87    4.68
 -10  -2   7   54.04    6.37
 -10   2   7   49.16    5.67
 -10  -2   7   51.73    6.72
 -10   2   7   59.74    7.01
 -10  -2   7   56.62    4.78
 -10  -2   8   17.07    4.11
 -10   2   8   15.63    3.36
 -10   2   8   14.85    3.52
 -10  -2   8   18.55    4.18
 -10   2   9  103.98    6.98
 -10  -2   9  124.14    8.76
 -10   2   9  123.81    9.26
 -10  -2   9  119.84    9.41
 -10  -2  10   21.02    3.11
 -10  -2  10   13.15    3.28
 -10  -2  11    0.25    1.42
 -10  -2  11    0.42    1.55
 -10   2  11   -2.02    1.63
 -10   2  12   15.47    2.48
 -10   3 -10   37.78    2.88
 -10  -3  -9    4.82    1.73
 -10   3  -9    9.41    2.24
 -10  -3  -8   15.93    2.76
 -10   3  -8   19.20    2.98
 -10  -3  -7   18.73    3.11
 -10   3  -7   29.10    3.75
 -10  -3  -6   14.07    3.05
 -10   3  -6   15.76    3.43
 -10  -3  -6   15.63    2.95
 -10  -3  -5   18.11    3.74
 -10  -3  -5   16.17    2.95
 -10   3  -5   13.36    3.09
 -10  -3  -4   38.28    5.21
 -10  -3  -4   39.40    4.71
 -10   3  -4   37.79    5.07
 -10  -3  -3   16.48    3.92
 -10  -3  -3   11.08    3.08
 -10   3  -3   14.51    3.84
 -10  -3  -2   62.20    6.68
 -10   3  -2   63.07    6.32
 -10  -3  -2   67.76    6.25
 -10  -3  -1    0.77    2.69
 -10  -3  -1    4.55    3.17
 -10   3  -1    4.53    3.04
 -10  -3   0  101.33    8.81
 -10   3   0  101.03    8.86
 -10   3   0  104.45    7.70
 -10  -3   1   17.99    4.07
 -10   3   1   21.40    4.21
 -10   3   1   20.05    3.93
 -10   3   2   94.36    8.26
 -10  -3   2  103.81    9.00
 -10   3   2   92.17    7.08
 -10  -3   3    1.91    2.50
 -10   3   3    0.40    2.13
 -10  -3   3    1.61    2.15
 -10   3   3    2.89    2.88
 -10   3   3    2.22    2.41
 -10  -3   3    4.89    2.92
 -10   3   4   97.41    8.11
 -10  -3   4  114.66    9.34
 -10   3   4  112.49    9.44
 -10  -3   4   95.42    9.10
 -10  -3   4  114.42    8.49
 -10   3   4  105.22    7.09
 -10  -3   4  112.98    7.69
 -10  -3   5   34.99    5.33
 -10   3   5   31.45    4.49
 -10  -3   5   28.48    5.10
 -10   3   5   34.44    5.35
 -10  -3   5   38.58    4.84
 -10  -3   5   40.02    4.56
 -10  -3   6    8.12    3.37
 -10   3   6    4.91    2.46
 -10   3   6    3.89    2.36
 -10  -3   6    2.41    2.56
 -10  -3   6   11.58    3.01
 -10  -3   6    9.90    2.40
 -10   3   7   30.21    4.26
 -10  -3   7   33.71    5.41
 -10   3   7   39.29    5.65
 -10  -3   7   35.92    5.62
 -10  -3   7   36.39    4.13
 -10   3   8   43.14    5.68
 -10  -3   8   45.59    6.06
 -10  -3   8   39.46    3.57
 -10  -3   9   16.17    3.52
 -10   3   9   12.04    3.25
 -10  -3   9   10.44    2.64
 -10  -3   9   13.03    3.59
 -10  -3  10    9.38    2.45
 -10  -3  10   10.19    3.15
 -10   3  10    7.50    2.55
 -10  -3  11   21.48    2.80
 -10   3  11   23.91    3.41
 -10   4 -10    4.99    1.51
 -10   4  -9    0.45    1.67
 -10   4  -8   40.24    3.99
 -10  -4  -7    2.88    1.63
 -10   4  -7    8.96    2.95
 -10  -4  -6   50.97    4.96
 -10   4  -6   62.83    5.88
 -10  -4  -5   15.02    3.48
 -10   4  -5    3.17    2.73
 -10  -4  -4   22.86    3.97
 -10   4  -4   23.42    4.04
 -10  -4  -3   14.15    3.50
 -10   4  -3   14.11    3.62
 -10  -4  -2  225.40   13.01
 -10   4  -2  237.49   12.31
 -10   4  -1   36.21    5.33
 -10  -4  -1   34.13    4.99
 -10   4  -1   42.85    5.25
 -10  -4   0    4.94    2.43
 -10   4   0    7.12    2.88
 -10   4   0    9.00    3.26
 -10   4   1   25.98    4.44
 -10  -4   1   32.54    4.98
 -10   4   1   33.77    4.58
 -10  -4   1   28.52    4.94
 -10  -4   2    3.37    2.32
 -10   4   2    4.22    2.23
 -10   4   2    4.95    2.44
 -10  -4   2    7.55    3.19
 -10   4   3    3.61    2.61
 -10  -4   3    6.02    2.98
 -10   4   3    5.53    2.45
 -10  -4   3    7.59    3.06
 -10  -4   3    6.76    2.97
 -10  -4   3    5.98    2.74
 -10   4   3    6.88    2.63
 -10   4   4   97.50    7.73
 -10  -4   4  116.99    9.37
 -10   4   4  107.32    9.19
 -10  -4   4  106.44    9.53
 -10  -4   4  121.34    8.88
 -10  -4   4  115.33    7.74
 -10   4   5    2.79    1.90
 -10   4   5    5.58    2.58
 -10  -4   5    3.07    2.35
 -10   4   5    0.19    2.13
 -10  -4   5    1.46    3.30
 -10  -4   5    2.06    1.99
 -10  -4   5    3.34    2.19
 -10  -4   6   26.63    4.38
 -10   4   6   45.58    5.37
 -10   4   6   28.69    3.87
 -10   4   6   25.76    4.66
 -10  -4   6   29.76    5.21
 -10  -4   6   32.11    4.02
 -10  -4   6   34.81    4.53
 -10  -4   7   32.47    5.09
 -10   4   7   32.73    5.05
 -10  -4   7   30.19    5.09
 -10  -4   7   33.07    3.93
 -10  -4   7   29.95    3.89
 -10  -4   8   31.36    4.72
 -10  -4   8   27.21    4.65
 -10   4   8   29.23    4.60
 -10  -4   8   32.77    3.28
 -10  -4   9    0.90    1.86
 -10   4   9    4.78    2.46
 -10  -4  10    0.12    1.40
 -10   4  10   -1.63    1.82
 -10   4  11    3.91    1.95
 -10   5 -10    7.69    1.50
 -10   5  -9   10.74    2.05
 -10   5  -8    7.01    2.08
 -10   5  -7   93.98    6.44
 -10   5  -6    6.89    2.58
 -10  -5  -5   26.04    3.64
 -10   5  -5   34.48    4.79
 -10  -5  -5   27.21    3.31
 -10  -5  -4   26.43    3.99
 -10   5  -4   30.28    4.52
 -10  -5  -3   23.09    3.61
 -10   5  -3   29.98    4.50
 -10  -5  -2   35.85    4.72
 -10   5  -2   40.79    4.81
 -10  -5  -1   54.48    5.88
 -10   5  -1   46.98    5.61
 -10   5  -1   47.08    5.11
 -10   5   0   65.02    6.58
 -10  -5   0   72.88    6.93
 -10  -5   0   77.52    6.39
 -10   5   0   76.31    6.29
 -10  -5   1   44.95    5.86
 -10   5   1   36.80    4.95
 -10   5   1   41.51    4.68
 -10  -5   1   44.13    5.04
 -10   5   2    6.72    2.74
 -10  -5   2    6.86    2.77
 -10   5   2    7.76    2.63
 -10  -5   2    7.08    2.54
 -10  -5   2    5.66    2.61
 -10   5   3   17.86    3.12
 -10  -5   3   18.46    3.73
 -10   5   3   19.79    3.94
 -10   5   3   20.68    3.22
 -10  -5   3   20.33    3.73
 -10  -5   3   19.20    3.92
 -10   5   4   17.73    3.21
 -10  -5   4   20.48    3.95
 -10   5   4   17.25    3.26
 -10   5   4   14.79    3.54
 -10  -5   4   20.38    3.59
 -10  -5   4   23.81    4.12
 -10  -5   5   17.70    3.96
 -10   5   5   19.29    3.42
 -10   5   5   20.66    4.70
 -10  -5   5   21.53    3.83
 -10  -5   5   19.04    3.45
 -10   5   6   11.92    2.86
 -10  -5   6   12.87    3.57
 -10   5   6   17.40    3.65
 -10  -5   6   12.91    2.95
 -10  -5   6   13.36    3.26
 -10   5   7    3.52    2.62
 -10  -5   7   -0.04    1.86
 -10  -5   7    1.65    1.83
 -10  -5   8    3.38    2.46
 -10   5   8   -0.93    2.21
 -10  -5   8    6.64    1.67
 -10  -5   8    4.98    1.79
 -10  -5   9   -0.15    1.58
 -10  -5   9   -0.11    1.87
 -10   5   9    0.86    1.74
 -10  -5  10    7.52    1.99
 -10   5  10    8.46    2.28
 -10  -5  11    1.01    1.18
 -10   6  -9   19.59    2.57
 -10   6  -8   15.58    2.59
 -10   6  -7   33.87    3.92
 -10   6  -6   41.26    4.65
 -10   6  -5   15.17    3.81
 -10  -6  -5    7.03    1.65
 -10  -6  -4   11.72    2.48
 -10   6  -4   13.18    3.98
 -10  -6  -3  121.80    7.83
 -10   6  -3  130.63    8.51
 -10  -6  -3  126.45    7.41
 -10   6  -2   42.18    5.03
 -10  -6  -2   48.41    5.21
 -10   6  -2   54.44    5.36
 -10  -6  -2   51.45    4.82
 -10   6  -1   33.98    4.56
 -10  -6  -1   36.47    4.56
 -10   6  -1   39.05    4.73
 -10  -6  -1   41.83    4.53
 -10   6   0   12.00    3.03
 -10  -6   0    7.73    2.52
 -10   6   0    7.63    2.78
 -10  -6   0    9.70    3.42
 -10  -6   0    6.20    2.62
 -10  -6   1   26.98    4.26
 -10   6   1   21.57    3.53
 -10  -6   1   24.39    3.89
 -10   6   1   20.65    3.35
 -10  -6   1   26.23    4.34
 -10  -6   2   26.01    4.12
 -10  -6   2   24.78    4.47
 -10   6   2   24.68    3.39
 -10  -6   2   29.26    4.04
 -10  -6   3   22.86    3.95
 -10   6   3   27.15    3.80
 -10   6   3   27.04    4.34
 -10  -6   3   27.76    3.95
 -10  -6   3   39.73    5.18
 -10  -6   4   22.30    4.04
 -10   6   4   19.00    3.31
 -10   6   4   18.44    3.69
 -10  -6   4   27.15    4.35
 -10  -6   4   25.70    3.91
 -10   6   5    9.88    2.44
 -10  -6   5    8.68    2.91
 -10   6   5    8.04    2.92
 -10  -6   5    6.59    2.66
 -10  -6   5    6.14    2.53
 -10   6   6   19.23    3.27
 -10   6   6   19.93    4.08
 -10  -6   6   20.44    3.34
 -10  -6   6   21.36    3.30
 -10  -6   7   26.68    3.96
 -10   6   7   21.70    3.33
 -10   6   7   25.64    4.31
 -10  -6   7   28.88    3.19
 -10  -6   7   37.08    4.19
 -10  -6   8   -1.82    1.86
 -10   6   8   -2.54    1.97
 -10  -6   8   -1.31    1.74
 -10  -6   8    2.33    1.73
 -10  -6   9   89.37    5.99
 -10   6   9   97.96    7.15
 -10  -6   9   83.01    5.04
 -10   6  10    4.41    1.71
 -10   7  -9   27.85    2.43
 -10   7  -8    6.74    1.84
 -10   7  -7   35.42    3.72
 -10   7  -6   18.87    3.54
 -10   7  -5   35.61    4.51
 -10   7  -4   76.48    6.30
 -10  -7  -4   65.85    4.49
 -10   7  -3    0.70    1.59
 -10  -7  -3    1.70    1.96
 -10   7  -3    3.51    2.58
 -10   7  -2   33.99    4.14
 -10  -7  -2   41.68    4.15
 -10   7  -2   41.16    4.63
 -10  -7  -1    6.07    2.49
 -10   7  -1    3.38    2.27
 -10  -7  -1    6.14    3.22
 -10  -7   0   56.25    5.17
 -10  -7   0   61.04    6.41
 -10  -7   0   62.82    5.36
 -10   7   0   52.29    4.89
 -10   7   1   35.39    4.22
 -10  -7   1   32.88    4.19
 -10  -7   1   47.10    5.62
 -10   7   1   34.48    4.01
 -10   7   2   25.87    3.67
 -10  -7   2   27.66    4.26
 -10  -7   2   30.66    4.25
 -10  -7   2   33.33    4.77
 -10   7   3    0.86    1.74
 -10  -7   3    3.64    2.34
 -10   7   3    5.14    2.35
 -10  -7   3    5.76    2.62
 -10  -7   3    3.71    2.57
 -10  -7   4   30.37    4.49
 -10   7   4   30.64    3.94
 -10  -7   4   27.60    4.42
 -10   7   4   29.65    4.72
 -10  -7   4   35.97    4.65
 -10  -7   4   36.33    4.41
 -10   7   5    8.81    2.21
 -10  -7   5   15.06    3.62
 -10   7   5   13.80    3.35
 -10  -7   5    8.81    2.49
 -10  -7   5   13.16    2.66
 -10  -7   6   20.89    3.35
 -10   7   6   17.70    3.00
 -10  -7   6   24.27    4.29
 -10   7   6   15.58    3.18
 -10  -7   6   18.48    3.23
 -10  -7   6   22.55    3.21
 -10  -7   7   21.61    3.36
 -10   7   7   17.27    2.78
 -10  -7   7   24.46    4.08
 -10   7   7   23.56    3.89
 -10  -7   7   22.90    3.22
 -10  -7   7   23.50    2.82
 -10  -7   8   34.05    3.52
 -10   7   8   31.61    3.92
 -10  -7   8   30.39    3.35
 -10   7   9   11.18    2.47
 -10   8  -8   86.39    4.64
 -10  -8  -7    1.24    1.47
 -10   8  -7    4.55    1.78
 -10   8  -6   10.08    1.93
 -10   8  -6   16.92    2.78
 -10  -8  -5    6.86    2.40
 -10   8  -5    8.23    2.43
 -10   8  -4   12.90    2.92
 -10  -8  -4    6.17    2.54
 -10   8  -3    1.68    2.35
 -10  -8  -3    3.55    1.68
 -10  -8  -2   23.12    3.00
 -10   8  -2   19.37    3.24
 -10  -8  -1   14.11    2.84
 -10   8  -1    9.55    2.67
 -10  -8  -1   12.61    3.24
 -10   8   0   11.20    2.59
 -10  -8   0    9.62    2.20
 -10  -8   0   12.59    2.84
 -10  -8   0   11.47    3.10
 -10   8   1   61.85    5.53
 -10  -8   1   77.05    6.84
 -10  -8   1   71.17    5.69
 -10   8   2    2.56    1.54
 -10  -8   2    5.65    2.57
 -10  -8   2    3.19    2.19
 -10  -8   3   30.88    3.91
 -10   8   3   26.67    3.48
 -10   8   3   27.85    4.22
 -10  -8   3   32.03    3.95
 -10  -8   3   32.17    4.42
 -10  -8   4   70.00    5.66
 -10   8   4   71.55    5.82
 -10   8   4   70.74    7.04
 -10  -8   4   92.83    7.04
 -10  -8   4   88.83    5.99
 -10   8   5   38.36    4.14
 -10  -8   5   35.02    3.91
 -10   8   5   43.38    5.12
 -10  -8   5   47.68    4.77
 -10  -8   5   46.81    4.14
 -10  -8   6   50.80    4.37
 -10   8   6   53.86    5.44
 -10  -8   6   61.45    5.27
 -10  -8   6   63.06    4.54
 -10  -8   7    4.74    1.63
 -10   8   7    5.89    1.81
 -10   8   7    1.84    1.73
 -10  -8   7    7.47    1.64
 -10  -8   7    3.51    1.59
 -10   8   8   30.59    3.58
 -10  -8   8   31.11    3.02
 -10  -9  -7   47.76    3.42
 -10   9  -7   58.39    3.50
 -10   9  -6   20.65    2.50
 -10  -9  -6   17.90    2.33
 -10  -9  -5    6.40    1.75
 -10   9  -5    7.99    1.98
 -10   9  -4    6.34    2.11
 -10  -9  -4    6.05    1.96
 -10  -9  -3   61.35    4.78
 -10   9  -3   70.23    4.70
 -10  -9  -3   65.00    5.69
 -10  -9  -2   14.18    2.09
 -10  -9  -2   10.04    2.04
 -10  -9  -2   16.14    3.24
 -10   9  -2   11.31    2.09
 -10  -9  -1    4.62    1.82
 -10   9  -1    3.11    1.89
 -10  -9  -1    7.33    2.51
 -10  -9  -1    4.77    1.64
 -10   9   0    4.73    1.91
 -10  -9   0    4.82    1.86
 -10  -9   0    1.77    1.29
 -10  -9   0    1.99    2.33
 -10   9   1    8.20    2.19
 -10  -9   1   10.32    2.32
 -10  -9   1    8.10    2.53
 -10   9   2    6.80    1.99
 -10  -9   2    5.97    2.46
 -10  -9   2    3.90    2.04
 -10   9   3   12.40    2.38
 -10   9   3   12.69    2.59
 -10  -9   3   14.83    2.70
 -10  -9   3   11.82    2.37
 -10   9   4   43.25    4.21
 -10   9   4   46.17    4.64
 -10  -9   4   50.82    4.06
 -10  -9   4   53.63    4.96
 -10   9   5   37.15    3.72
 -10   9   5   36.02    4.13
 -10  -9   5   43.16    3.50
 -10  -9   5   44.40    4.40
 -10   9   6    2.59    1.22
 -10  -9   6    1.30    1.50
 -10   9   7   25.46    2.99
 -10  -9   7   19.35    2.49
 -10 -10  -6    1.09    0.73
 -10  10  -5    7.48    1.57
 -10 -10  -5    6.37    1.28
 -10 -10  -4   23.27    2.87
 -10  10  -4   29.16    2.54
 -10 -10  -4   30.27    2.84
 -10  10  -3   25.80    2.56
 -10 -10  -3   23.91    2.97
 -10 -10  -3   22.26    2.58
 -10 -10  -2   17.83    2.80
 -10  10  -2   17.57    2.32
 -10 -10  -2   16.05    2.16
 -10 -10  -1    3.00    1.41
 -10 -10  -1    3.29    1.85
 -10 -10  -1    1.97    1.13
 -10  10   0    9.09    1.88
 -10 -10   0    9.81    1.74
 -10 -10   0    9.50    1.63
 -10 -10   0   12.31    2.62
 -10  10   1   27.14    3.04
 -10 -10   1   31.89    3.75
 -10 -10   1   36.28    3.09
 -10  10   2    3.27    1.39
 -10 -10   2    2.46    1.54
 -10 -10   2    1.01    1.35
 -10  10   3   19.41    2.61
 -10 -10   3   23.74    3.14
 -10 -10   3   22.18    2.51
 -10  10   4   16.55    2.29
 -10 -10   4   18.19    2.23
 -10 -10   4   16.67    2.76
 -10  10   5    1.54    1.01
 -10 -10   5    0.39    1.40
 -10 -10   6   18.32    2.29
 -10 -11  -1   10.46    2.00
 -10 -11   0    1.97    1.38
 -10 -11   1   13.05    2.24
 -10 -11   2   36.35    3.38
 -10 -11   3    2.00    1.33
  -9   0  -9   57.78    4.86
  -9   0  -8   -1.83    2.19
  -9   0  -7  117.09    7.83
  -9   0  -6    1.36    2.81
  -9   0  -5   75.42    6.61
  -9   0  -4   -0.59    2.69
  -9   0  -3  110.69    8.35
  -9   0  -2    1.46    2.92
  -9   0  -1  268.29   13.78
  -9   0   0    2.15    2.79
  -9   0   1  280.61   16.09
  -9   0   1  271.67   13.83
  -9   0   2   -1.81    2.49
  -9   0   2    5.90    3.40
  -9   0   2    0.53    2.69
  -9   0   3    7.33    3.47
  -9   0   3   11.88    4.04
  -9   0   3    9.13    3.12
  -9   0   4    1.14    2.78
  -9   0   4   -1.69    2.74
  -9   0   4   -3.05    2.67
  -9   0   5   40.78    6.16
  -9   0   5   35.28    6.06
  -9   0   6   -0.68    2.50
  -9   0   6   -0.40    3.20
  -9   0   7  293.09   16.32
  -9   0   7  307.46   18.34
  -9   0   8    1.34    2.53
  -9   0   8    3.64    3.50
  -9   0   8    1.23    2.10
  -9   0   9  113.74    9.60
  -9   0   9  136.60   11.54
  -9   0   9  106.60    9.10
  -9   0  10   -2.26    2.66
  -9   0  10   -0.93    2.60
  -9   0  10   -0.43    2.05
  -9   0  11   92.14    7.08
  -9   0  11   90.37    7.67
  -9   0  11  105.71    8.88
  -9   0  12   -0.62    1.42
  -9   0  12   -2.90    1.84
  -9   0  12   -0.14    1.92
  -9   0  13   16.31    2.87
  -9   0  13    9.58    2.43
  -9   1  -9    0.86    2.13
  -9   1  -8   53.36    5.08
  -9  -1  -8   54.22    4.96
  -9   1  -7    1.81    2.53
  -9  -1  -7    1.85    2.50
  -9  -1  -6   22.61    3.92
  -9   1  -6   13.58    3.29
  -9  -1  -5   21.56    3.82
  -9   1  -5   24.73    4.23
  -9   1  -4   72.75    7.01
  -9  -1  -4   79.83    6.95
  -9   1  -3    4.64    3.27
  -9  -1  -3   14.05    3.77
  -9  -1  -2   18.43    3.79
  -9   1  -2   16.58    4.30
  -9   1  -1   26.71    4.55
  -9  -1  -1   31.35    4.60
  -9  -1   0  153.00   11.53
  -9   1   0  159.68   10.11
  -9  -1   0  161.83   10.21
  -9   1   1  111.57    9.54
  -9  -1   1  104.48    9.39
  -9   1   1  103.05    8.03
  -9  -1   1  103.59    7.97
  -9  -1   2    3.11    3.16
  -9   1   2    3.04    2.31
  -9   1   2    4.13    3.06
  -9  -1   2   11.02    3.95
  -9   1   2    3.85    3.17
  -9  -1   2    1.04    2.73
  -9  -1   3   11.54    3.66
  -9   1   3   11.00    3.29
  -9   1   3   14.70    3.93
  -9  -1   3    4.64    2.94
  -9   1   3   11.30    2.82
  -9  -1   3   12.61    3.31
  -9  -1   3    8.62    2.88
  -9   1   4    6.73    3.09
  -9  -1   4    3.15    2.67
  -9   1   4   12.00    4.21
  -9  -1   4    6.75    3.49
  -9   1   4    8.80    3.02
  -9  -1   4    5.14    2.74
  -9   1   5   53.29    6.53
  -9  -1   5   54.47    6.85
  -9  -1   5   54.59    7.61
  -9   1   5   57.75    7.54
  -9   1   5   57.06    5.58
  -9   1   6   90.56    8.40
  -9  -1   6   83.90    8.37
  -9   1   6   86.69    9.25
  -9  -1   6   87.18    9.52
  -9  -1   6   85.54    6.57
  -9   1   7    3.82    2.27
  -9  -1   7    4.17    2.94
  -9  -1   7   10.27    4.16
  -9  -1   7    6.74    3.06
  -9   1   7    5.66    3.22
  -9  -1   7    4.46    2.22
  -9   1   8   56.48    6.54
  -9  -1   8   54.51    6.82
  -9   1   8   58.65    6.75
  -9  -1   8   53.99    7.45
  -9   1   8   66.68    8.08
  -9  -1   8   47.82    6.14
  -9   1   9    8.45    3.20
  -9  -1   9   10.33    3.79
  -9   1   9    7.31    2.99
  -9   1   9    6.91    3.46
  -9  -1   9    7.21    3.06
  -9  -1  10   40.14    5.26
  -9   1  10   37.70    4.90
  -9   1  10   42.28    5.45
  -9   1  10   45.16    6.25
  -9  -1  10   43.21    5.75
  -9  -1  11    2.84    2.12
  -9   1  11    1.76    1.76
  -9  -1  11    3.08    2.89
  -9  -1  11    0.75    1.98
  -9   1  11   -1.64    2.45
  -9   1  11   -0.18    2.33
  -9  -1  12   33.23    3.81
  -9  -1  12   37.02    4.82
  -9   1  12   36.98    4.47
  -9  -1  12   28.64    4.08
  -9   1  12   39.04    5.00
  -9  -1  13   27.31    3.71
  -9   1  13   27.61    3.46
  -9   2 -10    2.60    1.72
  -9   2  -9   24.40    3.52
  -9   2  -8   48.77    5.01
  -9   2  -7   24.96    4.51
  -9  -2  -7    7.44    2.77
  -9  -2  -6   67.35    5.96
  -9   2  -6   68.85    6.44
  -9  -2  -5   -0.63    2.46
  -9   2  -5    2.47    2.97
  -9   2  -4  169.79   10.51
  -9  -2  -4  174.36   10.33
  -9  -2  -3    4.45    2.62
  -9   2  -3    4.92    3.10
  -9   2  -2   25.87    4.47
  -9  -2  -2   27.11    4.76
  -9  -2  -1    9.67    3.54
  -9   2  -1    5.85    3.29
  -9  -2   0    1.51    2.26
  -9   2   0    4.60    3.06
  -9  -2   0   -0.80    2.77
  -9   2   1   10.94    3.31
  -9  -2   1    8.87    3.94
  -9  -2   1   11.44    3.86
  -9   2   1    9.03    3.30
  -9  -2   2   72.47    7.86
  -9   2   2   67.32    7.32
  -9   2   2   72.89    7.73
  -9  -2   2   74.69    6.92
  -9   2   2   71.51    6.73
  -9   2   3   74.08    7.62
  -9  -2   3   75.44    7.97
  -9  -2   3   80.26    8.56
  -9   2   3   66.67    7.71
  -9  -2   3   65.03    7.15
  -9  -2   3   81.53    7.39
  -9   2   3   80.24    6.90
  -9   2   4   82.26    7.96
  -9  -2   4   85.66    8.81
  -9   2   4   73.23    8.23
  -9  -2   4   79.73    9.01
  -9  -2   4   85.63    7.84
  -9   2   4   79.80    6.53
  -9  -2   5   31.93    5.58
  -9   2   5   29.47    4.78
  -9   2   5   30.91    4.76
  -9  -2   5   31.28    5.65
  -9   2   5   35.41    6.08
  -9   2   5   37.46    4.50
  -9  -2   5   36.97    5.25
  -9  -2   6   11.26    3.59
  -9   2   6   10.74    3.18
  -9   2   6   15.58    3.49
  -9   2   6   11.75    3.81
  -9  -2   6   13.86    4.28
  -9  -2   6   13.72    3.11
  -9  -2   7   46.18    6.39
  -9   2   7   34.20    5.22
  -9   2   7   44.24    5.52
  -9  -2   7   37.45    5.57
  -9   2   7   40.40    6.64
  -9  -2   7   49.02    4.85
  -9  -2   8    6.86    3.51
  -9   2   8    4.02    2.19
  -9  -2   8   12.15    4.14
  -9   2   8   10.58    3.18
  -9   2   8    8.06    3.82
  -9  -2   8    6.64    2.98
  -9  -2   9   12.73    4.05
  -9   2   9   15.01    4.21
  -9  -2   9   11.85    3.32
  -9   2  10    0.56    1.95
  -9  -2  10    0.86    2.25
  -9   2  10    4.96    3.19
  -9  -2  10    1.55    2.06
  -9  -2  10    0.60    2.68
  -9  -2  11    1.97    1.89
  -9   2  11    3.30    1.60
  -9   2  11    6.10    2.95
  -9   2  11    3.82    2.17
  -9  -2  11    3.99    2.44
  -9  -2  11    0.69    2.55
  -9  -2  12   11.33    2.59
  -9   2  12   13.46    2.77
  -9  -2  12    9.39    2.74
  -9   2  13   22.43    3.15
  -9   2  13   13.38    2.43
  -9  -2  13   17.92    2.74
  -9   3 -10   19.70    2.98
  -9   3  -9   14.18    3.10
  -9   3  -8   24.59    3.88
  -9   3  -7   23.59    4.21
  -9  -3  -7   26.96    3.84
  -9  -3  -6   12.38    3.12
  -9  -3  -5   72.46    6.23
  -9  -3  -4   32.21    4.64
  -9   3  -3  164.51   10.54
  -9  -3  -3  180.33   10.62
  -9  -3  -2   10.18    3.27
  -9   3  -2    6.96    3.38
  -9  -3  -1    3.11    2.67
  -9  -3  -1    1.82    2.79
  -9   3  -1    1.98    2.80
  -9  -3   0   45.95    6.00
  -9   3   0   47.14    5.69
  -9  -3   0   47.85    5.66
  -9   3   1  407.90   19.83
  -9  -3   1  413.40   20.25
  -9  -3   1  416.79   18.06
  -9   3   1  401.52   17.48
  -9   3   2   23.61    4.45
  -9  -3   2   27.73    5.35
  -9   3   2   27.05    4.76
  -9  -3   2   30.51    5.30
  -9   3   2   20.58    4.03
  -9  -3   2   31.24    4.74
  -9   3   3   -2.58    2.41
  -9  -3   3    6.12    2.93
  -9   3   3    7.04    3.35
  -9  -3   3    0.67    2.78
  -9   3   3    2.50    2.68
  -9   3   4   44.83    5.84
  -9  -3   4   49.06    6.49
  -9   3   4   40.71    5.42
  -9  -3   4   35.77    6.01
  -9   3   4   34.33    6.01
  -9  -3   4   35.87    5.78
  -9   3   4   36.90    4.35
  -9  -3   5   85.72    8.47
  -9   3   5   79.49    7.52
  -9   3   5   73.88    7.26
  -9  -3   5   77.37    8.65
  -9   3   5   80.62    8.86
  -9  -3   5   80.71    7.70
  -9  -3   5   77.43    6.58
  -9  -3   6   15.12    4.11
  -9   3   6   16.93    3.71
  -9   3   6   15.12    3.51
  -9  -3   6   19.33    5.12
  -9   3   6   14.63    4.35
  -9  -3   6   19.79    3.85
  -9  -3   6   19.86    3.72
  -9   3   7    6.09    2.42
  -9  -3   7   10.09    3.74
  -9   3   7    7.59    2.78
  -9   3   7    5.49    3.07
  -9  -3   7   10.02    3.91
  -9  -3   7   10.74    3.44
  -9  -3   7   10.34    2.84
  -9  -3   7   10.18    3.14
  -9   3   8   27.66    4.55
  -9  -3   8   33.84    5.73
  -9   3   8   25.21    4.37
  -9   3   8   33.85    5.82
  -9  -3   8   27.68    5.66
  -9  -3   8   27.89    4.97
  -9  -3   8   30.19    3.77
  -9   3   9    0.04    2.13
  -9  -3   9    3.94    3.27
  -9  -3   9    4.82    2.23
  -9   3   9    0.37    2.68
  -9   3   9    1.79    1.98
  -9  -3  10   54.08    6.18
  -9   3  10   57.04    6.78
  -9  -3  10   54.12    6.85
  -9   3  10   46.73    5.43
  -9  -3  10   48.24    5.76
  -9  -3  11    1.08    1.87
  -9   3  11    1.74    2.32
  -9  -3  11    1.05    2.26
  -9   3  12   16.74    2.98
  -9   3  12   21.62    3.68
  -9   3  13    8.88    1.92
  -9  -3  13    7.74    2.01
  -9  -3  13    9.66    2.23
  -9   3  13    9.39    2.17
  -9   4 -11   41.57    3.29
  -9   4 -10   10.05    2.30
  -9   4  -9   94.51    6.55
  -9  -4  -6   73.33    5.88
  -9  -4  -5   19.38    3.66
  -9  -4  -4   90.79    7.13
  -9  -4  -3  103.70    8.79
  -9  -4  -3  105.00    7.94
  -9  -4  -2   34.94    5.28
  -9  -4  -2   35.49    5.13
  -9  -4  -1   44.74    5.96
  -9   4  -1   42.65    5.58
  -9  -4   0   56.81    6.78
  -9   4   0   54.19    5.64
  -9  -4   0   65.12    6.48
  -9   4   1    7.45    3.07
  -9  -4   1   11.48    3.72
  -9   4   1   10.00    3.42
  -9  -4   2   65.96    7.32
  -9   4   2   58.10    6.68
  -9  -4   2   55.98    7.04
  -9   4   2   58.44    7.03
  -9   4   2   57.82    5.92
  -9   4   3   38.02    5.41
  -9  -4   3   44.56    6.01
  -9   4   3   45.72    5.69
  -9  -4   3   43.43    6.80
  -9   4   3   41.57    6.08
  -9   4   3   44.97    5.02
  -9  -4   4    1.50    2.66
  -9   4   4    0.54    2.14
  -9   4   4   -0.57    2.10
  -9  -4   4    4.58    2.48
  -9   4   4   -2.52    2.92
  -9  -4   4   -0.05    2.45
  -9  -4   4    4.23    2.71
  -9   4   5  118.75    9.10
  -9  -4   5  135.91   10.83
  -9   4   5  129.09    9.73
  -9   4   5  136.63   11.78
  -9  -4   5  140.09   12.11
  -9  -4   5  132.59   10.23
  -9  -4   5  141.15    9.04
  -9   4   6   35.47    5.11
  -9  -4   6   37.73    5.86
  -9   4   6   26.99    4.24
  -9  -4   6   29.35    5.65
  -9   4   6   37.62    6.33
  -9  -4   6   39.73    4.83
  -9  -4   6   34.63    5.03
  -9  -4   7  239.55   14.82
  -9   4   7  244.45   13.98
  -9  -4   7  218.52   13.98
  -9   4   7  245.25   15.82
  -9  -4   7  250.58   16.51
  -9  -4   7  243.24   12.12
  -9  -4   7  248.92   13.52
  -9  -4   8   92.57    9.08
  -9   4   8   89.15    7.69
  -9  -4   8   87.35    8.32
  -9  -4   8   97.24    9.79
  -9   4   8  102.01    9.67
  -9  -4   8   97.30    6.89
  -9  -4   8   93.52    7.56
  -9  -4   9   24.83    4.66
  -9   4   9   23.13    4.78
  -9  -4   9   23.42    4.78
  -9   4   9   18.70    3.85
  -9  -4   9   20.12    4.02
  -9  -4   9   29.21    3.38
  -9  -4   9   29.25    4.18
  -9  -4  10    1.67    2.37
  -9   4  10   -0.02    1.85
  -9  -4  10   -0.83    2.44
  -9   4  10    3.02    2.69
  -9  -4  11   48.51    5.17
  -9   4  11   50.71    5.76
  -9  -4  11   49.38    6.05
  -9  -4  12    9.88    2.59
  -9   4  12    6.94    2.00
  -9   4  12    8.67    2.53
  -9   4  13    0.42    1.03
  -9   5 -11    5.89    1.74
  -9   5 -10   13.59    2.70
  -9   5  -9   21.55    3.39
  -9  -5  -6   10.93    2.57
  -9  -5  -5   18.32    3.42
  -9  -5  -4   30.53    4.43
  -9  -5  -3   37.52    5.08
  -9  -5  -2   41.56    5.36
  -9  -5  -1    2.30    2.30
  -9   5  -1    2.84    2.81
  -9  -5   0   98.04    8.63
  -9   5   0   93.69    7.49
  -9  -5   1   64.36    7.06
  -9   5   1   59.76    6.63
  -9   5   1   62.93    6.45
  -9   5   1   70.41    6.48
  -9  -5   2   81.93    7.99
  -9   5   2   81.03    7.55
  -9   5   2   75.25    7.20
  -9   5   2   85.69    8.58
  -9  -5   2   82.59    8.73
  -9   5   2   83.60    6.66
  -9  -5   2   95.28    8.98
  -9   5   3   67.77    6.93
  -9   5   3   52.55    6.00
  -9  -5   3   61.65    7.08
  -9   5   3   68.64    7.98
  -9  -5   3   73.30    8.67
  -9  -5   3   66.07    6.18
  -9  -5   3   69.61    7.53
  -9   5   3   59.21    5.42
  -9   5   4   14.61    3.04
  -9  -5   4   17.74    4.14
  -9   5   4   22.53    4.01
  -9   5   4   22.17    4.51
  -9  -5   4   13.18    3.94
  -9  -5   4   20.37    4.38
  -9  -5   4   20.42    4.18
  -9  -5   5    8.02    3.24
  -9   5   5   12.43    3.41
  -9  -5   5    9.29    3.70
  -9   5   5    5.14    2.51
  -9  -5   5   10.55    3.34
  -9  -5   5   10.48    3.32
  -9  -5   6   27.35    5.08
  -9   5   6   27.26    4.32
  -9  -5   6   30.14    5.79
  -9   5   6   28.15    5.09
  -9  -5   6   24.41    4.57
  -9  -5   6   27.99    4.25
  -9  -5   6   31.39    4.83
  -9  -5   7   76.29    8.10
  -9   5   7   84.65    7.44
  -9  -5   7   80.02    9.01
  -9  -5   7   66.37    7.22
  -9   5   7   79.49    8.50
  -9  -5   7   90.38    6.89
  -9  -5   7   81.51    7.47
  -9   5   8   26.84    4.32
  -9   5   8   24.79    4.88
  -9  -5   8   28.65    5.58
  -9  -5   8   24.83    4.49
  -9  -5   8   29.95    3.76
  -9  -5   8   30.21    4.53
  -9   5   9   49.76    5.59
  -9  -5   9   49.39    5.84
  -9   5   9   57.95    6.79
  -9  -5   9   49.12    6.91
  -9  -5   9   44.71    5.70
  -9  -5   9   52.86    5.44
  -9  -5   9   47.91    4.20
  -9  -5  10   24.63    3.94
  -9   5  10   29.05    3.96
  -9   5  10   32.20    4.94
  -9  -5  10   29.83    4.41
  -9  -5  10   34.58    3.88
  -9  -5  11    4.27    1.85
  -9   5  11    7.96    2.58
  -9  -5  11    7.29    2.99
  -9  -5  11   10.32    2.75
  -9   5  12   27.57    3.57
  -9   6 -11    2.95    1.35
  -9   6 -10   20.46    2.73
  -9  -6  -5    7.74    2.15
  -9  -6  -3   63.28    6.37
  -9  -6  -2   20.47    3.59
  -9  -6  -1    5.48    2.75
  -9   6   0    6.22    2.77
  -9  -6   0    7.98    2.62
  -9   6   0    3.78    1.88
  -9  -6   0    6.16    2.90
  -9   6   0    2.84    2.53
  -9   6   1  167.47   10.71
  -9  -6   1  198.22   12.22
  -9   6   1  184.16   11.71
  -9  -6   1  203.98   11.13
  -9   6   1  177.26   10.34
  -9  -6   2   27.48    4.85
  -9   6   2   23.44    4.23
  -9  -6   2   27.33    5.27
  -9   6   2   20.49    4.20
  -9  -6   2   27.02    4.33
  -9   6   2   22.76    3.99
  -9   6   3   63.43    6.63
  -9  -6   3   55.59    6.56
  -9   6   3   58.07    7.29
  -9  -6   3   59.09    6.91
  -9  -6   3   64.21    6.24
  -9  -6   4   73.24    7.68
  -9   6   4   81.37    7.59
  -9   6   4   80.38    8.47
  -9  -6   4   78.51    6.88
  -9  -6   4   93.08    8.48
  -9   6   5    7.26    2.83
  -9  -6   5    3.27    2.36
  -9  -6   5    7.37    3.90
  -9   6   5    0.61    2.52
  -9  -6   5    2.17    2.66
  -9  -6   5    4.74    2.90
  -9  -6   6   30.87    5.38
  -9   6   6   34.90    4.90
  -9   6   6   38.66    6.17
  -9  -6   6   35.64    6.21
  -9  -6   6   30.45    4.90
  -9  -6   6   37.23    4.93
  -9   6   7   15.81    3.90
  -9   6   7    7.03    3.14
  -9  -6   7    5.57    2.97
  -9  -6   7   10.62    3.19
  -9   6   8   21.81    3.98
  -9  -6   8   21.83    4.42
  -9   6   8   22.40    4.47
  -9  -6   8   19.02    3.89
  -9  -6   8   24.09    3.48
  -9   6   9   11.77    2.88
  -9  -6   9   11.30    3.13
  -9   6   9    8.90    2.91
  -9  -6   9   10.22    2.75
  -9  -6   9    8.72    2.12
  -9  -6  10   20.39    3.40
  -9   6  10   21.77    3.73
  -9  -6  10   14.90    2.71
  -9   6  11    0.32    1.66
  -9  -6  11    2.40    1.64
  -9   6  12    5.08    1.75
  -9   7 -10   16.92    2.41
  -9  -7  -4   52.24    4.63
  -9  -7  -3    2.83    1.95
  -9  -7  -2    4.23    2.32
  -9   7  -1   38.48    5.14
  -9  -7  -1   35.71    4.66
  -9   7   0    9.70    2.95
  -9  -7   0   11.74    3.17
  -9   7   0   12.05    3.48
  -9  -7   0    9.28    2.88
  -9   7   1   23.22    4.13
  -9  -7   1   29.23    4.61
  -9   7   1   35.55    5.35
  -9  -7   1   32.72    4.50
  -9   7   1   25.79    4.21
  -9  -7   2    3.32    2.20
  -9   7   2    3.63    2.02
  -9   7   2    2.49    2.25
  -9   7   2    2.45    2.15
  -9  -7   2    1.56    2.44
  -9  -7   2   -1.09    2.57
  -9  -7   3    8.46    2.90
  -9   7   3    7.12    2.79
  -9   7   3    7.39    3.39
  -9  -7   3   10.98    3.21
  -9  -7   3    8.32    3.14
  -9  -7   4    9.67    3.44
  -9   7   4    2.64    2.15
  -9   7   4    1.27    2.62
  -9  -7   4    3.65    2.76
  -9   7   5   40.39    5.30
  -9  -7   5   39.87    5.58
  -9   7   5   40.31    6.15
  -9  -7   5   39.68    6.41
  -9  -7   5   42.75    5.87
  -9  -7   5   42.18    5.24
  -9   7   6   43.32    5.46
  -9  -7   6   43.23    6.59
  -9   7   6   41.05    5.83
  -9  -7   6   32.86    4.54
  -9  -7   6   38.22    5.39
  -9  -7   7  141.45   10.18
  -9   7   7  140.98    9.65
  -9   7   7  150.52   11.24
  -9  -7   7  155.92    8.80
  -9  -7   7  155.68   10.26
  -9   7   8    5.88    2.28
  -9  -7   8    3.62    2.12
  -9   7   8    7.63    2.93
  -9  -7   8    1.94    1.75
  -9  -7   8    6.14    2.47
  -9  -7   9   15.69    3.26
  -9   7   9   11.99    2.77
  -9   7   9   14.63    3.07
  -9  -7   9   11.80    2.81
  -9   7  10   19.30    3.36
  -9  -7  10   24.97    3.11
  -9   7  11    1.20    1.56
  -9   8 -10    3.55    1.68
  -9   8  -3   -0.77    2.13
  -9  -8  -3   -2.07    2.23
  -9   8  -2   60.27    6.33
  -9  -8  -2   67.92    5.56
  -9   8  -1   68.76    6.78
  -9  -8  -1   88.75    8.28
  -9  -8  -1   78.24    6.25
  -9   8   0   48.87    5.73
  -9  -8   0   56.59    5.48
  -9   8   0   39.84    4.52
  -9   8   1   84.39    7.55
  -9   8   1   92.39    8.25
  -9  -8   1   86.67    6.92
  -9  -8   1  106.09    8.92
  -9   8   2   17.74    3.85
  -9  -8   2   12.79    2.62
  -9   8   2   15.57    4.16
  -9  -8   2   16.71    3.62
  -9  -8   2   22.15    4.70
  -9   8   3   11.71    3.17
  -9  -8   3   14.67    3.24
  -9   8   3   15.07    4.21
  -9  -8   3   16.36    4.13
  -9  -8   3   16.54    4.04
  -9  -8   4   20.85    4.09
  -9   8   4   25.31    4.58
  -9   8   4   18.81    4.03
  -9  -8   4   19.37    4.38
  -9  -8   4   20.66    3.97
  -9  -8   4   23.84    4.37
  -9  -8   5   33.69    4.77
  -9   8   5   31.19    4.47
  -9   8   5   33.98    5.51
  -9  -8   5   42.01    4.88
  -9  -8   5   41.60    5.46
  -9   8   6   28.59    4.30
  -9  -8   6   29.03    4.30
  -9   8   6   29.87    5.10
  -9  -8   6   36.56    4.39
  -9  -8   6   31.63    4.61
  -9   8   7   -1.13    1.88
  -9  -8   7    1.72    1.86
  -9   8   7   -0.84    2.14
  -9  -8   7    0.59    2.18
  -9  -8   7    4.54    2.54
  -9   8   8    9.58    2.56
  -9  -8   8   10.71    2.59
  -9   8   8    9.15    2.91
  -9  -8   8   11.44    3.62
  -9  -8   8   13.47    2.94
  -9  -8   8    8.70    2.19
  -9   8   9   29.75    3.86
  -9   8   9   37.08    4.58
  -9  -8   9   36.34    4.15
  -9   8  10    2.04    1.60
  -9  -8  10    2.44    1.55
  -9   8  11   22.42    2.64
  -9   9  -9    5.76    1.68
  -9  -9  -8    8.93    1.97
  -9   9  -4    3.74    1.90
  -9   9  -3    6.66    2.97
  -9  -9  -3    5.12    2.63
  -9  -9  -3    3.73    1.77
  -9   9  -2   25.78    4.05
  -9  -9  -2   28.77    4.55
  -9  -9  -2   33.74    3.96
  -9   9  -1   53.33    5.69
  -9  -9  -1   54.96    6.15
  -9   9  -1   41.47    4.47
  -9  -9  -1   57.55    5.31
  -9   9   0   60.26    6.28
  -9  -9   0   57.91    5.56
  -9  -9   0   68.98    6.94
  -9  -9   0   68.57    5.99
  -9   9   0   55.81    4.88
  -9   9   1    2.62    2.15
  -9   9   1    2.64    2.29
  -9  -9   1   -0.09    2.32
  -9  -9   1    1.07    1.45
  -9  -9   1    3.49    2.80
  -9   9   2  190.19   11.56
  -9   9   2  190.39   12.83
  -9  -9   2  211.43   10.98
  -9  -9   2  180.02    9.47
  -9   9   3    5.36    2.14
  -9   9   3    3.46    2.57
  -9  -9   3    6.31    2.56
  -9  -9   3    2.47    2.74
  -9   9   4   80.70    7.12
  -9   9   4   80.50    8.03
  -9  -9   4   85.21    7.51
  -9  -9   4   88.70    6.68
  -9  -9   5    6.40    2.42
  -9   9   5   11.84    3.04
  -9   9   5   11.04    3.14
  -9  -9   5   10.76    3.02
  -9  -9   5   13.75    3.00
  -9  -9   6   35.39    4.00
  -9   9   6   39.73    4.76
  -9   9   6   43.06    5.62
  -9  -9   6   41.59    5.09
  -9  -9   6   48.57    4.44
  -9   9   7    6.58    2.15
  -9  -9   7    9.17    2.16
  -9   9   7   12.05    3.16
  -9  -9   7    9.42    2.53
  -9  -9   7    8.25    2.15
  -9   9   8   60.53    5.22
  -9   9   8   64.43    5.83
  -9  -9   8   53.12    4.98
  -9   9   9    5.21    2.06
  -9  -9   9    2.43    1.43
  -9   9  10   38.22    3.57
  -9  -9  10   29.83    2.88
  -9 -10  -8    8.85    1.74
  -9 -10  -7   32.64    3.35
  -9 -10  -7   29.74    3.25
  -9 -10  -6    0.62    1.37
  -9 -10  -5   14.83    2.82
  -9  10  -4   13.65    2.47
  -9 -10  -4   12.11    2.84
  -9  10  -3   43.69    4.46
  -9 -10  -3   38.62    4.57
  -9  10  -2    2.53    1.72
  -9 -10  -2    0.04    1.71
  -9 -10  -2    2.94    2.33
  -9 -10  -2    0.94    1.41
  -9  10  -1   67.10    6.13
  -9  10  -1   59.18    4.56
  -9 -10  -1   75.68    5.23
  -9 -10  -1   77.56    6.80
  -9 -10  -1   69.88    5.74
  -9  10   0   31.04    4.10
  -9 -10   0   29.75    3.65
  -9 -10   0   36.07    3.85
  -9 -10   0   34.56    4.75
  -9  10   1   18.55    3.41
  -9 -10   1   14.12    2.98
  -9 -10   1   13.27    2.44
  -9 -10   1   14.95    3.50
  -9  10   2   -0.55    1.85
  -9  10   2    1.18    1.79
  -9 -10   2    2.86    1.55
  -9 -10   2    0.89    1.95
  -9 -10   2    1.62    2.49
  -9  10   3   42.34    4.88
  -9  10   3   48.00    5.47
  -9 -10   3   55.38    4.88
  -9 -10   3   51.09    5.56
  -9  10   4    5.65    2.11
  -9  10   4   -0.07    1.93
  -9 -10   4    6.19    2.13
  -9 -10   4    5.32    2.49
  -9  10   5    2.53    1.64
  -9  10   5    5.59    2.53
  -9 -10   5    1.90    1.78
  -9 -10   5    4.62    2.68
  -9  10   6   48.52    4.80
  -9  10   6   45.97    5.14
  -9 -10   6   54.83    5.27
  -9  10   7   -1.25    1.32
  -9  10   7    1.51    1.51
  -9 -10   7    0.03    1.55
  -9  10   8   14.62    2.22
  -9  10   8   15.79    2.76
  -9 -10   8   10.52    2.10
  -9  10   9   44.79    3.79
  -9 -10   9   26.85    2.87
  -9 -11  -7   22.95    2.33
  -9  11  -7   24.88    2.30
  -9 -11  -6   18.19    2.34
  -9 -11  -5    8.24    1.77
  -9 -11  -5   13.83    2.31
  -9  11  -4   15.19    2.25
  -9 -11  -4   13.74    2.45
  -9 -11  -4   19.01    2.77
  -9  11  -3   53.92    4.56
  -9 -11  -3   55.42    4.63
  -9 -11  -3   49.41    4.52
  -9  11  -3   52.71    3.92
  -9  11  -2   15.00    2.81
  -9 -11  -2   16.50    2.69
  -9 -11  -2   22.61    3.27
  -9  11  -2   14.55    2.25
  -9  11  -1    5.46    2.02
  -9 -11  -1    9.10    2.54
  -9 -11  -1    5.48    1.73
  -9 -11  -1    2.61    1.45
  -9  11   0   28.65    3.77
  -9 -11   0   35.77    4.17
  -9 -11   0   26.74    3.11
  -9 -11   0   26.22    2.73
  -9  11   1   32.06    3.94
  -9 -11   1   30.18    3.14
  -9 -11   1   34.79    4.23
  -9 -11   1   32.07    3.27
  -9  11   2    2.75    1.78
  -9  11   2    4.82    2.04
  -9 -11   2    5.55    1.87
  -9 -11   2    4.24    1.29
  -9 -11   2    7.63    2.62
  -9  11   3   16.71    2.91
  -9  11   3   22.54    3.48
  -9 -11   3   21.35    3.40
  -9 -11   3   23.08    2.79
  -9  11   4   -0.66    1.48
  -9  11   4    2.41    1.84
  -9 -11   4    2.50    2.13
  -9  11   5    3.31    1.56
  -9  11   5    5.03    1.80
  -9 -11   5    4.86    2.08
  -9  11   6   24.94    3.03
  -9  11   6   30.01    3.64
  -9 -11   6   25.43    3.33
  -9  11   7   71.47    4.78
  -9 -11   7   59.98    4.77
  -9 -12  -5   20.04    2.09
  -9 -12  -4   25.51    2.64
  -9  12  -3   17.99    2.34
  -9 -12  -3   16.30    2.17
  -9  12  -2   19.05    2.51
  -9 -12  -2   17.48    2.35
  -9 -12  -2   19.71    2.43
  -9  12  -1   -0.11    1.15
  -9 -12  -1    0.36    1.13
  -9 -12  -1   -1.55    1.59
  -9  12   0   10.13    2.28
  -9 -12   0   16.01    2.18
  -9 -12   0   10.22    2.07
  -9  12   1   45.23    4.08
  -9 -12   1   51.66    4.21
  -9  12   2   39.43    3.80
  -9 -12   2   49.43    4.34
  -9  12   3    2.71    1.42
  -9  12   3    1.61    1.39
  -9 -12   3    0.25    1.49
  -9  12   4    4.78    1.42
  -9  12   4    8.38    1.69
  -9 -12   4    3.87    1.67
  -9  12   5   21.19    2.48
  -9  12   5   27.16    2.86
  -9 -12   5   22.21    2.72
  -9  13   0   32.50    2.70
  -9  13   1   20.93    2.19
  -9  13   2   14.46    1.81
  -8   0  -9   -0.21    2.37
  -8   0  -8  227.89   11.57
  -8   0  -7    3.90    2.34
  -8   0  -6   95.77    7.38
  -8   0  -5    0.36    2.53
  -8   0  -4  148.85    9.63
  -8   0  -3   -3.12    2.93
  -8   0  -2  195.95   11.27
  -8   0  -1   -1.23    3.32
  -8   0   0   61.25   16.80
  -8   0   0   86.95    7.29
  -8   0   1   -2.85    2.60
  -8   0   2  184.14   12.29
  -8   0   2  190.50   13.02
  -8   0   2  195.44   10.89
  -8   0   3   -0.36    2.39
  -8   0   3    0.11    2.75
  -8   0   3    0.40    2.61
  -8   0   4  208.90   13.25
  -8   0   4  211.67   14.55
  -8   0   4  201.01   11.07
  -8   0   5    1.42    2.35
  -8   0   5   -2.34    2.72
  -8   0   5    1.24    2.78
  -8   0   6   88.57    8.35
  -8   0   6  106.93    9.42
  -8   0   6   99.65    9.29
  -8   0   6  106.72   10.44
  -8   0   7    3.42    2.68
  -8   0   7   -3.00    3.39
  -8   0   7   -2.30    2.27
  -8   0   8   65.29    7.60
  -8   0   8   68.79    8.54
  -8   0   8   59.56    7.54
  -8   0   9    1.14    3.09
  -8   0   9    1.09    2.69
  -8   0   9   -3.07    2.79
  -8   0  10    0.25    2.88
  -8   0  10    3.71    2.66
  -8   0  10    3.53    3.15
  -8   0  11   -2.35    2.45
  -8   0  11    4.27    3.53
  -8   0  11   -2.01    2.70
  -8   0  12   17.79    3.46
  -8   0  12   17.60    4.05
  -8   0  13   -1.87    2.28
  -8   0  13   -3.21    2.66
  -8   0  14   72.55    6.09
  -8   0  14   80.70    6.73
  -8   0  15   20.92    3.36
  -8   1  -9    2.76    2.22
  -8   1  -8   23.14    4.04
  -8  -1  -8   29.37    3.97
  -8  -1  -7   24.95    4.05
  -8  -1  -6   94.69    7.37
  -8  -1  -5   32.89    4.64
  -8  -1  -4    8.78    6.74
  -8  -1  -4   10.04    3.22
  -8  -1  -3   12.61    3.50
  -8  -1  -2  206.55   11.49
  -8   1  -2  202.41   11.44
  -8  -1  -1   10.50    8.01
  -8  -1  -1   18.24    3.96
  -8   1  -1   18.49    3.68
  -8  -1   0  151.81    9.45
  -8   1   0  138.18    9.10
  -8  -1   1   25.52   13.60
  -8   1   1   21.82    3.84
  -8  -1   1   27.38    4.40
  -8   1   2  236.70   14.03
  -8  -1   2  235.80   14.07
  -8  -1   2  238.26   14.79
  -8   1   2  225.63   14.36
  -8   1   2  219.72   11.80
  -8  -1   2  225.64   12.03
  -8   1   3   78.36    7.81
  -8  -1   3   86.13    8.24
  -8   1   3   71.98    8.15
  -8  -1   3   76.30    8.65
  -8   1   3   71.55    6.49
  -8  -1   3   75.00    6.67
  -8   1   4    8.74    3.44
  -8  -1   4   11.11    3.81
  -8   1   4   11.43    3.46
  -8  -1   4   17.23    4.49
  -8  -1   4   13.94    3.25
  -8   1   4    7.54    2.74
  -8  -1   5    9.60    3.63
  -8   1   5    6.60    3.05
  -8   1   5   14.18    3.72
  -8  -1   5   13.52    4.54
  -8   1   5    7.29    3.50
  -8   1   5    7.08    2.66
  -8  -1   6   14.38    3.83
  -8   1   6   15.88    3.81
  -8   1   6   10.33    2.78
  -8  -1   6   15.67    4.51
  -8   1   6   19.70    5.07
  -8   1   7  110.56    9.61
  -8   1   7  125.06   10.11
  -8  -1   7  118.97   10.02
  -8   1   7  127.25   11.46
  -8   1   7  123.30   10.67
  -8  -1   7  117.22   11.50
  -8  -1   7  126.64    7.99
  -8   1   8    1.61    2.29
  -8  -1   8    0.10    2.45
  -8   1   8    0.13    2.72
  -8   1   8   -1.61    2.84
  -8  -1   8    5.38    3.75
  -8   1   9    5.66    2.90
  -8  -1   9   -1.62    3.37
  -8   1   9   -0.53    2.37
  -8   1   9   -0.78    2.88
  -8  -1   9   -1.34    2.86
  -8  -1  10   27.90    5.64
  -8   1  10   18.68    4.42
  -8   1  10   24.41    4.88
  -8   1  10   22.34    4.68
  -8  -1  10   20.99    5.65
  -8  -1  11    4.80    2.64
  -8   1  11    6.32    2.78
  -8   1  11    5.47    3.17
  -8   1  11    6.12    3.42
  -8  -1  11    3.99    2.35
  -8   1  12   95.90    7.07
  -8  -1  12  104.36    7.94
  -8   1  12  107.06    9.24
  -8  -1  12  105.78    9.46
  -8   1  12  112.61    9.41
  -8  -1  12  101.95    8.98
  -8   1  13   25.86    4.24
  -8   1  13   29.32    4.52
  -8  -1  13   26.24    4.48
  -8  -1  13   31.14    4.90
  -8  -1  14   54.76    5.34
  -8  -1  14   58.33    5.58
  -8   1  14   54.82    5.44
  -8   1  14   49.58    5.07
  -8   1  15   15.59    2.48
  -8  -1  15   14.61    1.97
  -8   2 -10   17.73    3.29
  -8  -2  -7  122.32    7.88
  -8  -2  -6    7.07    2.87
  -8  -2  -5  199.02   10.97
  -8  -2  -4   42.42   13.90
  -8  -2  -4   65.33    6.09
  -8  -2  -3   13.94    8.27
  -8  -2  -3    1.17    2.72
  -8  -2  -2    9.88    8.25
  -8  -2  -2    9.16    3.43
  -8  -2  -1  835.97   64.74
  -8  -2  -1  974.37   32.61
  -8  -2   0   55.63    5.97
  -8   2   0   56.65    5.83
  -8  -2   1   79.72   20.91
  -8  -2   1   84.87    8.03
  -8  -2   1   80.74    6.79
  -8   2   1   75.48    6.54
  -8   2   2   61.30    6.79
  -8  -2   2   61.47    6.94
  -8  -2   2   45.92   16.17
  -8   2   2   48.88    6.38
  -8  -2   2   57.81    7.32
  -8  -2   2   62.24    6.11
  -8   2   2   52.55    5.55
  -8  -2   3    3.54    2.90
  -8   2   3    5.98    2.93
  -8   2   3    0.50    2.67
  -8  -2   3    6.44    3.03
  -8   2   3    7.37    2.59
  -8  -2   3    4.37    3.47
  -8   2   4  103.90    8.70
  -8  -2   4  116.06    9.69
  -8   2   4  113.19    9.20
  -8   2   4  115.95   10.60
  -8  -2   4  109.64   10.37
  -8   2   4  101.49    7.13
  -8  -2   4  113.28    8.32
  -8   2   5   61.22    6.88
  -8  -2   5   71.31    7.66
  -8   2   5   71.73    7.27
  -8   2   5   65.85    8.20
  -8  -2   5   68.45    8.36
  -8  -2   5   61.16    6.64
  -8   2   6    0.91    2.11
  -8   2   6    2.39    1.84
  -8  -2   6    6.90    3.50
  -8  -2   6    5.28    2.97
  -8   2   6    6.90    3.50
  -8  -2   6    4.15    3.21
  -8  -2   6    5.81    2.61
  -8  -2   6    8.16    2.93
  -8  -2   7   46.37    6.25
  -8   2   7   39.03    5.61
  -8   2   7   32.53    5.18
  -8  -2   7   35.93    5.87
  -8   2   7   36.48    5.77
  -8  -2   7   41.29    6.89
  -8   2   7   36.01    6.47
  -8  -2   7   36.38    4.52
  -8   2   8   17.94    4.31
  -8  -2   8   19.75    4.64
  -8   2   8   18.59    4.17
  -8  -2   8   21.25    5.01
  -8   2   8   18.68    4.40
  -8  -2   8   24.05    5.49
  -8   2   8   22.76    5.28
  -8  -2   8   22.46    3.72
  -8  -2   9   68.55    7.99
  -8  -2   9   68.36    8.10
  -8   2   9   56.63    7.46
  -8   2   9   60.82    7.97
  -8  -2   9   60.30    8.20
  -8  -2  10    7.86    3.27
  -8   2  10    4.77    2.69
  -8   2  10   10.70    3.85
  -8   2  10   10.51    3.49
  -8  -2  10    4.55    3.17
  -8  -2  11   18.96    3.79
  -8   2  11   24.19    3.79
  -8  -2  11   21.24    4.82
  -8   2  11   21.89    4.58
  -8   2  11   24.22    4.88
  -8  -2  11   19.18    4.37
  -8  -2  12    8.54    2.85
  -8  -2  12    6.74    3.10
  -8  -2  12    3.04    2.72
  -8   2  12    7.04    2.93
  -8   2  12   12.16    3.91
  -8  -2  13   51.07    5.93
  -8   2  13   58.62    6.27
  -8  -2  13   54.69    6.04
  -8   2  14    2.86    1.83
  -8  -2  14    0.08    1.61
  -8   2  14    2.66    1.85
  -8   2  15    4.44    1.62
  -8  -2  15    5.02    1.65
  -8   3 -11   18.61    2.71
  -8  -3  -6  225.50   11.44
  -8  -3  -5    6.35    2.51
  -8  -3  -4   90.16    7.10
  -8  -3  -3  116.09   22.96
  -8  -3  -3  166.46   10.01
  -8  -3  -2  346.83   40.24
  -8  -3  -2  482.93   19.37
  -8  -3  -1   10.31    3.19
  -8  -3   0  126.15    9.96
  -8  -3   0  119.42    8.49
  -8  -3   1  138.75   10.66
  -8   3   1  124.86   10.24
  -8  -3   1  136.26    9.12
  -8   3   1  131.94    8.79
  -8   3   2  136.75   10.03
  -8  -3   2  138.66   10.58
  -8   3   2  126.02   10.50
  -8  -3   2  132.24    8.88
  -8   3   2  119.60    8.27
  -8   3   3    0.37    2.15
  -8  -3   3    1.75    2.37
  -8   3   3    8.49    3.37
  -8  -3   3    5.42    7.61
  -8   3   3    4.89    3.22
  -8  -3   3    4.25    2.94
  -8  -3   3    3.78    2.90
  -8   3   3   -0.19    2.41
  -8   3   4   46.80    5.89
  -8   3   4   35.18    5.22
  -8  -3   4   37.43    5.77
  -8  -3   4   50.44    7.26
  -8   3   4   42.03    6.29
  -8   3   4   40.01    4.51
  -8  -3   5  125.05   10.21
  -8   3   5  112.39    9.22
  -8   3   5  124.08    9.79
  -8   3   5  111.20   10.70
  -8  -3   5  129.03   11.78
  -8  -3   5  105.83    9.68
  -8  -3   5  123.91    9.87
  -8   3   6   26.21    4.55
  -8   3   6   28.22    4.91
  -8  -3   6   29.50    5.16
  -8  -3   6   36.94    6.54
  -8   3   6   31.28    5.68
  -8  -3   6   29.23    5.62
  -8  -3   6   27.75    4.05
  -8  -3   6   31.24    5.03
  -8   3   7   48.15    6.39
  -8   3   7   48.68    5.78
  -8  -3   7   55.43    6.96
  -8   3   7   61.17    8.06
  -8  -3   7   57.54    8.23
  -8   3   7   58.90    7.25
  -8  -3   7   57.67    6.55
  -8  -3   7   54.99    5.59
  -8  -3   8  123.01   10.38
  -8   3   8  115.03    9.59
  -8   3   8  102.55    8.58
  -8   3   8  102.90    9.72
  -8  -3   8  116.05   10.45
  -8   3   8  114.58   10.95
  -8  -3   8  113.55    7.71
  -8  -3   8  112.48    9.13
  -8  -3   9   77.52    8.61
  -8   3   9   65.79    7.05
  -8   3   9   70.75    7.54
  -8   3   9   73.75    8.36
  -8   3   9   68.80    8.34
  -8  -3   9   72.41    8.19
  -8  -3   9   74.72    9.04
  -8  -3   9   67.28    6.72
  -8  -3  10   46.59    6.55
  -8   3  10   41.85    6.45
  -8  -3  10   46.38    6.74
  -8  -3  10   51.97    7.40
  -8   3  10   41.75    6.32
  -8  -3  11   53.69    6.43
  -8   3  11   58.72    6.91
  -8  -3  11   45.21    6.35
  -8   3  11   56.03    7.07
  -8  -3  11   44.96    6.48
  -8  -3  12   13.39    3.31
  -8   3  12   17.59    3.73
  -8  -3  12   17.26    4.15
  -8   3  12   17.52    3.70
  -8  -3  12   17.72    4.06
  -8  -3  13    4.04    2.31
  -8  -3  13    0.93    2.27
  -8   3  13    4.31    2.50
  -8   3  13   -0.25    2.06
  -8  -3  14   26.12    2.62
  -8   3  14   26.87    3.37
  -8  -3  14   21.24    3.30
  -8   3  14   25.88    3.54
  -8  -3  15   10.97    2.02
  -8  -4  -6   89.90    6.67
  -8  -4  -5   19.68    3.80
  -8  -4  -4  236.81   12.17
  -8  -4  -3  149.35    9.53
  -8  -4  -2   84.78   19.98
  -8  -4  -2   78.94    6.69
  -8  -4  -1  366.93   18.04
  -8  -4  -1  352.19   16.13
  -8  -4   0   37.05    5.50
  -8  -4   0   36.49    5.18
  -8   4   1  215.79   12.81
  -8  -4   1  226.41   13.63
  -8   4   1  219.69   14.08
  -8   4   1  195.31   11.20
  -8  -4   1  216.82   11.95
  -8  -4   2  105.48    9.06
  -8   4   2   82.56    7.75
  -8   4   2   90.81    8.20
  -8  -4   2  108.99   10.14
  -8   4   2   87.83    9.09
  -8   4   2   93.28    7.08
  -8   4   3   54.64    6.52
  -8   4   3   47.56    5.82
  -8  -4   3   50.99    6.51
  -8  -4   3   52.53    7.32
  -8   4   3   52.59    6.90
  -8   4   3   52.38    5.44
  -8   4   4  236.61   14.25
  -8  -4   4  260.33   15.27
  -8   4   4  234.13   13.68
  -8   4   4  258.14   16.45
  -8  -4   4  255.66   16.76
  -8  -4   4  268.26   15.36
  -8   4   5  120.06    9.95
  -8   4   5   81.97    7.59
  -8  -4   5   94.09    8.93
  -8  -4   5   96.82    9.26
  -8   4   5   88.33    9.64
  -8  -4   5   91.19    9.90
  -8  -4   5   90.74    8.68
  -8  -4   5   82.22    6.95
  -8   4   6   41.65    5.89
  -8   4   6   35.56    5.04
  -8  -4   6   38.79    6.05
  -8   4   6   42.22    6.90
  -8  -4   6   44.99    6.51
  -8  -4   6   45.73    7.18
  -8  -4   6   44.03    5.24
  -8  -4   6   45.21    6.12
  -8   4   7   79.81    7.94
  -8  -4   7   72.17    8.06
  -8  -4   7   72.97    9.22
  -8  -4   7   75.11    8.58
  -8   4   7   66.89    8.50
  -8  -4   7   72.10    6.54
  -8  -4   8  102.19    9.69
  -8   4   8   97.26    9.04
  -8  -4   8  104.14   10.88
  -8   4   8   93.14    9.73
  -8  -4   8   91.85    9.41
  -8  -4   8   92.27    7.16
  -8  -4   8   91.01    8.32
  -8   4   9   17.77    4.20
  -8  -4   9   23.04    5.81
  -8   4   9   16.99    4.29
  -8   4   9   20.69    5.30
  -8  -4   9   16.88    4.60
  -8  -4   9   17.22    3.90
  -8  -4   9   17.59    3.28
  -8  -4  10   61.12    7.14
  -8  -4  10   58.29    7.79
  -8   4  10   61.96    7.68
  -8  -4  10   59.38    7.52
  -8   4  10   52.93    6.72
  -8  -4  10   58.49    6.14
  -8  -4  11   13.05    3.80
  -8   4  11   14.57    4.00
  -8  -4  11    9.02    3.59
  -8   4  11   11.90    4.10
  -8  -4  11   12.11    4.18
  -8  -4  11    9.98    2.62
  -8  -4  12    2.26    2.25
  -8  -4  12    1.07    2.43
  -8  -4  12   -0.74    2.19
  -8   4  12    3.80    2.33
  -8   4  12    2.18    2.47
  -8  -4  13    8.14    2.76
  -8   4  13    5.77    2.11
  -8   4  13   10.13    2.71
  -8  -4  13    6.29    2.73
  -8   4  14   43.00    3.66
  -8  -4  14   44.44    4.59
  -8  -5  -5    8.20    3.17
  -8  -5  -4   69.52    6.26
  -8  -5  -3   16.54    3.69
  -8  -5  -3   19.46    3.89
  -8  -5  -2   25.05    4.59
  -8  -5  -2   25.53    4.42
  -8  -5  -1  180.58   11.87
  -8  -5  -1  194.95   11.22
  -8  -5   0  419.75   19.84
  -8   5   0  405.89   19.34
  -8  -5   1   36.82    5.28
  -8   5   1   35.49    5.44
  -8   5   1   32.57    5.32
  -8   5   2  173.51   11.43
  -8  -5   2  210.89   13.14
  -8   5   2  205.91   12.82
  -8   5   2  179.99   13.39
  -8  -5   2  217.98   14.83
  -8   5   2  178.89   10.36
  -8  -5   3  339.55   17.90
  -8   5   3  351.96   18.01
  -8   5   3  319.74   16.28
  -8   5   3  350.25   19.74
  -8  -5   3  344.58   19.95
  -8  -5   3  387.53   19.04
  -8  -5   4  114.66    9.76
  -8   5   4  106.40    9.34
  -8  -5   4  108.11    9.58
  -8   5   4  111.45   10.66
  -8  -5   4  118.70   11.33
  -8  -5   4  111.69    9.56
  -8  -5   4  111.81    8.33
  -8   5   5    3.01    2.15
  -8  -5   5    3.58    2.83
  -8   5   5    7.29    3.56
  -8  -5   5    4.49    3.04
  -8  -5   5    6.98    3.70
  -8  -5   5    5.83    2.82
  -8  -5   5   10.78    3.60
  -8  -5   6   70.00    7.96
  -8   5   6   70.23    7.47
  -8   5   6   69.72    8.57
  -8  -5   6   68.06    8.63
  -8  -5   6   74.48    6.82
  -8  -5   6   74.13    7.51
  -8   5   7   -0.82    2.58
  -8  -5   7   -0.25    2.98
  -8   5   7   -0.16    2.82
  -8  -5   7    2.84    3.32
  -8  -5   7    2.25    2.95
  -8  -5   7    2.82    2.74
  -8   5   8   40.94    5.71
  -8  -5   8   40.27    6.68
  -8  -5   8   37.70    6.85
  -8   5   8   35.48    6.02
  -8  -5   8   33.24    4.62
  -8  -5   8   50.45    6.37
  -8   5   9   52.08    6.35
  -8  -5   9   49.11    6.64
  -8  -5   9   49.29    7.54
  -8   5   9   54.38    7.39
  -8  -5   9   52.33    5.06
  -8  -5   9   52.27    6.07
  -8   5  10   15.28    3.74
  -8  -5  10   18.82    4.22
  -8   5  10   22.87    4.75
  -8   5  10   16.70    4.40
  -8  -5  10   13.21    3.92
  -8  -5  10   16.04    3.57
  -8  -5  10   20.14    2.88
  -8  -5  11   -0.36    2.29
  -8  -5  11    3.20    2.52
  -8   5  11    4.77    2.62
  -8   5  11    2.71    2.39
  -8  -5  11   -0.25    3.05
  -8  -5  11    0.30    2.03
  -8   5  12   16.54    3.69
  -8   5  12   14.59    3.31
  -8  -5  12   17.74    2.80
  -8  -5  13   22.60    3.55
  -8   5  13   14.34    2.75
  -8   5  13   14.89    2.72
  -8  -5  13   13.30    2.99
  -8   6 -12   41.93    3.41
  -8  -6  -2   89.56    7.87
  -8   6  -2   93.04    8.31
  -8  -6  -1  261.23   14.33
  -8   6  -1  247.28   14.62
  -8   6   0   94.75    8.63
  -8  -6   0   90.41    8.09
  -8   6   1   88.56    8.39
  -8  -6   1   86.67    8.08
  -8   6   1   82.39    8.82
  -8   6   2   28.93    4.87
  -8  -6   2   25.25    4.43
  -8  -6   2   25.89    5.39
  -8   6   2   17.76    4.22
  -8  -6   2   27.41    4.51
  -8   6   2   26.66    4.13
  -8  -6   3    3.85    2.57
  -8   6   3    1.64    2.49
  -8  -6   3    5.65    2.98
  -8   6   3    5.50    3.27
  -8  -6   3    6.28    3.10
  -8  -6   4   17.24    4.23
  -8   6   4   21.83    4.56
  -8  -6   4   15.78    3.96
  -8   6   4   21.11    5.07
  -8  -6   4   15.92    4.59
  -8  -6   4   20.42    3.89
  -8  -6   4   27.36    5.10
  -8   6   5    5.34    2.44
  -8  -6   5    5.78    3.50
  -8  -6   5   13.14    4.27
  -8  -6   5    4.59    3.16
  -8   6   5   10.36    3.81
  -8  -6   5    6.71    2.50
  -8  -6   5    7.39    3.16
  -8  -6   6   11.02    4.06
  -8   6   6    5.51    2.82
  -8   6   6    1.60    2.62
  -8  -6   6    2.92    2.92
  -8  -6   6    7.27    3.60
  -8  -6   6   11.79    3.51
  -8  -6   6    7.11    3.06
  -8   6   7   30.14    5.06
  -8  -6   7   30.05    5.60
  -8  -6   7   37.23    6.49
  -8   6   7   41.05    6.67
  -8  -6   7   40.21    5.24
  -8  -6   7   45.00    6.29
  -8   6   8   19.65    4.28
  -8  -6   8   19.09    4.83
  -8   6   8   18.85    4.32
  -8  -6   8   16.89    4.86
  -8  -6   8   20.14    4.13
  -8  -6   8   25.77    4.13
  -8   6   9    1.76    2.01
  -8  -6   9   -1.47    2.87
  -8   6   9   -3.14    3.49
  -8  -6   9   -0.08    3.09
  -8  -6   9    0.66    2.07
  -8  -6   9    2.67    2.81
  -8  -6  10    7.89    3.06
  -8   6  10    6.68    2.77
  -8   6  10    9.29    3.65
  -8  -6  10    5.47    2.46
  -8  -6  11   22.67    4.02
  -8  -6  11   19.11    4.00
  -8   6  11   21.01    4.11
  -8  -6  11   18.51    4.63
  -8   6  11   20.04    4.12
  -8  -6  11   18.67    3.35
  -8   6  12   26.47    4.00
  -8   6  12   25.72    4.09
  -8  -6  12   30.19    4.60
  -8  -6  12   31.96    3.77
  -8   6  13   27.62    3.48
  -8   6  13   31.73    3.60
  -8   7 -12   28.80    2.61
  -8   7  -4  230.11   14.06
  -8  -7  -4  261.32   12.04
  -8   7  -3   62.33    6.84
  -8  -7  -3   66.75    5.95
  -8   7  -2    4.76    2.46
  -8  -7  -2    2.55    2.17
  -8   7  -1   60.49    6.83
  -8  -7  -1   57.42    5.71
  -8  -7   0  121.84    9.26
  -8   7   0  118.84    9.89
  -8  -7   0  119.46    8.41
  -8   7   1   -1.56    2.88
  -8  -7   1    2.51    2.59
  -8   7   1   -6.39    3.30
  -8  -7   1    1.52    2.35
  -8   7   2   39.71    5.83
  -8  -7   2   37.68    5.54
  -8   7   2   30.54    5.62
  -8  -7   2   34.14    6.06
  -8  -7   2   38.71    5.19
  -8  -7   2   37.83    5.90
  -8   7   3    2.38    2.38
  -8  -7   3    6.70    2.85
  -8   7   3    5.67    3.02
  -8  -7   3    2.77    2.86
  -8  -7   3   -0.40    2.87
  -8  -7   4  344.83   18.02
  -8   7   4  344.85   18.29
  -8   7   4  337.69   19.72
  -8  -7   4  386.12   19.26
  -8  -7   4  353.89   16.42
  -8  -7   5   13.64    3.79
  -8   7   5   16.17    3.92
  -8   7   5   21.15    5.05
  -8  -7   5   22.15    4.90
  -8  -7   6   15.01    4.28
  -8   7   6   23.10    4.63
  -8  -7   6   21.87    4.81
  -8   7   6   26.94    5.80
  -8  -7   6   25.91    5.02
  -8  -7   6   25.25    4.63
  -8  -7   7    2.53    2.82
  -8   7   7    1.31    2.10
  -8  -7   7    7.11    3.78
  -8   7   7    2.97    2.95
  -8  -7   7    4.30    2.90
  -8  -7   7    1.73    2.62
  -8  -7   8   21.06    4.64
  -8   7   8   13.38    3.52
  -8   7   8   15.73    4.27
  -8  -7   8   25.87    5.22
  -8  -7   8   14.28    3.71
  -8  -7   8   21.53    3.74
  -8  -7   9   27.98    4.52
  -8   7   9   24.81    4.48
  -8   7   9   28.16    5.02
  -8  -7   9   26.79    5.12
  -8  -7   9   23.19    5.20
  -8  -7   9   22.67    4.24
  -8  -7   9   20.21    3.35
  -8  -7  10   11.77    3.23
  -8   7  10   12.61    3.26
  -8   7  10   16.51    4.04
  -8  -7  10    9.43    3.62
  -8  -7  10   10.31    3.09
  -8   7  11   53.71    5.86
  -8   7  11   44.67    5.06
  -8  -7  11   50.55    5.14
  -8   7  12   27.35    3.74
  -8   7  12   21.91    3.41
  -8  -7  13    9.90    2.39
  -8   8  -5   26.95    4.81
  -8   8  -4   88.39    8.29
  -8   8  -3   34.85    5.31
  -8  -8  -3   40.20    4.44
  -8   8  -2   18.36    4.25
  -8  -8  -2   14.72    3.05
  -8   8  -1  101.90    9.09
  -8  -8  -1   96.69    7.39
  -8   8   0  121.15   10.13
  -8   8   0  128.34   10.93
  -8  -8   0  122.40    8.44
  -8   8   1   30.02    4.96
  -8   8   1   28.55    5.52
  -8  -8   1   34.56    5.49
  -8  -8   1   34.02    4.64
  -8  -8   2    8.03    3.02
  -8   8   2   13.78    3.81
  -8   8   2   19.26    5.17
  -8  -8   2   12.44    3.66
  -8  -8   2   15.65    3.98
  -8  -8   3   44.81    5.82
  -8   8   3   41.30    6.01
  -8   8   3   37.11    6.15
  -8  -8   3   45.12    5.54
  -8  -8   3   47.30    6.67
  -8   8   4   69.98    7.65
  -8  -8   4   61.82    6.88
  -8   8   4   78.62    8.93
  -8  -8   4   85.35    7.60
  -8  -8   4   73.69    7.87
  -8  -8   5   20.53    4.30
  -8   8   5   14.96    3.59
  -8   8   5   18.11    4.59
  -8  -8   5   18.24    4.02
  -8  -8   5   11.29    3.57
  -8  -8   6   25.60    4.51
  -8   8   6   36.04    5.47
  -8   8   6   32.98    6.19
  -8  -8   6   34.53    4.90
  -8  -8   6   37.90    5.61
  -8   8   7   29.16    4.78
  -8  -8   7   20.15    3.94
  -8   8   7   31.63    5.74
  -8  -8   7   29.18    4.96
  -8  -8   7   31.13    4.24
  -8  -8   8   58.98    6.27
  -8   8   8   58.84    6.46
  -8   8   8   61.75    7.48
  -8  -8   8   65.63    5.60
  -8  -8   8   61.21    6.76
  -8   8   9   13.40    3.41
  -8  -8   9   11.39    2.84
  -8   8   9    7.86    3.00
  -8  -8   9   13.46    3.44
  -8   8  10   22.01    3.76
  -8  -8  10   19.43    4.33
  -8   8  10   21.42    3.79
  -8   8  10   20.92    3.54
  -8  -8  10   18.38    3.48
  -8   8  11   44.17    4.81
  -8   8  11   35.23    4.21
  -8  -8  11   37.37    4.18
  -8   8  12    2.44    1.39
  -8   8  12    2.36    1.47
  -8  -8  12    0.48    1.37
  -8  -9 -11   16.74    1.88
  -8   9  -6   14.65    3.24
  -8   9  -5   12.78    3.02
  -8   9  -4   26.02    4.52
  -8   9  -3   31.40    5.10
  -8  -9  -3   33.07    4.04
  -8   9  -2   19.14    4.03
  -8  -9  -2   19.68    3.65
  -8   9  -1   85.06    8.29
  -8  -9  -1   95.44    8.82
  -8  -9  -1   86.12    6.90
  -8   9   0   59.39    6.95
  -8   9   0   59.61    7.52
  -8  -9   0   58.10    5.79
  -8   9   1   41.47    5.92
  -8   9   1   37.96    6.69
  -8  -9   1   47.15    5.38
  -8  -9   1   49.43    6.27
  -8  -9   1   47.63    5.33
  -8   9   2   13.71    3.65
  -8   9   2   12.01    4.24
  -8  -9   2   15.06    3.79
  -8  -9   2   10.42    2.66
  -8  -9   2   14.69    3.75
  -8   9   3   67.06    7.29
  -8   9   3   74.33    8.81
  -8  -9   3   70.42    7.59
  -8  -9   3   59.09    5.54
  -8  -9   3   70.07    6.78
  -8   9   4   40.45    5.86
  -8  -9   4   23.05    5.19
  -8   9   4   34.90    6.30
  -8  -9   4   37.73    5.37
  -8  -9   4   28.08    5.02
  -8  -9   5   57.75    6.23
  -8   9   5   55.92    6.74
  -8  -9   5   57.38    7.81
  -8   9   5   55.19    7.54
  -8  -9   5   64.05    7.25
  -8  -9   5   68.92    6.40
  -8  -9   6    2.46    1.90
  -8   9   6    3.99    2.54
  -8  -9   6    0.76    2.89
  -8   9   6    3.54    2.70
  -8  -9   6    4.63    3.07
  -8  -9   6    2.68    2.79
  -8  -9   7   -1.73    2.04
  -8   9   7    2.94    2.00
  -8  -9   7    2.30    2.91
  -8   9   7   -0.25    2.53
  -8  -9   7   -2.89    2.25
  -8  -9   7    2.92    2.89
  -8   9   8   -0.07    1.83
  -8  -9   8   -0.44    1.77
  -8   9   8    5.39    2.64
  -8  -9   8    2.52    2.65
  -8   9   9  101.87    7.78
  -8   9   9  115.75    8.91
  -8  -9   9  107.33    8.02
  -8   9  10    6.07    1.97
  -8   9  10    9.27    2.69
  -8   9  10    7.64    2.25
  -8  -9  10    6.17    2.34
  -8   9  11   10.38    2.38
  -8  -9  11   10.88    2.34
  -8 -10 -10   12.22    1.73
  -8  10  -7   49.30    4.64
  -8  10  -6    3.80    1.76
  -8  10  -5   68.46    6.30
  -8  10  -4   43.97    5.30
  -8 -10  -4   42.35    5.08
  -8  10  -3   31.60    4.71
  -8 -10  -3   28.96    4.75
  -8  10  -2   10.97    3.18
  -8 -10  -2    9.33    2.83
  -8  10  -1    9.73    3.05
  -8 -10  -1    9.58    3.33
  -8 -10  -1   15.07    3.30
  -8  10   0   34.08    5.30
  -8  10   0   35.86    5.47
  -8 -10   0   36.86    5.56
  -8 -10   0   32.86    4.66
  -8 -10   0   38.04    4.72
  -8  10   1   72.29    7.36
  -8  10   1   67.49    8.21
  -8 -10   1   71.69    6.43
  -8 -10   1   79.44    6.62
  -8 -10   1   78.62    7.61
  -8  10   2   19.85    4.15
  -8  10   2   29.33    5.80
  -8 -10   2   26.00    4.35
  -8 -10   2   17.30    3.18
  -8 -10   2   23.82    4.57
  -8  10   3   32.33    4.83
  -8  10   3   23.35    4.84
  -8 -10   3   30.12    3.81
  -8 -10   3   36.66    4.55
  -8 -10   3   34.84    5.27
  -8  10   4   20.03    4.22
  -8  10   4   26.31    5.22
  -8 -10   4   28.48    4.27
  -8 -10   4   31.64    4.89
  -8  10   5   41.08    5.52
  -8  10   5   46.77    6.30
  -8 -10   5   49.45    5.79
  -8 -10   5   45.46    4.94
  -8  10   6   51.87    6.01
  -8  10   6   55.44    6.81
  -8 -10   6   59.29    5.38
  -8 -10   6   61.92    6.59
  -8  10   7   68.06    6.41
  -8  10   7   76.35    7.53
  -8 -10   7   80.39    7.07
  -8  10   8   18.33    3.34
  -8  10   8   22.33    4.06
  -8 -10   8   16.15    3.21
  -8  10   9   20.17    3.21
  -8  10   9   28.31    4.12
  -8 -10   9   22.26    3.52
  -8  10  10   16.79    2.86
  -8 -10  10   19.80    3.02
  -8 -11  -9    1.47    0.91
  -8 -11  -8   28.37    2.95
  -8  11  -7    6.70    2.13
  -8 -11  -7    7.13    1.95
  -8  11  -6   35.12    3.93
  -8 -11  -6   32.21    3.74
  -8 -11  -6   45.19    4.54
  -8  11  -5    4.11    1.84
  -8 -11  -5    6.25    2.07
  -8 -11  -5    7.14    2.37
  -8  11  -4   73.61    6.54
  -8 -11  -4   73.00    6.13
  -8 -11  -4   80.45    6.64
  -8  11  -3   34.20    4.66
  -8 -11  -3   38.02    4.94
  -8 -11  -3   39.25    4.62
  -8  11  -2   26.59    4.20
  -8 -11  -2   24.54    3.77
  -8 -11  -2   27.15    4.29
  -8  11  -1    6.61    2.93
  -8 -11  -1    6.60    2.42
  -8 -11  -1    5.58    2.05
  -8 -11  -1    6.63    2.65
  -8  11   0  195.63   12.10
  -8  11   0  205.92   12.38
  -8 -11   0  236.25   12.69
  -8 -11   0  212.84   10.13
  -8 -11   0  207.44   11.23
  -8  11   1    1.19    2.07
  -8  11   1    3.73    2.17
  -8 -11   1    1.11    1.63
  -8 -11   1    2.98    2.35
  -8 -11   1    2.75    2.15
  -8  11   2   11.20    3.15
  -8  11   2   17.20    4.20
  -8 -11   2    9.62    2.25
  -8 -11   2   17.56    3.41
  -8 -11   2    8.95    3.20
  -8  11   3   31.77    4.78
  -8  11   3   33.29    5.37
  -8 -11   3   30.84    3.62
  -8 -11   3   32.39    3.93
  -8 -11   3   33.04    4.69
  -8  11   4  107.25    8.29
  -8  11   4  112.21    9.49
  -8 -11   4  124.34    8.97
  -8 -11   4  120.12    7.32
  -8  11   5   24.81    4.01
  -8  11   5   20.15    4.18
  -8 -11   5   21.44    3.76
  -8 -11   5   27.10    3.57
  -8  11   6   13.58    2.99
  -8  11   6   14.18    3.39
  -8 -11   6   13.17    2.95
  -8  11   7   20.72    3.32
  -8  11   7   29.64    4.33
  -8 -11   7   24.17    3.61
  -8  11   8    8.36    2.19
  -8  11   8   13.42    2.91
  -8 -11   8    7.22    2.49
  -8  11   9    5.29    1.65
  -8  11   9    2.13    1.62
  -8 -11   9    3.32    1.52
  -8 -11  10   11.76    1.92
  -8 -12  -8    5.14    1.07
  -8 -12  -7    7.80    1.70
  -8  12  -6    5.90    1.55
  -8 -12  -6    8.50    1.89
  -8  12  -5   26.63    3.41
  -8 -12  -5   37.13    3.80
  -8  12  -4   49.17    4.83
  -8 -12  -4   58.38    4.99
  -8  12  -3   21.69    3.52
  -8 -12  -3   21.63    3.16
  -8 -12  -3   17.10    2.66
  -8  12  -2   43.70    4.85
  -8 -12  -2   50.48    4.80
  -8 -12  -2   44.14    4.40
  -8  12  -1   10.70    2.82
  -8 -12  -1   13.96    2.98
  -8 -12  -1   12.32    2.55
  -8  12   0   14.06    3.33
  -8  12   0   15.19    2.87
  -8 -12   0   15.54    2.83
  -8 -12   0   19.75    3.55
  -8  12   1   60.22    5.91
  -8  12   1   59.05    5.79
  -8 -12   1   68.21    5.86
  -8 -12   1   61.21    5.11
  -8  12   2   17.14    3.44
  -8  12   2   17.96    3.59
  -8 -12   2   12.90    2.28
  -8 -12   2   15.21    3.12
  -8  12   3    6.72    2.28
  -8  12   3    3.52    2.32
  -8 -12   3    5.11    2.19
  -8  12   4   32.32    4.21
  -8  12   4   41.43    4.99
  -8 -12   4   37.31    4.47
  -8  12   5   38.57    4.41
  -8  12   5   45.71    5.14
  -8 -12   5   44.74    4.63
  -8  12   6    6.10    1.85
  -8  12   6    8.09    2.56
  -8 -12   6    5.75    2.39
  -8  12   7   23.00    3.05
  -8  12   7   30.78    3.91
  -8 -12   7   25.80    3.34
  -8  12   8   32.91    3.12
  -8  12   8   36.50    3.68
  -8 -12   8   27.35    3.14
  -8 -13  -6   12.24    1.69
  -8  13  -5   13.26    2.01
  -8 -13  -5   18.62    2.32
  -8  13  -4   18.50    2.72
  -8 -13  -4   24.44    2.79
  -8  13  -3   18.09    2.76
  -8 -13  -3   21.19    2.75
  -8  13  -2   26.65    3.35
  -8 -13  -2   29.17    3.24
  -8  13  -1    1.88    1.54
  -8 -13  -1    3.47    1.61
  -8 -13  -1    3.86    1.60
  -8  13   0   52.19    4.84
  -8 -13   0   48.62    4.05
  -8 -13   0   49.53    4.14
  -8  13   1   22.81    3.66
  -8  13   1   26.83    3.43
  -8 -13   1   24.68    2.89
  -8 -13   1   28.87    3.28
  -8  13   2   27.80    3.52
  -8  13   2   29.54    3.73
  -8 -13   2   28.47    3.29
  -8  13   3   68.02    5.44
  -8  13   3   76.71    5.98
  -8 -13   3   69.67    5.11
  -8  13   4    0.38    1.43
  -8  13   4    2.02    1.85
  -8 -13   4    2.77    1.56
  -8  13   5   65.34    4.82
  -8  13   5   75.43    5.50
  -8 -13   5   62.49    4.62
  -8  13   6   16.24    2.25
  -8  13   6   18.97    2.72
  -8 -13   6   12.38    2.17
  -8 -14  -4    2.54    0.96
  -8  14  -3   54.84    3.75
  -8 -14  -3   63.95    3.80
  -8  14  -2    2.68    1.16
  -8 -14  -2    2.69    1.04
  -8  14  -1   31.48    3.09
  -8  14   0   12.36    2.07
  -8  14   1   17.75    2.41
  -8  14   2   21.58    2.59
  -8  14   3    0.92    0.93
  -8  14   4   26.62    2.43
  -7   0  -4   11.20    8.56
  -7   0  -2    0.93    4.76
  -7   0  -1  631.20   50.08
  -7   0   0    2.82    5.73
  -7   0   1  310.68   34.30
  -7   0   2    0.26    5.40
  -7   0   4    1.00    2.30
  -7   0   4   -1.25    2.56
  -7   0   5    1.48    1.99
  -7   0   5    4.34    3.01
  -7   0   5    0.40    2.17
  -7   0   6    1.08    2.38
  -7   0   6   -3.94    3.25
  -7   0   6   -2.40    3.01
  -7   0   6    1.26    3.19
  -7   0   7   56.59    6.63
  -7   0   7   48.13    6.08
  -7   0   7   51.19    6.98
  -7   0   7   50.94    7.36
  -7   0   8    2.16    2.25
  -7   0   8   -0.41    2.35
  -7   0   8   -2.17    2.93
  -7   0   9    9.90    3.60
  -7   0   9   11.54    3.77
  -7   0   9   12.04    4.11
  -7   0  10    0.06    2.61
  -7   0  10    1.65    3.01
  -7   0  10    1.98    2.48
  -7   0  11   20.71    4.32
  -7   0  11   21.76    5.14
  -7   0  11   28.40    5.82
  -7   0  11   23.33    4.57
  -7   0  12   -2.99    2.17
  -7   0  12    0.57    2.88
  -7   0  13   54.05    6.58
  -7   0  13   57.94    7.17
  -7   0  14    1.33    2.44
  -7   0  15  171.67   10.46
  -7   0  16   -0.71    1.35
  -7   0  16   -0.59    1.34
  -7  -1  -7   60.01    5.45
  -7  -1  -6  137.43    8.67
  -7  -1  -5   42.57    6.83
  -7  -1  -4  204.78   27.83
  -7  -1  -4  198.07   10.49
  -7  -1  -3   66.04   15.47
  -7  -1  -2    0.94    6.37
  -7  -1  -1    2.78    6.44
  -7  -1   0  133.68   22.25
  -7  -1   1   86.65   18.45
  -7  -1   2  233.78   29.84
  -7  -1   3   10.49    8.88
  -7  -1   4    3.45    2.06
  -7   1   4    7.69    3.04
  -7  -1   4    9.27    8.52
  -7   1   4    2.93    2.51
  -7  -1   4    1.96    2.66
  -7   1   5   19.63    3.97
  -7  -1   5   19.38    4.11
  -7   1   5   13.66    3.43
  -7   1   5   17.23    4.69
  -7  -1   5   16.73    3.72
  -7  -1   5   14.45    4.34
  -7  -1   5   21.29    3.76
  -7  -1   6   51.18    6.36
  -7  -1   6   65.47    7.12
  -7   1   6   64.31    6.86
  -7   1   6   61.36    6.78
  -7  -1   6   63.10    7.50
  -7   1   6   59.70    7.58
  -7  -1   6   64.95    8.16
  -7  -1   7   49.59    6.32
  -7   1   7   45.41    5.98
  -7   1   7   38.04    5.49
  -7  -1   7   42.05    6.54
  -7   1   7   38.92    6.27
  -7  -1   7   33.00    6.26
  -7  -1   8   39.41    6.40
  -7   1   8   23.29    4.42
  -7   1   8   25.37    4.82
  -7  -1   8   26.14    5.45
  -7  -1   8   27.57    5.73
  -7   1   8   26.53    5.18
  -7   1   9   87.93    8.57
  -7  -1   9   99.54    9.27
  -7   1   9   91.29    9.02
  -7   1   9   89.63    9.91
  -7  -1   9   89.60    9.85
  -7   1   9   96.18    9.84
  -7  -1   9   95.94    9.78
  -7   1  10   30.78    6.03
  -7  -1  10   28.16    6.02
  -7  -1  10   27.08    5.66
  -7   1  10   25.85    5.32
  -7  -1  11   41.73    5.88
  -7   1  11   45.01    5.89
  -7  -1  11   38.40    6.49
  -7   1  11   39.64    6.42
  -7  -1  11   41.61    6.63
  -7   1  11   47.14    7.30
  -7   1  11   44.11    6.08
  -7   1  12   26.80    4.28
  -7  -1  12   23.15    4.34
  -7   1  12   25.94    5.08
  -7   1  12   27.67    5.36
  -7  -1  12   28.49    5.97
  -7   1  12   26.90    4.71
  -7  -1  13   -3.38    3.22
  -7   1  13   -3.85    2.78
  -7   1  13    0.58    2.45
  -7   1  14  119.29    8.64
  -7  -1  14  109.22    8.57
  -7   1  14  133.00   10.00
  -7   1  15   14.44    3.03
  -7  -1  15   19.63    3.65
  -7  -1  16   35.33    3.76
  -7   1  16   35.45    2.96
  -7   1  16   40.81    4.19
  -7  -2  -6   38.08   15.81
  -7  -2  -6   50.44    5.26
  -7  -2  -5   54.48   15.23
  -7  -2  -5   58.22    5.62
  -7  -2  -4  169.40   25.84
  -7  -2  -4  168.62    9.61
  -7  -2  -3   18.89    3.96
  -7  -2  -2   34.91   12.11
  -7  -2  -1  173.14   25.82
  -7  -2   0   29.02   10.60
  -7  -2   1   73.74   16.93
  -7  -2   2   18.71    9.70
  -7  -2   3   25.52    4.48
  -7  -2   3   26.47    3.64
  -7  -2   4  156.42   10.82
  -7   2   4  145.81   10.15
  -7  -2   4  131.35   22.87
  -7   2   4  102.26   17.79
  -7   2   4  151.13   11.74
  -7  -2   4  158.46   11.98
  -7  -2   4  141.41    9.89
  -7  -2   4  150.72    8.90
  -7  -2   5    9.71    2.89
  -7   2   5    9.21    2.94
  -7   2   5    4.57    2.82
  -7  -2   5   16.87    9.27
  -7   2   5    3.10    4.07
  -7  -2   5    9.08    2.83
  -7   2   5   13.01    3.94
  -7  -2   5    8.10    3.78
  -7  -2   5    9.07    3.23
  -7   2   6  387.96   19.11
  -7  -2   6  408.51   19.76
  -7   2   6  385.44   18.45
  -7  -2   6  382.64   20.53
  -7  -2   6  407.47   21.76
  -7   2   6  396.17   21.20
  -7  -2   6  408.07   18.66
  -7   2   7   69.10    7.09
  -7   2   7   66.49    7.32
  -7  -2   7   70.35    7.68
  -7  -2   7   50.05   14.91
  -7  -2   7   71.29    8.58
  -7  -2   7   69.32    8.24
  -7   2   7   64.08    8.28
  -7  -2   7   64.47    6.50
  -7  -2   7   58.32    5.60
  -7   2   8   24.23    4.84
  -7   2   8   23.27    4.48
  -7  -2   8   28.80    5.02
  -7   2   8   32.65    5.93
  -7  -2   8   27.37    5.63
  -7  -2   8   29.37    5.41
  -7  -2   9   79.49    8.75
  -7   2   9   77.36    8.23
  -7   2   9   77.14    7.86
  -7  -2   9   90.50    9.65
  -7   2   9   83.51    9.74
  -7  -2   9   85.59    9.86
  -7   2  10  155.83   11.63
  -7   2  10  185.38   14.12
  -7  -2  10  177.47   13.96
  -7  -2  10  184.32   13.96
  -7   2  10  177.89   12.24
  -7   2  11    3.56    2.40
  -7  -2  11    0.49    2.71
  -7   2  11    1.97    2.73
  -7   2  11    8.10    3.41
  -7   2  11   -2.96    2.24
  -7   2  12   69.27    6.38
  -7  -2  12   88.40    8.07
  -7   2  12   82.76    8.64
  -7  -2  12   79.08    8.72
  -7  -2  12   83.66    8.72
  -7   2  12   82.16    8.99
  -7   2  12   79.04    7.81
  -7  -2  13   -0.45    2.63
  -7  -2  13    1.63    2.59
  -7   2  13    5.52    2.93
  -7   2  13    2.57    2.46
  -7  -2  13    3.04    2.68
  -7   2  13    1.33    2.17
  -7  -2  14   -2.08    2.39
  -7   2  14    0.45    2.34
  -7   2  14    6.20    2.42
  -7  -2  14    0.60    2.12
  -7  -2  14   -0.11    1.95
  -7  -2  15    1.05    1.73
  -7  -2  16   -0.62    1.45
  -7   2  16    3.39    1.32
  -7   2  16    1.92    1.50
  -7  -2  16    4.57    1.33
  -7  -3  -6    3.75    9.64
  -7  -3  -6   28.74    4.79
  -7  -3  -5    3.33    2.93
  -7  -3  -4   98.92   20.23
  -7  -3  -4  116.43    7.79
  -7  -3  -3   13.50    7.77
  -7  -3  -3   30.73    4.21
  -7  -3  -2  243.78   11.97
  -7  -3   1   77.97    6.49
  -7  -3   2  291.85   15.44
  -7  -3   2  296.17   13.63
  -7  -3   3    8.20    2.97
  -7   3   3    7.59    2.08
  -7  -3   3   19.56   10.54
  -7   3   3    8.82    3.00
  -7  -3   3    7.75    3.16
  -7  -3   3   10.53    2.88
  -7   3   4   72.86    7.11
  -7  -3   4   67.82    7.17
  -7   3   4   68.48    6.72
  -7  -3   4   46.52   14.81
  -7   3   4   52.58   13.17
  -7  -3   4   71.19    8.04
  -7  -3   4   74.80    8.00
  -7   3   4   57.81    7.27
  -7  -3   4   67.20    6.89
  -7   3   5  268.39   14.82
  -7  -3   5  265.77   15.14
  -7   3   5  244.73   13.84
  -7   3   5  220.32   27.38
  -7  -3   5  255.54   15.50
  -7   3   5  260.61   16.35
  -7  -3   5  256.23   16.46
  -7  -3   5  253.79   14.29
  -7   3   6  115.39    9.63
  -7  -3   6  113.24    9.82
  -7   3   6  106.99    8.73
  -7   3   6   91.11   17.54
  -7   3   6  116.14   10.76
  -7  -3   6  120.59   11.39
  -7  -3   6  107.45    9.85
  -7  -3   6  111.62    9.09
  -7  -3   6  110.86    7.68
  -7   3   7  170.34   11.45
  -7  -3   7  201.86   13.27
  -7   3   7  178.02   12.50
  -7   3   7  191.50   26.24
  -7  -3   7  184.16   14.56
  -7  -3   7  197.57   14.01
  -7   3   7  199.22   14.48
  -7  -3   7  198.51   12.43
  -7  -3   7  176.04   10.10
  -7   3   8   28.96    4.76
  -7   3   8   32.56    5.22
  -7  -3   8   39.15    6.20
  -7  -3   8   29.46   13.67
  -7  -3   8   38.26    6.43
  -7  -3   8   44.92    7.34
  -7   3   8   33.60    6.13
  -7  -3   8   33.83    5.29
  -7  -3   8   36.26    4.43
  -7  -3   9   78.30    8.87
  -7   3   9   72.81    7.87
  -7  -3   9   79.66    9.19
  -7   3   9   76.24    9.09
  -7  -3   9   71.92    7.28
  -7   3  10    0.38    2.33
  -7  -3  10   10.15    4.06
  -7  -3  10    6.06    2.97
  -7   3  10    1.67    2.81
  -7  -3  10    4.97    3.48
  -7  -3  10    5.34    3.00
  -7  -3  11  105.43    9.59
  -7   3  11  107.01   10.31
  -7  -3  11  110.07   10.69
  -7  -3  11  102.67   10.46
  -7   3  11  106.83    9.19
  -7  -3  12    1.47    3.01
  -7  -3  12   -1.26    2.82
  -7  -3  12    0.69    2.96
  -7   3  12    0.21    2.62
  -7   3  12    0.52    2.40
  -7   3  12    5.59    2.27
  -7   3  13    5.00    2.50
  -7   3  13   -0.04    2.81
  -7  -3  13    4.28    3.27
  -7  -3  13    3.73    2.83
  -7   3  13    1.10    1.93
  -7  -3  14    1.10    2.31
  -7   3  14    5.97    2.63
  -7   3  14    6.87    2.36
  -7  -3  15   14.76    3.11
  -7   3  15   14.46    2.91
  -7   3  16   14.30    2.35
  -7  -3  16   10.51    2.12
  -7   3  16   14.48    1.91
  -7  -4  -5  146.79   25.46
  -7  -4  -5  216.63   10.84
  -7  -4  -4   28.90    4.17
  -7  -4  -3  302.95   14.15
  -7  -4  -2  171.27   26.80
  -7  -4  -2  169.36    9.75
  -7  -4  -1  142.10   23.94
  -7  -4  -1  142.55    8.76
  -7  -4   0   79.67   18.87
  -7  -4   0   71.26    7.05
  -7  -4   0   79.91    6.62
  -7  -4   1  255.21   32.50
  -7  -4   1  285.08   15.18
  -7  -4   1  289.02   13.45
  -7   4   2   11.48    3.06
  -7  -4   2    6.81    2.79
  -7  -4   2   13.34    7.59
  -7  -4   2    6.02    2.76
  -7   4   2   10.82    3.64
  -7  -4   2    5.92    2.48
  -7  -4   3   77.70    7.59
  -7   4   3   70.39    6.75
  -7   4   3   70.09    7.05
  -7   4   3   67.66    7.95
  -7  -4   4    1.22    2.35
  -7   4   4    1.58    2.00
  -7   4   4   -1.15    1.85
  -7   4   4    2.73    2.31
  -7  -4   4    2.94    2.68
  -7  -4   4    0.55    2.24
  -7  -4   5   36.30    5.67
  -7   4   5   35.87    5.24
  -7   4   5   14.50    7.32
  -7  -4   5   30.11   11.45
  -7  -4   5   42.28    6.57
  -7   4   5   37.64    6.37
  -7  -4   5   33.98    4.26
  -7  -4   5   36.18    5.46
  -7   4   6   59.91    7.05
  -7  -4   6   53.93    6.77
  -7   4   6   30.84   11.55
  -7  -4   6   50.98    7.21
  -7   4   6   54.47    7.58
  -7  -4   6   49.99    6.25
  -7  -4   6   47.55    5.33
  -7  -4   7  186.67   13.09
  -7   4   7  191.63   13.04
  -7   4   7  210.46   30.44
  -7   4   7  197.24   14.55
  -7  -4   7  193.17   14.34
  -7  -4   7  192.91   10.89
  -7  -4   7  201.73   12.86
  -7  -4   8   18.75    4.38
  -7   4   8   15.72    4.06
  -7  -4   8   19.35    5.12
  -7  -4   8   19.99    5.21
  -7   4   8   17.53    4.51
  -7  -4   8   16.11    3.95
  -7  -4   8   17.41    3.72
  -7   4   9   25.93    5.02
  -7   4   9   26.18    5.46
  -7  -4   9   29.07    5.98
  -7  -4   9   24.77    5.54
  -7  -4   9   31.19    5.35
  -7  -4   9   26.18    3.98
  -7   4   9   34.33    5.14
  -7  -4  10   13.33    3.88
  -7   4  10   21.74    4.52
  -7  -4  10   19.30    5.49
  -7   4  10   20.28    5.24
  -7  -4  10   19.50    5.38
  -7   4  10   19.08    4.01
  -7  -4  11   13.41    3.85
  -7  -4  11    9.03    3.99
  -7   4  11   10.28    3.87
  -7  -4  11    6.53    3.61
  -7  -4  11    5.62    2.26
  -7  -4  12   -1.29    2.58
  -7  -4  12   -0.42    2.51
  -7  -4  12   -1.36    3.21
  -7   4  12    0.01    2.18
  -7   4  12    0.29    1.74
  -7  -4  12   -1.90    2.03
  -7  -4  13    5.23    2.89
  -7   4  13   -0.24    2.25
  -7   4  13    4.83    2.78
  -7  -4  13    0.70    2.55
  -7  -4  14    5.25    2.33
  -7   4  14    6.84    2.92
  -7   4  14    5.16    1.93
  -7  -4  14    2.54    2.46
  -7  -4  14    6.19    2.60
  -7   4  14    6.17    2.53
  -7  -4  14    3.54    1.43
  -7  -4  15   47.92    3.56
  -7   4  15   45.33    4.86
  -7  -5  -4  224.67   32.37
  -7  -5  -4  308.80   13.69
  -7  -5  -3  168.01   27.10
  -7  -5  -3  176.33    9.77
  -7  -5  -2  118.23   22.94
  -7   5  -2  110.94    9.08
  -7  -5  -2  118.92    8.06
  -7  -5  -1  221.94   31.54
  -7  -5  -1  216.24   12.64
  -7   5  -1  199.33   12.54
  -7  -5  -1  217.04   11.27
  -7  -5   0  369.04   40.92
  -7   5   0  402.31   19.23
  -7  -5   0  410.20   18.98
  -7  -5   0  413.71   17.42
  -7  -5   1   12.26    3.23
  -7   5   1    5.32    2.42
  -7  -5   1    4.56    2.94
  -7  -5   2   85.37    7.83
  -7   5   2   94.56    8.48
  -7  -5   2   88.15    9.00
  -7  -5   2   80.64   18.77
  -7   5   3    9.75    3.43
  -7  -5   3    2.32    2.35
  -7  -5   3    8.19    3.35
  -7  -5   3    8.04    3.50
  -7  -5   4   14.50    3.71
  -7   5   4   16.75    3.76
  -7  -5   4    6.07    9.73
  -7   5   4   28.42    5.36
  -7  -5   4   14.41    4.81
  -7  -5   4   18.65    3.61
  -7  -5   5   75.01    7.98
  -7   5   5   76.04    7.93
  -7   5   5   62.22   16.59
  -7  -5   5   74.72    8.29
  -7   5   5   75.95    8.89
  -7  -5   5   75.99    9.24
  -7  -5   5   74.25    7.79
  -7  -5   5   73.45    6.41
  -7  -5   6    2.30    2.88
  -7   5   6   -0.57    2.77
  -7   5   6    1.29    7.52
  -7   5   6    3.33    2.52
  -7  -5   6   -0.57    3.84
  -7  -5   6    1.99    2.56
  -7  -5   6    2.27    2.52
  -7  -5   6    1.92    2.82
  -7  -5   7   96.29    9.32
  -7   5   7  110.01    9.73
  -7   5   7  106.20   10.60
  -7  -5   7   98.94   10.22
  -7  -5   7   98.31   10.72
  -7  -5   7  113.23    9.64
  -7  -5   7  104.63    7.99
  -7  -5   8   15.84    4.38
  -7   5   8   14.66    3.86
  -7  -5   8   13.37    4.11
  -7   5   8   11.76    3.60
  -7  -5   8    9.61    4.17
  -7  -5   8   10.28    3.62
  -7  -5   8   13.24    3.28
  -7   5   9   44.14    6.28
  -7  -5   9   54.76    7.44
  -7  -5   9   49.70    7.47
  -7   5   9   50.73    7.24
  -7  -5   9   54.23    8.24
  -7   5   9   46.02    5.72
  -7  -5   9   52.21    5.36
  -7  -5   9   51.69    6.58
  -7   5  10   19.34    4.24
  -7  -5  10   22.57    4.99
  -7  -5  10   23.74    5.64
  -7  -5  10   26.75    5.63
  -7   5  10   18.44    4.43
  -7   5  10   21.43    4.19
  -7  -5  10   20.14    4.36
  -7  -5  10   17.32    2.99
  -7  -5  11    4.11    2.93
  -7   5  11    5.46    2.87
  -7  -5  11    2.41    2.96
  -7  -5  11    2.88    3.26
  -7   5  11    2.87    2.50
  -7  -5  11    4.48    2.49
  -7   5  11    1.41    1.96
  -7  -5  12    7.12    2.97
  -7  -5  12    7.02    2.67
  -7  -5  12    3.95    3.08
  -7   5  12    8.44    3.18
  -7  -5  12    7.34    3.07
  -7   5  12    3.25    1.86
  -7   5  13   22.73    3.83
  -7  -5  13   17.84    3.67
  -7   5  13   26.31    4.67
  -7   5  13   24.44    3.76
  -7  -5  13   23.49    3.43
  -7  -5  14   11.20    2.53
  -7   5  14    9.08    2.70
  -7   5  14   12.48    2.58
  -7   5  14    9.53    2.35
  -7  -5  15   13.63    2.67
  -7   5  15   14.49    2.66
  -7   6  -4  102.04    8.91
  -7  -6  -4  101.94   21.45
  -7   6  -3  121.24    9.84
  -7  -6  -3  142.86   25.13
  -7   6  -2  100.65    8.80
  -7  -6  -2   87.43   20.55
  -7  -6  -1  164.39   10.62
  -7   6  -1  148.77   11.05
  -7  -6  -1  150.89   26.18
  -7  -6   0  147.32   10.20
  -7   6   0  132.39   10.47
  -7  -6   0  126.08   24.13
  -7  -6   1   69.14    7.07
  -7   6   1   73.87    7.83
  -7  -6   1   70.65   17.77
  -7  -6   1   73.03    8.62
  -7   6   2    4.33    2.87
  -7  -6   2    8.53    2.80
  -7  -6   2    4.28    2.92
  -7  -6   2    5.78    2.68
  -7   6   3   89.73    8.46
  -7  -6   3   75.49    7.56
  -7  -6   3   64.06   17.49
  -7  -6   3   86.41    8.81
  -7  -6   3   83.57    9.27
  -7  -6   3   79.96    8.25
  -7  -6   3   77.76    6.74
  -7   6   4   43.51    6.05
  -7  -6   4   43.51    5.93
  -7  -6   4   46.95   15.24
  -7  -6   4   48.67    7.49
  -7  -6   4   46.19    6.45
  -7  -6   4   44.14    5.29
  -7  -6   5  164.44   11.88
  -7   6   5  170.42   12.28
  -7   6   5  139.10   23.67
  -7   6   5  165.30   13.19
  -7  -6   5  175.08   14.22
  -7  -6   5  171.52   13.01
  -7  -6   5  181.05   12.42
  -7  -6   5  162.63   10.29
  -7  -6   6  362.16   19.21
  -7   6   6  349.49   18.74
  -7  -6   6  354.06   21.65
  -7   6   6  355.58   20.44
  -7  -6   6  344.79   16.33
  -7  -6   6  379.51   19.22
  -7  -6   7   47.57    6.77
  -7   6   7   49.55    6.59
  -7   6   7   44.43    7.01
  -7  -6   7   47.11    7.86
  -7  -6   7   50.68    5.55
  -7  -6   7   39.73    5.81
  -7   6   8   15.64    4.09
  -7  -6   8   14.72    4.76
  -7  -6   8   17.69    4.54
  -7   6   8   18.50    4.70
  -7  -6   8   17.76    3.90
  -7  -6   8   17.77    4.12
  -7  -6   9   -1.52    3.00
  -7   6   9    1.87    2.29
  -7  -6   9    5.16    3.44
  -7  -6   9   -3.80    3.44
  -7   6   9    0.44    2.49
  -7  -6   9    3.17    2.45
  -7  -6   9   -1.19    2.30
  -7   6   9   -2.39    2.45
  -7  -6  10   41.58    5.80
  -7   6  10   37.48    5.52
  -7  -6  10   33.06    6.31
  -7   6  10   36.66    6.12
  -7  -6  10   34.82    4.10
  -7   6  10   34.54    5.15
  -7  -6  10   34.56    5.34
  -7   6  11   10.63    3.48
  -7   6  11    5.24    2.61
  -7   6  11    7.19    2.59
  -7  -6  11    5.05    2.76
  -7  -6  12  126.87   10.71
  -7   6  12  146.74   10.41
  -7  -6  12  146.55   11.30
  -7  -6  12  143.17    9.68
  -7   6  13   41.79    4.85
  -7  -6  13   45.11    5.74
  -7   6  13   47.74    5.74
  -7   6  13   43.89    4.78
  -7  -6  13   48.11    4.85
  -7  -6  14    6.76    2.39
  -7  -6  14    6.90    2.18
  -7   6  14    5.64    1.90
  -7   6  14    8.61    2.51
  -7   6  14    6.21    1.89
  -7   6  15   20.42    2.72
  -7   7  -6   28.97    5.06
  -7   7  -5   40.43    6.01
  -7   7  -4   38.37    5.68
  -7   7  -3   37.12    5.78
  -7  -7  -2  228.12   34.08
  -7   7  -2  261.05   15.49
  -7  -7  -1    7.76    9.42
  -7   7  -1   15.38    3.49
  -7  -7  -1   18.61    3.52
  -7  -7   0  116.34   24.06
  -7   7   0  126.28   10.40
  -7  -7   0  132.03    8.75
  -7   7   1   55.93    6.77
  -7  -7   1   53.02    6.15
  -7  -7   1   62.73    8.19
  -7  -7   1   54.09    5.56
  -7   7   2  306.15   17.23
  -7  -7   2  320.27   16.34
  -7  -7   2  326.61   15.12
  -7   7   3  162.22   11.98
  -7  -7   3  161.07   11.41
  -7  -7   3  171.06   13.64
  -7  -7   3  159.16   10.09
  -7  -7   4    8.65    3.36
  -7   7   4    3.94    2.90
  -7  -7   4   15.10    6.36
  -7  -7   4    5.91    3.35
  -7  -7   4    5.90    3.61
  -7  -7   4    7.00    2.85
  -7  -7   5    3.33    2.63
  -7   7   5    8.82    3.16
  -7  -7   5    3.17    3.86
  -7  -7   5   11.63    4.24
  -7  -7   5    7.93    3.62
  -7  -7   5    9.75    3.47
  -7   7   6   33.48    5.63
  -7  -7   6   28.83    5.37
  -7  -7   6   30.66    6.51
  -7   7   6   35.71    6.53
  -7  -7   6   33.61    6.02
  -7  -7   6   38.60    5.27
  -7  -7   6   36.05    5.76
  -7   7   7  126.43   10.41
  -7   7   7  127.45   11.75
  -7  -7   7  125.55   12.36
  -7  -7   7  135.84    9.50
  -7  -7   7  134.59   10.75
  -7   7   8   29.30    5.03
  -7  -7   8   32.66    5.74
  -7  -7   8   41.31    7.32
  -7   7   8   31.24    5.71
  -7  -7   8   36.17    5.84
  -7  -7   8   33.02    4.68
  -7   7   8   25.68    4.36
  -7  -7   9   36.27    5.75
  -7   7   9   34.21    5.42
  -7   7   9   33.33    5.89
  -7   7   9   32.53    4.76
  -7  -7   9   27.30    3.96
  -7  -7   9   29.41    5.16
  -7  -7  10   16.66    4.08
  -7   7  10   23.70    4.53
  -7   7  10   19.53    4.75
  -7   7  10   20.11    3.74
  -7  -7  10   23.75    4.66
  -7  -7  11   71.10    6.89
  -7   7  11   65.90    6.83
  -7   7  11   70.30    7.45
  -7  -7  11   68.48    7.87
  -7  -7  11   70.12    6.90
  -7   7  11   69.70    6.59
  -7  -7  12    0.99    2.41
  -7   7  12    0.92    1.97
  -7  -7  12   -0.43    2.33
  -7   7  13    2.60    1.83
  -7   7  13    6.00    2.40
  -7   7  13    5.97    1.98
  -7  -7  13   10.02    2.58
  -7  -7  14    1.83    2.06
  -7   7  14    2.79    1.51
  -7   7  14    3.59    1.48
  -7   8  -8   25.67    4.38
  -7   8  -7   37.71    5.30
  -7   8  -6   38.95    5.84
  -7   8  -5   26.00    4.92
  -7   8  -4   30.23    5.38
  -7   8  -3  216.23   14.57
  -7  -8  -3  265.62   12.17
  -7   8  -2   20.77    4.63
  -7  -8  -2   26.04    4.00
  -7   8  -1  124.71   10.53
  -7  -8  -1  137.32    8.87
  -7   8   0  166.05   12.30
  -7  -8   0  179.07   10.35
  -7   8   1  206.00   13.84
  -7  -8   1  200.72   11.38
  -7   8   2   36.44    5.64
  -7  -8   2   28.21    4.34
  -7   8   3   24.49    5.04
  -7  -8   3   22.36    3.95
  -7  -8   3   28.05    6.43
  -7  -8   3   25.26    4.19
  -7  -8   3   25.23    4.65
  -7  -8   3   29.01    5.33
  -7   8   4   52.62    7.04
  -7  -8   4   57.54    6.74
  -7  -8   4   55.54    8.61
  -7  -8   4   66.39    7.65
  -7  -8   4   60.22    6.33
  -7   8   5  169.91   12.39
  -7  -8   5  160.21   12.21
  -7  -8   5  178.13   14.78
  -7  -8   5  177.21   12.65
  -7  -8   5  180.21   11.38
  -7   8   6   75.09    8.13
  -7  -8   6   68.80    8.44
  -7  -8   6   82.40    7.39
  -7  -8   6   71.03    7.94
  -7   8   7  217.69   13.87
  -7  -8   7  209.66   13.74
  -7  -8   7  212.94   15.06
  -7   8   7  227.47   15.74
  -7  -8   7  210.55   16.53
  -7  -8   7  214.50   14.19
  -7  -8   7  228.88   12.26
  -7   8   8  152.00   11.24
  -7  -8   8  142.43   10.81
  -7   8   8  143.89   12.24
  -7  -8   8  143.75   12.19
  -7  -8   8  141.29   12.94
  -7   8   8  141.67   10.20
  -7  -8   8  160.84    9.55
  -7  -8   8  146.46   11.29
  -7  -8   9   28.96    4.65
  -7   8   9   27.30    4.65
  -7  -8   9   22.78    5.06
  -7   8   9   24.49    4.92
  -7   8   9   28.49    4.45
  -7  -8   9   33.13    4.19
  -7  -8   9   28.15    5.01
  -7  -8  10    9.31    3.05
  -7   8  10   11.80    3.18
  -7   8  10   15.11    3.82
  -7  -8  10   14.97    4.37
  -7  -8  10   15.37    3.69
  -7   8  10   10.75    3.00
  -7   8  11    7.11    2.67
  -7   8  11   10.01    3.02
  -7  -8  11    9.78    3.72
  -7   8  11   10.03    2.73
  -7  -8  11    8.61    2.93
  -7   8  12   -0.57    1.64
  -7  -8  12    1.03    1.83
  -7   8  13    3.29    1.51
  -7   8  13    1.55    1.63
  -7   8  13    3.04    1.43
  -7  -8  13   -0.80    1.59
  -7   8  14   10.03    2.02
  -7   9  -9    7.18    2.13
  -7   9  -8    8.94    2.87
  -7   9  -7    7.47    2.91
  -7   9  -6  150.95   11.04
  -7   9  -5    4.30    2.85
  -7   9  -4   33.86    5.46
  -7   9  -3    1.23    2.34
  -7   9  -2  213.90   14.41
  -7  -9  -2  245.87   12.08
  -7   9  -1   50.46    6.83
  -7  -9  -1   53.19    5.45
  -7   9   0   40.81    6.30
  -7  -9   0   50.37    6.90
  -7  -9   0   47.97    5.33
  -7   9   1   65.02    7.59
  -7  -9   1   62.64    6.20
  -7   9   2    8.75    3.53
  -7  -9   2    6.63    2.77
  -7  -9   2    5.77    3.35
  -7  -9   2    8.37    3.45
  -7   9   3   57.37    7.04
  -7  -9   3   48.82    7.30
  -7  -9   3   45.45    5.23
  -7  -9   3   55.70    6.35
  -7  -9   3   48.00    6.46
  -7   9   4    9.42    3.53
  -7  -9   4    4.41    2.10
  -7  -9   4    8.08    3.57
  -7  -9   4    7.89    3.45
  -7   9   5   34.92    5.44
  -7  -9   5   37.77    5.48
  -7  -9   5   38.69    5.17
  -7  -9   5   38.13    6.08
  -7   9   6   61.36    6.96
  -7  -9   6   61.71    6.74
  -7  -9   6   58.29    7.06
  -7  -9   6   68.42    6.57
  -7  -9   7   24.01    4.47
  -7   9   7   23.60    4.58
  -7   9   7   28.65    5.75
  -7  -9   7   21.86    4.07
  -7  -9   7   25.18    4.97
  -7  -9   8   30.21    4.79
  -7   9   8   27.38    4.55
  -7   9   8   34.27    6.03
  -7  -9   8   34.52    4.38
  -7   9   8   36.08    4.91
  -7  -9   8   32.05    5.35
  -7   9   9   18.95    3.96
  -7  -9   9   16.78    3.36
  -7   9   9   16.55    4.11
  -7  -9   9   18.86    5.20
  -7   9   9   11.50    2.84
  -7  -9   9   17.90    4.34
  -7   9  10    5.61    2.50
  -7   9  10    7.26    3.55
  -7   9  10    3.69    1.64
  -7  -9  10    5.66    2.73
  -7   9  11    1.02    1.68
  -7   9  11    8.54    2.59
  -7  -9  11    2.55    1.98
  -7   9  11    5.78    1.95
  -7   9  12    6.84    2.09
  -7  -9  12    6.20    2.42
  -7   9  12    5.76    1.85
  -7   9  13    3.57    1.37
  -7 -10 -11   14.15    1.84
  -7  10  -9   23.09    3.31
  -7  10  -8   49.09    5.31
  -7  10  -7    5.55    2.47
  -7  10  -6   12.23    3.30
  -7  10  -5   29.66    4.89
  -7  10  -4   18.54    4.13
  -7  10  -3   88.16    8.58
  -7  10  -2   52.72    6.93
  -7 -10  -2   63.06    5.71
  -7 -10  -2   53.18    6.29
  -7  10  -1  137.26   10.96
  -7 -10  -1  134.99    8.85
  -7  10   0   14.72    4.06
  -7 -10   0   18.29    4.10
  -7 -10   0   18.84    3.76
  -7  10   1   16.67    4.29
  -7 -10   1   19.00    3.67
  -7 -10   1   17.79    4.11
  -7 -10   1   14.91    3.30
  -7  10   2    0.15    2.30
  -7 -10   2    1.19    1.66
  -7 -10   2   -2.71    3.42
  -7 -10   2    0.91    2.69
  -7  10   3   37.24    5.71
  -7 -10   3   27.62    4.07
  -7 -10   3   31.09    4.83
  -7 -10   3   39.59    5.62
  -7  10   4   40.60    5.89
  -7 -10   4   39.88    4.63
  -7 -10   4   48.54    5.62
  -7 -10   4   47.44    6.38
  -7  10   5   30.98    5.15
  -7 -10   5   23.55    4.81
  -7 -10   5   35.65    4.92
  -7  10   6   24.80    4.57
  -7 -10   6   25.78    4.19
  -7 -10   6   19.85    4.41
  -7 -10   7   23.83    3.75
  -7  10   7   30.35    4.89
  -7  10   7   40.43    6.48
  -7 -10   7   35.99    4.46
  -7 -10   7   29.59    5.14
  -7  10   8   14.56    3.45
  -7  10   8   17.52    4.19
  -7 -10   8   14.20    3.83
  -7  10   8   16.11    3.20
  -7  10   9   22.58    3.87
  -7  10   9   26.05    4.85
  -7  10   9   29.44    4.02
  -7 -10   9   21.87    3.95
  -7  10  10   24.21    3.62
  -7  10  10   30.16    4.40
  -7 -10  10   27.74    4.27
  -7  10  10   26.76    3.66
  -7  10  11   21.73    3.31
  -7  10  11   18.08    2.74
  -7 -10  11   18.79    3.19
  -7  10  12   43.26    3.83
  -7 -10  12   46.12    4.15
  -7 -11 -10   14.53    1.90
  -7  11  -9    9.07    2.01
  -7 -11  -9   13.52    2.34
  -7  11  -8    9.40    2.49
  -7 -11  -8   13.53    2.63
  -7  11  -7   32.09    4.20
  -7  11  -6    9.99    2.76
  -7  11  -5    7.73    2.85
  -7  11  -4   37.39    5.37
  -7  11  -3   58.37    6.82
  -7 -11  -3   68.01    6.50
  -7  11  -2   77.24    7.87
  -7 -11  -2   81.25    7.30
  -7  11  -1   28.84    5.34
  -7 -11  -1   29.60    4.87
  -7 -11  -1   37.71    4.33
  -7 -11  -1   34.34    5.11
  -7  11   0   52.11    6.67
  -7 -11   0   56.08    6.68
  -7 -11   0   55.23    6.05
  -7 -11   0   63.13    5.67
  -7  11   1   17.61    4.01
  -7 -11   1   16.35    3.42
  -7 -11   1   16.32    3.55
  -7 -11   1   13.54    3.68
  -7  11   2   12.00    3.58
  -7 -11   2   12.89    2.80
  -7 -11   2   10.51    3.04
  -7 -11   2   17.87    3.67
  -7  11   3    4.70    2.85
  -7 -11   3    7.74    2.49
  -7 -11   3    9.12    3.06
  -7 -11   3    5.33    3.02
  -7  11   4   61.16    6.78
  -7 -11   4   53.78    5.17
  -7 -11   4   59.84    5.64
  -7 -11   4   62.90    6.86
  -7  11   5   42.18    5.75
  -7 -11   5   47.69    5.99
  -7 -11   5   51.23    5.37
  -7  11   6   13.21    3.26
  -7  11   6   15.67    3.98
  -7 -11   6   16.12    3.91
  -7  11   7   47.54    5.57
  -7  11   7   56.81    6.87
  -7 -11   7   50.84    5.95
  -7  11   8   13.78    3.03
  -7  11   8   12.29    3.30
  -7 -11   8   11.11    3.20
  -7  11   8   18.32    2.92
  -7  11   9   14.03    2.93
  -7  11   9   18.07    3.53
  -7  11   9   12.78    2.50
  -7 -11   9   14.85    3.37
  -7  11  10   14.23    2.50
  -7  11  10   17.86    3.10
  -7  11  10   13.16    2.16
  -7 -11  10   14.73    2.93
  -7  11  11   38.47    3.63
  -7  12  -9    9.08    1.73
  -7 -12  -9   16.46    2.04
  -7  12  -8   39.86    3.97
  -7 -12  -8   52.25    4.11
  -7  12  -7    2.32    1.88
  -7 -12  -7    4.32    1.85
  -7  12  -6    2.84    1.89
  -7 -12  -6    6.08    2.19
  -7  12  -5   62.55    6.17
  -7 -12  -5   72.45    6.13
  -7  12  -4   42.52    5.37
  -7 -12  -4   49.48    5.33
  -7  12  -3   16.66    3.72
  -7 -12  -3   22.33    4.02
  -7 -12  -3   18.05    2.87
  -7  12  -2    8.08    2.91
  -7 -12  -2    9.77    2.83
  -7 -12  -2   11.15    2.86
  -7  12  -1    2.30    2.41
  -7 -12  -1    3.21    1.88
  -7 -12  -1    5.76    2.28
  -7  12   0   24.51    4.41
  -7 -12   0   22.03    3.73
  -7 -12   0   25.58    3.38
  -7 -12   0   27.47    3.98
  -7  12   1   86.34    7.97
  -7 -12   1   92.09    7.25
  -7 -12   1   97.85    6.52
  -7 -12   1  102.02    7.98
  -7  12   2   18.96    4.04
  -7 -12   2   19.45    3.71
  -7 -12   2   16.89    3.13
  -7 -12   2   24.11    3.93
  -7  12   3   45.07    5.70
  -7 -12   3   42.39    4.52
  -7 -12   3   40.82    5.43
  -7  12   4   28.11    4.61
  -7 -12   4   25.64    4.21
  -7  12   5   15.07    3.34
  -7 -12   5   14.85    3.31
  -7  12   6   10.55    2.91
  -7  12   6   16.90    3.98
  -7 -12   6   16.36    3.51
  -7  12   7    7.97    2.37
  -7  12   7    6.27    2.51
  -7 -12   7   10.68    3.03
  -7  12   8   34.84    3.97
  -7  12   8   46.77    5.13
  -7 -12   8   42.29    4.84
  -7  12   9   14.23    2.41
  -7  12   9   17.55    2.94
  -7 -12   9   14.95    2.75
  -7  12  10   11.19    2.10
  -7  13  -8   32.85    2.93
  -7 -13  -8   38.62    2.75
  -7  13  -7    7.43    1.80
  -7 -13  -7   15.29    2.16
  -7  13  -6   63.06    5.41
  -7 -13  -6   80.14    5.41
  -7  13  -5    2.69    1.81
  -7 -13  -5    1.92    1.27
  -7  13  -4   81.46    6.78
  -7 -13  -4   99.37    6.73
  -7  13  -3    3.32    2.35
  -7 -13  -3    3.65    1.79
  -7  13  -2   50.38    5.59
  -7 -13  -2   52.52    5.06
  -7  13  -1   60.21    6.31
  -7 -13  -1   55.69    4.91
  -7 -13  -1   54.44    5.27
  -7  13   0  110.57    8.49
  -7 -13   0  114.88    7.53
  -7 -13   0  110.81    7.51
  -7  13   1    9.98    2.73
  -7 -13   1   10.26    2.44
  -7 -13   1   11.39    2.71
  -7  13   2   90.00    7.28
  -7 -13   2   85.99    6.60
  -7 -13   2   85.45    6.28
  -7  13   3    0.50    1.76
  -7 -13   3    2.94    1.89
  -7  13   4    2.70    1.78
  -7 -13   4    5.43    2.60
  -7  13   5    1.04    1.66
  -7  13   5    4.33    2.45
  -7 -13   5    1.99    1.82
  -7  13   6   11.20    3.16
  -7  13   6    6.03    2.30
  -7 -13   6    5.35    1.96
  -7  13   7   24.74    3.15
  -7  13   7   27.01    3.73
  -7 -13   7   24.95    3.35
  -7  13   8   16.17    2.25
  -7  13   8   22.75    3.02
  -7 -13   8   14.69    2.48
  -7  14  -6    3.73    1.38
  -7 -14  -6    5.27    1.24
  -7  14  -5    6.89    1.76
  -7 -14  -5    7.77    1.71
  -7  14  -4    0.25    1.29
  -7 -14  -4    1.21    1.04
  -7  14  -3   13.00    2.61
  -7 -14  -3   14.79    2.42
  -7  14  -2   16.24    2.92
  -7 -14  -2   16.78    2.67
  -7  14  -1   88.54    6.63
  -7 -14  -1   83.98    5.82
  -7  14   0   13.82    2.80
  -7 -14   0   11.46    2.27
  -7  14   1   22.98    3.37
  -7  14   2   15.88    2.83
  -7  14   3   19.11    3.10
  -7  14   3   24.45    3.58
  -7 -14   3   18.03    2.66
  -7  14   4   30.06    3.53
  -7  14   4   35.98    4.28
  -7 -14   4   34.29    3.42
  -7  14   5    2.67    1.52
  -7  14   5    0.36    1.33
  -7 -14   5    1.59    1.47
  -7  14   6   45.63    3.65
  -7  14   6   65.70    4.97
  -7  14   7    2.85    1.28
  -7  15  -4   15.56    1.99
  -7  15  -3    5.40    1.40
  -7  15  -2   81.48    5.20
  -7  15  -1   -0.43    1.33
  -7  15   0   10.48    2.01
  -7  15   1   70.80    4.88
  -7  15   2   -1.50    1.29
  -7  15   2    0.39    1.00
  -7  15   3    6.71    1.44
  -7  15   3    6.05    1.69
  -7  15   4   27.19    2.77
  -6   0  -5  -16.17    7.58
  -6   0  -4  124.15   19.15
  -6   0  -3   -4.07    4.19
  -6   0  -2  351.51   33.49
  -6   0  -1    5.76    6.64
  -6   0   0  243.22   27.86
  -6   0   1   -3.09    4.81
  -6   0   2   70.39   14.76
  -6   0   3   -4.57    3.45
  -6   0   3   -2.97    3.83
  -6   0   4  200.41   24.12
  -6   0   4  177.41   18.77
  -6   0   5    6.32    5.86
  -6   0   6   16.00    5.63
  -6   0   7    1.58    1.89
  -6   0   7   -3.40    2.60
  -6   0   7    2.08    2.84
  -6   0   8   54.21    6.31
  -6   0   8   53.73    6.43
  -6   0   8   44.55   11.43
  -6   0   8   57.76    7.55
  -6   0   9    0.67    2.74
  -6   0   9   -7.30   11.14
  -6   0   9   -0.76    2.49
  -6   0   9    0.17    2.66
  -6   0  10  181.09   14.03
  -6   0  10  198.96   14.70
  -6   0  10  177.28   12.98
  -6   0  11    0.79    2.82
  -6   0  11   -1.21    2.88
  -6   0  11   -3.41    3.02
  -6   0  12  195.38   12.43
  -6   0  12  200.44   14.23
  -6   0  12  194.39   14.45
  -6   0  12  195.10   13.91
  -6   0  13    2.80    3.42
  -6   0  13    0.01    2.31
  -6   0  13    1.02    2.61
  -6   0  14   87.32    7.93
  -6   0  14   87.78    8.89
  -6   0  16    3.07    1.92
  -6   0  16    6.09    1.86
  -6   0  17    0.74    1.20
  -6   0  17    1.82    1.34
  -6  -1  -5  181.24   24.29
  -6  -1  -4   37.66   11.54
  -6   1  -3   41.55   11.57
  -6  -1  -2   85.98   16.95
  -6  -1  -1   18.14    7.62
  -6  -1   0  342.09   33.06
  -6  -1   1  113.66   19.32
  -6  -1   2   -1.18    5.28
  -6   1   3   66.05   14.43
  -6  -1   4   -2.76    5.46
  -6   1   4    2.75    3.55
  -6   1   5  169.92   20.09
  -6  -1   5  128.15   19.68
  -6   1   6   20.88    7.17
  -6  -1   7   75.73    7.48
  -6   1   7   92.48    8.26
  -6   1   7   82.03    7.64
  -6  -1   7   84.08    7.70
  -6  -1   7   86.88   15.98
  -6   1   7   76.95   14.65
  -6  -1   7   81.99    8.66
  -6   1   7   86.28    9.06
  -6  -1   7   79.73    8.61
  -6   1   8   16.80    3.67
  -6   1   8   12.65    3.20
  -6  -1   8   29.14    5.60
  -6   1   8   34.52   12.71
  -6  -1   8   21.50    9.59
  -6  -1   8   16.08    4.32
  -6  -1   8   13.01    3.96
  -6   1   8   10.71    3.73
  -6   1   8   22.85    4.55
  -6   1   9  181.27   12.86
  -6   1   9  180.92   12.44
  -6  -1   9  193.73   13.23
  -6  -1   9  167.67   25.00
  -6  -1   9  190.39   14.19
  -6  -1   9  194.82   14.49
  -6   1   9  185.13   14.04
  -6   1   9  191.03   12.90
  -6  -1  10   -5.50    9.24
  -6   1  10   -1.41    3.60
  -6  -1  10    7.77    4.03
  -6  -1  10    3.07    2.67
  -6  -1  10    9.25    3.17
  -6  -1  11  121.25   10.22
  -6   1  11  111.35    9.20
  -6  -1  11  116.91   11.23
  -6  -1  11  126.60   11.42
  -6   1  11  119.33   11.22
  -6  -1  11  115.99   10.65
  -6   1  11  119.43   10.51
  -6  -1  12   35.08    5.47
  -6   1  12   37.29    5.15
  -6   1  12   38.64    6.26
  -6  -1  12   38.79    6.32
  -6  -1  12   35.63    6.14
  -6   1  12   39.85    6.86
  -6   1  12   43.00    6.59
  -6  -1  12   38.22    6.15
  -6  -1  13   76.94    7.86
  -6  -1  13   89.62    7.95
  -6  -1  13   90.63    9.51
  -6   1  13   89.68    8.58
  -6  -1  13   79.92    8.42
  -6   1  13   92.29    9.67
  -6   1  13   90.71    9.08
  -6  -1  14   -0.61    2.20
  -6   1  14   -1.95    2.17
  -6  -1  14   -1.33    3.23
  -6   1  14    3.40    2.71
  -6   1  14    2.97    2.58
  -6  -1  15   11.22    3.25
  -6   1  15   17.83    4.21
  -6   1  16    6.00    2.49
  -6  -1  16    4.83    2.16
  -6  -1  16    6.66    1.70
  -6   1  17    9.86    2.04
  -6   1  17   15.27    1.92
  -6  -1  17   12.04    2.14
  -6  -1  17   15.69    2.24
  -6  -2  -6    4.06    5.42
  -6  -2  -4  132.26   20.88
  -6  -2  -1   76.05   15.58
  -6  -2   0   -0.55    4.82
  -6  -2   1   35.31   11.04
  -6  -2   4  137.04   20.35
  -6   2   5  349.55   31.05
  -6   2   6   40.27   11.25
  -6  -2   6   15.83    7.60
  -6   2   7   77.60    7.47
  -6  -2   7   72.05    7.40
  -6   2   7   73.08    7.01
  -6   2   7   61.29   12.68
  -6  -2   7   72.73    8.35
  -6  -2   7   75.14    8.37
  -6   2   7   75.38    8.49
  -6  -2   7   66.84    6.50
  -6  -2   8  131.10   10.32
  -6   2   8  112.97    9.03
  -6   2   8  127.77    9.95
  -6  -2   8  122.37   20.85
  -6   2   8  127.23   20.25
  -6  -2   8  128.98   11.25
  -6   2   8  129.99   11.23
  -6  -2   8  113.44   10.95
  -6  -2   8  126.64    9.47
  -6   2   8  116.13    9.46
  -6   2   9   85.94    8.39
  -6   2   9   78.57    7.71
  -6  -2   9   84.72    8.59
  -6  -2   9   95.85   21.20
  -6   2   9   70.02   16.19
  -6  -2   9   85.99    9.45
  -6   2   9   85.42    9.35
  -6  -2   9   91.03    9.86
  -6   2   9   83.56    8.26
  -6  -2   9  107.50    9.76
  -6   2  10   47.77    6.38
  -6   2  10   47.80    6.65
  -6  -2  10   60.50    7.69
  -6  -2  10   47.52   15.35
  -6   2  10   54.53    7.44
  -6  -2  10   50.69    7.58
  -6  -2  10   52.19    7.29
  -6   2  10   52.15    6.86
  -6  -2  10   52.94    7.18
  -6   2  11   23.69    4.56
  -6  -2  11   18.82    4.44
  -6   2  11   20.61    4.77
  -6  -2  11   21.67    5.27
  -6  -2  11   26.84    5.57
  -6  -2  12   -1.08    2.38
  -6  -2  12    9.12    4.08
  -6  -2  12    1.98    2.77
  -6   2  12    1.32    2.79
  -6   2  12    0.81    2.06
  -6  -2  13   14.45    3.47
  -6  -2  13   11.46    3.21
  -6   2  13   22.55    5.19
  -6   2  13   17.06    3.90
  -6   2  13   22.34    4.44
  -6  -2  14    3.68    2.96
  -6   2  14    7.08    2.61
  -6  -2  14    1.15    2.35
  -6  -2  14    1.90    2.52
  -6   2  14    1.18    2.79
  -6   2  14    2.10    2.16
  -6  -2  15   32.91    5.08
  -6   2  15   28.15    4.53
  -6  -2  15   30.22    3.47
  -6   2  15   28.36    4.38
  -6  -2  16    9.83    2.80
  -6  -2  16   16.51    3.02
  -6   2  17   38.77    3.63
  -6  -2  17   37.86    3.46
  -6  -2  17   47.30    3.48
  -6   2  17   46.98    3.35
  -6  -3  -6  127.11   21.43
  -6  -3  -4   71.25   15.53
  -6  -3  -3   37.19   11.72
  -6  -3  -2  180.27   24.59
  -6  -3  -1   37.21   10.95
  -6  -3   0   47.78   12.41
  -6  -3   1    8.35    5.72
  -6  -3   2   19.94    8.44
  -6  -3   3  115.12   19.80
  -6  -3   4   66.21   15.25
  -6   3   5   13.38    6.41
  -6  -3   6  202.27   12.54
  -6   3   6  200.65   12.41
  -6   3   6  205.36   24.87
  -6   3   6  194.16   13.43
  -6  -3   6  204.47   14.26
  -6  -3   7   61.77    6.80
  -6   3   7   60.62    6.87
  -6   3   7   66.75   15.03
  -6   3   7   53.35    7.03
  -6  -3   7   54.25    7.55
  -6  -3   7   64.41    7.69
  -6  -3   7   51.31    6.08
  -6  -3   7   54.28    5.28
  -6  -3   8   11.26    3.39
  -6   3   8   12.23    3.65
  -6   3   8   -2.20    7.37
  -6  -3   8   27.97   13.03
  -6   3   8   11.13    3.89
  -6  -3   8    8.35    3.11
  -6  -3   8   14.44    4.67
  -6   3   8   12.81    3.39
  -6  -3   8    8.40    2.71
  -6  -3   8   13.46    3.36
  -6  -3   9   38.30    6.07
  -6   3   9   32.98    5.42
  -6   3   9   22.86    5.12
  -6  -3   9   33.46    6.46
  -6  -3   9   31.72    5.92
  -6   3   9   40.36    6.05
  -6  -3   9   28.45    4.63
  -6  -3  10   31.75    6.13
  -6   3  10   29.79    5.25
  -6   3  10   38.26    6.42
  -6  -3  10   28.07    6.00
  -6  -3  10   27.76    4.69
  -6   3  10   33.34    5.54
  -6   3  11   41.14    6.16
  -6  -3  11   35.94    5.84
  -6  -3  11   27.34    5.74
  -6   3  11   26.97    5.46
  -6   3  11   32.05    5.46
  -6  -3  11   27.81    4.40
  -6  -3  12   89.04    8.57
  -6  -3  12   83.41    9.37
  -6  -3  12   73.88    8.56
  -6   3  12   71.95    8.33
  -6  -3  12   79.71    7.67
  -6  -3  13   36.35    6.42
  -6  -3  13   32.15    5.39
  -6   3  13   40.24    5.89
  -6   3  13   43.34    5.99
  -6  -3  14   33.64    5.28
  -6  -3  14   30.31    5.20
  -6   3  14   36.51    5.85
  -6  -3  14   30.78    4.90
  -6   3  14   39.74    5.02
  -6  -3  15   13.76    3.42
  -6   3  15   15.60    3.66
  -6   3  15   17.18    3.55
  -6  -3  16   43.51    4.00
  -6   3  16   33.06    4.20
  -6   3  17    8.46    1.62
  -6   3  17    6.92    1.57
  -6  -4  -5   24.54   10.15
  -6  -4  -4   13.03    8.84
  -6  -4  -3  101.94   18.79
  -6  -4  -2   58.13   14.98
  -6  -4  -1  187.42   25.18
  -6  -4   0  114.88   20.29
  -6  -4   1   -2.95    6.01
  -6  -4   2   56.67   13.75
  -6  -4   3   45.67   12.87
  -6  -4   4   16.19    7.19
  -6  -4   5   20.96    9.51
  -6   4   5   29.44    9.47
  -6   4   6   42.12    5.67
  -6  -4   6   44.40    5.78
  -6  -4   6   43.84    6.37
  -6  -4   6   46.97    6.92
  -6   4   6   42.35    6.44
  -6   4   6   44.86    6.17
  -6  -4   6   48.86    4.90
  -6  -4   6   46.17    5.78
  -6  -4   7   19.10    4.16
  -6   4   7   21.54    4.28
  -6   4   7   20.36   10.61
  -6  -4   7   18.36    5.14
  -6   4   7   20.76    4.86
  -6  -4   7   21.25    5.27
  -6   4   7   15.82    4.50
  -6  -4   7   25.39    4.39
  -6  -4   7   24.79    4.55
  -6  -4   8   81.22    8.58
  -6   4   8   80.10    8.14
  -6   4   8   74.47   16.51
  -6   4   8   77.83    8.88
  -6   4   8   67.63    8.07
  -6  -4   8   79.45    8.90
  -6   4   8   66.65    7.31
  -6  -4   8   70.98    6.38
  -6  -4   8   73.65    7.56
  -6   4   9   36.39    5.70
  -6   4   9   31.91   11.75
  -6  -4   9   19.34    6.98
  -6  -4   9   29.44    5.82
  -6   4   9   28.24    5.53
  -6   4   9   27.57    5.47
  -6  -4   9   29.94    5.99
  -6  -4   9   28.06    4.35
  -6   4   9   31.07    5.16
  -6  -4   9   33.50    5.16
  -6  -4  10   41.69    6.60
  -6   4  10   46.78    6.34
  -6   4  10   37.94    6.19
  -6  -4  10   41.41    7.11
  -6  -4  10   42.64    7.17
  -6  -4  10   40.22    5.89
  -6   4  10   34.78    5.45
  -6  -4  11   65.24    7.61
  -6   4  11   63.98    7.64
  -6  -4  11   56.88    8.18
  -6  -4  11   53.05    7.87
  -6   4  11   58.75    7.56
  -6  -4  11   61.43    7.05
  -6   4  11   64.35    7.47
  -6  -4  12   20.96    4.48
  -6   4  12   17.51    4.39
  -6  -4  12   17.55    4.68
  -6  -4  12   15.93    5.09
  -6  -4  12    9.83    3.45
  -6   4  12    8.65    2.86
  -6  -4  13   11.37    3.91
  -6  -4  13   18.15    4.34
  -6   4  13   16.82    4.02
  -6   4  13   11.23    3.61
  -6   4  14   81.05    8.21
  -6   4  14   78.38    6.66
  -6  -4  14   68.47    7.54
  -6   4  14   79.55    7.41
  -6   4  15    1.07    2.11
  -6  -4  15    0.72    2.25
  -6   4  15   -2.43    2.21
  -6   4  16   17.76    3.12
  -6  -4  16   13.24    2.15
  -6  -5  -6   36.92   13.28
  -6  -5  -5  134.74   23.14
  -6  -5  -4   63.41   15.06
  -6  -5  -3   81.00   17.67
  -6  -5  -2   42.56   12.83
  -6  -5  -1  209.01   27.77
  -6  -5   0   51.56   14.13
  -6  -5   1    1.77    4.78
  -6  -5   2   85.18   18.16
  -6  -5   3   16.06    8.80
  -6  -5   4   91.59   18.56
  -6  -5   4   91.09    7.93
  -6  -5   4   86.44    6.60
  -6  -5   5   12.84    3.70
  -6   5   5    8.22    3.15
  -6  -5   5    9.75    7.11
  -6   5   5    4.83    6.00
  -6  -5   5   18.90    4.42
  -6  -5   5    6.30    2.91
  -6   5   5    9.21    2.89
  -6  -5   5   15.85    3.84
  -6  -5   5   10.81    2.97
  -6  -5   6   32.27    5.12
  -6   5   6   32.02    5.21
  -6  -5   6   29.82   11.34
  -6   5   6   19.36    7.58
  -6   5   6   29.52    5.73
  -6  -5   6   28.14    5.28
  -6  -5   6   33.95    6.13
  -6  -5   6   32.76    6.26
  -6  -5   6   33.97    4.36
  -6  -5   7   28.18    5.22
  -6   5   7   31.44    5.36
  -6   5   7   28.63   10.74
  -6  -5   7   32.15    5.80
  -6  -5   7   33.27    6.22
  -6   5   7   37.99    6.36
  -6   5   7   33.62    5.92
  -6   5   7   34.07    5.19
  -6  -5   7   28.42    4.93
  -6  -5   7   30.68    4.47
  -6   5   8  102.70    9.14
  -6  -5   8   83.75    8.95
  -6   5   8   75.96   18.13
  -6  -5   8   94.02    9.91
  -6  -5   8   90.88   10.27
  -6   5   8   87.81    9.62
  -6   5   8   95.09    9.98
  -6   5   8   97.78    8.88
  -6  -5   8   91.35    7.57
  -6  -5   8   92.61    8.66
  -6  -5   9  176.81   13.40
  -6   5   9  181.43   12.58
  -6  -5   9  169.35   13.77
  -6  -5   9  172.95   14.12
  -6   5   9  174.07   13.67
  -6   5   9  159.88   13.10
  -6  -5   9  172.18   12.26
  -6  -5   9  166.90    9.73
  -6   5   9  164.86   12.06
  -6  -5  10   53.47    7.04
  -6   5  10   50.81    6.78
  -6   5  10   51.81    7.15
  -6   5  10   48.67    7.08
  -6  -5  10   44.29    7.26
  -6  -5  10   45.53    7.11
  -6  -5  10   52.22    4.97
  -6   5  10   51.26    6.51
  -6  -5  10   55.03    6.76
  -6  -5  11   17.60    4.44
  -6   5  11   13.60    3.70
  -6  -5  11   13.89    4.74
  -6  -5  11    8.25    3.63
  -6   5  11    9.51    3.74
  -6  -5  11   10.39    3.57
  -6   5  11   12.58    3.57
  -6  -5  12    9.81    3.49
  -6  -5  12    6.22    3.41
  -6   5  12   12.61    3.90
  -6  -5  12    9.99    4.05
  -6  -5  12   12.48    3.58
  -6   5  12   14.35    3.78
  -6   5  13   26.38    4.32
  -6  -5  13   24.30    4.96
  -6   5  13   31.51    5.14
  -6  -5  13   29.17    4.75
  -6   5  14    3.51    2.27
  -6  -5  14   -0.20    1.98
  -6  -5  15   56.18    4.42
  -6   5  15   51.48    5.53
  -6   5  15   52.49    5.41
  -6   5  16    8.58    1.83
  -6  -5  16    5.45    1.84
  -6   5  16    7.79    1.99
  -6  -6  -6   -2.45   11.20
  -6  -6  -5    8.90    8.54
  -6  -6  -4   -0.89    5.90
  -6  -6  -3   43.91   13.66
  -6  -6  -2   41.93   12.31
  -6  -6  -1   59.68   15.47
  -6  -6   0   14.47   10.30
  -6  -6   1  192.94   28.31
  -6  -6   2  225.08   29.96
  -6   6   3  403.79   19.92
  -6  -6   3  454.87   22.48
  -6  -6   3  416.68   17.11
  -6   6   4   76.71    7.80
  -6  -6   4   71.21    7.34
  -6  -6   4   57.49   14.85
  -6  -6   4   87.33    9.36
  -6   6   4   85.40    8.61
  -6  -6   4   85.03    8.03
  -6  -6   4   77.63    6.54
  -6   6   5  186.10   12.54
  -6  -6   5  175.09   11.93
  -6  -6   5  116.11   22.17
  -6   6   5  153.19   24.28
  -6  -6   5  181.32   14.17
  -6   6   5  165.43   12.80
  -6  -6   5  166.36   12.65
  -6  -6   5  168.38   10.10
  -6  -6   5  184.58   12.18
  -6   6   6   12.69    3.48
  -6  -6   6   19.16    4.38
  -6   6   6   10.97    6.56
  -6  -6   6   18.92    4.90
  -6  -6   6   13.62    4.05
  -6   6   6   13.12    4.41
  -6  -6   6   10.72    3.18
  -6  -6   6   14.31    3.64
  -6  -6   7   98.48    9.69
  -6   6   7  106.36    9.35
  -6  -6   7   95.05   20.89
  -6   6   7   89.20   19.21
  -6   6   7   95.81   10.39
  -6  -6   7   98.86   10.82
  -6  -6   7   92.94   10.01
  -6  -6   7  110.54    9.50
  -6   6   7   92.05    8.44
  -6  -6   7   95.34    7.67
  -6   6   8   58.08    7.08
  -6   6   8   47.16   12.89
  -6  -6   8   55.13    7.80
  -6   6   8   55.80    7.70
  -6   6   8   49.90    7.78
  -6  -6   8   57.08    8.35
  -6  -6   8   54.20    6.79
  -6   6   8   55.76    6.74
  -6  -6   8   66.66    6.46
  -6  -6   9  225.39   14.94
  -6   6   9  231.28   14.29
  -6   6   9  234.71   15.91
  -6  -6   9  207.93   15.50
  -6   6   9  199.35   15.08
  -6  -6   9  222.82   16.68
  -6  -6   9  218.49   11.61
  -6   6   9  207.71   13.70
  -6  -6   9  229.24   14.50
  -6  -6  10   86.68    8.82
  -6   6  10   94.72    8.85
  -6   6  10   79.28    9.12
  -6  -6  10   92.17   10.04
  -6   6  10   85.59    9.23
  -6  -6  10   79.97    9.55
  -6   6  10   82.68    8.38
  -6  -6  10   84.12    6.46
  -6  -6  10   92.93    8.97
  -6  -6  11   19.10    4.24
  -6   6  11   19.03    4.34
  -6  -6  11   17.23    4.76
  -6  -6  11   15.10    4.87
  -6   6  11   14.09    4.20
  -6   6  11   17.07    4.02
  -6  -6  11   15.26    3.98
  -6  -6  12   28.20    5.49
  -6   6  12   26.36    4.72
  -6  -6  12   30.43    5.22
  -6   6  12   32.50    5.40
  -6  -6  13   12.21    3.84
  -6   6  13   17.87    3.47
  -6  -6  13   19.20    3.83
  -6   6  13   23.27    4.28
  -6   6  14   18.73    3.50
  -6  -6  14   20.88    3.54
  -6  -6  15   10.64    2.56
  -6   6  15   16.24    3.17
  -6   6  15   16.43    2.95
  -6   6  16   14.35    1.85
  -6   6  16   19.06    2.64
  -6  -7  -5   26.39   12.31
  -6  -7  -4  145.48   24.93
  -6  -7  -3   50.84   15.91
  -6  -7  -2    1.08    6.14
  -6  -7  -1  211.92   30.33
  -6   7  -1  208.38   13.52
  -6  -7  -1  211.17   10.78
  -6  -7   0  104.19   22.51
  -6   7   0   79.41    8.00
  -6  -7   0   85.34    6.64
  -6  -7   1  101.30   20.42
  -6   7   1   99.16    8.92
  -6  -7   1  107.03    7.53
  -6  -7   2   61.43   15.00
  -6   7   2   71.19    7.68
  -6  -7   2   77.77    6.49
  -6  -7   3   -0.73    2.30
  -6   7   3    1.44    2.25
  -6  -7   3   -6.57    7.89
  -6  -7   3   -0.78    2.88
  -6  -7   3    1.55    3.09
  -6  -7   3    3.78    2.46
  -6  -7   4  212.73   13.12
  -6   7   4  210.43   13.86
  -6   7   4  183.57   13.36
  -6  -7   4  230.79   15.12
  -6  -7   4  234.14   16.33
  -6  -7   4  227.86   13.98
  -6  -7   4  217.11   11.77
  -6   7   5   45.41    6.26
  -6  -7   5   44.79    6.17
  -6  -7   5   32.28   13.38
  -6   7   5   48.93   14.66
  -6  -7   5   39.76    6.84
  -6   7   5   39.84    6.27
  -6  -7   5   50.61    5.64
  -6  -7   5   48.94    6.51
  -6  -7   6    9.79    3.38
  -6   7   6    2.74    2.27
  -6   7   6   -6.08    8.03
  -6  -7   6    5.71    3.82
  -6  -7   6    1.55    2.84
  -6   7   6   -0.14    3.39
  -6   7   6    1.73    2.15
  -6  -7   6    7.32    3.27
  -6  -7   6    3.38    2.94
  -6   7   7   30.47    5.29
  -6   7   7   27.31   10.26
  -6  -7   7    3.18   12.28
  -6   7   7   30.73    6.23
  -6  -7   7   23.27    5.85
  -6   7   7   22.73    4.44
  -6  -7   7   22.34    5.06
  -6  -7   7   28.20    4.62
  -6  -7   8   21.35    4.92
  -6   7   8   29.83    5.20
  -6   7   8   27.58    5.64
  -6  -7   8   26.50    5.77
  -6   7   8   21.94    5.45
  -6   7   8   29.61    5.05
  -6  -7   8   27.95    4.32
  -6  -7   8   23.97    4.85
  -6  -7   9    8.29    3.58
  -6   7   9    1.04    2.39
  -6  -7   9    4.81    3.64
  -6   7   9    5.00    3.37
  -6   7   9    1.60    3.23
  -6   7   9    5.70    2.55
  -6  -7   9    2.72    2.31
  -6  -7   9    5.31    3.15
  -6   7  10  121.29    9.90
  -6  -7  10  107.44    9.61
  -6   7  10  116.48   10.87
  -6   7  10  118.44   10.69
  -6  -7  10  123.15   10.37
  -6   7  10  123.95   10.12
  -6  -7  11   24.41    4.80
  -6   7  11   27.29    4.66
  -6  -7  11   23.57    5.36
  -6   7  11   22.27    4.54
  -6  -7  11   25.46    5.46
  -6  -7  11   23.30    4.64
  -6   7  11   27.72    4.85
  -6   7  12    3.17    2.29
  -6   7  12    4.08    2.44
  -6  -7  12    5.64    2.90
  -6  -7  13   21.95    4.21
  -6   7  13   24.12    3.80
  -6  -7  13   20.16    4.32
  -6   7  13   23.61    4.17
  -6  -7  14    6.37    2.38
  -6   7  14   12.93    2.99
  -6  -7  14    7.82    2.64
  -6   7  15   23.59    3.38
  -6   7  15   27.89    3.42
  -6  -8  -4  205.26   30.55
  -6  -8  -3   76.79   18.73
  -6  -8  -2  148.22   26.39
  -6   8  -2  126.43   10.57
  -6  -8  -2  139.78    8.53
  -6  -8  -1   19.57   10.71
  -6   8  -1   25.13    4.77
  -6  -8  -1   25.61    3.52
  -6   8   0   93.53    9.17
  -6  -8   0   98.85   10.33
  -6  -8   0   90.18    7.07
  -6  -8   1   43.57   17.58
  -6   8   1   51.82    6.65
  -6  -8   1   44.13    4.99
  -6   8   2   79.82    8.36
  -6  -8   2   80.33   20.67
  -6   8   2   84.52    8.53
  -6  -8   2   84.44    8.16
  -6  -8   2   82.79    6.92
  -6   8   3   34.74    5.55
  -6  -8   3   40.70   14.32
  -6  -8   3   34.22    6.43
  -6  -8   3   33.63    4.82
  -6  -8   3   37.74    4.96
  -6  -8   3   39.51    5.81
  -6   8   4  111.11    9.84
  -6  -8   4  115.30    9.48
  -6  -8   4  117.51   10.84
  -6  -8   4   93.26    7.58
  -6  -8   4  122.83   10.13
  -6  -8   4  111.79    8.59
  -6  -8   5   34.18    5.96
  -6   8   5   42.17    6.03
  -6   8   5   36.37   12.00
  -6  -8   5   42.68    6.88
  -6   8   5   39.20    6.06
  -6   8   5   39.85    5.52
  -6  -8   5   39.65    5.48
  -6  -8   5   41.66    6.26
  -6   8   6   10.62    2.99
  -6  -8   6    9.04    3.56
  -6   8   6    5.56    3.25
  -6  -8   6    7.78    3.46
  -6  -8   6    9.05    2.98
  -6   8   6   11.26    3.17
  -6  -8   7    3.80    2.80
  -6   8   7    6.00    2.90
  -6  -8   7    4.64    3.44
  -6   8   7    4.58    2.58
  -6   8   7    4.29    2.05
  -6  -8   7    4.15    2.67
  -6  -8   7    5.08    3.26
  -6   8   8   76.58    7.88
  -6  -8   8   65.88    7.65
  -6  -8   8   83.85    9.56
  -6   8   8   67.41    8.31
  -6  -8   8   88.53    8.91
  -6   8   8   79.59    7.87
  -6  -8   8   80.35    6.84
  -6  -8   9   49.39    6.39
  -6   8   9   54.66    6.65
  -6  -8   9   51.76    8.04
  -6  -8   9   47.09    7.45
  -6   8   9   43.38    6.81
  -6   8   9   45.81    7.12
  -6   8   9   58.11    6.81
  -6  -8   9   49.25    5.25
  -6  -8   9   57.99    7.08
  -6  -8  10   66.40    7.33
  -6   8  10   78.24    7.48
  -6   8  10   70.06    8.16
  -6   8  10   69.68    8.40
  -6  -8  10   68.64    8.35
  -6  -8  10   72.96    7.76
  -6   8  10   73.40    7.47
  -6   8  11   12.86    3.21
  -6   8  11   14.86    3.80
  -6  -8  11    7.03    3.14
  -6  -8  11   11.40    3.64
  -6   8  11   15.29    3.61
  -6   8  12   34.24    5.05
  -6  -8  12   25.96    5.05
  -6   8  12   28.55    4.44
  -6  -8  12   28.95    4.66
  -6   8  13   10.75    2.56
  -6   8  13   10.72    2.74
  -6   8  14   55.60    5.11
  -6  -8  15    3.78    1.62
  -6   8  15    9.25    2.02
  -6   9  -2  143.37   11.56
  -6  -9  -2  161.90    9.37
  -6   9  -1   60.02    7.40
  -6  -9  -1   67.56    6.30
  -6   9   0  102.03    9.66
  -6  -9   0  120.76    8.45
  -6   9   1  251.88   15.75
  -6   9   1  259.21   15.37
  -6  -9   1  269.76   15.54
  -6  -9   1  267.62   13.57
  -6   9   2   89.47    9.03
  -6   9   2   71.41    8.11
  -6  -9   2  102.24   10.61
  -6  -9   2   90.05    8.47
  -6  -9   2   92.69    7.82
  -6   9   3   66.76    7.65
  -6  -9   3   68.37    6.93
  -6  -9   3   62.34    6.34
  -6  -9   3   74.69    7.81
  -6   9   4   16.30    4.05
  -6  -9   4   12.60    2.85
  -6  -9   4   16.48    4.39
  -6  -9   4   13.01    4.01
  -6   9   5   65.66    7.51
  -6  -9   5   62.99    7.00
  -6  -9   5   55.98    7.09
  -6  -9   5   68.40    6.83
  -6   9   5   57.44    6.62
  -6  -9   6    1.40    2.84
  -6   9   6    0.83    2.25
  -6   9   6    2.86    2.57
  -6   9   6    0.59    2.26
  -6  -9   6   -2.56    3.32
  -6  -9   6    3.95    3.28
  -6   9   7   60.86    7.13
  -6  -9   7   57.85    6.67
  -6   9   7   51.45    7.22
  -6   9   7   53.83    6.59
  -6  -9   7   57.83    6.01
  -6  -9   7   59.91    7.51
  -6   9   8   72.88    7.55
  -6  -9   8   56.27    6.66
  -6   9   8   51.86    7.18
  -6  -9   8   67.22    6.25
  -6  -9   8   65.60    7.62
  -6   9   8   69.21    7.34
  -6   9   9   59.45    6.61
  -6  -9   9   55.36    6.41
  -6   9   9   71.30    8.24
  -6   9   9   58.27    7.39
  -6  -9   9   70.07    7.72
  -6   9   9   61.96    6.87
  -6   9  10    4.32    2.27
  -6  -9  10    7.20    3.82
  -6   9  10    6.47    2.85
  -6   9  10    5.01    2.48
  -6  -9  10    9.00    3.61
  -6   9  11   12.98    3.01
  -6   9  11   15.22    3.71
  -6   9  11   13.64    3.27
  -6  -9  11   13.12    3.83
  -6   9  12    2.50    2.07
  -6   9  12    3.49    2.25
  -6  -9  12    2.07    2.23
  -6   9  13    9.69    2.12
  -6  -9  13   12.88    2.94
  -6   9  13   11.09    2.65
  -6  -9  14    2.62    1.96
  -6   9  14    1.56    1.05
  -6  10  -3   39.28    6.19
  -6  10  -2   75.29    8.20
  -6  10  -1  122.37   10.79
  -6 -10  -1  146.84   10.79
  -6 -10  -1  157.02    9.72
  -6  10   0   45.66    6.53
  -6  10   0   42.65    5.98
  -6 -10   0   57.78    6.15
  -6  10   1   28.39    5.36
  -6  10   1   28.84    4.91
  -6 -10   1   29.96    4.49
  -6 -10   1   31.39    4.76
  -6 -10   1   36.55    5.77
  -6  10   2   26.38    5.05
  -6  10   2   20.81    4.33
  -6 -10   2   27.18    4.56
  -6 -10   2   25.24    4.43
  -6 -10   2   27.86    4.79
  -6  10   3  148.28   11.63
  -6 -10   3  157.34   11.64
  -6 -10   3  137.16    9.79
  -6 -10   3  155.44   10.18
  -6  10   4    1.97    2.37
  -6  10   4   -1.15    2.46
  -6 -10   4    0.85    1.48
  -6 -10   4    0.69    2.63
  -6 -10   4   -2.32    2.98
  -6  10   5   18.81    4.34
  -6  10   5   11.74    3.36
  -6 -10   5   19.11    3.54
  -6 -10   5   19.75    4.36
  -6 -10   5   11.54    3.60
  -6  10   6    9.63    3.02
  -6  10   6    6.87    2.87
  -6 -10   6    8.53    3.65
  -6 -10   6   10.11    3.09
  -6 -10   7    1.15    2.09
  -6  10   7    1.37    2.54
  -6  10   7    3.33    2.47
  -6 -10   7    3.31    3.40
  -6 -10   7   -0.74    2.67
  -6  10   8   56.09    6.41
  -6 -10   8   63.30    7.45
  -6  10   8   51.76    6.07
  -6  10   9   35.46    4.83
  -6  10   9   41.91    6.10
  -6 -10   9   40.96    5.94
  -6  10   9   41.69    5.40
  -6  10  10   31.46    4.47
  -6  10  10   36.71    5.25
  -6 -10  10   36.67    5.38
  -6  10  10   32.50    4.77
  -6  10  11    4.34    1.54
  -6  10  11    4.39    2.47
  -6 -10  11    0.25    2.33
  -6  10  11    1.85    1.88
  -6  10  12   10.46    2.47
  -6  10  12   11.15    2.34
  -6  10  13    3.27    1.44
  -6 -10  13    4.50    1.73
  -6  11 -11   44.86    4.02
  -6 -11 -10   24.60    2.85
  -6 -11  -9   12.01    2.55
  -6  11  -4    7.42    3.57
  -6  11  -3   21.70    4.58
  -6  11  -2   40.68    6.05
  -6 -11  -2   49.42    5.88
  -6  11  -1   22.87    4.80
  -6 -11  -1   18.86    4.07
  -6 -11  -1   27.14    3.83
  -6 -11  -1   24.84    4.18
  -6  11   0   80.50    8.32
  -6  11   0   73.50    7.84
  -6 -11   0   80.02    7.71
  -6 -11   0   79.27    7.73
  -6 -11   0   82.43    6.72
  -6  11   1   18.57    4.32
  -6  11   1   17.60    4.07
  -6 -11   1   21.18    4.00
  -6 -11   1   23.80    3.90
  -6 -11   1   20.70    4.22
  -6  11   2  129.43   10.62
  -6  11   2  114.13   10.16
  -6 -11   2  121.12    9.17
  -6 -11   2  131.99   10.26
  -6 -11   2  133.42    8.94
  -6  11   3    6.75    3.18
  -6 -11   3    1.98    1.72
  -6  11   3    0.56    1.74
  -6 -11   3    4.03    3.32
  -6 -11   3    0.86    2.57
  -6  11   4   48.96    6.55
  -6 -11   4   62.14    7.11
  -6 -11   4   46.71    5.29
  -6 -11   4   56.16    6.04
  -6  11   4   47.68    5.85
  -6  11   5   46.90    6.12
  -6 -11   5   41.61    4.77
  -6 -11   5   41.65    5.96
  -6  11   5   44.75    5.79
  -6 -11   5   47.42    5.34
  -6  11   6    2.54    2.21
  -6  11   6    2.57    1.90
  -6 -11   6    1.86    2.74
  -6  11   7    2.95    2.55
  -6  11   7    1.55    2.07
  -6 -11   7    1.05    2.96
  -6  11   8    9.46    2.75
  -6  11   8   12.02    3.91
  -6 -11   8   10.85    3.99
  -6  11   8   13.05    3.31
  -6  11   9   88.38    7.24
  -6  11   9  106.13    8.93
  -6 -11   9  101.42    8.45
  -6  11   9   92.56    7.51
  -6  11  10  103.15    7.24
  -6  11  10  114.99    8.48
  -6 -11  10  116.47    8.62
  -6  11  10  104.82    7.58
  -6  11  11    1.59    1.58
  -6 -11  11    2.06    1.97
  -6  11  11    1.27    1.27
  -6 -11  12    8.98    2.33
  -6  11  12   10.85    2.18
  -6  12 -10   13.58    2.47
  -6  12  -9   14.10    2.91
  -6 -12  -9   15.81    2.27
  -6  12  -8   16.98    3.25
  -6 -12  -8   21.16    3.05
  -6  12  -7   10.66    3.08
  -6 -12  -7    9.68    2.57
  -6  12  -6   23.86    4.30
  -6 -12  -6   28.08    4.10
  -6  12  -5   21.24    4.29
  -6 -12  -5   21.40    3.89
  -6  12  -4   13.45    3.74
  -6 -12  -4   13.49    3.34
  -6  12  -3   19.26    4.22
  -6 -12  -3   17.43    3.78
  -6  12  -2    9.63    3.29
  -6 -12  -2   12.99    3.46
  -6 -12  -2    9.28    2.53
  -6  12  -1   24.15    4.72
  -6  12  -1   31.14    4.93
  -6 -12  -1   27.13    4.66
  -6 -12  -1   27.04    4.40
  -6  12   0   21.40    4.44
  -6  12   0   18.11    3.80
  -6 -12   0   18.35    3.73
  -6 -12   0   28.74    3.88
  -6 -12   0   21.16    4.21
  -6  12   1   23.91    4.63
  -6  12   1   19.67    4.01
  -6 -12   1   30.79    4.12
  -6 -12   1   28.35    4.46
  -6 -12   1   29.90    4.66
  -6  12   2   44.30    5.95
  -6 -12   2   34.78    4.76
  -6 -12   2   40.69    5.56
  -6 -12   2   35.10    4.39
  -6  12   3   14.11    3.90
  -6  12   3    7.94    2.37
  -6 -12   3   10.49    3.02
  -6 -12   3   10.37    2.81
  -6  12   4   46.57    5.86
  -6  12   4   40.65    5.08
  -6 -12   4   44.78    4.90
  -6 -12   4   46.13    5.87
  -6  12   5   48.69    5.94
  -6 -12   5   56.20    6.43
  -6  12   5   46.15    5.44
  -6  12   6   22.05    3.96
  -6 -12   6   32.33    5.24
  -6  12   6   23.53    3.93
  -6  12   7    4.75    1.83
  -6  12   7    7.41    2.44
  -6 -12   7    8.81    3.19
  -6  12   8   61.03    5.77
  -6  12   8   76.10    7.53
  -6  12   8   63.16    5.85
  -6 -12   8   68.75    6.57
  -6  12   9   26.01    3.54
  -6  12   9   30.04    4.35
  -6  12   9   26.97    3.63
  -6 -12   9   24.05    3.94
  -6  12  10    3.23    1.31
  -6  12  10    1.67    1.76
  -6 -12  10    4.31    2.26
  -6  12  10    1.83    1.25
  -6  12  11   43.78    3.72
  -6  12  11   45.71    3.87
  -6 -12  11   37.66    3.99
  -6  13  -9    7.93    1.79
  -6  13  -8    0.22    1.45
  -6 -13  -8    0.98    0.98
  -6  13  -7   50.70    5.23
  -6 -13  -7   62.06    4.89
  -6  13  -6   35.82    4.70
  -6 -13  -6   42.48    4.43
  -6  13  -5   74.97    7.18
  -6 -13  -5   90.60    6.82
  -6  13  -4   34.06    5.04
  -6 -13  -4   38.61    4.72
  -6  13  -3   35.45    5.31
  -6 -13  -3   40.82    5.00
  -6  13  -2   27.43    4.71
  -6 -13  -2   33.06    4.55
  -6  13  -1   55.79    6.50
  -6  13  -1   46.89    5.31
  -6 -13  -1   63.18    6.11
  -6  13   0   14.23    3.91
  -6  13   0    7.10    2.65
  -6 -13   0   10.45    2.85
  -6  13   1   17.89    4.57
  -6 -13   1   21.63    3.88
  -6 -13   1   21.02    3.44
  -6  13   2    2.51    2.54
  -6 -13   2    1.55    1.90
  -6 -13   2    7.03    2.65
  -6  13   3   12.76    3.39
  -6  13   3    9.23    2.42
  -6 -13   3   10.97    2.62
  -6 -13   3   10.94    2.63
  -6  13   4    2.49    2.01
  -6 -13   4    4.68    2.72
  -6  13   5    7.64    2.44
  -6  13   5    7.81    2.43
  -6 -13   5    8.63    2.84
  -6  13   6    7.76    2.51
  -6 -13   6    3.87    2.44
  -6  13   6    5.48    2.16
  -6  13   7   36.34    4.22
  -6 -13   7   36.92    4.58
  -6  13   7   36.27    4.02
  -6  13   8    6.18    1.81
  -6  13   8    6.38    2.38
  -6  13   8    6.29    1.99
  -6 -13   8    3.23    2.12
  -6  13   9   11.82    2.10
  -6  13   9   17.78    3.01
  -6 -13   9   12.53    2.78
  -6  13   9   17.02    2.52
  -6  13  10   17.67    2.37
  -6 -13  10   10.84    2.23
  -6  14  -8    1.62    1.35
  -6  14  -7   11.43    2.28
  -6 -14  -7   13.49    1.96
  -6  14  -6   19.20    3.18
  -6 -14  -6   17.25    2.46
  -6  14  -5  109.84    7.78
  -6 -14  -5  119.72    7.13
  -6  14  -4   27.71    4.11
  -6 -14  -4   28.91    3.60
  -6  14  -3   42.09    5.02
  -6 -14  -3   41.07    4.45
  -6  14  -2   16.28    3.44
  -6 -14  -2   17.38    3.03
  -6  14  -1   76.23    6.84
  -6 -14  -1   78.14    6.33
  -6  14   0    4.17    2.57
  -6 -14   0    2.06    1.54
  -6  14   1    4.78    2.28
  -6 -14   1    3.15    1.91
  -6  14   2    3.45    2.06
  -6  14   3   58.75    5.76
  -6 -14   3   60.85    5.25
  -6  14   4   29.33    3.92
  -6  14   4   29.47    3.47
  -6 -14   4   30.17    3.73
  -6  14   5    8.56    1.93
  -6 -14   5    8.48    2.30
  -6  14   5    9.69    1.96
  -6  14   6   21.54    2.93
  -6  14   6   20.69    2.74
  -6 -14   6   28.32    3.40
  -6  14   7   12.14    2.27
  -6  14   7   12.55    2.88
  -6  14   7   12.02    2.21
  -6 -14   7   11.87    2.34
  -6  14   8    4.68    1.82
  -6  15  -6   23.18    2.79
  -6  15  -5   53.69    4.59
  -6  15  -4   50.48    4.49
  -6 -15  -4   50.93    3.98
  -6  15  -3   -0.08    1.50
  -6 -15  -3    1.46    1.36
  -6  15  -2   99.45    6.94
  -6 -15  -2  104.02    6.41
  -6  15  -1   19.03    3.11
  -6  15   0    8.33    2.27
  -6  15   1   56.49    5.44
  -6  15   2   99.30    6.71
  -6  15   3    2.62    1.42
  -6  15   4   58.85    4.57
  -6  15   5   56.17    4.10
  -6  15   5   68.62    5.52
  -6  15   6   18.33    2.70
  -6  15   7    4.43    1.52
  -6  16  -3   15.29    2.13
  -6  16  -2    7.33    1.62
  -6  16  -1   11.30    2.00
  -6  16   0   24.38    2.70
  -6  16   1   28.65    2.92
  -6  16   2   15.21    1.97
  -6  16   3    6.87    1.75
  -5   0  -6    3.51    4.21
  -5   0  -5   87.29   14.44
  -5   0  -4   -2.22    3.71
  -5   0  -3 1016.29   54.03
  -5   0  -1   70.19   13.70
  -5   0   0    4.30    5.09
  -5   0   1  493.57   35.45
  -5   0   3  520.75   36.19
  -5   0   4   -0.05    3.17
  -5   0   4    1.74    4.34
  -5   0   5   17.64    6.70
  -5   0   5   28.13    7.29
  -5   0   6    2.53    4.65
  -5   0   6    0.16    4.56
  -5   0   7  231.17   23.35
  -5   0   8   -5.55    5.92
  -5   0   8   -3.42   10.09
  -5   0   9  653.48   26.37
  -5   0   9  609.87   25.67
  -5   0   9  608.00   43.89
  -5   0   9  643.76   45.73
  -5   0   9  637.12   27.71
  -5   0   9  592.95   25.93
  -5   0  10   -1.94    2.37
  -5   0  10   -2.32   12.79
  -5   0  10   -0.61    2.55
  -5   0  11   39.73    5.79
  -5   0  11   33.37   13.41
  -5   0  11   36.24    6.08
  -5   0  11   35.17    5.98
  -5   0  12    0.39    2.56
  -5   0  12   -1.69    2.39
  -5   0  12    0.23    2.95
  -5   0  12    1.21    2.49
  -5   0  13   62.50    7.84
  -5   0  13   73.10    8.73
  -5   0  13   68.29    8.05
  -5   0  13   68.14    8.11
  -5   0  14    2.98    3.33
  -5   0  14    0.87    2.71
  -5   0  14    0.03    2.49
  -5   0  15   33.39    5.49
  -5   0  15   44.61    6.19
  -5   0  16   -0.42    1.71
  -5   0  17   45.70    4.26
  -5   0  17   55.09    4.28
  -5   0  17   48.12    4.85
  -5   0  18   -0.70    1.02
  -5  -1  -6   67.78   13.07
  -5  -1  -4   93.71   15.10
  -5   1  -4   87.91   15.04
  -5   1  -2   12.58    6.65
  -5   1  -1   39.26   10.36
  -5  -1  -1   32.03   10.23
  -5   1   0  235.46   23.93
  -5  -1   0  216.22   23.27
  -5   1   1  172.55   20.51
  -5  -1   1  183.12   21.30
  -5   1   2   27.09    8.74
  -5  -1   3  437.28   25.50
  -5  -1   4  256.39   19.64
  -5  -1   4  305.65   26.67
  -5   1   4  247.83   22.20
  -5   1   4  284.28   25.76
  -5  -1   5   72.95   10.74
  -5   1   5   79.19   12.65
  -5   1   5   76.26   12.00
  -5   1   6   54.99   11.29
  -5  -1   6   41.45   11.04
  -5  -1   6   48.69    9.99
  -5   1   7   77.60   14.24
  -5   1   7   82.55   14.00
  -5  -1   7   74.03   12.63
  -5  -1   7   66.25   13.78
  -5   1   8   59.46   12.29
  -5   1   8   81.28   14.83
  -5   1   9  162.10   11.21
  -5  -1   9  178.33   12.08
  -5   1   9  172.04   11.60
  -5   1   9  173.93   23.37
  -5  -1   9  178.23   24.49
  -5   1   9  182.43   23.50
  -5   1   9  166.37   12.47
  -5   1   9  141.82   10.93
  -5  -1   9  169.26   12.73
  -5   1   9  158.04   11.50
  -5  -1   9  161.09   11.72
  -5  -1  10  418.25   20.74
  -5   1  10  391.75   19.48
  -5   1  10  383.76   19.52
  -5   1  10  373.98   34.84
  -5  -1  10  383.57   37.40
  -5  -1  10  407.94   21.66
  -5  -1  10  378.62   20.79
  -5   1  10  405.22   21.05
  -5   1  10  369.31   19.84
  -5  -1  10  380.49   20.24
  -5   1  11   84.74    7.98
  -5  -1  11   97.05    9.10
  -5   1  11   94.67   19.33
  -5  -1  11   86.74   18.82
  -5  -1  11   77.73    9.12
  -5  -1  11   93.49    9.51
  -5   1  11   84.97    9.13
  -5   1  11   78.90    8.78
  -5   1  12  186.23   12.64
  -5  -1  12  203.34   13.15
  -5   1  12  191.83   12.18
  -5  -1  12  191.60   14.62
  -5   1  12  191.80   13.62
  -5  -1  12  190.01   13.74
  -5   1  12  207.99   14.37
  -5  -1  12  191.14   14.02
  -5   1  13    5.43    2.47
  -5  -1  13    3.89    3.19
  -5  -1  13    7.77    3.04
  -5  -1  13   10.71    4.03
  -5   1  13    7.97    3.39
  -5  -1  14    1.96    2.73
  -5   1  14    4.87    3.11
  -5   1  14    8.11    3.84
  -5  -1  14    0.34    2.32
  -5   1  15   58.86    6.23
  -5   1  15   65.67    7.45
  -5   1  15   61.68    7.18
  -5  -1  16   17.97    3.99
  -5   1  16   19.06    3.93
  -5  -1  16   15.94    2.79
  -5   1  17   21.84    2.83
  -5  -1  17   17.02    3.10
  -5   1  17   21.07    3.27
  -5   1  17   22.85    3.00
  -5  -1  17   25.94    2.98
  -5   1  17   25.86    3.36
  -5   1  18    5.10    1.28
  -5  -1  18    1.53    1.09
  -5  -2  -6   31.64    9.35
  -5  -2  -4  277.52   26.96
  -5  -2  -3  217.12   23.29
  -5  -2  -2  524.49   37.92
  -5  -2  -1  101.56   16.42
  -5  -2   0   52.38   12.05
  -5  -2   1   65.04   13.21
  -5  -2   2  619.58   41.82
  -5  -2   3   94.87   15.27
  -5  -2   4  113.75   16.33
  -5   2   5   13.24    6.64
  -5   2   5   -1.99    4.89
  -5   2   6   32.71    9.18
  -5   2   6   37.45    7.46
  -5  -2   6   23.73    7.37
  -5  -2   6   37.88    8.21
  -5   2   7   28.90    9.39
  -5   2   7    2.96    3.87
  -5   2   8   87.69   14.93
  -5  -2   8   94.09   17.20
  -5   2   8   83.13   16.15
  -5  -2   9   34.81    5.57
  -5   2   9   32.66    4.66
  -5   2   9   35.07    5.42
  -5   2   9   21.91    8.18
  -5  -2   9   42.08   13.53
  -5  -2   9   33.23    5.88
  -5   2   9   28.70    5.04
  -5  -2   9   39.20    5.98
  -5   2   9   33.40    5.84
  -5  -2   9   35.01    5.52
  -5  -2   9   29.49    4.34
  -5   2   9   44.40    7.41
  -5   2  10   19.92    4.09
  -5  -2  10   25.23    4.86
  -5   2  10   26.87    5.03
  -5  -2  10   17.88   13.69
  -5   2  10   30.88   12.04
  -5  -2  10   23.18    5.33
  -5   2  10   15.88    4.24
  -5  -2  10   17.71    5.49
  -5   2  10   18.45    4.25
  -5   2  10   22.13    4.47
  -5  -2  10   20.10    4.56
  -5  -2  10   21.67    3.89
  -5  -2  11   49.34    6.76
  -5   2  11   51.78    7.09
  -5   2  11   45.66    6.39
  -5  -2  11   48.56    7.12
  -5  -2  11   46.49    6.88
  -5  -2  11   42.65    6.52
  -5  -2  11   52.59    6.32
  -5   2  11   50.24    6.84
  -5   2  12  289.31   16.16
  -5  -2  12  329.60   17.50
  -5  -2  12  322.36   19.35
  -5   2  12  307.94   17.73
  -5   2  12  319.86   18.39
  -5  -2  12  292.37   18.23
  -5   2  13   41.74    5.89
  -5  -2  13   35.12    6.49
  -5  -2  13   28.37    5.19
  -5   2  13   45.17    6.49
  -5  -2  14    2.22    3.44
  -5   2  14    6.97    3.84
  -5   2  14    8.29    3.08
  -5  -2  15   17.81    4.25
  -5   2  15   15.60    3.84
  -5   2  15   12.46    3.64
  -5   2  16   34.99    4.04
  -5  -2  16   50.85    5.23
  -5   2  16   45.74    5.42
  -5  -2  16   38.05    5.09
  -5  -2  16   41.50    4.09
  -5   2  16   49.20    4.99
  -5   2  16   41.89    5.62
  -5   2  17    7.40    1.97
  -5   2  17    8.85    2.35
  -5  -2  17    8.12    2.64
  -5  -2  17   11.18    1.95
  -5   2  17   11.66    2.35
  -5  -2  17    9.62    2.19
  -5  -3  -5   73.83   13.67
  -5  -3  -4  212.91   23.72
  -5  -3  -3  128.13   18.30
  -5  -3  -2   67.93   13.84
  -5  -3  -1  429.65   34.70
  -5  -3   0   35.68   10.33
  -5  -3   1  190.67   22.47
  -5  -3   2    4.28    4.73
  -5  -3   3   59.71   12.27
  -5  -3   4  330.31   29.36
  -5   3   5  507.50   36.95
  -5  -3   5  476.98   36.22
  -5  -3   6    9.87    5.61
  -5   3   6    5.15    4.93
  -5  -3   7  231.41   24.75
  -5   3   7  213.69   25.45
  -5  -3   8  147.89   11.01
  -5   3   8  159.17   10.90
  -5  -3   8  155.58   20.59
  -5   3   8  148.19   21.58
  -5   3   8  155.60   11.87
  -5  -3   8  161.33   12.22
  -5  -3   8  148.11   11.97
  -5   3   8  141.14   10.91
  -5  -3   8  147.75   10.15
  -5   3   9  490.83   21.55
  -5  -3   9  489.90   22.92
  -5   3   9  467.39   41.01
  -5  -3   9  414.61   38.67
  -5  -3   9  457.58   23.42
  -5  -3   9  445.50   23.11
  -5   3   9  416.80   21.23
  -5   3   9  468.18   22.91
  -5  -3   9  435.59   20.34
  -5   3   9  434.61   21.13
  -5  -3   9  431.02   21.81
  -5   3  10  245.40   14.54
  -5  -3  10  213.95   14.25
  -5  -3  10  213.35   29.86
  -5   3  10  195.19   27.36
  -5  -3  10  194.94   14.51
  -5   3  10  182.42   13.19
  -5   3  10  199.53   14.37
  -5  -3  10  203.21   15.12
  -5  -3  10  189.78   12.49
  -5   3  10  193.72   13.39
  -5  -3  10  181.45   13.66
  -5   3  11  360.89   18.45
  -5  -3  11  361.36   18.87
  -5   3  11  312.38   35.75
  -5  -3  11  312.09   19.42
  -5  -3  11  321.64   19.35
  -5   3  11  296.83   17.64
  -5   3  11  341.77   19.16
  -5  -3  11  321.35   17.12
  -5   3  11  345.82   18.91
  -5  -3  12   47.12    6.49
  -5   3  12   46.90    6.49
  -5  -3  12   44.57    6.76
  -5  -3  12   40.40    6.71
  -5   3  12   44.53    6.47
  -5  -3  12   41.47    5.97
  -5   3  12   58.60    7.46
  -5  -3  13    7.00    3.57
  -5   3  13    8.16    3.53
  -5   3  13    1.16    2.30
  -5  -3  14    7.46    3.03
  -5  -3  14   11.78    2.97
  -5   3  14    9.30    3.60
  -5  -3  15    6.11    3.03
  -5   3  15    6.90    3.15
  -5  -3  15    4.57    2.24
  -5   3  16    3.64    2.20
  -5  -3  16    6.34    2.56
  -5   3  16    8.32    2.30
  -5   3  16    4.74    2.37
  -5  -3  17   17.11    3.03
  -5   3  17   21.36    3.16
  -5   3  17   24.01    3.03
  -5  -3  17   23.95    3.00
  -5   3  17   25.93    2.96
  -5  -4  -6   52.08   13.00
  -5  -4  -5   40.91   11.37
  -5  -4  -4    4.74    3.67
  -5  -4  -3   19.72    7.70
  -5  -4  -2  612.02   43.18
  -5  -4  -1  178.02   22.60
  -5  -4   0  210.90   24.66
  -5  -4   1  210.22   24.63
  -5  -4   2   25.89    9.35
  -5  -4   3   50.92   11.80
  -5  -4   4  490.16   37.80
  -5   4   5  299.25   28.95
  -5  -4   5  300.80   28.77
  -5  -4   6   51.81   12.25
  -5   4   6   54.62   13.22
  -5  -4   7  655.74   44.13
  -5   4   7  562.15   44.20
  -5  -4   8  176.54   12.49
  -5   4   8  186.92   12.16
  -5   4   8  173.48   24.40
  -5   4   8  173.19   12.48
  -5  -4   8  176.02   13.19
  -5  -4   8  178.76   13.62
  -5   4   8  185.35   13.24
  -5  -4   8  183.49   11.93
  -5  -4   8  167.19    9.68
  -5   4   8  167.16   11.80
  -5   4   9   11.92    3.61
  -5   4   9   10.71    9.10
  -5  -4   9   11.22    8.43
  -5   4   9   12.06    3.84
  -5  -4   9    7.44    2.94
  -5  -4   9    9.00    3.32
  -5   4   9   13.81    3.80
  -5   4   9    8.81    3.42
  -5  -4   9    8.00    3.25
  -5  -4  10  159.90   12.35
  -5   4  10  177.49   12.08
  -5  -4  10  121.51   20.54
  -5   4  10  178.86   26.39
  -5   4  10  169.94   13.02
  -5  -4  10  156.08   13.22
  -5   4  10  150.03   12.00
  -5  -4  10  165.24   11.75
  -5   4  10  169.80   12.21
  -5   4  11   74.12    7.87
  -5  -4  11   59.16    7.28
  -5   4  11   76.04    8.73
  -5  -4  11   59.26    8.13
  -5   4  11   58.94    7.54
  -5  -4  11   70.64    7.77
  -5   4  11   68.43    7.82
  -5  -4  12   24.82    4.91
  -5   4  12   25.71    4.88
  -5  -4  12   22.09    5.33
  -5  -4  12   23.95    5.24
  -5   4  12   24.37    5.02
  -5   4  12   22.71    4.73
  -5  -4  12   24.49    4.79
  -5  -4  13   36.50    6.09
  -5  -4  13   39.89    6.64
  -5   4  13   45.25    5.78
  -5   4  13   50.27    6.65
  -5  -4  13   45.41    5.99
  -5  -4  14    7.64    3.29
  -5  -4  14    7.09    2.96
  -5  -4  15   16.22    3.96
  -5   4  15   24.28    4.60
  -5  -4  15   20.04    3.75
  -5   4  15   27.00    4.61
  -5   4  16    0.18    1.77
  -5   4  16    6.25    2.75
  -5  -4  16    3.54    1.90
  -5  -4  17   33.04    3.76
  -5   4  17   40.20    4.00
  -5   4  17   42.75    3.62
  -5  -4  17   47.99    3.77
  -5  -5  -6   30.99   10.59
  -5  -5  -5    8.89    6.58
  -5  -5  -4   23.34    8.82
  -5  -5  -3  467.87   38.72
  -5  -5  -2  225.67   26.05
  -5  -5  -1  155.90   21.66
  -5  -5   0  114.26   18.55
  -5  -5   1  208.87   25.46
  -5  -5   2   78.60   15.78
  -5  -5   3  134.11   20.27
  -5  -5   4   57.43   13.10
  -5  -5   5  263.66   28.22
  -5  -5   6   98.17   17.74
  -5   5   6  120.12   19.88
  -5  -5   7   43.03    6.06
  -5   5   7   42.73    5.67
  -5  -5   7   42.37   11.57
  -5   5   7   51.60   14.77
  -5   5   7   34.34    5.61
  -5  -5   7   42.43    6.60
  -5  -5   7   49.12    6.75
  -5   5   7   43.72    5.79
  -5  -5   7   49.04    6.58
  -5  -5   7   43.93    5.66
  -5  -5   8   45.87    6.77
  -5   5   8   44.35    6.52
  -5   5   8   37.72   12.78
  -5  -5   8   59.92   14.54
  -5  -5   8   42.50    6.82
  -5  -5   8   41.45    6.65
  -5   5   8   42.03    6.61
  -5   5   8   34.19    5.29
  -5  -5   8   42.92    5.90
  -5  -5   8   35.30    4.66
  -5  -5   9   39.56    6.28
  -5   5   9   40.38    5.76
  -5   5   9   54.58   16.04
  -5  -5   9   25.58   12.47
  -5   5   9   43.06    6.68
  -5   5   9   32.07    5.82
  -5  -5   9   49.28    7.29
  -5  -5   9   41.85    7.23
  -5  -5   9   41.80    5.91
  -5   5   9   42.26    6.03
  -5  -5   9   39.79    4.74
  -5  -5  10   23.43    5.24
  -5   5  10   27.18    4.85
  -5   5  10   23.27   10.06
  -5   5  10   17.44    4.47
  -5  -5  10   25.17    5.78
  -5  -5  10   23.16    5.42
  -5   5  10   26.12    5.31
  -5   5  10   21.80    4.38
  -5  -5  10   22.10    4.77
  -5  -5  10   19.45    3.38
  -5  -5  11  163.33   12.24
  -5   5  11  166.88   11.90
  -5  -5  11  153.36   12.98
  -5   5  11  143.20   11.92
  -5  -5  11  159.02   13.36
  -5   5  11  150.85   12.27
  -5  -5  11  160.93   11.95
  -5   5  11  167.31   12.56
  -5  -5  12  507.73   23.61
  -5   5  12  552.97   23.46
  -5  -5  12  483.08   24.96
  -5  -5  12  455.55   24.42
  -5   5  12  549.47   24.63
  -5   5  12  454.82   23.25
  -5  -5  12  498.04   23.20
  -5   5  12  532.76   24.39
  -5  -5  13  137.63   11.81
  -5   5  13  144.91   10.37
  -5   5  13  133.01   10.57
  -5  -5  13  139.99   10.62
  -5   5  13  157.20   11.66
  -5  -5  14   -1.83    2.79
  -5  -5  14    2.13    2.24
  -5   5  14    2.57    2.54
  -5  -5  14    2.05    2.28
  -5  -5  15    5.82    3.54
  -5   5  15    6.29    2.63
  -5  -5  15    7.71    2.55
  -5  -5  16   20.33    3.30
  -5   5  16   28.85    4.05
  -5   5  16   29.38    3.36
  -5   5  16   29.60    4.07
  -5  -5  16   25.46    3.08
  -5  -5  17   32.18    3.41
  -5   5  17   35.79    3.55
  -5   5  17   42.58    3.34
  -5  -6  -6    8.25    7.84
  -5  -6  -5   95.26   18.60
  -5  -6  -4  339.47   34.25
  -5  -6  -3    8.77    5.58
  -5  -6  -2  293.16   31.59
  -5  -6  -1   33.62   11.58
  -5  -6   0   37.83   12.19
  -5  -6   1   45.09   12.56
  -5  -6   2  594.62   46.08
  -5  -6   3    6.23    6.41
  -5  -6   4   17.80    8.58
  -5  -6   5  151.60   22.69
  -5  -6   6  593.83   25.30
  -5   6   6  620.96   25.52
  -5   6   6  551.26   45.60
  -5  -6   6  653.97   27.77
  -5  -6   6  612.51   28.52
  -5   6   6  610.43   27.14
  -5  -6   6  622.71   25.27
  -5  -6   6  569.45   22.25
  -5   6   7   51.20    6.21
  -5  -6   7   43.91    6.20
  -5   6   7   42.24   12.68
  -5  -6   7   52.71   14.32
  -5  -6   7   55.02    7.37
  -5  -6   7   51.46    7.37
  -5   6   7   41.09    6.81
  -5   6   7   38.43    5.57
  -5  -6   7   44.03    5.17
  -5  -6   7   47.77    6.20
  -5  -6   8  106.12    9.89
  -5   6   8  106.09    9.14
  -5  -6   8  123.80   21.62
  -5   6   8   90.45   19.38
  -5  -6   8  107.34   11.19
  -5  -6   8  110.42   10.76
  -5   6   8  103.38   10.34
  -5  -6   8  110.09    9.56
  -5  -6   8  104.44    7.76
  -5   6   8  101.71    9.21
  -5  -6   9  122.31   10.59
  -5   6   9  129.86   10.44
  -5  -6   9  140.71   25.80
  -5  -6   9  115.50   25.04
  -5   6   9  126.44   22.68
  -5   6   9  131.14   11.56
  -5  -6   9  119.17   11.50
  -5   6   9  116.07   10.94
  -5  -6   9  116.71   11.73
  -5  -6   9  127.20   10.42
  -5  -6   9  120.52    8.22
  -5   6   9  116.59   10.40
  -5  -6  10   26.40    5.09
  -5   6  10   30.31    5.07
  -5   6  10   22.88    5.13
  -5  -6  10   27.31    6.00
  -5  -6  10   27.14    5.50
  -5   6  10   33.86    5.97
  -5   6  10   30.36    5.40
  -5  -6  10   30.80    4.24
  -5  -6  10   33.57    5.80
  -5   6  11   16.52    4.05
  -5  -6  11   11.43    3.46
  -5  -6  11   12.69    4.18
  -5   6  11   15.46    4.20
  -5  -6  11   10.78    4.43
  -5   6  11   13.25    3.82
  -5   6  11   15.76    3.96
  -5  -6  11   15.83    4.53
  -5   6  12   87.42    7.99
  -5   6  12   73.72    8.37
  -5  -6  12   70.37    8.79
  -5   6  12   73.82    7.83
  -5  -6  12   64.99    7.50
  -5   6  12   82.20    8.51
  -5   6  13   11.98    3.37
  -5  -6  13    9.67    3.93
  -5   6  13    9.49    3.22
  -5   6  13   13.82    3.57
  -5  -6  13    6.59    3.22
  -5  -6  14   25.14    4.62
  -5   6  14   34.58    5.25
  -5  -6  14   24.00    4.19
  -5  -6  14   28.04    3.84
  -5  -6  15   13.88    3.95
  -5  -6  15   10.04    2.70
  -5   6  15   13.89    3.31
  -5  -6  15   12.73    2.53
  -5   6  16   30.22    3.94
  -5   6  16   29.38    2.79
  -5  -6  16   32.46    3.15
  -5   6  16   29.45    3.11
  -5   6  16   28.70    3.76
  -5  -7  -6   -8.70    9.91
  -5  -7  -5  183.24   26.44
  -5  -7  -4  111.02   20.44
  -5  -7  -3  423.83   40.04
  -5  -7  -2   21.06   10.68
  -5  -7  -1   25.35    9.40
  -5  -7   0  134.50   21.89
  -5  -7   1  656.89   51.28
  -5  -7   2   18.19    8.30
  -5  -7   3   67.61   16.16
  -5   7   4   21.82    4.40
  -5  -7   4   29.27   11.12
  -5  -7   4   18.97    4.87
  -5  -7   4   22.33    4.77
  -5  -7   4   16.87    3.27
  -5  -7   4   20.56    3.71
  -5  -7   5  178.26   12.04
  -5   7   5  200.82   12.79
  -5  -7   5  149.07   23.47
  -5  -7   5  198.92   14.46
  -5   7   5  189.80   13.20
  -5  -7   5  199.70   12.45
  -5   7   5  176.40   11.94
  -5  -7   5  188.29   10.74
  -5   7   6  173.94   11.96
  -5  -7   6  160.21   12.01
  -5  -7   6  153.82   23.23
  -5   7   6  130.46   22.40
  -5  -7   6  185.06   13.73
  -5   7   6  168.46   13.06
  -5  -7   6  174.29   13.97
  -5  -7   6  174.58   12.05
  -5  -7   6  166.24   10.53
  -5   7   6  157.62   11.39
  -5  -7   7   65.66    8.02
  -5   7   7   70.09    7.47
  -5  -7   7   61.38   13.76
  -5   7   7   74.38   17.86
  -5  -7   7   71.20    8.52
  -5   7   7   67.45    8.50
  -5  -7   7   61.02    8.70
  -5  -7   7   59.42    7.08
  -5   7   7   70.71    7.42
  -5  -7   7   68.61    6.50
  -5  -7   8  101.26    9.44
  -5   7   8  114.94    9.67
  -5  -7   8   92.94   18.86
  -5   7   8   99.71   20.21
  -5  -7   8   89.74   10.66
  -5  -7   8  103.54   10.42
  -5   7   8   98.10   10.40
  -5  -7   8  107.00    9.54
  -5   7   8   96.90    9.05
  -5  -7   8   95.95    7.62
  -5  -7   9  109.42    9.87
  -5   7   9  103.28    9.21
  -5  -7   9   93.02   10.35
  -5  -7   9   94.30   10.52
  -5   7   9  105.89   10.60
  -5  -7   9  107.64    9.79
  -5   7   9  101.94    9.53
  -5  -7   9  100.93    7.65
  -5  -7  10  180.04   12.72
  -5   7  10  200.13   12.75
  -5  -7  10  182.49   14.42
  -5   7  10  171.39   13.59
  -5   7  10  212.19   14.49
  -5  -7  10  177.69   12.96
  -5   7  10  194.11   13.48
  -5   7  11   48.48    5.99
  -5  -7  11   44.28    7.40
  -5   7  11   48.52    6.73
  -5   7  11   48.10    7.01
  -5  -7  11   51.11    6.90
  -5   7  11   45.82    6.50
  -5   7  12    3.24    2.14
  -5  -7  12    5.25    2.56
  -5   7  12    5.68    3.19
  -5   7  12    5.30    2.97
  -5   7  12    7.99    3.04
  -5  -7  12    7.06    3.53
  -5   7  13   63.40    7.06
  -5  -7  13   39.76    5.94
  -5   7  13   61.34    6.07
  -5   7  13   66.35    7.04
  -5  -7  13   59.33    6.78
  -5  -7  14    2.35    2.16
  -5   7  14    1.97    2.18
  -5  -7  14   -0.84    2.59
  -5  -7  15    2.95    2.55
  -5   7  15    5.22    2.16
  -5   7  16    0.80    1.32
  -5   7  16    4.97    1.51
  -5   7  16    3.12    1.51
  -5  -8  -6   41.66   16.73
  -5  -8  -5    2.21    9.00
  -5  -8  -4   38.41   11.26
  -5  -8  -3   90.04   19.74
  -5  -8  -2  313.37   36.30
  -5  -8  -1   74.26   18.56
  -5  -8   0    8.33    9.21
  -5   8   0   10.18    3.21
  -5   8   1   11.43    3.33
  -5  -8   1   14.03    3.36
  -5  -8   2   40.86   13.93
  -5   8   2   28.98    4.97
  -5  -8   2   31.63    4.85
  -5  -8   2   31.01    4.25
  -5   8   3   48.93    6.33
  -5  -8   3   51.97   15.97
  -5  -8   3   56.13    8.01
  -5   8   3   44.21    6.18
  -5   8   3   54.45    6.39
  -5  -8   3   50.21    6.19
  -5  -8   3   49.23    5.38
  -5  -8   3   55.20    5.67
  -5   8   4    5.27    2.44
  -5  -8   4    6.03    3.49
  -5   8   4    7.92    2.95
  -5   8   4    8.09    3.26
  -5   8   4    3.46    1.89
  -5  -8   4    8.67    2.50
  -5  -8   4   12.74    3.52
  -5  -8   4    6.58    3.23
  -5  -8   5  281.12   16.18
  -5   8   5  270.70   15.81
  -5  -8   5  224.77   30.40
  -5   8   5  233.77   30.39
  -5   8   5  254.77   15.88
  -5  -8   5  312.70   18.27
  -5   8   5  259.94   15.65
  -5  -8   5  297.26   16.28
  -5  -8   5  290.61   14.50
  -5  -8   6   13.71    3.87
  -5   8   6   14.99    3.82
  -5   8   6   13.91    8.30
  -5   8   6    9.00    3.45
  -5   8   6   10.05    3.27
  -5  -8   6   12.90    3.27
  -5  -8   6   12.89    3.93
  -5  -8   7  102.74    9.36
  -5   8   7   97.93    9.01
  -5   8   7   86.10   19.34
  -5  -8   7   93.15   18.08
  -5   8   7   83.33    9.34
  -5  -8   7   96.28    9.22
  -5   8   7   87.95    8.58
  -5  -8   7   95.69    7.63
  -5  -8   8   23.04    4.78
  -5   8   8   18.83    4.29
  -5   8   8   20.50    4.86
  -5   8   8   22.06    4.58
  -5  -8   8   21.60    4.77
  -5  -8   8   22.77    3.82
  -5  -8   9   10.95    3.51
  -5   8   9    9.02    2.93
  -5   8   9   10.37    3.73
  -5  -8   9    6.94    3.95
  -5  -8   9    6.14    3.43
  -5   8   9    8.82    3.49
  -5  -8   9    7.59    2.77
  -5  -8  10   24.56    4.80
  -5   8  10   28.64    4.81
  -5   8  10   26.39    5.21
  -5   8  10   22.68    5.44
  -5   8  10   29.82    5.17
  -5  -8  10   28.29    5.46
  -5   8  11  159.06   11.12
  -5  -8  11  160.86   12.95
  -5   8  11  163.86   12.04
  -5   8  11  152.34   12.18
  -5  -8  11  156.75   11.87
  -5   8  11  181.68   12.50
  -5   8  12   33.74    4.84
  -5  -8  12   30.88    5.51
  -5   8  12   33.49    4.91
  -5   8  12   29.82    5.26
  -5   8  12   38.55    5.38
  -5  -8  12   37.19    5.62
  -5  -8  13    1.90    2.37
  -5   8  13    4.88    2.74
  -5   8  13   -1.26    2.27
  -5  -8  14   14.43    3.10
  -5   8  14   13.23    3.09
  -5   8  15   11.77    1.85
  -5   8  15   13.72    2.85
  -5   8  16   12.50    2.09
  -5   8  16   11.40    1.89
  -5  -9  -5   20.06   10.00
  -5  -9  -4   56.07   17.63
  -5  -9  -3   83.21   19.72
  -5  -9  -2   32.50   12.92
  -5  -9  -1   46.17   16.63
  -5   9  -1   44.22    5.95
  -5  -9  -1   51.85    5.44
  -5   9   0   84.54    8.49
  -5  -9   0   97.00   22.40
  -5   9   0   82.98    8.13
  -5  -9   0   83.68    6.83
  -5   9   1   56.36    6.95
  -5  -9   1   69.32   20.34
  -5   9   1   52.02    6.52
  -5  -9   1   75.40    7.57
  -5  -9   1   63.03    6.10
  -5   9   2   49.02    6.43
  -5  -9   2   29.04   12.62
  -5  -9   2   43.65    7.21
  -5   9   2   35.73    5.63
  -5  -9   2   43.76    5.78
  -5  -9   2   43.33    5.39
  -5  -9   2   47.39    5.67
  -5   9   3   39.19    5.88
  -5  -9   3   43.65   13.93
  -5   9   3   41.09    5.91
  -5   9   3   47.51    6.57
  -5  -9   3   49.18    5.76
  -5  -9   3   56.32    6.70
  -5  -9   3   46.85    5.58
  -5   9   4   31.29    5.37
  -5  -9   4   19.41    9.46
  -5   9   4   27.95    5.31
  -5   9   4   23.37    4.53
  -5  -9   4   24.81    4.12
  -5  -9   4   27.71    4.53
  -5  -9   4   27.08    5.00
  -5   9   5   59.44    7.09
  -5  -9   5   50.02   14.77
  -5   9   5   42.62   11.95
  -5   9   5   59.91    7.24
  -5  -9   5   62.76    7.26
  -5   9   5   54.69    6.64
  -5  -9   5   51.70    5.51
  -5  -9   5   66.19    6.59
  -5  -9   6  456.84   21.10
  -5   9   6  469.85   22.12
  -5   9   6  366.56   40.02
  -5  -9   6  531.82   25.35
  -5   9   6  428.41   22.18
  -5   9   6  431.96   21.54
  -5  -9   6  478.16   19.68
  -5  -9   6  461.70   22.16
  -5  -9   7   88.36    8.14
  -5   9   7   89.44    8.56
  -5  -9   7   94.34   10.11
  -5   9   7   87.92    9.36
  -5  -9   7   90.85    9.13
  -5  -9   7   91.07    7.50
  -5   9   7   95.99    9.13
  -5  -9   8   54.85    6.67
  -5   9   8   74.44    7.53
  -5  -9   8   68.47    8.60
  -5   9   8   64.02    8.09
  -5  -9   8   62.93    7.64
  -5  -9   8   66.69    6.29
  -5   9   8   62.08    7.44
  -5   9   9   18.09    3.94
  -5  -9   9   18.19    5.29
  -5   9   9   17.59    4.32
  -5  -9   9   16.72    4.40
  -5   9   9   11.55    3.23
  -5   9  10   23.47    4.38
  -5  -9  10   18.29    5.20
  -5  -9  10   27.28    5.78
  -5   9  10   30.11    5.45
  -5   9  10   26.29    4.86
  -5   9  10   30.70    5.23
  -5  -9  10   23.73    4.73
  -5   9  11   12.96    3.26
  -5   9  11   11.94    3.38
  -5   9  11   13.13    3.67
  -5  -9  11   10.30    3.85
  -5   9  11   15.82    3.87
  -5   9  12  315.05   15.64
  -5   9  12  317.19   16.71
  -5  -9  12  325.27   16.87
  -5   9  12  326.48   16.54
  -5   9  13    3.09    2.43
  -5   9  13    0.88    1.65
  -5  -9  14   34.94    3.47
  -5   9  14   30.65    2.91
  -5   9  14   30.27    4.11
  -5  -9  15    0.91    1.70
  -5   9  15    1.58    1.31
  -5 -10  -2  177.38   29.68
  -5  10  -2  156.34   11.49
  -5 -10  -1  125.00   26.08
  -5  10  -1  119.88   10.22
  -5 -10  -1  133.85    8.72
  -5 -10  -1  151.82   10.53
  -5  10   0    9.97    2.98
  -5  10   0    5.54    2.53
  -5 -10   0   10.03    3.04
  -5  10   1   90.60    8.87
  -5 -10   1   92.49   22.30
  -5  10   1   82.54    8.52
  -5 -10   1   99.61    8.65
  -5 -10   1  101.78    8.55
  -5 -10   1   98.33    7.78
  -5  10   2   50.25    6.63
  -5 -10   2   48.51   15.97
  -5  10   2   48.89    6.70
  -5 -10   2   48.26    5.71
  -5 -10   2   56.38    6.68
  -5 -10   2   56.86    5.96
  -5  10   3    9.15    3.34
  -5  10   3    8.19    3.58
  -5 -10   3    7.48    2.43
  -5 -10   3   12.70    4.00
  -5 -10   3    6.84    3.28
  -5  10   4   77.81    8.26
  -5  10   4   65.69    8.02
  -5  10   4   79.77    7.97
  -5 -10   4   77.63    8.07
  -5 -10   4   71.88    6.68
  -5 -10   4   73.24    6.72
  -5  10   5   43.87    6.14
  -5  10   5   41.00    6.06
  -5  10   5   43.44    6.10
  -5 -10   5   37.32    4.87
  -5 -10   5   42.27    5.23
  -5 -10   5   45.37    6.50
  -5  10   6   82.40    8.19
  -5  10   6   66.63    7.68
  -5  10   6   69.76    7.62
  -5 -10   6   74.45    7.78
  -5 -10   6   76.26    6.89
  -5  10   7   22.40    4.42
  -5  10   7   19.73    4.41
  -5  10   7   20.05    4.35
  -5 -10   7   19.89    4.89
  -5 -10   7   20.98    4.13
  -5  10   8   24.48    4.49
  -5  10   8   24.00    4.79
  -5  10   8   25.64    5.04
  -5 -10   8   25.91    5.27
  -5  10   9    8.82    3.20
  -5  10   9    3.00    2.48
  -5  10   9    7.21    2.86
  -5 -10   9    5.50    3.55
  -5  10  10    8.07    2.78
  -5  10  10   11.72    3.78
  -5  10  10    5.77    3.26
  -5  10  10    8.86    2.94
  -5 -10  10   10.36    4.02
  -5  10  11   66.67    6.14
  -5  10  11   81.70    7.55
  -5  10  11   83.86    8.01
  -5 -10  11   79.16    7.92
  -5  10  11   92.51    8.01
  -5  10  12    3.19    1.71
  -5  10  12    3.66    2.41
  -5 -10  12    5.37    2.98
  -5  10  12    4.62    2.47
  -5  10  13    6.34    2.36
  -5 -10  13    6.44    2.49
  -5 -10  14    9.99    2.24
  -5 -10  14   12.72    2.00
  -5  10  14   13.87    2.51
  -5 -11  -9    1.05    1.35
  -5  11  -3  501.82   22.83
  -5  11  -2   83.70    8.23
  -5  11  -1   28.29    5.16
  -5  11  -1   27.93    5.17
  -5 -11  -1   30.63    4.07
  -5 -11  -1   31.45    5.14
  -5 -11  -1   35.75    5.09
  -5  11   0   79.24    8.35
  -5  11   0   76.27    8.29
  -5 -11   0   93.95    8.36
  -5 -11   0   86.78    8.01
  -5 -11   0   89.84    6.92
  -5  11   1   90.22    8.87
  -5  11   1   82.15    8.58
  -5 -11   1   97.19    8.53
  -5 -11   1   85.76    7.97
  -5 -11   1   90.18    7.01
  -5  11   2    1.82    3.14
  -5  11   2    0.66    2.02
  -5 -11   2    1.52    2.14
  -5 -11   2   -0.96    2.27
  -5 -11   2   -2.18    3.00
  -5  11   3   32.97    5.56
  -5  11   3   39.73    6.05
  -5 -11   3   34.38    4.89
  -5 -11   3   38.53    5.12
  -5 -11   3   41.33    5.77
  -5  11   4   17.14    4.32
  -5  11   4   13.17    3.99
  -5  11   4    8.75    2.94
  -5 -11   4    9.87    3.04
  -5 -11   4   11.47    3.18
  -5 -11   4   18.49    4.37
  -5  11   5   34.09    5.30
  -5  11   5   23.89    4.57
  -5 -11   5   26.38    4.09
  -5  11   5   32.24    5.36
  -5 -11   5   33.08    4.84
  -5 -11   5   27.09    4.87
  -5  11   6    3.99    2.15
  -5  11   6    7.92    3.48
  -5  11   6    1.19    1.98
  -5 -11   6    4.69    3.17
  -5  11   7   87.90    8.07
  -5  11   7   86.03    8.50
  -5 -11   7   93.15    8.94
  -5  11   7   88.74    8.45
  -5  11   8    7.04    2.65
  -5  11   8   15.70    3.81
  -5  11   8    6.48    2.54
  -5 -11   8   12.94    3.99
  -5  11   9    1.94    1.88
  -5  11   9    4.37    2.74
  -5  11   9    2.17    2.22
  -5 -11   9   -2.52    3.06
  -5  11  10    9.81    2.37
  -5  11  10    7.33    2.73
  -5  11  10   12.83    3.60
  -5  11  10   18.53    3.84
  -5 -11  10   15.14    3.84
  -5  11  11    1.06    1.22
  -5  11  11   -1.68    1.91
  -5  11  11   -1.38    1.99
  -5  11  11    4.52    2.23
  -5 -11  11   -0.51    2.40
  -5  11  12    8.32    1.97
  -5  11  12    7.97    2.27
  -5 -11  12    7.38    2.39
  -5 -11  13    7.35    2.01
  -5  11  13    4.62    1.77
  -5  12 -12   22.32    2.54
  -5 -12  -9    7.73    1.69
  -5 -12  -8   48.50    4.92
  -5 -12  -7    5.78    2.47
  -5 -12  -6   60.76    6.18
  -5 -12  -5  130.61    9.55
  -5 -12  -4   14.33    3.39
  -5  12  -3   77.91    7.67
  -5 -12  -3   87.11    7.96
  -5  12  -2   56.67    7.26
  -5  12  -2   48.33    6.24
  -5 -12  -2   64.14    6.79
  -5  12  -1   19.05    4.49
  -5  12  -1   12.49    3.61
  -5 -12  -1   15.80    3.68
  -5  12   0   90.86    8.94
  -5  12   0   84.21    8.50
  -5 -12   0  105.52    8.43
  -5 -12   0   91.49    8.26
  -5 -12   0  100.78    7.05
  -5  12   1  121.43   10.23
  -5  12   1  105.00    9.74
  -5 -12   1  130.66    9.67
  -5 -12   1  127.01    9.60
  -5 -12   1  132.67    8.72
  -5  12   2   46.57    6.53
  -5  12   2   38.92    5.92
  -5 -12   2   43.62    5.11
  -5 -12   2   40.42    5.41
  -5 -12   2   44.56    5.91
  -5  12   3   17.35    4.08
  -5  12   3   20.70    4.54
  -5 -12   3   16.92    3.54
  -5 -12   3   21.97    4.32
  -5  12   4    3.29    2.50
  -5  12   4    0.16    2.02
  -5 -12   4    3.84    2.18
  -5  12   4   -2.81    2.47
  -5 -12   4    2.08    2.49
  -5  12   5   59.35    6.60
  -5  12   5   57.46    6.45
  -5  12   5   52.16    6.47
  -5 -12   5   54.60    6.39
  -5  12   6   24.22    4.32
  -5  12   6   25.55    4.45
  -5  12   6   25.64    4.49
  -5 -12   6   24.72    4.75
  -5  12   7    1.34    1.77
  -5  12   7   -1.50    2.57
  -5  12   7   -1.35    2.39
  -5 -12   7   -2.08    2.72
  -5  12   8   51.19    5.48
  -5  12   8   63.83    6.74
  -5  12   8   59.66    6.49
  -5 -12   8   59.10    6.70
  -5  12   9   14.32    2.85
  -5  12   9   18.48    4.00
  -5  12   9   15.67    3.45
  -5  12   9   17.50    3.34
  -5 -12   9   17.67    3.75
  -5  12  10   37.53    3.96
  -5  12  10   45.19    5.11
  -5 -12  10   48.47    5.47
  -5  12  10   39.70    4.78
  -5  12  11   59.93    5.09
  -5  12  11   53.36    5.11
  -5 -12  11   47.68    5.12
  -5 -12  12   15.78    2.62
  -5  12  12   10.52    2.31
  -5  13 -11   23.59    2.74
  -5  13 -10   31.06    3.69
  -5 -13  -8   34.44    3.59
  -5 -13  -7   12.64    2.55
  -5 -13  -6   40.48    4.74
  -5 -13  -5   83.81    7.02
  -5  13  -4   28.10    4.92
  -5  13  -4   28.43    4.22
  -5 -13  -4   39.80    5.05
  -5  13  -3   28.03    5.04
  -5  13  -3   27.40    4.41
  -5 -13  -3   29.71    4.56
  -5  13  -2  183.79   12.80
  -5  13  -2  181.93   11.99
  -5 -13  -2  205.01   12.22
  -5  13  -1   15.02    4.00
  -5  13  -1   13.10    3.28
  -5 -13  -1   13.24    3.45
  -5  13   0   46.74    6.07
  -5  13   0   50.48    6.43
  -5 -13   0   51.80    5.94
  -5  13   1    7.71    2.93
  -5  13   1    6.86    2.65
  -5 -13   1    7.47    2.85
  -5  13   2   35.42    5.34
  -5  13   2   35.37    5.66
  -5 -13   2   34.66    4.91
  -5 -13   2   40.31    5.21
  -5  13   3   13.29    3.43
  -5  13   3   12.22    3.52
  -5  13   3   12.01    3.44
  -5 -13   3   12.45    3.01
  -5 -13   3   20.59    3.99
  -5  13   4   30.49    4.79
  -5 -13   4   24.55    4.12
  -5  13   5    7.92    3.14
  -5  13   5    9.60    2.97
  -5 -13   5    7.21    2.84
  -5  13   6   26.78    4.17
  -5  13   6   30.95    4.63
  -5 -13   6   21.92    4.23
  -5  13   7   89.66    7.02
  -5  13   7  101.49    7.89
  -5 -13   7  100.16    8.13
  -5  13   8   17.39    2.80
  -5  13   8   20.25    3.60
  -5 -13   8   17.39    3.83
  -5  13   9   22.60    2.92
  -5  13   9   26.89    3.89
  -5  13   9   22.96    3.55
  -5 -13   9   25.15    3.89
  -5  13  10   15.46    2.83
  -5  13  10    7.51    2.06
  -5 -13  10   11.27    2.59
  -5 -13  11   58.51    4.58
  -5  13  11   58.03    4.57
  -5  14 -10   10.76    1.84
  -5  14  -9    6.69    1.94
  -5  14  -8   50.27    4.97
  -5 -14  -8   54.42    3.67
  -5  14  -7   48.23    5.08
  -5 -14  -7   56.85    4.37
  -5  14  -6    1.39    1.82
  -5 -14  -6    2.52    1.26
  -5  14  -5   15.95    3.49
  -5 -14  -5   16.70    2.92
  -5  14  -4   21.77    4.02
  -5  14  -4   18.87    3.28
  -5 -14  -4   26.82    3.77
  -5  14  -3   23.76    4.33
  -5  14  -3   19.27    3.45
  -5 -14  -3   26.67    4.00
  -5  14  -2   19.55    4.10
  -5  14  -2   10.10    2.40
  -5 -14  -2   18.75    3.53
  -5  14  -1   -3.35    2.51
  -5  14  -1   -3.04    1.91
  -5 -14  -1    0.69    2.06
  -5  14   0   25.46    4.30
  -5  14   0   27.92    4.51
  -5 -14   0   31.70    4.37
  -5  14   1   13.79    3.55
  -5  14   1   14.99    3.46
  -5 -14   1   17.01    3.47
  -5  14   2   24.45    4.24
  -5  14   2   25.41    4.38
  -5  14   2   26.30    4.13
  -5  14   3   28.44    4.41
  -5  14   3   29.50    4.11
  -5  14   4   90.06    7.26
  -5 -14   4   95.86    7.09
  -5  14   4   92.65    7.47
  -5 -14   5    2.97    1.94
  -5  14   5    2.78    1.81
  -5  14   6   52.97    4.94
  -5 -14   6   50.70    5.09
  -5  14   6   61.76    5.72
  -5  14   7   38.92    3.84
  -5  14   7   43.13    4.53
  -5 -14   7   37.96    4.31
  -5  14   8  127.90    8.13
  -5  14   8  114.22    7.21
  -5  14   9   26.04    3.21
  -5  14   9   22.53    2.92
  -5 -14   9   23.55    2.97
  -5 -14  10   44.48    3.73
  -5  14  10   46.07    3.67
  -5  15  -8    5.85    1.62
  -5  15  -7    8.17    1.88
  -5  15  -6    4.91    1.75
  -5  15  -5   51.27    5.15
  -5 -15  -5   62.42    4.68
  -5  15  -4   24.64    3.67
  -5 -15  -4   34.38    3.61
  -5  15  -3   23.33    3.82
  -5  15  -3   21.16    3.12
  -5 -15  -3   23.21    3.26
  -5  15  -2   45.70    5.16
  -5  15  -2   43.57    4.65
  -5 -15  -2   49.29    4.78
  -5  15  -1   45.73    5.16
  -5  15  -1   37.51    4.44
  -5 -15  -1   52.55    5.02
  -5  15   0   41.73    4.90
  -5  15   0   39.84    4.69
  -5  15   0   37.98    4.13
  -5  15   1   56.58    5.49
  -5  15   1   63.43    6.11
  -5  15   1   50.48    4.97
  -5  15   2   28.56    4.03
  -5  15   2   35.06    4.10
  -5  15   3   46.32    4.58
  -5  15   3   42.66    4.51
  -5  15   4   14.07    2.52
  -5  15   4   13.60    2.65
  -5  15   5    4.01    1.59
  -5  15   5    3.09    1.38
  -5  15   6   17.56    2.37
  -5  15   6   21.84    2.96
  -5  15   7  105.89    7.03
  -5  15   7   94.15    5.86
  -5 -15   8    8.07    1.86
  -5  15   8    6.44    1.68
  -5  15   8    4.41    1.28
  -5  16  -6   17.21    2.21
  -5  16  -5   21.45    2.76
  -5  16  -4    9.65    2.02
  -5  16  -3   14.17    2.43
  -5  16  -2   64.52    5.16
  -5  16  -1   49.54    4.44
  -5  16   0   15.02    2.46
  -5  16   1   19.58    2.80
  -5  16   1   22.14    2.73
  -5  16   2   26.41    3.05
  -5  16   2   19.23    2.55
  -5  16   3    8.34    1.80
  -5  16   3    9.25    1.96
  -5  16   4    6.46    1.46
  -5  16   4    7.81    1.59
  -5  16   5   45.85    3.42
  -5  16   6    1.79    1.09
  -4   0  -6   41.34    8.46
  -4   0  -5    0.33    2.90
  -4   0  -3    1.36    3.37
  -4   0   2  843.44   42.54
  -4   0   3    1.75    4.39
  -4   0   4  940.72   45.05
  -4   0   4  838.91   40.52
  -4   0   4  947.65   37.43
  -4   0   5    2.16    4.39
  -4   0   5   -1.16    3.11
  -4   0   5   -5.62    5.24
  -4   0   6  221.33   21.50
  -4   0   6  200.99   18.89
  -4   0   6  236.63   21.11
  -4   0   6  240.59   18.57
  -4   0   7    3.70    5.19
  -4   0   8   16.48    7.20
  -4   0   8    6.01    5.43
  -4   0   9    6.70    6.63
  -4   0   9  -24.35    9.43
  -4   0  10  564.49   23.75
  -4   0  10  579.58   44.05
  -4   0  10  543.36   24.61
  -4   0  10  527.40   24.24
  -4   0  11   -2.82    2.40
  -4   0  11    6.36   10.02
  -4   0  11    1.98    2.76
  -4   0  11   -1.18    2.58
  -4   0  12    8.60    9.67
  -4   0  12   17.86    4.02
  -4   0  12   14.31    4.19
  -4   0  13   -2.49    3.30
  -4   0  13    0.47    2.91
  -4   0  13    2.68    2.69
  -4   0  14   15.16    4.48
  -4   0  14   12.49    4.11
  -4   0  15   -0.18    2.88
  -4   0  15    0.69    2.45
  -4   0  16   98.49    8.16
  -4   0  16  105.94    8.86
  -4   0  16  118.74    8.21
  -4   0  17   -0.10    1.66
  -4   0  17    1.24    1.82
  -4   0  18   16.47    2.85
  -4   0  18   14.13    2.19
  -4   0  18   18.37    2.72
  -4  -1  -6  107.57   13.93
  -4  -1  -5  182.84   18.35
  -4  -1  -3  784.42   41.51
  -4   1  -3  747.97   40.48
  -4   1  -2  240.39   21.61
  -4  -1  -2  248.15   21.73
  -4  -1  -1   22.43    7.18
  -4   1  -1   21.16    7.23
  -4  -1   0  730.02   39.51
  -4   1   0  716.14   38.88
  -4   1   1   34.86    8.54
  -4  -1   1   28.61    8.28
  -4  -1   2  178.15   18.01
  -4   1   2  200.94   18.83
  -4  -1   3  222.05   16.16
  -4  -1   3  282.11   22.73
  -4   1   3  295.94   22.98
  -4   1   4   91.80   12.92
  -4  -1   4   85.34   10.10
  -4   1   4   84.12   11.76
  -4  -1   5 1529.52   57.75
  -4   1   5 1448.03   61.27
  -4  -1   5 1373.67   56.27
  -4   1   5 1475.07   59.07
  -4  -1   5 1381.11   59.69
  -4  -1   6   98.71   13.02
  -4  -1   6   87.49   12.07
  -4   1   6   91.81   13.57
  -4  -1   6   92.30   12.82
  -4   1   7   38.43    9.48
  -4  -1   7   38.58    9.85
  -4  -1   7   54.02   10.31
  -4  -1   7   45.43   10.06
  -4   1   7   48.99   10.96
  -4   1   8   17.88    7.55
  -4   1   8    9.55    7.56
  -4   1   9  997.68   59.63
  -4   1   9  996.84   56.55
  -4  -1   9  995.19   58.77
  -4   1  10   91.58    7.90
  -4  -1  10  114.94    9.34
  -4   1  10   94.49    8.62
  -4   1  10  106.26   18.04
  -4  -1  10   90.89   16.98
  -4   1  10   99.99    9.19
  -4  -1  10   85.33    8.62
  -4   1  10   80.30    7.67
  -4   1  10  104.49    9.32
  -4  -1  10   99.54    9.32
  -4  -1  11   48.34    6.03
  -4   1  11   46.46    5.67
  -4  -1  11   62.17   15.62
  -4   1  11   35.07   12.85
  -4  -1  11   47.39    6.82
  -4   1  11   46.79    5.97
  -4   1  11   52.05    6.90
  -4   1  11   52.93    6.82
  -4  -1  11   48.98    7.14
  -4   1  12  569.94   24.85
  -4   1  12  530.84   23.06
  -4  -1  12  563.54   24.33
  -4  -1  12  507.36   45.71
  -4   1  12  544.34   45.65
  -4  -1  12  576.46   27.25
  -4  -1  12  545.94   26.44
  -4   1  12  571.58   26.37
  -4  -1  13    2.13    2.96
  -4   1  13    3.54    2.73
  -4  -1  13   -2.21    2.88
  -4  -1  14  111.63   10.57
  -4   1  14  103.27   10.16
  -4  -1  14   98.57   10.43
  -4   1  14  110.56   10.48
  -4  -1  15   31.69    5.21
  -4  -1  15   38.33    5.01
  -4  -1  15   31.83    5.44
  -4   1  15   27.23    4.73
  -4   1  15   35.69    6.12
  -4  -1  16   15.71    3.14
  -4  -1  16    9.49    3.27
  -4   1  16   18.39    3.76
  -4   1  16   17.66    4.19
  -4   1  17   32.10    4.21
  -4   1  17   34.82    3.92
  -4  -1  17   29.05    3.97
  -4   1  17   41.61    4.46
  -4  -1  17   37.37    3.93
  -4   1  18    4.17    1.86
  -4   1  18    6.23    1.61
  -4   1  18    6.31    1.88
  -4  -1  18    9.87    2.16
  -4  -2  -5 2042.31   79.76
  -4  -2  -4 1107.69   52.72
  -4  -2  -3  735.60   40.68
  -4  -2  -2  174.90   18.33
  -4  -2  -1  123.59   15.58
  -4   2   0  181.21   18.59
  -4  -2   0  176.13   18.52
  -4  -2   1    6.82    3.72
  -4  -2   2   37.88    9.29
  -4  -2   2   25.84    4.25
  -4   2   3 1372.41   48.14
  -4  -2   3 1251.99   45.18
  -4  -2   3 1386.43   59.18
  -4  -2   4   86.66    9.48
  -4  -2   4  100.07   13.42
  -4  -2   5   18.93    6.70
  -4  -2   5   15.36    4.83
  -4   2   5   18.32    6.81
  -4   2   5   16.26    4.84
  -4  -2   6  101.24   13.56
  -4   2   6   88.84   12.22
  -4   2   6   93.04   14.21
  -4  -2   7  225.37   21.99
  -4   2   7  227.83   23.83
  -4   2   7  201.62   20.26
  -4  -2   8  114.38   19.08
  -4   2   8  117.90   16.87
  -4  -2   8  103.64   15.71
  -4   2   8  112.58   17.47
  -4  -2   9  159.79   22.45
  -4   2   9  184.86   23.67
  -4   2   9  174.26   21.44
  -4  -2  10   22.29    4.17
  -4   2  10   24.81    4.44
  -4   2  10   17.63   10.48
  -4  -2  10   36.30   14.04
  -4   2  10   31.96   11.42
  -4   2  10   25.34    4.52
  -4  -2  10   25.52    5.00
  -4  -2  10   20.29    4.58
  -4   2  10   21.51    4.26
  -4   2  10   15.48    3.50
  -4  -2  10   15.50    3.02
  -4   2  10   19.98    4.11
  -4   2  11  201.86   12.87
  -4  -2  11  196.85   12.93
  -4   2  11  222.48   27.43
  -4  -2  11  146.10   22.45
  -4   2  11  174.79   12.21
  -4  -2  11  188.73   14.10
  -4  -2  11  172.20   12.84
  -4   2  11  179.16   12.73
  -4  -2  11  174.81   11.67
  -4   2  11  167.11   12.40
  -4  -2  11  180.29   13.78
  -4   2  11  183.71   13.22
  -4  -2  12   15.04    3.95
  -4   2  12   14.77    3.82
  -4  -2  12   18.40    4.27
  -4  -2  12   15.37    4.72
  -4   2  12   15.08    4.04
  -4  -2  12   15.41    4.62
  -4  -2  12   17.22    3.90
  -4  -2  13   83.36    9.28
  -4   2  13   73.59    7.80
  -4  -2  13   68.76    7.34
  -4  -2  13   76.45    9.18
  -4   2  13   96.23    9.62
  -4  -2  14   12.90    4.02
  -4  -2  14   17.95    4.71
  -4   2  14   16.12    4.36
  -4  -2  15  111.77    9.99
  -4   2  15  120.35   10.30
  -4  -2  15  117.05    8.59
  -4   2  15  117.79   10.23
  -4   2  16   23.01    3.78
  -4  -2  16   22.95    4.37
  -4   2  16   24.62    4.35
  -4  -2  16   23.35    3.46
  -4   2  16   21.29    4.45
  -4  -2  16   27.08    4.42
  -4  -2  17   15.15    3.38
  -4   2  17   18.69    3.40
  -4  -2  17   22.81    2.88
  -4   2  17   14.97    2.96
  -4  -2  17   14.82    2.95
  -4   2  17   24.23    3.48
  -4  -2  17   25.21    3.77
  -4   2  17   25.64    3.47
  -4  -2  18    5.60    2.24
  -4   2  18    4.86    1.54
  -4   2  18    6.41    1.65
  -4  -2  18    1.33    1.32
  -4  -3  -6   84.29   13.05
  -4  -3  -5  100.16   14.22
  -4  -3  -4  763.32   42.91
  -4  -3  -3    1.54    3.52
  -4  -3  -2  234.56   22.27
  -4  -3  -1  193.94   20.17
  -4  -3   0   65.17   11.80
  -4  -3   1  139.72   17.26
  -4  -3   2 1755.69   72.22
  -4  -3   3  114.03   14.76
  -4   3   4  258.05   17.24
  -4  -3   4  238.36   22.08
  -4  -3   5  390.99   28.88
  -4   3   5  442.46   25.83
  -4   3   5  406.00   30.61
  -4  -3   6   40.37   10.41
  -4  -3   6   29.90    7.71
  -4   3   6   46.43    8.66
  -4   3   6   39.14   10.32
  -4   3   7  250.89   26.13
  -4   3   7  244.49   21.93
  -4  -3   7  303.20   26.34
  -4   3   8  111.37   18.27
  -4  -3   8  114.71   18.86
  -4   3   8  121.03   16.96
  -4  -3   8  104.20   17.47
  -4   3   9   59.95    6.57
  -4  -3   9   68.25    7.53
  -4  -3   9   50.62   12.83
  -4  -3   9   57.83   12.03
  -4   3   9   54.78   13.62
  -4   3   9   51.55   10.61
  -4  -3   9   64.75    7.46
  -4  -3  10  133.97   10.55
  -4   3  10  134.63   10.16
  -4   3  10  126.56   19.58
  -4   3  10  137.80   22.46
  -4  -3  10  111.29   20.19
  -4  -3  10  109.50   10.20
  -4   3  10  113.89   10.09
  -4  -3  10  116.62   10.76
  -4   3  10  120.40    9.99
  -4  -3  10  111.52    9.35
  -4   3  10  123.24    9.64
  -4  -3  10  109.05   10.58
  -4   3  10  124.82   10.38
  -4  -3  11   85.29    8.27
  -4   3  11   90.81    8.40
  -4   3  11   76.11   17.58
  -4  -3  11   68.66   17.30
  -4   3  11   72.44    7.98
  -4  -3  11   75.42    8.84
  -4  -3  11   78.13    8.73
  -4   3  11   75.42    8.08
  -4   3  11   76.46    8.07
  -4  -3  11   75.23    7.67
  -4  -3  11   66.20    8.32
  -4   3  11   85.28    8.73
  -4  -3  12  109.25    9.71
  -4  -3  12  102.09   10.41
  -4  -3  12   88.39    9.14
  -4   3  12  101.77    9.43
  -4  -3  12   90.67    8.70
  -4   3  12  107.17    9.77
  -4   3  12  117.88   10.40
  -4  -3  13   89.35    9.70
  -4   3  13   94.26    8.88
  -4   3  13  106.03   10.17
  -4  -3  14   31.12    5.63
  -4   3  14   28.22    4.81
  -4   3  15   36.31    5.24
  -4  -3  15   38.42    5.66
  -4  -3  15   49.37    5.13
  -4   3  15   43.98    6.15
  -4   3  16   18.15    3.63
  -4  -3  16   15.25    3.59
  -4   3  16   19.13    3.88
  -4  -3  16   31.18    3.63
  -4   3  16   24.04    4.51
  -4   3  17    4.64    3.28
  -4   3  17   13.42    2.88
  -4   3  17   12.83    2.58
  -4   3  17   13.42    3.08
  -4  -3  17   17.00    3.11
  -4   3  17   13.83    2.66
  -4  -3  18   25.32    3.43
  -4   3  18   17.93    2.40
  -4   3  18   21.61    2.37
  -4  -3  18   18.67    2.53
  -4  -4  -6   25.94    8.23
  -4  -4  -5  717.72   43.07
  -4  -4  -4   81.37   13.78
  -4  -4  -3  494.56   34.26
  -4  -4  -2  273.14   24.87
  -4  -4  -1   52.46   11.21
  -4  -4   0  601.69   38.58
  -4  -4   1  198.51   20.98
  -4  -4   2   15.50    7.28
  -4  -4   3  180.77   19.89
  -4  -4   4 1436.46   65.25
  -4  -4   5   26.04    7.92
  -4   4   6  183.26   21.92
  -4  -4   6  168.32   19.20
  -4  -4   7  205.32   22.96
  -4   4   7  173.53   22.22
  -4  -4   8   54.71   11.65
  -4   4   8   42.61   11.60
  -4  -4   9  332.80   17.51
  -4   4   9  306.94   16.11
  -4  -4   9  278.99   31.45
  -4  -4   9  322.67   33.06
  -4   4   9  351.51   35.09
  -4   4   9  307.03   17.31
  -4  -4   9  302.81   17.96
  -4  -4   9  312.73   18.13
  -4   4   9  307.71   16.96
  -4  -4   9  297.74   15.88
  -4   4   9  312.48   16.75
  -4   4  10  291.56   15.82
  -4  -4  10  292.78   16.37
  -4  -4  10  294.24   32.63
  -4  -4  10  236.61   29.45
  -4   4  10  307.06   33.95
  -4   4  10  283.48   16.64
  -4  -4  10  279.77   17.53
  -4  -4  10  250.94   16.56
  -4   4  10  272.58   16.12
  -4  -4  10  267.83   15.51
  -4   4  10  278.29   16.29
  -4  -4  11   71.40    7.79
  -4   4  11   74.00    7.60
  -4   4  11   92.52   19.80
  -4  -4  11   72.93   18.95
  -4  -4  11   67.53    8.52
  -4  -4  11   59.51    7.82
  -4   4  11   68.29    7.82
  -4   4  11   75.94    8.12
  -4   4  11   59.68    6.89
  -4  -4  11   58.96    7.07
  -4   4  11   70.93    8.16
  -4  -4  12    2.17    2.70
  -4  -4  12   -1.34    2.93
  -4   4  12   -3.62    3.19
  -4   4  12    1.00    2.57
  -4  -4  12    2.52    2.92
  -4   4  12   -2.85    2.78
  -4   4  13   32.36    5.14
  -4  -4  13   30.88    5.83
  -4   4  13   32.32    5.83
  -4   4  13   38.07    5.76
  -4  -4  14    4.95    3.50
  -4   4  14   14.96    3.69
  -4   4  14    7.96    3.19
  -4  -4  14    5.53    2.69
  -4  -4  15   31.83    5.71
  -4  -4  15   29.40    5.16
  -4   4  15   38.86    5.78
  -4  -4  15   38.43    5.35
  -4  -4  16    3.29    2.94
  -4  -4  16    0.26    2.09
  -4   4  16    0.84    1.99
  -4  -4  16    4.34    2.38
  -4  -4  17    1.61    1.46
  -4   4  17    4.04    1.90
  -4   4  17    0.83    1.43
  -4   4  17    2.68    1.74
  -4  -4  17    4.21    1.62
  -4   4  18   12.45    1.85
  -4  -4  18    6.86    1.45
  -4  -5  -6  152.48   19.76
  -4  -5  -5  259.38   25.70
  -4  -5  -4  291.53   27.39
  -4  -5  -3  145.67   19.08
  -4  -5  -2  261.41   25.76
  -4  -5   2  306.29   27.70
  -4  -5   3  355.67   30.00
  -4  -5   4   15.04    6.43
  -4  -5   5  429.73   33.15
  -4  -5   6   28.27    9.04
  -4   5   6    9.62    5.81
  -4  -5   7  275.15   28.19
  -4   5   7  244.96   27.54
  -4  -5   8  325.08   17.66
  -4   5   8  336.13   16.78
  -4   5   8  315.43   32.62
  -4  -5   8  305.59   31.49
  -4  -5   8  325.23   18.38
  -4   5   8  346.15   18.22
  -4  -5   8  319.65   18.68
  -4  -5   8  322.88   16.68
  -4  -5   9  877.66   33.22
  -4   5   9  893.33   32.32
  -4   5   9  901.53   60.20
  -4  -5   9  915.21   58.62
  -4  -5   9  776.96   55.59
  -4  -5   9  844.37   34.60
  -4  -5   9  834.20   34.97
  -4   5   9  849.25   33.51
  -4  -5   9  851.52   32.30
  -4  -5   9  791.86   27.68
  -4   5   9  839.12   32.98
  -4  -5  10  484.09   22.90
  -4   5  10  528.90   22.68
  -4  -5  10  466.38   43.30
  -4   5  10  555.70   46.93
  -4  -5  10  422.47   40.14
  -4  -5  10  466.89   24.27
  -4  -5  10  463.14   24.25
  -4   5  10  489.31   23.66
  -4   5  10  478.64   23.38
  -4  -5  10  489.32   22.68
  -4   5  10  517.02   23.77
  -4  -5  11    8.59    3.30
  -4   5  11   13.79    3.39
  -4  -5  11   -2.52   11.05
  -4   5  11    4.33    8.06
  -4  -5  11    5.45    3.72
  -4   5  11    5.54    3.19
  -4  -5  11    7.88    3.96
  -4   5  11    9.82    3.62
  -4   5  11    8.53    3.05
  -4   5  11    7.58    3.20
  -4  -5  11    9.35    3.66
  -4   5  12  121.71    9.88
  -4  -5  12  105.51   10.61
  -4  -5  12  116.94   10.98
  -4   5  12  118.57   10.34
  -4   5  12  113.92    9.77
  -4   5  12  114.40   10.42
  -4  -5  12  111.07    9.91
  -4  -5  13   51.96    7.34
  -4   5  13   51.50    6.94
  -4  -5  13   54.72    6.97
  -4   5  13   62.87    7.68
  -4   5  14    4.25    2.80
  -4  -5  14    1.71    2.35
  -4  -5  14    2.72    2.83
  -4  -5  14    4.70    2.73
  -4   5  14    4.25    2.85
  -4  -5  15   -0.56    3.57
  -4  -5  15   -1.90    2.36
  -4   5  15   -5.30    2.59
  -4  -5  15    4.16    2.70
  -4  -5  16    8.17    3.51
  -4   5  16    6.69    2.61
  -4   5  16    1.21    1.80
  -4   5  16    2.52    2.02
  -4  -5  16    4.08    2.12
  -4   5  17   14.15    2.82
  -4   5  17   18.09    2.61
  -4   5  17   16.97    3.06
  -4  -5  17   16.97    2.58
  -4   5  17   18.01    2.18
  -4  -6  -6   62.41   13.34
  -4  -6  -5  363.80   32.48
  -4  -6  -4  987.14   56.76
  -4  -6   4   42.30   11.16
  -4  -6   5  175.57   24.57
  -4   6   6  185.06   23.87
  -4  -6   6  177.97   22.32
  -4   6   7   93.30   17.10
  -4  -6   7   99.35   18.44
  -4  -6   8   21.40    4.56
  -4   6   8   22.17    3.93
  -4  -6   8   19.44    9.87
  -4   6   8   23.21    9.24
  -4   6   8   27.07    5.37
  -4  -6   8   17.88    4.96
  -4  -6   8   15.36    4.09
  -4   6   8   23.41    4.29
  -4  -6   8   16.90    4.04
  -4  -6   8   20.58    3.54
  -4  -6   9  529.43   23.73
  -4   6   9  545.67   23.20
  -4  -6   9  554.90   46.36
  -4  -6   9  527.97   45.00
  -4   6   9  551.85   46.79
  -4  -6   9  511.35   25.40
  -4  -6   9  493.94   25.67
  -4   6   9  547.89   25.37
  -4  -6   9  545.01   23.99
  -4  -6   9  466.17   19.28
  -4   6   9  551.14   24.43
  -4  -6  10  297.38   17.14
  -4   6  10  325.37   17.03
  -4   6  10  322.75   36.50
  -4  -6  10  337.04   36.57
  -4  -6  10  297.76   18.66
  -4   6  10  323.31   18.34
  -4  -6  10  281.24   18.62
  -4   6  10  317.77   18.44
  -4   6  10  329.03   18.11
  -4  -6  10  323.80   17.83
  -4  -6  11   12.75    3.69
  -4   6  11   18.90    3.92
  -4   6  11   13.33    3.82
  -4  -6  11   12.79    4.24
  -4   6  11   16.65    4.67
  -4   6  11   17.78    4.11
  -4   6  11   12.39    3.77
  -4  -6  11   15.69    4.10
  -4   6  12   14.52    3.65
  -4  -6  12   16.19    4.71
  -4   6  12   23.76    4.68
  -4   6  12   19.62    4.56
  -4  -6  12   13.74    3.57
  -4   6  12   12.40    3.81
  -4  -6  12   12.68    3.99
  -4   6  12   18.77    4.15
  -4  -6  13  106.87   10.29
  -4   6  13  115.12   10.10
  -4  -6  13  126.10   10.59
  -4   6  13  139.85   11.04
  -4   6  14   13.32    3.77
  -4  -6  14   10.56    3.25
  -4  -6  15   85.31    7.58
  -4  -6  15   75.36    6.24
  -4   6  15   74.81    6.83
  -4   6  15   84.41    7.79
  -4  -6  16   27.43    4.31
  -4   6  16   32.99    3.22
  -4   6  16   31.38    3.60
  -4  -6  16   26.16    3.35
  -4   6  16   36.35    4.69
  -4   6  17    2.11    1.41
  -4   6  17    5.30    1.66
  -4   6  17    4.51    1.73
  -4  -7  -6   96.97   17.96
  -4  -7  -5   70.05   15.22
  -4  -7  -2  207.22   25.73
  -4  -7  -1  106.91   18.68
  -4  -7   0  126.81   20.34
  -4  -7   1   20.52   10.37
  -4  -7   2   14.61    8.51
  -4  -7   4  171.46   23.29
  -4  -7   5  114.99   18.86
  -4  -7   6   56.39   13.61
  -4   7   6   59.25   13.75
  -4  -7   6   74.01    8.73
  -4  -7   6   84.97    8.73
  -4  -7   6   68.41    7.07
  -4  -7   6   73.25    6.44
  -4  -7   7   64.90    7.12
  -4   7   7   60.43    6.60
  -4  -7   7   64.18   15.59
  -4   7   7   54.23   13.95
  -4  -7   7   63.37    7.82
  -4  -7   7   57.65    8.14
  -4   7   7   59.66    7.51
  -4   7   7   57.95    6.60
  -4  -7   7   65.16    6.11
  -4  -7   7   64.48    7.02
  -4  -7   8  306.55   16.91
  -4   7   8  315.46   16.61
  -4   7   8  342.05   36.64
  -4  -7   8  332.12   35.88
  -4  -7   8  330.70   19.02
  -4  -7   8  311.70   19.40
  -4   7   8  319.78   18.76
  -4   7   8  304.36   17.11
  -4  -7   8  289.94   13.96
  -4  -7   8  306.44   17.00
  -4  -7   9  169.91   12.26
  -4   7   9  183.08   12.12
  -4  -7   9  166.58   25.76
  -4  -7   9  188.24   27.27
  -4   7   9  174.94   26.43
  -4  -7   9  177.55   13.83
  -4   7   9  183.27   13.79
  -4  -7   9  182.14   12.99
  -4   7   9  179.51   12.95
  -4  -7   9  173.68    9.90
  -4   7  10  234.44   14.20
  -4  -7  10  219.33   14.30
  -4  -7  10  235.13   16.26
  -4   7  10  242.81   15.84
  -4   7  10  242.98   15.90
  -4  -7  10  234.37   15.17
  -4   7  10  226.55   14.95
  -4   7  11   11.90    3.61
  -4   7  11   12.78    4.01
  -4  -7  11    6.10    3.43
  -4   7  11    8.94    3.85
  -4  -7  11   10.78    4.03
  -4   7  11    5.91    2.49
  -4   7  11   14.53    4.11
  -4   7  12   49.67    6.01
  -4   7  12   47.63    6.10
  -4  -7  12   47.86    5.68
  -4   7  12   55.20    7.03
  -4   7  12   49.63    6.15
  -4  -7  12   43.23    6.61
  -4   7  12   57.85    7.10
  -4   7  13   12.59    3.40
  -4  -7  13    8.93    3.36
  -4   7  13   10.27    3.67
  -4  -7  13   10.70    3.15
  -4   7  13    6.54    2.52
  -4  -7  14   22.77    4.16
  -4   7  14   24.70    4.48
  -4   7  14   27.86    4.95
  -4  -7  14   25.02    4.77
  -4  -7  14   27.95    3.81
  -4  -7  15   29.82    4.47
  -4  -7  15   35.60    4.01
  -4   7  15   31.88    4.37
  -4   7  15   35.65    5.11
  -4   7  16   56.30    4.34
  -4   7  16   56.16    5.39
  -4  -7  17    3.68    1.81
  -4   7  17    6.93    1.74
  -4  -8  -6    3.68    6.05
  -4  -8  -5   58.61   14.85
  -4  -8  -2  164.30   24.70
  -4  -8  -1  123.95   21.73
  -4  -8   0  295.65   35.03
  -4  -8   1   22.18   10.36
  -4  -8   2   52.63   14.72
  -4   8   5  157.95   10.99
  -4  -8   5  145.92   22.61
  -4   8   5  138.32   21.92
  -4   8   5  152.31   11.30
  -4  -8   5  180.13   13.08
  -4   8   5  160.95   11.91
  -4  -8   5  146.16   10.66
  -4  -8   5  156.21    9.63
  -4  -8   6    3.06    2.81
  -4   8   6    9.16    3.16
  -4   8   6   18.53    7.68
  -4   8   6    8.99    3.29
  -4   8   6   10.45    3.50
  -4   8   6   12.47    3.70
  -4  -8   6   12.54    3.52
  -4  -8   6    9.46    3.20
  -4   8   7   65.09    6.90
  -4  -8   7   61.19    6.99
  -4  -8   7   80.58   18.67
  -4   8   7   53.56   14.79
  -4  -8   7   68.85    8.43
  -4   8   7   68.14    7.94
  -4  -8   7   63.36    7.46
  -4  -8   7   67.15    6.22
  -4   8   7   64.31    7.44
  -4  -8   8  227.60   14.36
  -4   8   8  257.31   14.88
  -4  -8   8  255.33   32.41
  -4   8   8  227.68   30.39
  -4  -8   8  265.22   17.22
  -4  -8   8  257.12   18.01
  -4   8   8  260.54   16.41
  -4   8   8  266.95   15.75
  -4  -8   8  266.17   15.85
  -4  -8   8  250.39   12.99
  -4   8   9   14.59    3.47
  -4  -8   9   11.65    3.56
  -4  -8   9   24.44   11.35
  -4  -8   9   13.21    4.20
  -4   8   9   12.56    4.11
  -4  -8   9   11.34    3.38
  -4   8  10   22.62    4.04
  -4  -8  10   24.73    5.57
  -4   8  10   28.20    5.77
  -4   8  10   25.61    5.14
  -4  -8  10   21.56    5.18
  -4   8  11   34.75    5.12
  -4   8  11   34.36    5.87
  -4   8  11   41.75    5.94
  -4   8  11   36.86    5.86
  -4  -8  11   34.07    5.86
  -4   8  12   49.49    5.73
  -4   8  12   56.31    6.22
  -4  -8  12   53.45    7.33
  -4   8  12   54.68    7.02
  -4   8  12   46.35    5.73
  -4  -8  12   48.41    6.77
  -4   8  12   55.88    6.95
  -4  -8  13   22.08    4.37
  -4   8  13   27.64    5.07
  -4   8  13   33.82    5.33
  -4   8  13   26.22    4.27
  -4   8  14   11.52    2.99
  -4   8  14   16.29    3.56
  -4  -8  14   13.77    3.63
  -4   8  15   14.71    2.51
  -4   8  15    9.62    2.39
  -4   8  15   14.90    3.08
  -4   8  16    5.80    1.85
  -4  -9  -6  152.07   24.55
  -4  -9  -5  404.94   41.21
  -4   9  -4  165.91   11.54
  -4   9  -3    9.10    3.05
  -4  -9  -3   10.42   10.25
  -4   9  -2   18.34    3.92
  -4  -9  -2   28.10   12.17
  -4   9  -1  408.93   20.69
  -4  -9  -1  549.44   50.63
  -4   9   0   34.75    5.39
  -4  -9   0   46.86   16.07
  -4   9   1   98.06    8.56
  -4  -9   1  106.20   21.87
  -4   9   1   95.91    8.80
  -4   9   2   13.77    3.41
  -4  -9   2   23.81   10.72
  -4  -9   2   19.63    4.92
  -4   9   2   15.27    3.86
  -4  -9   2   17.91    3.30
  -4  -9   2   19.65    4.02
  -4   9   3  181.01   12.14
  -4   9   3  180.37   12.56
  -4  -9   3  189.28   11.85
  -4  -9   3  161.68   10.36
  -4  -9   3  182.94   10.69
  -4   9   4   54.68    6.58
  -4   9   4   54.59    7.01
  -4   9   4   55.48    6.46
  -4  -9   4   54.93    6.46
  -4  -9   4   43.76    5.11
  -4  -9   4   50.61    5.35
  -4   9   5  204.07   12.93
  -4   9   5  170.90   24.99
  -4  -9   5  168.30   27.16
  -4   9   5  211.40   14.19
  -4   9   5  201.50   13.17
  -4  -9   5  213.16   13.35
  -4  -9   5  153.62   10.16
  -4  -9   5  212.89   11.53
  -4   9   6   22.98    4.31
  -4   9   6   32.68   11.33
  -4   9   6   22.16    4.96
  -4  -9   6   27.56    5.68
  -4   9   6   26.53    4.99
  -4  -9   6   21.67    3.60
  -4  -9   6   28.09    4.09
  -4  -9   6   25.86    5.05
  -4   9   6   20.47    4.26
  -4  -9   7  187.33   12.36
  -4   9   7  195.29   12.73
  -4   9   7  183.57   26.95
  -4  -9   7  204.97   27.94
  -4   9   7  198.69   13.93
  -4  -9   7  202.42   14.94
  -4  -9   7  194.77   13.36
  -4  -9   7  195.42   11.17
  -4   9   7  200.12   13.46
  -4  -9   8   87.02    8.26
  -4   9   8   86.57    8.20
  -4  -9   8   99.57   10.39
  -4   9   8   85.96    9.03
  -4  -9   8   88.82    8.95
  -4   9   8   89.40    9.08
  -4   9   9  167.38   11.46
  -4  -9   9  157.70   13.87
  -4  -9   9  173.22   13.75
  -4   9   9  175.56   13.20
  -4   9   9  163.07   12.42
  -4  -9   9  172.91   12.83
  -4   9  10    6.41    2.42
  -4   9  10    5.61    3.23
  -4  -9  10   11.62    4.56
  -4   9  10    2.95    2.53
  -4  -9  10    8.53    3.50
  -4   9  11   96.43    8.24
  -4  -9  11  115.18   10.58
  -4   9  11  122.77    9.82
  -4   9  11  121.59   10.60
  -4  -9  11  117.01   10.28
  -4   9  11  117.64   10.18
  -4   9  12   48.87    6.49
  -4   9  12   48.34    5.46
  -4  -9  12   52.22    6.93
  -4   9  12   52.98    6.59
  -4   9  13   21.49    4.34
  -4   9  13   22.25    4.33
  -4  -9  13   22.69    4.49
  -4  -9  14   22.25    3.44
  -4   9  14   18.12    3.45
  -4   9  14   19.96    2.71
  -4   9  14   21.94    3.90
  -4   9  15    1.47    1.39
  -4 -10  -5  197.43   28.99
  -4  10  -4   98.37    9.25
  -4  10  -4   95.94    8.93
  -4  10  -3   93.68    8.78
  -4  10  -3   81.16    8.19
  -4 -10  -2  101.08   22.10
  -4  10  -2   79.43    8.13
  -4  10  -2   83.19    8.55
  -4 -10  -1   -2.78    7.45
  -4  10  -1    2.53    2.06
  -4  10  -1    2.74    2.02
  -4 -10   0  195.19   30.96
  -4  10   0  166.39   12.26
  -4  10   0  168.97   12.43
  -4 -10   0  191.30   11.73
  -4 -10   0  180.15   10.02
  -4  10   1   37.12    5.43
  -4 -10   1   48.97   15.24
  -4  10   1   36.16    5.75
  -4 -10   1   45.59    6.02
  -4 -10   1   36.46    5.00
  -4 -10   1   34.62    4.48
  -4  10   2   79.92    8.14
  -4 -10   2   87.20   21.85
  -4  10   2   76.64    8.19
  -4 -10   2   83.01    7.90
  -4 -10   2   81.08    7.41
  -4 -10   2   89.00    7.11
  -4  10   3   76.62    7.80
  -4  10   3   86.63    8.87
  -4 -10   3   86.42    8.03
  -4 -10   3   79.03    7.25
  -4 -10   3   84.74    6.93
  -4  10   4   33.71    5.23
  -4  10   4   35.77    5.85
  -4  10   4   37.64    5.45
  -4 -10   4   28.47    4.38
  -4 -10   4   34.58    4.70
  -4 -10   4   33.66    5.37
  -4  10   5   46.37    6.07
  -4 -10   5   30.29   11.71
  -4  10   5   34.69   13.87
  -4  10   5   47.88    6.36
  -4  10   5   47.96    6.94
  -4 -10   5   37.14    4.83
  -4 -10   5   42.81    6.07
  -4 -10   5   46.95    5.55
  -4  10   6    2.73    2.65
  -4  10   6    3.36    3.10
  -4  10   6   -3.04    3.24
  -4  10   6    2.42    2.35
  -4 -10   6    0.16    2.77
  -4 -10   6   -0.35    2.55
  -4  10   7  116.98    9.51
  -4  10   7  123.67   10.66
  -4  10   7  122.00   10.33
  -4 -10   7  110.04   10.01
  -4  10   8   68.87    7.18
  -4  10   8   71.37    8.13
  -4  10   8   80.20    8.52
  -4 -10   8   73.22    8.14
  -4  10   9   98.80    8.73
  -4  10   9   82.15    8.75
  -4  10   9   81.51    8.55
  -4 -10   9   80.43    8.48
  -4  10  10   -0.85    1.63
  -4  10  10   -2.52    3.39
  -4  10  10   -1.78    2.51
  -4 -10  10    3.81    3.54
  -4  10  11    9.03    2.30
  -4  10  11    6.72    2.81
  -4  10  11    9.82    3.29
  -4  10  11    9.79    2.90
  -4 -10  11   10.98    3.55
  -4  10  12    7.53    3.01
  -4  10  12    9.78    2.98
  -4  10  13   63.04    6.47
  -4  10  13   66.10    6.41
  -4 -10  13   53.97    6.02
  -4 -10  14    8.28    2.60
  -4 -10  14    6.84    2.16
  -4  10  14    6.28    1.90
  -4  10  14    6.78    2.10
  -4 -11  -9   37.99    4.31
  -4 -11  -8   92.63    7.43
  -4  11  -5   11.62    3.27
  -4  11  -4   47.99    6.30
  -4  11  -3   47.31    6.35
  -4  11  -3   50.92    6.57
  -4  11  -2    9.46    3.42
  -4  11  -2   11.44    3.79
  -4 -11  -2   12.86    3.66
  -4  11  -1    4.76    2.67
  -4  11  -1    2.10    2.34
  -4 -11  -1    4.81    2.52
  -4  11   0  102.82    9.48
  -4 -11   0  111.64   23.61
  -4  11   0  104.81    9.77
  -4 -11   0  114.76    9.17
  -4 -11   0  114.12    7.76
  -4  11   1   12.73    3.71
  -4 -11   1   28.90   14.21
  -4  11   1   13.15    4.07
  -4 -11   1   17.73    3.71
  -4 -11   1   16.20    3.50
  -4 -11   1   19.26    3.92
  -4  11   2    2.32    2.39
  -4  11   2    6.37    2.58
  -4 -11   2    3.80    2.34
  -4 -11   2    7.13    2.39
  -4 -11   2    4.96    2.88
  -4  11   3  103.22    9.32
  -4  11   3   98.69    9.61
  -4 -11   3  114.33    9.30
  -4 -11   3   90.15    7.88
  -4 -11   3  105.48    8.00
  -4  11   4   16.19    3.97
  -4  11   4   18.71   11.72
  -4  11   4    7.64    3.02
  -4 -11   4   11.06    3.15
  -4 -11   4   10.48    3.15
  -4 -11   4    8.28    3.44
  -4  11   5   21.05    4.35
  -4  11   5   26.60    4.62
  -4  11   5   25.19    5.28
  -4 -11   5   17.13    3.48
  -4 -11   5   15.57    4.09
  -4  11   6   26.83    4.34
  -4  11   6   25.58    5.32
  -4  11   6   28.97    5.06
  -4  11   6   29.28    5.04
  -4 -11   6   30.88    5.45
  -4  11   7  282.61   15.57
  -4  11   7  286.29   16.66
  -4  11   7  298.89   17.03
  -4 -11   7  307.20   17.18
  -4  11   8   32.46    4.63
  -4  11   8   34.07    5.60
  -4  11   8   44.95    6.26
  -4 -11   8   34.67    5.63
  -4  11   9    8.70    2.67
  -4  11   9   17.63    4.59
  -4  11   9   12.48    3.35
  -4 -11   9   16.35    4.48
  -4  11  10   94.99    7.34
  -4  11  10   99.86    8.99
  -4 -11  10  100.60    9.06
  -4  11  10  113.24    9.32
  -4  11  11   88.14    6.40
  -4  11  11  109.03    8.38
  -4  11  11   92.96    8.38
  -4 -11  11  105.68    9.26
  -4  11  11  103.24    8.62
  -4  11  12   19.41    3.80
  -4  11  12   20.58    3.76
  -4 -11  12   15.77    3.71
  -4 -11  13    2.98    2.21
  -4  11  13   -0.24    1.86
  -4  11  13    3.63    1.95
  -4 -11  14   65.37    4.50
  -4  11  14   78.42    5.57
  -4 -12  -8    1.13    1.71
  -4 -12  -7   13.12    2.80
  -4  12  -6   45.32    5.80
  -4 -12  -6   62.45    6.30
  -4  12  -5   64.56    7.16
  -4 -12  -5   81.98    7.39
  -4  12  -4   46.93    6.33
  -4 -12  -4   78.64    7.35
  -4  12  -3   57.29    7.07
  -4 -12  -3   63.36    6.79
  -4  12  -2  145.81   11.62
  -4 -12  -2  160.64   11.07
  -4  12  -1  107.89    9.85
  -4 -12  -1  116.90    9.48
  -4  12   0  141.61   11.12
  -4  12   0  133.35   11.18
  -4 -12   0  147.24   10.56
  -4  12   1   12.23    4.07
  -4  12   1   10.03    3.28
  -4 -12   1   11.07    3.39
  -4  12   2   47.43    6.35
  -4  12   2   45.44    6.52
  -4 -12   2   37.67    5.28
  -4 -12   2   52.78    6.06
  -4  12   3   15.02    3.99
  -4  12   3   15.87    4.25
  -4 -12   3   12.84    3.27
  -4 -12   3   13.82    3.63
  -4  12   4  100.63    9.02
  -4  12   4   93.54    9.42
  -4 -12   4   89.42    8.28
  -4 -12   4   84.47    7.65
  -4  12   5   10.50    3.43
  -4  12   5   17.38    4.32
  -4  12   5   12.37    4.24
  -4 -12   5   10.78    3.25
  -4  12   6   49.37    5.85
  -4  12   6   62.55    7.00
  -4  12   6   54.43    6.86
  -4 -12   6   55.98    6.64
  -4  12   7   30.51    4.58
  -4  12   7   37.07    5.52
  -4  12   7   33.45    5.36
  -4 -12   7   38.16    6.04
  -4  12   8    4.93    1.98
  -4  12   8    9.29    3.54
  -4  12   8    2.25    2.37
  -4 -12   8    3.05    2.61
  -4  12   9   55.31    5.32
  -4  12   9   58.85    6.61
  -4 -12   9   58.41    7.03
  -4  12   9   61.41    6.74
  -4  12  10  102.45    8.22
  -4  12  10   98.21    8.26
  -4 -12  10   92.39    8.32
  -4  12  10  100.54    8.26
  -4  12  11   21.45    3.93
  -4  12  11   20.74    3.22
  -4  12  11   19.89    3.54
  -4 -12  11   20.26    4.00
  -4  12  12   44.16    4.84
  -4  12  12   52.36    5.05
  -4 -12  13   23.46    3.02
  -4  12  13   33.36    3.52
  -4 -13  -8   62.80    5.08
  -4 -13  -7   16.66    3.19
  -4  13  -6   17.21    3.32
  -4 -13  -6   24.75    3.98
  -4  13  -5   52.16    6.22
  -4 -13  -5   61.72    6.17
  -4  13  -4   32.73    5.20
  -4 -13  -4   39.14    5.16
  -4  13  -3   10.86    3.37
  -4 -13  -3   13.02    3.43
  -4  13  -2   87.93    8.82
  -4  13  -2   92.09    9.00
  -4 -13  -2  102.14    8.47
  -4  13  -1   57.02    6.92
  -4  13  -1   62.14    7.47
  -4 -13  -1   60.91    6.53
  -4  13   0   29.84    4.89
  -4  13   0   33.73    5.54
  -4 -13   0   32.90    4.86
  -4  13   1   -0.75    2.26
  -4  13   1    0.03    2.23
  -4 -13   1    3.10    2.41
  -4  13   2    3.08    2.58
  -4  13   2    7.38    3.24
  -4 -13   2    7.88    2.44
  -4  13   3   65.37    7.11
  -4  13   3   69.40    7.99
  -4 -13   3   67.21    6.64
  -4  13   4   31.27    4.70
  -4  13   4   28.46    5.06
  -4 -13   4   30.89    4.97
  -4  13   5  119.29    9.12
  -4  13   5  129.35   10.91
  -4  13   5  130.36   10.26
  -4 -13   5  136.79    9.92
  -4  13   6   17.97    3.40
  -4  13   6   23.99    4.45
  -4  13   6   19.10    4.07
  -4 -13   6   15.76    3.82
  -4  13   7   32.01    4.10
  -4  13   7   32.97    4.76
  -4  13   7   35.69    5.25
  -4 -13   7   31.48    4.82
  -4  13   8   33.31    4.09
  -4  13   8   36.82    4.95
  -4  13   8   37.53    5.19
  -4 -13   8   36.38    5.11
  -4  13   9   41.80    5.04
  -4 -13   9   39.48    5.24
  -4  13   9   38.50    5.02
  -4  13  10   40.96    4.52
  -4  13  10   33.96    4.30
  -4  13  10   28.34    4.08
  -4 -13  10   29.15    4.37
  -4  13  11   49.64    4.74
  -4  13  11   45.11    4.56
  -4 -13  12    1.59    1.53
  -4  13  12    2.37    1.34
  -4  14 -11    5.51    1.47
  -4 -14  -7    7.49    1.88
  -4  14  -6   -0.46    1.38
  -4 -14  -6   -0.98    1.60
  -4  14  -5   13.80    3.24
  -4 -14  -5   20.22    3.30
  -4  14  -4   24.28    4.40
  -4 -14  -4   24.91    4.02
  -4  14  -3   40.11    5.77
  -4  14  -3   36.78    5.30
  -4 -14  -3   45.27    5.25
  -4  14  -2   44.62    5.91
  -4  14  -2   38.85    5.57
  -4 -14  -2   46.70    5.48
  -4  14  -1    7.28    2.80
  -4  14  -1    6.87    2.83
  -4 -14  -1   11.15    3.30
  -4  14   0   50.73    6.16
  -4  14   0   54.27    6.61
  -4 -14   0   52.96    5.91
  -4  14   1  182.31   12.03
  -4  14   1  187.45   12.80
  -4 -14   1  179.42   11.33
  -4  14   2   46.98    5.72
  -4  14   2   49.90    6.54
  -4  14   3   55.16    6.07
  -4  14   3   67.07    7.36
  -4  14   4  176.36   11.01
  -4  14   4  186.26   12.55
  -4  14   4  185.44   11.96
  -4  14   5   35.13    4.40
  -4  14   5   39.64    5.34
  -4  14   6   26.22    3.49
  -4  14   6   31.75    4.59
  -4 -14   6   30.56    4.11
  -4  14   7   42.31    4.09
  -4  14   7   41.99    5.06
  -4 -14   7   35.67    4.41
  -4  14   8   69.64    6.14
  -4  14   9   15.75    2.99
  -4  14   9   11.38    2.54
  -4 -14   9    8.16    2.37
  -4 -14  10   26.92    3.35
  -4  14  10   27.71    3.02
  -4  14  10   26.45    3.36
  -4 -14  11   17.05    2.49
  -4  14  11   19.31    2.58
  -4  15  -9    5.99    1.76
  -4  15  -8   35.93    3.99
  -4  15  -7   33.64    4.15
  -4  15  -6   36.95    4.56
  -4  15  -6   28.48    3.30
  -4  15  -5   32.04    4.40
  -4  15  -5   29.90    3.89
  -4  15  -4  110.08    8.37
  -4  15  -4  101.56    7.73
  -4 -15  -4  110.93    7.17
  -4  15  -3    4.06    2.57
  -4  15  -3    4.41    2.02
  -4 -15  -3    4.70    2.21
  -4  15  -2   24.32    4.07
  -4  15  -2   20.94    3.84
  -4 -15  -2   24.31    3.64
  -4  15  -1    8.56    3.02
  -4  15  -1    7.44    2.56
  -4  15   0   77.81    6.92
  -4  15   0   77.41    7.33
  -4  15   1   17.85    3.49
  -4  15   1   21.36    4.02
  -4  15   2    1.95    1.86
  -4  15   2   -1.40    2.37
  -4  15   3   -0.08    2.01
  -4  15   3   -0.99    2.03
  -4  15   3    2.23    1.62
  -4  15   4    1.71    1.63
  -4  15   4    0.49    1.67
  -4  15   5    9.51    2.21
  -4  15   5    8.55    2.51
  -4  15   6   10.47    2.45
  -4  15   7   55.47    5.10
  -4 -15   8   14.50    2.43
  -4  15   8   13.33    2.49
  -4 -15   9    4.65    1.72
  -4  15   9    7.63    1.66
  -4  16  -7   25.50    2.94
  -4  16  -6   44.64    4.16
  -4  16  -5   49.73    4.61
  -4  16  -5   44.58    3.80
  -4  16  -4   20.28    3.03
  -4  16  -4   17.42    2.59
  -4  16  -3   43.65    4.59
  -4  16  -3   44.22    4.45
  -4  16  -2   27.13    3.64
  -4  16  -2   30.51    4.02
  -4  16  -1    5.43    1.81
  -4  16  -1    5.82    2.23
  -4  16   0   14.06    2.78
  -4  16   0   16.25    3.03
  -4  16   1   12.51    2.44
  -4  16   1   14.15    2.99
  -4  16   2   16.06    2.65
  -4  16   2   11.10    2.65
  -4  16   2   13.29    2.70
  -4  16   3    7.70    1.88
  -4  16   3    2.17    1.43
  -4  16   4    6.14    1.99
  -4  16   5    4.32    1.61
  -4  16   6  124.83    7.05
  -4  16   7   20.18    2.44
  -4  17  -3   41.00    3.28
  -4  17  -2    5.36    1.28
  -4  17  -2    4.66    1.34
  -4  17  -1   29.06    2.81
  -4  17  -1   30.25    3.30
  -4  17  -1   28.03    2.86
  -4  17   0    2.30    1.00
  -4  17   0    4.37    1.55
  -4  17   1   44.44    3.80
  -4  17   2   10.75    2.05
  -4  17   3    0.91    1.02
  -4  17   4    1.16    0.90
  -3   0  -6   -0.83    2.50
  -3   0  -5  342.88   22.77
  -3   0  -4    0.36    2.91
  -3   0  -2   -0.57    3.14
  -3   0  -1  488.99   27.33
  -3   0   0    0.80    3.00
  -3   0   1  250.60   18.59
  -3   0   4    0.42    3.38
  -3   0   4   -2.69    3.38
  -3   0   5  323.36   19.91
  -3   0   5  273.42   19.43
  -3   0   5  322.33   22.06
  -3   0   6   -0.60    4.74
  -3   0   6    0.25    4.66
  -3   0   6   -1.59    3.89
  -3   0   7  166.21   18.11
  -3   0   7  172.61   19.23
  -3   0   8   -4.62    4.00
  -3   0   8    4.48    6.60
  -3   0   9  102.90   16.87
  -3   0  10   -9.18    7.45
  -3   0  11  186.35   25.15
  -3   0  11  169.08   11.09
  -3   0  11  178.24   12.76
  -3   0  12   -0.79    9.78
  -3   0  13   31.22    5.85
  -3   0  13   30.01    5.88
  -3   0  14    1.56    4.04
  -3   0  14   -1.26    2.56
  -3   0  15  120.26   10.51
  -3   0  15  154.60   10.49
  -3   0  15  133.71   11.71
  -3   0  16   -5.27    3.42
  -3   0  16   -2.04    2.81
  -3   0  16   -0.86    2.26
  -3   0  16    1.94    2.38
  -3   0  17  112.18    7.87
  -3   0  17  109.85    7.08
  -3   0  18   -0.38    2.20
  -3   0  18    2.09    1.43
  -3   0  18    2.93    2.02
  -3   0  19   45.34    3.22
  -3   1  -4  757.27   36.43
  -3  -1  -4  795.92   37.34
  -3  -1  -3  226.89   17.85
  -3   1  -3  222.72   17.67
  -3   1  -2 2622.80   87.81
  -3  -1  -2 2701.31   88.49
  -3   1  -1  143.31   14.15
  -3  -1  -1  137.40   13.88
  -3  -1   0  291.05   20.69
  -3   1   0  316.02   21.12
  -3   1   1  217.86   17.29
  -3  -1   1  207.91   17.04
  -3  -1   2  426.06   25.08
  -3   1   2  431.62   25.11
  -3   1   3  908.96   38.27
  -3   1   3  838.18   28.72
  -3  -1   3  854.53   37.75
  -3   1   4   27.20    5.75
  -3   1   4   24.92    4.73
  -3  -1   4   23.75    5.30
  -3  -1   4   22.91    5.44
  -3   1   4   27.56    6.49
  -3   1   5  268.16   20.90
  -3   1   5  268.06   20.11
  -3  -1   5  255.73   18.83
  -3  -1   5  269.08   19.34
  -3   1   6    6.40    4.48
  -3  -1   6    0.61    2.62
  -3  -1   6   13.14    5.54
  -3   1   6    3.06    3.67
  -3  -1   6    6.54    5.67
  -3  -1   7  310.51   23.93
  -3  -1   7  291.21   25.91
  -3   1   7  306.12   26.09
  -3   1   7  306.36   25.15
  -3  -1   7  294.79   24.58
  -3   1   8   45.31   10.85
  -3   1   8   49.43   12.22
  -3  -1   8   39.49   10.27
  -3  -1   9   14.08    6.35
  -3   1   9    9.56    6.00
  -3   1   9    6.89    5.33
  -3  -1  10   62.55   13.81
  -3   1  10   70.01   13.89
  -3   1  11  197.46   25.31
  -3  -1  11  208.99   27.04
  -3   1  11  179.70   11.43
  -3  -1  11  202.41   12.49
  -3   1  11  186.03   12.83
  -3  -1  11  188.37   13.46
  -3   1  11  207.91   13.81
  -3  -1  12  202.84   26.90
  -3   1  12  207.99   29.51
  -3   1  12  230.90   14.23
  -3  -1  12  201.21   14.54
  -3   1  12  232.65   15.01
  -3   1  12  194.13   13.87
  -3  -1  13   45.83    6.50
  -3  -1  14   18.54    4.73
  -3  -1  14   31.39    7.36
  -3   1  14   42.50    6.60
  -3  -1  15    1.63    2.65
  -3   1  15    4.02    2.97
  -3  -1  15    5.19    3.74
  -3   1  16   10.08    3.33
  -3   1  16   10.80    3.26
  -3  -1  16   12.33    3.16
  -3   1  16    8.41    3.49
  -3  -1  16   14.18    3.62
  -3   1  17    9.54    3.33
  -3  -1  17    7.44    2.39
  -3  -1  17    9.64    2.42
  -3   1  17    2.67    2.14
  -3  -1  17    7.15    2.82
  -3   1  18   53.17    4.81
  -3  -1  18   51.97    4.95
  -3   1  18   58.11    4.81
  -3  -1  18   56.77    4.91
  -3   1  18   69.22    5.08
  -3  -1  18   58.21    4.46
  -3  -1  18   47.88    4.13
  -3  -1  19   -1.17    1.76
  -3  -1  19    1.61    1.11
  -3  -2  -6  197.77   16.95
  -3  -2  -5  280.71   20.73
  -3  -2  -4  147.12   14.61
  -3  -2  -3  438.94   26.37
  -3  -2  -2    7.46    4.09
  -3  -2  -1  279.81   20.67
  -3  -2   0  380.82   24.47
  -3  -2   1   43.32    4.12
  -3  -2   1   73.29   10.39
  -3  -2   2 1146.89   38.07
  -3  -2   2 1427.50   52.11
  -3   2   3  406.37   19.63
  -3  -2   3  411.44   24.74
  -3  -2   3  350.03   17.74
  -3  -2   4   95.53   11.39
  -3  -2   4   77.47    8.78
  -3   2   4   98.65   10.55
  -3  -2   5  780.91   36.25
  -3   2   5  837.76   41.87
  -3  -2   5  769.60   37.21
  -3   2   5  893.77   38.78
  -3  -2   6  290.16   23.35
  -3  -2   6  267.00   19.52
  -3   2   6  321.27   23.33
  -3   2   6  329.88   25.61
  -3  -2   7    8.16    5.91
  -3   2   7    3.56    5.42
  -3   2   7    5.08    5.47
  -3  -2   8  418.93   31.47
  -3   2   8  415.60   31.01
  -3   2   8  429.49   33.70
  -3  -2   8  379.55   31.77
  -3   2   9   60.51   12.98
  -3   2   9   72.16   14.54
  -3  -2   9   61.04   13.59
  -3   2  10   34.25   12.81
  -3   2  10   49.38   12.98
  -3  -2  10   34.60   11.12
  -3  -2  11   23.67    4.36
  -3   2  11   27.16    9.53
  -3  -2  11   34.23   14.37
  -3  -2  11   30.51    5.77
  -3   2  11   20.36    3.88
  -3   2  11   22.24    4.29
  -3   2  11   23.15    4.23
  -3  -2  11   19.04    4.01
  -3   2  12  420.89   19.81
  -3  -2  12  389.90   39.97
  -3  -2  12  378.86   20.97
  -3   2  12  371.93   18.77
  -3   2  12  369.21   19.82
  -3  -2  12  381.48   21.31
  -3   2  12  387.52   20.49
  -3  -2  13    8.68    3.18
  -3   2  13   15.39    3.97
  -3  -2  13   13.51    4.41
  -3  -2  13   13.37    3.90
  -3   2  13   11.47    3.93
  -3  -2  14   60.77    7.60
  -3  -2  14   55.29    7.54
  -3  -2  14   51.06    7.74
  -3  -2  15    0.43    2.23
  -3   2  15    0.22    2.38
  -3   2  16    0.05    2.80
  -3  -2  16   -0.89    2.22
  -3   2  16    1.01    2.26
  -3  -2  16    5.16    2.48
  -3   2  16   -1.78    2.34
  -3   2  16   -1.71    2.58
  -3  -2  16    0.34    2.85
  -3   2  17    5.00    2.65
  -3  -2  17    2.44    2.78
  -3  -2  17    5.34    2.12
  -3   2  17    7.27    2.55
  -3   2  17    8.20    2.83
  -3   2  17    2.61    2.13
  -3  -2  17    4.93    2.51
  -3   2  18   30.70    3.25
  -3  -2  18   38.56    4.48
  -3   2  18   42.60    3.95
  -3  -2  18   44.40    4.42
  -3   2  18   47.06    4.03
  -3  -2  18   35.51    3.72
  -3  -3  -6  341.95   23.86
  -3  -3  -5   24.36    6.63
  -3  -3  -4  480.85   29.11
  -3  -3  -3   20.46    5.62
  -3  -3   2  111.71   13.05
  -3   3   2  103.11    7.27
  -3   3   3  436.44   20.53
  -3  -3   3  459.98   27.86
  -3   3   4   31.80    6.35
  -3  -3   4   31.20    6.76
  -3   3   5  410.03   24.17
  -3  -3   5  367.46   24.81
  -3   3   5  379.88   27.72
  -3  -3   6  649.02   37.43
  -3   3   6  677.69   39.96
  -3   3   6  676.33   34.90
  -3  -3   6  578.59   32.49
  -3   3   7  479.97   31.39
  -3   3   7  534.35   36.89
  -3  -3   7  503.85   34.43
  -3  -3   8  135.91   19.16
  -3  -3   8  161.88   20.30
  -3   3   8  170.45   21.26
  -3   3   8  159.51   18.64
  -3   3   9   58.45   13.06
  -3   3   9   56.90   13.64
  -3  -3   9   64.93   14.14
  -3  -3  10  276.85   15.02
  -3   3  10  274.95   14.48
  -3  -3  10  259.23   29.06
  -3   3  10  290.51   31.48
  -3  -3  10  241.76   15.65
  -3  -3  10  244.36   14.18
  -3  -3  10  252.57   15.80
  -3   3  10  267.31   15.40
  -3  -3  11   85.89    8.36
  -3   3  11  106.03    8.80
  -3  -3  11   98.66   18.37
  -3  -3  11   92.76    9.61
  -3   3  11   91.90    8.59
  -3  -3  11   86.28    8.41
  -3   3  11   94.06    8.67
  -3   3  11   95.20    8.09
  -3  -3  11   82.93    9.28
  -3   3  11   98.81    9.31
  -3  -3  12  161.19   25.09
  -3  -3  12  152.06   12.41
  -3   3  12  152.50   11.15
  -3   3  12  135.73    9.75
  -3   3  12  163.38   11.98
  -3  -3  12  141.15   11.08
  -3  -3  12  135.44   12.26
  -3   3  12  159.21   12.34
  -3  -3  13   53.71    7.43
  -3   3  13   57.09    6.81
  -3   3  13   58.30    7.41
  -3  -3  13   58.03    6.86
  -3   3  13   66.66    7.96
  -3   3  14   27.22    4.76
  -3  -3  14   33.34    4.85
  -3   3  14   33.84    5.92
  -3   3  14   32.23    5.90
  -3  -3  15   19.44    4.31
  -3  -3  15   25.63    4.37
  -3   3  15   26.98    5.32
  -3  -3  15   28.54    4.93
  -3   3  16   46.58    5.70
  -3  -3  16   44.81    4.83
  -3   3  16   44.04    5.80
  -3  -3  16   36.68    5.01
  -3   3  16   49.88    5.57
  -3  -3  16   46.13    5.53
  -3  -3  17    1.44    2.84
  -3   3  17    2.77    2.74
  -3   3  17    3.86    2.13
  -3   3  17    6.14    2.62
  -3   3  17    0.59    1.82
  -3  -3  17    0.15    2.16
  -3   3  18    9.82    2.17
  -3  -3  18    9.41    2.18
  -3   3  18    8.93    1.90
  -3  -3  18    6.16    2.21
  -3  -4  -6   63.76   10.78
  -3  -4  -5  181.97   18.05
  -3  -4  -2   31.23    8.34
  -3  -4  -1   21.42    6.70
  -3  -4   1   89.52   12.75
  -3  -4   2  128.57   14.94
  -3  -4   4   30.02    7.24
  -3  -4   5   71.21   10.86
  -3   4   5   79.09   12.94
  -3  -4   6   52.40    9.24
  -3   4   6   58.31   11.86
  -3  -4   7   87.98   14.55
  -3   4   7   87.94   15.07
  -3  -4   8   70.51   14.77
  -3   4   8   72.12   14.09
  -3  -4   9   66.08   15.14
  -3  -4   9   63.55   14.14
  -3   4   9   68.97   15.15
  -3   4  10   37.27    5.02
  -3  -4  10   42.52    5.70
  -3   4  10   50.16    5.79
  -3  -4  10   62.52   16.17
  -3   4  10   50.41   13.58
  -3  -4  10   63.27   17.37
  -3  -4  10   41.68    6.42
  -3   4  10   49.74    6.05
  -3  -4  10   47.52    5.98
  -3   4  10   44.33    5.96
  -3  -4  11  219.83   13.98
  -3   4  11  240.28   13.82
  -3  -4  11  176.39   25.20
  -3  -4  11  208.79   14.75
  -3   4  11  228.29   14.38
  -3   4  11  222.75   13.89
  -3   4  11  202.29   12.52
  -3  -4  11  214.15   13.79
  -3   4  11  233.46   14.81
  -3   4  12   42.63    6.25
  -3   4  12   31.10    4.63
  -3  -4  12   32.03   12.05
  -3   4  12   36.43    5.72
  -3   4  12   36.09    5.59
  -3   4  12   42.54    6.31
  -3  -4  12   29.15    5.43
  -3  -4  13   36.02    5.00
  -3  -4  13   36.94    6.15
  -3   4  13   48.38    6.47
  -3   4  13   44.14    6.61
  -3  -4  13   38.00    5.99
  -3   4  13   41.97    6.20
  -3   4  14  107.70    9.63
  -3  -4  14   72.96    6.76
  -3  -4  14   55.36    7.44
  -3   4  14   97.24    8.73
  -3   4  14   79.25    8.62
  -3   4  15   23.56    3.87
  -3   4  15   38.03    5.10
  -3  -4  15   41.36    4.79
  -3  -4  15   35.99    5.29
  -3   4  16    6.88    2.54
  -3  -4  16   15.30    3.82
  -3  -4  16    6.17    2.43
  -3   4  16    6.13    2.49
  -3   4  16   10.56    3.36
  -3  -4  16    5.42    2.73
  -3   4  17   24.82    3.45
  -3   4  17   23.21    3.51
  -3   4  17   35.71    3.54
  -3   4  17   27.55    4.13
  -3  -4  17   22.26    3.48
  -3   4  18    3.68    1.56
  -3  -4  18    1.39    1.39
  -3  -5  -6  225.96   21.83
  -3  -5  -4  117.77   15.62
  -3  -5  -2   79.83   12.90
  -3  -5  -1  406.86   30.08
  -3  -5   1    7.19    4.56
  -3  -5   2  572.71   36.00
  -3  -5   4  354.81   27.61
  -3  -5   6   43.24    9.41
  -3   5   6   61.67   12.29
  -3  -5   7 1098.62   59.26
  -3   5   7 1067.45   59.57
  -3  -5   8   11.49    8.67
  -3   5   8   -0.12    5.03
  -3   5   9   59.45   14.01
  -3  -5   9   51.44   13.29
  -3  -5   9   36.52   10.33
  -3  -5   9   47.96    5.95
  -3   5   9   45.40    6.08
  -3  -5   9   45.15    5.64
  -3   5   9   49.02    5.78
  -3  -5  10  192.00   12.67
  -3   5  10  203.98   12.43
  -3  -5  10  184.96   25.36
  -3  -5  10  193.94   26.58
  -3   5  10  233.71   29.39
  -3  -5  10  193.87   13.87
  -3  -5  10  165.20   13.19
  -3  -5  10  186.19   12.54
  -3   5  10  209.93   12.94
  -3   5  10  171.08   11.40
  -3   5  10  200.42   13.39
  -3   5  11   68.18    7.13
  -3   5  11   76.95   18.33
  -3  -5  11   56.85   14.21
  -3  -5  11   54.00    7.64
  -3  -5  11   59.28    7.27
  -3   5  11   61.74    6.69
  -3   5  11   71.95    7.74
  -3   5  11   67.56    7.75
  -3   5  12    0.79    2.71
  -3  -5  12   -2.65    2.99
  -3   5  12   -0.05    2.03
  -3   5  12    0.88    2.78
  -3  -5  12   -1.37    3.24
  -3   5  13   86.40    8.32
  -3  -5  13   84.18    8.24
  -3   5  13   84.84    8.56
  -3   5  13   80.57    8.52
  -3   5  13  101.50   10.01
  -3   5  14   20.46    4.03
  -3   5  14   18.82    4.05
  -3  -5  14   16.32    4.21
  -3   5  14   19.61    4.63
  -3  -5  14   20.31    4.49
  -3   5  14   18.16    4.42
  -3  -5  15    2.42    3.63
  -3   5  15    4.66    3.35
  -3   5  15   -0.47    2.30
  -3   5  15    2.31    2.41
  -3  -5  15    2.01    2.47
  -3   5  16   23.89    4.04
  -3   5  16   18.80    3.21
  -3   5  16   19.81    3.78
  -3   5  16   26.86    3.26
  -3  -5  16   20.49    3.76
  -3   5  17   16.06    2.87
  -3   5  17   16.18    2.68
  -3   5  17   11.63    2.88
  -3   5  17   17.64    2.46
  -3  -5  17   19.14    3.18
  -3   5  18   20.95    2.45
  -3  -5  18   19.52    2.70
  -3  -6  -5  146.56   18.55
  -3  -6  -3   97.89   14.98
  -3  -6   3  127.17   17.12
  -3  -6   5   23.44    8.29
  -3   6   6  219.15   24.32
  -3  -6   6  211.90   22.32
  -3  -6   7   93.16   16.11
  -3   6   7  111.76   18.40
  -3  -6   8  149.12   22.37
  -3   6   8  128.53   20.52
  -3  -6   9    4.07    2.36
  -3   6   9    1.89    1.76
  -3   6   9    5.87    2.50
  -3   6   9   -3.55    5.96
  -3  -6   9    6.76   11.03
  -3  -6   9    3.41    2.83
  -3  -6   9    4.00    2.63
  -3   6   9    2.39    2.27
  -3  -6   9    2.29    2.44
  -3   6   9    5.53    2.66
  -3  -6  10   75.31    7.92
  -3   6  10   78.22    7.48
  -3   6  10   88.05   18.54
  -3  -6  10   85.99   18.53
  -3  -6  10   51.95   15.10
  -3  -6  10   83.28    9.19
  -3   6  10   72.93    7.34
  -3   6  10   82.12    8.09
  -3  -6  10   76.42    8.25
  -3   6  10   79.46    8.36
  -3   6  11   49.39    6.11
  -3   6  11   29.39    9.23
  -3  -6  11   36.78    6.19
  -3   6  11   38.33    5.78
  -3  -6  11   46.39    6.87
  -3   6  11   46.60    6.66
  -3  -6  12  104.50   10.54
  -3  -6  12  120.72    9.50
  -3   6  12  136.88   11.29
  -3  -6  12  126.56   11.02
  -3   6  12  137.17   10.81
  -3   6  12  124.52   10.66
  -3  -6  13   47.94    7.41
  -3   6  13   37.74    5.77
  -3   6  13   32.40    5.56
  -3   6  13   40.77    5.89
  -3  -6  13   32.52    5.14
  -3   6  14   14.75    3.59
  -3   6  14   18.35    4.35
  -3  -6  14   10.11    3.85
  -3  -6  14   14.26    3.49
  -3   6  14   18.96    4.08
  -3  -6  15    0.46    3.42
  -3  -6  15   -0.83    2.10
  -3   6  15    1.13    1.82
  -3   6  15    2.24    2.56
  -3  -6  15    1.62    2.47
  -3   6  15    2.92    1.91
  -3   6  16    2.16    1.68
  -3   6  16    3.02    1.94
  -3   6  16    4.13    2.21
  -3  -6  16    3.17    1.96
  -3   6  17   32.69    3.77
  -3  -6  17   32.80    3.62
  -3   6  17   40.85    3.64
  -3   6  17   37.24    4.25
  -3  -6  18    7.71    1.51
  -3  -7  -5  129.62   18.84
  -3  -7  -4  398.10   33.81
  -3  -7   0  371.77   33.69
  -3  -7   4  156.31   20.87
  -3   7   5  214.07   24.51
  -3  -7   5  239.08   25.77
  -3   7   6   16.46    7.82
  -3  -7   7  209.79   26.91
  -3   7   7  187.12   24.18
  -3  -7   8   10.34    3.10
  -3   7   8   10.09    2.79
  -3  -7   8   17.73   10.10
  -3   7   8   15.30    7.37
  -3  -7   8   12.07    3.24
  -3   7   8   15.83    3.58
  -3  -7   8   14.99    3.33
  -3  -7   8   15.99    3.16
  -3  -7   9  156.88   11.64
  -3   7   9  168.52   11.16
  -3   7   9  186.91   26.79
  -3  -7   9  157.06   22.69
  -3  -7   9  166.11   26.38
  -3  -7   9  154.74   12.63
  -3  -7   9  164.21   11.98
  -3   7   9  187.80   12.90
  -3   7   9  183.46   11.88
  -3   7  10  219.58   13.22
  -3  -7  10  187.43   26.96
  -3  -7  10  206.65   28.72
  -3   7  10  239.04   30.47
  -3  -7  10  224.57   15.51
  -3   7  10  235.17   14.92
  -3   7  10  232.00   13.94
  -3  -7  10  222.97   14.67
  -3   7  11   79.92    7.56
  -3  -7  11   70.35    6.99
  -3  -7  11   69.71    8.66
  -3   7  11   84.60    8.33
  -3  -7  11   80.59    8.77
  -3   7  11   79.79    8.55
  -3   7  12  130.21    9.55
  -3  -7  12  127.48    9.57
  -3   7  12  139.12   11.44
  -3  -7  12  133.49   11.30
  -3   7  12  139.40   11.00
  -3   7  12  131.93   11.03
  -3  -7  13   53.09    6.01
  -3   7  13   59.28    7.22
  -3   7  13   60.72    6.99
  -3   7  13   61.09    7.60
  -3  -7  13   61.29    7.66
  -3  -7  14   19.33    3.65
  -3   7  14   26.45    4.76
  -3  -7  14   11.18    3.33
  -3   7  14   23.33    4.70
  -3  -7  14   18.60    3.67
  -3   7  14   22.25    4.27
  -3   7  15   29.38    4.50
  -3   7  15   27.50    3.74
  -3   7  15   29.57    4.83
  -3  -7  15   28.21    4.07
  -3   7  15   30.56    4.47
  -3   7  16   39.00    3.88
  -3   7  16   34.62    3.96
  -3   7  16   38.94    4.85
  -3  -7  17    7.17    2.18
  -3   7  17    8.49    1.88
  -3   7  17   12.53    1.90
  -3   7  17    7.82    2.29
  -3  -8  -6   47.27   12.16
  -3  -8  -4   23.92    8.17
  -3  -8  -1   12.25    7.59
  -3  -8   0   47.74   14.33
  -3  -8   1  154.33   23.75
  -3  -8   4   -2.11    4.19
  -3  -8   5   -1.12    5.67
  -3   8   5   17.49   11.76
  -3   8   6   65.48   14.49
  -3   8   6   67.88    7.45
  -3  -8   6   60.03    5.54
  -3   8   7   44.81    5.47
  -3  -8   7   36.03    5.10
  -3  -8   7   48.20   12.75
  -3   8   7   59.75   13.75
  -3   8   7   43.81    6.17
  -3  -8   7   43.39    6.56
  -3   8   7   48.17    6.24
  -3  -8   7   50.36    5.25
  -3  -8   7   41.04    5.82
  -3  -8   8  101.91    8.98
  -3   8   8  113.74    9.01
  -3  -8   8  106.16   21.79
  -3   8   8  117.12   21.13
  -3  -8   8  118.20   10.91
  -3   8   8  112.28    9.93
  -3  -8   8  119.14    9.92
  -3   8   8  115.41    9.13
  -3   8   9  134.49   10.02
  -3  -8   9  150.30   25.37
  -3  -8   9  134.16   25.31
  -3   8   9  140.30   23.06
  -3  -8   9  146.33   12.36
  -3  -8   9  133.40   11.04
  -3   8   9  144.26   10.57
  -3   8   9  136.50   11.04
  -3   8  10  197.79   12.52
  -3   8  10  218.43   14.47
  -3  -8  10  204.59   14.09
  -3   8  10  226.70   13.70
  -3   8  11  205.73   12.47
  -3   8  11  217.41   14.79
  -3  -8  11  215.69   14.98
  -3   8  11  224.21   13.91
  -3   8  11  222.38   14.59
  -3  -8  12   58.04    6.03
  -3  -8  12   42.31    6.61
  -3   8  12   66.38    7.80
  -3   8  12   62.79    7.05
  -3  -8  12   57.06    7.51
  -3   8  12   56.36    7.28
  -3   8  13   37.22    5.75
  -3  -8  13   27.86    5.05
  -3   8  13   41.82    5.60
  -3   8  13   39.78    6.08
  -3  -8  13   36.25    6.24
  -3  -8  13   36.81    4.88
  -3  -8  14   11.04    3.11
  -3   8  14   14.07    3.50
  -3   8  14   13.68    3.61
  -3  -8  14   10.47    2.74
  -3   8  14   11.68    2.96
  -3  -8  15   74.79    5.59
  -3   8  15   75.30    5.52
  -3   8  15   79.94    6.89
  -3   8  15   76.58    6.55
  -3   8  15   89.67    7.55
  -3   8  16    9.03    1.87
  -3   8  16   12.51    2.46
  -3   8  16    8.27    2.40
  -3   8  17   17.73    2.34
  -3  -9  -6   27.75    9.76
  -3   9  -6    0.17    1.77
  -3   9  -5    4.74    2.42
  -3  -9  -4  684.29   52.01
  -3  -9  -1   59.36   15.56
  -3  -9   0  137.89   23.60
  -3  -9   4   83.34   16.70
  -3  -9   4   95.89   10.06
  -3   9   5   18.02    3.36
  -3  -9   5   32.98   10.42
  -3   9   5   14.13    8.24
  -3  -9   5   19.63    5.02
  -3   9   5   25.12    4.77
  -3  -9   5   15.21    3.13
  -3  -9   5   24.78    3.65
  -3  -9   5   15.08    3.51
  -3   9   6    2.37    2.20
  -3   9   6    3.67    5.84
  -3  -9   6   -0.48    3.46
  -3  -9   6    4.18    2.97
  -3   9   6    2.86    2.74
  -3  -9   6    4.24    2.69
  -3  -9   6    4.15    2.35
  -3   9   7   66.06    6.84
  -3  -9   7   79.49   19.76
  -3   9   7   62.93   15.40
  -3  -9   7   68.80    8.93
  -3  -9   7   73.35    8.63
  -3   9   7   74.75    8.42
  -3   9   7   74.25    7.92
  -3  -9   7   70.96    7.82
  -3   9   8  170.25   11.49
  -3   9   8  171.17   26.16
  -3  -9   8  183.02   28.37
  -3  -9   8  187.04   14.12
  -3  -9   8  181.55   14.87
  -3   9   8  196.24   13.44
  -3  -9   8  184.42   12.98
  -3   9   8  198.52   12.34
  -3   9   9  131.88    9.76
  -3  -9   9  133.27   11.84
  -3   9   9  132.47   11.11
  -3  -9   9  128.96   10.85
  -3   9   9  141.44   10.32
  -3   9  10  167.15   10.89
  -3  -9  10  167.67   13.30
  -3   9  10  188.70   13.17
  -3  -9  10  178.61   13.21
  -3   9  10  183.79   11.97
  -3   9  11   14.62    3.15
  -3   9  11   28.29    5.50
  -3   9  11   23.44    4.82
  -3  -9  11   25.77    5.51
  -3   9  11   23.00    4.24
  -3   9  12   14.37    3.77
  -3   9  12   12.64    3.54
  -3   9  12   14.76    3.52
  -3   9  13   20.29    4.46
  -3   9  13    9.45    2.90
  -3   9  13   11.22    3.31
  -3  -9  13   14.68    4.17
  -3  -9  14    2.27    2.50
  -3  -9  14    6.35    2.54
  -3   9  14    4.21    2.57
  -3   9  14    5.69    1.75
  -3   9  14    3.96    2.23
  -3   9  14    0.58    1.62
  -3  -9  15    3.98    2.04
  -3  -9  15    3.76    1.72
  -3   9  15    5.98    2.22
  -3   9  15    4.61    1.99
  -3  -9  16   13.57    2.45
  -3   9  16   19.78    3.07
  -3 -10  -6   48.63   14.42
  -3  10  -6   44.65    5.66
  -3 -10  -5  153.21   24.61
  -3  10  -5  114.47    9.23
  -3 -10  -4   68.28   17.94
  -3  10  -4   49.77    6.07
  -3  10  -3   58.86    6.66
  -3  10  -2   18.85    3.93
  -3  10  -1   12.57    3.36
  -3  10  -1    8.20    3.42
  -3  10   0  109.21    9.45
  -3  10   0  112.01    9.32
  -3 -10   0  116.09    8.52
  -3  10   1  124.96    9.84
  -3  10   1  120.12   10.03
  -3 -10   1  117.95    8.68
  -3  10   2  154.02   10.88
  -3  10   2  141.38   10.67
  -3  10   2  173.22   12.26
  -3 -10   2  147.81    9.99
  -3 -10   2  155.95    9.10
  -3  10   3   27.36    4.44
  -3  10   3   24.45    4.39
  -3  10   3   31.22    5.22
  -3 -10   3   25.07    3.95
  -3 -10   3   24.46    3.83
  -3 -10   3   23.82    3.97
  -3  10   4   41.73    5.42
  -3 -10   4   63.19   15.42
  -3  10   4   35.20   11.17
  -3  10   4   35.81    5.28
  -3  10   4   50.64    6.62
  -3 -10   4   37.33    4.82
  -3 -10   4   44.65    4.86
  -3 -10   4   40.09    5.60
  -3  10   5   22.22    4.14
  -3  10   5   19.15    7.72
  -3 -10   5   28.47   12.36
  -3  10   5   20.40    4.50
  -3 -10   5   16.66    3.23
  -3 -10   5   25.05    4.42
  -3 -10   5   27.84    4.40
  -3  10   6  137.48   10.31
  -3  10   6  130.77   22.43
  -3  10   6  163.73   12.54
  -3 -10   6  149.06   11.24
  -3  10   7   61.03    6.50
  -3 -10   7   31.91   13.36
  -3  10   7   45.50   13.64
  -3  10   7   58.17    7.46
  -3  10   7   60.13    7.20
  -3 -10   7   50.10    6.65
  -3  10   8   97.54    8.40
  -3  10   8  126.90   10.61
  -3 -10   8  113.53   10.04
  -3  10   8  114.61    9.02
  -3  10   9   47.60    5.75
  -3  10   9   45.51    6.62
  -3  10   9   45.25    5.82
  -3 -10   9   40.47    6.47
  -3  10  10    4.72    2.09
  -3  10  10    3.76    2.91
  -3  10  10    6.93    3.00
  -3 -10  10    1.62    2.88
  -3  10  10    4.42    2.54
  -3  10  11   85.55    8.72
  -3 -10  11   74.34    8.24
  -3  10  11   68.01    7.04
  -3  10  11   80.02    8.20
  -3  10  12   41.58    6.01
  -3  10  12   26.78    4.69
  -3  10  12   29.26    4.49
  -3 -10  12   28.62    5.08
  -3  10  13   28.11    4.71
  -3  10  13   30.47    4.82
  -3 -10  13   28.15    5.05
  -3  10  13   24.93    3.82
  -3 -10  14    4.61    2.06
  -3  10  14    8.34    2.66
  -3  10  14   11.48    2.81
  -3  10  14    9.06    2.25
  -3 -10  15    8.75    2.04
  -3  10  15    8.43    2.17
  -3  10  15    8.95    2.18
  -3  11  -7   26.02    4.20
  -3 -11  -7   27.68    4.31
  -3  11  -6    7.37    2.93
  -3 -11  -6   10.79    2.99
  -3  11  -5  133.89   10.32
  -3 -11  -5  162.92   10.64
  -3  11  -4   29.22    4.80
  -3 -11  -4   37.27    5.03
  -3  11  -3   70.90    7.66
  -3 -11  -3   85.19    7.57
  -3  11  -2   57.87    7.24
  -3  11  -2   57.87    6.94
  -3 -11  -2   66.90    6.79
  -3  11  -1   14.17    4.07
  -3  11  -1   18.20    4.24
  -3 -11  -1   19.05    3.82
  -3  11   0   11.71    3.49
  -3  11   0   13.17    3.93
  -3 -11   0   10.18    2.82
  -3  11   1  180.41   12.14
  -3  11   1  183.70   13.08
  -3  11   1  162.14   12.02
  -3 -11   1  175.12   11.34
  -3 -11   1  177.27   10.00
  -3  11   2  105.65    9.10
  -3  11   2  115.59   10.30
  -3  11   2  114.87    9.74
  -3 -11   2  108.86    8.70
  -3  11   3  135.10   10.37
  -3 -11   3  119.22   22.70
  -3  11   3  138.52   11.48
  -3  11   3  118.51    9.99
  -3 -11   3  140.76   10.10
  -3 -11   3  127.22    9.53
  -3  11   4   60.87    6.80
  -3  11   4   57.05   15.54
  -3  11   4   76.89    8.42
  -3 -11   4   73.47    7.53
  -3 -11   4   63.21    6.57
  -3  11   5  181.38   12.06
  -3  11   5  188.32   13.66
  -3  11   5  200.16   12.81
  -3 -11   5  187.80   12.60
  -3  11   6  139.22   10.24
  -3  11   6  150.43   12.18
  -3  11   6  169.95   12.05
  -3 -11   6  142.47   11.19
  -3  11   7  106.04    8.72
  -3  11   7  116.35   10.67
  -3  11   7  125.61   10.41
  -3  11   7  134.19   11.10
  -3 -11   7  112.76    9.94
  -3  11   8    6.50    2.28
  -3  11   8    8.29    3.25
  -3  11   8    5.70    2.78
  -3  11   8    6.36    2.67
  -3 -11   8    5.64    3.17
  -3  11   9   12.33    3.70
  -3  11   9    5.24    2.89
  -3 -11   9    5.38    3.22
  -3  11   9    5.66    2.77
  -3  11  10   35.89    5.71
  -3  11  10   26.07    4.75
  -3 -11  10   29.46    5.39
  -3  11  10   27.99    4.27
  -3  11  11   17.94    3.95
  -3  11  11   14.83    3.84
  -3  11  11   13.51    3.08
  -3  11  12   25.89    4.39
  -3  11  12   21.03    3.47
  -3  11  12   24.44    4.23
  -3 -11  12   18.64    4.01
  -3 -11  13   15.69    2.90
  -3 -11  13   21.61    3.69
  -3  11  13   26.91    4.13
  -3  11  13   26.19    3.94
  -3  11  13   22.95    3.19
  -3 -11  14    8.89    2.29
  -3  11  14    8.09    2.08
  -3  11  14   10.22    2.36
  -3 -12  -7    6.62    2.11
  -3  12  -6   25.00    4.33
  -3 -12  -6   27.18    4.11
  -3  12  -5  228.69   14.07
  -3 -12  -5  254.58   13.75
  -3  12  -4    5.65    2.61
  -3  12  -4    2.58    2.45
  -3 -12  -4    6.82    2.73
  -3  12  -3  249.04   16.04
  -3  12  -3  259.35   15.60
  -3 -12  -3  295.85   15.33
  -3  12  -2   41.63    6.20
  -3  12  -2   38.50    5.69
  -3 -12  -2   42.57    5.59
  -3  12  -1  266.79   16.70
  -3  12  -1  260.05   15.84
  -3 -12  -1  283.52   15.13
  -3  12   0   18.53    4.25
  -3  12   0   16.45    4.02
  -3 -12   0   19.09    3.85
  -3  12   1   48.78    6.38
  -3  12   1   43.53    6.32
  -3  12   1   53.92    7.22
  -3 -12   1   48.14    5.82
  -3  12   2   96.98    8.82
  -3  12   2  106.80   10.14
  -3  12   2  106.83    9.55
  -3 -12   2  102.42    8.51
  -3  12   3  134.19   10.25
  -3  12   3  124.48   10.34
  -3  12   3  136.68   11.52
  -3 -12   3  130.89    9.75
  -3  12   4   66.92    7.15
  -3  12   4   70.69    8.60
  -3 -12   4   76.62    7.37
  -3  12   5   49.59    6.01
  -3  12   5   50.51    6.90
  -3  12   5   52.94    6.27
  -3 -12   5   48.46    6.21
  -3  12   6   61.42    6.53
  -3  12   6   83.18    8.21
  -3  12   6   64.44    7.87
  -3 -12   6   72.49    7.69
  -3  12   7   36.32    4.62
  -3  12   7   54.22    6.69
  -3  12   7   43.24    6.15
  -3 -12   7   38.54    5.87
  -3  12   8   32.99    5.31
  -3  12   8   38.04    5.83
  -3 -12   8   26.26    4.89
  -3  12   8   28.94    4.26
  -3  12   9   64.36    7.06
  -3 -12   9   64.52    7.43
  -3  12   9   68.28    7.17
  -3  12   9   58.28    5.93
  -3  12  10  126.03    9.75
  -3  12  10  110.25    8.99
  -3  12  10  113.07    8.01
  -3  12  11    5.19    2.61
  -3  12  11    3.36    2.00
  -3  12  11    3.41    1.74
  -3 -12  11    4.26    2.86
  -3 -12  12    7.71    2.73
  -3  12  12    7.63    2.63
  -3  12  12    6.38    2.31
  -3 -12  13   12.18    2.46
  -3  12  13    9.61    2.45
  -3  12  13    8.76    2.22
  -3 -12  14    2.68    1.35
  -3  12  14    0.84    1.09
  -3  12  14    0.00    1.01
  -3  13  -9    9.64    2.30
  -3  13  -8   71.52    6.76
  -3  13  -7   44.32    5.83
  -3 -13  -7   57.16    5.21
  -3  13  -6   25.90    4.52
  -3 -13  -6   36.31    4.54
  -3  13  -5   19.34    4.15
  -3  13  -5   18.07    4.19
  -3 -13  -5   21.68    3.73
  -3  13  -4    4.89    2.75
  -3  13  -4    0.27    2.22
  -3 -13  -4    3.25    2.49
  -3  13  -3   83.24    8.30
  -3  13  -3   77.03    8.51
  -3 -13  -3   93.19    7.93
  -3  13  -2   47.69    6.83
  -3  13  -2   51.96    6.52
  -3 -13  -2   61.41    6.71
  -3  13  -1   16.33    4.04
  -3  13  -1   15.36    4.02
  -3 -13  -1   19.26    3.98
  -3  13   0   14.29    3.69
  -3  13   0   18.31    4.13
  -3  13   0   16.34    3.99
  -3 -13   0   14.58    3.45
  -3  13   1   33.86    5.27
  -3  13   1   30.50    5.19
  -3  13   1   41.35    6.51
  -3 -13   1   38.14    5.15
  -3  13   2   95.47    8.65
  -3  13   2  107.11   10.11
  -3  13   2  104.33    9.44
  -3 -13   2  101.39    8.61
  -3  13   3   24.49    4.07
  -3  13   3   30.41    5.56
  -3  13   4   -0.64    1.88
  -3  13   4    0.66    2.19
  -3  13   5   55.74    6.03
  -3  13   5   63.12    7.66
  -3 -13   5   60.70    6.47
  -3  13   6   -0.65    1.65
  -3  13   6    1.36    2.52
  -3  13   6    3.77    2.27
  -3  13   6    3.62    2.27
  -3 -13   6   -3.21    3.51
  -3  13   7   13.79    3.15
  -3  13   7   11.92    3.52
  -3 -13   7    8.35    2.82
  -3  13   8    3.56    1.99
  -3  13   8    4.27    2.26
  -3 -13   8    5.92    2.95
  -3  13   9  115.72    8.90
  -3  13   9  105.91    8.59
  -3  13  10   53.95    5.24
  -3  13  10   52.92    5.72
  -3  13  10   48.48    5.52
  -3 -13  10   37.88    4.98
  -3 -13  11    7.91    2.59
  -3  13  11    7.63    2.29
  -3  13  11    8.12    2.34
  -3 -13  12   23.05    3.12
  -3  13  12   23.81    3.40
  -3  13  12   21.22    3.16
  -3 -13  13   10.79    2.08
  -3  13  13   12.38    2.09
  -3  13  13   11.15    1.92
  -3  14  -8   22.44    3.52
  -3  14  -7   38.49    4.84
  -3  14  -6   68.68    7.03
  -3 -14  -6   82.98    6.24
  -3  14  -5   38.83    5.60
  -3 -14  -5   50.26    5.23
  -3  14  -4   78.25    7.96
  -3 -14  -4   88.42    7.06
  -3  14  -3    6.96    2.74
  -3  14  -3    4.96    2.84
  -3 -14  -3    8.63    2.73
  -3  14  -2  176.76   12.11
  -3  14  -2  194.15   12.80
  -3  14  -2  180.77   12.89
  -3 -14  -2  190.25   11.59
  -3  14  -1   15.76    3.96
  -3  14  -1   14.63    4.08
  -3  14  -1   13.39    3.75
  -3 -14  -1   12.35    3.38
  -3  14   0   87.60    8.20
  -3  14   0   93.41    8.91
  -3  14   0   83.69    8.29
  -3 -14   0   87.82    7.86
  -3  14   1   77.96    7.51
  -3  14   1   84.41    8.67
  -3  14   2    2.51    2.36
  -3  14   2    0.90    2.28
  -3  14   3   22.34    3.96
  -3  14   3   16.72    4.05
  -3  14   4   46.91    5.13
  -3  14   4   56.83    7.06
  -3  14   5   15.99    2.99
  -3  14   5   18.22    4.36
  -3  14   6   21.53    3.90
  -3  14   7    6.45    2.47
  -3  14   7    2.87    2.23
  -3  14   8  115.72    8.11
  -3  14   8  112.76    8.47
  -3 -14   8  103.87    7.70
  -3  14   9    5.74    2.06
  -3  14   9    6.87    2.29
  -3 -14   9    9.02    2.15
  -3 -14  10   15.10    2.96
  -3  14  10   14.41    2.66
  -3  14  10   17.32    2.98
  -3 -14  11    9.50    2.39
  -3  14  11   10.64    2.10
  -3  14  11   10.62    2.18
  -3 -14  12   25.37    2.60
  -3  14  12   30.91    2.84
  -3  15  -8   13.95    2.36
  -3  15  -7   25.70    3.66
  -3  15  -6    5.01    2.08
  -3  15  -5    8.57    2.83
  -3  15  -4   11.35    3.01
  -3  15  -4   10.94    2.67
  -3  15  -3   34.07    4.92
  -3  15  -3   41.96    5.57
  -3  15  -2    5.90    2.27
  -3  15  -2    7.88    2.85
  -3  15  -1   12.29    2.98
  -3  15  -1   18.25    4.10
  -3  15   0    2.56    2.36
  -3  15   0    4.21    2.56
  -3  15   1    9.11    2.81
  -3  15   1   13.76    3.60
  -3  15   2   15.20    3.11
  -3  15   2   21.42    4.10
  -3  15   3   45.05    4.80
  -3  15   3   48.02    6.13
  -3  15   4   48.44    6.15
  -3  15   5   63.60    6.57
  -3  15   6   28.57    4.35
  -3 -15   7   74.21    6.00
  -3  15   7   71.64    6.22
  -3 -15   8   62.36    5.29
  -3  15   8   66.46    5.78
  -3 -15   8   76.95    5.72
  -3 -15   9   51.10    4.41
  -3  15   9   48.59    3.98
  -3  15   9   56.04    4.73
  -3 -15  10    0.23    1.37
  -3  15  10    1.72    1.17
  -3  16  -8    5.48    1.61
  -3  16  -7    9.59    2.26
  -3  16  -7    8.53    1.76
  -3  16  -6    1.97    1.54
  -3  16  -6    0.34    1.03
  -3  16  -5   51.02    4.97
  -3  16  -5   56.78    5.21
  -3  16  -4    2.57    1.45
  -3  16  -4    1.44    1.57
  -3  16  -3   19.78    3.45
  -3  16  -3   22.42    3.67
  -3  16  -2    6.05    2.23
  -3  16  -2    5.52    2.15
  -3  16  -1    8.02    2.32
  -3  16  -1   10.40    2.56
  -3  16   0   51.05    4.99
  -3  16   0   58.95    6.21
  -3  16   1   24.60    3.61
  -3  16   1   27.99    4.26
  -3  16   2   66.09    6.47
  -3  16   3   47.28    5.35
  -3  16   4   61.73    5.86
  -3  16   5   19.20    3.25
  -3 -16   6   16.17    2.48
  -3  16   6   14.84    2.81
  -3 -16   7   24.48    2.75
  -3 -16   7   26.64    3.17
  -3  16   7   27.58    3.35
  -3  16   8   57.68    4.42
  -3  16   9   27.96    2.63
  -3  17  -5    0.44    0.90
  -3  17  -5    2.21    1.00
  -3  17  -4   33.96    3.18
  -3  17  -4   38.78    3.68
  -3  17  -3    4.92    1.51
  -3  17  -3    1.86    1.32
  -3  17  -2  120.67    6.52
  -3  17  -2  139.53    8.11
  -3  17  -1   15.32    2.05
  -3  17  -1   21.34    3.24
  -3  17   0    8.98    2.43
  -3  17   1    6.93    2.01
  -3  17   2   44.93    4.52
  -3  17   2   44.44    4.44
  -3  17   3   59.20    4.94
  -3  17   4   20.74    2.87
  -3  17   5   28.85    3.11
  -3  17   6   43.17    3.53
  -2   0  -5   -0.96    2.29
  -2   0  -4 1992.62   64.11
  -2   0  -2  920.92   35.37
  -2   0  -1   -0.21    2.49
  -2   0   0 2826.41   84.76
  -2   0   1    0.20    2.40
  -2   0   2   72.79    7.87
  -2   0   3   -0.01    3.56
  -2   0   3    0.33    2.63
  -2   0   4  338.25   18.51
  -2   0   4  314.13   19.64
  -2   0   5    0.98    3.55
  -2   0   5   -1.04    4.54
  -2   0   5   -0.40    4.47
  -2   0   6  314.26   22.79
  -2   0   6  315.17   21.67
  -2   0   6  319.11   23.72
  -2   0   7   -3.28    6.12
  -2   0   7   -1.35    3.86
  -2   0   8  251.43   23.58
  -2   0   9   -3.36    6.37
  -2   0  10  564.36   41.30
  -2   0  11    0.60    7.28
  -2   0  11   -0.87    1.95
  -2   0  11    1.40    2.00
  -2   0  12  126.93   22.54
  -2   0  12  122.99   10.31
  -2   0  12  102.85   10.30
  -2   0  13    9.11    9.24
  -2   0  13    2.78    2.65
  -2   0  14  281.92   17.00
  -2   0  14  276.70   17.79
  -2   0  15    2.86    2.77
  -2   0  15   -1.62    2.71
  -2   0  15    0.37    2.83
  -2   0  16  189.92   12.65
  -2   0  16  219.34   12.71
  -2   0  16  197.64   11.83
  -2   0  16  169.11   13.11
  -2   0  17    3.18    2.24
  -2   0  17   -0.01    2.25
  -2   0  17   -4.12    2.79
  -2   0  18   64.12    5.67
  -2   0  18   61.58    5.19
  -2   0  18   54.13    4.41
  -2   0  19  -14.86    3.03
  -2   0  19   -0.38    1.19
  -2  -1  -5 1117.65   40.98
  -2  -1  -4  955.30   36.98
  -2  -1  -3  586.13   26.37
  -2   1  -2 1227.39   44.92
  -2  -1  -2 1315.13   45.59
  -2   1  -1 2363.33   74.43
  -2  -1  -1 2447.42   74.94
  -2  -1   0 2234.98   69.61
  -2   1   0 2179.83   69.19
  -2  -1   1 1111.82   41.07
  -2   1   1 1162.60   41.38
  -2   1   2  732.13   28.66
  -2  -1   2  682.76   28.19
  -2   1   2  672.93   21.20
  -2   1   3  991.24   33.23
  -2  -1   3  981.01   37.15
  -2  -1   3  908.82   34.92
  -2   1   4  836.16   34.44
  -2  -1   4  783.74   31.66
  -2  -1   4  801.06   34.44
  -2  -1   4  758.85   32.77
  -2   1   4  826.78   35.86
  -2  -1   5  769.55   35.40
  -2   1   5  850.88   37.32
  -2   1   5  861.18   38.62
  -2  -1   5  746.69   31.02
  -2  -1   5  801.74   35.76
  -2  -1   6  107.31   12.82
  -2   1   6  119.56   13.90
  -2  -1   6  118.77   13.24
  -2  -1   6   97.46   13.48
  -2  -1   6   94.53    8.65
  -2   1   6  112.84   13.64
  -2  -1   7   95.63   13.30
  -2   1   7   80.46   12.71
  -2   1   7  116.55   15.18
  -2   1   8  122.27   16.30
  -2  -1   8  118.43   16.20
  -2   1   8  130.06   17.00
  -2   1   9   23.13    8.59
  -2  -1   9   22.50    8.71
  -2   1   9   25.05    9.68
  -2   1  10  139.22   19.54
  -2  -1  10  157.38   21.69
  -2  -1  11   35.71   11.24
  -2   1  11   30.03   10.52
  -2   1  11   37.37    5.84
  -2   1  11   37.24    5.59
  -2   1  11   36.74    5.65
  -2  -1  12   19.44   12.67
  -2   1  12   21.73   10.09
  -2  -1  12    8.76    2.97
  -2   1  12   15.05    4.03
  -2  -1  12   12.08    3.70
  -2   1  12   10.62    3.48
  -2   1  13   46.28    7.32
  -2  -1  13   33.19    6.21
  -2  -1  13   42.78   11.15
  -2  -1  13   31.35    5.44
  -2   1  13   33.86    5.81
  -2  -1  14   28.30    5.47
  -2  -1  14   24.97    5.52
  -2   1  14   27.41    5.33
  -2   1  15  103.85    9.69
  -2  -1  15  102.05    9.32
  -2   1  15   89.45    8.91
  -2  -1  15  113.96    9.04
  -2  -1  15   91.60   10.65
  -2   1  16   18.51    3.75
  -2   1  16   18.68    3.80
  -2  -1  16   19.59    3.91
  -2   1  16   10.69    3.42
  -2   1  16   18.46    3.85
  -2   1  17    4.94    2.87
  -2  -1  17    6.71    2.32
  -2   1  17   10.90    3.10
  -2   1  17   11.72    2.98
  -2  -1  17   16.16    3.59
  -2   1  17    3.99    2.42
  -2   1  18   12.47    2.86
  -2  -1  18   13.16    3.32
  -2   1  18   13.36    2.80
  -2   1  18   13.58    2.67
  -2  -1  18   11.93    2.62
  -2  -1  18   11.75    2.50
  -2  -1  19   32.34    3.31
  -2  -1  19   39.49    3.40
  -2   1  19   35.25    2.93
  -2  -2  -6  535.59   25.48
  -2  -2  -5   63.81    7.78
  -2  -2  -4  630.08   28.92
  -2  -2  -2  477.95   24.11
  -2  -2  -1  483.00   24.29
  -2  -2   0  222.26   15.32
  -2   2   1 1068.90   30.20
  -2  -2   1  967.17   28.17
  -2  -2   2  399.53   21.01
  -2   2   2  384.32   16.15
  -2  -2   2  336.92   14.34
  -2  -2   3   45.56    6.65
  -2   2   3   54.97    6.92
  -2  -2   3   36.92    4.86
  -2   2   4  191.20   15.84
  -2   2   4  189.50   14.41
  -2  -2   4  177.93   13.37
  -2   2   5  352.44   21.91
  -2  -2   5  349.50   22.85
  -2  -2   5  319.44   18.70
  -2   2   5  362.49   24.19
  -2   2   6   80.87   12.08
  -2  -2   6   58.42    7.09
  -2  -2   6   73.18   11.35
  -2   2   6   78.88   11.32
  -2   2   7   32.51    9.15
  -2  -2   7   35.71    7.90
  -2  -2   7   36.93    9.41
  -2   2   7   38.88    9.05
  -2   2   8  114.56   16.21
  -2   2   8  121.44   17.01
  -2  -2   8  107.40   15.93
  -2  -2   8  104.24   15.17
  -2   2   9  412.29   33.88
  -2  -2   9  353.00   31.31
  -2   2   9  409.46   32.17
  -2   2  10   22.01    8.80
  -2  -2  10   25.13    9.58
  -2   2  11   27.78   13.39
  -2  -2  11   14.40    8.85
  -2   2  11   25.06    4.13
  -2  -2  11   30.49    5.34
  -2   2  11   22.19    4.18
  -2   2  11   24.50    4.32
  -2  -2  11   24.24    4.64
  -2  -2  12    4.55    9.20
  -2  -2  12    1.68    2.39
  -2   2  12   -1.04    2.73
  -2  -2  12    0.21    2.34
  -2   2  12    1.49    2.40
  -2  -2  12    2.73    2.64
  -2  -2  13   32.40   10.53
  -2  -2  13   29.75    5.25
  -2  -2  13   25.85    5.42
  -2   2  13   24.67    4.59
  -2   2  13   31.79    5.59
  -2   2  14    7.13    3.78
  -2  -2  14    6.80    4.35
  -2  -2  14   -0.68    2.26
  -2  -2  14   -1.00    2.61
  -2   2  14    3.12    2.64
  -2  -2  15   20.47    4.81
  -2  -2  15   21.94    4.15
  -2   2  15   22.01    4.79
  -2  -2  15   24.89    4.98
  -2   2  16   16.65    4.10
  -2  -2  16   11.81    3.55
  -2   2  16    9.16    2.77
  -2  -2  16   16.86    3.50
  -2   2  16   12.07    3.60
  -2   2  16   16.03    3.85
  -2  -2  16   18.87    4.08
  -2   2  16   21.73    4.12
  -2   2  17   18.59    4.16
  -2  -2  17   14.26    3.02
  -2   2  17   22.16    4.09
  -2   2  17   16.45    3.93
  -2  -2  17   18.05    3.77
  -2   2  17   13.67    2.95
  -2   2  18   -0.46    3.40
  -2  -2  18   -1.79    2.57
  -2   2  18   -1.63    2.11
  -2  -2  18    0.51    1.73
  -2   2  18    0.85    1.61
  -2  -2  18    2.57    2.15
  -2  -2  19   21.11    2.84
  -2  -3  -6   28.02    6.14
  -2  -3  -4  238.38   17.29
  -2  -3  -3  299.27   19.74
  -2  -3  -1  216.69   16.33
  -2  -3   0  234.35   17.17
  -2  -3   1   20.28    5.46
  -2   3   3  290.23   15.93
  -2  -3   3  289.80   19.15
  -2   3   4  367.99   20.42
  -2  -3   4  352.29   21.38
  -2   3   5  655.00   31.96
  -2  -3   5  600.80   29.92
  -2   3   6   69.35   10.14
  -2  -3   6   78.18   11.77
  -2  -3   6   60.12    8.34
  -2   3   6   64.79   11.15
  -2  -3   7   83.33   13.38
  -2   3   7   95.00   14.41
  -2   3   7   86.43   12.91
  -2  -3   8  515.98   36.38
  -2   3   8  494.89   34.34
  -2   3   8  590.83   39.15
  -2  -3   8  487.79   35.19
  -2  -3   9  378.34   32.94
  -2  -3   9  389.22   34.07
  -2   3   9  391.44   32.31
  -2   3   9  452.36   35.90
  -2   3  10  228.36   26.95
  -2  -3  10  173.51   22.99
  -2   3  11   35.15    4.58
  -2  -3  11   42.39   12.36
  -2  -3  11   41.20    6.19
  -2   3  11   28.88    4.38
  -2  -3  11   33.13    5.76
  -2   3  11   30.01    5.17
  -2   3  11   38.21    5.56
  -2  -3  11   32.49    6.15
  -2   3  12   55.04    6.08
  -2  -3  12   50.08   14.23
  -2   3  12   45.44    5.50
  -2  -3  12   44.53    6.47
  -2   3  12   59.50    7.12
  -2   3  12   43.97    6.31
  -2  -3  12   52.10    7.35
  -2   3  13   48.00    6.78
  -2  -3  13   54.60   11.91
  -2  -3  13   38.75    6.22
  -2   3  13   57.08    6.69
  -2   3  13   43.13    6.71
  -2  -3  13   46.17    6.78
  -2   3  13   47.65    6.67
  -2   3  13   44.68    5.29
  -2  -3  14   18.97    4.90
  -2   3  14   13.62    3.29
  -2  -3  14   13.51    3.65
  -2  -3  14   11.16    3.43
  -2   3  14   14.93    4.16
  -2   3  14   14.51    4.19
  -2  -3  15    6.61    4.13
  -2   3  15    4.20    3.24
  -2  -3  15    6.67    3.17
  -2   3  15    5.17    2.99
  -2   3  15    5.37    3.09
  -2   3  16   41.07    5.66
  -2   3  16   43.17    5.02
  -2  -3  16   48.23    6.12
  -2  -3  16   40.03    5.46
  -2  -3  16   38.14    4.71
  -2   3  16   41.19    5.28
  -2   3  16   36.97    5.26
  -2   3  16   31.61    5.17
  -2  -3  17    9.07    3.82
  -2   3  17    9.25    3.06
  -2  -3  17   16.84    3.55
  -2   3  17   12.91    3.07
  -2   3  17    9.10    2.83
  -2   3  17   13.91    2.78
  -2  -3  17   13.19    3.06
  -2  -3  18    9.12    2.80
  -2   3  18    8.10    2.14
  -2  -3  18    6.02    2.55
  -2   3  18   11.25    2.06
  -2  -3  18   11.06    2.60
  -2  -3  19    3.79    1.69
  -2  -4  -3   20.90    6.14
  -2  -4   3  538.55   30.15
  -2  -4   5   87.95   11.17
  -2   4   5   80.92   12.59
  -2  -4   6  399.68   29.37
  -2  -4   6  336.26   22.65
  -2   4   6  428.58   30.22
  -2   4   7   73.27   13.23
  -2  -4   7   71.47   12.74
  -2  -4   8  220.41   23.96
  -2   4   8  256.57   25.69
  -2  -4   8  195.82   22.36
  -2  -4   9  296.04   29.46
  -2   4   9  360.43   32.81
  -2  -4   9  328.61   30.89
  -2   4  10  471.33   39.94
  -2  -4  10  399.49   36.61
  -2  -4  10  405.31   19.20
  -2   4  11  121.01    9.67
  -2   4  11  111.21    8.75
  -2   4  11  121.75    9.12
  -2  -4  11  106.22   19.82
  -2   4  11  106.38    8.65
  -2  -4  11   98.44    9.60
  -2   4  11  109.17    9.48
  -2  -4  11  106.83    9.66
  -2   4  11  130.52   10.28
  -2   4  11  120.60   10.10
  -2   4  12   22.50    3.98
  -2  -4  12   22.48   15.32
  -2   4  12   23.85    4.69
  -2  -4  12   20.32    4.09
  -2   4  12   25.76    5.30
  -2   4  12   24.15    4.90
  -2  -4  13   62.74    7.56
  -2  -4  13   65.20    6.47
  -2   4  13   71.12    7.72
  -2   4  13   77.98    8.57
  -2   4  13   69.23    6.88
  -2   4  13   70.13    8.09
  -2  -4  13   62.35    7.68
  -2   4  14  226.61   13.89
  -2  -4  14  224.62   14.67
  -2  -4  14  188.81   13.48
  -2   4  14  235.69   14.01
  -2  -4  14  221.67   12.52
  -2  -4  14  235.97   14.29
  -2   4  14  233.01   15.00
  -2   4  14  223.71   12.83
  -2   4  14  228.44   14.84
  -2   4  15   62.82    7.02
  -2  -4  15   73.06    7.44
  -2  -4  15   59.79    5.98
  -2   4  15   68.28    6.69
  -2   4  15   68.04    7.75
  -2   4  16   25.26    4.76
  -2   4  16   30.87    4.48
  -2   4  16   31.81    5.14
  -2  -4  16   33.82    5.13
  -2   4  16   36.60    4.34
  -2  -4  17   26.78    4.43
  -2  -4  17   27.33    3.89
  -2   4  17   33.86    4.22
  -2   4  17   27.87    4.08
  -2   4  17   32.45    3.35
  -2  -4  17   34.72    4.49
  -2  -4  18    4.39    2.14
  -2   4  18    3.04    1.76
  -2  -4  18    3.22    2.03
  -2  -5  -6   83.08   11.77
  -2  -5  -4  100.10   13.13
  -2  -5  -2   63.21   10.55
  -2  -5  -1  363.75   26.21
  -2  -5   0  380.82   26.85
  -2  -5   1   -0.50    3.97
  -2  -5   4  190.79   18.32
  -2   5   5   67.95   11.65
  -2   5   6  415.10   31.04
  -2  -5   6  341.14   24.93
  -2  -5   7  114.59   17.54
  -2   5   7  118.69   16.88
  -2  -5   8  596.25   42.38
  -2   5   8  611.33   42.75
  -2  -5   8  527.67   38.95
  -2   5   9  186.34   23.90
  -2  -5   9  148.43   21.93
  -2   5  10  158.45   10.50
  -2   5  10  141.11    8.98
  -2   5  10  165.69   10.68
  -2  -5  10  127.06   19.90
  -2   5  10  179.07   24.64
  -2  -5  10  166.17   25.15
  -2  -5  10  144.81   11.62
  -2   5  10  149.94   10.54
  -2   5  10  148.92   10.43
  -2  -5  10  145.99   10.88
  -2   5  10  168.44   11.39
  -2   5  10  157.40   11.44
  -2   5  11  130.83    9.68
  -2   5  11  119.70    8.62
  -2   5  11  128.47    9.58
  -2  -5  11  107.88   21.65
  -2   5  11  135.40   22.08
  -2   5  11  122.45    9.64
  -2  -5  11  121.20   10.59
  -2   5  11  125.36    9.71
  -2  -5  11  115.29   10.20
  -2   5  11  136.61   10.74
  -2   5  11  129.11   10.87
  -2   5  12   64.95    7.16
  -2  -5  12   52.00   13.65
  -2  -5  12   58.02    7.55
  -2   5  12   55.54    6.71
  -2  -5  12   58.39    7.71
  -2   5  12   66.11    7.64
  -2   5  12   70.95    7.04
  -2   5  12   63.79    7.76
  -2   5  13    2.55    2.09
  -2   5  13    6.44    3.01
  -2  -5  13    0.37    2.31
  -2   5  13    2.23    2.53
  -2   5  13    2.19    2.70
  -2  -5  13    1.02    3.10
  -2   5  14   69.83    7.30
  -2  -5  14   70.18    7.68
  -2   5  14   68.49    7.38
  -2   5  14   68.27    7.74
  -2   5  14   68.71    6.73
  -2   5  14   72.34    8.02
  -2   5  15   46.52    5.93
  -2   5  15   52.96    5.84
  -2   5  15   50.98    5.95
  -2   5  15   49.93    6.71
  -2  -5  15   44.36    5.84
  -2   5  15   48.54    6.56
  -2   5  16   23.62    3.59
  -2   5  16   27.23    3.84
  -2   5  16   29.63    4.72
  -2  -5  16   25.00    4.25
  -2  -5  17    7.75    3.05
  -2  -5  17    2.62    2.40
  -2   5  17    5.31    2.08
  -2   5  17    5.41    2.11
  -2   5  17    5.31    2.07
  -2  -5  17    6.45    2.30
  -2  -5  18   24.55    3.46
  -2  -5  18   22.24    3.08
  -2  -6  -6    1.09    3.35
  -2  -6  -5   16.60    5.59
  -2  -6  -2  120.67   15.98
  -2  -6   2  442.25   31.75
  -2   6   5  124.63   16.46
  -2  -6   6   16.91    6.27
  -2   6   6   21.90    7.81
  -2   6   7  142.90   19.21
  -2  -6   7  131.34   19.20
  -2  -6   8  111.50   18.73
  -2   6   8  133.05   19.81
  -2  -6   8  119.75   18.96
  -2   6   9   -3.18    2.33
  -2  -6   9    8.37    8.77
  -2   6   9   10.26    6.97
  -2   6   9    5.05    2.72
  -2   6   9   -2.90    2.70
  -2   6   9   -1.35    2.18
  -2  -6   9    0.15    2.34
  -2   6  10    0.27    1.94
  -2   6  10    4.21    2.19
  -2  -6  10    4.79    8.73
  -2  -6  10   -8.79   13.58
  -2   6  10   14.20    8.30
  -2   6  10    4.55    2.53
  -2  -6  10   -5.22    3.08
  -2   6  10    2.03    2.20
  -2   6  10    2.61    2.54
  -2  -6  10    2.80    2.42
  -2   6  10    5.47    2.77
  -2   6  11  142.64    9.89
  -2  -6  11   89.78   18.06
  -2   6  11  161.26   25.48
  -2  -6  11  128.92   11.28
  -2   6  11  130.08   10.79
  -2  -6  11  127.13    9.83
  -2   6  11  130.12   10.29
  -2  -6  11  139.67   11.34
  -2   6  11  150.28   11.34
  -2   6  11  140.54   10.28
  -2   6  11  132.90   11.02
  -2   6  12   -1.50    2.13
  -2   6  12    4.44    3.59
  -2  -6  12   -1.39    2.82
  -2   6  12    0.88    2.22
  -2   6  12    1.98    2.88
  -2  -6  12    8.80    4.56
  -2   6  12    1.01    2.71
  -2   6  13  151.73   10.52
  -2  -6  13  153.47   11.00
  -2  -6  13  131.42   11.05
  -2   6  13  169.90   12.42
  -2   6  13  152.09   10.74
  -2   6  13  169.66   12.53
  -2  -6  13  151.59   12.44
  -2  -6  14    3.00    2.26
  -2   6  14   -0.40    2.08
  -2   6  14    2.24    2.80
  -2   6  14    2.37    3.33
  -2   6  14   -2.58    2.67
  -2  -6  14    5.34    3.83
  -2   6  15   42.80    5.35
  -2   6  15   38.76    4.98
  -2   6  15   38.20    5.59
  -2  -6  15   39.74    5.40
  -2   6  15   37.07    5.45
  -2   6  16   26.94    3.67
  -2   6  16   24.01    3.61
  -2   6  16   21.87    4.07
  -2  -6  16   23.52    3.95
  -2  -6  17   32.65    3.99
  -2   6  17   29.42    3.45
  -2   6  17   35.90    3.72
  -2  -6  18   34.04    3.13
  -2  -6  18   34.89    3.46
  -2  -7  -5   69.29   12.78
  -2  -7  -3  140.41   18.62
  -2  -7   3   76.48   14.26
  -2   7   5  250.70   24.83
  -2  -7   5  244.09   24.80
  -2   7   6  254.74   26.16
  -2  -7   7   59.23   12.86
  -2   7   7   70.05   14.17
  -2   7   8    4.42    2.26
  -2  -7   8    8.65    7.91
  -2  -7   8    4.43    6.61
  -2   7   8   14.17    8.33
  -2   7   8    6.23    2.73
  -2  -7   8    8.12    3.02
  -2   7   8    6.90    2.66
  -2   7   9   81.77   16.50
  -2  -7   9   62.86   16.44
  -2   7   9   75.98    7.57
  -2  -7   9   82.32    8.64
  -2   7   9   70.71    7.16
  -2   7   9   86.26    8.12
  -2  -7   9   73.25    7.83
  -2   7   9   77.19    7.42
  -2   7   9   91.24    9.23
  -2   7  10  149.55   24.33
  -2  -7  10  109.77   21.94
  -2  -7  10  169.58   26.90
  -2   7  10  142.43   10.74
  -2  -7  10  129.63   11.22
  -2  -7  10  124.98    9.26
  -2   7  10  131.89   10.18
  -2   7  10  154.53   11.65
  -2  -7  10  135.01   11.12
  -2   7  10  162.40   11.46
  -2   7  10  146.18   10.52
  -2   7  11   13.47    3.57
  -2   7  11   15.32    8.44
  -2   7  11   15.62    3.86
  -2   7  11   11.85    3.54
  -2   7  11   21.65    4.75
  -2  -7  11   17.39    4.75
  -2  -7  11   12.60    4.08
  -2   7  11   18.32    4.19
  -2  -7  12   58.93    6.69
  -2   7  12   49.93    6.74
  -2   7  12   50.81    6.27
  -2   7  12   61.77    7.65
  -2  -7  13  109.43    8.88
  -2   7  13  106.57    8.90
  -2   7  13  125.69   10.34
  -2   7  13  110.43    9.90
  -2  -7  13   94.53    9.71
  -2  -7  14   25.39    4.33
  -2   7  14   40.63    5.60
  -2   7  14   34.33    4.71
  -2   7  14   33.86    5.30
  -2   7  14   38.95    5.65
  -2  -7  14   33.58    5.01
  -2  -7  15    0.91    1.96
  -2   7  15    4.29    2.03
  -2   7  15    3.54    1.76
  -2   7  15    4.72    2.63
  -2  -7  15   -1.87    2.52
  -2   7  15   -2.31    2.36
  -2   7  16    0.77    1.78
  -2   7  16    2.49    1.57
  -2   7  16    5.11    2.12
  -2  -8  -5   28.64    9.35
  -2  -8  -3  137.93   20.17
  -2  -8   2   10.71    6.94
  -2  -8   5   78.22   15.13
  -2   8   5   84.22   15.46
  -2   8   6    7.05    3.71
  -2  -8   7   29.76    9.45
  -2   8   7   53.31   12.78
  -2   8   7   40.70    5.71
  -2   8   7   33.96    4.79
  -2  -8   7   42.50    5.36
  -2   8   7   41.24    5.15
  -2   8   8  236.84   28.74
  -2  -8   8  242.12   30.02
  -2  -8   8  186.23   24.81
  -2  -8   8  231.50   16.24
  -2   8   8  224.81   13.69
  -2   8   8  216.37   13.04
  -2   8   8  269.39   15.32
  -2  -8   8  238.54   14.47
  -2   8   8  259.27   14.43
  -2   8   8  239.31   13.69
  -2   8   9    5.20    2.76
  -2   8   9    8.22    8.76
  -2  -8   9    2.93    9.94
  -2   8   9    1.93    1.99
  -2   8   9   -1.17    2.30
  -2   8   9    1.10    1.97
  -2   8   9    0.70    2.16
  -2  -8   9   -0.05    3.07
  -2  -8  10  161.43   24.56
  -2   8  10  254.25   31.88
  -2  -8  10  185.14   26.23
  -2   8  10  217.13   13.97
  -2  -8  10  231.17   15.43
  -2   8  10  220.14   13.66
  -2   8  10  261.83   15.84
  -2  -8  10  240.60   15.41
  -2   8  10  244.83   14.74
  -2   8  10  228.32   13.81
  -2   8  11   77.05    8.12
  -2  -8  11   83.33    9.04
  -2  -8  11   92.81    7.84
  -2  -8  11   85.01    9.02
  -2   8  11   84.35    8.15
  -2   8  11   99.93    9.08
  -2   8  11   92.43    9.18
  -2  -8  12   82.61    7.56
  -2  -8  12   66.37    7.78
  -2   8  12   87.33    8.59
  -2   8  12   82.92    8.51
  -2   8  13    4.93    2.94
  -2  -8  13    2.60    3.54
  -2   8  13   -0.17    2.26
  -2  -8  13   -0.24    2.31
  -2  -8  14   68.04    6.62
  -2  -8  14   53.21    6.04
  -2  -8  14   63.61    6.13
  -2   8  14   64.08    5.70
  -2   8  14   78.86    7.60
  -2   8  14   73.57    7.54
  -2   8  14   67.80    7.21
  -2  -8  15    5.14    2.78
  -2  -8  15    4.43    1.96
  -2   8  15    8.35    2.77
  -2   8  15    4.83    1.93
  -2   8  15    5.97    2.50
  -2   8  15    6.43    2.51
  -2   8  16   33.29    3.15
  -2   8  16   28.30    3.73
  -2   8  17    5.19    1.36
  -2  -9  -5  128.16   20.62
  -2  -9  -2   93.29   17.19
  -2  -9  -1   43.46   12.31
  -2  -9   1   27.32   10.09
  -2  -9   2   15.14    7.36
  -2   9   4    0.87    4.58
  -2  -9   5  225.96   27.77
  -2   9   5  178.27   22.81
  -2   9   6  103.11   18.28
  -2   9   6  100.97    9.11
  -2   9   6   83.49    7.74
  -2  -9   6   87.66    7.96
  -2   9   7   14.56    7.94
  -2   9   7   13.40    3.23
  -2   9   7   13.21    3.18
  -2  -9   7   15.72    4.03
  -2   9   7   17.05    3.59
  -2   9   8   31.60   11.98
  -2  -9   8   54.93   18.29
  -2  -9   8   19.23   10.81
  -2   9   8   28.80    4.91
  -2  -9   8   30.47    5.27
  -2   9   8   33.18    4.97
  -2   9   8   44.19    6.20
  -2   9   8   39.23    5.70
  -2  -9   8   33.55    5.50
  -2   9   8   34.83    5.34
  -2  -9   9  279.18   35.01
  -2   9   9  244.77   30.68
  -2   9   9  226.81   14.33
  -2  -9   9  251.82   16.09
  -2   9   9  217.64   13.51
  -2   9   9  267.19   15.87
  -2  -9   9  252.20   15.68
  -2   9   9  275.16   15.34
  -2   9   9  230.46   14.15
  -2   9  10   12.45    3.65
  -2   9  10   14.01    3.86
  -2  -9  10   18.39    4.53
  -2   9  10   16.09    3.95
  -2   9  11   12.84    3.93
  -2  -9  11   10.27    4.08
  -2   9  11   11.49    3.39
  -2   9  12   79.32    7.98
  -2   9  12   84.62    8.44
  -2  -9  12   79.31    8.68
  -2  -9  13   65.99    6.81
  -2   9  13   72.32    7.79
  -2   9  13   66.45    7.08
  -2   9  13   73.46    7.59
  -2  -9  14   -0.37    2.06
  -2   9  14    1.04    2.30
  -2   9  14   -0.70    1.74
  -2   9  14    1.47    2.02
  -2  -9  15   10.83    2.52
  -2   9  15    5.60    2.35
  -2   9  15    8.78    2.57
  -2   9  15    6.14    2.35
  -2   9  16   13.57    2.52
  -2   9  16   11.45    2.37
  -2  10  -6   25.16   10.05
  -2  10  -6   12.52    3.03
  -2 -10  -5  264.37   31.27
  -2  10  -5  179.07   11.53
  -2 -10  -4   62.17   15.46
  -2  10  -4   55.73    6.20
  -2  10  -3   44.59    5.52
  -2 -10  -1  189.19   26.30
  -2 -10   0  134.83   22.64
  -2 -10   1   11.77    8.40
  -2  10   3   18.48    3.83
  -2 -10   3   12.55    2.78
  -2  10   4    5.26    2.08
  -2  10   4    7.74    2.61
  -2  10   4   14.50    7.54
  -2 -10   4    6.23    5.37
  -2  10   4    9.67    2.95
  -2  10   4   11.76    3.55
  -2 -10   4    5.64    2.19
  -2  10   5  166.68   10.81
  -2  10   5  193.42   11.63
  -2  10   5  179.81   24.07
  -2 -10   5  199.79   27.70
  -2  10   5  171.05   11.21
  -2  10   5  204.37   13.46
  -2  10   5  169.92   11.16
  -2 -10   5  183.23   11.94
  -2  10   6  173.49   24.23
  -2  10   6  171.26   23.90
  -2 -10   6  179.88   26.56
  -2  10   6  204.02   13.77
  -2  10   6  169.28   11.58
  -2 -10   6  183.85   12.55
  -2  10   6  211.97   12.86
  -2 -10   7   74.75   15.77
  -2  10   7   70.29   16.23
  -2  10   7   63.06    7.08
  -2  10   7   71.29    8.06
  -2 -10   7   67.51    7.43
  -2  10   7   65.90    6.86
  -2 -10   8  237.46   31.45
  -2  10   8  233.48   29.24
  -2  10   8  252.94   15.03
  -2  10   8  302.50   17.11
  -2 -10   8  266.62   16.20
  -2  10   8  305.83   16.17
  -2  10   9   19.41    4.33
  -2  10   9   16.03    3.90
  -2  10   9   19.18    4.35
  -2 -10   9   14.86    3.86
  -2  10  10   19.56    4.25
  -2 -10  10   13.58    4.78
  -2  10  10   17.02    3.90
  -2  10  11   36.06    5.50
  -2  10  11   44.44    6.08
  -2  10  12   32.46    5.12
  -2 -10  12   26.18    5.34
  -2  10  12   24.10    4.28
  -2 -10  13   29.82    4.65
  -2  10  13   31.14    5.10
  -2  10  13   33.88    5.22
  -2  10  13   25.10    4.47
  -2 -10  14    4.69    2.19
  -2 -10  14    9.16    2.81
  -2  10  14    9.95    2.77
  -2  10  14    9.25    2.58
  -2  10  14    9.13    2.55
  -2  10  15    5.57    2.14
  -2  10  15    6.17    2.12
  -2  10  16   -0.32    0.92
  -2  11  -7  120.55    9.07
  -2  11  -6  246.14   14.29
  -2 -11  -6  290.99   14.21
  -2  11  -5  153.99   11.01
  -2 -11  -5  182.41   10.94
  -2 -11  -4   93.73   19.79
  -2  11  -4   76.31    7.55
  -2 -11  -4   87.70    7.43
  -2  11  -3   59.21    6.73
  -2 -11  -3   60.01    6.23
  -2  11  -2  253.20   14.64
  -2 -11  -2  249.94   13.62
  -2  11  -1   69.63    7.22
  -2 -11  -1   71.40    6.82
  -2  11   0  320.83   17.93
  -2  11   0  320.36   16.77
  -2 -11   0  297.21   15.28
  -2  11   1  107.07    9.51
  -2  11   1   96.09    8.54
  -2 -11   1   96.29    8.02
  -2  11   2  181.35   11.87
  -2  11   2  214.62   14.04
  -2  11   2  195.57   12.62
  -2 -11   2  181.27   11.41
  -2  11   3  185.14   11.82
  -2  11   3  177.53   11.87
  -2 -11   3  212.82   29.34
  -2  11   3  157.78   22.39
  -2  11   3  217.01   14.11
  -2  11   3  195.80   12.54
  -2 -11   3  178.49   11.38
  -2  11   4  164.21   10.87
  -2  11   4  153.34   22.28
  -2 -11   4  160.50   26.07
  -2  11   4  176.93   12.71
  -2  11   4  149.76   10.91
  -2  11   5   49.61   13.23
  -2  11   5   52.45   14.04
  -2  11   5   51.49    6.17
  -2  11   5   66.08    7.59
  -2  11   5   58.16    6.49
  -2 -11   5   69.29    7.28
  -2 -11   6   37.20   11.38
  -2  11   6   27.04    9.64
  -2  11   6   34.79    5.14
  -2  11   6   41.54    6.29
  -2 -11   6   46.09    6.35
  -2  11   6   50.14    6.10
  -2  11   7   18.48    4.03
  -2  11   7   17.94    4.23
  -2 -11   7   18.25    4.12
  -2  11   7   17.43    3.71
  -2  11   8    4.36    2.70
  -2  11   8    2.92    2.19
  -2  11   8    7.40    3.08
  -2 -11   8    2.25    3.35
  -2  11   9   60.23    7.22
  -2 -11   9   53.32    7.03
  -2  11   9   58.76    6.61
  -2  11  10   87.31    8.49
  -2  11  10   80.30    7.66
  -2  11  11   26.23    4.65
  -2 -11  11   26.33    5.20
  -2  11  11   29.11    4.74
  -2 -11  12   22.42    4.18
  -2  11  12   32.07    5.03
  -2  11  12   25.68    4.16
  -2  11  12   25.50    4.01
  -2 -11  13   48.48    5.39
  -2  11  13   52.66    5.76
  -2  11  13   36.00    4.57
  -2  11  13   47.96    5.63
  -2 -11  14   29.69    3.76
  -2  11  14   31.60    4.06
  -2  11  14   27.21    3.57
  -2  11  14   33.54    4.08
  -2 -11  15    6.25    1.62
  -2  11  15    7.57    1.82
  -2  12  -7    1.71    1.60
  -2  12  -6   48.56    5.93
  -2 -12  -6   51.89    5.61
  -2  12  -5   56.16    6.58
  -2 -12  -5   59.78    6.06
  -2  12  -4  267.99   15.47
  -2 -12  -4  281.61   14.63
  -2  12  -3  160.29   11.63
  -2 -12  -3  178.66   11.32
  -2 -12  -2    7.10    5.93
  -2  12  -2   15.48    3.60
  -2 -12  -2   15.98    3.49
  -2 -12  -1   21.23    9.00
  -2  12  -1   29.62    5.05
  -2  12  -1   20.39    4.51
  -2 -12  -1   25.53    4.20
  -2  12   0  301.37   17.64
  -2  12   0  293.96   16.43
  -2 -12   0  282.66   15.13
  -2  12   1   49.74    6.17
  -2 -12   1   61.67   17.37
  -2  12   1   53.18    6.93
  -2  12   1   54.38    6.72
  -2 -12   1   45.63    5.74
  -2  12   2    2.74    1.99
  -2 -12   2    7.81    5.42
  -2  12   2    1.00    2.07
  -2  12   2    3.09    2.45
  -2 -12   2    1.50    2.21
  -2  12   3   43.72    5.72
  -2  12   3   38.12    5.97
  -2  12   3   40.02    5.66
  -2 -12   3   34.60    5.02
  -2  12   4   33.70    4.71
  -2  12   4   30.84    5.13
  -2  12   4   39.91    6.03
  -2  12   5   -1.05    1.79
  -2  12   5    1.00    1.96
  -2  12   5   -0.13    1.94
  -2  12   6   68.44    8.05
  -2 -12   6   72.90    7.68
  -2  12   6   67.56    7.11
  -2  12   7  166.51   12.67
  -2 -12   7  176.32   12.39
  -2  12   7  184.80   13.40
  -2  12   7  168.01   11.52
  -2  12   8    3.01    2.25
  -2  12   8    4.25    2.99
  -2 -12   8    4.30    2.48
  -2  12   9   13.31    3.53
  -2  12   9   14.35    3.55
  -2  12  10   47.96    6.03
  -2  12  10   48.95    5.98
  -2 -12  10   41.11    5.65
  -2  12  10   35.69    4.92
  -2 -12  10   31.72    4.71
  -2  12  11   12.00    3.84
  -2  12  11   12.01    3.34
  -2  12  11    5.80    2.47
  -2 -12  12    6.26    2.91
  -2  12  12    8.96    2.81
  -2  12  12    7.99    2.77
  -2  12  12    7.62    2.23
  -2 -12  13   19.84    3.20
  -2  12  13   21.28    3.29
  -2  12  13   14.58    2.38
  -2  12  13   24.76    3.48
  -2 -12  14   27.66    3.08
  -2  12  14   29.97    3.50
  -2  12  14   26.09    3.08
  -2  13 -11   25.51    3.37
  -2  13  -7   18.14    3.60
  -2  13  -6   35.76    4.96
  -2 -13  -6   43.84    4.90
  -2  13  -5   60.58    6.87
  -2 -13  -5   66.43    6.35
  -2  13  -4    1.24    1.87
  -2 -13  -4    2.63    2.11
  -2  13  -3   24.28    5.15
  -2  13  -3   29.26    5.05
  -2 -13  -3   24.96    4.13
  -2  13  -2   69.07    7.57
  -2  13  -2   66.27    7.99
  -2 -13  -2   69.07    6.85
  -2  13  -1   30.60    5.21
  -2  13  -1   29.70    5.66
  -2 -13  -1   28.94    4.45
  -2  13   0   48.67    6.23
  -2  13   0   58.07    6.87
  -2  13   0   51.25    6.94
  -2 -13   0   45.28    5.63
  -2  13   1  153.49   11.10
  -2  13   1  178.61   12.44
  -2  13   1  179.48   13.27
  -2 -13   1  170.02   11.37
  -2  13   2   51.58    6.21
  -2  13   2   53.60    6.71
  -2  13   2   55.18    7.23
  -2  13   3   61.32    6.43
  -2  13   3   65.57    7.93
  -2  13   3   62.60    7.08
  -2  13   4   27.26    4.61
  -2  13   4   28.59    5.31
  -2  13   5   79.76    8.41
  -2  13   5   82.24    7.63
  -2  13   6  157.40   11.99
  -2  13   6  166.49   11.20
  -2  13   6  146.21   10.40
  -2  13   7   46.67    5.96
  -2  13   7   42.04    5.89
  -2 -13   7   42.17    5.67
  -2  13   7   37.83    5.17
  -2  13   8   15.44    3.52
  -2  13   8   16.49    3.28
  -2  13   8   12.63    3.44
  -2  13   9  103.08    8.88
  -2  13   9  113.07    8.33
  -2 -13   9   95.46    8.27
  -2  13  10   29.81    4.62
  -2  13  10   29.95    4.45
  -2  13  10   24.50    3.68
  -2 -13  10   25.06    3.80
  -2 -13  11    6.42    2.40
  -2  13  11    8.21    2.56
  -2  13  11    8.12    2.54
  -2  13  11    6.44    1.87
  -2 -13  12   20.97    3.25
  -2  13  12   23.00    3.41
  -2  13  12   19.61    2.82
  -2  13  12   24.45    3.52
  -2 -13  13   14.17    2.41
  -2  13  13   18.58    2.64
  -2  13  13   16.81    2.48
  -2  14 -10   35.17    3.80
  -2  14  -9   21.41    3.58
  -2  14  -8    8.60    2.79
  -2  14  -7   60.93    6.70
  -2  14  -6    3.11    2.12
  -2  14  -6    2.05    2.37
  -2  14  -5   42.33    6.14
  -2  14  -5   47.21    5.94
  -2 -14  -5   48.68    4.93
  -2  14  -4    5.19    2.75
  -2  14  -4    3.84    2.84
  -2 -14  -4    7.42    2.40
  -2  14  -3   36.84    6.13
  -2  14  -3   45.70    6.13
  -2 -14  -3   37.96    4.82
  -2  14  -2   21.76    4.33
  -2  14  -2   21.86    4.91
  -2 -14  -2   19.44    3.72
  -2  14  -1  153.61   11.23
  -2  14  -1  147.13   11.80
  -2  14  -1  160.48   11.56
  -2 -14  -1  151.84   10.47
  -2  14   0   10.66    3.35
  -2  14   0   14.86    3.63
  -2  14   0   11.31    3.59
  -2  14   1   39.65    5.31
  -2  14   1   42.30    5.81
  -2  14   1   37.65    5.88
  -2  14   2   19.96    3.53
  -2  14   2   19.15    4.03
  -2  14   2   23.16    4.62
  -2  14   3   20.39    4.19
  -2  14   3   21.62    4.49
  -2  14   4    1.33    2.08
  -2  14   4   -0.51    2.06
  -2  14   5   80.77    8.17
  -2  14   5   74.69    6.87
  -2  14   6    4.91    2.76
  -2  14   6    6.88    3.28
  -2  14   6    4.60    2.34
  -2  14   7    4.78    1.74
  -2  14   7    6.86    2.04
  -2  14   7   10.28    3.55
  -2  14   8    7.89    2.72
  -2  14   8    3.68    1.69
  -2 -14   9   22.91    3.82
  -2  14   9   24.26    3.80
  -2  14   9   21.76    3.72
  -2  14   9   18.13    2.85
  -2 -14   9   18.50    3.62
  -2 -14  10    2.74    2.40
  -2  14  10    0.03    1.71
  -2  14  10    4.41    1.95
  -2  14  10   -1.61    1.21
  -2 -14  10    5.28    2.17
  -2 -14  11   72.35    5.46
  -2  14  11   68.08    5.30
  -2  14  11   55.86    4.27
  -2  14  11   72.90    5.56
  -2 -14  12   14.64    2.34
  -2  14  12   18.02    2.42
  -2  14  12   17.46    2.42
  -2  15  -9   25.50    3.29
  -2  15  -8   27.88    3.83
  -2  15  -7    4.27    2.05
  -2  15  -6   22.03    4.15
  -2  15  -5   20.84    3.72
  -2  15  -5   19.83    4.06
  -2  15  -4    6.08    2.27
  -2  15  -4    4.61    2.20
  -2  15  -3   31.05    4.69
  -2  15  -3   35.98    5.07
  -2  15  -3   31.59    5.15
  -2  15  -2   21.02    4.18
  -2  15  -2   27.85    4.52
  -2  15  -2   21.54    4.49
  -2  15  -1   27.31    4.36
  -2  15  -1   30.94    4.82
  -2  15  -1   28.89    5.08
  -2  15   0   99.52    8.00
  -2  15   0  113.84    9.91
  -2  15   0  125.12    9.85
  -2  15   1    9.49    2.81
  -2  15   1   11.24    3.17
  -2  15   1   13.26    3.57
  -2  15   2   13.58    3.55
  -2  15   2   15.82    3.83
  -2  15   3   11.75    3.44
  -2  15   3    4.99    2.09
  -2  15   4   91.04    8.40
  -2  15   4   85.81    6.88
  -2 -15   5   41.19    4.79
  -2  15   5   29.69    4.60
  -2  15   5   34.86    4.20
  -2 -15   6   92.16    6.78
  -2  15   6   80.75    7.36
  -2  15   6   76.36    6.01
  -2 -15   7    2.72    2.33
  -2  15   7   -0.04    2.00
  -2  15   7    0.96    1.38
  -2 -15   8   15.21    3.30
  -2  15   8   15.98    3.04
  -2  15   8   11.29    2.17
  -2 -15   8   14.42    3.28
  -2 -15   9   10.49    2.33
  -2  15   9   17.26    2.91
  -2  15   9   14.68    2.75
  -2 -15   9   12.30    2.62
  -2 -15  10   86.00    5.67
  -2  15  10   95.95    5.47
  -2  15  10   94.34    6.03
  -2 -15  11   17.48    2.25
  -2  15  11   13.43    1.88
  -2  16  -9    0.98    1.08
  -2  16  -8    3.61    1.52
  -2  16  -8    3.25    1.50
  -2  16  -7    5.95    2.16
  -2  16  -7   37.01    4.23
  -2  16  -6   11.74    2.58
  -2  16  -6    9.70    2.47
  -2  16  -5   12.63    2.65
  -2  16  -5   14.65    3.11
  -2  16  -4   31.36    4.04
  -2  16  -4   42.52    5.19
  -2  16  -3   25.63    3.72
  -2  16  -3   30.20    4.36
  -2  16  -2   20.12    3.31
  -2  16  -2   27.86    4.45
  -2  16  -1   38.18    4.46
  -2  16  -1   43.28    5.50
  -2  16   0  104.05    8.71
  -2  16   1  161.45   10.95
  -2  16   2   29.62    4.74
  -2  16   3    4.05    2.17
  -2  16   4   38.83    5.03
  -2  16   5   46.65    5.16
  -2  16   6    0.00    1.53
  -2 -16   7    5.33    1.99
  -2  16   7    6.96    1.98
  -2 -16   7    8.61    2.65
  -2 -16   8    7.84    1.83
  -2  16   8   10.85    2.08
  -2 -16   8   10.93    2.27
  -2  16   9   42.22    3.58
  -2  17  -6    9.93    1.91
  -2  17  -5   50.99    3.81
  -2  17  -5   67.47    5.11
  -2  17  -4   22.88    2.68
  -2  17  -4   28.60    3.55
  -2  17  -3    8.85    2.16
  -2  17  -2   19.34    3.28
  -2  17  -1    8.96    2.46
  -2  17   0   22.11    3.53
  -2  17   1   29.86    3.96
  -2  17   2   36.31    4.32
  -2  17   3   78.87    6.21
  -2  17   3   75.08    6.11
  -2  17   4    7.82    2.19
  -2  17   5    4.83    1.66
  -2  17   6   21.94    2.82
  -2 -17   6   24.01    3.18
  -2  17   7   13.40    2.03
  -2  18  -3    3.79    1.24
  -2  18  -2    3.25    1.61
  -2  18  -1   21.59    2.74
  -2  18   0    3.13    1.46
  -2  18   1    7.70    1.75
  -2  18   1   13.25    2.20
  -2  18   2   17.34    2.46
  -2  18   3   17.84    2.37
  -2  18   4    9.84    1.63
  -2 -18   4    9.94    1.81
  -1   0  -3 2440.02   68.85
  -1   0  -2   -0.15    1.54
  -1   0  -1   54.02    4.69
  -1   0   0    0.96    1.21
  -1   0   1  253.07   11.44
  -1   0   2    0.32    2.14
  -1   0   2   -0.77    1.40
  -1   0   2    1.22    1.49
  -1   0   3 9921.31  255.29
  -1   0   3 9796.25  260.97
  -1   0   3 9689.33  259.16
  -1   0   4    0.28    4.08
  -1   0   4    0.42    2.80
  -1   0   4    0.05    3.76
  -1   0   5   18.28    5.36
  -1   0   5   23.32    5.59
  -1   0   5   24.08    5.60
  -1   0   6    0.79    3.87
  -1   0   6   -0.31    3.01
  -1   0   6    4.33    5.86
  -1   0   7  285.33   23.28
  -1   0   7  284.04   22.69
  -1   0   8    0.13    5.68
  -1   0   9  356.77   29.88
  -1   0  10   -1.58    5.68
  -1   0  10    1.59    7.53
  -1   0  11  290.82   30.61
  -1   0  12   -3.35    2.73
  -1   0  12   -3.32    2.51
  -1   0  13  498.30   23.39
  -1   0  13  457.52   23.41
  -1   0  13  464.74   23.13
  -1   0  14    1.16    2.45
  -1   0  15   62.44    6.87
  -1   0  15   76.85    7.71
  -1   0  15   76.49    7.65
  -1   0  15   69.51    8.56
  -1   0  16   -0.21    3.11
  -1   0  16   -0.43    2.41
  -1   0  16    2.29    2.28
  -1   0  17   35.92    5.85
  -1   0  17   35.73    4.63
  -1   0  17   36.34    4.78
  -1   0  17   40.70    4.99
  -1   0  17   32.48    4.71
  -1   0  18    0.30    2.49
  -1   0  18    0.94    1.70
  -1   0  18    0.38    2.45
  -1  -1  -5   39.47    3.97
  -1  -1  -4  449.87   17.87
  -1  -1  -3 9999.00  261.64
  -1  -1  -2  332.58   14.87
  -1  -1  -1  707.32   25.08
  -1  -1   1  285.74   13.08
  -1   1   1  315.22   10.68
  -1  -1   2 1051.99   33.39
  -1  -1   2  976.28   32.02
  -1  -1   3 1147.24   40.01
  -1  -1   3 1193.32   37.75
  -1   1   3 1289.12   41.71
  -1   1   3 1189.98   41.42
  -1  -1   4  150.86   12.06
  -1   1   4  173.35   12.94
  -1  -1   4  155.50    8.77
  -1  -1   4  160.50   13.16
  -1   1   4  181.71   13.69
  -1  -1   4  126.41   11.55
  -1   1   5   82.34   10.06
  -1  -1   5   76.43    9.71
  -1   1   5   78.83   10.13
  -1  -1   5   75.90    9.82
  -1   1   5   76.80    9.92
  -1  -1   6  572.79   31.42
  -1   1   6  563.67   31.17
  -1  -1   6  554.76   31.40
  -1   1   6  618.24   32.77
  -1   1   6  593.24   31.88
  -1   1   7  128.50   15.47
  -1  -1   7  104.08   14.18
  -1   1   7  121.72   14.69
  -1   1   7  122.35   14.75
  -1  -1   8   29.61    8.02
  -1   1   8   41.97   10.59
  -1   1   8   40.05    9.89
  -1   1   9   49.14   12.74
  -1  -1   9   43.44   11.68
  -1   1  10   21.20   11.05
  -1  -1  10   18.86   10.47
  -1  -1  11   17.75   10.08
  -1   1  11   17.67    9.11
  -1   1  11   17.33    9.38
  -1   1  12  110.80    9.73
  -1  -1  12  112.65   10.15
  -1  -1  12  129.83   23.45
  -1   1  12  101.39    7.95
  -1   1  12  100.01    9.55
  -1  -1  12   95.93    9.64
  -1   1  12  102.16    9.49
  -1  -1  13   93.16   21.15
  -1   1  13   78.44    7.26
  -1   1  13   92.15    9.38
  -1   1  13   86.91    8.79
  -1   1  14   40.73    6.24
  -1  -1  14   52.11    6.31
  -1  -1  14   41.26    6.79
  -1   1  14   40.90    6.40
  -1   1  14   38.54    6.65
  -1   1  15   34.65    5.45
  -1   1  15   48.36    6.07
  -1  -1  15   42.20    5.60
  -1   1  15   43.16    5.91
  -1  -1  15   27.45    5.50
  -1  -1  15   43.11    5.92
  -1  -1  16   86.51    7.89
  -1  -1  16   87.25    7.60
  -1  -1  16   68.51    6.97
  -1   1  16   86.09    7.47
  -1   1  16   87.55    7.76
  -1   1  16   67.50    6.67
  -1   1  16   80.18    8.42
  -1   1  17   87.45    7.96
  -1  -1  17   88.14    7.22
  -1  -1  17   91.29    7.40
  -1  -1  17   80.49    6.53
  -1   1  17   85.12    7.18
  -1   1  17   91.03    7.13
  -1   1  17   74.80    6.17
  -1  -1  17   75.88    6.80
  -1   1  18    0.31    2.69
  -1  -1  18    4.98    3.02
  -1  -1  18    2.47    2.24
  -1   1  18   -0.77    1.58
  -1  -1  18    0.23    1.98
  -1   1  18    5.05    2.04
  -1  -1  18    0.82    2.07
  -1  -1  19    8.29    2.49
  -1  -1  19   14.07    2.19
  -1  -2  -6  114.60    8.01
  -1  -2  -1  348.61   17.08
  -1  -2   1  336.40   16.54
  -1  -2   2 6387.05  181.98
  -1   2   2 6846.70  179.44
  -1   2   2 6962.01  181.44
  -1   2   3 1025.32   35.68
  -1   2   3 1013.81   36.90
  -1   2   4 1701.12   56.36
  -1   2   4 1762.50   59.33
  -1   2   4 1752.17   58.38
  -1  -2   5  495.47   27.56
  -1   2   5  504.67   26.69
  -1  -2   5  461.92   19.97
  -1   2   5  534.41   28.47
  -1   2   5  523.23   27.97
  -1  -2   6  759.39   26.79
  -1   2   6  827.68   38.99
  -1  -2   6  818.16   40.00
  -1  -2   6  793.13   39.05
  -1   2   6  921.32   42.02
  -1   2   6  835.28   40.10
  -1   2   7  804.19   41.69
  -1   2   7  702.12   38.53
  -1  -2   7  728.65   40.03
  -1  -2   7  707.54   39.12
  -1   2   7  727.57   39.80
  -1   2   8  939.35   48.82
  -1  -2   8  939.22   49.91
  -1   2   8 1041.23   52.32
  -1   2   8  941.30   49.75
  -1   2   9  461.40   34.59
  -1  -2   9  433.98   33.56
  -1   2   9  440.54   34.20
  -1  -2  10   28.15   10.12
  -1  -2  11  153.09   23.22
  -1   2  11  138.90   21.46
  -1   2  11  158.75   11.28
  -1  -2  12  248.01   31.17
  -1   2  12  204.34   12.20
  -1  -2  12  209.66   12.71
  -1   2  12  218.97   14.33
  -1  -2  12  200.96   14.59
  -1   2  12  225.28   14.34
  -1  -2  13   57.03    7.56
  -1   2  13   51.22    5.69
  -1  -2  13   45.94   14.60
  -1   2  13   49.50    5.76
  -1  -2  13   32.79    4.72
  -1  -2  13   54.64    6.38
  -1   2  13   56.96    7.31
  -1  -2  13   47.88    7.05
  -1   2  13   50.47    6.82
  -1   2  14   30.58    4.55
  -1  -2  14   38.19    6.32
  -1  -2  14   38.52    5.47
  -1  -2  14   23.23    5.35
  -1  -2  14   35.44    5.63
  -1   2  14   31.10    5.56
  -1   2  15    0.97    2.54
  -1  -2  15    6.72    4.34
  -1   2  15    5.09    3.08
  -1   2  15    1.32    2.72
  -1   2  15    2.46    3.63
  -1  -2  16  103.77    9.27
  -1   2  16  105.80    9.24
  -1  -2  16  111.73    8.83
  -1  -2  16   96.02    8.34
  -1   2  16  103.78    8.19
  -1  -2  16   94.24    7.80
  -1   2  16  106.63    8.58
  -1   2  16   91.44    7.40
  -1   2  16   92.13    8.98
  -1   2  17   17.28    4.14
  -1  -2  17   17.11    3.72
  -1   2  17   20.10    3.76
  -1   2  17   17.55    3.63
  -1  -2  17   22.45    4.15
  -1   2  17   22.70    3.73
  -1   2  17   21.12    3.32
  -1   2  18   17.17    4.22
  -1  -2  18   20.04    3.61
  -1  -2  18   22.55    3.41
  -1   2  18   24.39    3.13
  -1  -2  18   24.04    3.48
  -1  -2  18   21.66    3.54
  -1  -2  19    7.90    2.16
  -1  -2  19    3.21    1.81
  -1  -3  -6  525.56   24.16
  -1  -3  -5  241.85   15.37
  -1  -3  -4  837.28   33.82
  -1  -3  -2  450.05   22.18
  -1  -3  -1 1374.68   48.10
  -1  -3   0  256.39   16.00
  -1  -3   1  873.47   34.59
  -1  -3   2  115.46   10.53
  -1   3   2  111.63    8.84
  -1  -3   3  646.60   28.86
  -1   3   3  730.37   30.58
  -1   3   4 1306.27   50.75
  -1   3   4 1301.34   51.30
  -1   3   5   92.19   10.85
  -1  -3   5   78.14   11.33
  -1   3   5   87.62   11.30
  -1   3   5   75.25   10.72
  -1   3   6  238.40   20.43
  -1  -3   6  200.63   19.26
  -1   3   6  220.57   18.54
  -1   3   6  214.33   19.61
  -1  -3   7   73.27   12.25
  -1   3   7   77.60   12.54
  -1  -3   7   67.33   12.40
  -1   3   7   81.97   12.68
  -1   3   8  232.70   23.12
  -1  -3   8  196.03   21.67
  -1  -3   8  207.78   21.34
  -1   3   8  207.49   21.79
  -1  -3   9   82.81   15.60
  -1   3   9   95.03   15.50
  -1   3   9   74.72   14.04
  -1  -3  10   47.01   11.98
  -1  -3  11   -2.16   10.25
  -1  -3  11    0.21    2.49
  -1   3  11    4.08    2.63
  -1   3  11    3.03    2.20
  -1   3  12   25.72    5.32
  -1  -3  12    7.61    8.25
  -1   3  12   29.93    4.70
  -1   3  12   23.25    3.86
  -1  -3  12   23.78    4.52
  -1  -3  12   22.15    5.19
  -1   3  12   16.81    4.07
  -1   3  12   24.11    4.74
  -1  -3  12   22.37    4.84
  -1  -3  13  243.70   15.57
  -1   3  13  275.86   14.54
  -1  -3  13  219.76   29.47
  -1   3  13  256.60   14.19
  -1  -3  13  238.15   13.88
  -1   3  13  263.46   16.36
  -1   3  13  255.29   15.81
  -1   3  14    8.99    2.88
  -1   3  14    3.90    2.11
  -1  -3  14   10.30    3.65
  -1   3  14    7.66    2.65
  -1   3  14    9.08    3.37
  -1   3  14    9.55    3.58
  -1   3  15    3.55    1.88
  -1   3  15    5.17    3.41
  -1  -3  15    4.40    2.53
  -1   3  15    6.01    3.42
  -1   3  15    3.75    2.73
  -1  -3  15    5.59    3.49
  -1   3  15    6.97    2.63
  -1   3  16   23.45    5.05
  -1   3  16   19.83    3.12
  -1  -3  16   18.91    3.64
  -1  -3  16   24.13    5.10
  -1   3  16   16.47    3.71
  -1  -3  16   25.91    4.52
  -1   3  16   22.21    3.67
  -1   3  17  154.36   10.05
  -1  -3  17  171.45   10.38
  -1   3  17  171.98    9.27
  -1  -3  17  152.47    9.96
  -1   3  17  178.59   10.32
  -1   3  17  158.85   10.55
  -1  -3  18   23.96    3.94
  -1  -3  18   22.42    3.28
  -1  -3  18   22.45    3.35
  -1   3  18   25.36    2.82
  -1  -3  19    5.98    2.00
  -1  -3  19    8.24    1.94
  -1  -4  -6  188.29   14.87
  -1  -4  -5  103.96   10.97
  -1  -4  -3   22.38    5.38
  -1  -4  -2  585.32   29.12
  -1  -4   2 2201.96   72.21
  -1   4   2 2053.87   64.46
  -1  -4   3  112.43   11.76
  -1   4   3  119.92   10.91
  -1   4   4   39.34    7.27
  -1   4   4   38.78    7.52
  -1  -4   4   38.39    7.12
  -1   4   5   99.51   12.55
  -1   4   5   96.34   12.25
  -1  -4   6  155.58   17.32
  -1   4   6  176.34   18.02
  -1   4   6  162.17   17.18
  -1  -4   7  461.75   33.07
  -1  -4   7  414.51   30.60
  -1   4   7  523.08   34.38
  -1   4   7  466.68   32.36
  -1   4   8  199.54   21.96
  -1  -4   8  149.26   18.21
  -1  -4   8  163.24   20.93
  -1   4   8  187.03   21.51
  -1  -4   9   89.85   17.07
  -1   4   9   85.89   15.40
  -1  -4   9   85.53   15.10
  -1   4   9  103.41   16.92
  -1  -4  10   16.59    6.23
  -1  -4  11   -1.44    6.41
  -1   4  11    2.36    5.28
  -1   4  11    8.30    2.47
  -1   4  11   -1.33    2.61
  -1   4  11    5.90    3.35
  -1   4  11    5.60    2.67
  -1   4  12   78.13    6.91
  -1   4  12   86.53    7.84
  -1  -4  12   80.70   18.77
  -1   4  12   76.64    7.18
  -1  -4  12   75.45    7.76
  -1   4  12   79.27    7.46
  -1  -4  12   74.14    6.99
  -1   4  12   79.19    8.46
  -1   4  12   77.26    8.13
  -1  -4  12   71.28    8.28
  -1   4  13  109.37    8.84
  -1   4  13  114.30    9.98
  -1   4  13  108.99    8.10
  -1  -4  13   97.04   21.18
  -1   4  13  106.47    8.88
  -1  -4  13  106.25    8.47
  -1   4  13  119.33   10.52
  -1   4  13  101.14    9.65
  -1   4  14   51.45    5.90
  -1   4  14   55.27    5.44
  -1   4  14   58.68    7.21
  -1   4  14   53.08    6.33
  -1  -4  14   59.10    7.18
  -1  -4  14   50.13    5.95
  -1   4  14   53.96    7.26
  -1   4  14   61.12    7.56
  -1   4  15   46.27    6.27
  -1   4  15   46.21    5.24
  -1  -4  15   44.90    5.36
  -1   4  15   45.54    5.67
  -1   4  15   43.90    5.21
  -1   4  15   33.70    5.32
  -1  -4  15   43.94    6.10
  -1   4  15   45.53    6.48
  -1   4  16    0.12    4.14
  -1   4  16    4.56    1.91
  -1   4  16    3.27    2.07
  -1   4  16    8.46    2.90
  -1   4  16    4.00    2.13
  -1  -4  16    2.91    2.97
  -1   4  16    4.43    3.09
  -1  -4  17    3.71    2.93
  -1   4  17    7.30    2.70
  -1   4  17    7.26    2.55
  -1  -4  17    0.45    2.30
  -1  -4  18    8.60    2.54
  -1  -4  18   10.51    3.00
  -1  -4  18    9.14    2.86
  -1  -4  19   12.63    2.12
  -1  -5  -5   36.28    7.68
  -1  -5  -4   52.45    9.04
  -1  -5  -3  100.67   11.86
  -1  -5  -2  362.35   24.51
  -1  -5   2  509.49   30.24
  -1   5   2  488.30   21.72
  -1  -5   3  278.97   21.51
  -1   5   3  290.76   18.20
  -1   5   4   19.30    6.34
  -1  -5   4   16.43    5.04
  -1   5   4    8.62    3.60
  -1   5   5  841.53   42.52
  -1   5   5  781.24   39.57
  -1   5   6  195.97   19.93
  -1  -5   6  208.84   21.41
  -1   5   6  173.88   17.92
  -1   5   7   28.40    8.60
  -1  -5   7   29.45    9.76
  -1   5   7   27.77    7.06
  -1  -5   7   25.32    8.88
  -1   5   8   26.16    8.24
  -1  -5   8   45.44   11.53
  -1   5   8   36.05    9.26
  -1  -5   9   47.30   12.46
  -1  -5   9   65.06   14.70
  -1   5   9   77.18   15.34
  -1   5   9   50.71   12.64
  -1   5  10   62.71   14.66
  -1  -5  10   44.41   12.90
  -1   5  10   64.54    6.48
  -1   5  10   64.22    6.41
  -1   5  10   58.75    6.52
  -1  -5  10   50.16    6.30
  -1   5  10   60.22    6.80
  -1   5  11  168.42   11.91
  -1   5  11  171.62   25.20
  -1   5  11  169.70   10.39
  -1   5  11  174.81   11.34
  -1  -5  11  129.05   21.43
  -1   5  11  174.91   11.29
  -1  -5  11  144.33   10.57
  -1  -5  11  137.00   11.41
  -1   5  11  173.64   12.28
  -1   5  11  163.50   11.97
  -1   5  12  142.08    9.53
  -1   5  12  151.90   10.62
  -1   5  12  163.89   11.42
  -1   5  12  145.37   10.51
  -1   5  12  150.99   10.69
  -1   5  12  145.39   11.38
  -1   5  12  145.05   11.32
  -1  -5  12  126.51   11.34
  -1   5  13   14.84    3.43
  -1   5  13   18.48    3.58
  -1   5  13   10.57    4.09
  -1  -5  13    9.26    3.37
  -1   5  13   14.60    3.49
  -1   5  13   15.67    3.56
  -1   5  13   12.69    3.70
  -1   5  13   13.77    4.18
  -1  -5  13   15.46    4.05
  -1   5  14  152.64   11.36
  -1   5  14  151.16   10.38
  -1   5  14  139.88    9.36
  -1   5  14  142.54   10.42
  -1   5  14  151.01   10.44
  -1  -5  14  159.93   11.40
  -1   5  14  152.19   11.97
  -1   5  14  145.62   11.58
  -1   5  15   99.32    8.40
  -1  -5  15   88.33    8.15
  -1  -5  15   95.99    8.50
  -1   5  15  103.48    8.09
  -1   5  15  104.64    8.54
  -1   5  15  106.25    9.67
  -1   5  15  101.66    8.07
  -1   5  15   93.02    8.84
  -1   5  16    0.23    1.39
  -1   5  16    1.59    2.32
  -1   5  16    0.67    1.79
  -1  -5  16   -0.02    2.34
  -1   5  17    8.21    2.31
  -1   5  17    8.68    2.61
  -1  -5  17    7.90    2.54
  -1  -5  18    0.06    2.17
  -1  -5  18    0.39    2.10
  -1  -5  18    0.15    2.16
  -1  -6  -5  327.85   25.00
  -1  -6  -4   13.94    5.88
  -1  -6  -3  111.90   14.35
  -1  -6  -2   59.10   10.85
  -1  -6   2 1250.07   56.46
  -1   6   2 1224.61   42.10
  -1  -6   3  273.01   23.11
  -1   6   3  288.84   17.88
  -1  -6   4  479.86   31.54
  -1   6   4  533.37   32.04
  -1   6   4  495.04   27.98
  -1   6   5  337.72   26.31
  -1  -6   5  299.00   24.35
  -1   6   5  341.16   23.94
  -1   6   6   26.30    7.25
  -1  -6   6   22.86    9.56
  -1   6   6   24.85    7.70
  -1   6   7  119.60   17.14
  -1  -6   7  110.22   17.68
  -1   6   7  108.49   15.72
  -1  -6   8  153.10   21.59
  -1  -6   8  121.69   17.62
  -1   6   8  192.48   23.08
  -1   6   8  171.22   21.40
  -1  -6   9   35.43    9.71
  -1  -6   9   60.66   15.25
  -1   6   9   55.12   13.53
  -1   6  10  300.59   15.41
  -1   6  10  296.38   15.40
  -1   6  10  268.55   13.99
  -1  -6  10  230.13   27.77
  -1   6  10  305.74   32.89
  -1  -6  10  248.14   30.90
  -1   6  10  293.57   15.43
  -1   6  10  283.44   15.03
  -1   6  10  291.48   16.19
  -1  -6  10  255.94   15.92
  -1   6  10  293.10   16.08
  -1   6  11   12.55    3.61
  -1   6  11   10.01    2.75
  -1   6  11    6.68    2.49
  -1   6  11   18.83    4.14
  -1   6  11   13.13    3.74
  -1  -6  11    8.64    3.40
  -1  -6  11   11.68    3.94
  -1   6  11   11.48    3.44
  -1   6  12  418.72   18.63
  -1   6  12  436.71   20.47
  -1   6  12  447.74   20.39
  -1  -6  12  393.60   19.43
  -1   6  12  416.17   19.87
  -1   6  12  415.63   19.88
  -1   6  12  436.53   21.46
  -1   6  12  448.44   21.69
  -1  -6  12  401.73   21.59
  -1   6  13   13.92    3.41
  -1   6  13   16.63    3.76
  -1  -6  13   14.53    3.45
  -1   6  13   11.20    3.11
  -1   6  13   16.40    3.75
  -1   6  13   13.03    3.01
  -1   6  13   16.21    4.28
  -1   6  13   14.70    4.12
  -1  -6  13   17.16    4.16
  -1   6  14    1.53    1.82
  -1  -6  14    1.91    2.92
  -1   6  14    0.75    1.80
  -1   6  14    4.28    2.69
  -1   6  14    3.54    2.84
  -1   6  14    1.93    2.39
  -1  -6  14    2.16    2.64
  -1   6  15   40.57    5.36
  -1   6  15   40.57    5.08
  -1   6  15   39.21    5.81
  -1   6  15   38.29    5.44
  -1   6  15   37.86    4.88
  -1  -6  15   36.16    5.19
  -1   6  16   24.11    3.55
  -1   6  16   24.17    3.57
  -1   6  16   17.93    3.83
  -1  -6  16   20.30    3.88
  -1   6  17   11.47    2.47
  -1   6  17   10.94    2.49
  -1  -6  18   46.97    3.73
  -1  -6  18   60.20    4.42
  -1  -6  18   59.29    4.58
  -1  -7  -6  204.67   21.28
  -1  -7  -5   93.32   14.00
  -1  -7  -4   20.56    6.56
  -1  -7  -3  158.96   18.97
  -1  -7  -2  270.09   24.56
  -1  -7  -1  146.83   18.23
  -1  -7   1  359.62   29.07
  -1  -7   2  353.95   28.73
  -1  -7   3  497.55   35.29
  -1   7   4   89.79   13.36
  -1  -7   4   84.07   13.73
  -1   7   5  117.44   15.82
  -1  -7   5  103.48   15.04
  -1   7   5  120.07   14.48
  -1  -7   6  186.39   21.99
  -1  -7   6  168.40   19.21
  -1   7   6  199.65   21.89
  -1   7   6  176.94   19.29
  -1  -7   7   93.15   17.98
  -1   7   7  120.40   17.93
  -1  -7   8   41.97   10.77
  -1  -7   8   55.69   13.18
  -1   7   8   63.40   13.73
  -1   7   9   52.75    6.05
  -1   7   9   48.25    5.51
  -1  -7   9   47.56   13.03
  -1  -7   9   30.94   10.26
  -1   7   9   72.34   15.76
  -1   7   9   54.64    6.19
  -1   7   9   48.11    5.66
  -1   7   9   60.73    6.75
  -1  -7   9   45.77    6.43
  -1   7   9   57.23    6.50
  -1  -7   9   36.38    4.68
  -1   7  10   24.26    4.12
  -1   7  10   20.70    4.13
  -1   7  10   19.01    8.92
  -1  -7  10   33.88   14.57
  -1  -7  10    5.58    7.78
  -1   7  10   27.51    4.62
  -1   7  10   26.01    4.96
  -1   7  10   25.49    4.61
  -1  -7  10   22.24    4.98
  -1  -7  10   20.97    4.44
  -1   7  11  293.39   15.78
  -1   7  11  286.75   15.95
  -1   7  11  282.22   15.60
  -1  -7  11  265.46   14.97
  -1   7  11  316.72   17.21
  -1   7  11  293.15   16.73
  -1   7  12   21.61    4.33
  -1   7  12   23.94    4.50
  -1   7  12   19.80    4.23
  -1   7  12   21.99    4.40
  -1  -7  12   24.92    5.26
  -1   7  12   25.25    4.94
  -1  -7  12   19.98    4.16
  -1   7  13   21.88    4.19
  -1  -7  13   19.73    4.29
  -1   7  13   22.62    4.34
  -1   7  13   20.30    4.16
  -1   7  13   25.85    4.29
  -1   7  13   21.92    4.62
  -1   7  13   22.36    4.92
  -1  -7  13   16.87    3.86
  -1   7  14   18.02    3.47
  -1  -7  14   19.64    4.13
  -1   7  14   19.77    3.77
  -1   7  14   18.53    4.02
  -1   7  14   18.70    4.28
  -1  -7  14   16.61    4.12
  -1   7  15   29.51    4.25
  -1  -7  15   17.67    3.30
  -1   7  15   28.31    4.46
  -1   7  15   23.85    3.66
  -1   7  15   29.43    4.89
  -1   7  15   27.73    4.47
  -1  -7  15   20.71    3.87
  -1   7  16   22.69    3.77
  -1   7  16   20.61    3.21
  -1   7  16   21.86    3.66
  -1   7  16   19.28    3.85
  -1   7  17   29.44    3.56
  -1   8  -6   34.75    8.84
  -1  -8  -6   61.54   12.89
  -1  -8  -5  374.68   31.99
  -1  -8  -4   51.38   11.79
  -1  -8  -3  140.53   18.98
  -1  -8  -2   67.12   13.40
  -1  -8  -1  334.09   29.58
  -1  -8   0 1766.46   78.70
  -1  -8   1 1032.87   56.19
  -1  -8   2  329.64   29.58
  -1  -8   3    5.64    6.30
  -1  -8   4   62.88   12.83
  -1   8   4   65.24   12.20
  -1  -8   5   68.03   13.47
  -1   8   5   71.31   12.74
  -1   8   6   26.90    8.13
  -1  -8   6   34.17   10.06
  -1   8   6   35.62   10.15
  -1  -8   7  200.17   25.77
  -1   8   7  178.88   22.70
  -1  -8   7  147.46   19.84
  -1   8   7  189.93   20.53
  -1   8   8  124.67    9.22
  -1   8   8  119.97   18.66
  -1  -8   8  106.02   19.54
  -1   8   8  114.26   18.59
  -1   8   8  115.32    9.03
  -1   8   8  112.61    8.76
  -1  -8   8  110.99    9.50
  -1   8   8  128.22    9.98
  -1   8   8  131.37    9.87
  -1   8   9  235.33   13.65
  -1  -8   9  150.67   22.09
  -1  -8   9  238.83   30.52
  -1   8   9  234.23   28.44
  -1   8   9  218.37   13.43
  -1  -8   9  226.86   14.61
  -1   8   9  229.77   14.23
  -1   8   9  229.83   14.15
  -1   8  10   53.20    6.33
  -1  -8  10   11.37   11.92
  -1  -8  10   57.09   16.81
  -1   8  10   46.71   14.00
  -1   8  10   46.86    6.11
  -1   8  10   47.74    5.89
  -1   8  10   48.41    6.33
  -1  -8  10   51.29    6.07
  -1  -8  10   51.20    6.84
  -1   8  10   52.30    6.64
  -1   8  11   19.47    4.14
  -1   8  11   19.31    4.30
  -1   8  11   16.77    3.90
  -1   8  11   19.72    4.40
  -1  -8  11   15.06    3.41
  -1   8  11   17.90    4.15
  -1   8  12   24.50    4.35
  -1   8  12   26.21    4.83
  -1   8  12   23.72    4.25
  -1   8  12   24.20    3.98
  -1   8  12   27.43    5.03
  -1  -8  12   22.05    5.04
  -1  -8  12   15.08    3.90
  -1   8  12   27.35    4.97
  -1  -8  13  121.59    9.50
  -1   8  13  124.78    9.74
  -1   8  13  126.13    8.66
  -1   8  13  122.61    9.51
  -1  -8  13  114.73    9.08
  -1   8  13  140.40   10.89
  -1   8  13  137.02   10.55
  -1   8  13  122.45    9.50
  -1   8  14    6.23    2.74
  -1  -8  14    5.23    2.80
  -1   8  14    5.32    2.13
  -1   8  14    3.08    1.99
  -1   8  14    4.23    2.49
  -1  -8  15    6.08    2.29
  -1   8  15    6.65    2.16
  -1   8  15    5.74    1.60
  -1   8  15   10.05    3.13
  -1   8  15    9.58    2.71
  -1   8  16    1.22    1.73
  -1   8  16    3.87    1.80
  -1  -8  17   24.09    3.01
  -1   9  -6  186.80   22.69
  -1   9  -5    4.26    4.68
  -1  -9  -3  309.08   30.59
  -1  -9  -2    1.70    5.96
  -1  -9  -1  204.24   24.51
  -1  -9   0   89.59   17.12
  -1  -9   1   28.01    9.11
  -1  -9   2  226.81   25.87
  -1  -9   3  103.06   17.20
  -1   9   4   24.85    8.65
  -1   9   5   89.52   15.33
  -1   9   5   90.39   16.26
  -1   9   6   11.92    5.95
  -1  -9   6   19.55    8.44
  -1   9   6   15.03    7.01
  -1   9   7   23.22    4.18
  -1  -9   7   10.95    7.87
  -1   9   7   23.97    6.49
  -1   9   7   21.75    3.92
  -1   9   7   26.02    4.28
  -1   9   7   32.58    5.23
  -1  -9   7   31.39    7.75
  -1   9   7   31.48    4.75
  -1  -9   8  288.73   35.15
  -1   9   8  253.33   29.28
  -1   9   8  289.72   15.69
  -1   9   8  288.58   16.56
  -1   9   8  297.08   15.32
  -1  -9   8  274.48   16.24
  -1   9   8  311.79   16.90
  -1   9   8  293.18   15.46
  -1   9   8  331.96   17.13
  -1   9   9   36.83   12.21
  -1  -9   9   30.20   10.79
  -1   9   9   48.09    6.12
  -1   9   9   46.65    5.64
  -1   9   9   56.25    6.82
  -1  -9   9   46.33    6.60
  -1   9   9   56.71    6.80
  -1   9   9   46.30    5.86
  -1   9  10  101.18    8.95
  -1   9  10   86.77    8.11
  -1  -9  10   93.41    9.56
  -1   9  10  101.37    9.22
  -1   9  10   99.30    9.17
  -1   9  10   93.60    8.52
  -1   9  11   35.06    5.36
  -1   9  11   29.52    4.89
  -1   9  11   39.02    5.45
  -1   9  11   37.40    5.69
  -1  -9  11   34.42    6.03
  -1   9  11   36.61    5.57
  -1   9  12   19.33    4.26
  -1   9  12   14.26    3.61
  -1   9  12   14.17    3.49
  -1   9  12   13.80    3.80
  -1  -9  12   11.63    3.92
  -1   9  12   12.64    3.57
  -1  -9  13   55.03    6.38
  -1   9  13   60.22    6.81
  -1   9  13   56.81    6.49
  -1   9  13   60.53    6.40
  -1  -9  14  126.71    8.87
  -1  -9  14  131.45    9.04
  -1   9  14  149.84   10.36
  -1   9  14  140.08    9.75
  -1  -9  15   13.33    2.81
  -1   9  15   13.79    3.07
  -1   9  15   16.94    3.55
  -1   9  15   16.19    3.13
  -1  -9  16   15.75    2.24
  -1   9  16   10.44    2.21
  -1   9  16   11.18    2.30
  -1  -9  17   16.19    2.43
  -1  10  -7   33.76    4.57
  -1  10  -6   60.41    6.33
  -1  10  -6   53.66   12.40
  -1  10  -5   28.53    4.49
  -1 -10  -5   31.15   11.07
  -1  10  -5   20.28    9.23
  -1 -10  -4  240.77   28.91
  -1  10  -4  192.11   25.31
  -1 -10  -2   58.29   13.47
  -1 -10  -1  138.60   21.37
  -1 -10   0   51.62   13.55
  -1 -10   1   15.68    8.27
  -1 -10   2  366.25   35.77
  -1  10   3  105.49   16.60
  -1  10   4   79.28    7.84
  -1  10   4   83.00   16.33
  -1 -10   4   75.18   15.72
  -1  10   4   64.37   12.92
  -1  10   5  242.61   13.52
  -1 -10   5  292.06   32.28
  -1  10   5  243.49   13.49
  -1  10   5  250.33   28.37
  -1  10   5  268.31   27.81
  -1  10   5  262.24   13.92
  -1  10   5  303.26   16.32
  -1  10   6  218.74   12.53
  -1  10   6  227.95   25.55
  -1 -10   6  234.20   29.00
  -1  10   6  204.79   25.31
  -1  10   6  217.06   12.84
  -1  10   6  215.75   12.05
  -1  10   6  251.02   14.84
  -1  10   6  214.66   12.83
  -1 -10   6  231.35   13.92
  -1  10   7   56.63    5.88
  -1 -10   7   55.39   18.43
  -1  10   7   34.03   12.26
  -1  10   7   52.69    6.27
  -1  10   7   50.32    5.66
  -1  10   7   64.90    7.43
  -1 -10   7   53.74    6.96
  -1  10   7   58.12    6.37
  -1  10   7   57.37    6.71
  -1 -10   8  121.80   22.19
  -1  10   8  109.89   20.17
  -1  10   8  124.24    9.84
  -1  10   8  131.39   10.76
  -1  10   8  115.26    8.97
  -1 -10   8  125.36   10.47
  -1  10   8  136.14   10.80
  -1  10   8  116.08    9.26
  -1  10   8  132.70   10.39
  -1  10   9  227.56   14.03
  -1  10   9  221.74   13.26
  -1 -10   9  227.72   15.02
  -1  10   9  249.46   15.11
  -1  10   9  222.55   13.60
  -1  10   9  246.41   14.80
  -1  10  10   13.15    3.52
  -1  10  10   10.21    3.39
  -1  10  10   10.97    3.23
  -1  10  10   14.61    3.72
  -1  10  10    8.49    3.07
  -1 -10  10    9.43    3.61
  -1  10  11    3.91    2.13
  -1  10  11    4.49    2.83
  -1  10  11   -0.59    2.32
  -1  10  11    1.95    2.28
  -1 -10  11    0.91    3.07
  -1  10  11   -0.47    2.16
  -1 -10  12   90.76    8.35
  -1  10  12   79.03    7.64
  -1  10  12   95.35    8.45
  -1  10  12   97.64    8.57
  -1 -10  13   73.34    6.90
  -1  10  13   76.94    7.32
  -1  10  13   79.61    7.30
  -1 -10  14   14.25    3.39
  -1  10  14   13.75    3.30
  -1  10  14    9.01    2.62
  -1  10  14   10.38    2.83
  -1 -10  15    0.60    1.56
  -1  10  15   -1.02    1.17
  -1  10  15    1.22    1.68
  -1  10  16   50.82    3.92
  -1  10  16   36.36    3.67
  -1  11  -7   15.55    3.46
  -1 -11  -6   53.23   15.86
  -1  11  -6   49.18    5.87
  -1  11  -5  195.55   26.38
  -1  11  -5  180.48   11.98
  -1 -11  -5  221.12   11.76
  -1  11  -4   41.88   12.94
  -1  11  -4   29.55    4.78
  -1  11  -4   34.74    5.18
  -1 -11  -4   41.93    5.09
  -1  11  -3  161.94   24.57
  -1 -11  -3  169.06   25.26
  -1  11  -3  147.21   10.84
  -1 -11  -3  154.99   10.03
  -1 -11  -2  181.83   26.46
  -1  11  -2  163.07   24.57
  -1  11  -2  143.53   10.47
  -1 -11  -2  139.55    9.46
  -1  11  -1   23.63    4.16
  -1  11  -1   29.77   11.59
  -1  11  -1   28.98    4.65
  -1 -11  -1   26.73    4.04
  -1  11   0   78.65    7.72
  -1  11   0   74.72    7.23
  -1  11   0   86.07   17.60
  -1  11   0   89.06    7.95
  -1 -11   0   85.26    7.26
  -1  11   1  218.65   13.52
  -1  11   1  237.83   13.72
  -1  11   1  242.61   29.71
  -1  11   1  257.48   15.31
  -1  11   1  245.38   13.92
  -1 -11   1  228.62   12.79
  -1  11   2   65.46    6.88
  -1  11   2   57.39   14.85
  -1  11   2   66.59    6.99
  -1 -11   2   82.85   17.99
  -1  11   2   77.42    8.06
  -1  11   2   72.51    7.11
  -1 -11   2   67.77    6.57
  -1  11   3  213.69   13.23
  -1  11   3  264.90   15.53
  -1  11   3  239.55   13.79
  -1 -11   3  290.08   33.85
  -1  11   3  243.74   29.77
  -1  11   4  119.81    9.29
  -1  11   4  136.80    9.32
  -1  11   4  149.35   11.39
  -1  11   4  131.24    9.73
  -1  11   4  124.30    9.58
  -1  11   4  114.65   20.27
  -1 -11   4  139.12   23.83
  -1  11   5  179.19   11.48
  -1 -11   5  187.69   26.66
  -1  11   5  170.03   23.88
  -1  11   5  178.22   11.28
  -1  11   5  196.62   13.30
  -1  11   5  176.59   11.36
  -1  11   6   29.74    4.76
  -1 -11   6   22.87   10.10
  -1  11   6   29.99    4.62
  -1  11   6   42.00    6.09
  -1 -11   6   32.96    5.49
  -1  11   7  120.58    9.06
  -1 -11   7  107.44   19.48
  -1  11   7  118.24    9.44
  -1  11   7  124.80    9.02
  -1  11   7  133.37   10.81
  -1 -11   7  118.16   10.17
  -1  11   7  139.04   10.61
  -1  11   8   53.33    5.70
  -1  11   8   45.77    5.93
  -1  11   8   47.14    5.47
  -1  11   8   48.33    6.54
  -1 -11   8   48.14    6.71
  -1  11   8   53.10    6.35
  -1  11   9   92.15    8.60
  -1  11   9  114.79    9.79
  -1  11   9  108.94    9.36
  -1  11  10    8.14    3.03
  -1  11  10    6.76    2.53
  -1  11  10   12.38    3.42
  -1 -11  10   10.34    4.35
  -1 -11  10   11.91    3.68
  -1  11  11  106.79    8.90
  -1  11  11  114.98    9.25
  -1  11  11  116.74    9.41
  -1 -11  12   25.30    4.37
  -1  11  12   30.62    4.77
  -1  11  12   27.90    4.41
  -1 -11  13    1.69    2.26
  -1  11  13    5.87    2.49
  -1  11  13    4.68    2.48
  -1 -11  14    7.85    2.31
  -1  11  14   12.28    2.77
  -1  11  14    9.54    2.59
  -1  11  14    9.58    2.48
  -1 -11  15   20.02    2.72
  -1  11  15   20.31    2.86
  -1  11  15   17.21    2.40
  -1  11  15   15.00    2.42
  -1  12  -7   25.38    4.29
  -1  12  -6   14.93    3.47
  -1  12  -5   24.92    4.60
  -1 -12  -5   27.39    4.08
  -1  12  -4  233.75   14.37
  -1 -12  -4  245.10   13.25
  -1  12  -3  101.02   20.21
  -1 -12  -3  134.49   24.12
  -1  12  -3  109.42    9.40
  -1 -12  -3  107.67    8.34
  -1  12  -2   99.28   20.33
  -1  12  -2   93.79    8.59
  -1  12  -2  110.34    9.31
  -1 -12  -2   98.26    8.07
  -1  12  -1    2.86    6.08
  -1  12  -1   13.63    3.67
  -1  12  -1   16.12    3.85
  -1 -12  -1   14.64    3.52
  -1  12   0  487.33   44.97
  -1  12   0  468.16   23.18
  -1  12   0  476.22   21.75
  -1 -12   0  453.48   20.26
  -1  12   1   55.56    6.88
  -1  12   1   65.57   16.68
  -1  12   1   57.78    7.21
  -1  12   1   54.72    6.44
  -1 -12   1   54.13    6.06
  -1  12   2   14.43    3.12
  -1  12   2   19.02    4.24
  -1  12   2   12.97    6.43
  -1  12   2   19.35    4.01
  -1  12   3    8.00    3.04
  -1  12   3    6.99    2.68
  -1  12   3   13.65    3.83
  -1 -12   3   16.68    8.60
  -1  12   4  110.13    9.18
  -1  12   4  122.95   10.71
  -1  12   4  117.20    9.43
  -1 -12   4  119.35   23.04
  -1  12   5    3.39    1.80
  -1 -12   5    2.92   10.31
  -1  12   5    2.57    1.80
  -1  12   5    2.74    1.84
  -1  12   5    0.80    2.37
  -1  12   6    4.90    2.38
  -1  12   6    6.28    2.53
  -1  12   6    7.73    2.99
  -1  12   7  104.39    8.56
  -1  12   7  105.26    8.78
  -1  12   7  113.74    9.85
  -1 -12   7  112.69    9.59
  -1  12   7  110.69    9.45
  -1  12   8   44.69    5.26
  -1  12   8   45.78    6.01
  -1  12   8   49.24    6.40
  -1 -12   8   45.61    6.12
  -1  12   8   48.70    5.99
  -1  12   9   40.39    5.34
  -1  12   9   41.07    5.63
  -1 -12   9   47.02    6.62
  -1  12   9   45.85    5.85
  -1  12  10   71.21    6.99
  -1  12  10   82.50    7.84
  -1  12  10   85.67    7.70
  -1 -12  10   74.28    7.23
  -1 -12  11   16.56    4.03
  -1  12  11   15.00    3.39
  -1  12  11   15.24    3.20
  -1 -12  11   11.84    2.90
  -1 -12  12   18.08    3.80
  -1  12  12   14.41    3.00
  -1  12  12   18.13    3.32
  -1 -12  13   33.41    4.23
  -1  12  13   35.68    4.48
  -1  12  13   31.83    3.90
  -1  12  13   33.24    4.05
  -1 -12  14   -0.54    1.52
  -1  12  14    0.05    1.33
  -1  12  14    0.65    1.21
  -1  12  14    1.21    1.11
  -1  13  -8   38.41    4.62
  -1  13  -7   23.20    4.02
  -1  13  -6   45.78    5.84
  -1  13  -5   -2.30    2.43
  -1 -13  -5    2.84    2.01
  -1  13  -4   28.32    4.80
  -1 -13  -4   28.84    4.08
  -1  13  -3   90.38    8.62
  -1 -13  -3   88.68    7.58
  -1  13  -2   14.83    3.71
  -1 -13  -2   17.09    3.50
  -1  13  -1   86.03    9.11
  -1  13  -1   80.98    8.26
  -1 -13  -1   78.24    7.35
  -1  13   0    7.83    3.56
  -1  13   0    4.01    2.50
  -1  13   1  232.35   15.50
  -1  13   1  236.87   14.38
  -1  13   2  176.65   13.02
  -1  13   2  175.26   12.05
  -1  13   3   91.15    8.70
  -1  13   3  100.97    9.63
  -1  13   3  110.22    9.30
  -1  13   4   25.98    4.59
  -1  13   4   22.74    4.70
  -1  13   5   28.44    4.46
  -1  13   5   25.87    4.93
  -1  13   6  106.74    8.42
  -1  13   6  115.12    9.92
  -1  13   6  108.26    9.12
  -1  13   7    7.42    2.27
  -1  13   7   10.52    3.14
  -1  13   7   13.05    3.48
  -1  13   7   12.67    3.20
  -1  13   8  120.29    9.73
  -1  13   8  123.12    9.35
  -1 -13   8  107.77    8.89
  -1 -13   9    5.45    3.13
  -1  13   9    9.24    2.82
  -1  13   9    6.40    2.60
  -1 -13  10   21.13    4.17
  -1  13  10   24.12    4.00
  -1 -13  10   20.66    3.94
  -1  13  10   17.80    3.52
  -1 -13  11   53.46    5.73
  -1  13  11   56.20    5.61
  -1  13  11   42.39    4.84
  -1 -13  11   47.15    4.77
  -1  13  11   51.51    5.34
  -1 -13  12   98.04    6.91
  -1  13  12  105.38    7.38
  -1  13  12   83.43    6.26
  -1  13  12   92.56    6.68
  -1 -13  13   15.44    2.71
  -1  13  13   16.45    2.61
  -1  13  13   12.04    2.24
  -1  13  13   15.13    2.34
  -1  13  14   22.99    2.42
  -1  14 -11   16.75    2.75
  -1  14  -8   23.40    3.46
  -1  14  -7   13.96    3.28
  -1  14  -6   92.36    7.93
  -1  14  -5   12.88    3.45
  -1  14  -4    6.87    2.95
  -1  14  -3   28.18    4.91
  -1  14  -3   29.84    5.57
  -1  14  -2  300.26   18.04
  -1  14  -2  316.04   17.20
  -1  14  -1    5.38    2.81
  -1  14  -1    6.43    3.37
  -1  14   0   13.58    3.65
  -1  14   0    9.64    3.23
  -1  14   1   22.43    4.45
  -1  14   1   30.52    5.73
  -1  14   2   81.53    8.62
  -1  14   2   81.17    8.15
  -1  14   3   62.04    6.77
  -1  14   3   59.55    7.22
  -1  14   4   51.70    6.64
  -1  14   4   40.95    5.33
  -1  14   5   71.71    7.68
  -1  14   5   65.28    6.94
  -1  14   6   22.74    4.47
  -1  14   6   19.50    3.93
  -1 -14   7   34.11    4.84
  -1  14   7   29.49    4.74
  -1  14   7   31.06    4.51
  -1 -14   8    2.79    2.69
  -1  14   8    3.83    2.16
  -1  14   8    1.62    1.80
  -1 -14   9   25.35    4.32
  -1  14   9   26.70    3.91
  -1  14   9   23.56    3.81
  -1 -14   9   27.63    4.27
  -1  14   9   18.28    3.32
  -1 -14  10   17.91    3.54
  -1  14  10   27.24    3.88
  -1  14  10   16.56    3.08
  -1  14  10   16.94    2.94
  -1 -14  10   20.48    3.48
  -1 -14  11   34.90    4.09
  -1  14  11   33.81    3.74
  -1  14  11   29.62    3.42
  -1  14  11   33.66    3.71
  -1 -14  12   13.45    2.32
  -1  14  12   14.88    2.39
  -1  14  12   13.55    2.18
  -1  14  12   14.42    2.15
  -1  15 -10    7.07    1.83
  -1  15  -9    2.29    1.31
  -1  15  -8   18.06    3.45
  -1  15  -7   57.12    6.37
  -1  15  -7   63.22    5.70
  -1  15  -6   10.00    2.63
  -1  15  -6   10.10    3.15
  -1  15  -5   15.70    3.40
  -1  15  -5    6.76    3.12
  -1  15  -4   35.67    5.10
  -1  15  -4   33.64    5.55
  -1  15  -3  193.84   13.54
  -1  15  -3  219.77   13.13
  -1  15  -2   22.58    3.88
  -1  15  -2   30.59    5.08
  -1  15  -2   31.64    5.47
  -1  15  -1   46.57    6.53
  -1  15  -1   47.85    6.07
  -1  15   0    1.55    1.85
  -1  15   0    1.56    2.30
  -1  15   1   12.79    3.51
  -1  15   1   11.38    3.51
  -1  15   2   18.69    3.92
  -1  15   2   16.13    4.02
  -1  15   3   69.34    7.48
  -1  15   3   71.42    6.94
  -1  15   4   39.94    5.57
  -1  15   4   35.14    4.70
  -1 -15   5    9.46    2.83
  -1  15   5   14.86    3.60
  -1  15   5   15.59    3.32
  -1 -15   6   59.74    5.73
  -1  15   6   52.77    5.76
  -1  15   6   60.58    6.21
  -1  15   6   61.91    5.98
  -1 -15   7   42.79    4.67
  -1  15   7   41.42    5.00
  -1  15   7   37.38    4.41
  -1 -15   8   59.57    5.23
  -1  15   8   68.41    5.46
  -1  15   8   61.53    5.70
  -1  15   8   60.09    5.37
  -1 -15   8   64.98    6.05
  -1 -15   9    5.28    2.22
  -1  15   9    5.67    1.98
  -1  15   9    1.35    1.36
  -1 -15   9    3.93    2.04
  -1  15   9    2.42    1.61
  -1 -15  10   11.75    2.54
  -1  15  10   14.01    2.34
  -1  15  10   14.71    2.54
  -1  15  10    8.85    1.86
  -1 -15  10   10.99    2.28
  -1 -15  11   15.78    2.36
  -1  15  11   16.39    2.02
  -1  16  -9    1.56    0.97
  -1  16  -9    0.45    0.86
  -1  16  -8    3.15    1.62
  -1  16  -7    3.12    1.68
  -1  16  -6    1.37    1.74
  -1  16  -5    6.35    1.94
  -1  16  -5    8.50    2.36
  -1  16  -5   10.26    2.83
  -1  16  -4   13.30    2.89
  -1  16  -4   20.01    3.73
  -1  16  -4   22.72    4.03
  -1  16  -3   11.48    2.70
  -1  16  -3   10.89    2.96
  -1  16  -3   10.58    3.19
  -1  16  -2   93.53    8.44
  -1  16  -2  101.38    8.12
  -1  16  -1    9.89    3.02
  -1  16  -1    7.19    3.09
  -1  16   0   30.21    4.53
  -1  16   0   30.79    4.92
  -1  16   1   29.41    4.40
  -1  16   1   34.14    4.98
  -1  16   2   43.44    5.53
  -1  16   2   42.12    4.91
  -1  16   3   22.03    3.94
  -1  16   3   20.58    3.24
  -1  16   4    3.67    1.97
  -1  16   4    1.37    1.42
  -1  16   5   17.50    3.10
  -1  16   5   19.79    3.49
  -1  16   5   15.63    2.85
  -1  16   6   23.03    3.13
  -1  16   6   21.29    3.23
  -1 -16   7   65.53    4.87
  -1  16   7   69.40    5.19
  -1 -16   7   81.62    6.88
  -1 -16   8    5.71    1.91
  -1  16   8    5.72    1.74
  -1  16   8    8.07    1.58
  -1 -16   8    9.44    2.47
  -1 -16   9   67.52    4.21
  -1 -16   9   73.47    4.75
  -1  16   9   80.86    4.99
  -1  17  -7    8.25    1.79
  -1  17  -6    5.39    1.67
  -1  17  -5    2.12    1.22
  -1  17  -4    9.03    2.41
  -1  17  -3    9.31    2.62
  -1  17  -2   -1.05    1.61
  -1  17  -2    0.39    1.50
  -1  17  -1    8.00    2.25
  -1  17  -1    8.99    2.58
  -1  17   0   13.27    2.99
  -1  17   1   58.65    5.65
  -1  17   1   48.24    4.46
  -1  17   2   52.69    5.23
  -1  17   2   46.56    4.18
  -1  17   3    4.53    1.87
  -1  17   3    5.69    1.74
  -1  17   4   67.99    5.52
  -1  17   4   74.33    5.90
  -1  17   4   65.97    4.70
  -1  17   5    5.94    1.49
  -1  17   5    7.02    2.12
  -1  17   6   31.31    3.35
  -1 -17   6   35.49    3.87
  -1  17   7    1.25    0.95
  -1 -17   7    3.95    1.58
  -1  18  -4    7.00    1.65
  -1  18  -3    9.91    2.04
  -1  18  -2   73.31    5.27
  -1  18  -1   18.73    2.70
  -1  18   0    2.56    1.47
  -1  18   1   15.71    2.45
  -1  18   2   77.54    5.20
  -1  18   2   71.94    5.13
  -1  18   3   73.44    4.98
  -1 -18   3   79.99    5.43
  -1  18   4   25.05    2.65
  -1 -18   4   19.08    2.57
   0   0  -1    1.06    0.47
   0   0   1    0.31    0.65
   0   0   2    7.01    1.66
   0   0   3    0.84    2.06
   0   0   3   -2.89    2.19
   0   0   4 1123.46   36.70
   0   0   4 1164.78   41.16
   0   0   5   -1.50    2.34
   0   0   5   -1.17    3.74
   0   0   6  343.68   22.77
   0   0   6  312.18   16.51
   0   0   6  353.50   22.08
   0   0   7   -0.57    2.50
   0   0   7   -1.95    3.85
   0   0   7   -2.16    5.16
   0   0   8   29.82    8.03
   0   0   8   17.28    6.68
   0   0   9   -1.71    3.91
   0   0   9   -5.27    6.73
   0   0  10   75.13   15.66
   0   0  10   77.19   15.01
   0   0  11   -6.01    8.19
   0   0  11    1.23    6.19
   0   0  12   13.77    3.45
   0   0  12    9.18    3.07
   0   0  13    0.76    2.42
   0   0  13    3.35    2.69
   0   0  14   63.96    7.11
   0   0  14   64.89    7.03
   0   0  14   48.69    6.99
   0   0  15    2.50    3.26
   0   0  15    0.29    2.36
   0   0  15   -0.70    2.11
   0   0  15    2.70    2.56
   0   0  16    7.00    3.67
   0   0  16    7.06    4.59
   0   0  16    0.75    2.49
   0   0  16    4.01    2.60
   0   0  16   -0.39    3.19
   0   0  17    2.55    3.52
   0   0  17   -0.35    2.62
   0   0  17   -1.21    2.20
   0   0  17    0.15    2.62
   0   0  18   22.06    3.86
   0   0  18   19.44    3.56
   0   0  18   23.77    3.32
   0   0  18   18.07    3.31
   0  -1  -3 1032.29   30.22
   0  -1  -2    1.65    1.28
   0   1  -2    0.74    0.96
   0   1   0   25.63    2.37
   0  -1   0   29.73    2.32
   0  -1   1  956.55   27.49
   0  -1   1  844.62   24.68
   0  -1   2    0.36    1.04
   0  -1   2    0.64    1.78
   0   1   2    0.92    1.00
   0  -1   2    1.18    1.41
   0   1   2    2.78    2.56
   0   1   2    3.64    1.82
   0   1   2    0.72    1.51
   0  -1   3  721.36   23.95
   0   1   3  902.06   24.08
   0  -1   3  836.10   29.19
   0  -1   3  845.05   30.49
   0  -1   3  777.06   28.54
   0  -1   4  307.68   16.16
   0  -1   4  319.97   10.15
   0   1   4  338.46   12.27
   0  -1   4  320.16   10.23
   0  -1   4  337.14   18.65
   0  -1   4  272.91    9.80
   0  -1   4  315.08   17.20
   0  -1   5  479.15   25.94
   0   1   5  507.56   26.19
   0  -1   5  487.11   22.55
   0  -1   5  499.69   25.94
   0   1   5  534.70   27.19
   0   1   5  475.38   17.89
   0   1   5  519.40   25.96
   0  -1   5  465.30   23.96
   0   1   6    4.88    3.22
   0   1   6    7.55    2.07
   0  -1   6    7.99    5.87
   0   1   6    4.20    4.22
   0  -1   6    4.85    3.42
   0  -1   6    8.53    4.17
   0  -1   7  547.53   32.36
   0  -1   7  506.54   25.70
   0   1   7  551.51   32.81
   0  -1   7  517.73   29.90
   0   1   7  580.90   32.49
   0  -1   8  264.89   18.46
   0  -1   8  319.70   25.66
   0   1   8  322.76   26.01
   0  -1   8  274.95   23.09
   0   1   8  337.14   26.09
   0   1   9   44.38   10.90
   0  -1   9   44.80   11.18
   0  -1   9   39.74   10.14
   0   1   9   45.39   10.88
   0  -1  10   38.95   10.20
   0  -1  10   43.29   10.96
   0   1  10   50.31   11.97
   0   1  11   10.67    5.55
   0  -1  11    3.98    6.27
   0   1  12   40.28    5.14
   0   1  12   42.70    6.14
   0   1  12   48.66    5.41
   0  -1  12   44.15    5.53
   0  -1  12   50.50    5.95
   0   1  12   51.23    6.13
   0  -1  12   41.80    6.46
   0   1  12   44.26    6.22
   0  -1  12   34.05    5.63
   0   1  12   38.50    5.53
   0   1  13  112.02   21.53
   0   1  13  135.58    9.43
   0   1  13  137.06   11.05
   0  -1  13  143.20   10.47
   0   1  13  150.60   10.54
   0   1  13  152.53   10.98
   0  -1  13  151.00   11.06
   0   1  13  154.04   12.09
   0  -1  13  131.43   11.43
   0   1  14   39.52    5.00
   0   1  14   63.00    7.02
   0  -1  14   54.22    6.32
   0   1  14   59.50    7.08
   0  -1  14   64.77    7.02
   0   1  14   56.58    6.55
   0  -1  14   47.05    7.11
   0   1  14   51.47    7.08
   0  -1  15   67.06    7.97
   0  -1  15   60.67    7.12
   0   1  15   59.87    6.61
   0   1  15   57.00    7.33
   0  -1  15   60.55    6.74
   0   1  15   64.98    7.14
   0   1  15   44.49    6.41
   0   1  15   54.50    6.62
   0   1  16   13.00    4.17
   0  -1  16    9.77    3.48
   0  -1  16   10.64    3.40
   0   1  16   16.31    3.98
   0   1  16    9.98    3.52
   0   1  16   17.52    3.72
   0  -1  16   14.03    3.58
   0   1  16   11.80    4.38
   0   1  17    7.02    3.39
   0  -1  17    1.92    3.32
   0   1  17    5.49    3.03
   0  -1  17    0.72    2.91
   0   1  17    8.19    2.77
   0   1  17    8.74    2.81
   0  -1  17    5.23    2.46
   0   1  17   10.77    3.15
   0  -1  17   -0.89    3.15
   0   1  18   30.75    3.78
   0  -1  18   39.91    5.05
   0   1  18   31.71    3.57
   0  -1  18   33.63    4.10
   0  -1  18   33.84    4.00
   0   1  18   31.17    3.65
   0  -1  18   32.44    4.24
   0  -1  19   64.98    4.70
   0  -2  -6 1149.61   33.70
   0  -2  -6 1155.75   33.76
   0   2  -5 1239.31   37.49
   0  -2  -4  379.93   16.49
   0   2  -2   49.51    5.51
   0  -2  -2   71.08    6.42
   0  -2   0    4.92    1.68
   0   2   1   45.48    4.08
   0  -2   1   42.32    4.55
   0  -2   2   67.43    6.50
   0   2   2   81.62    6.91
   0   2   2   88.58    7.09
   0   2   2   69.33    6.58
   0  -2   3  902.28   32.80
   0   2   3  995.98   34.70
   0  -2   4  300.29   16.67
   0   2   4  345.50   19.07
   0   2   4  342.30   18.64
   0  -2   4  276.77   17.32
   0  -2   4  262.74   15.14
   0   2   5 1469.29   54.51
   0  -2   5 1370.76   53.80
   0   2   5 1526.81   43.12
   0  -2   5 1339.12   42.22
   0  -2   5 1350.55   49.69
   0   2   5 1545.31   55.28
   0  -2   5 1265.69   48.67
   0   2   5 1602.01   54.95
   0   2   6 1128.48   48.34
   0   2   6 1189.56   49.04
   0  -2   6  993.60   41.81
   0  -2   6 1044.44   47.59
   0  -2   6 1085.13   46.64
   0  -2   6 1003.86   42.82
   0   2   6 1224.22   48.62
   0  -2   7 1269.18   54.97
   0   2   7 1386.67   57.85
   0  -2   7 1173.78   48.84
   0   2   7 1412.35   56.93
   0  -2   7 1170.87   50.87
   0  -2   8   54.12    9.99
   0  -2   8   53.34    8.90
   0  -2   8   69.45   13.53
   0   2   8   70.03   11.81
   0  -2   9  400.46   32.05
   0   2   9  405.07   31.90
   0  -2  10   21.58    8.02
   0   2  10   25.11    8.48
   0  -2  11  497.96   40.81
   0   2  11  567.12   44.54
   0   2  12   46.77    6.87
   0  -2  12   54.22   14.04
   0   2  12   46.20    5.35
   0   2  12   40.51    6.33
   0   2  12   50.83    6.14
   0  -2  12   43.94    5.70
   0  -2  12   33.04    5.40
   0   2  12   42.52    6.11
   0   2  12   43.32    6.36
   0   2  13    9.85    2.85
   0  -2  13   14.17    4.59
   0   2  13   30.05   13.49
   0   2  13   13.07    4.05
   0  -2  13    6.81    2.54
   0  -2  13   13.68    3.42
   0   2  13   10.96    3.30
   0  -2  13    7.52    3.68
   0   2  13   23.62    5.15
   0   2  13   10.06    3.53
   0  -2  13   14.77    4.19
   0   2  14   31.55    5.63
   0  -2  14   24.16    4.46
   0   2  14   20.56    4.47
   0   2  14   22.79    4.06
   0   2  14   18.08    4.28
   0   2  14   24.91    4.51
   0  -2  14   20.58    4.71
   0   2  14   23.06    5.23
   0   2  14   20.36    4.58
   0   2  15  142.70   11.38
   0   2  15  133.15    9.22
   0  -2  15  134.61   10.55
   0   2  15  119.77    8.70
   0   2  15  150.06   10.37
   0  -2  15  108.63   10.10
   0  -2  15  117.31    9.34
   0   2  15  139.23   10.22
   0   2  15  118.61   10.47
   0   2  15  114.13    9.95
   0   2  16    9.47    2.27
   0   2  16   13.80    2.84
   0   2  16   21.70    5.36
   0  -2  16   13.43    4.37
   0  -2  16   11.57    3.18
   0   2  16   13.14    3.25
   0   2  16   15.11    3.92
   0   2  16   11.15    3.47
   0  -2  16   19.17    4.05
   0   2  16   12.78    3.14
   0   2  17   -2.46    3.89
   0  -2  17    5.24    3.95
   0  -2  17    1.71    2.81
   0   2  17    0.10    2.39
   0   2  17    0.75    2.30
   0  -2  17    3.41    2.22
   0   2  17    3.26    1.75
   0   2  17    2.76    2.45
   0  -2  17    4.25    3.19
   0  -2  18   15.26    3.47
   0  -2  18   14.88    3.19
   0  -2  19    0.57    2.14
   0  -3  -6   45.99    5.54
   0   3  -6   35.97    4.62
   0   3  -5  791.13   30.04
   0  -3  -3  322.06   17.61
   0   3  -2   61.30    7.05
   0  -3  -2   73.74    7.95
   0   3  -1  357.63   19.10
   0  -3  -1  373.13   14.65
   0  -3   0   59.01    5.54
   0   3   0   51.33    3.56
   0   3   1  420.03   20.43
   0  -3   1  398.65   17.65
   0  -3   1  353.71   19.03
   0   3   2   70.25    6.82
   0   3   2   77.33    8.09
   0  -3   2   52.75    6.88
   0  -3   2   55.00    6.93
   0   3   3  294.60   16.94
   0  -3   3  278.48   16.44
   0  -3   3  237.56   15.00
   0  -3   4  477.10   24.60
   0   3   4  533.06   26.56
   0  -3   4  480.08   26.11
   0  -3   5  883.34   42.19
   0  -3   5  910.88   39.46
   0  -3   5  875.03   39.98
   0   3   5 1061.18   36.17
   0   3   5 1035.75   43.44
   0   3   5 1083.85   43.59
   0  -3   6   35.55    7.28
   0   3   6   43.69    8.39
   0  -3   6   34.85    8.90
   0   3   6   37.11    8.17
   0  -3   6   37.64    8.44
   0   3   6   44.10    5.30
   0   3   7  331.94   25.20
   0  -3   7  258.77   20.23
   0  -3   7  278.98   23.95
   0  -3   7  262.19   22.16
   0   3   7  325.74   24.57
   0  -3   8  307.95   23.29
   0   3   8  385.60   29.71
   0  -3   8  330.45   27.08
   0   3   8  380.39   28.69
   0  -3   9  146.09   19.15
   0   3   9  169.36   20.25
   0  -3  10  182.82   22.45
   0   3  10  218.34   24.75
   0   3  11   83.43   17.09
   0  -3  11   46.46   13.16
   0   3  11   87.83    7.32
   0   3  11   64.12    7.02
   0  -3  11   61.92    7.65
   0   3  12   10.93    3.14
   0  -3  12    5.95    3.76
   0   3  12   13.81    8.58
   0  -3  12    3.10    8.70
   0   3  12    5.01    2.67
   0   3  12    7.37    3.35
   0  -3  12    4.36    2.65
   0  -3  12    9.18    3.23
   0   3  12    8.74    3.21
   0   3  12    8.22    3.15
   0  -3  12   10.58    3.42
   0  -3  13   -3.84   12.45
   0   3  13   -0.80    2.03
   0  -3  13    0.64    2.30
   0  -3  13   -2.42    2.83
   0   3  13    0.47    2.89
   0   3  13   -4.42    3.04
   0   3  13    3.17    2.70
   0  -3  13    3.15    2.94
   0   3  13   -0.52    3.13
   0   3  14  299.61   16.38
   0  -3  14  276.89   15.76
   0   3  14  286.03   14.77
   0   3  14  278.30   15.43
   0   3  14  270.52   14.56
   0  -3  14  258.04   14.55
   0   3  14  302.00   15.74
   0   3  14  276.01   17.10
   0   3  14  270.33   15.32
   0   3  14  253.32   15.72
   0   3  15  158.22   11.61
   0   3  15  147.87   10.00
   0   3  15  174.17   10.19
   0   3  15  159.50   10.19
   0   3  15  142.25    9.87
   0   3  15  164.18   10.80
   0  -3  15  159.42   11.49
   0   3  15  147.64   10.66
   0  -3  15  140.10   10.13
   0   3  15  148.88   12.01
   0   3  15  141.11   11.19
   0   3  16   23.94    3.62
   0   3  16   29.13    5.35
   0   3  16   25.46    3.80
   0   3  16   26.46    4.10
   0   3  16   28.73    4.66
   0   3  16   20.07    4.21
   0  -3  16   28.69    4.90
   0   3  16   24.18    3.58
   0   3  16   24.07    5.05
   0   3  16   23.54    4.09
   0   3  17    4.41    1.49
   0  -3  17    4.21    3.11
   0  -3  17    9.16    3.60
   0   3  17    8.70    2.48
   0   3  17    5.56    1.92
   0  -3  17    3.97    2.68
   0  -3  17    6.57    2.94
   0  -3  18    4.61    2.34
   0  -3  18    8.89    2.77
   0  -3  18    3.91    2.40
   0  -3  19   27.25    2.93
   0  -4  -6   46.93    6.87
   0   4  -5  195.37   14.42
   0   4  -2 1070.93   43.40
   0  -4  -2 1289.02   46.11
   0  -4  -1 4738.04  132.14
   0   4  -1 4256.70  130.41
   0  -4   0 8535.10  207.95
   0  -4   0 8826.22  216.70
   0  -4   1 4158.21  127.29
   0  -4   1 4442.71  123.49
   0   4   1 4275.69  118.79
   0   4   2 1301.37   46.83
   0  -4   2 1169.58   42.83
   0   4   2 1238.49   41.08
   0  -4   3  756.18   33.20
   0   4   3  816.10   33.00
   0   4   3  769.62   33.36
   0  -4   4  385.99   23.11
   0   4   4  439.94   24.04
   0   4   4  426.18   24.44
   0  -4   5  220.37   17.69
   0   4   5  267.21   20.34
   0  -4   5  240.79   20.35
   0   4   5  267.86   17.11
   0   4   5  275.30   19.98
   0  -4   6   35.53    9.24
   0  -4   6   34.98    7.76
   0   4   6   36.82    8.02
   0  -4   6   33.83    5.88
   0  -4   6   32.79    7.87
   0   4   6   37.45    8.03
   0  -4   7  311.31   24.00
   0  -4   7  335.59   27.68
   0  -4   7  343.82   26.06
   0   4   7  401.26   28.86
   0   4   7  385.66   27.88
   0  -4   8   30.61    7.82
   0   4   8   39.08    9.83
   0  -4   8   31.82   10.93
   0  -4   8   30.54    9.69
   0   4   8   34.51    9.51
   0  -4   9  100.64   16.16
   0   4   9  134.65   18.64
   0   4  10   35.67   10.28
   0  -4  10   43.03   11.32
   0  -4  11   41.77   12.31
   0   4  11   50.89   13.54
   0   4  11   48.65    5.43
   0  -4  11   29.87    4.49
   0  -4  11   41.69    5.07
   0  -4  11   34.82    5.77
   0   4  11   49.86    6.42
   0   4  11   45.49    5.78
   0  -4  12   54.49    5.98
   0   4  12   64.64    7.36
   0   4  12   58.87    6.23
   0   4  12   61.18    6.76
   0  -4  12   52.71    5.90
   0   4  12   65.24    7.62
   0  -4  12   50.00    6.18
   0   4  12   55.94    6.85
   0   4  13   29.68    5.20
   0   4  13   38.98    5.59
   0   4  13   33.52    4.76
   0   4  13   34.60    5.12
   0  -4  13   17.42    3.48
   0  -4  13   27.55    4.42
   0   4  13   34.14    5.33
   0   4  13   27.68    5.07
   0   4  13   34.06    5.84
   0  -4  13   30.29    5.01
   0   4  14   62.46    7.33
   0   4  14   63.60    6.67
   0   4  14   56.76    6.00
   0   4  14   52.44    5.77
   0   4  14   59.15    6.48
   0  -4  14   55.77    7.02
   0  -4  14   61.71    6.47
   0   4  14   61.01    6.73
   0   4  14   54.27    7.32
   0   4  14   51.10    6.46
   0   4  15    1.58    1.85
   0   4  15    3.66    2.14
   0   4  15    4.92    3.48
   0   4  15    2.54    1.95
   0  -4  15   -0.60    2.30
   0   4  15    3.30    2.75
   0  -4  15    2.83    3.16
   0   4  15    2.18    2.52
   0   4  16   44.65    4.92
   0   4  16   46.91    4.74
   0   4  16   48.26    5.54
   0  -4  16   40.22    5.74
   0  -4  16   50.38    6.03
   0   4  17    1.65    1.23
   0  -4  17    0.85    3.07
   0  -4  17    5.02    3.22
   0  -4  17    0.67    2.69
   0   4  17    6.45    2.28
   0   4  17    2.27    1.81
   0  -4  17    4.38    3.16
   0  -4  18   46.03    4.54
   0  -4  18   49.76    4.79
   0  -4  18   49.11    4.93
   0  -4  19    3.10    1.54
   0  -5  -6   78.41   10.26
   0   5  -6   70.39    9.49
   0  -5  -5  668.37   32.50
   0   5  -5  474.94   27.87
   0  -5  -3  331.28   22.12
   0  -5  -2  785.92   37.00
   0   5  -1 1308.30   52.96
   0  -5  -1 1431.56   54.40
   0   5   0  353.36   22.45
   0  -5   0  351.90   17.94
   0  -5   0  370.65   23.23
   0   5   0  290.77   11.83
   0   5   1 1454.87   55.22
   0  -5   1 1359.60   48.78
   0  -5   1 1402.75   54.42
   0  -5   2  686.98   34.14
   0  -5   2  706.07   31.43
   0   5   2  692.88   27.81
   0  -5   3  262.17   18.18
   0  -5   3  230.68   19.30
   0   5   3  277.10   17.12
   0   5   3  270.83   18.39
   0  -5   4   66.22    9.72
   0   5   4   81.51   10.46
   0   5   4   83.44    9.89
   0  -5   5  530.39   31.00
   0   5   5  561.62   32.05
   0  -5   5  520.78   32.77
   0   5   5  557.13   29.80
   0   5   5  565.84   30.86
   0  -5   6   60.10    9.41
   0  -5   6   63.20   10.68
   0  -5   6   85.36   14.29
   0  -5   6   68.66   11.42
   0   5   6   81.63   12.70
   0   5   6   72.10    9.51
   0  -5   7  111.53   15.13
   0  -5   7  122.80   17.54
   0  -5   7  111.93   14.70
   0   5   7  137.14   16.87
   0   5   7  139.36   16.83
   0  -5   8  185.17   22.61
   0  -5   8  169.05   19.28
   0  -5   8  176.75   20.73
   0   5   8  203.03   22.70
   0   5   8  214.36   22.43
   0   5   9   83.23   15.51
   0  -5   9   63.91   13.13
   0   5   9   90.84   16.41
   0   5  10    0.79    4.51
   0  -5  10    1.06    5.72
   0   5  10   -0.62    1.57
   0   5  10    0.38    2.02
   0   5  11   58.10    6.64
   0  -5  11   47.56   12.85
   0   5  11   36.76   11.14
   0   5  11   57.81    6.21
   0  -5  11   50.63    6.31
   0  -5  11   43.71    6.51
   0   5  11   61.90    7.13
   0   5  11   48.30    6.19
   0   5  12    8.31    3.55
   0  -5  12   12.85    3.34
   0  -5  12   23.74   11.59
   0   5  12   16.48    3.54
   0   5  12   11.58    3.18
   0  -5  12   13.98    3.17
   0   5  12    7.95    2.89
   0   5  12   12.17    3.80
   0  -5  12   10.07    3.63
   0   5  13   27.45    4.34
   0   5  13   33.12    5.94
   0  -5  13   14.46    3.50
   0   5  13   22.61    4.17
   0  -5  13    8.88    2.45
   0   5  13   26.45    4.64
   0   5  13   15.24    3.58
   0   5  13   23.69    4.90
   0  -5  13   22.05    4.97
   0  -5  14   48.42    6.54
   0   5  14   59.24    5.99
   0   5  14   50.68    6.66
   0   5  14   60.38    6.60
   0   5  14   55.84    6.14
   0   5  14   57.83    6.45
   0   5  14   55.35    6.41
   0   5  14   50.08    6.94
   0  -5  14   51.79    6.46
   0   5  14   45.58    6.24
   0   5  15   73.82    6.93
   0   5  15   60.83    5.92
   0  -5  15   62.11    6.93
   0   5  15   64.01    6.50
   0   5  15   69.91    6.75
   0   5  15   61.99    7.48
   0   5  15   57.42    6.63
   0   5  16   20.41    3.54
   0   5  16   22.27    3.64
   0  -5  16   18.89    3.91
   0   5  16   20.93    3.90
   0   5  16   21.75    4.55
   0   5  17    6.30    1.80
   0  -5  17    6.31    2.71
   0  -5  17    4.73    3.19
   0   5  17    4.23    1.72
   0  -5  17    6.02    3.10
   0  -5  18   11.67    2.43
   0  -5  18   14.96    3.03
   0  -5  18   12.47    2.58
   0  -6  -6  404.23   26.65
   0   6  -6  265.88   21.42
   0   6  -5  118.23   13.88
   0  -6  -4  283.49   22.33
   0  -6  -2  329.66   24.10
   0  -6   1  259.20   17.39
   0   6   1  242.67   12.57
   0  -6   2  274.94   22.21
   0  -6   2  275.33   18.83
   0   6   2  268.70   15.48
   0   6   3  522.94   28.93
   0  -6   3  537.36   29.60
   0   6   3  552.95   26.76
   0  -6   4  209.77   19.72
   0  -6   4  235.76   19.59
   0   6   4  244.68   19.67
   0   6   4  256.71   18.56
   0  -6   5  143.67   15.91
   0  -6   5  130.16   16.44
   0   6   5  117.96   14.06
   0   6   5  136.60   15.36
   0  -6   6  291.06   24.76
   0  -6   6  266.24   22.71
   0  -6   6  313.92   27.61
   0  -6   6  267.58   22.79
   0   6   6  355.25   24.25
   0   6   6  355.68   26.99
   0   6   6  350.55   25.72
   0  -6   7  129.21   16.40
   0  -6   7  129.28   18.99
   0   6   7  152.96   18.74
   0   6   7  135.29   16.88
   0  -6   8  280.11   26.68
   0   6   8  311.18   28.94
   0  -6   8  276.62   28.57
   0   6   8  315.50   28.38
   0  -6   9  144.78   22.57
   0  -6   9   92.47   16.55
   0   6   9  138.81   19.95
   0   6   9  118.44   18.25
   0   6  10   63.14    6.78
   0   6  10   58.54    5.95
   0  -6  10   53.05   13.16
   0   6  10   54.48   12.40
   0   6  10   62.65    6.39
   0   6  10   54.16    5.99
   0   6  10   55.13    6.52
   0   6  10   58.09    6.55
   0  -6  10   47.19    5.90
   0   6  11  116.77    9.55
   0   6  11  116.90    8.65
   0  -6  11   88.94   19.86
   0   6  11   93.33   17.42
   0   6  11  120.99    9.34
   0  -6  11   95.82    8.70
   0   6  11  117.85    9.96
   0  -6  11  101.95   10.06
   0   6  11  107.89    9.50
   0   6  12    5.17    2.70
   0   6  12   -4.00    5.59
   0  -6  12    2.38    2.67
   0   6  12    5.05    2.37
   0   6  12    1.82    1.90
   0   6  12    6.25    2.45
   0   6  12    4.01    2.52
   0  -6  12    2.27    2.72
   0   6  12    3.10    2.56
   0   6  13   49.39    6.15
   0   6  13   42.42    5.40
   0  -6  13   33.80    4.85
   0   6  13   48.11    5.87
   0   6  13   41.73    5.36
   0   6  13   39.54    5.87
   0   6  13   44.19    6.38
   0  -6  13   44.60    6.08
   0  -6  14   15.02    4.34
   0  -6  14   12.80    3.03
   0   6  14   26.40    4.59
   0   6  14   21.35    3.79
   0   6  14   19.10    3.84
   0   6  14   22.80    4.09
   0   6  14   18.80    3.54
   0   6  14   18.87    4.10
   0   6  14   18.15    4.53
   0  -6  14   24.33    4.73
   0   6  15   47.89    5.49
   0  -6  15   40.63    4.94
   0   6  15   50.65    5.80
   0   6  15   46.69    5.40
   0   6  15   51.68    6.72
   0  -6  15   45.86    5.65
   0   6  15   40.28    5.37
   0   6  16    9.12    2.47
   0   6  16   12.27    3.17
   0   6  16    4.36    1.82
   0   6  16    7.97    2.41
   0   6  16    6.16    2.56
   0  -6  17    3.67    2.21
   0  -6  17    4.87    2.69
   0  -6  18   -1.23    2.09
   0   7  -6    3.11    3.57
   0  -7  -6    2.19    4.68
   0   7  -5   76.27   12.25
   0  -7  -4  211.19   20.90
   0   7  -4  152.13   17.64
   0  -7  -1  120.58   15.73
[truncated: 312,181 more chars]
