# Supplementary material for: Synthesis of Diaryl‐ and Dialkynylphosphinates From Ubiquitous PV Sources via a Redox‐Neutral Approach
Source: Adv Sci (Weinh). 2025 Jul 2;12(36):e09922. doi: 10.1002/advs.202509922 (PMC12463002; doi:10.1002/advs.202509922)
Supplement: Supplementary file 2 — Supporting Information [file ADVS-12-e09922-s001.zip › 2g_jjw1773.cif]

data_jjw1773
_audit_creation_date               2024-07-30
_audit_creation_method
;
Olex2 1.5
(compiled 2024.02.16 svn.r378c4104 for OlexSys, GUI svn.r6928)
;
_shelx_SHELXL_version_number       '2018/3'
_audit_contact_author_address      ?
_audit_contact_author_email        ?
_audit_contact_author_name         ''
_audit_contact_author_phone        ?
_publ_contact_author_id_orcid      ?
_publ_section_references
;
Dolomanov, O.V., Bourhis, L.J., Gildea, R.J, Howard, J.A.K. & Puschmann, H.
 (2009), J. Appl. Cryst. 42, 339-341.

Sheldrick, G.M. (2015). Acta Cryst. A71, 3-8.

Sheldrick, G.M. (2015). Acta Cryst. C71, 3-8.
;
_chemical_name_common              ?
_chemical_name_systematic          ?
_chemical_formula_moiety           'C16 H7 F12 O2 P'
_chemical_formula_sum              'C16 H7 F12 O2 P'
_chemical_formula_weight           490.19
_chemical_melting_point            ?
_chemical_oxdiff_formula           C16H7F12O2P
loop_
  _atom_type_symbol
  _atom_type_description
  _atom_type_scat_dispersion_real
  _atom_type_scat_dispersion_imag
  _atom_type_scat_source
 'C' 'C' 0.0033 0.0016 'International Tables Vol C Tables 4.2.6.8 and 6.1.1.4'
 'H' 'H' 0.0000 0.0000 'International Tables Vol C Tables 4.2.6.8 and 6.1.1.4'
 'F' 'F' 0.0171 0.0103 'International Tables Vol C Tables 4.2.6.8 and 6.1.1.4'
 'O' 'O' 0.0106 0.0060 'International Tables Vol C Tables 4.2.6.8 and 6.1.1.4'
 'P' 'P' 0.1023 0.0942 'International Tables Vol C Tables 4.2.6.8 and 6.1.1.4'

_shelx_space_group_comment
;
The symmetry employed for this shelxl refinement is uniquely defined
by the following loop, which should always be used as a source of
symmetry information in preference to the above space-group names.
They are only intended as comments.
;
_space_group_crystal_system        'monoclinic'
_space_group_IT_number             14
_space_group_name_H-M_alt          'P 1 21/n 1'
_space_group_name_Hall             '-P 2yn'
loop_
  _space_group_symop_operation_xyz
 'x, y, z'
 '-x+1/2, y+1/2, -z+1/2'
 '-x, -y, -z'
 'x-1/2, -y-1/2, z-1/2'

_cell_length_a                     16.0174(3)
_cell_length_b                     6.86980(10)
_cell_length_c                     16.2295(3)
_cell_angle_alpha                  90
_cell_angle_beta                   91.720(2)
_cell_angle_gamma                  90
_cell_volume                       1785.03(5)
_cell_formula_units_Z              4
_cell_measurement_reflns_used      7415
_cell_measurement_temperature      100.01(10)
_cell_measurement_theta_max        32.3350
_cell_measurement_theta_min        2.5130
_shelx_estimated_absorpt_T_max     0.975
_shelx_estimated_absorpt_T_min     0.934
_exptl_absorpt_coefficient_mu      0.287
_exptl_absorpt_correction_T_max    0.979
_exptl_absorpt_correction_T_min    0.953
_exptl_absorpt_correction_type     analytical
_exptl_absorpt_process_details
;
CrysAlisPro 1.171.41.93a (Rigaku Oxford Diffraction, 2020)
Analytical numeric absorption correction using a multifaceted crystal
model based on expressions derived by R.C. Clark & J.S. Reid.
(Clark, R. C. & Reid, J. S. (1995). Acta Cryst. A51, 887-897)
Empirical absorption correction using spherical harmonics,
implemented in SCALE3 ABSPACK scaling algorithm.
;
_exptl_absorpt_special_details     ?
_exptl_crystal_colour              colourless
_exptl_crystal_colour_lustre       .
_exptl_crystal_colour_modifier     .
_exptl_crystal_colour_primary      colourless
_exptl_crystal_density_diffrn      1.824
_exptl_crystal_density_meas        ?
_exptl_crystal_density_method      ?
_exptl_crystal_description         block
_exptl_crystal_F_000               968
loop_
  _exptl_crystal_face_index_h
  _exptl_crystal_face_index_k
  _exptl_crystal_face_index_l
  _exptl_crystal_face_perp_dist
 -5 0 4 0.0270
 -3 -5 3 0.0929
 5 0 -4 0.0611
 2 5 -1 0.1164
 -2 0 5 0.0307
 5 -4 1 0.0904
 -4 0 -5 0.0577
 -1 1 5 0.0400
 3 0 5 0.0545
 5 -1 0 0.0744

_exptl_crystal_size_max            0.24
_exptl_crystal_size_mid            0.121
_exptl_crystal_size_min            0.088
loop_
  _exptl_oxdiff_crystal_face_indexfrac_h
  _exptl_oxdiff_crystal_face_indexfrac_k
  _exptl_oxdiff_crystal_face_indexfrac_l
  _exptl_oxdiff_crystal_face_x
  _exptl_oxdiff_crystal_face_y
  _exptl_oxdiff_crystal_face_z
 -5.0000 -0.0000 4.0000 -0.0061 -0.1836 0.2089
 -3.0000 -5.0000 3.0000 0.0039 -0.5091 -0.2033
 5.0000 0.0000 -4.0000 0.0061 0.1836 -0.2089
 2.0000 5.0000 -1.0000 0.0359 0.4500 0.2689
 -2.0000 -0.0000 5.0000 0.1139 -0.1368 0.1511
 5.0000 -4.0000 1.0000 0.1667 -0.2197 -0.3820
 -4.0000 0.0000 -5.0000 -0.2854 0.0059 0.0043
 -1.0000 1.0000 5.0000 0.1451 -0.0374 0.1933
 3.0000 -0.0000 5.0000 0.2568 -0.0277 0.0216
 5.0000 -1.0000 0.0000 0.1403 0.0315 -0.1976

_exptl_transmission_factor_max     ?
_exptl_transmission_factor_min     ?
_diffrn_reflns_av_R_equivalents    0.0241
_diffrn_reflns_av_unetI/netI       0.0317
_diffrn_reflns_Laue_measured_fraction_full  0.999
_diffrn_reflns_Laue_measured_fraction_max  0.901
_diffrn_reflns_limit_h_max         22
_diffrn_reflns_limit_h_min         -23
_diffrn_reflns_limit_k_max         10
_diffrn_reflns_limit_k_min         -9
_diffrn_reflns_limit_l_max         24
_diffrn_reflns_limit_l_min         -24
_diffrn_reflns_number              19169
_diffrn_reflns_point_group_measured_fraction_full  0.999
_diffrn_reflns_point_group_measured_fraction_max  0.901
_diffrn_reflns_theta_full          25.242
_diffrn_reflns_theta_max           32.910
_diffrn_reflns_theta_min           2.511
_diffrn_ambient_environment        N~2~
_diffrn_ambient_temperature        100.01(10)
_diffrn_detector                   'CCD plate'
_diffrn_detector_area_resol_mean   10.5700
_diffrn_detector_type              AtlasS2
_diffrn_measured_fraction_theta_full  0.999
_diffrn_measured_fraction_theta_max  0.901
_diffrn_measurement_details
;
List of Runs (angles in degrees, time in seconds):

  # Type    Start    End  Width  t~exp~   \w     \q     \k     \f   Frames
--------------------------------------------------------------------------
  1  \w    -64.00  10.25   0.33   25.00    --  -17.83 -65.00-159.00  225
  2  \w      3.83  53.00   0.33   25.00    --  -17.83  65.00 -23.00  149
  3  \w    -42.00  12.12   0.33   25.00    --  -17.83 -77.00  60.00  164
  4  \w    -42.00  13.11   0.33   25.00    --  -17.83 -77.00 -60.00  167
  5  \w     24.00  51.72   0.33   25.00    --  -17.83  38.00-180.00   84
  6  \w     60.00  84.75   0.33   25.00    --   17.99 178.00  30.00   75
  7  \w     41.00 101.72   0.33   25.00    --   17.99 178.00-120.00  184
;
_diffrn_measurement_device         'four-circle diffractometer'
_diffrn_measurement_device_type    'SuperNova, Dual, Cu at home/near, AtlasS2'
_diffrn_measurement_method         '\w scans'
_diffrn_orient_matrix_type        
 'CrysAlisPro convention (1999,Acta A55,543-557)'
_diffrn_orient_matrix_UB_11        0.0285787000
_diffrn_orient_matrix_UB_12        0.0025995000
_diffrn_orient_matrix_UB_13        0.0342097000
_diffrn_orient_matrix_UB_21        0.0218191000
_diffrn_orient_matrix_UB_22        0.0775462000
_diffrn_orient_matrix_UB_23        -0.0186275000
_diffrn_orient_matrix_UB_31        -0.0258883000
_diffrn_orient_matrix_UB_32        0.0681145000
_diffrn_orient_matrix_UB_33        0.0198568000
_diffrn_radiation_monochromator    mirror
_diffrn_radiation_probe            x-ray
_diffrn_radiation_type             'Mo K\a'
_diffrn_radiation_wavelength       0.71073
_diffrn_source                     'micro-focus sealed X-ray tube'
_diffrn_source_type                'SuperNova (Mo) X-ray Source'
_reflns_Friedel_coverage           0.000
_reflns_Friedel_fraction_full      .
_reflns_Friedel_fraction_max       .
_reflns_number_gt                  4721
_reflns_number_total               6030
_reflns_special_details
;
 Reflections were merged by SHELXL according to the crystal
 class for the calculation of statistics and refinement.
 
 _reflns_Friedel_fraction is defined as the number of unique
 Friedel pairs measured divided by the number that would be
 possible theoretically, ignoring centric projections and
 systematic absences.
;
_reflns_threshold_expression       'I > 2\s(I)'
_computing_cell_refinement         'CrysAlisPro 1.171.41.93a (Rigaku OD, 2020)'
_computing_data_collection         'CrysAlisPro 1.171.41.93a (Rigaku OD, 2020)'
_computing_data_reduction          'CrysAlisPro 1.171.41.93a (Rigaku OD, 2020)'
_computing_molecular_graphics      'Olex2 1.5 (Dolomanov et al., 2009)'
_computing_publication_material    'Olex2 1.5 (Dolomanov et al., 2009)'
_computing_structure_refinement    'SHELXL 2018/3 (Sheldrick, 2015)'
_computing_structure_solution      'SHELXT 2018/2 (Sheldrick, 2018)'
_refine_diff_density_max           0.923
_refine_diff_density_min           -0.591
_refine_diff_density_rms           0.082
_refine_ls_extinction_coef         .
_refine_ls_extinction_method       none
_refine_ls_goodness_of_fit_ref     1.032
_refine_ls_hydrogen_treatment      constr
_refine_ls_matrix_type             full
_refine_ls_number_parameters       365
_refine_ls_number_reflns           6030
_refine_ls_number_restraints       366
_refine_ls_R_factor_all            0.0769
_refine_ls_R_factor_gt             0.0592
_refine_ls_restrained_S_all        1.207
_refine_ls_shift/su_max            0.001
_refine_ls_shift/su_mean           0.000
_refine_ls_structure_factor_coef   Fsqd
_refine_ls_weighting_details      
 'w=1/[\s^2^(Fo^2^)+(0.0717P)^2^+2.2083P] where P=(Fo^2^+2Fc^2^)/3'
_refine_ls_weighting_scheme        calc
_refine_ls_wR_factor_gt            0.1500
_refine_ls_wR_factor_ref           0.1639
_refine_special_details            ?
_olex2_refinement_description
;
1. Fixed Uiso
 At 1.2 times of:
  All C(H) groups
 At 1.5 times of:
  All O(H) groups
2. Restrained distances
 F10A-C4 \\sim F11B-C4
 with sigma of 0.02
 C4-F12A \\sim C4-F12B
 with sigma of 0.02
 C4-F11A \\sim C4-F10B
 with sigma of 0.02
 F4A-C16 \\sim F4B-C16
 with sigma of 0.02
 F5A-C16 \\sim F6B-C16
 with sigma of 0.02
 F6A-C16 \\sim F5B-C16
 with sigma of 0.02
3. Uiso/Uaniso restraints and constraints
F10A \\sim F10B \\sim F11A \\sim F11B \\sim F12A \\sim F12B \\sim C4: within 2A
with sigma of 0.04 and sigma for terminal atoms of 0.08 within 2A
F4A \\sim F4B \\sim F5A \\sim F5B \\sim F6A \\sim F6B \\sim C16: within 2A with
sigma of 0.01 and sigma for terminal atoms of 0.01 within 2A
F7A \\sim F7B \\sim F8A \\sim F8B \\sim F9A \\sim F9B \\sim C7: within 2A with
sigma of 0.01 and sigma for terminal atoms of 0.01 within 2A
F1 \\sim F2 \\sim F3 \\sim C12: within 3A with sigma of 0.01 and sigma for
terminal atoms of 0.01 within 3A
4. Rigid body (RIGU) restrains
 F7A, F7B, F8A, F8B, F9A, F9B, C7
 with sigma for 1-2 distances of 0.004 and sigma for 1-3 distances of 0.004
 F10A, F10B, F11A, F11B, F12A, F12B, C4
 with sigma for 1-2 distances of 0.004 and sigma for 1-3 distances of 0.004
 F4A, F4B, F5A, F5B, F6A, F6B, C16
 with sigma for 1-2 distances of 0.004 and sigma for 1-3 distances of 0.004
5. Others
 Sof(F7B)=Sof(F8B)=Sof(F9B)=1-FVAR(1)
 Sof(F7A)=Sof(F8A)=Sof(F9A)=FVAR(1)
 Sof(F10B)=Sof(F11B)=Sof(F12B)=1-FVAR(2)
 Sof(F10A)=Sof(F11A)=Sof(F12A)=FVAR(2)
 Sof(F4B)=Sof(F5B)=Sof(F6B)=1-FVAR(3)
 Sof(F4A)=Sof(F5A)=Sof(F6A)=FVAR(3)
6.a Aromatic/amide H refined with riding coordinates:
 C2(H2), C5(H5), C8(H8), C10(H10), C13(H13), C15(H15)
6.b Idealised tetrahedral OH refined as rotating group:
 O1(H1)
;
_atom_sites_solution_hydrogens     geom
_atom_sites_solution_primary       dual
_atom_sites_solution_secondary     ?
loop_
  _atom_site_label
  _atom_site_type_symbol
  _atom_site_fract_x
  _atom_site_fract_y
  _atom_site_fract_z
  _atom_site_U_iso_or_equiv
  _atom_site_adp_type
  _atom_site_occupancy
  _atom_site_site_symmetry_order
  _atom_site_calc_flag
  _atom_site_refinement_flags_posn
  _atom_site_refinement_flags_adp
  _atom_site_refinement_flags_occupancy
  _atom_site_disorder_assembly
  _atom_site_disorder_group
 P1 P 0.33686(3) 0.24765(6) 0.29033(3) 0.01426(11) Uani 1 1 d . . . . .
 F1 F 0.52575(11) 0.2703(4) 0.59188(16) 0.0850(8) Uani 1 1 d . U . . .
 F2 F 0.44040(11) 0.0406(2) 0.59689(10) 0.0466(4) Uani 1 1 d . U . . .
 F3 F 0.42440(17) 0.2801(3) 0.67559(10) 0.0758(7) Uani 1 1 d . U . . .
 F4A F 0.16635(11) 0.7373(3) 0.48792(17) 0.0544(6) Uani 0.872(3) 1 d D U P A 1
 F4B F 0.2070(10) 0.719(2) 0.5770(8) 0.047(2) Uani 0.128(3) 1 d D U P A 2
 F5A F 0.26919(15) 0.9138(3) 0.46450(16) 0.0591(7) Uani 0.872(3) 1 d D U P A 1
 F5B F 0.2964(8) 0.9007(18) 0.5356(11) 0.053(2) Uani 0.128(3) 1 d D U P A 2
 F6A F 0.2503(2) 0.8155(4) 0.58661(12) 0.0695(9) Uani 0.872(3) 1 d D U P A 1
 F6B F 0.2042(10) 0.825(2) 0.4499(8) 0.053(2) Uani 0.128(3) 1 d D U P A 2
 F7A F 0.3924(2) 0.8669(7) 0.1092(3) 0.0715(14) Uani 0.566(4) 1 d . U P B 1
 F7B F 0.4367(5) 0.9189(6) 0.1254(3) 0.0649(15) Uani 0.434(4) 1 d . U P B 2
 F8A F 0.4681(4) 0.7395(6) 0.0148(2) 0.0622(13) Uani 0.566(4) 1 d . U P B 1
 F8B F 0.5038(4) 0.7916(10) 0.0280(4) 0.0682(17) Uani 0.434(4) 1 d . U P B 2
 F9A F 0.5217(2) 0.9079(4) 0.1094(2) 0.0596(10) Uani 0.566(4) 1 d . U P B 1
 F9B F 0.3774(3) 0.7362(6) 0.0395(3) 0.0581(13) Uani 0.434(4) 1 d . U P B 2
 F10A F 0.6818(5) 0.2394(13) 0.1210(3) 0.0578(17) Uani 0.672(12) 1 d D U P C
 1
 F10B F 0.6380(4) 0.0443(10) 0.1695(10) 0.069(3) Uani 0.328(12) 1 d D U P C 2
 F11A F 0.6511(2) 0.0782(7) 0.2278(4) 0.072(2) Uani 0.672(12) 1 d D U P C 1
 F11B F 0.6971(10) 0.293(3) 0.1327(9) 0.071(5) Uani 0.328(12) 1 d D U P C 2
 F12A F 0.70296(17) 0.3614(9) 0.2389(3) 0.0637(15) Uani 0.672(12) 1 d D U P C
 1
 F12B F 0.6842(6) 0.232(2) 0.2615(4) 0.069(5) Uani 0.328(12) 1 d D U P C 2
 O1 O 0.35815(8) 0.02762(19) 0.29982(9) 0.0205(3) Uani 1 1 d . . . . .
 H1 H 0.317724 -0.039378 0.281771 0.031 Uiso 1 1 calc R U . . .
 O2 O 0.25459(8) 0.29107(19) 0.24923(8) 0.0181(2) Uani 1 1 d . . . . .
 C1 C 0.42163(11) 0.3481(3) 0.23428(10) 0.0171(3) Uani 1 1 d . . . . .
 C2 C 0.50018(11) 0.2590(3) 0.23578(11) 0.0191(3) Uani 1 1 d . . . . .
 H2 H 0.510050 0.144869 0.267660 0.023 Uiso 1 1 calc R U . . .
 C3 C 0.56361(11) 0.3393(3) 0.19014(11) 0.0222(4) Uani 1 1 d . . . . .
 C4 C 0.64880(13) 0.2455(4) 0.19228(15) 0.0329(5) Uani 1 1 d D U . . .
 C5 C 0.55006(12) 0.5050(3) 0.14302(12) 0.0246(4) Uani 1 1 d . . . . .
 H5 H 0.593797 0.558494 0.111861 0.030 Uiso 1 1 calc R U . . .
 C6 C 0.47203(13) 0.5919(3) 0.14185(12) 0.0236(4) Uani 1 1 d . . . . .
 C7 C 0.45622(18) 0.7688(3) 0.08955(16) 0.0385(5) Uani 1 1 d . U . . .
 C8 C 0.40757(12) 0.5158(3) 0.18743(11) 0.0203(3) Uani 1 1 d . . . . .
 H8 H 0.354445 0.577345 0.186672 0.024 Uiso 1 1 calc R U . . .
 C9 C 0.34227(10) 0.3447(3) 0.39342(10) 0.0159(3) Uani 1 1 d . . . . .
 C10 C 0.39092(11) 0.2551(3) 0.45522(11) 0.0188(3) Uani 1 1 d . . . . .
 H10 H 0.423010 0.142978 0.443118 0.023 Uiso 1 1 calc R U . . .
 C11 C 0.39217(12) 0.3311(3) 0.53463(11) 0.0221(4) Uani 1 1 d . . . . .
 C12 C 0.44559(15) 0.2344(3) 0.60044(14) 0.0316(5) Uani 1 1 d . U . . .
 C13 C 0.34603(12) 0.4950(3) 0.55361(11) 0.0223(4) Uani 1 1 d . . . . .
 H13 H 0.347199 0.545944 0.608053 0.027 Uiso 1 1 calc R U . . .
 C14 C 0.29787(11) 0.5837(3) 0.49115(11) 0.0198(3) Uani 1 1 d . . . . .
 C15 C 0.29595(11) 0.5106(3) 0.41137(11) 0.0180(3) Uani 1 1 d . . . . .
 H15 H 0.263333 0.573078 0.369281 0.022 Uiso 1 1 calc R U . . .
 C16 C 0.24657(14) 0.7601(3) 0.50918(13) 0.0267(4) Uani 1 1 d D U . . .

loop_
  _atom_site_aniso_label
  _atom_site_aniso_U_11
  _atom_site_aniso_U_22
  _atom_site_aniso_U_33
  _atom_site_aniso_U_23
  _atom_site_aniso_U_13
  _atom_site_aniso_U_12
 P1 0.01329(19) 0.0136(2) 0.0158(2) -0.00018(14) -0.00044(14) -0.00032(14)
 F1 0.0369(9) 0.1091(17) 0.1066(16) 0.0711(14) -0.0368(10) -0.0234(10)
 F2 0.0644(10) 0.0348(8) 0.0394(8) 0.0089(6) -0.0188(7) 0.0074(7)
 F3 0.1274(18) 0.0770(13) 0.0216(7) -0.0077(8) -0.0217(9) 0.0515(13)
 F4A 0.0249(8) 0.0413(11) 0.0969(17) -0.0235(11) 0.0002(9) 0.0081(7)
 F4B 0.055(5) 0.042(5) 0.045(4) -0.008(4) 0.025(4) 0.021(4)
 F5A 0.0693(14) 0.0232(8) 0.0873(17) 0.0078(9) 0.0461(13) 0.0102(8)
 F5B 0.055(4) 0.032(4) 0.073(5) -0.022(4) 0.014(4) 0.005(3)
 F6A 0.098(2) 0.0791(18) 0.0311(9) -0.0258(10) -0.0113(11) 0.0540(16)
 F6B 0.059(5) 0.045(5) 0.056(4) -0.003(4) -0.003(4) 0.029(4)
 F7A 0.0515(19) 0.068(3) 0.097(3) 0.060(2) 0.045(2) 0.0351(17)
 F7B 0.130(4) 0.0218(17) 0.042(2) -0.0036(15) -0.007(3) 0.014(3)
 F8A 0.130(4) 0.0367(18) 0.0192(12) 0.0052(11) -0.0055(19) 0.000(2)
 F8B 0.062(3) 0.070(4) 0.075(3) 0.049(3) 0.045(3) 0.027(2)
 F9A 0.076(2) 0.0260(14) 0.076(2) 0.0183(14) -0.0130(18) -0.0128(14)
 F9B 0.066(2) 0.046(2) 0.061(2) 0.0320(18) -0.027(2) -0.0084(18)
 F10A 0.037(2) 0.103(5) 0.0340(15) -0.005(2) 0.0117(13) 0.032(2)
 F10B 0.037(3) 0.042(3) 0.129(9) -0.008(4) -0.005(4) 0.021(2)
 F11A 0.0263(15) 0.071(3) 0.119(5) 0.057(3) 0.022(2) 0.0215(17)
 F11B 0.045(6) 0.084(8) 0.086(8) 0.056(7) 0.046(6) 0.034(5)
 F12A 0.0223(12) 0.095(3) 0.073(2) -0.028(2) -0.0125(13) 0.0024(15)
 F12B 0.042(4) 0.126(11) 0.037(3) -0.018(4) -0.014(3) 0.043(6)
 O1 0.0180(6) 0.0153(6) 0.0281(7) 0.0003(5) -0.0041(5) -0.0003(5)
 O2 0.0158(5) 0.0184(6) 0.0199(6) -0.0001(5) -0.0022(4) 0.0009(5)
 C1 0.0175(7) 0.0189(8) 0.0151(7) -0.0022(6) 0.0020(6) -0.0011(6)
 C2 0.0186(8) 0.0219(8) 0.0167(7) 0.0005(6) 0.0006(6) 0.0005(6)
 C3 0.0173(8) 0.0290(10) 0.0203(8) -0.0008(7) 0.0031(6) 0.0005(7)
 C4 0.0190(9) 0.0483(14) 0.0318(10) 0.0079(9) 0.0057(8) 0.0062(8)
 C5 0.0233(9) 0.0288(10) 0.0222(8) -0.0003(7) 0.0086(7) -0.0021(7)
 C6 0.0279(9) 0.0209(9) 0.0224(8) 0.0027(7) 0.0083(7) 0.0021(7)
 C7 0.0516(14) 0.0294(11) 0.0359(11) 0.0119(9) 0.0235(10) 0.0096(9)
 C8 0.0217(8) 0.0198(8) 0.0196(8) 0.0003(6) 0.0054(6) 0.0024(6)
 C9 0.0148(7) 0.0179(8) 0.0151(7) 0.0018(6) 0.0015(5) -0.0018(6)
 C10 0.0182(7) 0.0189(8) 0.0193(8) 0.0004(6) -0.0005(6) 0.0004(6)
 C11 0.0224(8) 0.0248(9) 0.0188(8) 0.0023(7) -0.0020(6) -0.0016(7)
 C12 0.0348(11) 0.0339(11) 0.0254(10) 0.0038(8) -0.0103(8) 0.0006(9)
 C13 0.0233(8) 0.0265(9) 0.0172(7) -0.0007(7) 0.0022(6) -0.0035(7)
 C14 0.0200(8) 0.0209(8) 0.0188(8) -0.0018(6) 0.0046(6) 0.0001(6)
 C15 0.0177(7) 0.0201(8) 0.0163(7) 0.0009(6) 0.0025(6) -0.0007(6)
 C16 0.0295(9) 0.0263(9) 0.0246(9) -0.0047(7) 0.0047(7) 0.0045(7)

_geom_special_details
;
 All esds (except the esd in the dihedral angle between two l.s. planes)
 are estimated using the full covariance matrix.  The cell esds are taken
 into account individually in the estimation of esds in distances, angles
 and torsion angles; correlations between esds in cell parameters are only
 used when they are defined by crystal symmetry.  An approximate (isotropic)
 treatment of cell esds is used for estimating esds involving l.s. planes.
;
loop_
  _geom_bond_atom_site_label_1
  _geom_bond_atom_site_label_2
  _geom_bond_distance
  _geom_bond_site_symmetry_2
  _geom_bond_publ_flag
 P1 O1 1.5562(14) . ?
 P1 O2 1.4892(13) . ?
 P1 C1 1.7949(18) . ?
 P1 C9 1.8006(17) . ?
 F1 C12 1.319(3) . ?
 F2 C12 1.335(3) . ?
 F3 C12 1.314(3) . ?
 F4A C16 1.330(3) . ?
 F4B C16 1.317(11) . ?
 F5A C16 1.337(3) . ?
 F5B C16 1.316(11) . ?
 F6A C16 1.313(3) . ?
 F6B C16 1.244(11) . ?
 F7A C7 1.272(4) . ?
 F7B C7 1.229(5) . ?
 F8A C7 1.250(4) . ?
 F8B C7 1.284(5) . ?
 F9A C7 1.447(4) . ?
 F9B C7 1.497(5) . ?
 F10A C4 1.287(5) . ?
 F10B C4 1.440(7) . ?
 F11A C4 1.286(4) . ?
 F11B C4 1.299(10) . ?
 F12A C4 1.385(4) . ?
 F12B C4 1.247(6) . ?
 O1 H1 0.8400 . ?
 C1 C2 1.399(2) . ?
 C1 C8 1.395(3) . ?
 C2 H2 0.9500 . ?
 C2 C3 1.389(3) . ?
 C3 C4 1.508(3) . ?
 C3 C5 1.385(3) . ?
 C5 H5 0.9500 . ?
 C5 C6 1.385(3) . ?
 C6 C7 1.499(3) . ?
 C6 C8 1.390(3) . ?
 C8 H8 0.9500 . ?
 C9 C10 1.394(2) . ?
 C9 C15 1.395(2) . ?
 C10 H10 0.9500 . ?
 C10 C11 1.390(3) . ?
 C11 C12 1.503(3) . ?
 C11 C13 1.387(3) . ?
 C13 H13 0.9500 . ?
 C13 C14 1.395(3) . ?
 C14 C15 1.388(2) . ?
 C14 C16 1.498(3) . ?
 C15 H15 0.9500 . ?

loop_
  _geom_angle_atom_site_label_1
  _geom_angle_atom_site_label_2
  _geom_angle_atom_site_label_3
  _geom_angle
  _geom_angle_site_symmetry_1
  _geom_angle_site_symmetry_3
  _geom_angle_publ_flag
 O1 P1 C1 104.87(8) . . ?
 O1 P1 C9 105.27(8) . . ?
 O2 P1 O1 115.29(7) . . ?
 O2 P1 C1 111.63(8) . . ?
 O2 P1 C9 111.06(8) . . ?
 C1 P1 C9 108.22(8) . . ?
 P1 O1 H1 109.5 . . ?
 C2 C1 P1 121.11(14) . . ?
 C8 C1 P1 118.79(13) . . ?
 C8 C1 C2 120.09(16) . . ?
 C1 C2 H2 120.4 . . ?
 C3 C2 C1 119.26(17) . . ?
 C3 C2 H2 120.4 . . ?
 C2 C3 C4 119.57(18) . . ?
 C5 C3 C2 121.05(17) . . ?
 C5 C3 C4 119.38(17) . . ?
 F10A C4 F12A 104.0(4) . . ?
 F10A C4 C3 112.9(4) . . ?
 F10B C4 C3 107.6(3) . . ?
 F11A C4 F10A 111.5(5) . . ?
 F11A C4 F12A 105.0(3) . . ?
 F11A C4 C3 113.9(2) . . ?
 F11B C4 F10B 96.8(8) . . ?
 F11B C4 C3 115.7(8) . . ?
 F12A C4 C3 108.6(2) . . ?
 F12B C4 F10B 102.0(6) . . ?
 F12B C4 F11B 115.2(8) . . ?
 F12B C4 C3 116.1(3) . . ?
 C3 C5 H5 120.4 . . ?
 C6 C5 C3 119.23(17) . . ?
 C6 C5 H5 120.4 . . ?
 C5 C6 C7 119.62(18) . . ?
 C5 C6 C8 120.99(18) . . ?
 C8 C6 C7 119.39(19) . . ?
 F7A C7 F9A 100.2(3) . . ?
 F7A C7 C6 114.2(2) . . ?
 F7B C7 F8B 115.5(5) . . ?
 F7B C7 F9B 99.2(4) . . ?
 F7B C7 C6 116.9(3) . . ?
 F8A C7 F7A 118.4(4) . . ?
 F8A C7 F9A 101.0(3) . . ?
 F8A C7 C6 113.0(3) . . ?
 F8B C7 F9B 96.1(4) . . ?
 F8B C7 C6 116.5(3) . . ?
 F9A C7 C6 107.5(2) . . ?
 F9B C7 C6 108.1(2) . . ?
 C1 C8 H8 120.3 . . ?
 C6 C8 C1 119.38(17) . . ?
 C6 C8 H8 120.3 . . ?
 C10 C9 P1 121.01(14) . . ?
 C10 C9 C15 119.95(16) . . ?
 C15 C9 P1 119.03(13) . . ?
 C9 C10 H10 120.2 . . ?
 C11 C10 C9 119.57(17) . . ?
 C11 C10 H10 120.2 . . ?
 C10 C11 C12 119.02(18) . . ?
 C13 C11 C10 121.19(17) . . ?
 C13 C11 C12 119.79(18) . . ?
 F1 C12 F2 104.0(2) . . ?
 F1 C12 C11 112.20(19) . . ?
 F2 C12 C11 112.13(18) . . ?
 F3 C12 F1 109.4(2) . . ?
 F3 C12 F2 105.1(2) . . ?
 F3 C12 C11 113.4(2) . . ?
 C11 C13 H13 120.7 . . ?
 C11 C13 C14 118.68(17) . . ?
 C14 C13 H13 120.7 . . ?
 C13 C14 C16 120.39(17) . . ?
 C15 C14 C13 121.06(17) . . ?
 C15 C14 C16 118.55(17) . . ?
 C9 C15 H15 120.2 . . ?
 C14 C15 C9 119.55(16) . . ?
 C14 C15 H15 120.2 . . ?
 F4A C16 F5A 103.2(2) . . ?
 F4A C16 C14 112.67(18) . . ?
 F4B C16 C14 105.8(6) . . ?
 F5A C16 C14 111.95(17) . . ?
 F5B C16 F4B 100.7(10) . . ?
 F5B C16 C14 109.1(6) . . ?
 F6A C16 F4A 107.4(2) . . ?
 F6A C16 F5A 106.6(2) . . ?
 F6A C16 C14 114.32(19) . . ?
 F6B C16 F4B 117.3(11) . . ?
 F6B C16 F5B 107.4(11) . . ?
 F6B C16 C14 115.5(6) . . ?

loop_
  _geom_torsion_atom_site_label_1
  _geom_torsion_atom_site_label_2
  _geom_torsion_atom_site_label_3
  _geom_torsion_atom_site_label_4
  _geom_torsion
  _geom_torsion_site_symmetry_1
  _geom_torsion_site_symmetry_2
  _geom_torsion_site_symmetry_3
  _geom_torsion_site_symmetry_4
  _geom_torsion_publ_flag
 P1 C1 C2 C3 178.67(14) . . . . ?
 P1 C1 C8 C6 -178.18(15) . . . . ?
 P1 C9 C10 C11 -178.47(14) . . . . ?
 P1 C9 C15 C14 178.28(13) . . . . ?
 O1 P1 C1 C2 -24.37(16) . . . . ?
 O1 P1 C1 C8 154.39(14) . . . . ?
 O1 P1 C9 C10 24.66(16) . . . . ?
 O1 P1 C9 C15 -154.48(13) . . . . ?
 O2 P1 C1 C2 -149.88(14) . . . . ?
 O2 P1 C1 C8 28.88(17) . . . . ?
 O2 P1 C9 C10 150.09(14) . . . . ?
 O2 P1 C9 C15 -29.05(16) . . . . ?
 C1 P1 C9 C10 -87.05(16) . . . . ?
 C1 P1 C9 C15 93.81(15) . . . . ?
 C1 C2 C3 C4 179.24(18) . . . . ?
 C1 C2 C3 C5 -0.3(3) . . . . ?
 C2 C1 C8 C6 0.6(3) . . . . ?
 C2 C3 C4 F10A 138.6(4) . . . . ?
 C2 C3 C4 F10B 54.9(7) . . . . ?
 C2 C3 C4 F11A 10.0(5) . . . . ?
 C2 C3 C4 F11B 161.8(10) . . . . ?
 C2 C3 C4 F12A -106.6(4) . . . . ?
 C2 C3 C4 F12B -58.6(9) . . . . ?
 C2 C3 C5 C6 0.2(3) . . . . ?
 C3 C5 C6 C7 -178.6(2) . . . . ?
 C3 C5 C6 C8 0.3(3) . . . . ?
 C4 C3 C5 C6 -179.3(2) . . . . ?
 C5 C3 C4 F10A -41.8(5) . . . . ?
 C5 C3 C4 F10B -125.6(7) . . . . ?
 C5 C3 C4 F11A -170.4(4) . . . . ?
 C5 C3 C4 F11B -18.6(10) . . . . ?
 C5 C3 C4 F12A 73.0(4) . . . . ?
 C5 C3 C4 F12B 121.0(9) . . . . ?
 C5 C6 C7 F7A -161.8(4) . . . . ?
 C5 C6 C7 F7B -118.8(5) . . . . ?
 C5 C6 C7 F8A 58.9(4) . . . . ?
 C5 C6 C7 F8B 23.6(6) . . . . ?
 C5 C6 C7 F9A -51.7(3) . . . . ?
 C5 C6 C7 F9B 130.4(3) . . . . ?
 C5 C6 C8 C1 -0.7(3) . . . . ?
 C7 C6 C8 C1 178.2(2) . . . . ?
 C8 C1 C2 C3 -0.1(3) . . . . ?
 C8 C6 C7 F7A 19.2(5) . . . . ?
 C8 C6 C7 F7B 62.2(5) . . . . ?
 C8 C6 C7 F8A -120.0(4) . . . . ?
 C8 C6 C7 F8B -155.3(5) . . . . ?
 C8 C6 C7 F9A 129.4(3) . . . . ?
 C8 C6 C7 F9B -48.5(3) . . . . ?
 C9 P1 C1 C2 87.61(16) . . . . ?
 C9 P1 C1 C8 -93.63(15) . . . . ?
 C9 C10 C11 C12 -179.36(18) . . . . ?
 C9 C10 C11 C13 -0.2(3) . . . . ?
 C10 C9 C15 C14 -0.9(3) . . . . ?
 C10 C11 C12 F1 74.0(3) . . . . ?
 C10 C11 C12 F2 -42.6(3) . . . . ?
 C10 C11 C12 F3 -161.5(2) . . . . ?
 C10 C11 C13 C14 0.0(3) . . . . ?
 C11 C13 C14 C15 -0.2(3) . . . . ?
 C11 C13 C14 C16 179.51(18) . . . . ?
 C12 C11 C13 C14 179.10(18) . . . . ?
 C13 C11 C12 F1 -105.2(3) . . . . ?
 C13 C11 C12 F2 138.2(2) . . . . ?
 C13 C11 C12 F3 19.4(3) . . . . ?
 C13 C14 C15 C9 0.6(3) . . . . ?
 C13 C14 C16 F4A -124.5(2) . . . . ?
 C13 C14 C16 F4B -46.8(9) . . . . ?
 C13 C14 C16 F5A 119.7(2) . . . . ?
 C13 C14 C16 F5B 60.8(9) . . . . ?
 C13 C14 C16 F6A -1.6(3) . . . . ?
 C13 C14 C16 F6B -178.3(10) . . . . ?
 C15 C9 C10 C11 0.7(3) . . . . ?
 C15 C14 C16 F4A 55.2(3) . . . . ?
 C15 C14 C16 F4B 132.8(9) . . . . ?
 C15 C14 C16 F5A -60.6(3) . . . . ?
 C15 C14 C16 F5B -119.6(9) . . . . ?
 C15 C14 C16 F6A 178.1(2) . . . . ?
 C15 C14 C16 F6B 1.4(10) . . . . ?
 C16 C14 C15 C9 -179.06(17) . . . . ?

_shelx_res_file
;
TITL jjw1773_a.res in P2(1)/n
    jjw1773.res
    created by SHELXL-2018/3 at 12:28:04 on 30-Jul-2024
REM Old TITL jjw1773 in P2(1)/n
REM SHELXT solution in P2(1)/n: R1 0.254, Rweak 0.030, Alpha 0.064
REM <I/s> 0.541 for 319 systematic absences, Orientation as input
REM Formula found by SHELXT: C20 F11 P
CELL 0.71073 16.0174 6.8698 16.2295 90 91.72 90
ZERR 4 0.0003 0.0001 0.0003 0 0.002 0
LATT 1
SYMM 0.5-X,0.5+Y,0.5-Z
SFAC C H F O P
UNIT 64 28 48 8 4
RIGU F7A > F9B C7
SADI F10A C4 F11B C4
SADI C4 F12A C4 F12B
SADI C4 F11A C4 F10B
RIGU F10A > F12B C4
SIMU F10A > F12B C4
SADI F4A C16 F4B C16
SADI F5A C16 F6B C16
SADI F6A C16 F5B C16
RIGU F4A > F6B C16
SIMU 0.01 0.01 2 F4A > F6B C16
SIMU 0.01 0.01 2 F7A > F9B C7
SIMU 0.01 0.01 3 F1 F2 F3 C12

L.S. 20 0 0
PLAN  5
SIZE 0.088 0.121 0.24
TEMP -173
CONF
BOND
list 4
MORE -1
BOND $H
fmap 2 53
acta
REM <olex2.extras>
REM <HklSrc "%.\\jjw1773.hkl">
REM </olex2.extras>

WGHT    0.071700    2.208300
FVAR       0.32488   0.56561   0.67210   0.87155
P1    5    0.336860    0.247650    0.290334    11.00000    0.01329    0.01361 =
         0.01583   -0.00018   -0.00044   -0.00032
F1    3    0.525748    0.270291    0.591884    11.00000    0.03689    0.10912 =
         0.10658    0.07107   -0.03679   -0.02338
F2    3    0.440402    0.040644    0.596892    11.00000    0.06437    0.03479 =
         0.03940    0.00888   -0.01877    0.00744
F3    3    0.424400    0.280103    0.675591    11.00000    0.12736    0.07704 =
         0.02162   -0.00772   -0.02174    0.05150
PART 1
F4A   3    0.166354    0.737327    0.487916    41.00000    0.02487    0.04131 =
         0.09687   -0.02354    0.00015    0.00808
PART 2
F4B   3    0.206969    0.719243    0.577001   -41.00000    0.05471    0.04195 =
         0.04489   -0.00825    0.02512    0.02067
PART 1
F5A   3    0.269187    0.913788    0.464500    41.00000    0.06930    0.02317 =
         0.08732    0.00781    0.04612    0.01020
PART 2
F5B   3    0.296390    0.900674    0.535613   -41.00000    0.05507    0.03153 =
         0.07340   -0.02226    0.01397    0.00513
PART 1
F6A   3    0.250305    0.815477    0.586614    41.00000    0.09767    0.07912 =
         0.03106   -0.02582   -0.01126    0.05400
PART 2
F6B   3    0.204216    0.825490    0.449913   -41.00000    0.05902    0.04549 =
         0.05552   -0.00348   -0.00264    0.02874
PART 1
F7A   3    0.392431    0.866860    0.109212    21.00000    0.05151    0.06840 =
         0.09719    0.06034    0.04465    0.03511
PART 2
F7B   3    0.436699    0.918864    0.125396   -21.00000    0.12997    0.02178 =
         0.04241   -0.00362   -0.00674    0.01370
PART 1
F8A   3    0.468077    0.739537    0.014778    21.00000    0.13025    0.03671 =
         0.01918    0.00521   -0.00546   -0.00046
PART 2
F8B   3    0.503772    0.791628    0.028015   -21.00000    0.06216    0.07044 =
         0.07470    0.04902    0.04546    0.02685
PART 1
F9A   3    0.521667    0.907876    0.109361    21.00000    0.07587    0.02603 =
         0.07595    0.01827   -0.01299   -0.01284
PART 2
F9B   3    0.377368    0.736175    0.039545   -21.00000    0.06561    0.04570 =
         0.06134    0.03201   -0.02736   -0.00838
PART 1
F10A  3    0.681822    0.239368    0.121038    31.00000    0.03743    0.10270 =
         0.03402   -0.00475    0.01169    0.03174
PART 2
F10B  3    0.638050    0.044271    0.169453   -31.00000    0.03684    0.04183 =
         0.12911   -0.00780   -0.00485    0.02098
PART 1
F11A  3    0.651084    0.078223    0.227831    31.00000    0.02634    0.07129 =
         0.11937    0.05654    0.02159    0.02151
PART 2
F11B  3    0.697106    0.293101    0.132651   -31.00000    0.04524    0.08361 =
         0.08577    0.05578    0.04610    0.03359
PART 1
F12A  3    0.702964    0.361360    0.238870    31.00000    0.02232    0.09454 =
         0.07326   -0.02842   -0.01248    0.00236
PART 2
F12B  3    0.684207    0.231879    0.261528   -31.00000    0.04160    0.12586 =
         0.03743   -0.01843   -0.01360    0.04269
PART 0
O1    4    0.358153    0.027619    0.299821    11.00000    0.01795    0.01534 =
         0.02806    0.00034   -0.00413   -0.00032
AFIX 147
H1    2    0.317724   -0.039378    0.281771    11.00000   -1.50000
AFIX   0
O2    4    0.254587    0.291066    0.249229    11.00000    0.01583    0.01840 =
         0.01986   -0.00012   -0.00215    0.00088
C1    1    0.421633    0.348091    0.234279    11.00000    0.01750    0.01887 =
         0.01509   -0.00222    0.00201   -0.00113
C2    1    0.500179    0.259004    0.235784    11.00000    0.01856    0.02189 =
         0.01672    0.00051    0.00063    0.00050
AFIX  43
H2    2    0.510050    0.144869    0.267660    11.00000   -1.20000
AFIX   0
C3    1    0.563612    0.339299    0.190138    11.00000    0.01735    0.02903 =
         0.02033   -0.00080    0.00314    0.00049
C4    1    0.648796    0.245505    0.192282    11.00000    0.01900    0.04829 =
         0.03184    0.00788    0.00567    0.00618
C5    1    0.550062    0.505046    0.143017    11.00000    0.02331    0.02883 =
         0.02219   -0.00033    0.00865   -0.00207
AFIX  43
H5    2    0.593797    0.558494    0.111861    11.00000   -1.20000
AFIX   0
C6    1    0.472028    0.591944    0.141847    11.00000    0.02793    0.02090 =
         0.02235    0.00270    0.00832    0.00210
C7    1    0.456218    0.768786    0.089553    11.00000    0.05164    0.02943 =
         0.03589    0.01187    0.02346    0.00958
C8    1    0.407569    0.515770    0.187428    11.00000    0.02173    0.01981 =
         0.01962    0.00026    0.00543    0.00240
AFIX  43
H8    2    0.354445    0.577345    0.186672    11.00000   -1.20000
AFIX   0
C9    1    0.342271    0.344674    0.393421    11.00000    0.01475    0.01787 =
         0.01505    0.00177    0.00151   -0.00175
C10   1    0.390924    0.255143    0.455216    11.00000    0.01819    0.01893 =
         0.01929    0.00038   -0.00046    0.00036
AFIX  43
H10   2    0.423010    0.142978    0.443118    11.00000   -1.20000
AFIX   0
C11   1    0.392170    0.331079    0.534631    11.00000    0.02240    0.02477 =
         0.01884    0.00230   -0.00201   -0.00158
C12   1    0.445589    0.234403    0.600437    11.00000    0.03477    0.03388 =
         0.02542    0.00379   -0.01025    0.00060
C13   1    0.346034    0.495018    0.553609    11.00000    0.02333    0.02647 =
         0.01719   -0.00070    0.00216   -0.00353
AFIX  43
H13   2    0.347199    0.545944    0.608053    11.00000   -1.20000
AFIX   0
C14   1    0.297870    0.583679    0.491151    11.00000    0.01996    0.02093 =
         0.01885   -0.00177    0.00464    0.00013
C15   1    0.295953    0.510580    0.411369    11.00000    0.01774    0.02013 =
         0.01627    0.00095    0.00251   -0.00074
AFIX  43
H15   2    0.263333    0.573078    0.369281    11.00000   -1.20000
AFIX   0
C16   1    0.246569    0.760119    0.509182    11.00000    0.02947    0.02634 =
         0.02457   -0.00469    0.00475    0.00451
HKLF 4


REM  jjw1773_a.res in P2(1)/n
REM wR2 = 0.1639, GooF = S = 1.032, Restrained GooF = 1.207 for all data
REM R1 = 0.0592 for 4721 Fo > 4sig(Fo) and 0.0769 for all 6030 data
REM 365 parameters refined using 366 restraints

END

WGHT      0.0720      2.2048

REM Highest difference peak  0.923,  deepest hole -0.591,  1-sigma level  0.082
Q1    1   0.4166  0.7390  0.0197  11.00000  0.05    0.92
Q2    1   0.1799  0.7176  0.5382  11.00000  0.05    0.86
Q3    1   0.5188  0.8699  0.0664  11.00000  0.05    0.83
Q4    1   0.4810  0.9187  0.1225  11.00000  0.05    0.78
Q5    1   0.3781  0.7898  0.0774  11.00000  0.05    0.73
;
_shelx_res_checksum                26360
_shelx_hkl_file
;
   0   0  -2    1.75    0.18
   0   0   2    2.02    0.22
   0   0  -3   -0.03    0.15
   0   0  -3    0.08    0.11
   0   0   3    0.01    0.16
   0   0  -3    1.31    0.28
   0   0  -4  223.28    3.50
   0   0  -4  220.80    2.73
   0   0   4  221.72    3.16
   0   0  -4  220.33    3.15
   0   0  -5    0.26    0.27
   0   0  -5    0.21    0.22
   0   0  -5   -0.10    0.15
   0   0   5    0.27    0.20
   0   0  -6  516.83    6.60
   0   0   6  522.73    5.94
   0   0  -6  509.45    5.12
   0   0  -6  505.49    5.91
   0   0  -7   -0.15    0.26
   0   0  -7   -0.06    0.25
   0   0  -7    0.01    0.21
   0   0   7   -0.16    0.21
   0   0  -8  176.05    4.48
   0   0  -8  167.76    4.01
   0   0   8  177.32    3.99
   0   0  -8  162.95    3.40
   0   0  -9    0.23    0.33
   0   0   9   -0.01    0.27
   0   0  -9    0.32    0.21
   0   0 -10  475.83    8.30
   0   0  10  486.17    4.90
   0   0  10  478.49    7.45
   0   0 -10  491.05    6.70
   0   0 -10  485.86    7.69
   0   0  11    0.57    0.47
   0   0  11    0.08    0.19
   0   0 -11    0.31    0.45
   0   0 -11   -0.11    0.31
   0   0  12    3.10    0.83
   0   0  12    3.23    0.51
   0   0 -12    3.42    0.67
   0   0 -12    2.60    0.67
   0   0  13    1.23    0.66
   0   0  13    1.06    0.42
   0   0 -13    0.35    0.33
   0   0 -13   -0.03    0.43
   0   0  14   62.39    3.84
   0   0  14   54.76    1.90
   0   0 -14   54.78    2.82
   0   0 -14   54.39    3.19
   0   0  15    0.70    0.62
   0   0  15    0.48    0.30
   0   0 -15    0.86    0.60
   0   0 -15    0.32    0.42
   0   0  16    2.10    0.97
   0   0 -16    2.68    0.95
   0   0 -16    1.63    0.62
   0   0  17    0.63    0.70
   0   0 -17    0.63    0.57
   0   0  18   29.00    3.01
   0   0 -18   29.68    2.88
   0   0  19    0.63    0.73
   0   0 -19   -0.55    0.78
   0   0 -20   68.62    4.59
   0   0  21    1.10    0.75
   0   0 -21    0.96    0.61
   0   0  22    7.83    1.44
   0   0 -22    8.22    1.85
   0   0  23    0.98    0.72
   0   0 -23    1.50    1.11
   0   0  24    4.95    1.40
   0   0 -24    4.03    1.63
   0   1   0    0.16    0.12
   0   1   0    0.14    0.12
   0  -1   0    0.03    0.10
   0   1   1    7.73    0.52
   0   1  -1    8.57    0.49
   0  -1  -1    7.62    0.50
   0   1   1    7.30    0.49
   0  -1   1    7.34    0.48
   0   1   2    4.82    0.40
   0  -1  -2    4.78    0.42
   0   1   2    4.81    0.43
   0  -1   2    4.46    0.37
   0  -1  -2    5.09    0.40
   0   1  -2    4.98    0.40
   0   1   3  352.69    3.74
   0   1   3  350.68    3.89
   0  -1  -3  351.85    3.64
   0  -1  -3  354.69    3.87
   0   1  -3  359.95    3.88
   0  -1   3  361.71    3.92
   0  -1  -3  366.48    3.32
   0   1   3  353.01    3.35
   0  -1   3  365.32    4.03
   0   1   4  376.26    4.67
   0  -1  -4  380.52    4.61
   0   1   4  379.44    4.06
   0  -1   4  388.14    4.68
   0  -1  -4  375.78    3.90
   0   1  -4  379.64    4.61
   0   1   4  378.91    3.82
   0  -1   4  392.66    4.58
   0  -1   4  380.53    4.55
   0  -1   5  303.77    4.67
   0  -1  -5  297.13    4.55
   0   1   5  286.97    4.57
   0   1  -5  300.03    4.59
   0   1   5  296.78    3.77
   0   1   5  297.41    3.72
   0   1  -5  291.13    4.39
   0  -1   5  306.09    4.37
   0  -1   5  298.15    4.19
   0  -1  -6   22.68    1.41
   0   1  -6   21.16    1.36
   0   1   6   22.37    1.10
   0   1   6   21.16    1.37
   0  -1   6   21.28    1.39
   0   1   6   22.52    1.15
   0   1  -6   20.44    1.29
   0  -1  -6   21.84    1.31
   0  -1   6   23.09    1.32
   0  -1   6   22.61    1.23
   0  -1   7   70.43    2.67
   0   1  -7   69.09    2.62
   0   1   7   69.06    2.66
   0   1   7   69.08    1.99
   0  -1  -7   73.70    2.70
   0   1   7   69.53    2.13
   0  -1   7   72.58    2.27
   0  -1   7   71.78    2.45
   0  -1  -7   70.45    2.48
   0   1  -7   70.00    2.55
   0   1  -8   68.44    2.82
   0   1   8   66.00    2.04
   0  -1  -8   66.98    2.78
   0  -1   8   66.40    2.79
   0  -1   8   70.66    2.37
   0   1  -8   68.98    2.68
   0  -1   8   69.57    2.56
   0  -1   9    8.13    1.07
   0  -1  -9    8.29    1.05
   0   1  -9    7.39    1.01
   0   1   9    8.31    0.76
   0  -1   9    7.94    0.93
   0   1 -10   40.43    2.43
   0   1  10   37.39    2.39
   0  -1  10   39.21    2.44
   0  -1 -10   37.80    2.40
   0   1  10   37.16    1.65
   0  -1 -10   34.75    2.09
   0   1 -10   41.25    2.33
   0  -1  10   35.40    2.04
   0   1  11   -0.21    0.42
   0  -1  11   -0.13    0.35
   0   1  11    0.32    0.29
   0   1 -11    0.14    0.35
   0  -1 -11    0.00    0.40
   0  -1 -11    0.29    0.24
   0  -1  12    1.51    0.69
   0   1  12    0.93    0.46
   0   1  12    1.31    0.41
   0   1 -12    0.50    0.37
   0  -1 -12    1.49    0.60
   0  -1 -12    2.39    0.55
   0  -1  13    1.68    0.70
   0   1  13    1.43    0.64
   0   1  13    1.17    0.34
   0  -1 -13    0.90    0.39
   0  -1 -13    1.94    0.70
   0   1 -13    1.46    0.74
   0   1  14    2.73    0.54
   0  -1  14    1.96    0.82
   0   1  14    2.54    0.91
   0   1  14    2.14    0.62
   0  -1 -14    3.04    0.83
   0   1 -14    3.31    0.88
   0  -1 -14    3.08    0.68
   0  -1  15    6.04    0.58
   0   1  15    6.37    0.84
   0   1  15    6.83    1.34
   0  -1  15    6.48    1.36
   0   1  15    5.94    0.98
   0  -1 -15    5.09    0.88
   0  -1 -15    5.32    1.07
   0   1 -15    4.66    1.05
   0  -1  16  167.46    6.68
   0   1  16  162.89    6.60
   0   1  16  155.07    5.12
   0   1 -16  168.32    6.24
   0  -1 -16  166.10    6.05
   0  -1 -16  163.09    4.98
   0  -1  17   26.72    2.76
   0   1  17   19.02    2.35
   0   1  17   24.14    2.12
   0  -1 -17   22.84    1.96
   0   1 -17   22.49    2.41
   0  -1 -17   23.03    2.42
   0  -1  18  104.55    5.74
   0   1  18  106.05    5.74
   0   1  18   99.87    4.46
   0  -1 -18  103.28    4.39
   0  -1 -18  107.53    5.31
   0   1 -18  102.29    5.25
   0   1  19   14.83    2.25
   0  -1  19   13.52    2.17
   0   1  19   15.56    1.85
   0   1 -19   14.81    2.11
   0  -1 -19   16.35    1.78
   0  -1 -19   14.65    2.16
   0   1  20   62.38    3.79
   0  -1 -20   65.36    4.52
   0   1 -20   64.18    4.50
   0   1  21   13.45    1.90
   0   1 -21   14.04    2.19
   0  -1 -21   12.89    2.32
   0   1  22    8.16    1.53
   0  -1 -22    7.68    1.87
   0   1  23    5.35    1.41
   0  -1 -23    4.75    1.46
   0  -2   0 3476.48   13.31
   0   2   0 3482.40   13.45
   0   2   0 3499.12   14.99
   0  -2   1  147.12    3.01
   0  -2  -1  148.27    2.86
   0  -2   1  154.08    2.80
   0   2  -1  152.29    2.82
   0   2   1  147.13    2.90
   0   2   1  152.59    3.19
   0   2  -2    5.56    0.39
   0  -2   2    5.17    0.58
   0  -2   2    5.59    0.40
   0   2   2    5.77    0.66
   0   2   2    5.32    0.41
   0  -2  -2    5.31    0.39
   0   2  -2    5.61    0.58
   0   2   2    5.52    0.61
   0  -2  -2    5.27    0.59
   0   2   3   10.66    0.89
   0  -2  -3   10.59    0.88
   0   2   3   10.18    0.69
   0  -2  -3   10.02    0.65
   0  -2   3   10.73    0.69
   0   2  -3   12.44    0.72
   0  -2  -3   10.44    0.89
   0  -2   3   10.47    0.82
   0   2  -4 1034.19    7.51
   0  -2  -4  986.47    8.37
   0  -2  -4 1020.45    7.48
   0  -2   4 1009.17    7.56
   0   2   4 1014.16    8.73
   0   2   4 1010.72    7.65
   0  -2  -4 1024.79    7.23
   0  -2  -5   81.42    2.44
   0  -2   5   83.59    2.45
   0   2   5   82.71    2.58
   0   2   5   83.66    2.47
   0  -2  -5   82.95    2.41
   0   2  -5   81.32    2.37
   0  -2  -5   81.47    2.13
   0  -2   5   84.53    2.63
   0   2   6   82.46    2.70
   0  -2  -6   82.77    2.65
   0   2  -6   81.64    2.62
   0  -2   6   84.06    2.72
   0  -2  -6   80.55    2.47
   0   2   6   80.46    2.62
   0  -2  -6   83.09    2.25
   0  -2   6   83.62    2.79
   0  -2   6   81.73    2.78
   0   2  -7  338.10    5.80
   0   2   7  338.02    5.92
   0   2   7  335.05    5.45
   0  -2   7  335.45    5.85
   0  -2  -7  344.10    5.84
   0  -2  -7  325.14    5.06
   0  -2   7  352.59    6.00
   0  -2   7  355.63    6.09
   0  -2   8   76.23    3.00
   0  -2  -8   71.49    2.86
   0   2  -8   73.88    2.93
   0   2   8   67.46    2.51
   0   2   8   72.57    2.45
   0  -2   8   74.09    2.87
   0  -2   8   72.65    2.78
   0  -2  -9    7.33    1.00
   0   2   9    6.91    0.85
   0   2  -9    6.79    0.96
   0   2   9    7.55    1.06
   0  -2   9    6.65    0.96
   0   2   9    7.74    0.88
   0  -2   9    7.57    0.96
   0  -2  -9    6.88    0.95
   0  -2   9    8.48    1.03
   0  -2  10   48.40    2.72
   0   2  10   47.68    2.73
   0   2  10   49.24    2.27
   0   2 -10   51.89    2.76
   0   2  10   48.01    2.21
   0  -2  10   49.10    2.41
   0  -2 -10   48.74    2.56
   0  -2  10   49.11    2.52
   0   2  11    3.51    0.65
   0  -2  11    5.57    1.09
   0   2  11    4.77    1.00
   0   2  11    3.71    0.68
   0  -2 -11    3.40    0.81
   0   2  12   10.59    1.13
   0   2  12    9.26    1.37
   0  -2  12    8.06    1.29
   0   2  12    9.32    1.10
   0  -2 -12    9.43    1.32
   0   2  13   10.31    1.14
   0  -2  13   13.56    1.74
   0   2  13   11.60    1.59
   0   2  13   10.51    1.19
   0  -2 -13   10.27    1.39
   0   2  14   12.21    1.27
   0  -2  14   16.36    1.98
   0   2  14   13.68    1.80
   0   2  14   15.26    1.51
   0  -2 -14   14.72    1.70
   0  -2  15   52.66    3.61
   0   2  15   51.69    2.59
   0   2  15   51.11    3.59
   0   2  15   50.97    2.86
   0  -2 -15   54.63    3.38
   0  -2 -15   50.25    2.60
   0  -2  16    7.15    0.66
   0   2  16   10.11    1.68
   0  -2  16    6.14    1.30
   0   2  16    8.77    1.27
   0  -2 -16    8.87    1.49
   0  -2 -16    7.13    1.07
   0   2  17    5.97    1.37
   0  -2  17    7.33    1.50
   0   2  17    4.46    0.96
   0  -2 -17    5.02    0.90
   0  -2 -17    5.40    1.24
   0   2  18    1.50    0.62
   0  -2  18    0.19    0.52
   0   2  18    0.25    0.47
   0  -2 -18    1.26    0.82
   0  -2 -18    0.57    0.51
   0   2  19   -0.11    0.42
   0  -2 -19    0.74    0.50
   0  -2 -19    0.23    0.62
   0   2  20    0.25    0.55
   0  -2 -20    0.32    0.65
   0  -2 -20    0.38    0.59
   0   2  21    3.50    1.00
   0  -2 -21    3.03    1.16
   0  -2 -22   14.08    2.38
   0  -2 -23    1.90    1.14
   0   3   0   -0.03    0.28
   0  -3   0    0.05    0.20
   0   3   0    0.03    0.22
   0  -3   1   57.02    2.31
   0   3  -1   61.28    2.24
   0  -3   1   58.71    2.10
   0   3   1   60.34    2.26
   0  -3  -1   60.67    2.21
   0   3   1   62.34    2.51
   0  -3   2   90.34    2.89
   0   3  -2   93.27    2.75
   0  -3  -2   94.11    2.85
   0   3   2   95.88    2.91
   0   3   2   97.88    3.19
   0  -3  -3   73.57    2.73
   0   3   3   68.20    1.68
   0  -3   3   70.35    2.54
   0   3  -3   73.20    2.49
   0  -3  -3   72.93    2.62
   0   3   3   72.21    2.78
   0  -3   4  112.66    2.48
   0   3   4  118.37    3.61
   0   3   4  116.32    2.59
   0  -3  -4  116.00    3.45
   0   3  -4  118.64    2.49
   0  -3  -4  122.33    2.56
   0  -3  -4  117.92    3.47
   0   3  -4  118.79    3.29
   0  -3   4  113.12    3.23
   0   3  -5    4.17    0.55
   0  -3  -5    3.93    0.68
   0   3   5    4.61    0.77
   0  -3  -5    5.53    0.65
   0  -3   5    5.46    0.75
   0   3   5    5.12    0.62
   0  -3   5    5.33    0.64
   0  -3  -5    4.63    0.60
   0  -3  -5    4.45    0.72
   0  -3  -6  933.46    8.83
   0  -3   6  929.39    8.95
   0   3   6  920.20    9.03
   0   3   6  934.71   10.46
   0  -3  -6  930.61    9.96
   0   3  -6  927.63    8.74
   0  -3  -6  931.05    8.48
   0  -3  -6  891.61   10.59
   0  -3   6  911.65    9.19
   0   3   7   76.96    3.06
   0  -3  -7   73.91    2.70
   0  -3  -7   76.51    2.91
   0  -3   7   75.19    2.77
   0   3  -7   77.52    2.76
   0   3   7   77.93    2.87
   0  -3  -7   77.96    3.24
   0  -3  -7   75.65    2.48
   0  -3   7   79.00    3.11
   0  -3   7   74.00    2.63
   0  -3   8    4.64    0.77
   0   3   8    4.25    0.78
   0  -3   8    4.60    0.72
   0  -3  -8    5.13    0.80
   0  -3  -8    4.56    0.75
   0   3  -8    3.74    0.70
   0  -3   8    4.10    0.86
   0  -3   8    4.19    0.76
   0   3   9    5.86    0.97
   0  -3   9    4.71    0.84
   0  -3  -9    4.92    0.82
   0   3  -9    5.02    0.85
   0  -3   9    5.18    0.72
   0   3   9    4.38    0.83
   0  -3  -9    4.21    0.77
   0  -3  10   72.80    3.34
   0   3  10   70.85    3.35
   0   3  10   65.28    3.01
   0  -3  10   67.80    2.58
   0   3  11   26.28    1.96
   0   3  11   28.91    2.26
   0  -3  11   26.14    2.14
   0  -3  11   27.03    1.62
   0  -3 -11   25.56    2.07
   0  -3  12    3.31    0.93
   0   3  12    2.93    0.83
   0  -3  12    3.27    0.69
   0  -3 -12    1.98    0.78
   0   3  13   77.86    4.08
   0  -3  13   77.56    4.03
   0  -3  13   70.21    2.60
   0  -3 -13   75.86    3.82
   0   3  14   32.41    2.76
   0  -3  14   34.87    2.85
   0  -3 -14   31.91    2.55
   0  -3  14   33.64    1.80
   0  -3  15    1.57    0.80
   0   3  15   -0.06    0.47
   0  -3  15    1.70    0.43
   0  -3 -15    1.06    0.68
   0   3  16   43.70    3.50
   0  -3  16   46.20    3.56
   0  -3 -16   43.09    3.25
   0  -3 -17    5.02    0.90
   0  -3 -17    5.08    1.21
   0  -3 -18   44.01    3.52
   0  -3 -18   50.44    2.93
   0  -3 -19    3.14    1.15
   0  -3 -19    3.13    0.91
   0  -3 -20   33.62    3.37
   0  -3 -21    3.37    1.23
   0  -3 -22    3.05    1.27
   0  -4   0 1775.87   15.12
   0   4   0 1801.54   14.10
   0  -4   0 1809.29   13.73
   0  -4   1  123.31    3.96
   0   4  -1  120.36    3.64
   0   4   1  123.91    3.75
   0  -4  -1  122.11    3.63
   0  -4   1  125.05    3.59
   0   4   1  127.28    4.20
   0   4   2    3.29    0.76
   0  -4   2    3.54    0.73
   0   4   2    3.68    0.69
   0  -4  -2    4.22    0.72
   0   4  -2    4.10    0.74
   0  -4  -3  306.56    6.41
   0  -4  -3  300.23    3.06
   0   4  -3  302.63    3.00
   0  -4  -3  302.94    6.00
   0   4   3  306.55    6.11
   0   4  -3  300.60    5.83
   0   4   3  313.09    6.72
   0  -4  -4   85.09    3.41
   0   4  -4   86.03    3.18
   0  -4  -4   84.11    3.29
   0   4   4   81.97    3.49
   0  -4  -5   15.74    1.52
   0   4  -5   16.30    1.43
   0  -4  -5   15.65    1.48
   0  -4  -6    3.56    0.77
   0   4  -6    3.34    0.73
   0   4   7    1.33    0.41
   0  -4  -7    1.99    0.60
   0  -4  -8   99.17    3.82
   0   4   9    1.84    0.59
   0  -4  -9    2.64    0.70
   0  -4 -10  190.67    5.41
   0   4  10  190.44    5.45
   0   4  11   25.56    2.12
   0   4  12    5.63    1.13
   0   4  13    0.09    0.46
   0  -4 -13    0.46    0.59
   0  -4 -14   11.54    1.66
   0  -4 -15    0.76    0.59
   0  -4 -16    8.73    1.58
   0  -4 -17   18.17    2.28
   0  -4 -18    6.81    1.52
   0  -4 -19    5.06    1.39
   0  -4 -20   18.69    2.62
   0  -4 -21   12.27    2.20
   0  -5   0    1.20    0.65
   0   5   0    0.86    0.51
   0  -5   1    5.11    0.97
   0  -5  -1    5.26    0.97
   0   5  -1    4.61    0.86
   0   5   1    6.66    1.05
   0  -5   2    2.83    0.74
   0  -5  -2    2.41    0.70
   0   5  -2    2.05    0.61
   0   5   2    2.29    0.66
   0  -5   3   67.78    3.34
   0  -5  -3   60.74    3.23
   0   5  -3   65.28    3.06
   0   5   3   64.29    3.17
   0  -5   4  149.61    4.90
   0  -5  -4  150.47    5.11
   0   5  -4  139.63    4.54
   0   5  -4  140.08    2.07
   0  -5  -4  140.83    2.20
   0  -5   5    5.53    1.01
   0  -5  -5    4.04    0.88
   0   5  -5    3.27    0.76
   0  -5  -5    3.37    0.46
   0   5  -5    3.45    0.47
   0  -5   6  257.48    6.44
   0  -5  -6  268.63    6.92
   0   5  -6  255.61    6.38
   0  -5  -7    2.79    0.78
   0  -5   7    1.63    0.58
   0  -5  -7    0.92    0.47
   0   5  -7    1.28    0.51
   0  -5  -8    7.24    1.22
   0  -5   8    5.06    0.97
   0   5  -8    5.96    1.04
   0  -5  -8    6.29    0.94
   0  -5   9   72.89    3.43
   0  -5  -9   68.99    3.60
   0   5  -9   68.62    3.60
   0  -5 -10   56.66    3.31
   0  -5  10   60.37    3.13
   0   5 -10   58.25    3.42
   0  -5  11    4.14    0.88
   0  -5  12    7.90    1.14
   0  -5  13   -0.03    0.45
   0  -5  14   31.25    2.22
   0  -5 -14   30.60    2.86
   0  -5 -15   13.50    1.98
   0  -5 -16   38.32    3.41
   0  -5 -17   -0.52    0.62
   0  -5 -18    8.71    1.80
   0  -5 -19    0.91    0.85
   0  -5 -20    1.34    1.14
   0  -6   0  299.76    7.85
   0   6   0  292.08    7.22
   0  -6  -1   15.20    1.82
   0  -6   1   14.14    1.72
   0   6  -1   13.38    1.58
   0   6   1   13.45    1.60
   0  -6   2    6.42    1.18
   0  -6  -2    7.79    1.34
   0   6  -2    6.42    1.10
   0   6   2    7.05    1.23
   0  -6   3    3.55    0.93
   0  -6  -3    4.75    1.10
   0   6  -3    3.28    0.87
   0   6   3    4.68    1.02
   0  -6   4   76.18    3.92
   0  -6  -4   78.04    4.10
   0   6  -4   76.70    3.74
   0  -6   5   17.22    1.90
   0  -6  -5   18.43    2.05
   0   6  -5   16.44    1.77
   0  -6  -5   14.51    0.56
   0  -6  -5   13.47    0.55
   0  -6  -6   18.36    2.05
   0  -6   6   20.40    2.07
   0   6  -6   18.61    1.93
   0   6  -6   17.96    0.95
   0  -6  -6   18.31    1.00
   0  -6   7   39.87    2.87
   0  -6  -7   36.27    2.86
   0   6  -7   38.39    2.82
   0  -6  -7   35.90    1.67
   0   6  -7   36.81    1.64
   0  -6  -8   36.40    2.88
   0  -6   8   38.02    2.80
   0   6  -8   34.17    2.70
   0  -6  -9   21.49    2.25
   0  -6   9   22.47    2.18
   0   6  -9   18.28    2.04
   0  -6 -10   33.63    2.85
   0  -6  10   32.49    2.58
   0   6 -10   29.24    2.63
   0  -6 -11   24.55    2.44
   0  -6  11   23.40    2.20
   0   6 -11   26.17    2.54
   0  -6  12   26.87    2.32
   0   6 -12   25.46    2.60
   0  -6  13    3.39    0.90
   0   6 -13    1.85    0.99
   0  -6  14   40.09    2.78
   0   6 -14   38.04    3.34
   0   6 -15    0.57    0.60
   0  -6 -15    0.81    0.83
   0   6 -16    2.36    1.16
   0  -6 -16    3.03    1.02
   0   6 -17    0.73    0.94
   0  -6 -17    0.65    0.65
   0  -6 -18    7.23    1.77
   0  -7   0   10.50    1.74
   0   7   0    8.60    1.49
   0  -7  -1    2.60    0.90
   0  -7   1    2.39    0.92
   0   7   1    2.83    0.90
   0   7  -1    2.82    0.93
   0  -7  -2   34.04    2.96
   0  -7   2   27.95    2.65
   0   7   2   28.44    2.56
   0   7  -2   26.37    2.43
   0  -7  -3   26.37    2.61
   0  -7   3   23.80    2.45
   0   7  -3   23.84    2.30
   0  -7   4    0.20    0.62
   0  -7  -4   -0.13    0.46
   0   7  -4   -0.49    0.70
   0  -7   5   23.24    2.44
   0  -7  -5   24.00    2.52
   0   7  -5   21.36    2.24
   0  -7  -6   17.03    2.16
   0  -7   6   15.67    2.04
   0   7  -6   18.63    2.10
   0  -7  -7    0.92    0.56
   0  -7   7    0.83    0.46
   0   7  -7    1.34    0.61
   0  -7  -8    3.26    1.04
   0  -7   8    1.63    0.73
   0   7  -8    2.62    0.99
   0  -7   9    0.67    0.56
   0  -7  -9    0.47    0.54
   0   7  -9   -0.02    0.54
   0  -7  10   19.95    2.20
   0  -7 -10   19.98    2.44
   0   7 -10   16.69    2.17
   0  -7  11    2.02    0.89
   0  -7 -11    0.98    0.75
   0   7 -11    1.39    0.69
   0  -7  12    2.01    0.89
   0   7 -12    2.45    0.98
   0  -7  13    1.98    0.87
   0   7 -13    1.44    0.97
   0   7 -14    1.15    0.76
   0   7 -15    5.11    1.42
   0  -7 -15    5.95    1.69
   0   7 -16    8.26    1.72
   0  -7 -16    7.03    1.70
   0   7 -17    2.49    0.74
   0  -8   0  157.05    6.87
   0   8   0  152.99    6.38
   0  -8   1    2.46    1.08
   0  -8  -1    4.09    1.28
   0   8  -1    4.17    1.17
   0   8   1    2.97    0.97
   0  -8   2    8.51    1.67
   0  -8  -2   10.21    1.87
   0   8  -2    9.33    1.61
   0  -8   3    0.42    0.67
   0  -8  -3    1.13    0.81
   0   8  -3    0.50    0.54
   0  -8  -4   11.47    1.95
   0  -8   4   14.20    2.05
   0   8  -4   12.47    1.91
   0  -8   5    8.27    1.62
   0  -8  -5    5.19    1.35
   0   8  -5    7.17    1.40
   0  -8   6    0.45    0.58
   0  -8  -6    1.56    0.89
   0   8  -6    0.34    0.59
   0  -8   7    1.04    0.56
   0  -8  -7    0.95    0.80
   0   8  -7    1.41    0.87
   0  -8  -8   18.58    2.53
   0  -8   8   22.05    2.60
   0   8  -8   21.08    2.55
   0  -8   9   -0.04    0.73
   0  -8  -9   -0.64    0.95
   0   8  -9    0.43    0.57
   0  -8  10   19.77    2.47
   0  -8 -10   14.88    2.28
   0   8 -10   16.31    2.32
   0  -8  11   12.63    2.15
   0   8 -11    1.41    1.10
   0  -8  12   11.73    1.90
   0   8 -12   11.77    2.08
   0   8 -13    1.79    1.50
   0   8 -14   13.65    2.14
   0   8 -15    5.30    1.55
   0  -9   0   -0.31    0.95
   0   9   0   -0.03    0.76
   0  -9   1    2.14    0.99
   0  -9  -1   -0.64    0.92
   0   9  -1    1.05    0.98
   0  -9  -2    1.26    1.02
   0   9  -2    2.56    1.08
   0  -9   3    0.67    0.71
   0  -9  -3    0.28    0.65
   0   9  -3   -0.02    0.64
   0  -9   4   11.65    2.11
   0  -9  -4   12.14    2.21
   0   9  -4   14.19    2.26
   0  -9   5    3.35    1.17
   0  -9  -5    5.35    1.63
   0   9  -5    2.86    1.06
   0  -9   6   76.69    5.18
   0  -9  -6   73.55    5.27
   0   9  -6   68.87    4.73
   0  -9   7    4.65    1.30
   0  -9  -7    3.03    1.46
   0   9  -7    5.47    1.45
   0  -9  -8   -1.23    1.10
   0  -9   8   -0.76    0.88
   0   9  -8    2.45    1.26
   0  -9  -9    0.12    0.73
   0  -9   9    0.21    0.83
   0   9  -9    1.23    0.78
   0  -9  10    6.15    1.75
   0  -9 -10    4.17    1.43
   0   9 -10    3.79    1.30
   0  -9  11    6.60    1.62
   0   9 -11    6.10    1.62
   0   9 -12    1.50    0.97
   0  10  -1    4.76    1.58
   0  10  -2    8.59    1.85
   0  10  -3    1.31    0.91
   0  10  -4   13.03    2.34
   0  10  -5    2.88    1.39
   0  10  -6    0.98    0.93
   0  10  -7    5.58    1.63
  -1   0  24    1.54    0.83
   1   0 -24   -0.03    0.82
  -1   0  23    3.12    1.29
   1   0 -23    0.75    0.72
  -1   0  22   -0.80    0.79
   1   0 -22    0.18    0.70
  -1   0  21   -0.14    0.60
   1   0 -21    0.82    0.89
   1   0 -20    1.72    1.02
   1   0 -19   75.88    4.73
   1   0 -18   -0.10    0.58
  -1   0  17   35.37    3.20
   1   0 -17   38.60    3.17
  -1   0  16    0.58    0.62
  -1   0  16   -0.05    0.17
   1   0 -16   -0.53    0.65
  -1   0  15    0.02    0.47
  -1   0  15    0.34    0.18
   1   0 -15    0.18    0.45
   1   0 -14   -0.30    0.39
   1   0 -14    0.27    0.48
  -1   0  13  106.09    2.22
  -1   0  13  110.54    4.75
   1   0 -13  111.98    4.45
   1   0 -13  110.99    3.68
  -1   0  12    0.16    0.39
  -1   0  12    0.21    0.18
   1   0 -12    0.04    0.40
   1   0 -12    0.07    0.27
  -1   0  11  475.52    8.97
  -1   0  11  462.56    4.37
   1   0 -11  467.18    6.80
   1   0 -11  467.04    8.23
   1   0 -10    0.15    0.37
  -1   0  10    0.05    0.18
  -1   0  10    0.23    0.32
   1   0 -10    0.22    0.41
   1   0 -10    0.29    0.34
   1   0  -9   42.59    2.35
  -1   0   9   41.10    1.17
  -1   0   9   45.95    2.22
   1   0  -9   41.83    1.79
  -1   0   8   -0.07    0.15
   1   0  -8   -0.10    0.37
   1   0  -8    0.18    0.21
  -1   0   8   -0.19    0.26
  -1   0   7  261.95    2.53
   1   0  -7  267.45    5.18
  -1   0   7  268.43    4.73
   1   0  -7  263.93    4.80
   1   0  -7  256.90    3.74
  -1   0   6   -0.02    0.09
   1   0  -6   -0.01    0.22
   1   0  -6   -0.08    0.15
  -1   0   6    0.22    0.26
   1   0  -6   -0.10    0.21
   1   0  -5   29.62    1.46
  -1   0   5   29.16    0.66
  -1   0   5   30.62    1.38
   1   0  -5   27.96    1.00
   1   0  -4   -0.23    0.25
  -1   0   4    0.16    0.18
   1   0  -4    0.01    0.11
   1   0  -3    7.03    0.58
  -1   0   3    6.67    0.52
  -1   0   3    6.80    0.36
   1   0  -3    6.66    0.36
   1   0  -2    0.31    0.14
  -1   0   2   -0.06    0.11
  -1   0  -2   -0.02    0.08
  -1   0  -3  544.89    4.84
  -1   0  -3  536.30    3.97
   1   0   3  538.94    3.97
  -1   0  -4    0.05    0.21
   1   0   4    0.14    0.20
  -1   0  -4   -0.15    0.20
  -1   0  -5 1011.02    8.42
  -1   0  -5  978.27    7.13
  -1   0  -5 1006.55    7.11
   1   0   5 1019.34    7.18
  -1   0  -6    0.04    0.28
  -1   0  -6    0.03    0.17
  -1   0  -6   -0.14    0.19
   1   0   6    0.04    0.19
  -1   0  -7 1013.57   10.06
  -1   0  -7  991.84    8.29
  -1   0  -7  991.58    8.77
   1   0   7 1020.18    8.64
  -1   0  -8    0.04    0.32
  -1   0  -8    0.36    0.35
   1   0   8    0.29    0.27
  -1   0  -8   -0.23    0.27
  -1   0  -9   55.34    2.69
   1   0   9   57.45    2.36
  -1   0  -9   58.08    2.26
   1   0  10   -0.01    0.37
  -1   0 -10   -0.22    0.37
   1   0  11    5.07    0.93
  -1   0 -11    5.42    0.80
  -1   0 -11    5.69    0.93
   1   0  12   -0.04    0.34
   1   0  12    0.23    0.22
  -1   0 -12   -0.27    0.38
  -1   0 -12    0.67    0.43
   1   0  13    0.78    0.57
   1   0  13    0.34    0.22
  -1   0 -13    0.82    0.51
  -1   0 -13    0.02    0.34
  -1   0 -14    0.71    0.48
  -1   0 -14    0.17    0.38
   1   0  15   80.57    2.61
   1   0  15   81.52    4.45
  -1   0 -15   85.19    4.12
  -1   0 -15   80.29    3.67
   1   0  16   -0.16    0.69
  -1   0 -16    0.05    0.39
  -1   0 -16   -0.28    0.55
   1   0  17    7.51    1.51
  -1   0 -17    6.68    1.22
  -1   0 -17    8.98    1.47
   1   0  18   -0.41    0.58
  -1   0 -18   -0.25    0.75
   1   0  19  184.51    7.91
  -1   0 -19  196.15    7.44
   1   0  20    1.63    1.06
  -1   0 -20   -0.20    0.77
   1   0  21   80.86    5.57
  -1   0 -21   72.88    4.92
   1   0  22   -0.76    0.93
  -1   0 -22    0.96    0.74
   1   0  23   65.04    4.29
  -1   0 -23   63.34    4.88
  -1   0 -24   -1.30    1.01
  -1  -1  24    3.89    1.39
  -1   1  23    2.75    1.06
   1  -1 -23    5.59    1.64
  -1   1  22    4.55    1.27
   1  -1 -22    9.87    2.01
  -1   1  21   30.09    2.80
   1   1 -21   31.89    3.31
   1  -1 -21   29.00    3.21
  -1   1  20    0.55    0.47
   1   1 -20    0.07    0.75
   1  -1 -20    0.55    0.80
  -1   1  19   27.86    2.53
   1   1 -19   32.11    3.12
   1  -1 -19   32.75    3.11
  -1   1  18    1.45    0.76
   1  -1 -18    1.13    0.57
   1   1 -18    2.26    0.93
   1  -1 -18    3.95    1.62
  -1   1  17   13.99    1.70
   1  -1 -17   12.66    1.46
   1  -1 -17   10.84    1.71
   1   1 -17   13.97    1.93
  -1   1  16   19.28    2.29
  -1  -1  16   17.89    2.22
  -1   1  16   16.78    1.75
   1  -1 -16   18.94    2.07
   1   1 -16   20.22    2.19
   1  -1 -16   18.22    1.67
  -1   1  15   28.68    2.68
  -1  -1  15   23.45    2.41
  -1   1  15   25.51    2.06
  -1   1  15   23.47    1.36
   1  -1 -15   23.48    1.75
   1  -1 -15   24.74    2.33
   1   1 -15   25.52    2.41
  -1   1  14   69.34    2.32
  -1  -1  14   71.68    1.35
  -1   1  14   71.21    4.01
  -1  -1  14   77.87    4.17
  -1   1  14   71.72    3.31
   1  -1 -14   69.29    3.64
   1  -1 -14   74.35    2.95
   1   1 -14   74.07    3.86
  -1  -1  13    1.43    0.23
  -1   1  13    1.53    0.39
  -1  -1  13    1.51    0.64
  -1   1  13    1.38    0.66
  -1   1  13    0.63    0.39
   1  -1 -13    1.20    0.45
   1   1 -13    1.03    0.51
   1  -1 -13    1.23    0.59
  -1   1  12   10.15    0.88
  -1   1  12   11.52    1.51
  -1  -1  12   12.08    1.55
  -1   1  12   12.22    1.26
   1  -1 -12   11.07    1.35
   1  -1 -12   12.12    1.08
   1   1 -12   11.84    1.44
  -1   1  11   49.64    1.86
  -1   1  11   55.43    3.08
  -1  -1  11   50.89    2.92
  -1   1  11   53.11    2.47
   1   1 -11   51.71    2.83
   1  -1 -11   55.27    2.18
   1  -1 -11   53.03    2.75
  -1  -1  10  140.28    4.59
  -1   1  10  142.21    3.08
  -1   1  10  148.57    4.77
   1   1 -10  147.56    4.67
  -1   1  10  141.73    3.84
  -1  -1  10  150.14    4.30
   1  -1 -10  150.93    3.37
   1  -1 -10  140.99    4.25
   1   1 -10  148.59    4.54
   1  -1  -9    2.55    0.64
   1   1  -9    2.76    0.67
  -1   1   9    2.20    0.39
  -1  -1   9    2.80    0.68
  -1   1   9    2.04    0.47
  -1  -1   9    1.72    0.51
   1  -1  -9    2.57    0.58
  -1  -1   9    2.55    0.52
   1  -1  -8  141.37    4.04
  -1  -1   8  141.94    4.14
   1   1  -8  140.57    4.04
  -1   1   8  138.24    2.81
  -1   1   8  144.12    3.45
  -1  -1   8  145.78    3.81
  -1  -1   8  139.50    3.23
   1  -1  -7  123.47    3.52
   1   1  -7  119.00    3.45
  -1   1   7  128.67    3.67
  -1   1   7  117.95    2.48
  -1  -1   7  121.75    3.54
  -1   1   7  121.11    2.97
   1   1  -7  125.31    3.50
  -1  -1   7  130.12    3.44
  -1  -1   7  122.29    2.88
   1   1  -6  113.05    3.15
   1  -1  -6  108.73    2.18
  -1   1   6  110.19    3.13
  -1  -1   6  111.28    3.12
  -1   1   6  108.59    2.28
   1  -1  -6  114.10    3.13
  -1   1   6  114.83    2.71
   1   1  -6  112.79    3.11
  -1  -1   6  115.56    2.68
  -1  -1   6  117.11    3.04
   1   1  -5   47.46    1.86
   1  -1  -5   47.96    1.86
  -1  -1   5   47.76    1.87
  -1   1   5   48.24    1.91
  -1   1   5   47.65    1.45
   1  -1  -5   46.59    1.39
  -1   1   5   48.86    1.66
   1   1  -5   46.38    1.85
  -1  -1   5   49.11    1.87
  -1  -1   5   51.09    1.70
  -1   1   4  290.27    4.15
  -1   1   4  305.40    3.53
  -1  -1   4  301.70    4.19
   1  -1  -4  307.63    4.25
   1  -1  -4  295.05    3.38
   1   1  -4  304.50    4.19
  -1   1   4  301.73    3.78
  -1  -1   4  297.60    2.68
  -1  -1   4  316.04    4.37
   1  -1  -3  100.63    2.14
  -1   1   3   92.71    2.04
  -1  -1   3   94.76    1.53
   1   1  -3   97.61    2.11
   1  -1  -3   95.50    1.89
  -1   1   3   98.99    2.02
   1  -1  -3  100.48    1.97
  -1  -1   3   98.60    2.26
  -1   1   3   97.74    1.94
  -1   1   2    0.19    0.17
   1  -1  -2    0.11    0.15
   1   1  -2    0.24    0.14
  -1  -1   2    0.26    0.13
   1  -1  -2    0.23    0.15
   1   1  -2    0.16    0.14
  -1  -1   1   10.43    0.56
   1   1  -1   10.57    0.56
  -1   1   1   10.35    0.63
   1   1   0   24.81    0.90
  -1   1   0   26.59    0.92
   1   1   0   26.29    0.71
  -1  -1   0   24.65    0.69
   1   1   1  144.54    2.29
  -1  -1  -1  136.35    1.90
  -1   1  -1  147.99    2.23
  -1   1  -1  144.99    1.65
  -1  -1  -1  145.33    1.66
   1   1   2   43.52    1.16
   1   1   2   42.62    1.32
   1  -1   2   45.96    1.17
   1   1   3 9400.47   20.19
   1  -1   3 9296.88   19.89
   1   1   3 9476.28   20.21
   1   1   3 9472.10   14.58
   1  -1   3 9557.61   22.02
   1  -1   3 9310.50   18.82
   1   1   4   68.37    1.81
   1  -1   4   67.48    1.97
  -1   1  -4   68.76    1.97
  -1  -1  -4   66.46    1.95
   1   1   4   70.29    2.03
   1   1   4   67.03    1.41
   1  -1   4   67.49    1.95
   1  -1   4   69.13    1.82
  -1  -1  -5  280.68    4.45
   1   1   5  270.88    4.43
   1   1   5  286.73    3.87
  -1   1  -5  274.25    4.43
   1  -1   5  279.47    4.46
   1   1   5  279.22    3.26
  -1   1  -5  274.05    4.36
   1  -1   5  282.06    3.96
  -1   1  -5  265.81    3.98
   1  -1   5  281.08    4.14
   1   1   6 1440.77    9.12
   1   1   6 1452.62   11.18
   1  -1   6 1470.01   11.10
  -1  -1  -6 1460.11   11.12
  -1   1  -6 1463.02   11.11
   1  -1   6 1453.59    9.76
  -1   1  -6 1420.65   10.60
  -1   1  -6 1439.03   10.21
   1  -1   6 1451.46   10.09
  -1   1  -7  217.90    4.69
  -1  -1  -7  222.58    4.71
   1  -1   7  220.78    4.71
   1   1   7  218.91    3.72
   1   1   7  221.44    4.75
   1  -1   7  222.39    4.15
  -1  -1  -7  212.43    4.22
  -1   1  -7  220.63    4.31
   1  -1   7  226.54    4.15
  -1   1  -7  221.82    4.43
  -1   1  -8   59.14    2.61
  -1  -1  -8   59.56    2.63
   1  -1   8   63.56    2.74
   1   1   8   60.24    2.05
   1  -1   8   64.23    2.35
   1  -1   8   61.31    2.32
  -1   1  -8   61.22    2.45
  -1   1  -8   61.46    2.44
   1   1   9   17.91    1.57
  -1   1  -9   14.41    1.41
  -1  -1  -9   18.54    1.59
   1  -1   9   17.85    1.58
   1   1   9   17.41    1.15
   1  -1   9   15.97    1.26
  -1   1  -9   16.29    1.34
   1   1  10   80.58    3.50
   1  -1  10   78.77    3.41
   1   1  10   75.94    2.47
  -1  -1 -10   77.77    3.07
  -1   1 -10   75.43    3.04
   1  -1  10   79.55    2.97
   1   1  11   58.97    3.16
   1  -1  11   61.04    3.21
   1   1  11   65.63    2.38
  -1  -1 -11   60.47    2.85
  -1   1 -11   63.06    2.98
   1  -1  11   62.19    2.77
  -1   1 -11   59.37    2.78
   1  -1  12    0.25    0.35
   1   1  12    0.95    0.63
   1   1  12    0.46    0.28
  -1  -1 -12    0.76    0.46
  -1   1 -12    0.21    0.40
  -1  -1 -12    0.30    0.31
   1  -1  13  679.01   11.74
   1   1  13  677.03    8.19
   1   1  13  677.42   11.79
  -1   1 -13  684.34   10.81
  -1  -1 -13  677.80    9.16
  -1  -1 -13  671.01   10.45
   1  -1  14   37.61    2.90
   1   1  14   37.24    2.01
   1   1  14   40.49    3.04
  -1  -1 -14   36.14    2.55
  -1  -1 -14   35.14    2.18
  -1   1 -14   37.30    2.69
   1   1  15    1.30    0.38
   1  -1  15    0.90    0.54
   1   1  15    1.80    0.92
   1   1  15    1.23    0.44
  -1   1 -15    1.51    0.76
  -1  -1 -15    0.67    0.42
  -1  -1 -15    1.17    0.53
   1   1  16    0.64    0.57
   1  -1  16    0.44    0.56
   1   1  16    0.06    0.44
  -1  -1 -16   -0.19    0.49
  -1  -1 -16   -0.12    0.45
  -1   1 -16    0.31    0.43
   1   1  17   18.97    2.37
   1  -1  17   18.95    2.41
   1   1  17   16.62    1.73
  -1   1 -17   17.46    2.07
  -1  -1 -17   16.87    2.01
  -1  -1 -17   19.24    1.87
   1   1  18    4.33    1.28
   1  -1  18    3.38    1.18
   1   1  18    2.96    0.78
  -1   1 -18    3.98    1.09
  -1  -1 -18    3.76    0.86
  -1  -1 -18    5.63    1.37
   1   1  19    9.37    1.76
   1  -1  19   11.75    1.99
   1   1  19   10.74    1.54
  -1   1 -19   13.63    2.04
  -1  -1 -19   13.92    1.98
  -1  -1 -19    9.45    1.48
   1   1  20    1.40    0.88
   1  -1  20   -1.40    1.08
   1   1  20    0.44    0.43
  -1  -1 -20    0.07    0.82
  -1  -1 -20    0.51    0.65
  -1   1 -20   -0.57    0.83
   1   1  21    0.88    0.88
   1  -1  21    1.94    0.91
   1   1  21    1.49    0.70
  -1  -1 -21    2.78    0.99
  -1  -1 -21    1.82    0.78
  -1   1 -21    0.99    0.81
   1   1  22    7.47    1.40
  -1  -1 -22    6.63    1.56
  -1  -1 -23   -0.84    0.93
  -1  -1 -24   15.21    2.55
   1  -2 -23   -0.57    1.27
  -1   2  22    1.97    1.07
   1  -2 -22    0.22    0.71
  -1   2  21    4.46    1.17
   1  -2 -21    3.68    1.21
  -1   2  20    4.49    1.21
   1  -2 -20    4.16    1.30
  -1   2  19    7.20    1.35
   1  -2 -19    7.85    1.13
   1  -2 -19    9.49    1.80
  -1   2  18    8.07    1.36
   1  -2 -18    8.43    1.16
   1  -2 -18    9.40    1.75
  -1   2  17   67.67    3.67
   1  -2 -17   62.72    3.04
   1  -2 -17   64.06    4.00
  -1   2  16   20.68    2.00
   1  -2 -16   24.07    2.41
   1  -2 -16   21.17    1.69
  -1  -2  15   14.09    0.63
  -1   2  15   13.21    1.86
  -1   2  15   15.21    1.64
   1  -2 -15   12.49    1.28
  -1   2  15   14.32    1.33
   1  -2 -15   15.63    1.86
  -1   2  14   34.59    2.84
  -1  -2  14   35.58    2.82
  -1   2  14   33.58    2.31
  -1   2  14   32.04    1.94
   1  -2 -14   32.78    2.57
   1  -2 -14   33.07    1.95
  -1  -2  14   33.96    1.17
  -1  -2  13  150.90    5.56
  -1   2  13  154.03    5.67
  -1   2  13  148.13    4.61
  -1  -2  13  148.68    2.68
  -1   2  13  152.26    4.12
   1  -2 -13  153.27    5.25
  -1   2  12    2.27    0.60
  -1  -2  12    1.61    0.35
  -1   2  12    2.83    0.79
  -1  -2  12    1.22    0.67
  -1   2  12    1.37    0.48
   1  -2 -12    1.51    0.61
  -1   2  11   33.24    2.41
  -1  -2  11   32.58    2.36
  -1   2  11   29.87    1.77
  -1   2  11   28.86    1.88
   1  -2 -11   30.57    2.18
  -1  -2  11   33.67    2.02
  -1  -2  11   30.12    1.28
  -1   2  10    5.57    0.78
  -1  -2  10    5.17    0.55
  -1   2  10    5.91    1.00
  -1  -2  10    6.84    1.08
  -1   2  10    4.81    0.76
   1  -2 -10    5.42    0.90
  -1  -2  10    6.51    0.87
  -1   2   9    0.44    0.36
  -1  -2   9    0.18    0.21
   1  -2  -9    0.32    0.28
   1   2  -9    0.15    0.33
  -1   2   9    0.54    0.44
  -1  -2   9    0.15    0.33
  -1   2   9    0.44    0.35
  -1  -2   9    0.66    0.41
  -1  -2   9    0.07    0.26
   1  -2  -9   -0.22    0.30
   1  -2  -8    0.96    0.39
  -1   2   8    1.51    0.46
   1   2  -8    1.83    0.53
  -1  -2   8    1.62    0.33
   1  -2  -8    1.59    0.40
  -1  -2   8    2.14    0.56
  -1   2   8    1.69    0.45
  -1  -2   8    1.21    0.48
  -1  -2   8    1.51    0.46
  -1  -2   7    0.58    0.37
  -1   2   7   -0.09    0.22
   1   2  -7    0.17    0.31
  -1   2   7    0.13    0.22
   1  -2  -7    0.17    0.24
  -1  -2   7    0.52    0.23
   1  -2  -7    0.54    0.29
  -1  -2   7    0.18    0.22
  -1  -2   7   -0.02    0.33
   1   2  -6   23.59    1.43
  -1   2   6   20.69    1.37
  -1   2   6   22.88    1.36
   1  -2  -6   20.45    1.24
  -1  -2   6   23.89    1.46
   1  -2  -6   22.35    1.41
   1  -2  -6   25.13    1.33
  -1  -2   6   22.89    1.12
  -1  -2   6   22.33    1.50
   1  -2  -5  216.13    3.93
   1   2  -5  210.16    3.85
  -1   2   5  205.78    3.88
  -1  -2   5  203.02    3.84
   1  -2  -5  204.66    3.84
   1  -2  -5  212.31    3.68
  -1   2   5  205.13    3.99
  -1  -2   5  202.77    3.33
   1  -2  -4    3.34    0.53
  -1  -2   4    3.98    0.51
   1  -2  -4    3.57    0.48
  -1   2   4    3.28    0.50
   1   2  -4    3.18    0.44
   1  -2  -4    3.74    0.49
   1  -2  -4    2.92    0.53
   1  -2  -3 1421.47    9.91
   1   2  -3 1414.07    7.93
  -1  -2   3 1418.44    8.90
   1  -2  -3 1426.76    7.94
   1  -2  -3 1417.76   10.39
  -1   2   3 1450.15   10.20
   1   2  -2  212.77    2.56
   1  -2  -2  214.20    2.57
  -1  -2   2  213.61    3.51
   1  -2  -2  216.09    3.82
  -1   2   2  215.58    3.82
   1   2  -2  222.18    3.31
   1  -2  -2  221.92    3.88
  -1   2   2  214.77    3.87
   1   2  -2  221.59    3.66
  -1  -2   1   25.91    1.27
   1  -2  -1   24.47    0.68
   1  -2  -1   24.07    0.71
   1   2  -1   24.76    0.72
   1   2  -1   25.56    1.10
  -1   2   1   25.74    1.28
   1  -2  -1   25.39    1.26
  -1  -2   1   26.24    1.08
   1   2  -1   27.39    1.32
  -1  -2   0  292.80    4.26
   1   2   0  300.92    4.40
   1  -2   0  296.28    4.15
  -1   2   0  297.79    4.21
  -1  -2   0  306.18    3.66
   1   2   0  300.82    3.71
   1   2   1   18.19    1.11
   1  -2   1   18.09    0.56
  -1   2  -1   19.33    0.59
  -1  -2  -1   18.74    0.60
   1   2   1   17.66    0.95
  -1   2  -1   19.18    1.08
   1  -2   1   17.99    1.03
  -1  -2  -1   17.82    0.93
   1  -2   1   16.86    1.07
   1   2   2   22.34    0.85
   1   2   2   22.52    1.28
   1  -2   2   21.52    0.81
  -1  -2  -2   21.45    1.12
  -1   2  -2   22.83    1.21
   1   2   3  219.13    3.17
   1  -2   3  225.14    3.09
   1   2   3  235.93    4.17
  -1  -2  -3  227.13    3.98
  -1  -2  -3  220.04    3.82
   1   2   4    1.43    0.35
   1  -2   4    1.00    0.28
  -1  -2  -4    1.01    0.36
   1   2   4    1.02    0.32
  -1  -2  -4    0.66    0.21
   1  -2   5  459.10    5.71
   1   2   5  454.75    6.11
   1   2   5  447.14    5.69
  -1  -2  -5  438.75    5.75
  -1  -2  -5  455.47    4.55
   1  -2   5  460.17    6.48
   1  -2   5  455.85    5.83
   1   2   6  364.14    5.64
   1  -2   6  351.39    5.53
   1   2   6  363.13    5.65
  -1   2  -6  366.91    5.58
  -1  -2  -6  358.47    5.51
   1  -2   6  359.10    5.51
   1  -2   6  377.11    6.09
   1   2   7    9.99    0.98
   1   2   7   10.82    1.10
   1  -2   7   10.08    1.05
  -1   2  -7   12.15    1.12
  -1  -2  -7    9.09    1.00
   1  -2   7   10.68    1.03
   1  -2   7   10.76    1.07
  -1  -2  -8    5.12    0.80
   1   2   8    4.73    0.72
  -1   2  -8    3.81    0.71
   1  -2   8    4.88    0.81
   1   2   8    4.73    0.60
   1  -2   8    3.81    0.69
   1  -2   8    5.36    0.74
   1   2   9  179.29    4.31
   1  -2   9  193.56    5.10
  -1   2  -9  184.47    4.91
  -1  -2  -9  179.93    4.87
   1   2   9  180.68    4.97
   1   2   9  179.70    3.83
  -1  -2  -9  176.70    4.59
   1  -2   9  184.64    4.59
   1  -2   9  187.34    4.55
   1   2  10   72.27    2.80
   1   2  10   77.20    3.45
   1  -2  10   74.58    3.35
   1   2  10   73.23    2.58
   1  -2  10   73.97    3.00
  -1  -2 -10   70.88    3.06
   1  -2  10   72.87    2.96
   1   2  11    7.49    0.98
   1  -2  11    6.93    1.11
   1   2  11    7.14    1.15
   1   2  11    6.13    0.82
  -1  -2 -11    6.14    0.99
   1   2  12    4.79    0.83
   1  -2  12    5.68    1.13
   1   2  12    4.80    1.01
   1   2  12    3.71    0.70
  -1  -2 -12    2.16    0.63
   1  -2  13   34.33    2.68
   1   2  13   32.84    2.08
   1   2  13   31.03    2.60
   1   2  13   31.38    1.97
  -1  -2 -13   28.33    2.25
   1   2  14   13.35    1.41
   1  -2  14   13.98    1.78
   1   2  14   13.79    1.86
   1   2  14   14.52    1.42
  -1  -2 -14   16.44    1.78
   1   2  15   -1.00    0.61
   1  -2  15    0.59    0.53
   1   2  15    0.25    0.46
   1   2  15    0.48    0.37
  -1  -2 -15    0.26    0.44
  -1  -2 -15    0.66    0.53
   1   2  16    1.96    0.92
   1  -2  16    1.56    0.77
   1   2  16    1.75    0.57
  -1  -2 -16    1.28    0.66
  -1  -2 -16    1.38    0.79
   1   2  17   15.53    2.16
   1  -2  17   15.96    2.19
   1   2  17   17.26    1.78
  -1  -2 -17   15.51    1.63
  -1  -2 -17   18.92    2.19
   1   2  18    8.84    1.71
   1  -2  18    7.98    1.64
   1   2  18    6.48    1.20
  -1  -2 -18    7.83    1.53
  -1  -2 -18    8.98    1.28
   1   2  19   17.36    2.50
   1  -2  19   14.48    2.28
   1   2  19   14.85    1.73
  -1  -2 -19   14.97    1.78
  -1  -2 -19   12.95    2.03
   1  -2  20    0.51    0.86
   1   2  20    0.37    0.69
   1   2  20    0.21    0.57
  -1  -2 -20    0.81    0.59
  -1  -2 -20    0.21    0.55
  -1  -2 -21   41.69    3.73
  -1  -2 -21   41.92    3.10
  -1  -2 -22    1.62    0.86
  -1  -2 -23   37.62    3.75
   1  -3 -22    4.46    1.51
   1  -3 -21   12.00    2.12
   1  -3 -20    2.39    0.99
   1  -3 -19   29.36    2.99
   1  -3 -18    0.14    0.39
   1  -3 -18   -0.29    0.68
   1  -3 -17    5.48    1.37
   1  -3 -17    6.14    0.96
   1  -3 -16    0.64    0.64
  -1  -3  15   20.29    1.12
   1  -3 -15   18.66    2.08
  -1  -3  14   63.89    2.14
   1  -3 -14   62.05    3.61
  -1  -3  13   23.64    1.36
   1  -3 -13   25.91    2.27
  -1   3  12    4.95    1.03
  -1  -3  12    5.02    0.67
  -1   3  12    4.70    0.84
   1  -3 -12    4.56    0.97
  -1   3  11  100.29    4.17
  -1  -3  11   92.11    2.79
   1  -3 -11   89.06    3.86
  -1   3  11   99.97    3.78
  -1   3  10    2.94    0.67
  -1   3  10    2.44    0.69
  -1  -3  10    2.23    0.47
   1  -3 -10    1.42    0.46
   1  -3 -10    3.21    0.75
   1  -3  -9   52.21    2.64
   1   3  -9   50.38    2.57
  -1   3   9   50.44    2.63
  -1  -3   9   50.18    2.08
   1  -3  -9   47.07    2.32
  -1   3   9   49.38    2.53
  -1  -3   8   25.30    1.48
   1   3  -8   25.07    1.72
   1  -3  -8   27.32    1.76
   1  -3  -8   26.68    1.78
  -1  -3   8   30.84    2.10
  -1   3   8   25.77    1.80
   1   3  -7    0.00    0.25
  -1  -3   7   -0.19    0.27
  -1   3   7    0.33    0.36
   1  -3  -7   -0.16    0.32
   1  -3  -7    0.07    0.23
   1  -3  -7   -0.08    0.40
   1  -3  -7   -0.15    0.25
  -1  -3   7   -0.21    0.35
   1  -3  -6   13.69    1.10
   1   3  -6   13.59    1.11
  -1  -3   6   11.78    1.03
   1  -3  -6   10.98    1.13
   1  -3  -6   12.66    1.06
   1  -3  -6   13.72    1.34
  -1   3   6   12.49    1.24
   1  -3  -5  176.37    4.30
  -1  -3   5  174.07    3.88
   1   3  -5  182.17    3.58
   1  -3  -5  178.35    3.55
   1  -3  -5  175.10    3.85
   1  -3  -5  182.49    4.63
  -1   3   5  180.06    4.51
   1  -3  -4    0.40    0.19
   1  -3  -4    0.28    0.29
   1   3  -4    0.53    0.23
  -1   3   4    0.86    0.39
  -1  -3   4   -0.01    0.25
   1  -3  -4    0.41    0.35
   1   3  -4    0.46    0.30
  -1  -3   3    0.54    0.31
   1  -3  -3    0.45    0.19
   1  -3  -3    0.72    0.34
   1   3  -3    0.37    0.19
  -1   3   3    0.36    0.28
   1  -3  -3   -0.02    0.30
   1   3  -3    0.47    0.28
  -1   3   3    0.39    0.30
   1  -3  -2    0.03    0.12
  -1  -3   2    0.12    0.23
   1   3  -2    0.08    0.27
   1   3  -2    0.23    0.14
   1   3  -2    0.02    0.26
   1  -3  -2   -0.02    0.27
  -1   3   2   -0.06    0.29
  -1  -3   1    0.38    0.27
   1   3  -1    0.40    0.32
   1   3  -1    0.37    0.33
  -1  -3   1    0.46    0.25
  -1   3   1    0.09    0.26
   1  -3  -1    0.26    0.25
  -1  -3   0  124.64    3.40
   1   3   0  125.23    3.05
  -1   3   0  128.18    3.34
   1  -3   0  121.95    3.20
  -1  -3   0  125.74    2.96
   1   3   0  129.25    3.58
   1   3   1  375.94    6.17
   1  -3   1  373.74    5.56
  -1  -3  -1  378.08    5.25
   1   3   1  362.19    5.30
  -1   3  -1  373.31    5.66
   1  -3   1  376.82    6.07
   1   3   2  330.20    3.11
   1  -3   2  330.65    2.93
   1   3   2  350.55    6.02
  -1   3  -2  343.53    2.97
  -1  -3  -2  339.60    3.06
  -1  -3  -2  338.53    5.16
  -1   3  -2  339.47    5.51
   1   3   2  329.53    5.19
   1  -3   2  344.05    5.77
   1  -3   3   12.10    0.72
   1   3   3   12.11    1.17
   1   3   3   11.37    0.73
  -1   3  -3   11.63    0.70
  -1  -3  -3   11.74    0.72
  -1   3  -3   11.27    1.06
  -1  -3  -3   11.96    1.05
   1  -3   3   11.99    1.10
   1  -3   4   87.80    2.23
  -1  -3  -4   88.58    3.02
   1   3   4   91.36    3.21
   1   3   4   87.89    2.29
  -1   3  -4   92.87    3.02
  -1  -3  -4   90.39    2.96
   1  -3   4   89.65    2.96
   1   3   5    1.78    0.51
  -1  -3  -5    1.86    0.52
   1   3   5    1.71    0.42
  -1  -3  -5    2.84    0.62
  -1  -3  -5    3.20    0.50
   1  -3   5    2.06    0.43
   1   3   6    8.60    1.11
  -1  -3  -6    4.85    0.78
   1   3   6    4.49    0.68
   1  -3   6    4.41    0.63
  -1  -3  -6    4.62    0.59
  -1  -3  -6    4.47    0.75
  -1  -3  -7  160.07    4.24
   1   3   7  172.00    4.26
   1  -3   7  165.24    4.11
   1   3   7  166.95    4.59
  -1  -3  -7  161.50    3.40
   1  -3   7  170.48    4.44
   1  -3   7  181.40    4.94
   1   3   8   43.61    2.42
   1  -3   8   44.41    2.31
   1  -3   8   42.11    2.30
   1   3   9   25.87    1.90
   1   3   9   25.42    1.89
   1  -3   9   25.76    1.87
   1  -3   9   25.82    1.89
   1   3  10   40.10    2.54
   1  -3  10   37.48    2.40
   1   3  10   37.10    2.35
   1   3  11    0.14    0.33
   1  -3  11    0.90    0.53
   1  -3  12    4.05    0.89
   1   3  12    3.94    0.92
  -1  -3 -12    4.36    0.99
   1   3  13  260.49    7.47
   1  -3  13  265.85    7.45
  -1  -3 -13  246.07    6.82
   1   3  14    0.55    0.71
   1  -3  14    2.10    0.77
  -1  -3 -14    0.99    0.53
   1   3  15    3.02    0.92
   1  -3  15    2.83    0.92
  -1  -3 -15    4.12    0.98
   1   3  16    0.48    0.60
   1  -3  16    1.48    0.72
   1  -3  16    0.73    0.35
  -1  -3 -16    1.44    0.67
   1  -3  17   17.14    2.30
   1   3  17   11.98    1.97
  -1  -3 -17   18.42    2.25
   1   3  18    0.59    0.56
   1  -3  18   -0.43    0.68
  -1  -3 -18   -0.65    0.51
  -1  -3 -18   -0.13    0.60
   1   3  19    2.93    0.97
  -1  -3 -19    5.45    1.31
  -1  -3 -19    3.96    0.85
  -1  -3 -20    4.85    1.38
  -1  -3 -20    4.37    1.00
  -1  -3 -21    4.46    1.45
  -1  -3 -22    9.94    2.02
   1  -4 -21    1.53    0.93
   1  -4 -20    4.53    1.43
   1  -4 -19    0.47    0.81
   1  -4 -18    0.80    0.67
   1  -4 -17    3.23    1.01
   1  -4 -16    1.08    0.68
  -1  -4  15   34.96    1.83
   1  -4 -15   37.16    3.05
   1  -4 -14   -0.03    0.56
   1  -4 -13   42.98    3.10
   1  -4 -12   35.98    2.71
   1  -4 -11    2.29    0.66
   1  -4 -10    5.10    0.94
   1   4  -9   18.36    1.56
   1  -4  -9   16.05    1.57
   1  -4  -9   16.59    1.49
   1  -4  -9   17.93    1.49
   1  -4  -8    1.53    0.50
   1  -4  -8    0.62    0.46
   1   4  -8    1.54    0.49
   1  -4  -8    1.46    0.48
   1   4  -7   93.55    3.03
   1  -4  -7   90.06    3.63
   1  -4  -7   91.38    3.00
   1  -4  -6    5.24    0.91
   1  -4  -6    5.97    0.73
   1   4  -6    5.59    0.69
   1   4  -6    7.02    0.96
   1  -4  -5   32.64    2.15
   1  -4  -5   33.96    1.51
   1   4  -5   34.20    1.51
   1   4  -5   33.94    1.99
   1   4  -4   15.37    0.88
   1  -4  -4   14.45    0.87
   1  -4  -4   14.79    1.47
   1   4  -4   15.76    1.35
   1  -4  -4   16.74    1.54
  -1   4   4   13.27    1.42
   1  -4  -3  743.97   10.03
  -1   4   3  744.53    9.84
   1   4  -3  745.85    8.87
   1  -4  -3  749.27    9.69
   1  -4  -2   52.79    2.52
   1   4  -2   53.67    2.34
  -1   4   2   50.30    2.51
  -1  -4   1  146.49    4.27
   1   4  -1  141.20    3.79
   1  -4  -1  151.97    4.20
  -1  -4   1  143.23    3.71
  -1   4   1  144.48    4.17
   1   4  -1  146.90    4.44
  -1  -4   0  102.44    3.61
   1  -4   0  103.22    3.39
  -1  -4   0  101.63    3.15
  -1   4   0  105.07    3.51
   1   4   0  101.95    3.23
   1   4   0  109.18    3.87
   1  -4   1   42.09    2.36
   1  -4   1   42.43    2.18
  -1  -4  -1   42.68    2.07
  -1   4  -1   42.34    2.23
   1   4   1   42.14    2.12
   1   4   1   45.07    2.51
   1  -4   2  132.30    4.15
   1   4   2  125.50    3.73
  -1  -4  -2  123.85    3.60
  -1   4  -2  127.97    3.87
   1   4   2  129.73    4.30
   1   4   3    6.42    1.00
   1   4   3    5.94    0.49
   1  -4   3    6.14    0.91
  -1  -4  -3    6.40    0.96
  -1   4  -3    5.92    0.89
  -1  -4  -3    6.00    0.87
  -1   4  -3    6.50    0.48
  -1  -4  -3    6.66    0.50
  -1  -4  -4    1.68    0.55
   1  -4   4    0.88    0.39
   1  -4   4    1.79    0.32
   1   4   4    1.33    0.33
  -1  -4  -4    1.01    0.27
  -1   4  -4    1.74    0.33
  -1  -4  -4    1.63    0.53
  -1   4  -4    1.01    0.33
  -1  -4  -5  270.34    6.11
   1   4   5  271.46    4.43
   1  -4   5  272.20    4.29
  -1   4  -5  263.57    5.87
  -1  -4  -5  266.50    5.92
   1  -4   5  271.06    5.98
   1   4   6  120.45    3.29
   1  -4   6  122.62    3.23
  -1  -4  -6  125.99    4.23
  -1  -4  -6  122.77    4.22
  -1  -4  -6  119.80    3.32
  -1   4  -6  124.90    4.14
   1  -4   6  125.82    4.10
   1  -4   7  248.32    5.03
  -1  -4  -7  241.24    5.89
   1   4   7  251.54    5.14
  -1   4  -7  250.02    6.04
  -1  -4  -7  245.54    4.73
   1  -4   7  242.06    5.67
  -1  -4  -8    6.32    1.03
   1  -4   8    4.75    0.82
   1  -4   8    5.93    0.86
  -1  -4  -8    5.24    0.75
  -1  -4  -9   67.73    3.24
   1   4   9   73.40    3.22
   1  -4   9   68.09    3.06
   1  -4   9   69.51    3.08
   1  -4  10   24.24    1.96
   1   4  10   26.57    2.07
   1  -4  10   23.62    1.80
   1   4  11   11.35    1.43
   1  -4  11    9.55    1.31
   1  -4  11    9.48    1.18
   1   4  12   29.17    2.42
   1  -4  12   29.73    2.40
   1  -4  12   28.99    2.03
   1  -4  13    4.58    1.01
   1   4  13    6.17    1.21
   1  -4  13    5.01    0.86
  -1  -4 -13    4.48    1.11
   1   4  14   29.86    2.66
   1  -4  14   29.76    2.62
  -1  -4 -14   34.38    2.85
   1  -4  14   33.14    2.17
   1  -4  15   19.93    2.28
   1   4  15   21.09    2.37
  -1  -4 -15   21.35    2.31
   1  -4  15   20.02    1.70
   1   4  16    3.76    1.07
  -1  -4 -16    4.63    1.16
  -1  -4 -17    3.01    1.08
  -1  -4 -18    1.52    0.86
  -1  -4 -19   78.34    5.00
  -1  -4 -20   29.74    3.25
  -1  -4 -21    0.32    0.82
   1  -5 -20   10.55    2.15
   1  -5 -19    8.31    1.72
   1  -5 -18    3.18    1.15
   1  -5 -17   12.05    2.46
   1  -5 -16    9.54    1.77
   1  -5 -15    9.54    1.81
  -1  -5  14    0.12    0.42
   1  -5 -14   -0.37    0.52
  -1  -5  13   35.25    2.31
   1  -5 -13   35.95    3.05
  -1  -5  12    5.08    0.92
   1  -5 -12   17.47    1.88
   1  -5 -11   38.09    2.75
  -1  -5  11   37.18    2.37
  -1  -5  10   12.65    1.41
   1  -5 -10   10.24    1.47
   1   5 -10   12.10    1.57
  -1  -5   9    0.40    0.50
   1  -5  -9    1.22    0.66
   1   5  -9    1.11    0.57
   1  -5  -8    3.54    0.89
  -1  -5   8    4.39    0.85
   1   5  -8    4.37    0.91
   1  -5  -7  412.43    8.67
  -1  -5   7  408.49    7.99
   1   5  -7  407.19    8.08
  -1  -5   6   18.85    1.73
   1  -5  -6   15.55    1.71
   1   5  -6   17.03    1.62
   1  -5  -5   10.90    1.42
  -1  -5   5   11.27    1.37
   1   5  -5   10.89    1.31
   1  -5  -4   10.24    1.37
  -1  -5   4    9.58    1.25
   1   5  -4   11.73    1.30
   1  -5  -4    9.99    0.66
   1   5  -4   11.46    0.67
  -1  -5   3   10.91    1.33
   1  -5  -3    8.26    1.24
  -1   5   3    9.96    1.33
   1   5  -3    9.42    1.15
  -1  -5   2    0.39    0.36
   1  -5  -2    0.39    0.51
   1   5  -2    0.64    0.45
  -1   5   2    0.37    0.33
  -1  -5   1    0.58    0.44
   1  -5  -1    1.17    0.50
  -1   5   1    1.38    0.54
   1   5  -1    1.30    0.55
  -1  -5   0   67.68    3.33
   1  -5   0   74.60    3.55
  -1  -5   0   72.59    3.01
  -1   5   0   74.76    3.35
   1   5   0   72.32    3.15
   1  -5   1    3.51    0.83
  -1  -5  -1    2.88    0.74
   1   5   1    4.04    0.79
  -1  -5  -1    3.24    0.71
  -1   5  -1    3.82    0.79
   1  -5   2    8.87    1.26
  -1  -5  -2   10.58    1.37
  -1  -5  -2    9.05    1.13
  -1   5  -2    9.62    1.23
   1   5   2    9.60    1.22
   1  -5   3  722.95   10.93
  -1  -5  -3  724.81   11.07
  -1   5  -3  697.55   10.23
   1  -5   4   65.01    3.31
  -1  -5  -4   57.84    3.17
  -1   5  -4   60.77    3.10
  -1   5  -4   58.03    1.43
  -1  -5  -4   56.86    1.50
   1  -5   5   87.10    3.83
  -1  -5  -5   79.72    3.74
  -1   5  -5   84.59    3.67
  -1   5  -5   80.81    2.11
  -1  -5  -5   79.99    2.17
  -1  -5  -6   30.25    2.33
   1  -5   6   29.35    2.24
  -1   5  -6   30.36    2.27
  -1  -5  -6   28.06    1.47
  -1   5  -6   27.65    1.45
  -1  -5  -7   55.02    3.17
   1  -5   7   59.49    3.18
  -1   5  -7   53.46    3.07
  -1  -5  -7   50.02    2.44
  -1   5  -7   52.86    2.22
  -1  -5  -7   50.07    2.17
   1  -5   8   16.96    1.71
  -1  -5  -8   18.77    1.88
  -1  -5  -8   16.37    1.41
  -1   5  -8   16.72    1.80
  -1  -5  -9    6.40    1.14
   1  -5   9    8.25    1.23
  -1   5  -9    7.57    1.22
  -1  -5  -9    6.92    0.96
   1   5   9    6.18    0.97
   1  -5  10    0.51    0.58
  -1   5 -10   -0.01    0.49
   1   5  10    0.30    0.41
   1   5  11    1.32    0.56
   1  -5  11    4.76    1.01
   1  -5  12    0.49    0.37
   1  -5  13  127.79    4.70
   1  -5  14   61.99    3.26
  -1  -5 -14   59.60    3.97
   1  -5  15   21.55    1.93
  -1  -5 -15   21.19    2.48
  -1  -5 -16    3.60    1.29
  -1  -5 -17   33.46    3.26
  -1  -5 -18    7.38    1.62
  -1  -5 -19    0.55    0.92
  -1  -5 -20    1.03    0.99
   1  -6 -18    2.98    1.36
   1  -6 -17    7.15    1.74
   1   6 -16    7.66    1.73
   1  -6 -16    4.25    1.31
   1   6 -15   22.07    2.59
   1  -6 -15   25.75    2.92
   1   6 -14    4.71    1.37
   1  -6 -14    2.73    0.99
  -1  -6  13   56.98    3.23
   1   6 -13   53.88    3.78
  -1  -6  12    5.56    1.04
   1  -6 -12    6.79    1.46
   1   6 -12    6.14    1.28
  -1  -6  11   20.52    2.02
   1  -6 -11   19.75    2.24
   1   6 -11   14.99    1.88
  -1  -6  10   21.82    2.07
   1  -6 -10   23.39    2.38
   1   6 -10   23.26    2.33
  -1  -6   9    1.68    0.70
   1  -6  -9    2.02    0.86
   1   6  -9    2.13    0.90
   1  -6  -8    6.95    1.35
  -1  -6   8    8.06    1.31
   1   6  -8    9.95    1.45
   1  -6  -7    9.02    1.51
  -1  -6   7    7.21    1.21
   1   6  -7    7.67    1.22
   1  -6  -7    7.00    0.75
   1  -6  -6   -0.03    0.53
  -1  -6   6    0.23    0.39
   1   6  -6   -0.16    0.52
   1  -6  -6    0.26    0.26
   1   6  -6    0.26    0.20
   1  -6  -6    0.08    0.26
   1   6  -6    0.32    0.17
  -1  -6   5  155.87    5.52
   1  -6  -5  147.52    5.68
   1   6  -5  145.90    5.11
   1  -6  -5  130.29    1.81
   1  -6  -5  133.07    1.77
   1  -6  -4    1.38    0.73
  -1  -6   4    1.16    0.67
   1   6  -4    0.62    0.38
   1  -6  -3   13.01    1.71
  -1  -6   3   12.82    1.62
   1   6  -3   12.37    1.48
  -1   6   3    9.87    1.45
   1  -6  -2   20.33    2.11
  -1  -6   2   21.43    2.09
   1   6  -2   17.47    1.75
  -1   6   2   18.06    1.90
   1  -6  -1    0.26    0.46
  -1  -6   1    0.29    0.50
  -1   6   1    0.53    0.46
   1   6  -1    0.81    0.46
  -1  -6   0    2.85    0.87
   1  -6   0    1.94    0.73
   1   6   0    1.47    0.59
  -1   6   0    1.96    0.70
  -1  -6  -1   57.35    3.44
   1  -6   1   58.32    3.48
  -1   6  -1   58.87    3.32
   1   6   1   55.27    3.12
   1  -6   2    2.12    0.77
  -1  -6  -2    0.68    0.43
  -1   6  -2    0.30    0.38
   1   6   2    0.64    0.41
  -1  -6  -3   15.14    1.83
   1  -6   3   16.90    1.92
  -1   6  -3   16.54    1.80
   1  -6   4   22.99    2.20
  -1  -6  -4   22.41    2.21
  -1   6  -4   22.98    2.09
   1  -6   5    1.49    0.63
  -1  -6  -5    1.67    0.71
  -1   6  -5    2.90    0.86
  -1  -6  -5    1.61    0.23
   1  -6   6    3.62    0.96
  -1  -6  -6    4.73    1.13
  -1   6  -6    6.41    1.23
  -1  -6  -6    5.95    0.62
  -1   6  -6    5.57    0.56
  -1  -6  -7  192.28    6.52
   1  -6   7  194.28    6.34
  -1   6  -7  176.53    6.09
  -1   6  -7  182.80    3.71
  -1  -6  -7  181.67    3.80
   1  -6   8    2.01    0.79
  -1  -6  -8   -0.33    0.59
  -1   6  -8    2.45    0.86
  -1  -6  -9   15.15    1.92
   1  -6   9   18.61    2.02
  -1   6  -9   18.63    2.09
   1  -6  10   15.27    1.86
  -1  -6 -10   13.94    1.83
  -1   6 -10   14.74    1.95
   1  -6  11    1.23    0.71
  -1   6 -11    3.13    0.99
   1  -6  12   13.73    1.77
  -1   6 -12   11.68    1.81
   1  -6  13   41.15    2.94
  -1   6 -13   38.60    3.29
   1  -6  14    0.30    0.52
  -1   6 -14   -0.71    0.78
  -1   6 -15    4.45    1.35
  -1  -6 -15    2.92    1.10
  -1   6 -16   -0.34    0.86
  -1  -6 -16    1.66    0.98
  -1   6 -17   -1.39    1.10
  -1  -6 -17   -0.93    1.07
  -1   6 -18    0.27    1.03
  -1  -6 -18    0.20    0.69
   1   7 -17    0.55    0.86
   1   7 -16    0.45    0.85
   1  -7 -16   -0.75    1.22
   1   7 -15    0.21    0.79
   1  -7 -15    2.76    1.23
   1   7 -14    0.11    0.72
  -1  -7  13    5.19    1.20
   1   7 -13    5.01    1.28
  -1  -7  12   -0.06    0.56
   1  -7 -12    0.32    0.60
  -1  -7  11   22.64    2.36
   1  -7 -11   24.67    2.72
   1   7 -11   18.59    2.26
  -1  -7  10    1.59    0.70
   1  -7 -10    1.09    0.78
   1   7 -10    0.54    0.50
   1  -7  -9    5.89    1.39
  -1  -7   9    8.27    1.46
   1   7  -9    4.25    1.12
  -1  -7   8    0.34    0.51
   1  -7  -8    1.09    0.74
   1   7  -8    0.76    0.69
  -1  -7   7   66.47    3.98
   1  -7  -7   64.69    4.21
   1   7  -7   66.23    3.88
  -1  -7   6    6.91    1.35
   1  -7  -6    9.29    1.67
   1   7  -6    7.92    1.39
  -1  -7   5   16.73    2.03
   1  -7  -5   18.69    2.26
   1   7  -5   17.26    1.98
  -1  -7   4    3.47    0.97
   1  -7  -4    3.33    0.92
   1   7  -4    3.11    1.00
   1  -7  -3    6.73    1.40
  -1  -7   3    6.52    1.34
   1   7  -3    7.14    1.26
   1  -7  -2    2.93    1.00
  -1  -7   2    1.24    0.67
   1   7  -2    3.48    0.90
  -1   7   2    1.69    0.79
   1  -7  -1   12.90    1.88
  -1  -7   1    9.79    1.56
  -1   7   1   12.27    1.72
   1   7  -1   13.42    1.72
  -1  -7   0   45.76    3.41
   1  -7   0   46.34    3.43
   1   7   0   46.50    3.16
  -1   7   0   45.30    3.22
  -1  -7  -1    0.81    0.64
   1  -7   1    0.54    0.61
  -1  -7  -2    4.66    1.24
   1  -7   2    2.46    0.89
   1   7   2    5.38    1.22
  -1   7  -2    4.01    1.06
  -1  -7  -3   83.39    4.58
   1  -7   3   83.82    4.60
  -1   7  -3   80.79    4.29
   1  -7   4    5.87    1.27
  -1  -7  -4    5.45    1.27
  -1   7  -4    6.34    1.24
   1  -7   5   19.88    2.30
  -1  -7  -5   20.89    2.40
  -1   7  -5   22.25    2.32
  -1  -7  -6    1.02    0.74
   1  -7   6    1.70    0.66
  -1   7  -6    1.89    0.77
  -1  -7  -7   19.74    2.30
   1  -7   7   20.67    2.33
  -1   7  -7   20.35    2.31
  -1  -7  -8    4.28    1.18
   1  -7   8    4.13    1.16
  -1   7  -8    4.72    1.15
  -1  -7  -9    4.26    1.24
   1  -7   9    5.01    1.15
  -1   7  -9    3.53    1.05
   1  -7  10    4.24    1.12
  -1  -7 -10    2.31    0.95
  -1   7 -10    2.17    0.71
   1  -7  11    5.61    1.24
  -1   7 -11    6.72    1.43
   1  -7  12    3.41    1.04
  -1   7 -12    2.56    0.89
   1  -7  13    0.47    0.67
  -1   7 -13    3.07    1.18
  -1   7 -14    6.26    1.47
  -1   7 -15    1.82    1.05
  -1   7 -16    0.04    0.86
  -1  -7 -16   -0.86    0.91
  -1   7 -17   29.71    3.48
   1   8 -15   15.72    2.43
   1   8 -14   -1.14    0.87
   1   8 -13   20.97    2.70
  -1  -8  12    6.98    1.48
   1   8 -12    5.75    1.47
  -1  -8  11   10.33    1.70
   1  -8 -11    8.55    1.73
   1   8 -11    8.50    1.75
  -1  -8  10    2.09    0.89
   1  -8 -10    2.35    1.11
   1   8 -10    2.05    0.95
  -1  -8   9   22.29    2.57
   1  -8  -9   25.50    2.91
   1   8  -9   21.34    2.51
  -1  -8   8   14.11    2.05
   1  -8  -8   16.86    2.37
   1   8  -8   16.60    2.22
  -1  -8   7    8.35    1.66
   1  -8  -7    7.43    1.66
   1   8  -7    5.94    1.39
   1  -8  -6   18.01    2.46
  -1  -8   6   19.34    2.39
   1   8  -6   15.59    2.08
   1  -8  -5    4.62    1.26
  -1  -8   5    4.32    1.24
   1   8  -5    2.09    0.89
   1  -8  -4    4.68    1.31
  -1  -8   4    6.44    1.44
   1   8  -4    7.58    1.49
  -1  -8   3   10.36    1.76
   1  -8  -3   10.75    1.91
   1   8  -3   11.30    1.72
  -1  -8   2    2.34    0.95
   1  -8  -2    1.24    0.86
   1   8  -2    1.11    0.48
  -1   8   2    1.21    0.68
  -1  -8   1   20.01    2.44
   1  -8  -1   19.07    2.48
  -1   8   1   18.44    2.29
   1   8  -1   19.66    2.24
   1  -8   0    5.43    1.37
  -1  -8   0    3.83    1.16
  -1   8   0    3.82    1.22
   1   8   0    3.49    1.07
  -1  -8  -1   26.91    2.85
   1  -8   1   26.95    2.88
  -1   8  -1   25.40    2.64
   1   8   1   20.15    2.31
   1  -8   2   15.27    2.20
  -1  -8  -2   22.74    2.66
  -1   8  -2   15.32    2.10
  -1  -8  -3   -0.89    0.89
   1  -8   3    0.10    0.62
  -1   8  -3    0.33    0.66
  -1  -8  -4    0.55    0.69
   1  -8   4   -0.96    0.89
  -1   8  -4   -0.64    0.61
   1  -8   5   -0.04    0.73
  -1  -8  -5    1.58    0.97
  -1   8  -5    0.03    0.55
   1  -8   6    5.72    1.43
  -1  -8  -6    7.32    1.63
  -1   8  -6    4.38    1.19
   1  -8   7   25.61    2.83
  -1  -8  -7   24.82    2.86
  -1   8  -7   24.95    2.73
   1  -8   8    0.07    0.84
  -1  -8  -8   -0.93    0.88
  -1   8  -8    1.50    0.86
  -1  -8  -9   25.03    2.91
   1  -8   9   23.14    2.67
  -1   8  -9   23.56    2.78
   1  -8  10    0.64    0.71
  -1   8 -10    0.05    0.74
   1  -8  11   29.41    2.99
  -1   8 -11   28.72    3.15
   1  -8  12    0.79    0.79
  -1   8 -12    0.55    0.92
  -1   8 -13    0.63    1.03
  -1   8 -14    3.74    1.26
  -1   8 -15    1.39    1.10
   1   9 -12    1.02    0.93
   1   9 -11   13.41    2.48
   1  -9 -10    1.13    1.12
  -1  -9  10    1.45    0.80
   1   9 -10    0.38    0.83
  -1  -9   9   -0.82    1.15
   1  -9  -9   -0.33    0.73
   1   9  -9    0.17    0.78
  -1  -9   8   -0.42    0.68
   1  -9  -8    1.70    1.25
   1   9  -8    0.06    0.92
   1  -9  -7   22.47    2.99
  -1  -9   7   28.42    3.15
   1   9  -7   25.37    2.86
  -1  -9   6    0.97    0.81
   1  -9  -6    2.00    1.20
   1   9  -6   -0.24    0.81
   1  -9  -5   18.39    2.72
  -1  -9   5   17.73    2.57
   1   9  -5   16.81    2.34
  -1  -9   4    0.85    1.01
   1  -9  -4    1.60    0.97
   1   9  -4   -0.11    0.76
   1  -9  -3   -0.76    1.02
  -1  -9   3    0.63    0.59
   1  -9  -2   -1.19    0.87
  -1  -9   2    1.68    0.97
   1   9  -2    0.43    0.68
   1  -9  -1    0.48    0.77
  -1  -9   1    3.37    1.34
  -1   9   1    2.12    0.98
   1   9  -1    3.40    1.10
   1  -9   0    0.26    0.79
  -1  -9   0    0.52    1.10
   1   9   0    0.72    0.84
  -1   9   0    0.90    0.84
  -1  -9  -1   86.10    5.53
   1  -9   1   81.84    5.42
  -1   9  -1   73.92    4.91
  -1  -9  -2   -0.35    0.76
   1  -9   2   -0.54    0.86
  -1   9  -2   -1.08    1.03
  -1  -9  -3   35.46    3.56
   1  -9   3   37.93    3.70
  -1   9  -3   33.91    3.35
   1  -9   4    3.41    1.27
  -1  -9  -4    3.60    1.13
  -1   9  -4    1.73    0.95
  -1  -9  -5   43.38    4.02
   1  -9   5   40.12    3.78
  -1   9  -5   36.90    3.52
   1  -9   6    3.08    1.23
  -1  -9  -6    5.78    1.61
  -1   9  -6    1.55    0.95
  -1  -9  -7   21.41    2.89
   1  -9   7   16.08    2.52
  -1   9  -7   16.62    2.42
  -1  -9  -8   -0.13    0.73
   1  -9   8    1.81    0.94
  -1   9  -8   -0.69    1.03
   1  -9   9   14.18    2.37
  -1   9  -9    9.70    1.96
   1  -9  10    6.19    1.63
  -1   9 -10    8.08    1.87
   1  -9  11    9.13    2.02
  -1   9 -11    6.16    1.68
  -1   9 -12    0.04    0.99
   1  10  -5    0.49    1.23
   1  10  -4   -0.66    0.96
   1  10  -3   15.00    2.40
   1  10  -2   -0.19    1.11
  -1  10  -1    0.20    0.74
  -1  10  -2    2.18    1.14
  -1  10  -3    2.37    1.26
  -1  10  -4    0.98    1.14
  -1  10  -5    4.50    1.27
  -1  10  -6   -0.04    0.85
  -1  10  -7   -1.98    1.30
  -2   0  24   48.36    4.06
  -2   0  23   -0.27    1.04
   2   0 -23    1.57    0.97
  -2   0  22    5.29    1.42
   2   0 -22   10.21    2.08
  -2   0  21    0.80    0.86
   2   0 -21   -1.15    1.07
  -2   0  20    4.77    1.20
   2   0 -20    6.49    1.70
   2   0 -19    0.72    0.81
   2   0 -18   80.78    4.75
   2   0 -17    0.03    0.49
   2   0 -16   66.95    4.00
   2   0 -15   -0.67    0.60
   2   0 -14  218.03    6.63
   2   0 -13    0.07    0.46
  -2   0  12    2.52    0.82
   2   0 -12    3.06    0.78
  -2   0  11    0.19    0.38
  -2   0  11    0.03    0.11
   2   0 -11    0.06    0.26
   2   0 -11    0.07    0.35
  -2   0  10   52.00    2.81
   2   0 -10   57.76    2.80
  -2   0  10   53.67    1.06
   2   0 -10   55.49    2.10
  -2   0  10   55.99    2.67
  -2   0   9   -0.06    0.11
   2   0  -9    0.38    0.30
   2   0  -9    0.35    0.25
  -2   0   9    0.28    0.28
   2   0  -8  533.43    7.92
   2   0  -8  517.42    5.54
  -2   0   8  531.76    7.30
   2   0  -7    0.39    0.36
   2   0  -7    2.67    0.37
  -2   0   7   -0.01    0.26
   2   0  -6  281.87    5.04
   2   0  -6  270.28    3.27
  -2   0   6  275.32    4.58
   2   0  -5    0.07    0.21
  -2   0   5   -0.12    0.25
   2   0  -4 5888.69   19.30
  -2   0   4 5959.94   17.80
  -2   0   4 5896.07   10.60
  -2   0   3   -0.07    0.16
  -2   0   2   19.07    0.80
  -2   0   1    0.10    0.13
   2   0  -1   -0.01    0.08
  -2   0   1    0.04    0.09
   2   0  -1   -0.06    0.09
   2   0   0    3.79    0.26
  -2   0  -1    0.16    0.13
  -2   0  -2  131.14    2.22
  -2   0  -3    0.02    0.14
  -2   0  -4  150.01    2.35
  -2   0  -5   -0.13    0.19
  -2   0  -6   26.56    1.27
  -2   0  -7    0.02    0.21
  -2   0  -7    0.14    0.24
  -2   0  -8  246.47    4.62
  -2   0  -8  244.85    4.57
  -2   0  -9   -0.08    0.23
   2   0  10   29.47    2.08
  -2   0 -10   31.42    1.85
   2   0  11    0.07    0.34
  -2   0 -11   -0.23    0.25
  -2   0 -11   -0.35    0.36
   2   0  12    8.85    1.31
  -2   0 -12    7.85    1.11
  -2   0 -12    7.93    1.03
   2   0  13    0.99    0.63
  -2   0 -13    0.38    0.40
  -2   0 -13   -0.09    0.35
   2   0  14   17.52    1.33
   2   0  14   26.47    2.51
  -2   0 -14   17.68    1.69
  -2   0 -14   18.17    1.80
   2   0  15   -0.15    0.43
   2   0  15    0.06    0.55
  -2   0 -15    0.38    0.54
  -2   0 -15   -0.49    0.49
   2   0  16  167.31    6.71
  -2   0 -16  168.62    6.01
  -2   0 -16  167.48    5.63
   2   0  17    0.76    0.61
  -2   0 -17   -0.35    0.49
  -2   0 -17    0.42    0.55
   2   0  18   48.04    3.89
  -2   0 -18   44.71    3.42
  -2   0 -18   44.03    3.11
   2   0  19   -0.30    0.65
  -2   0 -19   -0.07    0.70
   2   0  20   82.07    5.46
  -2   0 -20   79.55    4.87
   2   0  21   -0.14    0.81
  -2   0 -21    0.82    0.73
   2   0  22   19.26    2.92
   2   0  22   19.24    2.23
  -2   0 -22   17.92    2.55
  -2   0 -23    1.94    0.95
  -2   0 -24   31.52    3.56
  -2  -1  24    8.01    1.84
  -2   1  24    4.59    1.41
  -2   1  23    2.58    1.15
   2  -1 -23    3.80    1.40
  -2   1  22    0.61    0.67
   2  -1 -22    2.19    1.14
  -2   1  21   24.04    2.58
   2  -1 -21   30.83    3.34
   2   1 -21   30.90    3.30
  -2   1  20    3.04    0.90
   2   1 -20    2.08    0.90
   2  -1 -20    4.23    1.27
  -2   1  19    1.71    0.73
   2   1 -19    1.41    0.59
   2  -1 -19    2.52    1.09
  -2   1  18    6.95    1.27
   2   1 -18    7.46    1.47
   2  -1 -18    8.47    1.60
  -2   1  17    1.09    0.50
   2  -1 -17    2.07    0.68
   2  -1 -17    1.20    0.65
   2   1 -17    0.96    0.70
  -2   1  16  102.66    4.39
   2   1 -16  102.69    5.01
   2  -1 -16  101.69    4.88
   2  -1 -16  104.80    3.74
  -2   1  15    0.73    0.57
   2   1 -15    0.86    0.60
   2  -1 -15    1.17    0.58
   2  -1 -15    0.22    0.30
  -2   1  14   28.78    2.15
   2  -1 -14   29.28    2.42
   2   1 -14   33.19    2.64
   2  -1 -14   27.98    1.75
  -2   1  13   13.07    1.40
   2  -1 -13   12.14    1.10
   2   1 -13   10.53    1.46
  -2   1  13   11.20    0.85
   2  -1 -13   13.48    1.57
  -2   1  12   33.45    2.13
   2   1 -12   33.14    2.41
  -2   1  12   31.91    1.42
   2  -1 -12   38.09    2.50
   2  -1 -12   35.94    1.75
  -2   1  11   25.14    2.08
  -2   1  11   28.18    1.88
  -2   1  11   27.44    1.30
   2  -1 -11   28.56    1.47
   2  -1 -11   28.00    2.05
   2   1 -11   27.67    2.12
  -2  -1  10   49.81    2.76
  -2   1  10   45.22    2.67
  -2   1  10   46.60    2.29
   2  -1 -10   41.58    2.36
  -2   1  10   43.94    1.59
   2   1 -10   43.38    2.51
   2  -1 -10   47.48    1.78
  -2  -1  10   48.47    2.02
  -2  -1   9   37.21    2.25
   2  -1  -9   38.83    2.28
  -2   1   9   39.28    2.34
   2   1  -9   38.66    2.27
  -2   1   9   38.39    1.99
   2  -1  -9   39.68    1.51
   2   1  -9   38.87    2.26
  -2  -1   9   38.06    2.12
  -2  -1   9   37.15    1.68
  -2   1   9   39.42    1.47
   2   1  -8  996.57   10.86
   2  -1  -8  992.95   10.82
  -2   1   8  982.10    9.41
  -2  -1   8  996.81   10.27
  -2  -1   8  969.17    8.18
  -2   1   8  958.96    7.05
   2  -1  -7  190.83    4.48
   2  -1  -7  181.26    2.79
   2   1  -7  186.19    4.46
  -2   1   7  185.51    3.88
  -2  -1   7  194.17    4.32
  -2   1   7  178.91    2.96
   2   1  -7  188.39    4.40
  -2  -1   7  186.52    3.46
   2  -1  -6   96.02    2.01
   2  -1  -6  101.62    3.04
   2   1  -6  103.69    3.08
  -2   1   6  100.05    2.71
  -2  -1   6  100.16    2.45
   2   1  -6   95.81    2.98
  -2  -1   6  101.52    2.98
  -2   1   6  102.34    2.16
  -2  -1   5    5.48    0.30
   2  -1  -5    5.33    0.49
   2   1  -5    5.00    0.67
   2  -1  -5    4.81    0.64
  -2   1   5    5.20    0.58
  -2  -1   5    5.30    0.67
   2   1  -4   19.49    1.14
   2  -1  -4   18.82    1.12
   2  -1  -4   21.35    0.94
  -2  -1   4   20.97    0.65
  -2   1   4   21.66    1.13
   2  -1  -4   21.76    1.08
  -2  -1   4   19.95    1.20
  -2  -1   3   87.22    1.42
   2   1  -3   84.36    1.46
   2  -1  -3   87.82    2.04
  -2   1   3   83.95    2.06
  -2  -1   3   85.49    2.24
   2  -1  -3   83.77    1.85
   2   1  -2  148.05    2.07
  -2  -1   2  140.38    1.96
  -2   1   2  149.67    2.69
   2   1  -1   10.88    0.61
  -2  -1   1   11.67    0.63
  -2   1   1   11.93    0.72
   2  -1  -1   11.48    0.64
   2   1  -1   10.92    0.63
   2   1   0  144.64    2.29
  -2   1   0  144.29    2.06
   2   1   0  147.80    2.05
   2  -1   0  144.54    2.02
  -2  -1   0  147.96    2.09
  -2   1   0  148.90    2.40
   2   1   1   82.42    1.84
   2   1   1   80.03    1.56
   2  -1   1   85.48    1.60
  -2  -1  -1   81.61    1.60
  -2   1  -1   84.27    1.62
  -2   1  -1   83.49    1.84
   2  -1   1   81.77    1.79
  -2   1  -2   39.64    1.23
  -2  -1  -2   38.85    1.21
   2   1   2   39.86    1.35
   2  -1   2   39.91    1.35
   2  -1   3   89.71    2.17
   2  -1   3   90.13    1.69
   2   1   4  470.91    5.40
   2  -1   4  471.00    5.34
   2   1   4  470.35    3.16
   2  -1   4  483.11    4.39
   2  -1   4  477.82    5.31
   2  -1   5    8.54    0.82
   2   1   5    7.95    0.79
   2  -1   5    8.96    0.79
  -2   1  -5    7.59    0.78
  -2   1  -5    8.38    0.68
   2  -1   5    8.38    0.67
   2  -1   6    7.09    0.84
   2   1   6    7.12    0.83
   2  -1   6    8.49    0.73
  -2   1  -6    7.67    0.74
   2  -1   6    7.69    0.78
  -2   1  -6    8.16    0.86
   2   1   7   67.06    2.64
   2   1   7   69.39    2.23
   2  -1   7   69.95    2.69
  -2   1  -7   70.23    2.34
  -2   1  -7   76.27    2.71
   2  -1   7   70.08    2.21
  -2  -1  -7   67.30    2.33
   2   1   8  178.62    3.70
   2  -1   8  177.89    4.58
  -2   1  -8  185.19    4.45
   2  -1   8  183.83    3.85
  -2   1  -8  186.75    4.12
   2   1   9    2.85    0.63
   2   1   9    3.71    0.58
   2  -1   9    2.82    0.69
   2  -1   9    4.42    0.69
  -2   1  -9    3.88    0.71
   2   1  10  216.58    5.72
   2  -1  10  214.86    5.65
   2   1  10  222.30    4.43
  -2  -1 -10  214.96    5.02
   2  -1  10  223.54    4.84
  -2   1 -10  220.29    5.35
   2   1  11    8.48    1.21
   2  -1  11    6.80    1.12
   2   1  11    7.80    0.89
   2  -1  11    6.32    0.88
  -2   1 -11    7.93    1.07
  -2   1 -11    7.50    1.03
  -2  -1 -11    8.29    1.10
   2  -1  12   44.78    2.89
   2   1  12   45.79    2.93
   2   1  12   46.43    2.20
  -2  -1 -12   48.36    2.45
  -2   1 -12   47.22    2.65
  -2   1 -12   45.55    2.65
  -2  -1 -12   44.98    2.56
   2   1  13  171.30    5.95
   2   1  13  169.29    4.30
   2  -1  13  175.06    5.98
  -2  -1 -13  168.27    4.75
  -2   1 -13  169.31    5.28
  -2  -1 -13  163.32    5.09
  -2   1 -13  175.69    5.37
   2   1  14   14.78    1.88
   2   1  14   12.83    1.24
   2  -1  14   16.71    1.95
  -2  -1 -14   13.14    1.39
  -2  -1 -14   15.37    1.69
  -2   1 -14   14.79    1.67
  -2   1 -14   16.19    1.75
   2   1  15   11.84    1.79
   2  -1  15    8.32    1.43
   2   1  15   10.69    1.14
  -2  -1 -15   10.25    1.32
  -2  -1 -15    9.58    1.37
  -2   1 -15   10.28    1.49
   2   1  16   38.76    3.26
   2  -1  16   34.19    3.04
   2   1  16   37.75    2.41
  -2  -1 -16   35.26    2.75
  -2  -1 -16   35.01    2.46
  -2   1 -16   34.49    2.73
   2  -1  17    5.16    1.30
   2   1  17    6.00    1.38
   2   1  17    4.90    0.96
  -2  -1 -17    6.33    1.34
  -2  -1 -17    4.46    0.92
  -2   1 -17    7.28    1.38
   2   1  18   44.87    3.77
   2  -1  18   43.25    3.73
   2   1  18   47.33    2.92
  -2   1 -18   45.63    3.46
  -2  -1 -18   44.54    3.01
  -2  -1 -18   46.45    3.42
   2  -1  19    0.28    0.78
   2   1  19   -0.57    0.95
   2   1  19   -0.05    0.54
  -2   1 -19   -0.05    0.53
  -2  -1 -19    0.06    0.46
  -2  -1 -19    0.21    0.60
   2   1  20    5.36    1.40
   2  -1  20    3.65    1.23
   2   1  20    6.65    1.32
  -2  -1 -20    4.60    1.15
  -2  -1 -20    5.31    1.37
  -2   1 -20    4.86    1.55
   2   1  21   11.62    2.29
   2  -1  21   14.41    2.46
   2   1  21   13.90    1.75
  -2  -1 -21   12.57    1.80
  -2  -1 -21   10.84    1.86
  -2   1 -21   13.60    2.19
   2  -1  22    3.34    1.44
   2   1  22    3.66    1.40
  -2  -1 -22    0.88    0.75
  -2  -1 -23    3.25    1.42
  -2  -1 -24   14.42    2.55
  -2   2  23    2.11    1.17
   2  -2 -23    3.83    1.44
  -2   2  22    6.53    1.45
   2  -2 -22    5.55    1.60
  -2   2  21   -0.60    0.67
   2  -2 -21    0.01    0.66
  -2   2  20    1.88    0.74
   2  -2 -20    1.50    1.03
  -2   2  19    3.77    1.08
   2  -2 -19    2.59    0.98
  -2   2  18    8.25    1.39
   2  -2 -18    7.19    1.02
   2  -2 -18    8.18    1.54
  -2   2  17    5.74    1.11
   2  -2 -17    6.10    0.93
   2  -2 -17    3.73    1.04
  -2   2  16    3.97    0.98
   2  -2 -16    2.27    0.59
   2  -2 -16    2.97    0.95
  -2   2  15   15.49    1.70
   2  -2 -15   15.80    1.91
   2  -2 -15   16.24    1.35
  -2   2  14  291.51    6.95
   2  -2 -14  289.52    5.46
   2  -2 -14  282.40    7.50
  -2   2  13   25.96    2.01
   2  -2 -13   26.89    2.24
  -2   2  13   27.00    1.68
  -2  -2  12    7.43    0.45
  -2   2  12    7.32    0.88
  -2   2  12    7.52    1.08
   2  -2 -12    7.30    1.12
  -2  -2  11   12.53    0.67
  -2   2  11   14.43    1.40
  -2   2  11   12.11    1.12
  -2  -2  11   12.18    1.20
   2  -2 -11   11.75    1.36
  -2  -2  10    7.52    0.56
  -2   2  10    6.76    0.93
  -2   2  10    8.57    0.92
  -2  -2  10    8.02    0.97
   2  -2 -10    7.84    1.07
  -2  -2   9   11.61    0.71
   2   2  -9    9.98    1.20
   2  -2  -9   10.50    1.19
   2  -2  -9   13.45    1.08
  -2   2   9   10.89    1.13
  -2  -2   9   12.86    1.20
   2  -2  -9   12.49    1.28
  -2  -2   9   12.51    1.34
  -2   2   9   11.21    1.02
  -2  -2   8  533.44    4.87
   2  -2  -8  543.46    8.02
   2  -2  -8  520.87    6.37
   2   2  -8  547.78    8.04
  -2   2   8  519.07    7.30
  -2  -2   8  555.29    7.57
  -2   2   8  537.94    6.83
  -2  -2   8  556.55    8.35
   2  -2  -7   60.69    2.18
   2  -2  -7   65.17    2.62
   2   2  -7   66.19    2.65
  -2  -2   7   60.27    1.67
  -2   2   7   61.44    2.27
  -2  -2   7   65.60    2.77
  -2   2   6   -0.02    0.23
   2   2  -6    0.36    0.23
   2  -2  -6    0.60    0.29
   2  -2  -6    0.40    0.28
  -2  -2   6    0.06    0.16
   2  -2  -6    0.36    0.27
  -2  -2   6    0.63    0.34
   2  -2  -5   40.17    1.77
   2   2  -5   44.17    1.85
   2  -2  -5   39.98    1.72
  -2  -2   5   42.04    1.46
   2  -2  -5   40.84    1.73
   2  -2  -4   15.58    1.08
   2   2  -4   17.25    1.06
   2  -2  -4   18.47    1.10
  -2  -2   4   17.01    0.96
   2  -2  -4   15.76    1.06
   2   2  -4   17.95    1.01
   2  -2  -3   16.52    0.93
   2   2  -3   16.44    0.92
   2  -2  -3   16.64    1.12
  -2  -2   3   16.21    0.96
   2   2  -3   17.40    1.01
  -2  -2   2  527.51    5.49
   2   2  -2  531.33    5.68
   2   2  -2  537.47    4.76
  -2   2   2  532.30    6.28
   2  -2  -2  520.90    6.09
   2   2  -1    6.22    0.65
  -2  -2   1    5.65    0.62
   2   2  -1    6.68    0.52
  -2   2   1    6.67    0.70
   2   2  -1    5.55    0.44
   2  -2  -1    6.06    0.46
  -2  -2   0   12.90    0.92
   2   2   0   14.49    1.00
   2   2   0   12.48    0.71
  -2  -2   0   13.90    0.72
  -2   2   0   13.44    0.96
  -2  -2   0   12.88    0.64
  -2   2   0   13.88    0.66
   2  -2   0   12.86    0.59
   2   2   0   13.46    0.61
   2   2   1    5.97    0.67
  -2  -2  -1    4.90    0.46
   2   2   1    5.21    0.50
  -2   2  -1    6.76    0.69
   2   2   1    5.60    0.42
  -2   2  -1    5.40    0.42
  -2  -2  -1    5.88    0.44
   2  -2   1    5.74    0.42
   2   2   2   72.44    2.32
  -2   2  -2   73.18    2.26
  -2  -2  -2   69.95    1.89
  -2  -2  -2   74.01    1.69
  -2   2  -2   71.75    1.65
  -2   2  -3  212.17    3.23
  -2  -2  -3  212.52    3.22
  -2  -2  -3  210.96    3.91
   2   2   3  217.75    4.12
   2  -2   3  210.30    3.15
   2   2   3  217.11    3.28
   2   2   4   42.76    1.64
   2   2   4   46.16    1.96
   2  -2   4   44.65    1.64
  -2  -2  -4   43.65    1.20
   2  -2   4   46.08    2.01
   2   2   5   25.45    1.40
   2   2   5   25.70    1.53
   2  -2   5   25.68    1.39
  -2  -2  -5   25.05    0.96
   2  -2   5   23.72    1.28
   2  -2   5   25.27    1.56
   2  -2   6    1.01    0.40
   2   2   6    0.76    0.32
   2   2   6    1.05    0.41
   2  -2   6    0.80    0.33
   2  -2   6    0.73    0.39
   2   2   7    7.79    0.90
   2   2   7    7.93    0.96
   2  -2   7    5.79    0.82
   2  -2   7    7.71    0.85
   2  -2   7    6.44    0.84
   2   2   8    0.22    0.32
   2  -2   8    0.29    0.31
   2   2   8    0.61    0.27
   2  -2   8    0.33    0.30
   2  -2   8    2.41    0.64
   2   2   9  369.85    7.14
   2  -2   9  375.13    7.08
   2   2   9  394.56    6.60
   2   2   9  370.06    5.13
   2  -2   9  372.75    6.20
   2  -2   9  380.32    6.75
   2   2  10    4.09    0.86
   2  -2  10    4.03    0.82
   2   2  10    3.49    0.72
   2   2  10    3.01    0.51
   2  -2  10    4.65    0.77
  -2  -2 -10    3.30    0.72
   2   2  11   27.58    2.19
   2  -2  11   26.29    2.12
   2   2  11   24.74    1.77
   2   2  11   26.92    1.58
  -2  -2 -11   25.18    1.92
   2  -2  11   29.37    1.91
   2   2  12   40.25    2.29
   2  -2  12   38.99    2.70
   2   2  12   41.75    2.83
   2   2  12   41.17    2.06
  -2  -2 -12   40.51    2.52
   2   2  13    4.87    0.85
   2  -2  13    5.40    1.14
   2   2  13    6.33    1.21
   2   2  13    7.42    0.98
  -2  -2 -13    5.41    0.99
   2  -2  14   44.72    3.21
   2   2  14   48.93    3.38
   2   2  14   49.33    2.49
  -2  -2 -14   49.57    3.04
   2  -2  15    0.38    0.51
   2   2  15    0.46    0.58
   2   2  15    1.72    0.55
  -2  -2 -15    0.67    0.45
   2  -2  16   10.96    1.79
   2   2  16   13.33    1.94
   2   2  16   13.80    1.47
  -2  -2 -16   11.84    1.43
  -2  -2 -16   11.82    1.67
   2  -2  17   -0.46    0.73
   2   2  17    0.29    0.69
   2   2  17   -0.02    0.33
  -2  -2 -17    0.68    0.70
  -2  -2 -17   -0.34    0.40
   2   2  18   45.56    3.84
   2  -2  18   49.45    4.01
   2   2  18   43.66    2.80
  -2  -2 -18   44.14    2.92
  -2  -2 -18   43.73    3.35
   2  -2  19    1.85    0.88
   2   2  19    1.32    0.63
   2   2  19    1.70    0.72
  -2  -2 -19    0.96    0.68
  -2  -2 -19    1.18    0.58
   2   2  20   43.22    4.08
   2  -2  20   37.45    3.73
   2   2  20   41.18    2.93
  -2  -2 -20   43.44    3.15
  -2  -2 -20   46.28    3.77
   2  -2  21    0.12    0.74
   2   2  21    3.05    1.17
  -2  -2 -21    1.28    0.78
  -2  -2 -21    1.21    0.76
   2   2  22   12.56    2.31
  -2  -2 -22   13.01    2.22
  -2  -2 -23    1.15    1.10
   2  -3 -22    0.43    0.89
   2  -3 -21   21.02    2.76
   2  -3 -20    2.82    1.07
   2  -3 -19    1.51    0.96
   2  -3 -18    2.51    1.04
   2  -3 -18    3.11    0.74
   2  -3 -17   21.79    2.46
   2  -3 -17   22.14    1.71
   2  -3 -16    3.41    0.71
   2  -3 -16    4.61    1.17
   2  -3 -15    4.19    1.07
  -2  -3  14   35.83    1.29
   2  -3 -14   36.49    2.82
  -2  -3  13   10.31    0.80
   2  -3 -13   10.33    1.49
  -2  -3  12   67.24    2.10
  -2   3  12   67.70    3.08
   2  -3 -12   68.88    3.55
   2  -3 -11    5.55    0.86
  -2  -3  11    5.23    0.64
  -2   3  11    5.83    0.91
   2  -3 -11    5.97    1.02
   2  -3 -10   39.56    2.15
  -2  -3  10   42.72    1.79
   2  -3 -10   43.96    2.62
  -2   3  10   45.98    2.48
   2  -3  -9   15.92    1.47
   2   3  -9   16.90    1.51
   2  -3  -9   17.09    1.41
  -2  -3   9   16.24    1.13
  -2   3   9   19.76    1.59
   2  -3  -8   40.16    2.19
   2   3  -8   39.03    2.16
   2  -3  -8   40.02    2.13
  -2  -3   8   40.49    1.79
  -2   3   8   38.25    2.18
   2  -3  -7   54.91    2.40
   2   3  -7   53.27    2.35
   2  -3  -7   53.04    2.44
  -2  -3   7   54.40    2.09
   2  -3  -7   58.11    2.90
  -2   3   7   52.62    2.51
  -2  -3   7   49.43    2.61
   2  -3  -6  187.74    4.08
  -2  -3   6  183.65    3.87
   2   3  -6  188.35    4.08
   2  -3  -6  179.67    4.42
   2  -3  -6  179.47    4.87
   2  -3  -6  185.84    4.23
   2  -3  -5   53.91    2.42
  -2  -3   5   54.32    2.13
   2  -3  -5   55.26    2.04
   2   3  -5   49.63    1.94
   2  -3  -5   54.79    2.28
   2  -3  -5   53.64    2.58
   2  -3  -4   75.66    2.16
   2   3  -4   75.23    2.15
   2  -3  -4   75.55    2.84
  -2  -3   4   74.59    2.52
   2   3  -4   79.27    2.48
   2  -3  -4   77.02    2.95
  -2  -3   3   22.40    1.40
   2  -3  -3   23.04    1.58
   2  -3  -3   22.03    1.04
   2   3  -3   22.56    1.06
   2   3  -3   21.93    1.26
  -2   3   3   21.81    1.56
   2  -3  -3   22.19    1.55
   2   3  -3   24.59    1.53
   2   3  -2  120.28    2.11
   2  -3  -2  119.61    2.11
  -2  -3   2  124.80    3.30
   2  -3  -2  120.04    2.19
   2   3  -2  123.09    2.23
  -2   3   2  122.80    3.52
   2  -3  -2  125.80    3.53
   2   3  -2  123.66    2.89
   2   3  -2  126.97    3.48
   2   3  -1  269.32    5.11
  -2  -3   1  271.81    4.95
  -2  -3   1  274.93    4.12
  -2   3   1  262.86    5.04
   2  -3  -1  269.88    5.05
   2   3  -1  266.18    4.19
   2   3  -1  263.30    2.70
   2  -3  -1  268.68    2.71
   2   3   0  449.42    6.68
  -2  -3   0  444.82    6.42
   2   3   0  451.14    5.48
  -2   3   0  452.99    6.53
  -2  -3   0  440.76    5.21
   2  -3   0  452.41    6.43
   2  -3   0  433.86    3.08
   2   3   0  435.70    3.18
   2   3   1  320.03    5.73
  -2   3  -1  310.44    5.38
  -2  -3  -1  309.31    4.52
   2  -3   1  310.56    5.31
   2   3   1  317.57    4.72
  -2  -3  -1  305.00    3.04
  -2   3  -1  305.42    2.98
   2  -3   2  515.79    4.20
   2   3   2  519.44    4.44
   2   3   2  538.34    7.57
  -2  -3  -2  525.26    6.17
  -2   3  -2  526.25    7.08
  -2   3  -2  525.15    4.39
  -2  -3  -2  522.93    4.47
   2   3   3    0.69    0.40
   2  -3   3    1.15    0.27
   2   3   3    1.59    0.33
  -2  -3  -3    1.19    0.36
  -2   3  -3    1.18    0.38
  -2   3  -3    1.46    0.30
  -2  -3  -3    1.20    0.29
   2   3   4  295.54    4.33
   2  -3   4  287.82    4.16
   2   3   4  309.03    5.94
  -2  -3  -4  295.41    5.17
  -2   3  -4  285.65    5.46
  -2   3  -4  289.36    4.17
  -2  -3  -4  292.90    4.20
  -2  -3  -5  219.33    4.86
   2   3   5  223.06    4.16
   2  -3   5  215.44    3.97
   2   3   5  224.78    5.17
  -2  -3  -5  219.03    3.52
  -2  -3  -5  219.84    4.71
  -2  -3  -6   22.72    1.62
   2  -3   6   19.48    1.33
   2   3   6   20.83    1.40
   2   3   6   22.58    1.70
  -2  -3  -6   19.59    1.07
   2  -3   6   22.33    1.73
   2  -3   7    4.67    0.75
   2   3   7    2.65    0.65
  -2  -3  -7    2.76    0.43
   2  -3   7    2.94    0.58
   2  -3   8   22.37    1.66
   2   3   8   26.56    1.92
   2  -3   8   22.98    1.66
   2   3   9   51.03    2.70
   2  -3   9   53.20    2.71
   2   3   9   56.13    2.82
   2  -3   9   56.39    2.67
   2   3  10    6.03    1.04
   2  -3  10    7.54    1.14
   2  -3  10    6.76    1.01
   2   3  11    8.53    1.27
   2  -3  11   10.07    1.36
   2  -3  12    1.86    0.75
   2   3  12    3.12    0.90
  -2  -3 -12    1.40    0.53
   2   3  13   45.72    3.16
   2  -3  13   47.10    3.16
  -2  -3 -13   42.78    2.86
   2   3  14    9.93    1.49
   2  -3  14   10.04    1.51
  -2  -3 -14   12.33    1.64
   2   3  15    2.46    0.91
   2  -3  15    3.00    1.00
  -2  -3 -15    2.56    0.86
   2   3  16    9.24    1.72
   2  -3  16    9.41    1.74
  -2  -3 -16    7.32    1.40
   2   3  17    1.57    0.71
   2  -3  17    4.36    1.27
  -2  -3 -17    1.68    0.70
   2   3  18    8.68    1.81
   2  -3  18    9.80    1.86
  -2  -3 -18    8.97    1.38
  -2  -3 -18    7.35    1.47
   2   3  19    3.23    1.27
   2  -3  19    3.99    1.31
  -2  -3 -19    2.13    0.76
  -2  -3 -19    3.07    0.98
   2   3  20   -0.09    0.58
   2  -3  20   -0.07    0.88
  -2  -3 -20   -0.34    0.82
  -2  -3 -20    0.43    0.49
   2   3  21    8.00    1.82
  -2  -3 -21    4.56    1.54
  -2  -3 -22    1.03    0.75
   2  -4 -21    3.87    1.39
   2  -4 -20    1.61    0.95
   2  -4 -19    5.72    1.61
   2  -4 -18   34.71    3.30
   2  -4 -17    0.25    0.60
   2  -4 -16   21.36    2.43
   2  -4 -15    9.50    1.63
  -2  -4  14   69.00    2.47
   2  -4 -14   63.68    3.88
  -2  -4  13   -0.04    0.36
   2  -4 -13   -0.43    0.46
  -2  -4  12    0.10    0.28
   2  -4 -12    0.22    0.37
   2  -4 -12    0.04    0.42
   2  -4 -11    4.27    0.84
   2  -4 -11    5.48    1.07
   2  -4 -10   25.63    2.01
   2  -4  -9   31.16    2.20
   2   4  -9   28.78    1.97
   2  -4  -9   31.95    2.06
   2  -4  -8   89.30    3.24
   2   4  -8   89.58    3.24
   2  -4  -8   83.97    3.56
   2  -4  -8   87.91    3.33
   2   4  -7   40.63    2.04
   2  -4  -7   39.67    2.00
   2  -4  -7   41.36    2.48
   2  -4  -7   41.92    2.28
   2   4  -6   12.49    1.05
   2  -4  -6   11.56    1.02
   2  -4  -6   12.61    1.38
   2   4  -6   11.48    1.18
   2  -4  -6   11.03    1.19
   2  -4  -5    9.41    0.83
   2  -4  -5    8.82    1.18
   2   4  -5    9.61    0.84
   2   4  -5    9.95    1.05
   2  -4  -4  160.38    4.77
   2  -4  -4  162.93    3.05
   2   4  -4  161.82    3.02
   2  -4  -4  165.93    4.84
   2   4  -4  158.75    4.04
   2   4  -3   25.11    1.03
   2  -4  -3   25.25    1.04
   2  -4  -3   25.94    1.93
   2  -4  -3   23.00    1.04
   2   4  -3   24.62    1.07
  -2   4   3   25.10    1.88
   2  -4  -3   31.06    2.10
   2   4  -3   23.53    1.54
   2   4  -2  189.69    2.29
   2  -4  -2  196.55    2.30
   2  -4  -2  198.61    5.22
   2   4  -2  197.65    2.36
   2  -4  -2  191.04    2.34
   2   4  -2  196.58    4.32
  -2   4   2  193.89    5.05
   2  -4  -2  198.49    5.00
   2   4  -2  204.46    5.18
  -2  -4   1  291.33    5.98
  -2   4   1  281.30    5.99
   2   4  -1  291.11    5.27
   2  -4  -1  292.31    5.97
   2   4  -1  290.83    6.27
  -2  -4   0    0.35    0.34
   2   4   0   -0.22    0.36
  -2   4   0    0.30    0.40
   2   4   0    0.43    0.24
  -2  -4   0    0.49    0.26
   2  -4   0    0.17    0.27
  -2  -4  -1   22.71    1.74
   2   4   1   22.13    0.65
   2   4   1   21.87    1.75
   2  -4   1   23.04    1.65
  -2  -4  -1   23.42    1.48
  -2   4  -1   24.07    1.75
   2   4   1   24.62    1.57
   2  -4   1   25.13    1.87
   2  -4   2    4.48    0.35
   2   4   2    5.32    0.91
   2  -4   2    5.49    0.90
   2   4   2    5.05    0.42
   2   4   2    4.64    0.74
  -2   4  -2    4.93    0.84
  -2  -4  -2    5.20    0.76
  -2  -4  -2    4.80    0.41
  -2   4  -2    4.88    0.39
   2  -4   3    3.97    0.42
   2   4   3    4.28    0.47
  -2  -4  -3    4.11    0.80
   2  -4   3    3.58    0.76
  -2   4  -3    3.64    0.41
  -2  -4  -3    4.25    0.45
  -2  -4  -3    4.63    0.74
  -2   4  -3    4.02    0.76
   2   4   4  128.18    2.80
   2  -4   4  126.44    2.67
  -2  -4  -4  128.19    4.18
  -2   4  -4  121.91    2.61
  -2  -4  -4  128.08    2.73
  -2  -4  -4  126.45    3.81
  -2   4  -4  125.62    4.08
   2  -4   4  126.32    4.16
   2  -4   5   44.72    1.80
  -2  -4  -5   44.20    2.49
   2   4   5   44.65    1.86
  -2   4  -5   43.28    1.76
  -2  -4  -5   40.21    1.70
  -2  -4  -5   45.03    2.38
  -2   4  -5   42.45    2.41
   2  -4   5   41.07    2.39
   2   4   6   53.68    2.23
   2  -4   6   53.47    2.18
  -2  -4  -6   49.66    2.66
  -2  -4  -6   54.38    2.17
  -2   4  -6   50.47    2.09
  -2   4  -6   52.01    2.74
  -2  -4  -6   50.18    2.64
  -2  -4  -6   49.76    2.01
   2  -4   6   54.24    2.76
   2  -4   7   67.94    2.65
   2   4   7   69.47    2.75
  -2  -4  -7   70.16    3.22
  -2   4  -7   67.86    3.23
  -2  -4  -7   67.16    2.33
   2  -4   8   45.32    2.36
  -2  -4  -8   46.74    1.97
   2   4   9    0.57    0.43
   2  -4   9    0.02    0.32
   2   4  10   91.17    3.86
   2  -4  10   95.72    3.89
   2   4  11    1.58    0.70
   2  -4  11    1.32    0.56
   2  -4  12  124.79    4.92
   2   4  12  125.01    5.01
   2  -4  13   40.41    2.96
   2   4  13   41.32    3.04
   2  -4  13   39.66    2.48
  -2  -4 -13   38.04    2.86
   2   4  14    1.59    0.73
   2  -4  14    3.31    0.98
   2  -4  14    1.99    0.64
  -2  -4 -14    1.83    0.83
   2  -4  15    7.03    1.36
   2   4  15    8.74    1.61
   2  -4  15    8.39    1.20
  -2  -4 -15    7.64    1.42
   2   4  16   50.67    3.84
   2  -4  16   47.77    3.68
   2  -4  16   56.75    2.95
  -2  -4 -16   54.54    3.77
   2   4  17    0.99    0.84
   2  -4  17    0.08    0.79
  -2  -4 -17    0.63    0.59
   2  -4  18   40.98    3.67
   2   4  18   38.54    3.59
  -2  -4 -18   35.71    3.27
   2   4  19    1.71    1.02
  -2  -4 -19    1.49    1.02
  -2  -4 -20    7.57    1.62
  -2  -4 -20    5.47    1.25
  -2  -4 -21    6.17    1.67
   2  -5 -19    2.03    1.14
   2  -5 -18    8.67    1.85
   2  -5 -17    4.06    1.27
   2  -5 -16    5.60    1.40
   2  -5 -15    1.37    0.82
  -2  -5  14   28.03    1.90
   2  -5 -14   26.62    2.66
  -2  -5  13   24.06    1.82
   2  -5 -13   25.19    2.56
   2  -5 -12   51.26    3.22
  -2  -5  12   53.33    2.73
   2  -5 -11    8.01    1.31
  -2  -5  11    9.51    1.21
   2  -5 -10   36.24    2.66
  -2  -5  10   33.07    2.22
   2  -5  -9    0.11    0.30
   2   5  -9   -0.27    0.42
  -2  -5   9   -0.04    0.35
   2  -5  -9    0.74    0.60
   2   5  -9   -0.35    0.52
   2   5  -8  177.87    4.46
   2  -5  -8  174.27    5.72
   2  -5  -8  175.56    4.45
  -2  -5   8  182.98    5.20
   2   5  -8  168.69    5.22
   2  -5  -7    2.65    0.56
  -2  -5   7    1.41    0.49
   2   5  -7    2.30    0.53
   2  -5  -7    2.05    0.74
   2   5  -7    2.43    0.67
   2  -5  -6    8.15    0.83
   2   5  -6    9.42    0.88
  -2  -5   6    8.16    1.16
   2  -5  -6    9.93    1.40
   2   5  -6    8.22    1.13
   2   5  -5    1.67    0.37
  -2  -5   5    1.55    0.58
   2  -5  -5    0.54    0.49
   2   5  -5    1.07    0.49
   2   5  -5    1.48    0.39
   2  -5  -4    0.67    0.46
  -2  -5   4    0.18    0.32
   2   5  -4    0.11    0.31
   2  -5  -4   -0.04    0.16
   2   5  -4    0.18    0.15
   2  -5  -3    3.73    0.86
  -2  -5   3    3.42    0.79
  -2   5   3    2.20    0.69
   2   5  -3    2.20    0.60
   2  -5  -3    3.30    0.28
   2   5  -3    2.86    0.25
   2  -5  -2   52.72    3.06
  -2  -5   2   57.29    3.02
   2   5  -2   53.35    2.62
  -2   5   2   55.31    3.00
  -2  -5   1   33.32    2.32
   2  -5  -1   35.09    2.49
  -2   5   1   37.59    2.49
   2   5  -1   37.36    2.19
  -2  -5   0   38.91    2.54
   2  -5   0   37.65    2.55
   2   5   0   39.43    2.28
  -2   5   0   38.54    2.49
  -2  -5   0   39.38    2.16
  -2  -5  -1    0.21    0.38
   2  -5   1    0.87    0.44
   2   5   1    1.35    0.49
  -2  -5  -1    0.62    0.42
  -2   5  -1    0.16    0.35
  -2  -5  -2   20.21    1.87
   2  -5   2   24.93    2.08
  -2  -5  -2   23.65    1.74
  -2   5  -2   27.68    2.19
   2   5   2   22.18    1.76
   2  -5   3    9.81    1.35
  -2  -5  -3    8.58    1.24
  -2  -5  -3    8.71    0.51
  -2   5  -3    8.00    0.44
  -2  -5  -3    8.87    1.10
  -2   5  -3    9.91    1.31
   2   5   4   39.63    1.43
  -2  -5  -4   41.61    2.70
  -2   5  -4   39.39    1.34
  -2  -5  -4   38.35    1.38
  -2   5  -4   41.46    2.61
   2  -5   4   43.14    2.73
   2  -5   5    9.33    1.32
   2  -5   5   11.29    0.85
  -2  -5  -5    9.63    1.35
   2   5   5   11.02    0.91
  -2   5  -5   10.63    1.38
  -2   5  -5   12.38    0.90
  -2  -5  -5   10.57    0.85
   2  -5   6    5.67    1.03
  -2  -5  -6    4.77    0.96
   2   5   6    6.31    0.78
   2  -5   6    5.01    0.65
  -2  -5  -6    5.89    0.72
  -2   5  -6    6.17    0.74
  -2   5  -6    6.25    1.05
   2   5   7   37.79    2.02
   2  -5   7   38.50    1.96
  -2  -5  -7   41.37    2.76
  -2   5  -7   40.80    2.01
  -2  -5  -7   38.20    1.93
  -2   5  -7   36.66    2.60
   2  -5   7   39.55    2.66
   2  -5   8    3.49    0.85
  -2  -5  -8    4.05    0.99
  -2   5  -8    2.42    0.68
  -2   5  -8    3.20    0.68
   2  -5   8    3.43    0.66
  -2  -5  -8    3.76    0.69
   2  -5   9    0.77    0.55
  -2  -5  -9    1.51    0.60
  -2   5  -9    0.09    0.32
   2   5   9    0.07    0.37
   2  -5   9    0.31    0.36
  -2   5  -9    1.65    0.55
   2   5  10   56.18    3.03
   2  -5  10   56.53    2.98
  -2   5 -10   56.31    3.49
   2  -5  10   57.08    3.24
  -2   5 -11    3.05    0.96
   2  -5  11    0.57    0.47
   2  -5  12   11.13    1.55
   2   5  12   11.84    1.60
   2  -5  12   11.24    1.56
   2   5  13    2.87    0.88
   2  -5  13    3.22    0.98
   2  -5  13    3.99    0.97
   2   5  14   11.66    1.75
   2  -5  14   12.52    1.73
   2  -5  14   13.40    1.59
   2   5  15    0.61    0.54
   2  -5  15    1.39    0.68
  -2  -5 -15    1.29    0.65
   2   5  16    3.86    1.17
  -2  -5 -16    4.20    1.24
  -2  -5 -17    2.67    1.40
  -2  -5 -18   12.02    2.03
  -2  -5 -19   -0.38    0.77
  -2  -5 -20    2.09    1.16
   2  -6 -18   16.34    2.47
   2  -6 -17   23.52    2.96
   2  -6 -16    3.18    1.23
   2   6 -15    9.10    1.64
   2  -6 -15   13.26    2.19
   2   6 -14   19.48    2.31
   2  -6 -14   22.39    2.63
   2  -6 -13    0.88    0.63
  -2  -6  13   -0.34    0.43
   2   6 -13   -0.16    0.48
  -2  -6  12    0.90    0.57
   2  -6 -12    1.05    0.61
   2   6 -12    0.86    0.49
  -2  -6  11   22.06    2.03
   2  -6 -11   21.30    2.32
   2   6 -11   25.69    2.44
  -2  -6  10    3.70    0.98
   2  -6 -10    6.21    1.39
   2   6 -10    4.54    1.08
   2  -6  -9    0.66    0.48
  -2  -6   9    0.65    0.43
   2   6  -9    0.54    0.52
  -2  -6   8    2.90    0.77
   2  -6  -8    3.66    0.91
   2   6  -8    2.90    0.86
  -2  -6   7   21.64    2.03
   2  -6  -7   23.20    2.34
   2   6  -7   19.34    1.91
   2   6  -7   22.40    1.43
  -2  -6   6   19.54    1.94
   2  -6  -6   21.42    2.24
   2   6  -6   21.66    2.00
   2  -6  -6   20.25    1.17
   2   6  -6   21.13    1.16
   2  -6  -5    9.41    1.51
  -2  -6   5    9.71    1.40
   2   6  -5    8.27    1.20
   2   6  -5    8.46    0.53
   2  -6  -5    9.27    0.56
   2   6  -5    8.98    0.53
   2  -6  -4  168.21    6.06
  -2  -6   4  177.35    5.86
   2   6  -4  166.86    5.25
   2  -6  -3    0.36    0.53
  -2  -6   3    0.94    0.49
   2   6  -3    0.78    0.48
  -2   6   3    1.46    0.76
   2  -6  -2    5.45    1.11
  -2  -6   2    5.39    1.05
   2   6  -2    5.34    0.98
  -2   6   2    6.72    1.27
   2  -6  -1    2.43    0.82
  -2  -6   1    1.56    0.62
  -2   6   1    0.69    0.54
   2   6  -1    1.57    0.67
  -2  -6   0    2.12    0.77
   2  -6   0    3.05    0.95
  -2   6   0    3.84    0.92
   2   6   0    2.59    0.72
   2  -6   1    3.21    0.90
  -2  -6  -1    3.40    0.87
   2   6   1    3.45    0.83
  -2   6  -1    2.86    0.78
   2  -6   2    1.31    0.53
  -2  -6  -2    1.01    0.59
  -2   6  -2    0.07    0.42
   2   6   2    0.82    0.47
   2  -6   3   95.44    4.52
  -2  -6  -3   96.02    4.46
  -2   6  -3   91.89    4.26
  -2  -6  -4   51.03    3.29
   2  -6   4   48.85    3.23
  -2   6  -4   49.93    3.18
   2  -6   5    6.46    1.19
  -2  -6  -5    6.33    1.22
  -2   6  -5    6.74    1.18
  -2   6  -5    5.84    0.44
  -2  -6  -5    6.55    0.53
  -2  -6  -6  461.58   10.00
   2  -6   6  453.28    9.83
  -2   6  -6  448.66    9.74
  -2  -6  -6  441.40    5.43
  -2   6  -6  460.36    5.26
  -2  -6  -7   11.08    1.62
   2  -6   7    9.30    1.52
  -2   6  -7    9.20    1.44
  -2   6  -7    9.93    0.92
  -2  -6  -8   29.21    2.58
   2  -6   8   29.46    2.55
  -2   6  -8   29.15    2.59
   2  -6   9   35.81    2.82
  -2   6  -9   37.00    2.98
   2  -6  10   33.13    2.72
  -2   6 -10   31.14    2.80
   2  -6  11   -0.47    0.48
  -2   6 -11   -0.23    0.61
   2  -6  12   47.29    3.27
  -2   6 -12   49.15    3.69
   2  -6  13    0.35    0.59
  -2   6 -13   -0.17    0.65
   2  -6  14   -0.18    0.48
  -2   6 -14   -0.03    0.63
  -2   6 -15    9.14    1.73
  -2  -6 -15    8.04    1.66
  -2   6 -16    0.95    0.96
  -2  -6 -16    0.25    0.63
  -2   6 -17   -0.12    0.94
  -2  -6 -17   -0.07    0.92
  -2   6 -18    2.69    1.18
  -2  -6 -18    1.49    0.78
   2   7 -18   -0.48    0.71
   2   7 -17   -0.05    1.08
   2   7 -16    4.17    1.42
   2  -7 -16    0.50    0.77
   2   7 -15    0.80    0.77
   2  -7 -15    3.81    1.36
   2   7 -14    9.12    1.64
   2  -7 -14    5.50    1.50
   2  -7 -13   13.30    2.03
   2   7 -13   11.54    1.84
  -2  -7  12   28.36    2.53
   2  -7 -12   22.85    2.61
   2   7 -12   23.29    2.56
   2  -7 -11    0.56    0.73
  -2  -7  11    0.79    0.58
   2   7 -11    0.80    0.50
   2  -7 -10    9.14    1.68
  -2  -7  10   11.36    1.68
   2   7 -10   11.71    1.76
  -2  -7   9    8.02    1.43
   2  -7  -9    8.65    1.57
   2   7  -9    6.54    1.35
  -2  -7   8   46.04    3.30
   2  -7  -8   52.84    3.84
   2   7  -8   49.18    3.36
  -2  -7   7    2.34    0.74
   2  -7  -7    3.17    1.02
   2   7  -7    3.60    0.94
  -2  -7   6   21.01    2.27
   2  -7  -6   20.07    2.38
   2   7  -6   17.38    1.95
   2  -7  -5   -0.62    0.69
  -2  -7   5    0.41    0.54
   2   7  -5   -0.37    0.50
  -2  -7   4    1.10    0.62
   2  -7  -4    0.78    0.59
   2   7  -4    3.02    0.89
  -2  -7   3    0.64    0.60
   2  -7  -3    2.32    0.85
  -2   7   3    0.72    0.65
   2   7  -3    0.93    0.56
  -2  -7   2   61.54    3.88
   2  -7  -2   58.57    3.91
  -2   7   2   53.43    3.63
   2   7  -2   51.65    3.23
   2  -7  -1   14.78    2.02
  -2  -7   1   10.65    1.67
  -2   7   1    9.07    1.48
   2   7  -1   10.44    1.50
   2  -7   0    3.28    1.07
  -2  -7   0    1.25    0.61
   2   7   0    2.40    0.80
  -2   7   0    1.85    0.74
   2  -7   1   18.36    2.18
  -2  -7  -1   15.96    2.03
  -2   7  -1   16.93    2.01
   2   7   1   19.10    2.03
   2  -7   2    2.74    0.97
  -2  -7  -2    3.35    1.02
  -2   7  -2    2.94    0.96
  -2  -7  -3    9.89    1.64
   2  -7   3    8.58    1.52
  -2   7  -3    6.92    1.37
   2  -7   4   49.45    3.59
  -2  -7  -4   46.91    3.46
  -2   7  -4   46.90    3.39
   2  -7   5    7.07    1.37
  -2  -7  -5    4.67    1.20
  -2   7  -5    4.89    1.23
   2  -7   6    1.88    0.89
  -2  -7  -6    3.24    1.01
  -2   7  -6    3.56    0.99
   2  -7   7   17.37    2.16
  -2  -7  -7   15.15    2.09
  -2   7  -7   13.55    1.88
   2  -7   8    1.00    0.67
  -2  -7  -8    1.51    0.86
  -2   7  -8    0.02    0.47
   2  -7   9    3.83    1.00
  -2   7  -9    3.34    0.96
   2  -7  10    9.38    1.59
  -2   7 -10    8.34    1.63
   2  -7  11    0.67    0.71
  -2   7 -11   -0.99    0.84
   2  -7  12   -0.57    0.60
  -2   7 -12   -0.73    1.03
   2  -7  13   -0.34    0.60
  -2   7 -13    1.07    1.08
  -2   7 -14   11.25    1.99
  -2   7 -15    2.09    1.15
  -2   7 -16    2.88    1.30
  -2  -7 -16    3.36    1.29
   2   8 -16   15.67    2.72
   2   8 -15    0.63    0.88
   2   8 -14    7.20    1.60
   2   8 -13    3.55    1.26
   2  -8 -12   10.28    1.99
   2   8 -12    5.60    1.34
  -2  -8  11   15.38    2.05
   2  -8 -11   15.06    2.33
   2   8 -11    9.43    1.77
   2  -8 -10    0.98    0.81
  -2  -8  10    0.20    0.57
   2   8 -10    1.33    0.84
   2  -8  -9    1.44    1.00
  -2  -8   9    0.63    0.73
   2   8  -9    0.13    0.54
  -2  -8   8    2.78    0.97
   2  -8  -8    1.51    1.07
   2   8  -8    2.97    0.96
   2  -8  -7    1.43    0.80
  -2  -8   7   -0.36    0.75
   2   8  -7    2.77    1.09
  -2  -8   6    6.27    1.47
   2  -8  -6    8.41    1.76
   2   8  -6    6.84    1.47
   2  -8  -5    9.59    1.83
  -2  -8   5   12.19    1.95
   2   8  -5    7.99    1.48
   2  -8  -4    8.73    1.72
  -2  -8   4    9.58    1.71
   2   8  -4    9.22    1.53
   2  -8  -3    1.75    0.89
  -2  -8   3    3.78    1.12
   2   8  -3    4.48    1.27
   2  -8  -2    7.25    1.59
  -2  -8   2    8.82    1.66
   2   8  -2    7.90    1.46
  -2   8   2    6.60    1.49
   2  -8  -1    3.54    1.18
  -2  -8   1    2.12    0.94
   2   8  -1    2.57    1.02
  -2   8   1    2.80    1.00
  -2  -8   0    0.21    0.51
   2  -8   0   -0.07    0.59
  -2   8   0    2.25    0.95
   2   8   0    0.65    0.72
   2  -8   1    4.17    1.30
  -2  -8  -1    4.31    1.25
  -2   8  -1    2.64    0.84
   2  -8   2    5.29    1.41
  -2  -8  -2    5.14    1.32
  -2   8  -2    5.10    1.33
   2  -8   3    1.84    0.95
  -2  -8  -3    1.31    0.68
  -2   8  -3    0.96    0.60
   2  -8   4   15.63    2.23
  -2  -8  -4   16.42    2.26
  -2   8  -4   13.56    1.99
   2  -8   5   -0.83    0.83
  -2  -8  -5    0.83    0.72
  -2   8  -5   -0.53    0.84
   2  -8   6   16.57    2.31
  -2  -8  -6   18.04    2.40
  -2   8  -6   16.46    2.24
   2  -8   7   -0.05    0.73
  -2  -8  -7    1.66    1.03
  -2   8  -7    1.17    0.77
  -2  -8  -8   37.81    3.58
   2  -8   8   34.44    3.27
  -2   8  -8   36.00    3.39
   2  -8   9   -0.21    0.67
  -2   8  -9    0.16    0.66
   2  -8  10   37.08    3.45
  -2   8 -10   34.77    3.45
   2  -8  11    5.26    1.30
  -2   8 -11    4.07    1.31
   2  -8  12   14.16    2.07
  -2   8 -12   13.66    2.32
  -2   8 -13    4.65    1.32
  -2   8 -14   -0.24    0.67
   2   9 -11    2.73    1.38
  -2  -9  10   43.34    3.73
   2  -9 -10   43.38    4.15
   2   9 -10   40.94    3.66
  -2  -9   9    0.89    0.69
   2  -9  -9    2.50    1.06
   2   9  -9    3.37    1.38
  -2  -9   8    4.06    1.33
   2  -9  -8    4.27    1.33
   2   9  -8    2.63    0.95
   2  -9  -7    1.46    1.02
  -2  -9   7    1.37    1.07
   2   9  -7    2.33    0.90
   2  -9  -6    0.03    0.81
  -2  -9   6    1.85    1.09
   2   9  -6    2.40    1.22
  -2  -9   5    2.00    1.23
   2  -9  -5    1.23    1.24
   2   9  -5    0.79    0.81
   2  -9  -4    2.01    0.78
  -2  -9   4    2.63    1.23
   2   9  -4    1.20    0.88
  -2  -9   3    1.58    0.90
   2  -9  -3   -0.98    0.89
   2   9  -3   -0.99    0.74
  -2  -9   2   -0.29    0.73
   2  -9  -2   -0.26    0.76
   2   9  -2    0.41    0.80
   2  -9  -1    1.91    1.16
  -2   9   1    1.74    0.98
   2  -9   0   71.48    5.13
  -2  -9   0   74.51    5.06
  -2   9   0   65.76    4.69
  -2  -9  -1    1.05    0.91
   2  -9   1    0.04    0.72
  -2   9  -1    1.81    1.11
   2  -9   2   34.91    3.58
  -2  -9  -2   38.55    3.70
  -2   9  -2   33.27    3.37
  -2  -9  -3    1.76    1.18
   2  -9   3   -0.60    0.91
  -2   9  -3    0.89    0.80
   2  -9   4   25.36    3.04
  -2  -9  -4   21.18    2.81
  -2   9  -4   19.79    2.66
   2  -9   5    1.53    1.20
  -2  -9  -5    0.30    0.78
  -2   9  -5    0.21    0.73
  -2  -9  -6    6.03    1.55
   2  -9   6    5.76    1.40
  -2   9  -6    4.96    1.37
  -2  -9  -7   10.84    2.09
   2  -9   7   11.39    2.06
  -2   9  -7   10.06    1.89
   2  -9   8    3.17    0.81
  -2   9  -8    3.40    1.17
   2  -9   9    2.90    1.37
  -2   9  -9    0.79    0.82
   2  -9  10    2.05    1.06
  -2   9 -10    3.80    1.49
   2  -9  11    2.85    1.48
  -2   9 -11    1.49    1.11
  -2  10   0   -0.07    0.98
  -2  10  -1   -0.30    1.04
  -2  10  -2   16.06    2.37
  -2  10  -3   11.15    2.34
  -2  10  -4   31.43    3.53
  -2  10  -5   -0.32    1.03
  -2  10  -6   44.97    4.25
  -3   0  24   -2.01    1.02
  -3   0  23    0.65    0.89
   3   0 -23    1.36    0.89
  -3   0  22   -0.17    0.62
   3   0 -22    0.44    0.88
  -3   0  21    3.38    1.22
   3   0 -21    4.20    1.32
  -3   0  20    0.02    0.70
   3   0 -20   -0.65    0.73
  -3   0  19   10.49    1.65
   3   0 -19    9.26    1.85
   3   0 -18   -0.13    0.78
   3   0 -17   88.99    4.88
   3   0 -16   -0.35    0.65
   3   0 -15    1.29    0.74
   3   0 -14    0.03    0.42
   3   0 -13   50.27    3.10
   3   0 -12   -0.26    0.45
   3   0 -11  165.82    5.10
   3   0 -10   -0.04    0.38
   3   0  -9   84.50    3.43
  -3   0   9   81.44    3.10
   3   0  -8    0.16    0.40
  -3   0   8   -0.05    0.31
   3   0  -7    2.52    0.57
  -3   0   7    2.50    0.55
   3   0  -6    0.13    0.28
  -3   0   6   -0.04    0.22
   3   0  -5  195.15    4.04
  -3   0   5  185.89    1.98
  -3   0   5  191.70    3.68
  -3   0   4   -0.02    0.17
  -3   0   4   -0.01    0.08
  -3   0   3   24.21    1.11
   3   0  -3   24.51    1.12
  -3   0   2    0.14    0.19
   3   0  -2    0.13    0.20
  -3   0   2   -0.04    0.17
  -3   0   1  536.21    5.12
   3   0  -1  538.23    3.59
   3   0  -1  536.13    4.22
  -3   0   1  534.57    4.22
  -3   0   1  543.68    3.58
   3   0  -1  528.95    3.94
  -3   0   1  510.91    3.98
  -3   0   0    0.12    0.15
   3   0   0   -0.10    0.10
   3   0   0   -0.05    0.10
  -3   0   0   -0.02    0.11
  -3   0   0    0.02    0.11
  -3   0  -1  292.30    3.60
  -3   0  -2    0.09    0.23
  -3   0  -3   11.73    0.85
  -3   0  -4    0.01    0.23
  -3   0  -4   -0.14    0.15
  -3   0  -5  607.06    5.19
  -3   0  -6    0.22    0.21
  -3   0  -7  359.53    5.57
  -3   0  -7  340.55    4.80
  -3   0  -8   -0.01    0.23
  -3   0  -8   -0.01    0.25
  -3   0  -9   42.49    2.01
  -3   0  -9   44.26    2.19
   3   0  10   -0.14    0.33
  -3   0 -10    0.31    0.29
   3   0  11   34.32    2.39
  -3   0 -11   33.30    2.04
  -3   0 -11   36.49    2.15
   3   0  12   -0.27    0.40
  -3   0 -12    0.43    0.41
  -3   0 -12   -0.15    0.38
   3   0  13   52.11    3.27
  -3   0 -13   54.81    2.90
  -3   0 -13   53.87    2.87
   3   0  14   -1.12    0.64
  -3   0 -14   -0.10    0.47
  -3   0 -14   -0.17    0.44
   3   0  15   98.96    4.95
  -3   0 -15  104.56    4.44
  -3   0 -15  101.72    4.28
   3   0  16   -0.61    0.66
  -3   0 -16   -0.13    0.42
  -3   0 -16   -0.21    0.60
   3   0  17   14.13    2.03
  -3   0 -17   12.74    1.70
  -3   0 -17   15.58    1.86
   3   0  18    0.45    0.70
  -3   0 -18    0.14    0.55
  -3   0 -18   -0.14    0.50
   3   0  19   84.83    5.38
  -3   0 -19   75.59    4.35
  -3   0 -19   83.73    4.76
   3   0  20    0.72    1.12
  -3   0 -20    1.77    1.00
   3   0  21    2.82    1.26
  -3   0 -21    0.87    0.96
   3   0  22   -0.52    0.72
   3   0  22    1.14    0.76
  -3   0 -22    0.35    0.83
  -3   0 -23   -0.83    0.94
  -3   0 -24    1.43    1.02
  -3   1  24    0.07    0.81
  -3  -1  24    0.68    0.70
  -3  -1  23    0.89    0.99
  -3   1  23   -1.09    0.66
   3  -1 -23    0.82    0.98
  -3   1  22    1.85    0.97
   3  -1 -22    1.41    0.75
  -3   1  21   47.92    3.72
   3  -1 -21   50.89    4.29
  -3   1  20    1.18    0.74
   3  -1 -20    0.15    0.72
   3   1 -20   -0.21    0.65
  -3   1  19    0.82    0.53
   3  -1 -19   -0.21    0.62
   3   1 -19    0.82    0.78
  -3   1  18   36.54    2.95
   3  -1 -18   38.45    3.35
   3   1 -18   35.70    3.29
  -3   1  17   16.72    1.93
   3  -1 -17   16.99    2.14
   3   1 -17   18.17    2.24
  -3   1  16    0.56    0.45
   3   1 -16    0.52    0.59
   3  -1 -16    0.63    0.50
  -3   1  15    5.31    1.00
   3  -1 -15    6.47    1.22
   3   1 -15    5.77    1.20
   3  -1 -15    6.90    0.91
  -3   1  14    9.39    1.29
   3   1 -14    8.53    1.38
   3  -1 -14   10.47    1.52
   3  -1 -14    8.69    0.96
  -3   1  13   81.32    3.56
   3  -1 -13   75.86    3.75
   3  -1 -13   83.60    2.72
   3   1 -13   80.08    3.99
  -3   1  12    6.57    1.00
   3   1 -12    8.61    1.28
   3  -1 -12    6.32    0.71
   3  -1 -12    5.95    1.07
  -3   1  11  787.29   10.14
   3   1 -11  788.88   11.40
   3  -1 -11  783.82   10.97
   3  -1 -11  774.23    7.19
  -3   1  10    1.48    0.51
   3   1 -10    3.14    0.78
   3  -1 -10    1.72    0.53
  -3  -1  10    1.23    0.38
   3  -1 -10    1.40    0.31
   3  -1  -9   61.27    2.94
   3   1  -9   62.29    2.97
  -3   1   9   59.39    2.56
  -3  -1   9   62.06    2.09
   3   1  -9   58.45    2.83
  -3  -1   9   62.69    2.82
   3  -1  -9   61.98    1.70
   3  -1  -8    0.50    0.23
   3  -1  -8    0.82    0.41
   3   1  -8    0.38    0.38
  -3   1   8    0.58    0.33
   3  -1  -8    0.66    0.19
  -3  -1   8    0.80    0.27
  -3  -1   8    1.58    0.49
   3  -1  -7  108.63    3.48
   3   1  -7  106.11    3.45
   3  -1  -7  104.34    2.14
  -3   1   7  101.43    3.03
  -3  -1   7  106.79    3.37
  -3  -1   7  107.32    2.61
   3  -1  -6    0.13    0.17
   3   1  -6   -0.09    0.34
   3  -1  -6   -0.27    0.32
  -3   1   6   -0.18    0.29
  -3  -1   6   -0.05    0.29
   3   1  -5  111.19    3.09
   3  -1  -5  115.58    3.13
  -3   1   5  113.57    2.90
   3   1  -5  110.97    1.49
  -3  -1   5  116.41    3.15
   3  -1  -5  109.13    2.22
   3  -1  -5  115.60    2.90
   3   1  -4  240.78    2.46
   3  -1  -4  248.97    3.95
  -3   1   4  238.58    4.01
   3  -1  -4  238.62    3.30
   3  -1  -4  244.17    3.91
  -3  -1   4  242.80    4.30
   3   1  -3  303.54    2.99
   3  -1  -3  299.54    4.32
   3  -1  -3  300.54    3.90
  -3  -1   3  289.40    4.42
   3   1  -2  546.69    4.33
  -3   1   2  557.43    5.49
   3  -1  -2  534.46    5.43
   3  -1  -2  545.63    4.63
  -3  -1   1 9859.51   22.16
   3  -1  -1 9878.90   21.68
  -3   1   1 9938.22   22.30
   3   1  -1 9877.97   21.74
  -3   1   1 9984.31   21.93
   3  -1  -1 9939.02   22.01
   3  -1  -1 9999.00   16.88
  -3  -1   0    7.37    0.62
  -3   1   0    6.99    0.59
   3   1   0    7.32    0.60
   3  -1   0    7.51    0.59
  -3   1   0    7.91    0.63
   3  -1   0    8.08    0.62
   3  -1   0    7.77    0.53
  -3   1  -1   23.47    1.03
  -3  -1  -1   25.14    1.08
   3  -1   1   23.20    1.01
   3   1   1   24.34    1.04
   3  -1   1   23.65    1.07
  -3   1  -1   23.53    1.07
   3  -1   1   22.79    0.98
  -3   1  -1   23.87    1.06
  -3   1  -2  561.46    5.27
   3  -1   2  561.48    5.18
   3   1   2  550.23    5.15
  -3  -1  -2  556.24    5.26
   3  -1   2  561.03    5.23
  -3   1  -2  554.49    5.48
  -3  -1  -3   78.79    2.13
  -3   1  -3   76.96    2.10
   3  -1   3   73.18    1.34
   3  -1   3   74.76    2.06
  -3  -1  -4   48.25    1.81
  -3   1  -4   45.63    1.78
   3  -1   4   42.05    1.18
   3  -1   4   47.13    1.77
   3   1   5   57.97    2.16
   3  -1   5   57.82    2.15
  -3   1  -5   57.91    1.65
   3  -1   5   58.58    1.57
   3  -1   5   59.76    2.10
   3   1   6  841.14    8.91
   3  -1   6  829.43    8.80
  -3   1  -6  836.43    7.05
   3  -1   6  839.59    6.63
  -3   1  -6  851.90    8.72
   3  -1   7   41.72    2.10
  -3   1  -7   46.70    2.19
   3  -1   7   45.04    1.69
  -3   1  -7   40.85    1.73
   3  -1   8    9.63    1.08
   3  -1   8   10.38    0.90
  -3   1  -8   11.92    1.18
  -3   1  -8   10.81    0.99
  -3  -1  -8   11.04    1.01
   3  -1   9    5.08    0.86
   3   1   9    3.94    0.79
  -3   1  -9    3.19    0.67
   3  -1   9    4.64    0.67
  -3   1  -9    4.07    0.67
   3   1  10   33.19    2.28
   3  -1  10   30.60    2.19
  -3   1 -10   36.64    2.24
   3  -1  10   33.45    1.82
  -3  -1 -10   31.83    1.92
   3  -1  11   24.01    2.02
   3   1  11   23.01    1.99
   3   1  11   21.65    1.53
  -3   1 -11   21.89    1.82
   3  -1  11   22.66    1.59
  -3  -1 -11   21.04    1.65
   3   1  12   25.57    2.22
   3  -1  12   21.93    2.05
   3   1  12   22.03    1.59
   3  -1  12   23.62    1.71
  -3   1 -12   25.82    1.94
  -3  -1 -12   22.11    1.78
  -3   1 -12   25.63    2.04
   3  -1  13    3.94    0.94
   3   1  13    3.15    0.89
   3   1  13    3.79    0.70
  -3  -1 -13    3.98    0.92
  -3   1 -13    4.00    0.77
  -3   1 -13    2.78    0.77
  -3  -1 -13    3.04    0.77
   3   1  14   36.13    2.16
   3   1  14   36.88    2.92
   3  -1  14   44.24    3.14
  -3   1 -14   37.39    2.66
  -3  -1 -14   40.08    2.64
  -3   1 -14   42.24    2.74
  -3  -1 -14   39.68    2.51
   3   1  15   53.92    3.69
   3  -1  15   54.90    3.69
   3   1  15   53.45    2.70
  -3   1 -15   52.91    3.20
  -3  -1 -15   53.13    3.19
  -3   1 -15   52.03    3.24
  -3  -1 -15   53.26    2.99
   3   1  16    3.27    1.21
   3  -1  16    2.02    0.87
  -3  -1 -16    0.62    0.54
  -3  -1 -16    1.51    0.64
  -3   1 -16    1.58    0.76
   3   1  17    0.03    0.77
   3  -1  17    0.57    0.70
   3   1  17   -0.41    0.57
  -3  -1 -17    0.45    0.47
  -3  -1 -17   -0.24    0.53
  -3   1 -17    0.22    0.47
   3  -1  18    0.07    0.81
   3   1  18    0.25    0.63
   3   1  18    0.14    0.42
  -3  -1 -18    0.02    0.54
  -3  -1 -18    0.44    0.55
  -3   1 -18    0.26    0.56
   3  -1  19    1.74    0.85
   3   1  19    3.16    1.11
   3   1  19    1.28    0.64
  -3   1 -19    3.05    1.06
  -3  -1 -19    1.96    0.88
  -3  -1 -19    1.87    0.78
   3  -1  20    5.15    1.51
   3   1  20    4.68    1.37
   3   1  20    4.07    0.90
  -3  -1 -20    5.87    1.27
  -3  -1 -20    2.88    1.01
  -3   1 -20    4.39    1.31
   3  -1  21    4.67    1.74
   3   1  21    2.64    1.10
  -3  -1 -21    7.07    1.50
  -3  -1 -21    4.84    1.31
  -3   1 -21    5.22    1.35
   3  -1  22    2.56    1.22
   3   1  22    0.48    0.64
  -3  -1 -22    0.79    0.83
  -3  -1 -22    0.43    0.83
  -3  -1 -23   24.21    3.01
  -3  -1 -24    0.47    0.77
  -3   2  23    3.62    1.31
  -3   2  22   -0.62    0.93
   3  -2 -22    0.76    1.02
  -3   2  21   13.40    2.09
   3  -2 -21   15.49    2.44
  -3   2  20    2.37    0.83
   3  -2 -20    2.59    0.97
  -3   2  19    7.85    1.49
   3  -2 -19    8.05    1.66
  -3   2  18   11.46    1.64
   3  -2 -18   10.07    1.19
   3  -2 -18   10.92    1.80
  -3   2  17    0.50    0.40
   3  -2 -17    0.37    0.79
   3  -2 -17    0.38    0.30
  -3   2  16   25.92    2.30
   3  -2 -16   30.90    2.75
   3  -2 -16   30.51    1.84
  -3   2  15  179.21    5.85
   3  -2 -15  187.05    6.45
   3  -2 -15  183.07    4.28
  -3   2  14   -0.27    0.39
   3  -2 -14    0.21    0.43
   3  -2 -14    0.47    0.30
  -3   2  13   11.62    1.39
   3  -2 -13   12.54    1.58
   3  -2 -13   11.18    0.97
  -3   2  12    9.96    1.29
   3  -2 -12   11.44    1.43
  -3  -2  12    9.86    1.11
  -3   2  11   52.30    2.73
   3  -2 -11   53.75    2.94
  -3  -2  11   51.92    2.43
  -3  -2  10    4.61    0.34
   3  -2 -10    4.95    0.66
  -3   2  10    4.01    0.75
   3  -2 -10    4.57    0.88
  -3  -2  10    5.12    0.79
  -3  -2   9   17.21    0.74
   3  -2  -9   17.92    1.61
   3  -2  -9   15.12    1.10
   3   2  -9   16.45    1.53
  -3   2   9   15.40    1.39
   3  -2  -9   16.32    1.49
  -3  -2   9   17.05    1.36
   3  -2  -8   18.52    1.24
   3   2  -8   20.35    1.62
  -3  -2   8   20.11    0.86
   3  -2  -8   20.59    1.62
  -3   2   8   19.08    1.51
  -3  -2   8   20.47    1.69
   3  -2  -8   21.18    1.60
   3  -2  -7   13.30    1.05
  -3  -2   7   12.47    0.73
   3  -2  -7   13.73    1.26
   3   2  -7   13.09    1.24
  -3  -2   7   12.77    1.26
   3  -2  -6    1.61    0.39
  -3  -2   6    1.76    0.32
   3   2  -6    2.21    0.53
   3  -2  -6    1.43    0.42
   3  -2  -6    1.47    0.41
  -3  -2   6    2.32    0.59
   3  -2  -6    1.12    0.38
   3  -2  -5   12.40    1.05
  -3  -2   5   12.81    0.80
   3  -2  -5   12.58    1.00
   3   2  -5   13.76    1.11
   3  -2  -5   13.80    1.07
   3   2  -5   12.71    0.84
  -3  -2   5   14.41    1.24
   3  -2  -4    1.66    0.40
  -3  -2   4    1.69    0.32
   3   2  -4    2.23    0.38
   3  -2  -4    2.00    0.43
   3  -2  -4    1.23    0.35
   3   2  -3 1536.59    9.53
  -3  -2   3 1503.56    9.10
  -3   2   3 1523.13   11.37
   3  -2  -3 1482.51   10.66
   3   2  -2    1.48    0.34
  -3  -2   2    1.24    0.31
  -3   2   2    1.41    0.39
   3   2  -2    1.56    0.26
   3   2  -2    1.49    0.34
   3  -2  -2    1.34    0.32
  -3  -2   1  440.11    5.21
   3   2  -1  448.18    5.46
  -3   2   1  426.27    5.67
   3   2  -1  437.60    3.71
   3  -2  -1  429.45    4.44
   3   2  -1  430.71    4.48
  -3  -2   0   11.92    0.91
   3   2   0   12.85    0.97
  -3   2   0   11.12    0.93
  -3  -2   0   11.25    0.58
   3   2   0   11.37    0.63
  -3   2   0   11.06    0.72
   3   2   0   11.19    0.69
   3  -2   0   11.36    0.70
  -3  -2   0   11.39    0.73
   3   2   1  527.79    6.27
  -3  -2  -1  524.63    4.30
  -3   2  -1  526.34    6.23
   3  -2   1  534.88    4.76
  -3  -2  -1  523.49    4.92
  -3   2  -1  526.42    4.92
   3   2   1  524.28    4.75
   3   2   2  152.43    3.46
   3   2   2  153.62    2.76
  -3  -2  -2  160.41    2.87
  -3   2  -2  157.16    2.81
   3  -2   2  157.10    2.76
  -3  -2  -2  152.47    2.63
  -3   2  -2  153.42    3.41
   3   2   3 1066.35    9.35
  -3  -2  -3 1058.58    7.86
  -3   2  -3 1067.53    7.90
  -3   2  -3 1069.01    9.29
   3  -2   3 1080.44    9.49
   3   2   4    9.81    0.95
  -3   2  -4    9.60    0.81
  -3  -2  -4    9.75    0.82
  -3  -2  -4    8.67    0.45
   3  -2   4    9.86    0.96
  -3   2  -5  971.92    8.86
  -3  -2  -5  954.16    8.73
   3   2   5  957.49    8.80
   3   2   5  958.20    9.38
   3  -2   5  959.88    8.69
   3  -2   5  958.84    7.65
   3  -2   5  972.01    9.56
   3   2   6   43.71    2.05
   3   2   6   49.13    2.20
   3  -2   6   43.95    2.04
   3  -2   6   43.89    1.75
   3  -2   6   46.16    2.15
   3  -2   7  500.26    7.32
   3   2   7  518.84    7.31
   3  -2   7  508.03    7.42
   3  -2   7  498.59    6.15
   3   2   8  132.20    3.79
   3  -2   8  133.28    4.03
   3  -2   8  128.72    3.33
   3  -2   8  132.24    3.93
   3   2   9  101.05    3.77
   3  -2   9   95.77    3.62
   3   2   9   92.23    3.28
   3   2   9   95.30    2.41
   3  -2   9   96.12    3.02
   3   2  10   21.61    1.66
   3   2  10   19.71    1.77
   3  -2  10   21.00    1.80
   3   2  10   19.61    1.18
   3  -2  10   21.63    1.51
  -3  -2 -10   19.06    1.59
   3   2  11    8.15    1.07
   3   2  11    7.35    1.17
   3  -2  11    7.83    1.18
   3   2  11    9.28    0.88
  -3  -2 -11    6.75    1.00
   3  -2  11    8.56    1.02
   3   2  12   25.04    2.22
   3  -2  12   22.97    2.10
   3   2  12   21.90    1.43
  -3  -2 -12   20.29    1.79
   3  -2  13   10.93    1.55
   3   2  13   11.60    1.57
   3   2  13   10.87    1.07
  -3  -2 -13   10.54    1.37
   3  -2  14    1.25    0.75
   3   2  14    0.27    0.49
   3   2  14    0.87    0.42
  -3  -2 -14    0.92    0.60
   3   2  15   63.35    4.01
   3  -2  15   55.80    3.74
   3   2  15   58.35    2.72
  -3  -2 -15   58.71    3.41
   3   2  16   18.88    2.30
   3  -2  16   17.12    2.19
   3   2  16   16.72    1.54
  -3  -2 -16   15.51    1.89
  -3  -2 -16   15.43    1.70
   3   2  17   35.92    3.31
   3  -2  17   41.84    3.48
   3   2  17   36.54    2.35
  -3  -2 -17   39.67    3.04
  -3  -2 -17   35.79    2.64
   3   2  18    7.06    1.55
   3  -2  18    6.19    1.54
   3   2  18    8.55    1.23
  -3  -2 -18    6.42    1.44
  -3  -2 -18    7.02    1.28
   3  -2  19    4.78    1.37
   3   2  19    5.23    1.42
   3   2  19    6.85    1.14
  -3  -2 -19    4.28    1.10
  -3  -2 -19    5.04    1.21
   3   2  20   13.18    2.24
   3  -2  20   13.16    2.31
  -3  -2 -20   13.44    1.85
  -3  -2 -20   13.47    2.12
   3  -2  21   15.07    2.60
   3   2  21   16.98    2.59
  -3  -2 -21   12.63    1.84
  -3  -2 -21   17.19    2.40
   3  -2  22    1.12    0.81
   3   2  22    0.72    0.76
  -3  -2 -22    0.61    0.95
  -3  -2 -22   -0.24    0.85
  -3  -2 -23    8.08    1.94
   3  -3 -22   16.37    2.56
   3  -3 -21   13.08    2.27
   3  -3 -20   -0.64    0.58
   3  -3 -19    3.46    1.28
   3  -3 -18    0.82    0.64
   3  -3 -17    0.47    0.58
   3  -3 -17    0.07    0.39
   3  -3 -16    5.59    0.79
   3  -3 -16    4.78    1.11
   3  -3 -15    3.31    1.00
   3  -3 -14   30.24    2.57
  -3  -3  13    0.37    0.28
   3  -3 -13    0.00    0.54
  -3  -3  12   86.70    2.08
   3  -3 -12   86.71    3.21
   3  -3 -12   92.21    4.15
  -3  -3  11  318.94    4.36
   3  -3 -11  321.90    6.14
   3  -3 -11  312.78    7.33
   3  -3 -10   10.20    1.14
  -3  -3  10   10.93    0.86
   3  -3 -10   11.14    1.36
  -3  -3   9   45.17    1.79
   3  -3  -9   46.48    2.54
   3   3  -9   44.94    2.51
   3  -3  -9   43.08    2.25
   3  -3  -9   42.66    2.49
   3   3  -8   24.68    1.77
   3  -3  -8   21.00    1.57
   3  -3  -8   25.35    1.80
  -3  -3   8   22.06    1.28
   3  -3  -8   24.95    1.71
  -3  -3   7   28.28    1.47
   3  -3  -7   27.06    1.78
   3   3  -7   27.98    1.77
   3  -3  -7   29.39    1.82
   3  -3  -7   29.09    1.81
   3  -3  -6    0.01    0.24
   3   3  -6    0.43    0.29
   3  -3  -6    0.40    0.33
  -3  -3   6    0.40    0.27
   3  -3  -5  182.43    4.50
   3  -3  -5  184.03    3.92
   3   3  -5  186.90    3.96
  -3  -3   5  174.63    3.76
   3   3  -5  185.80    4.06
   3   3  -4  102.95    2.71
  -3  -3   4  101.16    2.92
   3  -3  -4   98.99    3.30
   3  -3  -4  101.24    2.70
   3   3  -4  105.84    3.11
   3   3  -3   54.66    2.27
   3  -3  -3   54.29    1.79
  -3  -3   3   52.62    2.14
   3   3  -3   53.40    1.89
   3  -3  -3   54.37    1.89
   3   3  -3   54.69    1.89
  -3   3   3   54.45    2.48
   3  -3  -3   54.63    2.46
  -3  -3   2   16.11    1.21
   3   3  -2   17.58    1.31
   3   3  -2   17.54    0.98
   3  -3  -2   16.95    0.96
  -3   3   2   18.57    1.44
   3   3  -2   17.47    1.04
   3  -3  -2   17.47    1.40
  -3  -3   1   28.90    1.64
   3   3  -1   33.88    1.85
   3   3  -1   39.72    1.53
  -3   3   1   30.46    1.80
   3  -3  -1   31.21    1.16
   3   3  -1   31.39    1.17
  -3  -3   0    1.53    0.43
   3   3   0    2.83    0.61
  -3  -3   0    1.52    0.30
  -3   3   0    2.00    0.53
   3   3   0    1.96    0.38
  -3  -3   0    2.57    0.36
   3  -3   0    2.11    0.29
   3   3   0    2.01    0.30
   3   3   1   36.59    1.98
  -3   3  -1   38.20    1.97
   3   3   1   34.51    1.49
  -3  -3  -1   35.67    1.45
   3  -3   1   34.54    1.19
  -3  -3  -1   36.20    1.29
   3   3   1   36.25    1.24
  -3   3  -1   34.63    1.26
   3   3   2   77.40    2.92
  -3  -3  -2   71.35    2.18
  -3   3  -2   73.47    2.78
  -3  -3  -2   72.73    1.94
  -3   3  -2   71.28    1.90
   3   3   3    0.59    0.27
  -3  -3  -3    0.29    0.22
  -3   3  -3    1.15    0.46
  -3  -3  -3    0.78    0.29
  -3   3  -3    0.67    0.29
   3   3   4   13.63    1.29
   3  -3   4   13.88    0.97
   3   3   4   13.88    1.00
  -3   3  -4   12.79    0.94
  -3  -3  -4   13.79    0.98
  -3  -3  -4   14.54    1.14
  -3   3  -4   13.61    1.25
   3   3   5    0.67    0.33
   3   3   5    0.35    0.33
   3  -3   5    0.76    0.30
  -3   3  -5    0.41    0.31
  -3  -3  -5    0.33    0.23
  -3   3  -5    0.05    0.34
  -3  -3  -5    0.61    0.33
  -3  -3  -5    0.74    0.23
   3  -3   5    1.00    0.44
   3   3   6   28.78    1.95
   3  -3   6   28.70    1.65
   3   3   6   27.91    1.65
  -3   3  -6   28.93    1.66
  -3  -3  -6   27.51    1.60
  -3  -3  -6   28.55    1.16
   3  -3   6   32.92    2.11
   3  -3   7  173.05    4.32
   3   3   7  177.67    4.89
   3  -3   7  173.10    4.18
   3  -3   8    3.56    0.72
   3  -3   8    3.50    0.64
   3  -3   9   34.78    2.27
   3   3   9   36.83    2.36
   3  -3   9   26.94    1.80
   3   3  10   25.71    2.05
   3  -3  10   24.51    1.98
   3  -3  10   24.35    1.76
   3   3  11   73.49    3.62
   3  -3  11   75.39    3.63
   3  -3  12    2.53    0.84
   3   3  12    2.22    0.75
  -3  -3 -12    2.31    0.79
   3  -3  13   15.00    1.80
   3   3  13   15.84    1.89
  -3  -3 -13   13.59    1.61
   3   3  14   54.80    3.63
   3  -3  14   52.15    3.48
  -3  -3 -14   48.55    3.15
   3  -3  15   95.04    4.91
   3   3  15   95.40    4.98
  -3  -3 -15   97.86    4.63
   3   3  16   -0.22    0.70
   3  -3  16    1.32    0.84
  -3  -3 -16    0.12    0.55
   3  -3  17    0.64    0.67
   3   3  17    0.77    0.68
  -3  -3 -17    0.91    0.69
   3   3  18    4.60    1.49
   3  -3  18    4.36    1.31
  -3  -3 -18    4.59    1.14
  -3  -3 -18    3.50    0.98
   3  -3  19   -1.00    0.80
   3   3  19    1.10    0.90
  -3  -3 -19    1.55    0.86
  -3  -3 -19   -0.02    0.51
   3   3  20    2.00    1.07
   3  -3  20    3.48    1.22
  -3  -3 -20    1.65    0.82
  -3  -3 -20    2.44    0.98
   3  -3  21    5.24    1.70
   3   3  21    5.40    1.43
  -3  -3 -21    5.23    1.17
  -3  -3 -21    4.92    1.45
   3  -3  22   -0.18    0.79
   3   3  22    0.34    0.92
  -3  -3 -22    0.63    0.77
   3  -4 -21    1.91    1.08
   3  -4 -20    2.39    1.02
   3  -4 -19    5.95    1.46
   3  -4 -18   -0.26    0.93
   3  -4 -17   30.57    3.02
   3  -4 -16    6.52    1.51
   3  -4 -15    5.84    1.36
  -3  -4  14    3.00    0.52
   3  -4 -14    2.89    0.92
   3  -4 -13   18.14    1.73
  -3  -4  13   18.70    1.26
   3  -4 -13   18.02    2.05
   3  -4 -12    0.13    0.42
  -3  -4  12    0.13    0.26
   3  -4 -12    0.13    0.45
   3  -4 -11  224.98    5.93
  -3  -4  11  217.87    4.62
   3  -4 -11  217.27    6.46
   3  -4 -10    4.24    0.87
   3  -4  -9   23.85    1.94
   3  -4  -9   23.27    1.80
   3   4  -9   25.40    1.87
   3  -4  -8   31.59    2.20
   3   4  -8   30.09    1.93
   3  -4  -8   33.68    2.03
   3   4  -7  786.32    9.18
   3  -4  -7  784.45    9.15
   3  -4  -7  781.16   10.80
   3  -4  -6    1.30    1.33
   3  -4  -6   -0.10    0.36
   3   4  -6    0.42    0.28
   3   4  -6    0.53    0.41
   3  -4  -6    0.44    0.36
   3  -4  -5   51.98    2.02
   3   4  -5   50.59    2.02
   3  -4  -5   56.16    2.88
   3   4  -5   51.13    2.31
   3  -4  -4    4.54    0.56
   3  -4  -4    4.00    0.82
   3   4  -4    4.21    0.80
   3   4  -4    4.24    0.61
   3  -4  -4    3.48    0.52
   3   4  -4    3.54    0.51
  -3   4   4    3.12    0.76
   3   4  -4    3.40    0.59
   3  -4  -3   98.25    2.29
   3   4  -3   96.65    2.31
   3  -4  -3   99.50    3.77
   3  -4  -3   98.03    2.39
   3   4  -3   97.13    2.38
  -3   4   3  101.61    3.80
   3   4  -3   97.31    2.99
   3   4  -3  106.13    3.72
   3  -4  -2   46.91    1.42
   3  -4  -2   49.01    2.65
   3   4  -2   46.72    1.44
  -3  -4   2   47.90    2.42
   3   4  -2   47.31    1.44
   3  -4  -2   47.09    1.44
   3  -4  -2   47.47    2.53
   3   4  -2   46.41    2.03
  -3   4   2   45.98    2.54
   3   4  -2   48.95    2.57
   3  -4  -1    1.64    0.51
  -3  -4   1    2.19    0.58
   3   4  -1    2.42    0.61
  -3   4   1    1.67    0.57
   3   4  -1    2.15    0.48
   3  -4  -1    1.48    0.51
   3   4  -1    2.06    0.29
   3  -4  -1    1.76    0.28
  -3  -4   0    8.22    1.05
   3   4   0    8.64    1.13
   3   4   0    9.01    0.55
   3  -4   0    9.18    1.11
  -3   4   0    8.54    1.10
  -3  -4   0   10.09    0.92
   3   4   0    9.13    0.92
   3   4   1  116.38    4.09
  -3  -4  -1  123.87    3.99
  -3  -4  -1  114.58    2.18
   3  -4   1  120.41    3.89
  -3  -4  -1  122.90    3.22
  -3   4  -1  116.48    3.92
   3   4   1  120.57    3.35
   3  -4   1  120.80    4.14
   3  -4   2    2.89    0.37
   3   4   2    3.26    0.41
  -3  -4  -2    3.49    0.72
   3  -4   2    3.31    0.71
  -3   4  -2    2.92    0.38
  -3  -4  -2    2.98    0.39
  -3  -4  -2    3.01    0.55
  -3   4  -2    2.10    0.56
   3   4   3   14.67    0.92
  -3  -4  -3   13.34    1.38
   3  -4   3   13.17    0.83
  -3  -4  -3   14.60    0.93
  -3   4  -3   14.87    0.92
  -3  -4  -3   14.48    1.21
  -3   4  -3   16.55    1.52
   3  -4   3   14.54    1.48
   3  -4   4    3.10    0.48
   3   4   4    3.49    0.53
  -3  -4  -4    2.90    0.69
  -3   4  -4    3.44    0.71
  -3  -4  -4    3.08    0.61
  -3  -4  -4    3.13    0.50
  -3   4  -4    3.04    0.47
   3   4   5  414.53    5.86
   3  -4   5  409.16    5.64
  -3  -4  -5  424.56    7.78
  -3   4  -5  409.46    7.70
  -3  -4  -5  420.34    7.04
  -3  -4  -5  418.77    5.78
  -3   4  -5  409.29    5.66
   3   4   6   12.46    1.12
   3  -4   6   15.79    1.21
  -3   4  -6   15.78    1.57
  -3  -4  -6   15.07    1.03
  -3  -4  -6   15.11    1.47
  -3   4  -6   13.71    1.14
   3  -4   7    0.64    0.41
  -3  -4  -7    0.50    0.37
  -3   4  -7    0.27    0.26
  -3  -4  -7    0.44    0.40
  -3   4  -7    0.43    0.37
  -3  -4  -7    0.46    0.24
   3  -4   8   16.90    1.47
  -3  -4  -8   15.54    1.38
  -3   4  -8   15.85    1.41
  -3  -4  -8   14.74    1.03
   3  -4   8   16.50    1.54
  -3  -4  -9   10.31    1.21
  -3   4  -9   11.38    1.26
   3  -4   9   12.95    1.39
   3   4   9   12.21    1.35
   3  -4  10   -0.54    0.46
   3   4  10    0.08    0.33
   3  -4  11    1.25    0.62
   3   4  11    2.23    0.78
   3  -4  12   34.82    2.65
   3   4  12   33.91    2.61
   3  -4  13    1.34    0.72
   3   4  13    1.05    0.62
   3   4  14   11.63    1.73
   3  -4  14    9.44    1.53
  -3  -4 -14   10.88    1.63
   3   4  15   10.52    1.73
   3  -4  15   12.00    1.86
  -3  -4 -15   12.41    1.75
   3   4  16    8.34    1.56
   3  -4  16   10.20    1.84
  -3  -4 -16   10.48    1.67
   3  -4  17    6.73    1.48
   3   4  17   10.31    1.86
  -3  -4 -17    7.17    1.51
   3   4  18    2.00    1.06
   3  -4  18    0.33    0.68
  -3  -4 -18    0.68    0.73
   3   4  19   13.81    2.32
   3  -4  19   15.18    2.34
  -3  -4 -19   12.96    2.06
   3  -4  20    4.12    1.44
   3   4  20    1.89    1.03
  -3  -4 -20    0.55    0.70
  -3  -4 -20    1.87    0.91
  -3  -4 -21   -0.85    0.80
   3  -5 -19    3.57    1.40
   3  -5 -18   -0.59    0.59
   3  -5 -17    1.72    0.88
   3  -5 -16   13.21    2.09
   3  -5 -15   11.18    1.83
   3  -5 -14   13.73    2.01
   3  -5 -13   21.42    2.12
  -3  -5  13   20.05    1.63
   3  -5 -13   18.42    2.21
  -3  -5  12    7.21    0.99
   3  -5 -12    6.55    1.21
   3  -5 -12    8.60    1.47
  -3  -5  11  163.95    4.70
   3  -5 -11  164.76    5.71
   3  -5 -10   47.30    3.06
  -3  -5  10   44.70    2.50
   3  -5  -9    9.45    1.14
   3   5  -9    9.56    1.17
  -3  -5   9    8.99    1.16
   3  -5  -9    8.86    1.38
   3   5  -9    8.95    1.24
   3  -5  -8    0.33    0.47
  -3  -5   8    0.16    0.36
   3   5  -8    0.02    0.38
   3   5  -8    0.97    0.48
   3  -5  -7   14.19    1.21
   3   5  -7   13.83    1.20
  -3  -5   7   14.02    1.47
   3  -5  -7   15.31    1.74
   3   5  -7   14.15    1.45
   3  -5  -6    0.77    0.43
   3  -5  -6    0.61    0.24
  -3  -5   6    1.65    0.60
   3   5  -6    0.36    0.26
   3   5  -6    0.61    0.47
   3   5  -6    0.73    0.38
   3   5  -5   32.82    1.52
   3  -5  -5   34.58    2.54
  -3  -5   5   33.71    2.27
   3  -5  -5   31.80    1.51
   3   5  -5   32.97    2.13
   3  -5  -5   32.97    1.62
   3   5  -5   32.78    1.60
   3  -5  -4    0.31    0.47
  -3  -5   4    0.31    0.39
   3   5  -4    0.76    0.28
   3  -5  -4    0.65    0.26
   3   5  -4    0.24    0.28
  -3   5   4   -0.18    0.58
   3   5  -4    0.42    0.23
   3  -5  -4   -0.11    0.19
   3   5  -3    7.97    0.57
   3  -5  -3    7.99    0.55
  -3  -5   3    9.67    1.28
   3  -5  -3    7.78    1.25
   3   5  -3    8.46    1.04
  -3   5   3    8.80    1.29
   3   5  -3    8.14    0.57
   3  -5  -3    8.56    0.59
   3  -5  -2   57.59    1.05
   3  -5  -2   65.49    3.44
   3   5  -2   57.56    1.15
  -3  -5   2   59.66    3.07
  -3   5   2   67.03    3.39
   3   5  -2   62.63    2.75
   3   5  -2   55.90    1.10
   3  -5  -2   59.48    1.08
   3  -5  -1  631.70   10.58
  -3  -5   1  641.58   10.06
  -3   5   1  631.01   10.27
   3   5  -1  626.44    8.60
  -3  -5   0    1.11    0.68
   3  -5   0    0.77    0.46
  -3  -5   0    0.47    0.39
  -3   5   0    0.41    0.46
   3   5   0    0.15    0.35
  -3  -5  -1   17.75    1.71
  -3  -5  -1   18.89    1.47
  -3   5  -1   18.28    1.76
   3   5   1   17.52    1.52
   3  -5   1   18.85    1.87
   3  -5   2    0.66    0.36
   3   5   2    0.84    0.21
  -3  -5  -2    0.69    0.39
  -3  -5  -2    0.40    0.33
  -3   5  -2    0.72    0.45
   3  -5   3    4.04    0.92
   3   5   3    3.86    0.44
   3  -5   3    4.36    0.42
  -3  -5  -3    4.23    0.91
  -3  -5  -3    4.30    0.79
  -3   5  -3    3.92    0.89
  -3  -5  -3    3.65    0.44
  -3   5  -3    5.03    0.48
   3   5   4    0.27    0.20
   3  -5   4    0.77    0.51
  -3  -5  -4    0.19    0.41
  -3  -5  -4    0.10    0.31
  -3   5  -4    0.25    0.37
  -3   5  -4    0.13    0.22
  -3  -5  -4    0.51    0.33
   3  -5   4   -0.06    0.18
   3  -5   5   14.51    1.65
   3   5   5   13.97    1.07
   3  -5   5   13.36    0.99
  -3  -5  -5   11.03    1.44
  -3  -5  -5   14.60    1.09
  -3   5  -5   13.80    1.01
  -3   5  -5   13.27    1.57
   3   5   6   84.45    2.84
   3  -5   6   84.12    2.72
  -3  -5  -6   87.55    3.99
  -3   5  -6   83.63    2.71
  -3  -5  -6   85.41    2.78
  -3   5  -6   79.39    3.82
   3  -5   6   86.98    4.01
   3  -5   7   40.11    2.09
  -3   5  -7   37.62    1.97
  -3  -5  -7   36.98    1.98
  -3   5  -7   38.39    2.72
  -3  -5  -7   39.22    1.94
   3  -5   7   41.33    2.77
   3  -5   8   19.85    1.60
  -3   5  -8   18.03    1.48
  -3   5  -8   20.97    2.06
  -3  -5  -8   17.72    1.29
   3  -5   8   20.49    1.97
   3   5   9  136.79    4.48
   3  -5   9  134.89    4.37
  -3   5  -9  135.44    4.30
  -3  -5  -9  131.42    4.23
  -3  -5  -9  128.37    3.45
  -3   5  -9  134.20    5.34
   3  -5   9  134.05    5.07
   3  -5  10   21.85    1.91
   3   5  10   19.46    1.82
  -3   5 -10   24.61    2.38
   3  -5  10   19.51    1.96
   3   5  11   96.96    4.27
   3  -5  11   99.94    4.24
  -3   5 -11  105.76    5.00
   3  -5  11  102.96    4.53
   3  -5  12   11.24    1.51
   3  -5  12   11.19    1.55
   3   5  12    9.47    1.46
  -3   5 -12   12.97    1.81
   3   5  13   43.29    3.24
   3  -5  13   46.39    3.23
   3  -5  13   47.97    3.13
   3   5  14    0.89    0.60
   3  -5  14   -0.31    0.46
   3  -5  14    0.01    0.46
   3   5  15   53.11    3.83
   3  -5  15   57.45    3.92
  -3  -5 -15   54.02    3.91
   3  -5  15   60.61    3.49
   3   5  16    1.80    0.74
   3  -5  16   -0.28    0.55
  -3  -5 -16   -0.92    0.74
   3  -5  17    1.77    1.20
   3   5  17    1.31    0.85
  -3  -5 -17    0.84    0.65
   3   5  18    3.33    1.19
  -3  -5 -18    4.24    1.29
  -3  -5 -19    6.87    1.59
  -3  -5 -20    2.03    1.09
   3  -6 -18    3.33    1.44
   3  -6 -17    3.70    1.31
   3  -6 -16    3.44    1.31
   3   6 -15    0.91    0.75
   3  -6 -15    0.75    0.69
   3  -6 -14   16.56    2.12
   3   6 -14   15.01    2.09
   3  -6 -14   14.04    2.14
   3  -6 -13   27.86    2.65
  -3  -6  13   25.68    2.05
   3   6 -13   28.48    2.72
   3  -6 -13   28.39    2.90
  -3  -6  12    6.90    1.13
   3  -6 -12    6.83    1.39
   3   6 -12    7.98    1.38
   3  -6 -11   13.46    1.84
  -3  -6  11   13.98    1.62
   3   6 -11   12.98    1.72
  -3  -6  10    1.90    0.60
   3  -6 -10    2.21    0.86
   3   6 -10    1.72    0.60
  -3  -6   9    6.55    1.16
   3  -6  -9    8.63    1.52
   3   6  -9    7.49    1.22
   3  -6  -8    3.30    1.01
  -3  -6   8    5.13    1.04
   3   6  -8    4.16    0.94
   3   6  -8    3.70    0.75
   3  -6  -7   12.56    1.73
  -3  -6   7   14.97    1.71
   3   6  -7   13.91    1.60
   3   6  -7   14.74    1.20
   3  -6  -7   13.77    1.20
   3  -6  -6   11.21    1.67
  -3  -6   6   10.31    1.48
   3   6  -6   15.36    1.62
   3   6  -6   13.98    1.01
   3  -6  -6   11.68    0.97
   3  -6  -5   78.31    4.22
  -3  -6   5   74.53    3.77
   3   6  -5   74.45    3.47
   3  -6  -5   74.01    1.92
   3   6  -5   71.99    1.82
  -3  -6   4   12.38    1.58
   3  -6  -4   11.18    1.64
  -3   6   4   11.70    1.63
   3   6  -4   13.85    1.51
   3  -6  -3   68.68    3.92
  -3  -6   3   72.49    3.76
  -3   6   3   65.99    3.80
   3   6  -3   67.65    3.25
   3  -6  -2    2.96    0.94
  -3  -6   2    2.45    0.82
  -3   6   2    3.49    0.96
   3   6  -2    3.12    0.73
   3  -6  -1    0.32    0.51
  -3  -6   1   -0.01    0.41
  -3   6   1    0.07    0.42
   3   6  -1    0.36    0.40
   3  -6   0   36.14    2.85
  -3  -6   0   37.18    2.75
   3   6   0   33.78    2.33
  -3   6   0   37.80    2.78
   3  -6   1    0.34    0.47
  -3  -6  -1    0.56    0.46
  -3   6  -1   -0.01    0.42
   3   6   1    0.46    0.39
  -3  -6  -2   15.19    1.79
   3  -6   2   15.42    1.86
  -3   6  -2   14.52    1.78
   3  -6   3    4.28    1.07
  -3  -6  -3    5.37    1.13
  -3   6  -3    4.97    1.08
  -3  -6  -4    8.53    1.39
   3  -6   4    9.88    1.57
  -3   6  -4    6.72    1.22
  -3  -6  -4    6.66    0.48
  -3  -6  -5   61.58    3.66
   3  -6   5   64.54    3.79
  -3   6  -5   61.41    3.63
  -3   6  -5   60.76    1.72
  -3  -6  -5   56.93    1.81
  -3  -6  -6   23.35    2.29
   3   6   6   21.54    1.34
   3  -6   6   23.77    2.36
  -3   6  -6   25.35    2.38
  -3  -6  -6   24.11    1.38
  -3   6  -6   24.28    1.34
   3  -6   7    4.78    1.17
  -3  -6  -7    4.37    1.17
   3   6   7    2.45    0.56
  -3   6  -7    1.07    0.48
  -3   6  -8   57.82    3.70
   3  -6   8   65.20    3.86
   3   6   9   65.74    3.06
  -3   6  -9   68.68    4.12
   3  -6   9   70.40    4.01
   3  -6  10   11.48    1.69
  -3   6 -10    9.47    1.64
   3   6  10    8.76    1.17
   3  -6  11    8.00    1.44
  -3   6 -11    9.92    1.70
   3   6  11    7.70    1.23
   3  -6  12    0.20    0.54
  -3   6 -12    0.68    0.70
   3   6  12    2.35    0.81
   3  -6  13    1.01    0.71
  -3   6 -13   -0.06    0.66
   3   6  13   -0.27    0.55
   3  -6  14    1.08    0.54
  -3   6 -14    0.86    0.69
   3  -6  15   24.59    2.42
  -3   6 -15   26.69    2.96
  -3   6 -16   -0.48    0.73
  -3  -6 -16    1.61    0.82
  -3   6 -17    4.16    1.40
  -3  -6 -17    2.48    1.07
  -3   6 -18    0.44    0.93
  -3  -6 -18    1.01    0.72
   3   7 -18    1.42    0.94
   3   7 -17    1.73    0.76
   3   7 -16    7.24    1.82
   3  -7 -16    6.42    1.73
   3   7 -15   19.62    2.53
   3  -7 -15   20.61    2.78
   3  -7 -14    0.11    0.73
   3   7 -14    1.07    0.83
   3  -7 -14    2.16    1.33
   3  -7 -13    6.13    1.53
   3   7 -13    5.09    1.45
   3  -7 -13    5.85    1.56
  -3  -7  12   -0.15    0.44
   3  -7 -12    1.23    0.95
   3   7 -12    0.22    0.53
   3  -7 -11    1.15    0.80
  -3  -7  11    1.41    0.70
   3   7 -11    0.08    0.61
  -3  -7  10    1.19    0.75
   3  -7 -10    1.03    0.73
   3   7 -10    0.48    0.50
  -3  -7   9    5.21    1.13
   3  -7  -9    7.39    1.59
   3   7  -9    5.21    1.14
   3  -7  -8   15.52    2.18
  -3  -7   8   17.16    2.01
   3   7  -8   12.76    1.67
   3  -7  -7   36.67    3.18
  -3  -7   7   34.68    2.85
   3   7  -7   33.46    2.65
   3  -7  -6    0.25    0.52
  -3  -7   6    0.87    0.67
   3   7  -6    0.34    0.42
   3  -7  -5   15.37    2.09
  -3  -7   5   15.64    1.95
   3   7  -5   15.28    1.75
   3  -7  -4   20.29    2.35
  -3  -7   4   21.33    2.29
   3   7  -4   20.48    2.03
   3  -7  -3    8.91    1.58
  -3  -7   3    8.99    1.53
  -3   7   3    9.08    1.60
   3   7  -3    9.44    1.36
   3  -7  -2    3.10    1.00
  -3  -7   2    2.71    0.87
  -3   7   2    4.05    1.16
   3   7  -2    2.69    0.80
  -3  -7   1   60.95    3.84
   3  -7  -1   63.26    4.10
  -3   7   1   58.57    3.83
   3   7  -1   58.74    3.34
   3  -7   0    8.03    1.53
  -3  -7   0    6.39    1.30
  -3   7   0    7.98    1.50
   3   7   0    7.14    1.22
   3  -7   1   10.35    1.71
  -3  -7  -1   13.74    1.91
   3   7   1    9.51    1.39
  -3   7  -1   11.78    1.80
  -3  -7  -2    1.46    0.71
   3  -7   2    2.33    0.84
  -3   7  -2    2.24    0.86
   3  -7   3   22.02    2.42
  -3  -7  -3   24.75    2.49
  -3   7  -3   22.60    2.40
   3  -7   4    2.49    0.95
  -3  -7  -4    2.54    0.90
  -3   7  -4    3.19    1.22
   3  -7   5    1.24    0.70
  -3  -7  -5    0.51    0.72
  -3   7  -5    1.83    0.83
   3  -7   6   15.02    2.02
  -3  -7  -6   10.53    1.70
  -3   7  -6   12.83    1.84
  -3  -7  -7    3.60    1.09
   3  -7   7    1.12    0.74
  -3   7  -7    2.09    0.82
   3  -7   8    1.60    0.85
  -3   7  -8    2.67    0.99
   3  -7   9    8.54    1.58
  -3   7  -9    9.19    1.67
   3  -7  10   -0.21    0.69
  -3   7 -10    0.70    0.69
   3  -7  11   59.94    4.06
  -3   7 -11   61.42    4.46
   3  -7  12    0.88    0.55
  -3   7 -12    0.04    0.76
   3  -7  13   33.76    3.08
  -3   7 -13   30.34    3.27
   3  -7  14    1.86    0.81
  -3   7 -14    1.98    1.21
  -3   7 -15   10.99    2.19
  -3   7 -16    2.09    1.00
  -3  -7 -16    1.35    1.05
   3   8 -15    4.65    1.46
   3   8 -14    0.25    0.79
   3  -8 -13   -0.88    0.90
   3   8 -13   -0.21    0.83
   3  -8 -12    0.20    1.15
   3   8 -12   -0.52    0.85
  -3  -8  11   21.78    2.40
   3  -8 -11   20.96    2.71
   3   8 -11   17.05    2.29
   3  -8 -10   16.39    2.43
  -3  -8  10   11.70    1.86
   3   8 -10   11.62    1.85
   3  -8  -9    0.29    0.75
  -3  -8   9    2.21    0.95
   3   8  -9    0.72    0.67
   3  -8  -8   34.01    3.42
  -3  -8   8   33.75    3.09
   3   8  -8   36.11    3.12
  -3  -8   7  111.81    5.56
   3  -8  -7  112.79    6.12
   3   8  -7   92.81    4.85
   3  -8  -6   19.84    2.60
  -3  -8   6   13.41    2.01
   3   8  -6   17.93    2.15
   3  -8  -5    0.67    0.83
  -3  -8   5   -0.56    0.54
   3   8  -5    0.23    0.60
  -3  -8   4    5.29    1.34
   3  -8  -4    5.41    1.38
   3   8  -4    6.03    1.32
   3  -8  -3   10.33    1.87
  -3  -8   3   12.02    1.92
   3   8  -3    9.29    1.51
   3  -8  -2   -0.97    0.90
  -3  -8   2    0.23    0.57
  -3   8   2   -0.46    0.69
   3   8  -2    0.39    0.51
   3  -8  -1    0.28    0.55
  -3  -8   1   -0.15    0.55
   3   8  -1   -0.38    0.46
  -3   8   1    0.36    0.62
   3  -8   0    6.09    1.49
  -3  -8   0    7.10    1.40
   3   8   0    3.44    0.95
  -3   8   0    3.69    1.22
   3  -8   1   20.39    2.56
  -3  -8  -1   21.53    2.58
  -3   8  -1   16.30    2.23
   3  -8   2    3.03    1.22
  -3  -8  -2    1.83    0.78
  -3   8  -2    2.28    0.99
  -3  -8  -3   24.32    2.74
   3  -8   3   29.90    3.07
  -3   8  -3   30.56    3.03
   3  -8   4   21.39    2.62
  -3  -8  -4   21.97    2.62
  -3   8  -4   18.69    2.41
   3  -8   5   65.71    4.56
  -3  -8  -5   67.52    4.62
  -3   8  -5   54.73    4.11
   3  -8   6   -0.21    0.66
  -3  -8  -6    0.48    1.04
  -3   8  -6    0.32    0.68
   3  -8   7   19.87    2.62
  -3   8  -7   20.14    2.50
   3  -8   8   13.13    2.12
  -3   8  -8   10.40    1.96
   3  -8   9   16.37    2.32
  -3   8  -9   19.28    2.56
   3  -8  10   18.58    2.53
  -3   8 -10   22.07    2.78
   3  -8  11    0.74    0.68
  -3   8 -11    1.49    0.88
   3  -8  12    1.89    1.39
  -3   8 -12    0.94    0.78
   3  -8  13    9.32    1.80
  -3   8 -13    5.42    1.58
  -3   8 -14    1.74    0.95
  -3  -9  10    4.02    1.39
   3  -9 -10    2.61    1.25
   3  -9  -9   19.86    2.83
  -3  -9   9   20.93    2.59
  -3  -9   8    6.34    1.67
   3  -9  -8   12.56    2.26
   3   9  -8   13.00    2.20
   3  -9  -7    1.66    1.13
  -3  -9   7    0.22    0.89
   3   9  -7    0.55    0.64
   3  -9  -6    0.94    0.97
   3   9  -6    1.68    1.09
   3  -9  -5    6.09    1.66
  -3  -9   5    6.04    1.56
   3   9  -5    4.46    1.26
  -3  -9   4    1.93    0.91
   3  -9  -4    5.37    1.65
   3   9  -4    3.14    1.11
   3  -9  -3   13.75    2.31
  -3  -9   3    9.49    1.82
   3   9  -3   11.90    1.86
   3  -9  -2    2.79    1.14
  -3  -9   2    2.63    1.23
   3   9  -2    1.69    0.71
   3  -9  -1   35.94    3.69
  -3  -9   1   37.03    3.57
   3   9  -1   31.89    3.00
  -3   9   1   35.48    3.53
   3  -9   0    0.44    0.71
  -3  -9   0    0.16    0.86
  -3   9   0    0.95    0.68
   3  -9   1   10.55    2.08
  -3  -9  -1    7.96    1.69
  -3   9  -1   10.30    2.03
  -3  -9  -2    0.38    0.75
   3  -9   2   -0.33    0.65
  -3   9  -2    0.67    0.79
  -3  -9  -3    1.53    1.02
   3  -9   3    2.08    1.00
  -3   9  -3    2.61    1.13
   3  -9   4    3.53    1.32
  -3  -9  -4   -0.70    1.05
  -3   9  -4    1.50    1.14
   3  -9   5    2.44    1.17
  -3  -9  -5    5.45    1.60
  -3   9  -5    3.96    1.34
   3  -9   6    2.98    1.31
  -3   9  -6    0.32    0.82
   3  -9   7   42.23    3.98
  -3   9  -7   31.91    3.51
   3  -9   8    3.89    1.25
  -3   9  -8    3.20    1.45
   3  -9   9   13.77    2.32
  -3   9  -9   14.27    2.40
   3  -9  10    3.99    1.22
  -3   9 -10    0.07    0.79
   3  -9  11   10.29    2.17
  -3  10   0    1.91    1.02
  -3  10  -1    0.79    0.93
  -3  10  -2    4.86    1.49
  -3  10  -3    6.17    1.63
  -3  10  -4    5.54    1.61
  -4   0  24    7.75    1.83
  -4   0  23   -1.04    0.89
   4   0 -23   -0.10    1.20
  -4   0  22   10.55    2.01
   4   0 -22   12.47    2.22
  -4   0  21   -0.58    0.59
   4   0 -21   -0.21    0.91
  -4   0  20    5.26    1.28
   4   0 -20    6.73    1.52
  -4   0  19   -0.10    0.67
   4   0 -19   -0.25    0.63
  -4   0  18    2.77    0.87
   4   0 -18    2.95    1.24
   4   0 -17    1.37    0.94
   4   0 -16    5.75    1.20
   4   0 -15    0.07    0.47
   4   0 -14   15.79    1.85
   4   0 -13   -0.05    0.40
   4   0 -12  116.97    4.64
   4   0 -11   -0.25    0.43
   4   0 -10  370.16    7.45
   4   0  -9   -0.33    0.40
  -4   0   9   -0.29    0.35
   4   0  -8 2791.99   19.38
  -4   0   8 2808.00   17.64
   4   0  -7   -0.12    0.30
  -4   0   7    0.16    0.28
  -4   0   6  443.66    3.10
  -4   0   6  449.57    6.25
  -4   0   5    0.16    0.10
  -4   0   5   -0.04    0.20
   4   0  -5   -0.07    0.25
   4   0  -4  122.69    2.93
  -4   0   4  119.50    2.83
  -4   0   3    0.06    0.16
   4   0  -3   -0.14    0.22
  -4   0   3   -0.05    0.16
  -4   0   2  872.70    6.58
   4   0  -2  873.19    5.71
   4   0  -2  870.94    6.36
  -4   0   2  845.81    6.27
  -4   0   1   -0.12    0.26
   4   0  -1    0.11    0.13
  -4   0   1   -0.02    0.15
  -4   0   1    0.03    0.15
   4   0  -1    0.43    0.18
  -4   0   1    0.05    0.14
  -4   0   0    1.24    0.34
  -4   0   0    1.57    0.24
   4   0   0    1.21    0.25
   4   0   0    1.37    0.22
  -4   0   0    1.04    0.21
  -4   0  -1   -0.11    0.24
  -4   0  -1    0.12    0.14
  -4   0  -2 4744.82   17.44
  -4   0  -3   -0.12    0.19
  -4   0  -4  445.27    5.82
  -4   0  -4  422.12    3.60
  -4   0  -5    0.02    0.24
  -4   0  -5    0.12    0.15
  -4   0  -6  324.43    5.69
  -4   0  -6  309.75    4.04
  -4   0  -7    0.24    0.25
  -4   0  -8   31.54    1.56
  -4   0  -8   31.71    1.83
  -4   0  -9    0.02    0.23
  -4   0  -9    0.42    0.33
   4   0  10    7.36    1.09
  -4   0 -10    6.62    0.92
   4   0  11   -0.20    0.34
  -4   0 -11   -0.20    0.39
   4   0  12 1098.01   14.44
  -4   0 -12 1083.03   12.65
  -4   0 -12 1087.67   11.96
   4   0  13   -0.14    0.43
  -4   0 -13    0.17    0.36
  -4   0 -13    0.13    0.45
   4   0  14   58.79    3.67
  -4   0 -14   58.77    3.13
  -4   0 -14   58.23    3.20
   4   0  15   -0.10    0.53
  -4   0 -15    0.40    0.49
  -4   0 -15    0.30    0.46
   4   0  16    9.98    1.72
  -4   0 -16   11.11    1.56
  -4   0 -16   11.33    1.60
   4   0  17    0.09    0.60
  -4   0 -17    0.10    0.53
  -4   0 -17    0.09    0.54
   4   0  18   38.46    3.54
  -4   0 -18   41.27    3.20
  -4   0 -18   36.89    3.04
   4   0  19    0.32    0.66
  -4   0 -19   -0.76    0.77
  -4   0 -19   -1.29    0.71
   4   0  20    1.91    1.18
  -4   0 -20    2.52    0.96
  -4   0 -20    3.56    1.14
   4   0  21   -0.37    1.02
  -4   0 -21   -0.74    0.55
   4   0  22    2.04    1.24
  -4   0 -22   -0.45    0.81
  -4   0 -23   -0.75    0.71
  -4   0 -24    2.46    1.12
  -4   1  24    3.05    0.91
  -4  -1  23    0.63    0.82
  -4   1  23    0.01    0.71
   4  -1 -23   -1.31    1.04
  -4   1  22    8.82    1.75
  -4  -1  22    8.36    1.86
   4  -1 -22    9.83    2.03
  -4   1  21   -0.23    0.57
   4  -1 -21    0.99    0.93
  -4   1  20   -0.02    0.60
   4   1 -20    0.65    0.75
   4  -1 -20    1.01    0.80
  -4   1  19    2.44    0.81
   4  -1 -19    1.20    0.81
   4   1 -19    4.24    1.32
  -4   1  18    7.84    1.46
   4  -1 -18    8.55    1.64
   4   1 -18    8.25    1.65
  -4   1  17    3.00    0.94
   4   1 -17    2.99    1.02
   4  -1 -17    2.99    1.02
  -4   1  16    0.59    0.65
   4  -1 -16    0.49    0.58
   4   1 -16    0.46    0.68
  -4   1  15   -0.35    0.54
   4   1 -15   -0.21    0.46
   4  -1 -15    0.91    0.72
  -4   1  14  261.38    6.85
   4  -1 -14  269.67    7.51
   4   1 -14  262.68    7.65
  -4   1  13    8.87    1.24
   4  -1 -13   10.06    1.42
   4   1 -13   10.91    1.50
  -4   1  12    0.56    0.46
   4  -1 -12    0.31    0.38
   4   1 -12    1.53    0.68
  -4   1  11   73.46    3.23
   4   1 -11   77.65    3.66
   4  -1 -11   77.99    3.52
  -4  -1  11   73.81    2.41
   4  -1 -11   73.72    2.06
  -4   1  10   75.88    3.15
   4  -1 -10   81.93    3.44
  -4  -1  10   80.31    2.40
   4  -1 -10   82.76    2.00
   4   1 -10   77.94    3.54
   4  -1  -9    3.29    0.40
   4  -1  -9    4.95    0.92
   4   1  -9    3.65    0.83
  -4   1   9    3.06    0.65
  -4  -1   9    3.70    0.52
   4   1  -9    3.91    0.83
   4  -1  -9    3.20    0.69
  -4  -1   9    1.89    0.57
   4  -1  -9    3.66    0.39
   4  -1  -8    9.74    1.19
   4   1  -8   11.61    1.26
   4  -1  -8    9.62    0.67
  -4   1   8    8.77    1.02
  -4  -1   8    9.12    1.11
  -4  -1   8    9.00    0.78
   4  -1  -8    9.97    0.54
   4   1  -7   14.32    1.33
   4  -1  -7   13.94    0.82
   4  -1  -7   15.90    1.42
  -4   1   7   14.99    1.23
   4  -1  -7   14.80    0.54
  -4  -1   7   15.66    1.35
   4  -1  -6   -0.14    0.18
   4   1  -6   -0.02    0.11
   4  -1  -6   -0.17    0.28
   4   1  -6   -0.02    0.30
  -4   1   6   -0.16    0.31
   4  -1  -6    0.39    0.34
  -4  -1   6    0.19    0.28
   4   1  -5  197.55    2.29
  -4   1   5  204.65    4.18
  -4  -1   5  206.27    4.36
   4  -1  -5  202.01    3.93
   4   1  -4   17.00    0.74
  -4   1   4   18.57    1.21
   4  -1  -4   16.89    1.14
  -4  -1   4   15.16    1.16
   4  -1  -4   17.64    1.11
   4  -1  -3  173.08    3.42
  -4  -1   3  164.49    3.49
   4  -1  -3  163.66    2.98
   4  -1  -3  167.97    1.58
   4   1  -2   31.40    1.50
   4  -1  -2   33.41    1.53
   4  -1  -2   29.98    1.36
  -4   1   2   34.98    1.46
   4  -1  -2   32.88    1.20
   4  -1  -2   33.17    0.86
   4  -1  -1   87.18    2.34
  -4  -1   1   91.76    2.42
   4   1  -1   84.54    2.31
  -4   1   1   88.30    2.40
  -4   1   1   90.45    2.24
   4  -1  -1   89.33    2.22
   4  -1  -1   89.38    1.65
   4  -1  -1   87.64    1.69
   4   1   0    9.66    0.77
  -4  -1   0   10.09    0.79
  -4   1   0   10.76    0.82
   4  -1   0    9.63    0.75
   4  -1   0    9.74    0.73
  -4   1   0    9.57    0.74
  -4   1   0   10.46    0.69
   4  -1   0    9.92    0.63
   4  -1   0    9.97    0.47
   4  -1   1  238.58    3.70
  -4  -1  -1  251.32    3.88
   4   1   1  237.93    3.71
  -4   1  -1  250.38    3.86
  -4   1  -1  245.04    3.67
   4  -1   1  244.97    3.64
   4  -1   1  249.22    3.40
  -4   1  -1  243.98    3.51
  -4  -1  -2  184.13    3.39
   4   1   2  177.45    3.30
  -4   1  -2  175.98    3.32
   4  -1   2  180.00    3.32
  -4   1  -2  177.99    3.25
   4  -1   2  182.86    3.17
  -4   1  -2  179.72    3.25
   4   1   3   11.23    0.88
   4  -1   3   11.27    0.89
  -4   1  -3   10.89    0.89
  -4  -1  -3   11.33    0.90
   4  -1   3   12.09    0.89
   4  -1   3   10.71    0.41
  -4   1  -3   10.90    0.87
  -4  -1  -4   17.70    1.19
  -4   1  -4   15.71    1.14
   4  -1   4   16.32    0.64
  -4   1  -5    5.46    0.71
  -4  -1  -5    5.15    0.70
   4  -1   5    5.29    0.45
  -4   1  -5    4.48    0.44
  -4  -1  -6   70.86    2.66
  -4   1  -6   69.91    2.65
   4  -1   6   69.58    1.80
  -4   1  -6   65.43    1.86
   4  -1   7    0.73    0.42
   4  -1   7    0.62    0.26
  -4   1  -7    0.19    0.20
   4   1   8  295.53    6.15
   4  -1   8  289.29    6.06
  -4  -1  -8  284.05    4.97
   4  -1   8  289.94    4.46
  -4   1  -8  284.30    4.73
  -4   1  -8  291.20    5.88
   4   1   9   59.04    2.91
   4  -1   9   55.05    2.80
  -4   1  -9   56.99    2.71
   4  -1   9   55.92    2.11
  -4   1  -9   51.66    2.19
   4   1  10  339.72    7.36
   4  -1  10  332.96    7.27
   4  -1  10  340.08    5.59
  -4   1 -10  343.44    6.96
   4   1  11   38.42    2.61
   4  -1  11   41.88    2.70
  -4   1 -11   40.22    2.51
  -4  -1 -11   38.13    2.22
   4   1  12  181.18    5.88
   4  -1  12  174.65    5.78
  -4   1 -12  169.88    4.80
  -4  -1 -12  175.23    4.90
  -4   1 -12  178.19    5.48
   4   1  13    9.64    1.50
   4  -1  13    5.29    1.10
   4   1  13    7.37    1.02
  -4   1 -13    6.79    1.21
  -4  -1 -13    7.65    1.13
  -4   1 -13    7.85    1.15
  -4  -1 -13    6.45    1.02
   4   1  14   31.46    2.73
   4  -1  14   33.08    2.78
  -4  -1 -14   30.91    2.29
  -4   1 -14   33.58    2.40
  -4  -1 -14   30.66    2.27
  -4   1 -14   30.78    2.50
   4   1  15   18.61    2.20
   4  -1  15   19.28    2.27
  -4  -1 -15   19.60    1.88
  -4   1 -15   21.23    2.01
  -4  -1 -15   19.42    1.92
  -4   1 -15   22.52    2.24
   4   1  16   56.22    3.94
   4  -1  16   53.66    3.86
  -4   1 -16   57.53    3.41
  -4   1 -16   60.19    3.73
  -4  -1 -16   55.03    3.37
  -4  -1 -16   60.20    3.41
   4   1  17    4.22    1.34
   4  -1  17    2.15    0.90
   4   1  17    1.17    0.45
  -4   1 -17    2.73    0.84
  -4  -1 -17    3.60    0.93
  -4  -1 -17    3.16    0.94
   4   1  18   58.91    4.37
   4  -1  18   49.67    4.01
   4   1  18   53.64    2.94
  -4  -1 -18   49.85    3.47
  -4   1 -18   55.04    3.66
  -4  -1 -18   53.42    3.48
   4  -1  19    0.66    0.85
   4   1  19    0.37    0.75
   4   1  19   -0.08    0.38
  -4  -1 -19   -0.19    0.54
  -4  -1 -19    0.42    0.69
  -4   1 -19    0.46    0.61
   4  -1  20   22.63    2.99
   4   1  20   36.62    4.04
  -4   1 -20   21.10    2.41
  -4  -1 -20   21.06    2.49
  -4  -1 -20   18.28    2.21
   4  -1  21   -0.35    1.05
   4   1  21    1.92    0.89
  -4  -1 -21    1.77    1.05
  -4  -1 -21    1.64    0.93
   4   1  22   17.94    2.89
   4  -1  22   23.38    3.20
  -4  -1 -22   18.86    2.58
  -4  -1 -22   19.18    2.44
  -4  -1 -23    0.52    0.75
  -4  -1 -23   -0.75    0.83
  -4  -1 -24    1.88    0.89
  -4   2  23   10.88    2.04
  -4   2  22    1.54    0.79
   4  -2 -22    2.78    1.09
  -4   2  21    0.25    0.82
   4  -2 -21   -0.31    0.99
  -4   2  20   17.38    2.28
   4  -2 -20   19.88    2.65
  -4   2  19    0.94    0.62
   4  -2 -19    1.59    0.74
  -4   2  18    1.04    0.53
   4  -2 -18    0.16    0.63
  -4   2  17    2.76    1.03
   4  -2 -17    1.12    0.72
  -4   2  16   15.57    1.85
   4  -2 -16   15.99    1.28
   4  -2 -16   13.34    1.84
  -4   2  15   76.28    3.94
   4  -2 -15   82.37    2.70
   4  -2 -15   81.36    4.33
  -4   2  14    0.17    0.41
   4  -2 -14    1.04    0.59
   4  -2 -14    0.19    0.29
  -4   2  13    2.38    0.77
   4  -2 -13    2.20    0.41
   4  -2 -13    2.77    0.80
  -4  -2  13    2.73    0.67
  -4   2  12  216.32    5.97
   4  -2 -12  232.98    3.76
   4  -2 -12  223.90    6.31
  -4  -2  12  225.95    5.10
   4  -2 -11    8.85    0.87
  -4   2  11    7.13    1.07
   4  -2 -11    8.46    1.20
  -4  -2  11    9.64    1.07
   4  -2 -10   20.38    1.29
  -4   2  10   20.71    1.75
   4  -2 -10   18.45    1.69
  -4  -2  10   19.31    1.48
   4  -2  -9  166.88    3.70
   4  -2  -9  180.41    5.15
   4   2  -9  179.36    5.17
  -4   2   9  173.79    4.80
   4  -2  -9  173.67    4.90
   4  -2  -8   64.82    2.30
   4  -2  -8   67.76    3.01
   4   2  -8   66.99    3.00
  -4   2   8   63.42    2.81
  -4  -2   8   68.31    3.10
   4  -2  -8   71.28    2.95
   4  -2  -7   30.38    1.93
   4   2  -7   31.80    1.97
   4  -2  -7   31.00    1.61
  -4  -2   7   31.62    2.06
   4  -2  -7   31.45    1.87
   4  -2  -6  110.55    3.04
   4  -2  -6  116.73    3.55
   4   2  -6  117.36    3.57
   4   2  -6  112.42    2.43
  -4  -2   6  110.17    3.66
   4  -2  -6  111.68    3.30
   4   2  -5    0.09    0.16
   4  -2  -5   -0.06    0.25
   4  -2  -5    0.08    0.20
   4  -2  -5    0.38    0.27
  -4  -2   5    0.09    0.30
   4   2  -4  273.69    4.05
   4  -2  -4  287.92    5.03
   4  -2  -4  273.27    4.75
   4   2  -3   84.43    2.32
   4  -2  -3   89.72    2.88
  -4   2   3   88.82    2.86
   4   2  -3   83.85    2.60
   4  -2  -3   82.94    2.59
   4   2  -2  414.79    5.29
   4  -2  -2  412.16    5.98
  -4   2   2  411.40    5.96
   4   2  -2  401.70    3.44
   4   2  -2  403.64    5.29
   4  -2  -2  399.22    5.22
   4   2  -1   98.30    2.66
   4   2  -1   94.85    1.50
  -4   2   1  101.28    2.89
  -4  -2   1   94.09    2.48
   4   2  -1   96.64    2.42
   4  -2  -1   95.55    2.40
  -4   2   1   96.80    2.53
   4   2   0  144.38    3.30
   4  -2   0  136.58    2.78
   4   2   0  140.74    2.82
  -4  -2   0  142.45    2.94
  -4   2   0  140.09    2.93
  -4  -2   0  136.52    1.71
  -4   2   0  141.17    3.38
   4   2   1   12.42    1.02
   4  -2   1   10.97    0.80
  -4  -2  -1   10.79    0.83
   4   2   1   11.68    0.83
  -4   2  -1   10.49    0.82
  -4  -2  -1   10.17    0.55
  -4   2  -1   10.26    0.93
   4  -2   1   10.78    0.90
   4   2   2    0.15    0.26
   4  -2   2    0.12    0.19
  -4  -2  -2    0.01    0.17
  -4   2  -2    0.30    0.24
   4   2   2    0.63    0.27
  -4   2  -2    0.49    0.31
  -4  -2  -2    0.46    0.20
   4  -2   2    0.17    0.21
   4   2   3  134.43    3.44
  -4  -2  -3  131.35    3.05
  -4   2  -3  129.95    3.03
  -4   2  -3  131.50    3.40
   4  -2   3  131.39    3.33
  -4  -2  -4   28.36    1.51
  -4   2  -4   27.69    1.48
   4   2   4   28.71    1.64
   4  -2   4   30.02    1.69
  -4  -2  -5  781.13    8.29
  -4   2  -5  788.88    8.37
   4   2   5  804.29    8.87
   4  -2   5  780.03    6.44
   4  -2   5  791.03    8.82
  -4  -2  -6  138.35    3.71
  -4   2  -6  134.20    3.68
   4  -2   6  127.21    3.58
   4   2   6  128.21    3.63
   4   2   6  131.66    3.72
   4  -2   6  134.07    2.84
   4  -2   6  130.19    3.69
  -4  -2  -7  157.16    4.20
  -4   2  -7  152.39    4.20
   4  -2   7  146.77    4.08
   4   2   7  153.78    4.13
   4  -2   7  151.58    3.21
   4  -2   7  157.98    4.24
   4   2   8   41.99    2.22
   4  -2   8   42.42    2.32
   4   2   8   40.21    2.32
   4  -2   8   40.10    1.76
   4  -2   9    7.46    1.07
   4   2   9   11.26    1.30
   4   2   9    8.74    1.07
   4   2   9    8.94    0.67
   4  -2   9    8.31    0.87
   4   2  10   44.75    2.70
   4  -2  10   42.94    2.62
   4   2  10   45.91    2.48
   4   2  10   43.52    1.61
   4  -2  10   44.14    2.07
   4  -2  11   15.61    1.69
   4   2  11   12.03    1.51
   4   2  11   15.45    1.05
   4  -2  11   15.79    1.33
  -4  -2 -11   14.88    1.45
   4   2  12  101.22    4.45
   4  -2  12  102.99    4.43
   4   2  12   97.21    2.81
  -4  -2 -12  104.69    3.98
   4  -2  12  101.75    3.51
   4   2  13    1.22    0.53
   4  -2  13    1.00    0.62
   4   2  13    1.22    0.43
  -4  -2 -13    2.00    0.70
   4   2  14   29.88    2.68
   4  -2  14   24.95    2.39
   4   2  14   26.81    1.67
  -4  -2 -14   26.50    2.20
   4   2  15    2.40    0.90
   4  -2  15    0.69    0.47
   4   2  15    2.08    0.60
  -4  -2 -15    1.65    0.75
   4   2  16   41.61    3.43
   4  -2  16   42.73    3.46
   4   2  16   42.44    2.33
  -4  -2 -16   40.98    2.97
  -4  -2 -16   40.53    2.82
   4   2  17    0.95    0.90
   4  -2  17    0.36    0.70
   4   2  17    1.81    0.59
  -4  -2 -17    1.02    0.66
  -4  -2 -17    0.25    0.43
   4  -2  18   19.15    2.58
   4   2  18   20.60    2.65
   4   2  18   18.18    1.68
  -4  -2 -18   18.44    2.21
  -4  -2 -18   17.02    1.93
   4   2  19    5.75    1.58
   4  -2  19    5.78    1.48
  -4  -2 -19    5.92    1.36
  -4  -2 -19    5.88    1.19
   4  -2  20   44.14    4.12
   4   2  20   50.54    4.42
  -4  -2 -20   45.24    3.37
  -4  -2 -20   39.60    3.42
   4   2  21   -0.25    0.69
   4  -2  21    1.34    1.06
  -4  -2 -21   -0.65    0.56
  -4  -2 -21    1.40    1.06
   4  -2  22    6.46    1.89
   4   2  22    4.72    1.45
  -4  -2 -22    4.20    1.19
  -4  -2 -22    4.14    1.50
  -4  -2 -23    1.10    0.69
   4  -3 -21    2.70    1.10
   4  -3 -20    2.78    1.02
   4  -3 -19    2.01    1.04
   4  -3 -18   20.85    2.60
   4  -3 -17    5.73    1.41
   4  -3 -16   18.81    2.28
   4  -3 -16   18.00    1.34
   4  -3 -15   35.17    1.79
   4  -3 -15   35.51    2.92
   4  -3 -14  119.25    5.14
   4  -3 -13    0.02    0.52
   4  -3 -12  196.92    4.80
   4  -3 -12  197.83    6.16
   4  -3 -11  103.41    3.50
   4  -3 -11  103.39    4.24
   4  -3 -10   43.22    2.27
  -4  -3  10   44.93    1.61
   4  -3 -10   45.50    2.72
   4  -3  -9   28.38    1.85
   4  -3  -9   30.89    2.15
   4   3  -9   28.00    2.05
  -4  -3   9   26.06    1.29
   4  -3  -9   26.97    2.03
   4  -3  -8   82.15    3.13
   4  -3  -8   89.85    3.46
   4   3  -8   82.52    3.35
  -4  -3   8   82.27    2.40
   4  -3  -8   86.84    3.44
   4  -3  -7   21.04    1.60
   4   3  -7   19.34    1.53
   4  -3  -7   19.13    1.52
  -4  -3   7   18.42    1.16
   4  -3  -7   19.89    1.56
   4  -3  -6   37.22    2.09
   4  -3  -6   36.98    1.99
   4   3  -6   36.91    2.00
  -4  -3   6   35.89    1.67
   4  -3  -6   40.12    2.16
   4   3  -6   38.93    1.84
   4  -3  -5   -0.07    0.30
   4   3  -5   -0.18    0.24
   4   3  -5    0.15    0.26
   4  -3  -5    0.32    0.36
  -4  -3   5    0.35    0.29
   4   3  -4  641.82    7.70
  -4  -3   4  628.02    7.29
   4   3  -4  629.61    7.52
  -4   3   4  640.17    8.90
   4  -3  -4  640.85    8.57
   4   3  -3    6.94    0.84
  -4  -3   3    7.21    0.81
   4  -3  -3    6.65    0.90
   4   3  -3    8.27    0.70
  -4   3   3    5.53    0.85
   4  -3  -3    6.28    0.71
   4   3  -3    6.70    0.74
   4   3  -2   61.63    2.49
  -4  -3   2   60.92    2.35
   4   3  -2   59.60    1.78
  -4   3   2   61.08    2.64
   4   3  -2   58.42    1.98
   4  -3  -2   62.12    2.02
   4   3  -1  196.34    4.50
  -4  -3   1  198.86    4.32
  -4   3   1  200.61    4.71
   4   3  -1  197.05    3.16
   4   3  -1  199.25    3.40
   4  -3  -1  196.64    3.36
   4   3   0  435.84    6.80
  -4  -3   0  436.17    4.51
  -4   3   0  425.56    6.80
   4   3   0  427.97    4.69
  -4  -3   0  419.97    5.09
  -4   3   0  421.46    5.08
   4   3   0  420.89    4.77
   4  -3   0  423.14    4.77
   4   3   1   22.13    1.58
  -4   3  -1   20.85    1.54
  -4  -3  -1   19.61    1.02
   4  -3   1   20.51    1.07
  -4  -3  -1   19.40    1.09
   4   3   1   19.16    1.04
  -4   3  -1   18.18    1.06
   4   3   2  139.90    4.03
   4   3   2  136.48    2.90
  -4   3  -2  138.95    3.01
   4  -3   2  134.16    2.84
  -4  -3  -2  140.66    3.04
  -4  -3  -2  142.62    2.93
  -4   3  -2  131.50    3.83
   4   3   3   85.38    3.20
  -4   3  -3   80.25    2.39
  -4  -3  -3   80.85    2.41
  -4   3  -3   83.51    3.10
  -4  -3  -3   81.30    2.40
   4  -3   3   85.42    3.13
   4   3   4  322.33    6.34
  -4   3  -4  316.20    5.01
  -4  -3  -4  318.37    5.02
  -4   3  -4  313.30    6.11
  -4  -3  -4  307.67    4.98
   4  -3   4  330.43    6.37
   4  -3   5    0.30    0.26
   4   3   5    0.06    0.23
   4   3   5    0.01    0.30
  -4  -3  -5    0.61    0.29
  -4   3  -5    0.24    0.22
  -4  -3  -5    0.13    0.30
  -4  -3  -5    0.22    0.14
  -4   3  -5   -0.09    0.33
   4  -3   5    0.39    0.28
  -4  -3  -6   22.95    1.53
  -4   3  -6   21.77    1.49
   4  -3   6   21.16    1.47
   4   3   6   24.13    1.83
   4  -3   6   21.04    1.35
  -4  -3  -7  172.36    4.41
  -4   3  -7  173.49    4.48
   4  -3   7  175.26    4.47
   4  -3   7  174.02    4.02
  -4  -3  -8   51.05    2.55
  -4   3  -8   49.63    2.56
   4   3   8   50.15    2.58
   4  -3   8   47.18    2.47
   4  -3   8   48.30    2.21
   4  -3   9  139.41    4.49
   4   3   9  143.82    4.62
   4  -3   9  142.48    3.91
   4   3  10  196.61    5.69
   4  -3  10  192.98    5.56
   4  -3  10  197.26    4.75
   4   3  11    1.80    0.71
   4  -3  11    1.87    0.70
   4  -3  11    0.69    0.55
   4  -3  12   94.16    4.29
   4   3  12   94.30    4.36
   4  -3  13   15.50    1.84
   4   3  13   12.18    1.66
  -4  -3 -13   13.31    1.61
   4   3  14   37.73    3.05
   4  -3  14   38.82    3.05
  -4  -3 -14   38.94    2.82
   4   3  15   28.98    2.77
   4  -3  15   33.63    2.98
  -4  -3 -15   28.85    2.52
   4   3  16   76.22    4.67
   4  -3  16   70.07    4.46
  -4  -3 -16   66.84    3.95
   4  -3  17    3.59    1.28
   4   3  17    0.91    0.86
  -4  -3 -17    2.15    0.89
   4  -3  18   18.66    2.60
   4   3  18   23.17    2.83
  -4  -3 -18   17.46    2.21
   4  -3  19    3.33    1.29
   4   3  19    0.88    0.62
  -4  -3 -19    1.60    0.70
  -4  -3 -19    2.10    0.88
   4  -3  20    1.66    1.01
   4   3  20    1.34    1.22
  -4  -3 -20    0.26    0.80
  -4  -3 -20    0.54    0.50
   4  -3  21   -0.39    0.82
   4   3  21    0.59    0.80
  -4  -3 -21    0.98    0.79
  -4  -3 -21    0.57    0.75
   4  -3  22   12.16    2.41
   4   3  22   16.60    2.78
  -4  -3 -22   16.04    2.30
   4  -4 -20   10.36    1.96
   4  -4 -19   -0.65    0.66
   4  -4 -18    5.48    1.40
   4  -4 -17    5.99    1.43
   4  -4 -16   35.35    3.15
   4  -4 -15    0.62    0.52
   4  -4 -14    1.43    0.79
   4  -4 -13   23.35    1.95
   4  -4 -13   23.69    2.34
   4  -4 -12    5.42    0.99
  -4  -4  12    5.33    0.69
   4  -4 -12    6.20    1.18
   4  -4 -11   10.71    1.32
  -4  -4  11   11.82    1.03
   4  -4 -11    9.32    1.38
   4  -4 -10   22.33    1.91
  -4  -4  10   21.54    1.45
   4  -4 -10   22.11    2.05
   4   4  -9  191.96    5.27
   4  -4  -9  201.48    5.60
   4  -4  -8  966.96   11.18
   4   4  -8  955.25   11.22
   4  -4  -8  959.28   12.14
   4  -4  -7   -0.07    0.42
   4  -4  -7    0.86    0.47
   4   4  -7    1.17    0.45
   4  -4  -6  257.46    5.13
   4  -4  -6  263.30    6.33
   4   4  -6  260.91    5.19
   4   4  -6  244.88    5.06
   4  -4  -5    2.81    0.69
   4   4  -5    2.73    0.63
   4  -4  -5    2.23    0.49
   4   4  -5    2.81    0.56
   4  -4  -5    2.43    0.56
   4   4  -5    1.99    0.45
   4   4  -5    2.53    0.52
   4  -4  -4   39.44    2.44
   4  -4  -4   35.73    1.67
   4   4  -4   38.07    1.75
   4  -4  -4   39.60    1.83
   4   4  -4   37.84    1.80
   4   4  -4   37.47    1.83
  -4   4   4   33.32    2.27
   4   4  -4   41.61    2.33
   4  -4  -3   29.81    1.41
  -4  -4   3   28.66    1.87
   4   4  -3   28.13    1.43
   4  -4  -3   29.11    1.44
  -4   4   3   27.12    2.04
   4   4  -3   27.71    1.52
   4  -4  -3   27.64    2.05
   4   4  -3   28.63    1.95
   4   4  -2   53.88    2.71
  -4  -4   2   51.83    2.51
   4   4  -2   46.97    1.67
   4  -4  -2   50.70    1.74
   4   4  -2   50.48    2.03
  -4   4   2   49.18    2.69
   4  -4  -2   49.57    2.72
   4   4  -1   25.38    1.90
  -4  -4   1   22.51    1.70
   4   4  -1   21.94    1.07
   4  -4  -1   23.14    1.09
  -4   4   1   21.45    1.77
   4   4  -1   25.25    1.43
   4  -4  -1   22.89    1.86
  -4  -4   0   99.18    3.56
   4   4   0   95.26    3.71
   4  -4   0   93.76    2.12
   4   4   0   91.34    2.12
  -4  -4   0   92.08    2.58
   4   4   0   96.52    2.80
  -4   4   0   96.59    3.69
   4  -4   0   99.75    3.84
  -4  -4  -1    5.80    0.91
   4   4   1    6.00    0.75
  -4  -4  -1    6.34    0.70
  -4   4  -1    4.76    0.83
  -4  -4  -1    6.51    0.64
  -4   4  -1    6.80    0.65
  -4  -4  -2  234.54    5.61
  -4   4  -2  221.34    5.57
  -4  -4  -2  227.00    4.32
  -4   4  -2  224.46    3.75
  -4  -4  -2  216.09    3.71
   4  -4   3   33.25    1.45
  -4  -4  -3   36.25    2.24
  -4  -4  -3   33.94    1.77
  -4   4  -3   34.34    2.24
  -4  -4  -3   33.20    1.55
  -4   4  -3   35.29    1.58
   4  -4   4  107.52    2.82
   4   4   4  106.44    2.90
  -4  -4  -4  106.44    3.30
  -4   4  -4  109.94    4.05
  -4   4  -4  109.69    2.95
  -4  -4  -4  108.71    2.96
   4   4   5    6.18    0.77
   4  -4   5    5.81    0.72
  -4  -4  -5    5.56    0.82
  -4   4  -5    6.49    1.03
  -4   4  -5    5.45    0.71
  -4  -4  -5    5.86    0.75
   4   4   6    5.00    0.74
   4  -4   6    5.69    0.78
  -4  -4  -6    4.82    0.82
  -4  -4  -6    6.83    0.65
  -4   4  -6    4.51    0.91
  -4   4  -6    5.19    0.76
  -4  -4  -6    6.80    0.88
   4  -4   7   -0.05    0.25
  -4  -4  -7    0.11    0.25
  -4   4  -7   -0.29    0.34
  -4  -4  -7   -0.30    0.37
  -4   4  -7    0.71    0.65
  -4  -4  -7   -0.25    0.22
   4   4   8    5.28    0.89
   4  -4   8    6.21    0.91
  -4   4  -8    5.25    0.86
  -4  -4  -8    5.31    0.87
  -4   4  -8    6.06    1.09
   4  -4   8    5.64    0.97
   4   4   9   17.10    1.63
   4  -4   9   17.39    1.62
   4  -4   9   14.27    1.41
   4   4  10   42.54    2.69
   4  -4  10   43.90    2.71
   4  -4  11   14.23    1.63
   4   4  11   15.92    1.77
   4   4  12  484.14   10.01
   4  -4  12  485.76    9.91
   4  -4  13   10.11    1.54
   4   4  13   14.07    1.79
   4   4  14   28.90    2.69
   4  -4  14   29.00    2.70
  -4  -4 -14   28.07    2.60
   4   4  15    1.50    0.68
   4  -4  15    1.25    0.79
  -4  -4 -15    1.47    0.79
   4   4  16   19.92    2.43
   4  -4  16   20.37    2.48
  -4  -4 -16   19.55    2.32
   4   4  17    3.92    1.18
   4  -4  17    2.32    0.96
  -4  -4 -17    1.20    0.64
   4   4  18   21.43    2.76
   4  -4  18   21.02    2.69
  -4  -4 -18   20.03    2.55
   4  -4  19    3.38    1.30
   4   4  19    3.62    1.26
  -4  -4 -19    3.19    1.22
   4   4  20    0.73    1.00
   4  -4  20   -0.57    1.18
  -4  -4 -20    0.73    0.99
  -4  -4 -20   -0.98    0.96
   4  -4  21    4.99    1.74
   4   4  21    5.95    1.67
  -4  -4 -21    3.91    1.45
  -4  -4 -21    2.54    0.82
   4  -5 -19   -0.14    0.70
   4  -5 -18    5.16    1.52
   4  -5 -17    3.16    1.10
   4  -5 -16    8.98    1.77
   4  -5 -15    2.73    1.03
   4  -5 -14   98.02    4.45
   4  -5 -14   99.67    5.20
   4  -5 -13    9.46    1.46
   4  -5 -13   10.28    1.65
   4  -5 -12    1.70    0.71
  -4  -5  12    2.07    0.54
   4  -5 -12    1.29    0.61
   4  -5 -11    1.85    0.66
  -4  -5  11    3.64    0.76
   4  -5 -11    3.56    0.95
   4  -5 -10    6.74    1.16
  -4  -5  10    7.91    1.10
   4   5  -9    1.32    0.48
   4  -5  -9    0.54    0.46
  -4  -5   9    1.48    0.54
   4  -5  -9    1.12    0.40
   4   5  -9    0.80    0.49
   4   5  -8    7.54    1.00
   4  -5  -8    6.46    0.92
   4  -5  -8    6.62    1.20
  -4  -5   8    6.41    0.98
   4   5  -8    4.79    0.89
   4  -5  -7    2.13    0.57
   4   5  -7    3.41    0.75
  -4  -5   7    2.30    0.67
   4  -5  -7    2.81    0.76
   4   5  -7    2.20    0.66
   4  -5  -6  130.71    3.52
   4   5  -6  128.45    3.50
   4  -5  -6  139.95    5.18
  -4  -5   6  134.20    4.43
   4   5  -6  125.70    4.05
   4  -5  -6  130.32    3.72
   4   5  -6  136.91    3.83
   4  -5  -5   27.61    1.51
   4   5  -5   29.99    1.58
   4  -5  -5   27.23    2.30
  -4  -5   5   28.63    2.08
   4   5  -5   30.51    1.95
   4  -5  -5   27.85    1.58
   4   5  -5   31.61    1.69
   4   5  -4  156.11    3.28
   4  -5  -4  154.84    5.38
  -4  -5   4  165.87    5.00
   4  -5  -4  155.63    3.23
  -4   5   4  163.15    5.56
   4   5  -4  161.46    4.34
   4  -5  -4  159.46    3.40
   4   5  -4  161.22    3.41
   4  -5  -3   25.12    1.18
   4   5  -3   25.28    1.21
   4  -5  -3   26.70    2.26
  -4  -5   3   26.84    2.05
  -4   5   3   24.94    2.19
   4   5  -3   26.51    1.74
   4   5  -3   24.95    1.20
   4  -5  -3   26.60    1.23
   4  -5  -2   51.95    1.49
   4   5  -2   50.46    1.55
   4  -5  -2   54.11    3.18
  -4  -5   2   55.11    2.95
   4   5  -2   52.63    2.43
  -4   5   2   54.73    3.13
   4  -5  -2   55.13    1.54
   4   5  -2   52.45    1.51
   4  -5  -1    4.58    1.00
  -4  -5   1    3.70    0.83
   4  -5  -1    3.01    0.34
   4   5  -1    3.01    0.35
   4  -5  -1   11.50    0.80
   4   5  -1    2.08    0.54
  -4   5   1    4.14    0.92
  -4  -5   0   19.06    1.77
  -4  -5   0   18.28    1.36
   4   5   0   18.84    1.46
  -4   5   0   18.93    1.82
   4  -5   0   19.91    1.95
   4  -5   1   -0.13    0.15
   4  -5   1   -0.24    0.41
  -4  -5  -1    0.07    0.38
   4   5   1    0.32    0.20
   4   5   1    0.23    0.31
  -4  -5  -1    0.17    0.27
  -4   5  -1    0.27    0.50
   4   5   2   11.94    0.78
   4  -5   2   13.18    1.59
   4  -5   2   13.24    0.74
  -4  -5  -2   13.74    1.55
  -4  -5  -2   12.87    1.20
  -4   5  -2   12.00    1.48
  -4  -5  -2   12.00    0.83
   4  -5   3    4.61    1.15
   4  -5   3    3.17    0.42
  -4  -5  -3    3.09    0.77
   4   5   3    3.20    0.47
  -4  -5  -3    3.58    0.49
  -4   5  -3    2.76    0.44
  -4   5  -3    2.32    0.67
  -4  -5  -3    3.14    0.61
   4  -5   4  134.87    2.99
   4   5   4  132.57    3.14
  -4  -5  -4  150.81    5.15
  -4   5  -4  138.15    3.17
  -4  -5  -4  130.71    3.16
  -4   5  -4  139.72    5.03
  -4  -5  -4  141.51    4.22
   4  -5   4  141.84    5.17
   4  -5   5    1.19    0.68
   4  -5   5    0.66    0.33
   4   5   5    0.01    0.25
  -4  -5  -5    0.50    0.40
  -4  -5  -5    0.67    0.39
  -4   5  -5    0.46    0.32
  -4   5  -5   -0.53    0.51
  -4  -5  -5    0.64    0.38
   4   5   6  138.47    3.79
   4  -5   6  139.43    3.68
  -4   5  -6  132.53    3.63
  -4  -5  -6  137.16    3.75
  -4   5  -6  140.89    5.22
   4  -5   6  138.35    5.17
   4  -5   7    1.42    0.50
  -4  -5  -7    1.84    0.44
  -4   5  -7    0.97    0.68
  -4  -5  -7    1.53    0.49
  -4   5  -7    1.22    0.48
   4   5   8   35.08    2.20
   4  -5   8   32.93    2.08
  -4   5  -8   32.67    2.61
  -4  -5  -8   33.66    1.63
  -4  -5  -8   33.16    2.09
  -4   5  -8   34.86    2.13
   4   5   9    0.97    0.55
  -4   5  -9    0.91    0.62
   4  -5   9    0.26    0.36
  -4   5  -9    0.57    0.42
  -4   5 -10    0.87    0.60
   4   5  10    1.23    0.53
   4  -5  10    0.91    0.42
   4   5  11   15.15    1.73
   4  -5  11   16.77    1.78
  -4   5 -11   14.48    1.91
   4  -5  12   54.27    3.35
  -4   5 -12   54.45    3.78
   4   5  13    1.43    0.70
   4  -5  13    1.80    0.73
   4  -5  13    1.22    0.52
   4   5  14   32.72    2.93
   4  -5  14   35.48    3.02
   4  -5  14   35.76    2.80
   4   5  15    1.25    0.77
   4  -5  15    1.05    0.77
  -4  -5 -15    1.35    0.93
   4   5  16    3.66    1.19
   4  -5  16    4.62    1.36
   4  -5  16    3.59    0.86
  -4  -5 -16    5.23    1.30
   4   5  17    7.84    1.65
   4  -5  17   11.31    1.94
  -4  -5 -17    7.49    1.52
   4   5  18   30.13    3.27
   4  -5  18   31.53    3.36
  -4  -5 -18   31.63    3.23
   4   5  19    5.44    1.62
   4  -5  19    5.14    1.40
  -4  -5 -19    7.53    1.56
   4   5  20   12.92    2.36
  -4  -5 -20   13.08    2.24
   4  -6 -18    4.22    1.57
   4  -6 -17    0.09    0.75
   4  -6 -16   12.87    2.18
   4   6 -15    8.17    1.67
   4  -6 -15    6.76    1.55
   4  -6 -14   -1.15    0.71
   4   6 -14    1.47    0.85
   4  -6 -14   -0.09    0.62
   4  -6 -13    3.10    0.97
   4   6 -13    3.00    0.84
   4  -6 -13    2.13    0.91
   4  -6 -12   18.36    2.15
  -4  -6  12   17.57    1.70
   4   6 -12   17.42    2.04
   4  -6 -12   18.18    2.26
   4  -6 -11    3.88    0.99
  -4  -6  11    4.38    0.94
   4   6 -11    4.91    1.07
   4  -6 -10   25.88    2.52
  -4  -6  10   27.85    2.26
   4   6 -10   22.76    2.14
   4  -6  -9    6.43    1.29
  -4  -6   9    7.24    1.20
   4   6  -9    6.23    1.09
   4   6  -9    5.62    1.01
  -4  -6   8   45.41    2.88
   4  -6  -8   41.02    3.14
   4   6  -8   40.33    2.67
   4  -6  -8   41.90    2.32
   4  -6  -7    3.16    1.00
  -4  -6   7    4.28    0.94
   4   6  -7    3.40    0.82
   4  -6  -7    2.67    0.57
   4   6  -7    3.48    0.63
   4   6  -6   12.40    1.03
   4  -6  -6    9.54    1.55
  -4  -6   6    9.57    1.41
   4   6  -6   10.69    1.35
   4  -6  -6   10.77    0.98
   4   6  -6   11.95    1.01
   4   6  -5   20.83    1.12
   4  -6  -5   18.99    2.14
  -4  -6   5   19.74    1.97
   4  -6  -5   20.00    1.10
   4   6  -5   16.25    1.60
   4  -6  -5   18.72    1.13
   4   6  -5   19.97    1.13
   4  -6  -4   43.75    3.19
   4   6  -4   42.83    1.31
  -4  -6   4   43.66    2.90
  -4   6   4   42.55    3.12
   4   6  -4   45.03    2.59
   4   6  -4   43.46    1.31
   4  -6  -4   46.81    1.38
  -4  -6   3    6.80    1.18
   4  -6  -3    7.84    1.39
  -4   6   3    7.32    1.32
   4   6  -3    7.80    1.12
  -4  -6   2    0.41    0.49
   4  -6  -2   -0.35    0.63
   4   6  -2    0.51    0.36
  -4   6   2    1.70    0.86
   4  -6  -1   85.21    4.37
  -4  -6   1   85.11    4.11
  -4   6   1   84.87    4.30
   4   6  -1   82.93    3.48
   4  -6   0   22.93    2.30
  -4  -6   0   25.33    2.27
   4   6   0   25.98    1.97
  -4   6   0   24.75    2.32
   4  -6   1   49.76    3.37
  -4  -6  -1   45.50    3.04
  -4   6  -1   44.96    3.12
   4  -6   2  173.99    6.26
  -4  -6  -2  172.57    5.94
  -4   6  -2  172.52    6.06
  -4  -6  -3   43.47    3.03
   4   6   3   32.63    1.05
  -4   6  -3   38.66    2.88
   4  -6   3   38.22    2.98
   4   6   4   33.48    1.37
  -4  -6  -4   37.44    2.85
  -4   6  -4   34.64    1.26
  -4  -6  -4   33.67    1.39
  -4   6  -4   35.39    2.78
   4  -6   4   36.11    2.90
   4  -6   5   49.82    1.73
   4   6   5   49.61    1.94
  -4  -6  -5   56.27    3.52
  -4   6  -5   52.89    1.87
  -4  -6  -5   52.42    1.96
  -4   6  -5   54.56    3.50
   4  -6   5   58.80    3.67
   4  -6   6   17.88    1.23
   4   6   6   16.02    1.26
  -4   6  -6   19.61    1.30
  -4   6  -6   18.91    2.09
   4  -6   6   20.55    2.20
   4  -6   7    3.48    0.98
  -4   6  -7    5.23    1.21
   4  -6   7    3.28    0.62
   4  -6   8    8.95    1.46
   4  -6   8   10.64    1.19
  -4   6  -8   13.30    1.91
   4  -6   9    0.77    0.48
  -4   6  -9    0.39    0.49
   4  -6   9    0.41    0.48
   4   6   9    0.97    0.51
   4  -6  10   11.51    1.68
   4  -6  10   15.02    1.60
  -4   6 -10   12.71    1.91
   4   6  10   11.95    1.46
   4  -6  11    0.62    0.59
  -4   6 -11   -0.09    0.72
   4  -6  11    0.21    0.49
   4   6  11   -0.11    0.42
   4  -6  12    7.10    1.41
  -4   6 -12    9.78    2.37
   4  -6  12    7.99    1.33
   4   6  12    4.87    1.10
   4  -6  13    1.34    0.76
  -4   6 -13    0.82    1.30
   4  -6  14   42.88    3.24
   4   6  14   39.30    3.24
  -4   6 -14   40.68    3.65
   4  -6  14   48.20    3.51
   4  -6  15    1.86    0.73
   4   6  15    0.79    0.65
   4  -6  15   -0.31    0.88
  -4   6 -15    0.62    0.82
   4   6  16   54.27    4.06
  -4   6 -16   59.00    4.66
  -4  -6 -16   49.71    4.08
  -4   6 -17   10.19    1.96
  -4  -6 -17    9.65    1.87
  -4   6 -18    2.31    1.03
  -4  -6 -18    0.16    0.87
   4   7 -18    3.55    1.40
   4   7 -17    3.76    1.40
   4   7 -16    6.75    1.63
   4   7 -15    2.12    1.06
   4  -7 -15    1.66    0.99
   4  -7 -14   26.36    2.89
   4   7 -14   30.90    3.07
   4  -7 -14   35.94    3.56
   4  -7 -13    4.77    1.42
   4   7 -13    4.67    1.22
   4  -7 -13    3.76    1.35
   4  -7 -12    6.73    1.50
   4   7 -12    4.13    1.11
   4  -7 -11    1.90    0.85
  -4  -7  11    3.32    0.92
   4   7 -11    3.19    0.98
   4  -7 -10    2.98    1.04
  -4  -7  10    2.00    0.83
   4   7 -10    2.89    0.88
   4  -7  -9    1.30    0.83
  -4  -7   9    1.31    0.70
   4   7  -9    0.03    0.65
   4  -7  -8    2.87    1.10
  -4  -7   8    2.57    0.81
   4   7  -8    2.50    0.79
   4  -7  -7    1.14    0.60
  -4  -7   7    1.13    0.59
   4   7  -7    2.16    0.79
   4  -7  -6   54.35    3.91
  -4  -7   6   54.50    3.55
   4   7  -6   52.48    3.19
   4  -7  -5   38.57    3.31
  -4  -7   5   39.80    3.05
   4   7  -5   36.91    2.66
  -4  -7   4    0.31    0.62
   4  -7  -4    0.91    0.70
   4   7  -4    0.16    0.37
   4  -7  -3   26.82    2.75
  -4  -7   3   27.29    2.53
  -4   7   3   27.25    2.73
   4   7  -3   23.86    2.13
   4  -7  -2    6.39    1.44
  -4  -7   2    4.23    1.12
   4   7  -2    5.14    1.02
  -4   7   2    3.73    1.10
   4  -7  -1    0.00    0.56
  -4  -7   1    0.33    0.52
  -4   7   1    0.49    0.69
   4   7  -1    0.06    0.48
  -4  -7   0   32.03    2.79
   4  -7   0   32.79    3.01
   4   7   0   30.24    2.35
  -4   7   0   33.87    2.98
   4  -7   1    1.50    0.86
  -4  -7  -1   -0.36    0.60
  -4   7  -1   -0.17    0.44
   4  -7   2    1.97    0.92
  -4  -7  -2    1.83    0.76
  -4   7  -2    1.67    0.91
   4  -7   3   13.06    1.97
  -4  -7  -3   11.95    1.75
  -4   7  -3   11.43    1.79
   4  -7   4    7.96    1.56
  -4  -7  -4    8.48    1.56
  -4   7  -4    9.37    1.65
   4  -7   5    1.37    0.85
  -4  -7  -5    2.97    1.05
  -4   7  -5    1.35    0.75
   4  -7   6   11.37    1.79
  -4   7  -6    7.95    1.52
   4  -7   7    4.72    1.24
  -4   7  -7    5.04    1.25
   4  -7   8   -1.22    1.00
  -4   7  -8    0.31    0.51
   4  -7   9    0.88    0.76
  -4   7  -9    0.56    0.89
   4  -7  10   21.06    2.46
  -4   7 -10   24.02    2.79
   4  -7  11    7.58    1.48
  -4   7 -11    7.39    1.57
   4  -7  12   24.46    2.70
  -4   7 -12   27.33    3.04
   4  -7  13    4.09    1.22
  -4   7 -13    5.44    1.45
   4  -7  14   20.07    2.45
  -4   7 -14   17.35    2.54
  -4   7 -15    7.17    1.85
  -4   7 -16   45.51    4.36
  -4  -7 -16   42.80    4.10
   4  -8 -14    1.01    0.97
   4  -8 -13    1.08    0.85
   4   8 -13   -1.32    1.15
   4  -8 -13    0.51    0.79
   4  -8 -12    5.77    1.65
   4   8 -12    8.14    1.75
   4  -8 -11   -0.11    0.88
   4   8 -11    0.28    0.80
   4  -8 -10    2.08    1.20
  -4  -8  10    2.03    0.79
   4   8 -10    0.62    0.59
   4  -8  -9    0.88    0.90
  -4  -8   9    1.67    0.92
   4   8  -9    0.22    0.54
   4  -8  -8  104.86    5.92
  -4  -8   8  113.68    5.51
   4   8  -8   96.95    4.89
   4  -8  -7   37.69    3.61
  -4  -8   7   39.12    3.32
   4   8  -7   39.61    3.13
   4  -8  -6   16.91    2.46
  -4  -8   6   14.18    1.99
   4   8  -6   16.09    1.97
   4  -8  -5   16.76    2.42
  -4  -8   5   16.36    2.15
   4   8  -5   14.65    1.87
   4  -8  -4   13.13    2.12
  -4  -8   4   16.75    2.23
   4   8  -4   12.34    1.70
   4  -8  -3    1.16    0.96
  -4  -8   3   -0.14    0.56
  -4   8   3    2.16    0.95
   4   8  -3    0.54    0.61
   4  -8  -2    1.25    0.81
  -4  -8   2   -0.35    0.58
   4   8  -2    1.38    0.68
  -4   8   2    1.99    1.01
   4  -8  -1    1.24    0.83
  -4  -8   1    3.08    1.06
   4   8  -1    1.37    0.67
  -4   8   1    1.27    0.81
   4  -8   0   22.69    2.69
  -4  -8   0   25.93    2.77
  -4   8   0   28.72    2.99
   4  -8   1    0.94    0.60
  -4  -8  -1    3.87    1.14
  -4   8  -1    1.55    0.89
   4  -8   2   28.29    3.06
  -4  -8  -2   25.94    2.76
  -4   8  -2   21.44    2.58
  -4  -8  -3    0.40    0.72
   4  -8   3   -0.42    0.82
  -4   8  -3    0.70    0.83
   4  -8   4   37.56    3.52
  -4  -8  -4   36.43    3.34
  -4   8  -4   34.42    3.33
   4  -8   5    4.34    1.41
  -4   8  -5    5.66    1.40
   4  -8   6   14.38    2.20
  -4   8  -6   14.67    2.23
   4  -8   7   14.76    2.27
  -4   8  -7   16.42    2.37
   4  -8   8    9.60    1.83
  -4   8  -8   12.42    2.11
   4  -8   9    9.49    1.81
  -4   8  -9    6.83    1.58
   4  -8  10    0.53    0.89
  -4   8 -10    1.51    0.74
   4  -8  11   10.33    1.96
  -4   8 -11    8.16    1.87
   4  -8  12   38.55    3.63
  -4   8 -12   39.01    3.90
   4  -8  13   33.99    3.46
  -4   8 -13   28.83    3.49
   4  -9  -9   -0.02    0.93
  -4  -9   9   -0.30    0.76
   4  -9  -8    1.40    0.82
  -4  -9   8    3.34    1.11
   4  -9  -7    0.32    0.70
  -4  -9   7    0.16    0.65
   4  -9  -6    2.58    1.35
  -4  -9   6    0.77    0.64
   4  -9  -5    1.49    1.04
  -4  -9   5    2.63    1.21
  -4  -9   4   56.49    4.34
   4  -9  -4   62.88    4.94
   4  -9  -3    0.90    0.93
  -4  -9   3   -1.05    0.93
   4  -9  -2   30.78    3.44
  -4  -9   2   31.00    3.24
  -4   9   2   25.09    3.13
   4  -9  -1    0.93    0.86
  -4  -9   1   -0.06    0.74
  -4   9   1   -1.13    1.07
  -4  -9   0   17.44    2.48
   4  -9   0   15.32    2.45
  -4   9   0   17.92    2.62
   4  -9   1   -0.40    0.83
  -4  -9  -1    0.70    0.79
  -4   9  -1   -0.44    1.07
  -4  -9  -2    4.74    1.45
   4  -9   2    4.08    1.28
  -4   9  -2    7.22    1.75
   4  -9   3    0.13    0.68
  -4  -9  -3    1.54    1.07
  -4   9  -3    0.71    0.99
   4  -9   4    1.72    0.86
  -4   9  -4    2.60    1.26
   4  -9   5    1.25    1.12
  -4   9  -5   -0.74    1.07
   4  -9   6   23.62    3.11
  -4   9  -6   22.57    2.99
   4  -9   7   10.14    2.00
  -4   9  -7   15.62    2.58
   4  -9   8   42.64    4.03
  -4   9  -8   39.41    3.99
   4  -9   9    1.26    0.86
  -4   9  -9    4.18    1.52
   4  -9  10   43.75    4.15
  -4   9 -10   35.96    3.94
   4  -9  11    0.35    1.13
  -4  10   0   22.48    3.06
  -4  10  -1    4.36    1.54
  -4  10  -2   18.22    2.84
  -5   0  23    2.37    1.16
   5   0 -23    0.64    1.10
  -5   0  22    4.43    2.06
   5   0 -22   -0.50    0.74
  -5   0  21    9.86    1.88
   5   0 -21   11.68    2.08
  -5   0  20    0.33    0.55
   5   0 -20   -0.49    0.71
  -5   0  19    7.46    1.49
   5   0 -19    4.91    1.25
  -5   0  18    0.00    0.57
   5   0 -18   -0.46    0.77
  -5   0  17   11.71    1.71
   5   0 -17   10.92    1.84
  -5   0  16    0.25    0.50
   5   0 -16   -0.55    0.65
   5   0 -15   30.64    2.75
   5   0 -14   -0.65    0.76
   5   0 -13   17.10    1.91
   5   0 -12   -0.52    0.44
   5   0 -11   58.37    3.18
   5   0 -10    2.22    0.76
   5   0  -9  930.15   11.51
   5   0  -8    0.55    0.54
  -5   0   8   -0.02    0.28
  -5   0   7  319.45    5.83
  -5   0   6    0.42    0.35
   5   0  -6   -0.24    0.42
  -5   0   6    0.05    0.10
  -5   0   5  260.99    4.70
  -5   0   5  262.12    4.62
   5   0  -5  259.04    4.80
  -5   0   4    0.08    0.22
  -5   0   4   -0.03    0.25
   5   0  -4   -0.10    0.25
   5   0  -3  170.75    2.95
  -5   0   3  171.78    3.40
  -5   0   3  175.04    3.25
   5   0  -3  171.20    3.31
  -5   0   2    0.36    0.18
   5   0  -2    0.18    0.18
   5   0  -2    0.70    0.23
  -5   0   2    0.07    0.19
  -5   0   1  162.83    3.57
   5   0  -1  165.98    2.90
  -5   0   1  163.34    2.92
  -5   0   1  164.91    2.44
   5   0  -1  163.40    2.42
  -5   0   1  166.34    2.64
  -5   0   0   -0.20    0.22
   5   0   0   -0.03    0.17
   5   0   0    0.00    0.12
  -5   0   0    0.24    0.15
  -5   0   0    0.17    0.15
  -5   0  -1   18.66    1.19
  -5   0  -1   18.20    0.83
   5   0   1   16.38    0.82
  -5   0  -2   -0.01    0.22
  -5   0  -3   15.67    1.14
  -5   0  -4   -0.09    0.21
  -5   0  -5  186.19    4.28
  -5   0  -5  173.55    2.59
  -5   0  -6    0.30    0.24
  -5   0  -6    0.04    0.18
  -5   0  -7   18.03    1.48
  -5   0  -7   19.01    1.08
  -5   0  -8   -0.16    0.40
  -5   0  -8    0.15    0.20
  -5   0  -8    0.34    0.37
   5   0   9  361.07    7.33
  -5   0  -9  361.22    5.54
  -5   0  -9  369.38    6.74
   5   0  10    0.09    0.33
  -5   0 -10   -0.30    0.38
   5   0  11  579.75   10.17
  -5   0 -11  601.59    9.32
   5   0  12    0.67    0.54
  -5   0 -12    0.13    0.34
  -5   0 -12   -0.76    0.58
  -5   0 -13    1.03    0.46
  -5   0 -13    1.68    0.53
   5   0  14   -0.12    0.46
  -5   0 -14   -0.34    0.58
  -5   0 -14   -0.21    0.40
   5   0  15  214.47    7.37
  -5   0 -15  205.20    6.03
  -5   0 -15  211.38    6.51
   5   0  16   -0.04    0.55
  -5   0 -16   -0.57    0.53
  -5   0 -16    0.18    0.60
   5   0  17   75.52    4.81
  -5   0 -17   77.10    4.12
  -5   0 -17   66.79    3.97
   5   0  18   -0.29    0.55
  -5   0 -18    0.67    0.50
  -5   0 -18   -0.14    0.46
   5   0  19    0.50    0.75
  -5   0 -19    0.91    0.72
  -5   0 -19   -0.63    0.67
   5   0  20    1.92    1.13
  -5   0 -20    1.22    0.81
  -5   0 -20    0.20    0.63
   5   0  21    9.02    1.96
  -5   0 -21    5.54    1.47
  -5   0 -21    3.85    1.25
   5   0  22    0.16    0.86
  -5   0 -22   -1.02    0.83
  -5   0 -23    2.34    1.21
  -5   1  24    6.35    1.81
  -5   1  23    8.90    1.89
  -5  -1  23    6.85    1.67
  -5   1  22    1.75    1.11
  -5  -1  22    0.25    1.04
   5  -1 -22    3.59    1.37
  -5  -1  21   10.60    1.94
   5  -1 -21   12.44    2.20
  -5   1  20    0.76    0.57
   5  -1 -20    2.48    1.08
  -5   1  19   36.77    3.17
   5  -1 -19   34.88    3.40
   5   1 -19   36.09    3.51
  -5   1  18    2.79    0.84
   5  -1 -18    3.89    1.29
   5   1 -18    2.85    1.09
  -5   1  17   23.90    2.40
   5  -1 -17   21.29    2.46
   5   1 -17   20.26    2.45
  -5   1  16    5.94    1.25
   5   1 -16    5.25    1.22
   5  -1 -16    5.69    1.30
  -5   1  15    0.07    0.50
   5   1 -15   -0.11    0.62
   5  -1 -15    0.14    0.58
  -5   1  14    4.95    1.04
   5   1 -14    3.74    1.00
   5  -1 -14    4.30    1.05
  -5   1  13   14.34    1.59
   5  -1 -13   18.77    2.00
   5   1 -13   20.23    2.21
  -5   1  12   18.54    1.74
   5   1 -12   20.92    2.07
   5  -1 -12   18.68    1.88
  -5   1  11   26.30    2.01
   5   1 -11   27.36    2.25
   5  -1 -11   29.00    2.21
  -5  -1  11   27.03    1.40
   5  -1 -10    0.55    0.24
  -5   1  10    0.46    0.41
  -5  -1  10    3.26    0.65
   5   1 -10    0.58    0.52
   5  -1 -10    0.41    0.49
   5  -1  -9  180.37    2.91
  -5   1   9  179.06    4.80
  -5  -1   9  180.91    3.41
   5   1  -9  189.81    5.31
   5  -1  -9  185.78    5.01
   5  -1  -8    0.16    0.16
   5   1  -8    0.16    0.46
   5  -1  -8   -0.09    0.33
  -5   1   8   -0.06    0.29
  -5  -1   8   -0.02    0.21
   5  -1  -8    0.38    0.41
  -5  -1   8    0.37    0.34
  -5   1   8    0.55    0.39
   5  -1  -7  733.73    9.72
   5   1  -7  706.72    3.65
   5   1  -7  734.66    9.74
  -5   1   7  696.02    8.74
  -5   1   7  732.20    8.78
  -5  -1   7  722.81    9.25
   5  -1  -7  718.74    8.83
   5  -1  -7  703.10    6.20
   5   1  -6    0.82    0.18
  -5   1   6    0.73    0.35
  -5  -1   6    1.16    0.41
   5  -1  -6    0.61    0.39
  -5   1   6    0.84    0.34
   5   1  -5   14.26    0.72
  -5   1   5   15.00    1.22
   5  -1  -5   15.30    1.19
  -5   1   5   14.23    1.09
   5  -1  -5   12.78    1.04
  -5  -1   5   13.14    1.18
  -5   1   4  205.82    4.26
   5  -1  -4  214.66    4.19
  -5   1   4  212.85    3.87
   5  -1  -4  206.01    3.80
  -5  -1   4  220.01    4.42
   5   1  -3  470.99    6.68
   5  -1  -3  477.73    6.66
   5  -1  -3  489.08    6.00
  -5  -1   3  486.64    6.19
   5  -1  -3  478.75    5.27
   5   1  -2  424.17    5.99
   5  -1  -2  426.26    5.97
   5  -1  -2  429.11    5.38
   5  -1  -2  429.46    5.48
  -5   1   2  431.98    5.37
   5  -1  -2  432.21    4.48
  -5  -1   1 1041.65    9.00
   5  -1  -1 1018.84    8.75
   5   1  -1  998.41    8.77
  -5   1   1 1047.09    9.09
  -5   1   1 1019.93    7.94
   5  -1  -1 1027.36    7.95
   5  -1  -1 1009.79    5.96
  -5   1   1 1029.60    6.51
  -5   1   0   44.51    1.86
  -5  -1   0   46.19    1.86
   5   1   0   47.45    1.86
   5  -1   0   44.91    1.80
   5  -1   0   47.95    1.72
  -5   1   0   45.36    1.67
   5  -1   0   46.97    1.06
  -5   1   0   47.52    1.52
  -5   1  -1   57.68    2.08
   5   1   1   57.19    2.03
   5  -1   1   55.69    2.01
  -5  -1  -1   59.39    2.11
  -5   1  -1   55.33    1.87
  -5  -1  -1   55.13    1.24
  -5   1  -1   54.68    1.77
   5  -1   2  332.70    4.96
  -5   1  -2  343.35    5.14
  -5  -1  -2  340.42    5.12
   5   1   2  328.26    4.95
  -5   1  -2  343.58    4.76
  -5   1  -2  341.18    4.72
   5   1   3   51.14    2.02
   5  -1   3   49.49    2.01
  -5  -1  -3   52.02    2.09
  -5   1  -3   53.04    2.12
  -5   1  -3   50.25    1.94
  -5   1  -4    8.42    0.88
  -5  -1  -4   10.03    0.96
  -5   1  -4   10.26    0.96
  -5   1  -5    5.24    0.75
  -5  -1  -5    5.02    0.71
  -5  -1  -6   73.27    2.80
  -5   1  -6   75.52    2.88
  -5   1  -6   71.18    1.81
  -5  -1  -7  209.01    5.00
  -5   1  -7  206.80    4.98
  -5   1  -7  200.73    3.44
  -5  -1  -8  251.95    5.80
  -5   1  -8  245.18    5.74
   5  -1   8  246.72    5.73
   5   1   8  252.83    5.86
  -5   1  -8  243.48    5.52
  -5   1  -8  251.04    4.25
   5   1   9   24.51    1.95
   5  -1   9   24.06    1.90
  -5   1  -9   26.52    1.51
  -5   1  -9   22.74    1.80
   5   1  10   12.42    1.46
   5  -1  10   14.11    1.56
  -5   1 -10   12.41    1.13
  -5   1 -10   13.89    1.46
   5   1  11   62.43    3.38
   5  -1  11   58.06    3.26
  -5  -1 -11   58.90    2.69
  -5   1 -11   60.82    3.17
   5   1  12    3.10    0.89
   5  -1  12    2.43    0.77
  -5  -1 -12    2.71    0.73
  -5   1 -12    3.38    0.73
  -5   1 -12    2.86    0.79
   5   1  13    2.12    0.79
   5  -1  13    1.85    0.67
  -5   1 -13    1.99    0.70
  -5  -1 -13    1.67    0.68
  -5   1 -13    1.83    0.62
  -5  -1 -13    2.04    0.64
   5   1  14   33.37    2.81
   5  -1  14   28.46    2.60
  -5   1 -14   31.56    2.28
  -5  -1 -14   33.52    2.36
  -5   1 -14   32.20    2.67
  -5  -1 -14   30.44    2.34
   5   1  15   47.89    3.52
   5  -1  15   49.45    3.55
  -5   1 -15   49.23    3.37
  -5  -1 -15   50.11    3.09
  -5   1 -15   48.79    2.95
  -5  -1 -15   48.16    2.96
   5   1  16   16.54    2.16
   5  -1  16   15.25    2.12
  -5   1 -16   15.55    2.00
  -5   1 -16   17.51    1.87
  -5  -1 -16   15.37    1.82
  -5  -1 -16   14.91    1.77
   5   1  17   11.53    1.96
   5  -1  17   10.47    1.85
  -5  -1 -17    8.81    1.44
  -5   1 -17   10.57    1.73
  -5  -1 -17    9.73    1.52
  -5   1 -17    9.66    1.41
   5   1  18    8.12    1.68
   5  -1  18    8.68    1.77
   5   1  18    9.07    1.23
  -5  -1 -18    8.52    1.49
  -5   1 -18    9.34    1.52
  -5  -1 -18    8.87    1.46
   5  -1  19   22.07    2.83
   5   1  19   19.64    2.68
   5   1  19   20.00    1.84
  -5  -1 -19   20.33    2.33
  -5  -1 -19   19.67    2.26
  -5   1 -19   20.32    2.31
   5   1  20    7.59    1.74
   5  -1  20    7.78    1.78
  -5  -1 -20    8.41    1.56
  -5  -1 -20    9.67    1.70
  -5   1 -20   10.96    1.78
   5   1  21    2.84    1.20
   5  -1  21    3.05    1.22
  -5  -1 -21    2.40    0.98
  -5  -1 -21    3.12    1.00
   5   1  22   -1.36    1.10
   5  -1  22   -0.93    0.86
  -5  -1 -22    0.44    0.74
  -5  -1 -22    0.58    0.93
  -5  -1 -23   18.01    2.45
  -5  -1 -23   18.72    2.73
  -5   2  23    0.80    0.70
  -5   2  22    0.33    0.71
   5  -2 -22   -1.20    1.27
  -5   2  21   21.56    2.69
   5  -2 -21   23.11    2.98
  -5   2  20    1.78    0.92
   5  -2 -20    0.29    0.88
  -5   2  19    1.45    0.86
   5  -2 -19    0.07    0.63
  -5   2  18    0.76    0.57
   5  -2 -18   -0.05    0.60
  -5   2  17    3.92    1.17
   5  -2 -17    5.70    1.30
  -5   2  16    3.17    0.93
   5  -2 -16    3.11    0.96
  -5   2  15   -0.14    0.49
   5  -2 -15   -0.02    0.46
  -5   2  14    6.43    1.18
   5  -2 -14    8.95    1.41
   5  -2 -14    9.46    0.80
  -5   2  13   69.21    3.62
  -5  -2  13   71.54    2.88
   5  -2 -13   69.57    3.72
   5  -2 -13   72.28    2.01
   5  -2 -12    9.47    0.87
  -5   2  12   10.69    1.37
   5  -2 -12   12.67    1.60
   5  -2 -12    9.47    0.68
  -5  -2  12    8.86    1.01
   5  -2 -11  106.45    2.94
  -5   2  11  101.48    4.10
  -5  -2  11  104.92    3.40
   5  -2 -11  107.17    4.25
   5  -2 -11  105.36    2.04
   5  -2 -10   31.98    1.65
  -5   2  10   35.29    2.33
   5  -2 -10   32.35    2.25
   5  -2 -10   33.65    1.07
  -5  -2  10   32.97    1.91
   5  -2  -9   35.26    1.75
  -5   2   9   36.75    2.32
   5  -2  -9   38.66    2.36
   5  -2  -8   33.60    1.71
   5  -2  -8   35.96    2.30
   5   2  -8   34.28    2.24
   5  -2  -8   33.91    2.09
   5  -2  -7  567.51    7.05
   5  -2  -7  600.53    8.88
   5   2  -7  591.63    8.83
   5  -2  -7  602.27    8.24
   5  -2  -7  581.62    8.87
   5   2  -7  582.26    5.44
   5  -2  -7  590.13    8.19
  -5  -2   7  571.46    8.92
   5  -2  -6   -0.30    0.27
   5   2  -6    0.20    0.18
  -5  -2   6    0.74    0.48
   5  -2  -6   -0.20    0.28
   5   2  -5  116.76    2.65
   5  -2  -5  116.21    3.25
  -5  -2   5  112.62    3.66
   5   2  -4  208.44    3.69
   5  -2  -4  199.41    4.53
   5   2  -4  207.00    4.61
   5  -2  -4  213.22    4.75
   5  -2  -4  206.24    4.03
   5   2  -3  116.65    2.86
   5  -2  -3  114.53    3.24
   5   2  -3  116.26    3.28
  -5   2   3  116.27    3.38
   5  -2  -3  116.49    3.40
   5   2  -2    1.45    0.36
   5   2  -2    1.71    0.44
   5  -2  -2    1.90    0.43
   5   2  -2    2.33    0.24
  -5   2   2    2.24    0.55
   5  -2  -2    1.75    0.41
   5  -2  -2    2.04    0.37
   5   2  -1  578.77    6.66
   5   2  -1  558.88    6.52
   5  -2  -1  566.48    6.51
  -5  -2   1  567.34    6.74
  -5   2   1  567.65    6.78
   5  -2  -1  574.03    7.15
  -5   2   1  563.16    7.08
   5  -2  -1  578.90    5.87
   5   2   0   14.58    1.10
   5  -2   0   13.16    0.98
  -5  -2   0   14.84    1.07
   5   2   0   13.04    0.99
  -5   2   0   13.32    1.04
   5  -2   0   14.90    1.15
  -5   2   0   15.27    1.20
   5  -2   0   13.81    0.98
   5   2   1  420.25    5.99
  -5   2  -1  401.81    5.54
  -5  -2  -1  404.06    5.57
   5  -2   1  396.38    5.28
   5   2   1  392.98    5.29
   5  -2   1  410.00    5.95
  -5   2  -1  408.21    6.02
  -5  -2  -1  391.30    2.91
   5  -2   1  418.22    5.50
   5   2   2    5.41    0.75
   5  -2   2    4.76    0.62
   5   2   2    4.20    0.60
  -5  -2  -2    3.83    0.59
  -5   2  -2    4.42    0.62
  -5  -2  -2    3.66    0.39
  -5   2  -2    4.09    0.65
   5  -2   2    4.79    0.63
   5   2   3   29.61    1.70
  -5   2  -3   28.20    1.57
   5   2   3   27.17    1.50
  -5  -2  -3   27.11    1.52
   5  -2   3   25.27    1.43
  -5   2  -3   26.93    1.61
   5  -2   3   26.33    1.56
   5   2   4   98.91    3.19
  -5   2  -4  100.67    3.03
  -5  -2  -4   97.34    2.97
  -5   2  -4  101.05    3.20
   5  -2   4   98.87    3.08
   5  -2   4   99.59    1.96
  -5   2  -5    7.71    0.92
  -5  -2  -5    8.69    0.96
   5   2   5    9.20    1.02
   5  -2   5    8.81    0.97
   5  -2   5    8.46    0.63
  -5  -2  -6    6.31    0.85
  -5   2  -6    5.40    0.77
   5   2   6    6.34    0.91
   5  -2   6    4.90    0.52
   5  -2   6    4.90    0.76
  -5   2  -7   43.49    2.32
  -5  -2  -7   44.44    2.33
   5  -2   7   43.14    2.30
   5   2   7   49.25    2.44
   5  -2   7   42.31    1.59
   5  -2   7   44.79    2.32
  -5  -2  -8    0.77    0.40
  -5   2  -8    0.45    0.28
   5   2   8    0.29    0.33
   5  -2   8    0.85    0.53
   5   2   8    0.02    0.30
  -5   2  -8    0.49    0.44
   5  -2   8    0.69    0.26
   5   2   9    0.66    0.52
   5  -2   9    0.01    0.34
   5  -2   9    0.77    0.37
   5   2  10   20.50    1.88
   5  -2  10   19.31    1.79
   5   2  10   19.62    0.98
   5  -2  10   18.86    1.31
   5   2  11   23.64    2.12
   5  -2  11   26.82    2.23
   5   2  11   24.54    1.21
   5  -2  11   23.76    1.57
  -5  -2 -11   21.36    1.72
   5   2  12    3.72    0.94
   5  -2  12    3.74    0.88
   5   2  12    3.10    0.48
   5  -2  12    3.26    0.69
  -5  -2 -12    3.61    0.84
   5   2  13   32.12    2.68
   5  -2  13   34.26    2.74
   5   2  13   32.63    1.62
  -5  -2 -13   31.80    2.31
   5   2  14    0.73    0.71
   5  -2  14    0.87    0.61
   5   2  14   -0.07    0.23
  -5  -2 -14    1.11    0.60
   5   2  15   47.92    3.55
   5  -2  15   42.25    3.35
   5   2  15   42.08    2.09
  -5  -2 -15   37.60    2.71
   5  -2  16   -0.67    0.62
   5   2  16    0.55    0.79
   5   2  16   -0.10    0.39
  -5  -2 -16   -0.18    0.46
  -5  -2 -16   -0.23    0.45
   5   2  17  109.33    5.85
   5  -2  17  105.70    5.68
   5   2  17  109.32    3.70
  -5  -2 -17  110.00    4.99
  -5  -2 -17  113.64    4.97
   5  -2  18    2.22    0.85
   5   2  18    2.28    1.09
  -5  -2 -18    2.65    0.94
  -5  -2 -18    2.96    0.87
   5   2  19   55.97    4.49
   5  -2  19   54.38    4.43
  -5  -2 -19   46.53    3.55
  -5  -2 -19   55.97    3.73
   5   2  20   14.38    2.34
   5  -2  20   14.77    2.44
  -5  -2 -20   13.52    1.92
  -5  -2 -20   15.15    2.13
   5  -2  21    3.33    1.43
   5   2  21    6.28    1.73
  -5  -2 -21    4.83    1.23
  -5  -2 -21    3.16    1.08
   5  -2  22    0.42    0.90
   5   2  22    0.47    0.74
  -5  -2 -22    2.57    1.14
  -5  -2 -22    0.27    0.72
  -5  -2 -23    4.55    1.50
  -5  -2 -23    4.71    1.59
   5  -3 -21    1.53    0.92
   5  -3 -20   -0.47    0.79
   5  -3 -19   21.96    2.74
   5  -3 -18    6.75    1.52
   5  -3 -17   14.33    2.08
   5  -3 -16   36.88    3.14
   5  -3 -15   75.52    2.32
   5  -3 -15   79.77    4.44
   5  -3 -14    0.27    0.49
   5  -3 -14    0.76    0.31
   5  -3 -13    7.31    0.94
   5  -3 -13    7.91    1.36
   5  -3 -12   13.74    1.32
   5  -3 -12   13.55    1.66
   5  -3 -11   -0.32    0.38
   5  -3 -11   -0.35    0.53
   5  -3 -10    6.20    0.90
   5  -3 -10    6.81    1.08
   5  -3  -9   76.20    3.06
   5  -3  -9   70.98    3.31
   5  -3  -8   20.79    1.73
   5   3  -8   17.61    1.62
   5  -3  -8   16.84    1.45
   5  -3  -8   18.57    1.63
   5  -3  -7   26.33    1.81
   5   3  -7   26.55    1.88
   5  -3  -7   25.00    1.82
   5  -3  -7   23.86    1.76
   5   3  -7   23.46    1.43
   5  -3  -6   -0.13    0.27
   5   3  -6    0.65    0.37
   5  -3  -6    0.20    0.27
   5  -3  -6    0.50    0.32
   5   3  -6   -0.24    0.37
   5  -3  -5    3.69    0.74
   5   3  -5    2.81    0.57
   5  -3  -5    2.30    0.50
   5  -3  -5    3.80    0.84
   5  -3  -4    7.26    0.97
   5   3  -4    8.66    0.94
  -5   3   4    7.28    1.04
   5   3  -4    7.70    0.90
   5  -3  -4    6.77    0.87
   5   3  -3  371.83    6.10
   5   3  -3  360.23    4.28
  -5   3   3  373.52    6.84
   5  -3  -3  355.94    5.65
   5   3  -3  358.72    5.70
   5   3  -2  310.68    5.69
  -5   3   2  304.06    6.07
   5   3  -2  309.59    3.72
   5  -3  -2  307.10    4.93
   5   3  -2  300.84    4.92
   5   3  -1  145.32    3.96
   5   3  -1  141.52    2.44
  -5   3   1  146.14    4.17
   5   3  -1  136.92    3.17
   5  -3  -1  138.75    3.18
   5   3   0   33.16    1.95
  -5   3   0   28.95    1.85
  -5   3   0   31.83    1.59
   5  -3   0   32.26    1.50
  -5  -3   0   31.54    1.58
   5   3   0   32.78    1.52
   5   3   1  172.69    4.50
  -5   3  -1  173.79    3.66
  -5  -3  -1  169.21    3.63
   5   3   1  166.44    3.41
   5  -3   1  168.02    3.40
  -5  -3  -1  173.05    2.74
  -5   3  -1  168.56    4.46
   5   3   2   19.50    1.57
  -5  -3  -2   17.81    1.22
   5  -3   2   18.93    1.18
   5   3   2   19.55    1.22
  -5   3  -2   17.89    1.21
  -5   3  -2   18.96    1.52
  -5  -3  -2   17.73    0.97
   5  -3   2   19.29    1.47
   5   3   3    6.63    0.91
  -5   3  -3    6.85    0.79
  -5  -3  -3    6.75    0.77
  -5   3  -3    8.39    1.09
  -5  -3  -3    7.05    0.70
   5  -3   3    7.68    1.00
   5   3   4   34.46    2.14
  -5   3  -4   36.63    1.85
  -5  -3  -4   34.96    1.81
  -5   3  -4   36.80    2.18
  -5  -3  -4   36.63    1.68
   5  -3   4   39.56    2.21
   5   3   5    0.00    0.39
  -5   3  -5    0.28    0.43
  -5  -3  -5   -0.14    0.35
  -5  -3  -5    0.11    0.10
  -5   3  -5    0.37    0.39
   5  -3   5   -0.07    0.26
   5  -3   6    4.75    0.75
  -5   3  -6    3.75    0.68
  -5  -3  -6    6.52    0.90
  -5   3  -6    3.46    0.79
   5  -3   6    4.83    0.64
  -5   3  -7   64.57    2.83
  -5  -3  -7   68.63    2.91
   5  -3   7   67.38    2.87
   5  -3   7   66.12    2.36
  -5   3  -8   22.18    1.76
  -5  -3  -8   19.95    1.66
   5   3   8   19.09    1.67
   5  -3   8   17.46    1.57
   5  -3   8   18.10    1.30
   5   3   9    3.17    0.72
   5  -3   9    3.07    0.77
   5  -3   9    3.30    0.59
   5   3  10    1.47    0.56
   5  -3  10    1.96    0.67
   5  -3  10    1.05    0.43
   5   3  11   26.76    2.26
   5  -3  11   24.60    2.16
   5  -3  11   27.12    1.76
   5   3  12    8.21    1.28
   5  -3  12   10.14    1.49
   5  -3  12   10.64    1.16
   5   3  13   -0.08    0.50
   5  -3  13    0.14    0.53
  -5  -3 -13    0.00    0.47
   5   3  14   -0.17    0.64
   5  -3  14    0.42    0.67
  -5  -3 -14   -0.83    0.71
   5   3  15   18.98    2.29
   5  -3  15   19.88    2.34
  -5  -3 -15   19.29    2.07
   5  -3  16    1.72    0.80
   5   3  16    1.61    0.78
  -5  -3 -16    2.07    0.71
   5   3  17   37.29    3.46
   5  -3  17   40.11    3.55
  -5  -3 -17   36.05    3.02
   5   3  18    0.89    0.74
   5  -3  18   -0.19    0.90
  -5  -3 -18   -0.24    0.73
   5   3  19    4.03    1.21
   5  -3  19    4.90    1.44
  -5  -3 -19    3.86    1.20
  -5  -3 -19    3.21    0.98
   5   3  20    5.42    1.71
   5  -3  20    6.11    1.61
  -5  -3 -20    4.83    1.36
  -5  -3 -20    6.10    1.32
   5  -3  21    5.85    1.71
   5   3  21    3.97    1.52
  -5  -3 -21    6.75    1.49
  -5  -3 -21    4.75    1.54
  -5  -3 -22    0.07    0.75
  -5  -3 -22    0.62    0.80
   5  -4 -20   -0.45    0.75
   5  -4 -19    5.59    1.48
   5  -4 -18    7.64    1.71
   5  -4 -17    9.87    1.85
   5  -4 -16   -1.08    0.82
   5  -4 -15   23.92    2.55
   5  -4 -14   -0.51    0.50
   5  -4 -14   -0.04    0.56
   5  -4 -13   51.09    2.87
   5  -4 -13   49.42    3.39
   5  -4 -12   19.15    1.79
   5  -4 -12   19.56    2.11
   5  -4 -11   55.31    3.00
   5  -4 -11   49.14    3.16
   5  -4 -10   -0.20    0.46
   5  -4 -10    0.03    0.38
   5  -4  -9   30.38    2.23
   5  -4  -9   30.11    2.30
   5  -4  -8   31.63    2.11
   5   4  -8   30.19    2.08
   5  -4  -8   30.96    2.23
   5  -4  -7  146.30    4.29
   5   4  -7  148.43    4.36
   5  -4  -7  150.40    4.88
   5  -4  -6   39.63    2.14
   5   4  -6   39.41    2.14
   5  -4  -6   41.63    2.57
   5  -4  -6   40.15    2.27
   5   4  -6   37.90    1.92
   5   4  -6   42.25    2.32
   5   4  -5    2.43    0.59
   5  -4  -5    2.84    0.72
   5   4  -5    2.04    0.49
   5   4  -5    3.58    0.65
   5  -4  -5    2.71    0.59
   5   4  -5    2.32    0.57
   5  -4  -4    7.01    1.08
   5   4  -4    8.54    1.08
  -5  -4   4    6.33    0.88
  -5   4   4    6.84    1.10
   5   4  -4    6.92    0.76
   5  -4  -4    8.48    0.92
   5  -4  -4    7.40    0.85
   5   4  -4    7.59    0.88
   5  -4  -3    1.61    0.60
   5   4  -3    1.28    0.44
  -5  -4   3    2.24    0.60
   5   4  -3    2.25    0.52
   5  -4  -3    2.16    0.47
   5   4  -3    1.98    0.42
  -5   4   3    1.85    0.66
   5   4  -2   25.92    1.91
  -5  -4   2   26.62    1.83
   5   4  -2   25.97    1.40
   5  -4  -2   25.42    1.39
  -5   4   2   26.20    2.03
   5   4  -2   25.50    1.37
   5  -4  -2   26.68    2.05
   5   4  -1  250.55    6.01
  -5  -4   1  255.73    5.69
   5   4  -1  245.81    4.09
   5  -4  -1  249.58    4.09
  -5   4   1  251.53    6.15
   5   4  -1  254.06    4.26
   5  -4  -1  255.92    6.31
  -5  -4   0   48.79    2.54
  -5   4   0   51.25    2.79
   5   4   0   48.95    1.90
   5  -4   0   49.39    1.76
   5   4   0   48.62    1.78
  -5  -4  -1    4.04    0.56
  -5   4  -1    4.00    0.83
  -5   4  -1    3.88    0.55
  -5  -4  -1    3.58    0.57
   5  -4   1    3.95    0.52
   5   4   1    3.49    0.50
  -5   4  -2    9.82    1.22
  -5  -4  -2   11.28    0.93
  -5  -4  -2   11.74    0.99
  -5   4  -2   10.33    0.93
  -5  -4  -3  142.70    3.46
  -5   4  -3  140.34    4.64
  -5  -4  -3  144.90    3.55
  -5   4  -3  143.01    3.51
  -5   4  -4    2.91    0.72
  -5  -4  -4    2.39    0.55
  -5   4  -4    3.11    0.56
  -5  -4  -4    3.03    0.55
   5   4   5    0.51    0.32
   5  -4   5    0.34    0.33
  -5   4  -5    0.41    0.44
  -5  -4  -5    0.36    0.37
  -5   4  -5    0.29    0.34
  -5  -4  -5   -0.19    0.26
   5  -4   6   20.27    1.51
  -5   4  -6   20.82    1.54
  -5  -4  -6   21.22    1.57
  -5  -4  -6   21.06    1.62
  -5  -4  -6   19.15    0.93
  -5   4  -6   23.96    2.02
   5  -4   7    5.05    0.80
  -5   4  -7    5.52    0.90
  -5  -4  -7    6.15    0.95
  -5  -4  -7    5.73    0.92
  -5   4  -7    5.87    1.07
   5  -4   7    5.65    0.82
   5  -4   8    4.38    0.86
   5   4   8    3.16    0.79
  -5  -4  -8    3.41    0.74
  -5   4  -8    4.02    0.80
  -5   4  -8    2.01    0.67
   5  -4   8    3.67    0.71
   5   4   9    1.73    0.60
   5  -4   9    2.50    0.70
  -5   4  -9    1.91    0.74
   5  -4   9    1.26    0.51
   5   4  10   20.96    1.94
   5  -4  10   19.24    1.81
   5  -4  10   20.48    1.68
   5  -4  11   72.54    3.69
   5   4  11   76.72    3.86
   5   4  12  112.19    4.87
   5  -4  12  109.51    4.77
   5   4  13   55.70    3.58
   5  -4  13   52.19    3.42
   5  -4  14    3.36    0.96
   5   4  14    3.57    1.04
  -5  -4 -14    2.73    0.93
   5   4  15  106.47    5.41
   5  -4  15  105.21    5.33
  -5  -4 -15  100.27    4.90
   5   4  16    1.40    0.67
   5  -4  16    0.11    0.84
  -5  -4 -16    2.06    0.90
   5   4  17   85.56    5.28
   5  -4  17   82.83    5.13
  -5  -4 -17   76.93    4.59
   5   4  18   -0.21    0.76
   5  -4  18    0.49    0.69
  -5  -4 -18   -0.76    0.94
   5  -4  19    1.19    0.98
   5   4  19   -1.16    0.92
  -5  -4 -19    0.98    0.59
   5   4  20    0.22    1.09
   5  -4  20   -0.27    1.03
  -5  -4 -20   -0.22    0.66
  -5  -4 -20   -0.46    0.61
   5  -4  21    1.31    1.05
   5   4  21   -1.09    1.30
  -5  -4 -21    1.35    0.80
  -5  -4 -21   -0.28    0.77
   5  -5 -19   28.30    3.27
   5  -5 -18   13.10    2.33
   5  -5 -17    9.26    1.81
   5  -5 -16   -0.38    0.68
   5  -5 -15   49.98    3.19
   5  -5 -15   52.29    3.88
   5  -5 -14    1.09    0.72
   5  -5 -14    0.74    0.62
   5  -5 -13   32.49    2.61
   5  -5 -13   33.03    2.92
   5  -5 -12    7.13    1.32
   5  -5 -12    6.14    1.26
   5  -5 -11   10.91    1.52
  -5  -5  11   11.53    1.23
   5  -5 -11    9.98    1.51
   5  -5 -10    0.17    0.50
  -5  -5  10    0.94    0.36
   5  -5 -10    0.67    0.63
   5  -5  -9    4.55    1.02
  -5  -5   9    4.73    0.88
   5   5  -9    8.15    1.32
   5  -5  -8    0.50    0.44
   5   5  -8    0.86    0.47
  -5  -5   8    0.53    0.37
   5  -5  -8    0.73    0.41
   5   5  -8    0.27    0.37
   5   5  -8    1.19    0.55
  -5  -5   7  100.66    3.76
   5  -5  -7   93.92    3.52
   5   5  -7  100.23    3.49
   5  -5  -7   97.26    4.38
   5   5  -7   97.18    3.56
   5  -5  -7  102.54    3.72
  -5  -5   6   44.84    2.55
   5  -5  -6   42.59    2.14
   5   5  -6   41.45    2.14
   5  -5  -6   44.40    2.96
   5   5  -6   43.83    2.32
   5   5  -6   43.41    2.25
   5  -5  -6   44.24    2.29
   5  -5  -5  247.99    4.80
   5   5  -5  247.90    4.87
   5  -5  -5  251.14    6.97
  -5  -5   5  248.89    6.06
   5   5  -5  247.04    5.33
   5  -5  -5  244.00    4.96
   5   5  -5  250.69    5.02
   5  -5  -4    2.74    0.78
  -5  -5   4    2.55    0.71
   5   5  -4    2.89    0.62
  -5   5   4    3.96    1.04
   5  -5  -4    3.17    0.53
   5   5  -4    3.42    0.58
   5  -5  -4    3.96    0.64
   5   5  -4    2.68    0.55
   5  -5  -3  322.91    7.87
   5  -5  -3  313.35    4.74
   5   5  -3  314.25    4.84
  -5  -5   3  331.23    7.13
   5   5  -3  326.11    4.86
   5  -5  -3  317.03    4.83
  -5   5   3  319.20    7.81
   5   5  -3  316.85    5.77
   5  -5  -2   89.44    2.36
  -5  -5   2   98.44    3.94
   5  -5  -2   94.93    2.43
   5   5  -2   91.65    2.40
   5   5  -2   92.63    3.08
  -5   5   2   95.14    4.22
   5  -5  -2   95.63    4.29
   5  -5  -1   11.44    1.52
  -5  -5   1   13.45    1.51
  -5   5   1   12.89    1.56
   5   5  -1   12.06    1.12
   5  -5  -1   13.23    0.86
   5   5  -1   11.50    0.82
   5  -5   0    0.52    0.42
  -5  -5   0    1.75    0.63
   5   5   0    1.41    0.32
   5   5   0    2.58    0.59
  -5   5   0    1.64    0.70
  -5  -5  -1   56.06    3.09
  -5  -5  -1   54.03    2.25
  -5   5  -1   55.76    3.23
   5  -5   1   50.95    3.15
  -5  -5  -2   83.16    3.78
  -5  -5  -2   72.42    2.33
  -5   5  -2   80.40    2.41
  -5   5  -2   78.92    3.81
  -5  -5  -2   78.78    2.82
   5  -5   2   78.74    3.93
   5   5   3    1.41    0.37
   5  -5   3    1.67    0.40
   5  -5   3    0.36    0.38
  -5   5  -3    1.72    0.64
  -5  -5  -3    1.04    0.43
  -5  -5  -3    0.82    0.30
  -5   5  -3    2.21    0.46
   5   5   4   43.67    1.95
   5  -5   4   43.03    1.86
  -5  -5  -4   45.38    2.32
  -5   5  -4   44.70    2.93
  -5   5  -4   45.16    2.01
  -5  -5  -4   42.32    1.98
   5  -5   5  401.90    6.08
   5   5   5  396.31    6.27
  -5  -5  -5  412.87    7.31
  -5   5  -5  409.38    8.98
  -5  -5  -5  388.91    6.33
  -5   5  -5  402.27    6.35
   5  -5   6   69.12    2.72
  -5   5  -6   63.25    3.61
  -5  -5  -6   65.34    3.07
  -5  -5  -6   65.68    2.74
  -5   5  -6   63.95    2.69
   5  -5   7   42.16    2.26
  -5   5  -7   42.16    2.97
  -5  -5  -7   39.87    1.63
  -5   5  -7   40.39    2.26
  -5  -5  -7   53.76    2.70
   5  -5   8    1.64    0.64
   5   5   8    0.15    0.37
  -5   5  -8    1.30    0.69
  -5   5  -8    0.76    0.56
  -5  -5  -8    0.15    0.39
   5   5   9    4.20    0.89
   5  -5   9    3.53    0.81
  -5   5  -9    3.17    0.90
   5  -5  10    0.16    0.37
  -5   5 -10    0.33    0.55
   5   5  11   16.66    1.82
   5  -5  11   18.41    1.93
  -5   5 -11   20.13    2.27
   5   5  12    0.04    0.48
   5  -5  12    0.90    0.70
  -5   5 -12    1.53    0.79
   5  -5  13    1.36    0.82
   5   5  13   -0.10    0.52
  -5   5 -13    0.43    0.66
   5   5  14    2.22    0.94
   5  -5  14    1.79    0.82
  -5   5 -14    1.67    0.78
   5   5  15   76.70    4.67
   5  -5  15   78.13    4.71
  -5  -5 -15   84.02    4.84
   5   5  16   12.91    2.03
   5  -5  16   15.07    2.23
   5  -5  16   10.64    1.60
  -5  -5 -16   12.23    1.96
   5   5  17   17.53    2.47
   5  -5  17   16.24    2.34
  -5  -5 -17   18.54    2.42
   5  -5  18   17.80    2.58
   5   5  18   13.96    2.21
  -5  -5 -18   12.66    2.20
   5   5  19    4.14    1.52
   5  -5  19    3.73    1.37
  -5  -5 -19    1.83    0.93
   5  -5  20    6.33    1.75
   5   5  20    7.41    1.89
  -5  -5 -20    6.13    1.57
   5   5  21    1.69    1.40
   5  -6 -17   -0.14    0.70
   5  -6 -16    1.42    0.96
   5  -6 -15    4.98    1.12
   5   6 -15    4.73    1.22
   5  -6 -15    3.65    1.35
   5  -6 -14   -0.89    0.64
   5   6 -14    0.39    0.62
   5  -6 -14   -0.94    0.88
   5  -6 -13    6.19    1.43
   5   6 -13    7.03    1.36
   5  -6 -13    8.82    1.69
   5  -6 -12    4.55    1.15
  -5  -6  12    6.18    1.01
   5   6 -12    4.92    1.07
   5  -6 -12    4.94    1.30
   5  -6 -11   34.12    2.95
  -5  -6  11   28.61    2.20
   5   6 -11   29.94    2.49
   5  -6 -11   28.50    2.70
  -5  -6  10    5.30    0.98
   5  -6 -10    5.91    1.31
   5   6 -10    4.05    0.92
   5   6 -10    6.07    1.08
   5  -6 -10    5.72    1.08
   5  -6  -9    1.55    0.70
  -5  -6   9    1.31    0.62
   5   6  -9    0.30    0.40
   5  -6  -9    2.06    0.65
   5   6  -9    0.62    0.35
   5  -6  -8   -0.57    0.53
  -5  -6   8    0.39    0.37
   5   6  -8    0.78    0.48
   5  -6  -8   -0.08    0.36
   5  -6  -7    2.66    0.93
  -5  -6   7    3.02    0.88
   5   6  -7    1.63    0.55
   5  -6  -7    1.95    0.53
   5  -6  -6    0.18    0.55
  -5  -6   6    0.22    0.35
   5   6  -6    0.67    0.53
   5   6  -6   -0.20    0.32
   5  -6  -6    0.20    0.32
   5  -6  -5    1.84    0.79
   5   6  -5    3.16    0.66
  -5  -6   5    2.13    0.76
   5  -6  -5    3.49    0.56
   5   6  -5    2.69    0.64
   5   6  -5    3.53    0.54
   5  -6  -5    2.72    0.51
   5  -6  -4   18.43    1.06
   5  -6  -4   16.34    1.98
   5   6  -4   17.81    1.06
  -5  -6   4   16.05    1.75
  -5   6   4   17.77    2.10
   5   6  -4   16.35    1.54
   5   6  -4   18.34    1.09
   5  -6  -4   18.06    1.07
   5  -6  -3  111.94    2.20
   5   6  -3  106.42    2.28
   5  -6  -3  121.16    5.31
  -5  -6   3  121.10    4.81
   5   6  -3  113.12    3.94
  -5   6   3  114.03    5.14
   5   6  -3  112.98    2.27
   5  -6  -3  117.78    2.27
   5  -6  -2    0.50    0.60
   5  -6  -2    0.18    0.13
  -5  -6   2    0.62    0.52
   5   6  -2   -0.25    0.18
  -5   6   2    0.49    0.53
   5   6  -2    0.30    0.46
   5  -6  -1    3.01    0.97
  -5  -6   1    2.79    0.81
   5   6  -1    2.98    0.76
  -5   6   1    1.90    0.67
   5   6  -1    2.63    0.30
   5  -6   0   20.16    2.20
   5   6   0   18.98    0.75
  -5  -6   0   25.32    2.28
   5   6   0   18.89    0.72
   5   6   0   26.22    1.91
  -5   6   0   23.74    2.34
   5  -6   1    5.90    1.21
   5   6   1    4.51    0.41
  -5  -6  -1    5.75    1.17
  -5  -6  -1    5.11    0.85
  -5   6  -1    5.06    1.05
   5   6   2   42.90    1.38
   5  -6   2   40.77    1.03
  -5  -6  -2   51.68    3.29
  -5  -6  -2   49.08    2.51
  -5   6  -2   48.34    3.30
   5  -6   2   50.60    3.45
   5  -6   3    3.41    0.96
   5   6   3    2.14    0.39
  -5  -6  -3    2.56    0.80
   5  -6   3    2.17    0.33
  -5   6  -3    3.45    0.92
   5   6   4    5.71    0.67
   5  -6   4    5.00    1.10
   5  -6   4    6.77    0.65
  -5   6  -4    6.22    0.68
  -5  -6  -4    6.41    0.73
  -5   6  -4    8.27    1.45
   5   6   5   94.95    2.90
   5  -6   5   97.43    2.74
  -5   6  -5  101.36    2.93
  -5   6  -5  105.66    4.95
   5  -6   5  105.60    5.04
   5  -6   6    2.12    0.76
   5   6   6    1.19    0.39
  -5   6  -6    1.63    0.80
   5  -6   6    1.59    0.47
   5  -6   7    5.95    1.24
  -5   6  -7    4.65    1.14
   5  -6   7    5.21    0.82
   5  -6   8    6.79    1.37
  -5   6  -8    7.70    1.44
   5  -6   8    6.69    1.00
   5   6   8    7.56    1.07
   5  -6   9    1.69    0.88
  -5   6  -9    1.25    0.70
   5  -6   9    1.23    0.56
   5   6   9    0.24    0.36
   5  -6  10    5.32    1.23
  -5   6 -10    2.66    0.96
   5  -6  10    3.89    0.87
   5   6  10    3.62    0.87
   5  -6  11    3.82    1.16
  -5   6 -11    3.75    1.16
   5   6  11    3.98    1.42
   5  -6  11    4.77    1.07
   5  -6  12    0.67    0.88
  -5   6 -12   -1.04    0.81
   5  -6  12   -0.43    0.64
   5   6  12    0.05    0.50
   5  -6  13   18.78    2.32
   5   6  13   18.04    2.15
  -5   6 -13   20.89    2.60
   5  -6  13   17.50    2.07
   5  -6  14    1.52    0.93
  -5   6 -14    2.77    1.28
   5  -6  14    1.12    0.71
   5   6  14    1.02    0.81
   5  -6  15   21.77    2.43
   5   6  15   20.83    2.52
   5  -6  15   18.22    2.29
  -5   6 -15   23.92    2.93
   5   6  16    7.43    1.48
   5  -6  16    6.88    1.40
  -5   6 -16   14.18    2.57
  -5  -6 -16    8.49    1.81
   5   6  17   56.40    4.24
  -5   6 -17   57.06    4.71
  -5  -6 -17   53.55    4.36
  -5  -6 -18   13.98    2.45
   5   7 -16   -0.10    0.96
   5  -7 -15    6.13    1.54
   5   7 -15    4.61    1.34
   5  -7 -15    5.52    1.63
   5  -7 -14   11.37    1.98
   5   7 -14   12.29    1.87
   5  -7 -14   15.28    2.48
   5  -7 -13   12.99    2.10
   5   7 -13   14.27    2.00
   5  -7 -13   13.53    2.22
   5  -7 -12   13.20    2.01
   5   7 -12   11.11    1.73
   5  -7 -12   12.32    2.16
   5  -7 -11   -0.36    0.79
  -5  -7  11   -0.26    0.63
   5   7 -11   -0.88    0.76
   5  -7 -10    0.82    0.86
  -5  -7  10    0.64    0.71
   5   7 -10    0.60    0.47
   5  -7  -9    0.24    0.73
  -5  -7   9    0.17    0.52
   5   7  -9   -0.32    0.50
   5  -7  -8   17.19    2.28
  -5  -7   8   16.87    1.97
   5   7  -8   19.53    1.99
   5  -7  -7   58.07    4.08
  -5  -7   7   63.37    3.77
   5   7  -7   62.71    3.48
   5  -7  -6    2.56    1.01
  -5  -7   6    1.19    0.57
   5   7  -6    1.46    0.64
   5  -7  -5   37.43    3.28
  -5  -7   5   32.49    2.74
   5   7  -5   30.66    2.36
   5  -7  -4    6.45    1.40
  -5  -7   4    6.25    1.26
   5   7  -4    7.32    1.17
   5  -7  -3   61.81    4.17
  -5  -7   3   63.84    3.89
   5   7  -3   57.60    3.16
  -5   7   3   53.49    3.86
   5  -7  -2    6.05    1.43
  -5  -7   2    4.06    1.07
  -5   7   2    8.65    1.58
   5   7  -2    5.68    1.03
   5  -7  -1   20.38    2.42
  -5  -7   1   17.52    2.09
   5   7  -1   20.49    1.90
  -5   7   1   21.29    2.43
   5  -7   0    0.48    0.53
  -5  -7   0    0.11    0.59
  -5   7   0    0.41    0.50
   5  -7   1    9.02    1.63
  -5  -7  -1   10.01    1.67
  -5   7  -1    8.82    1.58
   5  -7   2   12.98    1.94
  -5  -7  -2   13.24    1.89
  -5   7  -2   15.13    2.01
   5  -7   3   15.69    2.14
  -5  -7  -3   15.66    2.07
  -5   7  -3   13.18    1.93
   5  -7   4    1.27    0.81
  -5   7  -4    3.18    1.09
   5  -7   5   26.44    2.78
  -5   7  -5   29.11    2.88
   5  -7   6   12.11    1.94
  -5   7  -6   15.00    2.09
   5  -7   7    5.57    1.39
  -5   7  -7    7.29    1.57
  -5   7  -8   43.71    3.64
   5  -7   8   46.61    3.70
  -5   7  -9   18.83    2.46
   5  -7   9   23.95    2.72
   5  -7  10   10.28    1.86
  -5   7 -10    9.55    1.82
   5  -7  11    0.11    0.77
  -5   7 -11    1.98    1.02
   5  -7  12    5.23    1.30
  -5   7 -12    5.01    1.59
   5  -7  13    0.66    0.60
  -5   7 -13    1.70    1.13
   5  -7  14    5.12    1.37
  -5   7 -14    2.31    0.92
  -5   7 -15    4.02    1.42
   5  -8 -15    9.30    2.17
   5  -8 -14    2.03    0.81
   5  -8 -13    4.38    1.27
   5  -8 -13    3.06    1.49
   5  -8 -12    4.03    1.37
   5  -8 -12    2.36    0.96
   5  -8 -11   14.58    2.41
   5  -8 -10   23.49    2.88
  -5  -8  10   24.33    2.46
  -5  -8   9   -0.66    0.70
   5   8  -9    0.41    0.49
   5  -8  -8   -0.55    1.04
  -5  -8   8    0.01    0.57
   5   8  -8   -0.48    0.76
   5  -8  -7    9.92    1.92
  -5  -8   7   10.84    1.84
   5   8  -7   11.57    1.70
   5  -8  -6    2.07    1.01
  -5  -8   6    0.37    0.73
   5   8  -6    0.81    0.59
   5  -8  -5    1.86    1.02
  -5  -8   5    2.26    0.97
   5   8  -5    2.75    0.80
   5  -8  -4    3.07    1.28
  -5  -8   4    3.82    1.11
   5   8  -4    4.00    0.98
   5  -8  -3   -0.99    0.78
  -5  -8   3   -0.72    0.71
  -5   8   3   -0.30    0.70
   5   8  -3    0.97    0.65
   5  -8  -2    3.86    1.28
  -5  -8   2    5.18    1.33
   5   8  -2    4.23    1.02
  -5   8   2    3.50    1.22
   5  -8  -1   33.99    3.35
  -5  -8   1   33.66    3.14
  -5   8   1   32.46    3.23
   5  -8   0   18.79    2.59
  -5  -8   0   15.09    2.17
  -5   8   0   14.57    2.22
   5  -8   1   32.23    3.27
  -5  -8  -1   26.25    2.81
  -5   8  -1   35.96    3.41
   5  -8   2    5.14    1.45
  -5  -8  -2    5.61    1.42
  -5   8  -2    4.89    1.22
   5  -8   3   64.06    4.62
  -5   8  -3   64.00    4.52
   5  -8   4   -0.52    0.79
  -5   8  -4   -0.38    0.76
   5  -8   5   -0.08    0.67
  -5   8  -5    0.47    0.67
   5  -8   6   13.69    2.19
  -5   8  -6    9.40    1.80
   5  -8   7    7.26    1.74
  -5   8  -7    4.58    1.33
   5  -8   8    0.77    0.59
  -5   8  -8    1.55    0.91
   5  -8   9    2.70    1.11
  -5   8  -9    5.34    1.64
   5  -8  10    4.63    1.35
  -5   8 -10    4.61    1.53
   5  -8  11   26.73    3.11
  -5   8 -11   22.43    2.94
   5  -8  12   -0.58    0.95
  -5   8 -12    1.97    1.43
   5  -8  13   21.38    2.83
  -5   8 -13   19.08    2.83
   5  -9  -9    6.60    1.68
  -5  -9   9    5.31    1.48
   5  -9  -8    0.66    0.81
  -5  -9   8   -0.64    0.83
   5  -9  -7   12.04    2.27
  -5  -9   7    6.95    1.62
   5  -9  -6    3.69    1.32
  -5  -9   6    3.58    1.35
   5  -9  -5   20.19    2.90
  -5  -9   5   19.11    2.57
   5  -9  -4    3.74    1.46
  -5  -9   4    0.69    0.91
   5  -9  -3   36.61    3.81
  -5  -9   3   43.33    3.85
  -5  -9   2    0.82    0.62
   5  -9  -2    1.55    0.80
  -5   9   2    0.54    0.75
   5  -9  -1   15.36    2.50
  -5  -9   1   14.76    2.31
  -5   9   1   14.02    2.38
   5  -9   0    2.58    1.24
  -5  -9   0    2.88    1.16
  -5   9   0    3.00    1.21
   5  -9   1    0.25    0.80
  -5   9  -1    1.68    1.07
   5  -9   2    2.50    1.12
  -5   9  -2    2.57    1.20
   5  -9   3   16.79    2.60
  -5   9  -3   16.89    2.64
   5  -9   4    1.16    0.86
  -5   9  -4    0.15    0.76
   5  -9   5   30.95    3.51
  -5   9  -5   30.73    3.52
   5  -9   6   -0.10    0.84
  -5   9  -6    1.60    1.17
   5  -9   7    9.17    2.04
  -5   9  -7    6.73    1.73
   5  -9   8    8.20    1.90
  -5   9  -8    5.80    1.53
   5  -9   9    9.70    1.97
  -5   9  -9    8.54    1.82
   5  -9  10    6.20    1.69
   5  -9  11   21.51    3.03
  -6   0  23    3.19    1.05
  -6   0  22   39.89    3.73
   6   0 -22   49.71    4.50
  -6   0  21   -0.91    0.81
   6   0 -21   -0.95    0.81
  -6   0  20    0.29    0.69
   6   0 -20    1.10    0.77
  -6   0  19    0.07    0.56
   6   0 -19   -0.52    0.76
  -6   0  18   64.34    4.13
   6   0 -18   68.28    4.62
  -6   0  17    0.51    0.90
   6   0 -17    0.28    0.66
  -6   0  16   10.29    1.53
   6   0 -16   11.65    1.83
  -6   0  15    0.05    0.44
   6   0 -15    0.03    0.58
  -6   0  14  134.95    5.16
   6   0 -14  134.72    5.59
  -6   0  13   -0.10    0.40
   6   0 -13    0.12    0.72
  -6   0  12  281.13    6.88
   6   0 -12  284.96    7.50
   6   0 -11   -0.03    0.51
   6   0 -10  178.84    5.42
  -6   0   9    0.31    0.40
   6   0  -9    0.60    0.51
   6   0  -8  151.78    4.81
  -6   0   8  151.56    4.27
   6   0  -8  151.91    4.51
  -6   0   8  148.52    4.29
  -6   0   7    0.17    0.30
  -6   0   7   -0.25    0.30
   6   0  -7    0.04    0.31
  -6   0   6    7.21    0.89
  -6   0   6    6.37    0.83
   6   0  -6    6.86    0.93
  -6   0   5   -0.13    0.24
   6   0  -5   -0.21    0.28
   6   0  -4  527.67    5.86
  -6   0   4  521.38    6.63
  -6   0   4  546.61    6.49
   6   0  -4  521.49    6.60
  -6   0   3   -0.03    0.26
   6   0  -3   -0.14    0.22
  -6   0   3    0.06    0.22
  -6   0   2   41.26    2.05
   6   0  -2   40.51    1.40
  -6   0   2   39.78    1.66
  -6   0   2   40.22    1.52
  -6   0   1    0.11    0.27
  -6   0   1    0.57    0.27
   6   0  -1    0.04    0.15
  -6   0   1    0.07    0.16
   6   0  -1    0.10    0.23
  -6   0   1   -0.12    0.17
  -6   0   0  206.82    4.32
   6   0   0  198.79    2.84
   6   0   0  198.58    3.27
  -6   0   0  198.03    2.84
  -6   0   0  194.22    2.75
  -6   0  -1    0.03    0.25
  -6   0  -1    0.18    0.17
   6   0   1   -0.02    0.16
  -6   0  -2  190.07    4.18
  -6   0  -3    0.07    0.25
  -6   0  -4   49.83    2.28
  -6   0  -5   -0.07    0.34
  -6   0  -5    0.09    0.13
  -6   0  -6    3.87    0.68
  -6   0  -6    3.74    0.43
  -6   0  -7   -0.16    0.33
  -6   0  -7   -0.06    0.21
  -6   0  -8   12.63    0.94
   6   0   9    0.88    0.50
  -6   0  -9    0.30    0.30
  -6   0  -9    0.47    0.45
   6   0  10   55.80    3.10
  -6   0 -10   59.82    2.95
  -6   0 -10   59.53    2.38
   6   0  11    0.30    0.53
  -6   0 -11   -0.23    0.40
   6   0  12  191.09    6.25
  -6   0 -12  195.04    5.75
  -6   0 -12  201.37    4.97
   6   0  13    0.03    0.44
  -6   0 -13    0.20    0.34
  -6   0 -13    0.30    0.35
   6   0  14  155.68    6.14
  -6   0 -14  150.82    4.82
  -6   0 -14  143.59    5.31
   6   0  15   -0.29    0.64
  -6   0 -15    0.80    0.55
  -6   0 -15   -0.69    0.52
   6   0  16   21.36    2.50
  -6   0 -16   21.84    2.26
   6   0  17   -0.18    0.74
  -6   0 -17   -0.46    0.59
  -6   0 -17    1.16    0.65
   6   0  18    1.81    1.08
  -6   0 -18    1.46    0.96
  -6   0 -18    0.78    0.66
   6   0  19    0.15    0.64
  -6   0 -19   -0.30    0.66
  -6   0 -19   -0.10    0.50
   6   0  20   15.18    2.49
  -6   0 -20   18.43    2.25
  -6   0 -20   15.26    2.25
   6   0  21    0.75    1.10
  -6   0 -21    0.39    0.68
  -6   0 -21   -0.18    0.86
   6   0  22   28.40    3.75
  -6  -1  23    0.32    0.65
  -6   1  23   -1.01    1.09
  -6  -1  22   -0.61    1.04
  -6   1  22    2.75    1.29
   6  -1 -22    1.60    1.02
  -6   1  21   12.63    2.10
  -6  -1  21   13.14    2.13
   6  -1 -21   14.81    2.41
  -6   1  20   18.95    2.45
  -6  -1  20   17.30    2.37
   6  -1 -20   16.15    2.52
  -6   1  19    1.66    0.69
   6  -1 -19    0.34    0.76
  -6   1  18   67.63    4.27
   6   1 -18   65.63    4.57
   6  -1 -18   64.64    4.50
  -6   1  17    5.51    1.29
   6  -1 -17    4.39    1.18
   6   1 -17    3.10    0.99
  -6   1  16   -0.02    0.45
   6  -1 -16    0.84    0.53
   6   1 -16    0.80    0.74
  -6   1  15    0.16    0.47
   6  -1 -15   -0.46    0.56
   6   1 -15    0.23    0.53
  -6   1  14    0.26    0.47
   6  -1 -14    0.58    0.46
   6   1 -14    0.72    0.59
  -6   1  13    0.89    0.54
   6   1 -13    0.30    0.43
   6  -1 -13    1.34    0.87
  -6   1  12    3.17    0.77
   6  -1 -12    4.75    0.98
   6   1 -12    5.29    1.10
   6  -1 -11   40.21    1.26
  -6   1  11   37.57    2.45
   6  -1 -11   41.43    2.68
  -6  -1  11   40.30    1.65
   6   1 -11   42.35    2.85
   6  -1 -10    3.66    0.43
  -6   1  10    2.75    0.66
  -6  -1  10    3.64    0.51
   6   1 -10    3.40    0.83
   6  -1 -10    3.16    0.77
   6  -1  -9   34.31    1.37
  -6   1   9   32.87    2.15
   6  -1  -9   34.24    2.24
  -6  -1   9   33.41    1.46
   6   1  -9   34.05    2.31
   6  -1  -8    1.76    0.35
   6   1  -8    2.51    0.23
   6   1  -8    2.51    0.70
   6  -1  -8    2.69    0.68
  -6   1   8    2.00    0.62
   6   1  -8    2.78    0.71
   6  -1  -8    2.84    0.70
  -6   1   8    2.06    0.59
   6   1  -7  150.27    2.16
  -6   1   7  148.54    4.28
  -6   1   7  162.60    4.26
   6  -1  -7  155.03    4.21
  -6  -1   7  152.55    4.37
   6   1  -6  278.62    3.30
  -6   1   6  284.69    5.64
   6  -1  -6  284.88    5.47
  -6   1   6  289.32    5.34
   6  -1  -6  280.21    5.31
  -6  -1   6  287.69    5.74
   6  -1  -5    2.50    0.55
  -6   1   5    2.38    0.54
   6  -1  -5    2.44    0.53
  -6   1   5    3.01    0.56
  -6  -1   5    2.52    0.56
   6  -1  -4  177.95    4.55
   6   1  -4  179.19    4.58
   6  -1  -4  184.86    4.04
  -6   1   4  177.12    4.15
  -6   1   4  178.93    3.64
   6  -1  -4  186.84    3.77
  -6  -1   4  193.41    4.27
   6   1  -3  293.02    5.60
   6  -1  -3  306.65    5.70
   6  -1  -3  301.45    4.90
   6  -1  -3  313.50    5.15
  -6   1   3  308.13    4.38
   6  -1  -3  288.33    4.28
  -6  -1   3  308.89    5.16
   6   1  -2   87.53    2.95
   6  -1  -2   92.43    3.00
  -6   1   2   95.13    2.64
   6  -1  -2   92.04    2.72
   6   1  -2   89.94    1.48
   6  -1  -2   94.56    2.64
  -6   1   2   91.05    1.88
   6  -1  -2   89.98    2.17
  -6   1   1  413.99    6.28
   6  -1  -1  408.30    6.10
  -6  -1   1  411.64    6.22
   6   1  -1  397.60    6.03
  -6  -1   1  404.17    4.63
   6  -1  -1  410.16    5.64
  -6   1   1  414.95    5.34
   6  -1  -1  414.46    5.36
   6  -1  -1  403.81    4.02
  -6   1   1  403.99    4.35
  -6   1   0  489.36    6.69
  -6  -1   0  482.78    6.60
   6   1   0  464.73    6.42
   6  -1   0  470.69    6.40
  -6   1   0  485.69    5.73
  -6  -1   0  476.93    4.60
   6  -1   0  482.19    5.70
   6  -1   0  475.07    3.66
  -6   1   0  472.28    5.11
  -6   1  -1  319.72    5.38
  -6  -1  -1  313.20    5.34
   6  -1   1  300.66    5.10
   6   1   1  302.64    5.13
  -6  -1  -1  309.45    2.50
  -6  -1  -1  306.21    3.33
  -6   1  -1  310.39    4.66
  -6   1  -1  307.49    4.43
   6   1   2   11.90    1.05
  -6   1  -2   12.39    1.08
  -6  -1  -2   10.67    1.02
   6  -1   2    9.95    0.94
  -6   1  -2   10.50    0.89
  -6   1  -2   11.69    0.93
   6  -1   3  247.70    4.80
  -6   1  -3  251.14    4.93
   6   1   3  244.19    4.77
  -6  -1  -3  251.70    4.95
  -6   1  -3  246.25    4.41
  -6   1  -3  242.77    4.46
   6  -1   4  591.30    7.61
  -6  -1  -4  592.32    7.78
  -6   1  -4  585.84    7.81
   6   1   4  585.44    7.63
  -6  -1  -5  105.40    3.41
  -6   1  -5  102.84    3.39
  -6  -1  -6  184.69    4.72
  -6   1  -6  185.30    4.73
  -6  -1  -7    0.67    0.49
  -6   1  -7    0.45    0.26
  -6   1  -7    0.28    0.21
   6  -1   8   88.13    3.54
  -6   1  -8   84.83    3.38
  -6   1  -8   82.76    2.33
   6   1   9   76.37    3.46
   6  -1   9   71.00    3.35
  -6   1  -9   73.67    3.29
  -6   1  -9   72.38    2.40
   6   1  10    7.38    1.18
   6  -1  10    4.58    0.93
  -6   1 -10    5.38    0.98
  -6   1 -10    4.47    0.69
   6   1  11    0.63    0.43
   6  -1  11    1.29    0.56
  -6   1 -11    1.02    0.56
  -6  -1 -11    0.70    0.40
   6   1  12    8.53    1.33
   6  -1  12    9.63    1.44
  -6  -1 -12    9.77    1.17
  -6   1 -12    9.19    1.32
   6   1  13    6.53    1.30
   6  -1  13    6.77    1.28
  -6   1 -13    7.12    1.24
  -6  -1 -13    5.94    1.00
  -6   1 -13    4.87    0.82
   6   1  14   26.08    2.52
   6  -1  14   29.28    2.69
  -6  -1 -14   27.64    2.12
  -6  -1 -14   26.42    2.27
  -6   1 -14   23.40    1.92
  -6   1 -14   26.98    2.46
   6   1  15   27.05    2.79
   6  -1  15   29.29    2.81
  -6  -1 -15   29.88    2.49
  -6  -1 -15   32.45    2.39
  -6   1 -15   38.69    2.78
  -6   1 -15   28.16    2.61
   6   1  16    0.37    0.55
   6  -1  16   -0.47    0.55
  -6  -1 -16    0.00    0.43
  -6   1 -16    0.33    0.57
  -6   1 -16    0.36    0.57
  -6  -1 -16    0.57    0.48
   6   1  17    9.38    1.77
   6  -1  17   11.93    2.03
   6   1  17    9.50    1.14
  -6  -1 -17    9.71    1.54
  -6   1 -17    9.14    1.40
  -6   1 -17   10.42    1.75
  -6  -1 -17    9.07    1.46
   6   1  18   13.72    2.06
   6  -1  18   17.75    2.50
   6   1  18   19.17    1.65
  -6   1 -18   18.41    2.31
  -6  -1 -18   18.37    2.15
  -6   1 -18   16.10    1.95
  -6  -1 -18   16.40    1.99
   6   1  19    6.33    1.59
   6  -1  19    4.63    1.54
  -6  -1 -19    5.83    1.32
  -6  -1 -19    5.91    1.32
  -6   1 -19    3.38    0.96
   6  -1  20   16.68    2.66
   6   1  20   14.16    2.37
  -6  -1 -20   15.33    2.17
  -6  -1 -20   13.79    2.06
   6  -1  21    4.69    1.61
   6   1  21    2.62    1.17
  -6  -1 -21    5.34    1.50
  -6  -1 -21    2.05    0.74
   6  -1  22    7.00    2.01
   6   1  22    4.98    1.43
  -6  -1 -22    4.29    1.04
  -6  -1 -22    5.26    1.34
  -6  -1 -23    2.98    1.23
  -6   2  23   -0.21    0.72
  -6   2  22   29.32    3.33
   6  -2 -22   28.16    3.47
  -6   2  21    0.52    0.77
   6  -2 -21   -0.77    0.95
  -6   2  20    1.30    0.93
   6  -2 -20   -0.39    0.62
  -6   2  19    5.81    1.44
   6  -2 -19    4.30    1.34
  -6   2  18    1.31    0.58
   6  -2 -18    1.89    0.81
  -6   2  17    5.69    1.31
   6  -2 -17    2.66    0.86
  -6   2  16    9.85    1.58
   6  -2 -16   11.91    1.88
  -6   2  15    0.28    0.41
   6  -2 -15    0.52    0.49
  -6   2  14    9.69    1.51
   6  -2 -14    6.49    1.28
  -6  -2  14    9.37    1.16
  -6   2  13    2.35    0.80
   6  -2 -13    3.56    0.91
  -6  -2  13    2.73    0.60
   6  -2 -12  138.96    3.31
  -6   2  12  134.84    5.03
   6  -2 -12  142.53    5.20
  -6  -2  12  131.20    3.79
   6  -2 -11   12.90    1.07
  -6   2  11   11.76    1.48
   6  -2 -11   13.92    1.58
  -6  -2  11   13.07    1.22
   6  -2 -10  120.10    3.27
  -6   2  10  121.87    4.52
   6  -2 -10  125.72    4.47
   6  -2  -9   10.82    1.01
  -6   2   9   11.68    1.40
   6  -2  -9   12.75    1.40
   6   2  -8    0.93    0.49
   6  -2  -8    0.88    0.51
   6   2  -8    0.78    0.23
   6  -2  -8    1.03    0.39
   6  -2  -8    1.12    0.51
   6   2  -7   20.38    1.08
   6  -2  -7   21.69    1.75
   6  -2  -7   21.49    1.44
   6  -2  -7   24.33    1.73
   6   2  -6    0.41    0.26
   6  -2  -6    0.09    0.25
   6  -2  -6    0.24    0.23
   6  -2  -6    0.24    0.11
   6  -2  -6    0.43    0.32
  -6  -2   6   -0.13    0.33
   6   2  -5   50.16    1.85
   6  -2  -5   53.21    1.31
   6  -2  -5   50.39    2.18
  -6  -2   5   54.22    2.64
   6   2  -4   12.38    1.22
   6  -2  -4   14.75    1.33
   6   2  -4   14.08    1.03
   6  -2  -4   13.31    1.06
   6  -2  -4   13.61    0.74
   6   2  -3  549.48    6.49
   6  -2  -3  557.82    7.65
   6   2  -3  558.60    7.69
  -6   2   3  562.47    7.68
   6  -2  -3  559.45    7.71
   6  -2  -3  564.58    5.10
   6  -2  -3  570.60    6.36
   6   2  -2   12.09    1.02
   6  -2  -2   12.73    1.13
   6   2  -2   11.48    1.07
  -6   2   2   14.75    1.26
   6  -2  -2   12.16    1.12
   6  -2  -2   12.29    0.89
   6  -2  -2   12.08    0.81
   6   2  -1  227.74    4.40
  -6  -2   1  225.57    4.67
   6   2  -1  215.99    4.43
  -6   2   1  221.89    4.63
   6  -2  -1  212.51    4.40
   6  -2  -1  230.38    4.72
  -6   2   1  223.62    4.66
   6  -2  -1  230.83    3.72
   6   2   0  139.59    3.54
  -6   2   0  132.01    3.51
  -6  -2   0  132.42    3.50
   6  -2   0  127.48    3.34
   6   2   0  131.31    3.38
   6  -2   0  137.58    3.60
  -6   2   0  136.83    3.62
   6  -2   0  138.85    3.07
   6  -2   1  116.13    3.16
  -6  -2  -1  118.78    3.31
   6   2   1  114.72    3.17
  -6   2  -1  117.58    3.30
   6  -2   1  116.52    3.32
  -6   2  -1  116.17    3.36
   6  -2   1  119.88    2.99
  -6  -2  -2   20.16    1.40
  -6   2  -2   24.28    1.54
   6   2   2   19.69    1.34
   6  -2   2   23.17    1.42
  -6   2  -2   23.34    1.54
   6  -2   2   23.08    1.39
  -6   2  -3    0.00    0.25
  -6  -2  -3    0.05    0.25
   6   2   3    0.00    0.19
   6  -2   3    0.01    0.21
  -6   2  -3   -0.24    0.25
   6  -2   3    0.13    0.26
   6   2   4    7.00    0.88
  -6  -2  -4    7.34    0.90
  -6   2  -4    6.46    0.85
   6  -2   4    6.76    0.85
  -6   2  -4    6.68    0.91
   6  -2   4    6.62    0.45
   6  -2   4    6.92    0.85
  -6  -2  -5    3.16    0.64
  -6   2  -5    3.15    0.64
  -6   2  -5    4.16    0.75
   6  -2   5    3.07    0.33
   6  -2   5    4.11    0.78
  -6   2  -6   16.01    1.40
  -6  -2  -6   17.03    1.45
   6  -2   6   16.62    1.42
   6  -2   6   16.19    0.81
  -6   2  -6   16.63    1.51
  -6  -2  -7    0.11    0.28
  -6   2  -7    0.45    0.28
  -6   2  -7    0.68    0.43
   6  -2   7    0.46    0.22
   6   2   8   48.12    2.66
   6  -2   8   46.78    2.61
   6  -2   8   48.95    1.70
  -6   2  -8   52.39    2.92
   6   2   9   56.59    3.03
   6  -2   9   54.98    2.96
   6  -2   9   58.49    2.02
  -6   2  -9   55.06    3.06
   6   2  10  122.38    4.65
   6  -2  10  119.81    4.55
   6  -2  10  118.12    3.09
  -6   2 -10  123.32    4.76
   6   2  11    3.15    0.85
   6  -2  11    2.95    0.86
  -6   2 -11    2.57    0.72
  -6  -2 -11    2.35    0.61
   6  -2  11    2.61    0.54
   6   2  12  106.81    4.73
   6  -2  12  110.15    4.77
   6   2  12  108.60    2.45
  -6  -2 -12  102.46    3.90
  -6   2 -12  116.01    4.95
   6  -2  12  108.57    3.39
   6   2  13    8.47    1.42
   6  -2  13    7.71    1.40
   6   2  13    6.46    0.69
  -6  -2 -13    6.24    1.04
   6   2  14   82.87    4.51
   6  -2  14   74.16    4.26
   6   2  14   88.00    2.61
  -6  -2 -14   81.73    3.80
   6   2  15   14.91    2.08
   6  -2  15   14.41    2.01
   6   2  15   15.16    1.17
  -6  -2 -15   12.90    1.60
   6  -2  16   25.00    2.66
   6   2  16   19.09    2.38
   6   2  16   26.70    1.64
  -6  -2 -16   21.82    2.15
   6   2  17    3.97    1.22
   6  -2  17    5.01    1.32
  -6  -2 -17    2.92    0.91
  -6  -2 -17    4.29    1.08
   6  -2  18    2.70    1.08
   6   2  18    0.01    0.74
  -6  -2 -18    0.79    0.51
  -6  -2 -18    0.30    0.48
   6  -2  19   -0.37    0.64
   6   2  19   -0.44    0.93
  -6  -2 -19    0.04    0.54
  -6  -2 -19   -0.29    0.61
   6  -2  20    0.41    0.75
   6   2  20   -0.76    1.08
  -6  -2 -20    0.14    0.71
  -6  -2 -20   -0.86    0.85
   6  -2  21    4.41    1.58
   6   2  21    1.95    1.27
  -6  -2 -21    0.77    0.94
  -6  -2 -21    2.25    1.12
  -6  -2 -22    0.78    0.75
  -6  -2 -22    2.35    1.32
  -6  -2 -23    5.40    1.63
  -6  -2 -23    2.85    1.24
   6  -3 -21    0.57    0.69
   6  -3 -20   18.65    2.69
   6  -3 -19   -1.31    1.06
   6  -3 -18    6.57    1.52
   6  -3 -17    0.99    0.64
   6  -3 -16    8.41    1.60
   6  -3 -15    0.20    0.51
   6  -3 -14   13.93    1.28
   6  -3 -14   15.86    1.99
   6  -3 -14   13.84    0.81
   6  -3 -13    0.55    0.41
   6  -3 -13    0.69    0.43
   6  -3 -13    0.99    0.26
   6  -3 -12    5.23    0.87
   6  -3 -12    5.63    1.16
   6  -3 -11    5.00    0.84
   6  -3 -11    3.61    0.90
   6  -3 -10    1.72    0.59
   6  -3 -10    0.35    0.42
   6  -3  -9  189.13    4.92
   6  -3  -9  188.56    5.47
   6  -3  -8   29.53    1.96
   6  -3  -8   28.07    2.04
   6   3  -8   29.83    1.57
   6  -3  -7   -0.19    0.36
   6   3  -7   -0.25    0.40
   6   3  -7    0.02    0.25
   6  -3  -7   -0.13    0.31
   6  -3  -7    0.16    0.37
   6  -3  -6    1.59    0.55
   6   3  -6    1.49    0.43
   6  -3  -6    0.71    0.39
   6  -3  -5   12.86    1.32
   6   3  -5   14.44    1.22
   6  -3  -5   12.42    1.17
   6  -3  -5   10.94    1.21
   6   3  -4  575.78    7.65
   6   3  -4  566.91    5.43
   6  -3  -4  585.02    8.77
  -6   3   4  569.35    8.87
   6  -3  -4  577.70    8.98
   6   3  -4  587.69    8.21
   6  -3  -4  564.30    8.03
   6   3  -3    6.65    0.87
   6   3  -3    5.14    0.48
  -6   3   3    4.86    0.86
   6  -3  -3    5.38    0.86
   6  -3  -3    4.76    0.75
   6   3  -3    5.66    0.81
   6   3  -2   29.36    1.81
   6  -3  -2   26.52    1.58
   6   3  -2   28.23    1.66
   6   3  -2   27.18    0.98
   6  -3  -2   31.33    2.02
  -6   3   2   26.87    1.87
   6   3  -1    9.90    1.10
   6  -3  -1    8.79    0.91
   6   3  -1    8.00    0.87
  -6   3   1   10.41    1.17
   6   3  -1    9.40    0.55
   6  -3  -1    9.07    0.92
   6   3   0    0.56    0.39
  -6  -3   0    0.19    0.24
   6  -3   0    0.20    0.21
   6   3   0    0.22    0.20
  -6   3   0    0.95    0.46
  -6   3   0    0.63    0.38
   6  -3   0    0.64    0.40
   6   3   1   44.14    2.35
  -6   3  -1   44.85    2.07
   6   3   1   44.81    1.96
  -6  -3  -1   45.42    2.08
   6  -3   1   48.51    2.03
  -6  -3  -1   44.82    1.23
  -6   3  -1   42.10    2.31
   6  -3   1   45.88    2.21
   6   3   2   12.30    1.29
  -6   3  -2   11.87    1.08
   6   3   2   11.19    1.01
   6  -3   2   13.39    1.09
  -6  -3  -2   11.47    1.07
  -6  -3  -2   12.20    0.75
  -6   3  -2   11.02    1.19
   6  -3   2   10.01    1.07
   6   3   3    6.11    0.96
   6  -3   3    5.97    0.73
  -6  -3  -3    4.65    0.73
  -6   3  -3    5.65    0.80
   6   3   3    5.20    0.74
  -6  -3  -3    5.22    0.57
  -6   3  -3    5.65    0.92
   6  -3   3    5.62    0.83
  -6   3  -4   98.66    3.27
  -6  -3  -4   96.08    3.22
  -6   3  -4   92.08    3.53
  -6  -3  -4   93.11    2.58
   6  -3   4   96.04    3.45
  -6  -3  -5    0.36    0.39
  -6   3  -5   -0.20    0.25
  -6   3  -5   -0.37    0.41
  -6  -3  -6  237.22    5.41
  -6   3  -6  238.53    5.45
  -6   3  -6  233.65    5.92
   6  -3   6  235.09    3.99
   6   3   7    3.83    0.75
   6  -3   7    4.42    0.82
  -6  -3  -7    4.04    0.73
  -6   3  -7    4.33    0.83
  -6   3  -7    4.21    0.86
   6  -3   7    4.89    0.64
   6   3   8   33.73    2.26
   6  -3   8   29.89    2.11
   6  -3   8   31.67    1.58
   6   3   9    0.75    0.56
   6  -3   9    0.52    0.45
   6  -3   9    0.62    0.38
   6   3  10    3.89    0.91
   6  -3  10    6.10    1.13
   6  -3  10    4.87    0.71
   6  -3  11    4.56    1.01
   6   3  11    4.14    0.98
   6  -3  11    3.43    0.61
   6   3  12    3.88    0.95
   6  -3  12    4.59    1.10
   6  -3  12    4.97    0.80
   6   3  13    6.53    1.22
   6  -3  13    9.63    1.48
  -6  -3 -13    6.76    1.20
   6   3  14    4.04    1.07
   6  -3  14    2.94    0.97
  -6  -3 -14    2.84    0.76
   6  -3  15    1.40    0.80
   6   3  15    0.73    0.74
  -6  -3 -15    0.89    0.53
   6   3  16   32.91    3.17
   6  -3  16   36.67    3.29
  -6  -3 -16   35.86    2.88
   6  -3  17    2.03    0.89
   6   3  17   -0.08    0.84
  -6  -3 -17   -0.12    0.64
   6   3  18   18.17    2.58
   6  -3  18   15.82    2.44
  -6  -3 -18   14.88    2.04
   6   3  19    0.42    0.81
  -6  -3 -19    0.00    0.54
  -6  -3 -19    0.03    0.65
   6   3  20   33.60    3.70
   6  -3  20   36.80    3.87
  -6  -3 -20   35.86    3.22
  -6  -3 -20   31.44    3.11
   6   3  21    0.72    1.00
   6  -3  21    0.57    0.83
  -6  -3 -21   -0.62    0.69
  -6  -3 -21    1.26    0.89
  -6  -3 -22   17.06    2.42
  -6  -3 -22   15.41    2.37
   6  -4 -20    3.16    1.43
   6  -4 -19    1.06    1.00
   6  -4 -18    2.91    1.21
   6  -4 -17   23.05    2.76
   6  -4 -16    1.75    0.98
   6  -4 -15   -0.20    0.57
   6  -4 -15    0.78    0.59
   6  -4 -14   59.80    3.10
   6  -4 -14   53.42    3.68
   6  -4 -13    7.07    1.12
   6  -4 -13    7.01    1.33
   6  -4 -12  301.73    7.05
   6  -4 -12  297.04    8.03
   6  -4 -11    4.31    0.84
   6  -4 -11    2.81    0.87
   6  -4 -10    4.46    0.99
   6  -4 -10    2.83    0.78
   6  -4  -9    0.14    0.36
   6  -4  -9    0.45    0.51
   6  -4  -8    4.87    1.02
   6  -4  -8    3.97    0.90
   6   4  -7   16.35    1.60
   6  -4  -7   18.19    1.69
   6  -4  -7   17.02    1.57
   6  -4  -7   16.05    1.65
   6   4  -7   17.72    1.60
   6   4  -7   16.75    1.49
   6  -4  -6   94.28    3.47
   6  -4  -6   93.52    3.93
   6   4  -6   93.53    3.45
   6  -4  -6   86.65    3.44
   6   4  -6   91.52    2.87
   6   4  -6   97.52    3.56
   6  -4  -5    4.06    0.89
   6   4  -5    5.88    0.94
   6  -4  -5    5.13    0.80
   6   4  -5    5.62    0.70
   6   4  -4  209.32    5.35
   6  -4  -4  197.01    4.65
   6   4  -4  201.63    4.71
  -6   4   4  196.34    5.77
   6   4  -4  199.62    3.83
   6  -4  -4  202.08    5.73
   6   4  -3  117.46    4.07
   6  -4  -3  109.93    3.31
   6   4  -3  109.67    3.31
  -6   4   3  112.47    4.30
   6   4  -3  111.03    2.73
   6  -4  -3  112.27    4.28
  -6   4   2   37.10    2.45
   6   4  -2   36.84    1.52
   6   4  -2   34.79    1.79
   6  -4  -2   34.35    1.78
  -6   4   1    9.28    1.23
   6   4  -1    7.43    0.72
   6   4  -1    9.31    0.91
   6  -4  -1    9.17    0.88
  -6   4   0  207.80    5.73
   6   4   0  202.27    4.04
   6  -4   0  205.58    4.04
  -6  -4   0  195.58    4.31
  -6  -4  -1    0.16    0.18
  -6   4  -1    0.80    0.51
  -6  -4  -1    0.40    0.29
  -6   4  -1    0.32    0.28
   6  -4   1    0.26    0.22
   6   4   1   -0.16    0.23
  -6  -4  -2   20.84    1.18
  -6   4  -2   20.30    1.80
   6  -4   2   21.30    1.35
  -6   4  -2   20.57    1.41
  -6  -4  -2   20.98    1.43
   6   4   2   21.31    1.37
  -6   4  -3   76.04    3.52
  -6  -4  -3   81.65    2.48
  -6   4  -3   76.75    2.79
  -6  -4  -3  105.99    3.43
  -6   4  -4   49.70    2.89
  -6  -4  -4   52.77    2.17
  -6  -4  -4   52.08    2.39
  -6   4  -4   51.92    2.36
  -6  -4  -5    2.99    0.62
  -6   4  -5    4.29    0.95
  -6  -4  -5    2.30    0.60
  -6   4  -5    2.31    0.57
   6  -4   6   48.73    2.43
  -6  -4  -6   45.20    2.40
  -6   4  -6   44.83    2.42
  -6   4  -6   46.56    2.88
  -6  -4  -6   42.67    1.07
  -6  -4  -6   43.68    2.27
   6   4   7   39.01    2.33
   6  -4   7   39.29    2.30
  -6  -4  -7   31.73    2.10
  -6   4  -7   37.45    2.29
  -6   4  -7   32.62    2.47
  -6  -4  -7   33.77    2.13
   6  -4   7   35.52    1.93
   6   4   8   58.47    2.98
   6  -4   8   53.74    2.82
  -6   4  -8   57.77    3.40
  -6  -4  -8   52.12    2.77
   6  -4   8   55.28    2.48
   6   4   9    4.72    0.95
   6  -4   9    4.97    0.96
  -6   4  -9    5.13    1.12
   6  -4   9    3.19    0.67
   6   4  10   56.43    3.23
   6  -4  10   55.58    3.15
  -6   4 -10   56.72    3.53
   6  -4  10   55.13    2.58
   6   4  11   54.60    3.30
   6  -4  11   50.55    3.17
   6  -4  11   56.46    2.67
   6   4  12   21.89    2.22
   6  -4  12   18.50    2.01
   6   4  13    6.19    1.21
   6  -4  13    4.59    1.14
   6   4  14   51.06    3.68
   6  -4  14   46.46    3.45
   6  -4  15   16.14    2.17
   6   4  15   19.08    2.34
  -6  -4 -15   18.66    2.16
   6  -4  16   13.00    2.07
   6   4  16   10.84    1.90
  -6  -4 -16   12.01    1.83
   6   4  17   -0.15    0.62
   6  -4  17   -0.19    0.87
  -6  -4 -17   -0.39    0.69
   6   4  18   -0.23    0.67
   6  -4  18    0.74    0.93
  -6  -4 -18   -0.29    0.73
   6   4  19   -0.57    0.93
   6  -4  19    0.77    0.89
   6   4  20    0.64    0.82
   6  -4  20    2.50    1.16
   6  -4  21    2.96    1.12
  -6  -4 -21    1.58    0.99
  -6  -4 -21   -0.42    0.68
   6  -5 -19    0.52    0.84
   6  -5 -18   28.24    3.26
   6  -5 -17    5.61    1.45
   6  -5 -16   40.66    3.61
   6  -5 -15    0.35    0.63
   6  -5 -15   -0.67    0.90
   6  -5 -14    1.88    0.81
   6  -5 -14    0.49    0.55
   6  -5 -13    0.82    0.57
   6  -5 -13    2.12    0.83
   6  -5 -12    2.00    0.76
   6  -5 -12    1.07    0.53
   6  -5 -11   10.58    1.55
   6  -5 -11   10.39    1.60
   6  -5 -10    0.91    0.52
   6  -5 -10    1.19    0.69
   6  -5  -9    6.27    1.27
   6  -5  -9    5.81    1.13
   6   5  -9    7.08    1.14
   6   5  -9    6.55    0.99
   6  -5  -9    6.80    1.24
   6   5  -8   33.21    2.24
   6  -5  -8   26.46    2.34
   6   5  -8   30.46    2.03
   6  -5  -8   29.97    2.23
   6   5  -8   32.11    2.29
   6  -5  -7    0.99    0.50
   6   5  -7    0.89    0.48
   6  -5  -7    0.32    0.34
   6   5  -7    0.82    0.32
   6  -5  -7    0.45    0.39
   6  -5  -6    6.69    1.28
  -6  -5   6    6.07    0.99
   6   5  -6    5.75    0.86
   6  -5  -6    6.10    0.95
   6   5  -6    5.77    0.90
   6  -5  -6    6.93    0.96
   6  -5  -5    9.78    1.48
  -6  -5   5   13.48    1.46
   6   5  -5   10.21    1.05
   6  -5  -5   10.24    1.08
   6  -5  -5    9.78    1.12
   6   5  -5    9.31    1.05
   6   5  -5   10.73    1.13
   6  -5  -4   11.60    1.56
  -6  -5   4   10.29    1.27
  -6   5   4   11.99    1.65
   6   5  -4    9.42    0.98
   6   5  -4    9.81    1.04
   6   5  -4   12.44    1.21
   6  -5  -4   10.21    1.03
   6  -5  -4   10.08    1.00
   6  -5  -3    3.26    0.85
  -6  -5   3    4.91    0.92
   6   5  -3    4.32    0.66
   6  -5  -3    3.93    0.62
  -6   5   3    4.19    0.98
   6   5  -3    3.65    0.62
   6  -5  -2   18.11    1.23
   6   5  -2   17.35    1.19
  -6   5   2   14.40    1.72
   6   5  -2   16.33    1.24
   6  -5  -2   18.52    1.95
   6  -5  -1   14.38    1.71
  -6   5   1   11.55    1.52
   6   5  -1   13.43    1.13
   6   5  -1   12.12    0.96
   6  -5  -1   13.48    1.01
   6  -5   0    4.96    1.05
   6   5   0    4.11    0.57
   6  -5   0    3.59    0.53
  -6   5   0    3.67    0.89
  -6  -5  -1   25.07    1.46
  -6   5  -1   23.98    2.18
   6  -5   1   23.39    2.20
  -6  -5  -2    5.24    0.75
  -6   5  -2    3.28    0.84
  -6  -5  -2    3.37    0.60
  -6   5  -2    3.73    0.63
  -6   5  -3    0.28    0.42
  -6  -5  -3    0.19    0.31
  -6   5  -3    0.30    0.30
  -6  -5  -3    0.05    0.28
   6   5   4   61.34    2.48
   6  -5   4   61.36    2.41
  -6  -5  -4   60.69    2.58
  -6   5  -4   69.49    3.72
  -6   5  -4   62.85    2.59
  -6  -5  -4   57.40    2.50
   6  -5   5  141.16    3.85
  -6   5  -5  135.81    5.28
  -6  -5  -5  142.96    4.17
  -6  -5  -5  134.95    3.98
  -6   5  -5  139.20    4.02
   6  -5   6    0.86    0.39
  -6  -5  -6    2.06    0.61
  -6  -5  -6    1.24    0.36
  -6   5  -6    0.33    0.52
  -6   5  -6    0.35    0.41
   6   5   7   11.65    1.30
   6  -5   7   12.32    1.31
  -6  -5  -7   11.39    1.30
  -6   5  -7   12.47    1.37
  -6   5  -7   11.74    1.65
  -6  -5  -7   10.72    0.73
   6   5   8   38.23    2.43
   6  -5   8   41.28    2.46
  -6   5  -8   36.42    2.90
   6  -5   8   37.54    2.33
   6  -5   9   13.57    1.53
   6   5   9   13.04    1.50
  -6   5  -9   11.95    1.72
   6  -5  10    0.26    0.44
   6   5  10    0.24    0.42
  -6   5 -10    1.07    0.56
   6  -5  11    2.15    0.69
  -6   5 -11    0.31    0.53
   6  -5  12    0.57    0.45
   6   5  12    1.49    0.68
  -6   5 -12    0.77    0.70
   6   5  13    1.35    0.77
  -6   5 -13    1.47    0.95
   6  -5  13    0.34    0.63
   6   5  14   40.76    3.32
   6  -5  14   47.09    3.54
  -6   5 -14   41.53    3.58
   6   5  15    0.89    0.80
   6  -5  15    1.13    0.85
  -6   5 -15    0.93    0.87
   6   5  16   26.75    2.92
   6  -5  16   25.18    2.87
  -6  -5 -16   27.49    2.87
   6   5  17    3.43    1.22
   6  -5  17    4.55    1.33
  -6  -5 -17    2.89    1.04
   6   5  18   36.54    3.69
   6  -5  18   40.28    3.83
  -6  -5 -18   37.97    3.53
   6  -5  19    1.37    0.95
   6   5  19    0.66    0.72
  -6  -5 -19    1.11    0.88
   6   5  20   31.20    3.60
   6  -5  20   28.69    3.43
  -6  -5 -20   22.24    2.81
   6  -6 -17   13.25    3.06
   6  -6 -16   10.56    2.18
   6  -6 -15    5.17    1.29
   6   6 -15    4.06    1.13
   6  -6 -15    2.42    1.06
   6  -6 -14   33.89    2.99
   6   6 -14   28.45    2.64
   6  -6 -14   31.36    3.13
   6  -6 -13    0.78    0.93
   6   6 -13    0.87    0.65
   6  -6 -13   -0.88    0.82
   6  -6 -12    0.14    0.57
   6   6 -12    1.17    0.78
   6   6 -12    0.41    0.50
   6  -6 -12    1.72    0.92
   6  -6 -11    1.59    0.87
   6  -6 -11    0.76    0.47
   6   6 -11    0.66    0.39
   6   6 -11    1.54    0.66
   6  -6 -11    0.99    0.66
   6  -6 -10   30.18    2.81
   6  -6 -10   26.33    2.28
   6   6 -10   27.59    2.29
   6   6 -10   28.28    2.27
   6  -6 -10   29.50    2.75
   6  -6  -9    7.11    1.38
   6   6  -9    8.55    1.25
   6   6  -9    9.87    1.32
   6  -6  -9    8.55    1.27
   6  -6  -8    3.08    1.03
  -6  -6   8    1.66    0.69
   6   6  -8    2.43    0.72
   6  -6  -8    2.85    0.81
   6   6  -8    3.03    0.78
   6  -6  -7    6.76    1.40
  -6  -6   7    8.39    1.27
   6   6  -7    8.70    1.21
   6  -6  -7    7.76    1.06
   6  -6  -6    0.85    0.62
  -6  -6   6    1.57    0.61
   6   6  -6    0.87    0.47
   6  -6  -6    0.28    0.30
   6  -6  -5   61.13    3.86
  -6  -6   5   58.67    3.34
   6   6  -5   57.84    2.79
   6  -6  -5   58.82    2.40
   6   6  -5   57.00    2.33
   6   6  -4   47.18    2.02
   6  -6  -4   53.22    3.59
  -6  -6   4   52.76    3.19
  -6   6   4   45.17    3.33
   6   6  -4   47.35    2.47
   6  -6  -4   48.92    2.01
   6   6  -4   47.38    1.95
   6  -6  -3    2.34    0.95
  -6  -6   3    3.65    0.89
  -6   6   3    2.53    0.87
   6   6  -3    3.00    0.64
   6  -6  -3    3.24    0.49
   6  -6  -3    4.00    0.55
   6   6  -3    3.27    0.48
   6   6  -3    3.31    0.55
   6   6  -2  285.68    4.36
   6  -6  -2  290.96    4.09
   6  -6  -2  297.79    8.46
  -6  -6   2  313.69    7.86
   6   6  -2  310.16    6.13
  -6   6   2  305.21    8.46
   6   6  -2  291.32    4.13
   6  -6  -2  305.46    4.14
   6  -6  -1    6.59    1.36
  -6  -6   1    7.69    1.33
   6  -6  -1    5.89    0.58
   6   6  -1    6.63    0.96
  -6   6   1    5.11    1.17
  -6   6   0  124.77    5.39
   6  -6   0  129.51    5.59
   6  -6   1   31.28    1.24
  -6   6  -1   31.96    2.76
   6  -6   1   32.48    2.82
   6   6   2   38.28    1.63
   6  -6   2   39.91    1.50
  -6  -6  -2   44.07    2.27
  -6   6  -2   37.69    2.99
   6  -6   2   45.58    3.37
   6  -6   3    0.06    0.22
   6  -6   3    1.08    0.64
   6   6   3   -0.24    0.23
  -6  -6  -3   -0.30    0.43
  -6  -6  -3   -0.45    0.36
  -6   6  -3    0.17    0.52
   6   6   4   44.98    2.01
   6  -6   4   46.97    1.93
  -6   6  -4   44.43    2.01
  -6   6  -4   46.44    3.33
   6  -6   4   50.56    3.55
   6   6   5   19.25    1.43
   6  -6   5   19.21    1.35
  -6   6  -5   20.57    2.27
   6  -6   5   22.70    2.41
   6  -6   6    0.88    0.63
   6  -6   6    0.29    0.39
  -6   6  -6    0.93    0.71
   6  -6   7   16.21    2.05
   6   6   7   16.40    1.51
   6  -6   7   16.16    1.44
  -6   6  -7   15.12    1.99
   6  -6   8    0.94    0.70
   6   6   8    0.30    0.36
   6  -6   8    0.86    0.57
  -6   6  -8    1.51    0.83
   6  -6   9    0.83    0.76
   6   6   9    0.41    0.35
   6  -6   9    0.55    0.55
  -6   6  -9    1.91    1.01
   6   6  10   26.65    2.25
   6  -6  10   25.65    2.15
  -6   6 -10   25.00    2.72
   6  -6  10   23.66    2.56
   6  -6  11    5.07    1.26
  -6   6 -11    3.21    1.06
   6  -6  11    4.58    1.07
   6   6  11    3.65    1.01
   6  -6  12   10.68    1.80
   6   6  12   20.75    2.57
  -6   6 -12    8.60    1.71
   6  -6  12    9.95    1.50
   6  -6  13    0.51    0.60
  -6   6 -13    0.04    0.62
   6  -6  13    0.29    0.49
   6   6  13    0.51    0.55
   6  -6  14   14.21    2.10
  -6   6 -14   14.25    2.27
   6   6  14   14.78    2.04
   6  -6  14   15.69    2.06
   6  -6  15    9.20    1.67
   6  -6  15    9.49    1.72
   6   6  15    8.50    1.67
  -6   6 -15   11.61    2.10
   6   6  16    1.71    0.90
  -6  -6 -16    4.26    1.43
  -6   6 -17    2.70    0.86
  -6  -6 -17    1.50    0.97
  -6  -6 -18   32.67    3.52
   6  -7 -15   -0.39    0.87
   6  -7 -15   -0.39    0.87
   6  -7 -14    0.95    0.84
   6   7 -14    0.25    0.60
   6  -7 -14    0.42    0.79
   6  -7 -13    0.04    0.78
   6   7 -13   -0.52    0.60
   6  -7 -13    0.85    0.88
   6  -7 -12   -0.62    0.85
   6   7 -12    1.45    0.69
   6  -7 -12   -1.20    0.98
   6  -7 -11    4.16    1.25
   6   7 -11    4.29    1.04
   6  -7 -11    3.96    1.22
   6  -7 -10    7.42    1.80
   6   7 -10   11.08    1.56
   6  -7  -9   14.27    2.12
   6   7  -9   14.00    1.71
   6  -7  -8    7.66    1.61
  -6  -7   8    7.15    1.25
   6   7  -8    6.95    1.20
   6  -7  -7    3.26    1.18
  -6  -7   7    4.10    1.12
   6   7  -7    4.37    1.05
   6  -7  -6   12.73    1.93
  -6  -7   6   13.08    1.78
   6   7  -6   14.72    1.62
   6  -7  -5   10.24    1.77
  -6  -7   5    9.96    1.51
   6   7  -5   12.90    1.50
   6  -7  -4   17.93    2.31
  -6  -7   4   17.42    2.04
  -6   7   4   22.61    2.60
   6   7  -4   18.76    1.74
   6  -7  -3    8.11    1.61
  -6  -7   3    6.28    1.31
  -6   7   3    8.17    1.59
   6   7  -3    8.08    1.24
   6  -7  -2    9.26    1.68
  -6  -7   2    7.96    1.44
   6   7  -2    7.46    1.14
  -6   7   2    6.42    1.56
   6  -7  -1    0.32    0.67
  -6  -7   1   -0.46    0.49
  -6   7   1    0.26    0.48
   6  -7   0    5.39    1.37
  -6   7   0    4.43    1.17
   6  -7   1   -0.01    0.54
  -6   7  -1   -0.21    0.51
   6  -7   2    0.85    0.62
  -6   7  -2    0.87    0.78
   6  -7   3   41.43    3.50
  -6   7  -3   40.36    3.41
  -6   7  -4   33.84    3.10
   6  -7   4   33.43    3.14
   6  -7   5   13.98    2.06
  -6   7  -5   11.63    1.90
   6  -7   6    6.74    1.43
  -6   7  -6    7.15    1.54
   6  -7   7   12.22    1.93
  -6   7  -7   12.91    2.03
   6  -7   8   17.29    2.35
  -6   7  -8   15.15    2.28
   6  -7   9    0.23    0.58
  -6   7  -9   -0.33    0.64
   6  -7  10    1.03    0.83
  -6   7 -10    1.32    0.94
   6  -7  11    1.77    0.69
  -6   7 -11    0.39    0.83
   6  -7  12   10.11    1.76
  -6   7 -12    9.41    1.80
   6  -7  13   -0.45    0.69
  -6   7 -13    5.28    2.24
   6  -7  14   20.07    2.60
  -6   7 -14   18.36    2.71
  -6   7 -15    1.52    1.45
   6  -8 -14    5.82    1.70
   6  -8 -13   -2.96    1.22
   6  -8 -12   20.65    2.79
   6  -8 -12   18.94    2.67
   6  -8 -11    5.06    1.71
   6  -8 -11    8.77    1.93
   6  -8 -10    1.07    0.88
   6  -8  -9    1.92    1.14
   6  -8  -8    6.02    1.56
   6  -8  -7    1.57    0.99
   6  -8  -6   30.95    3.28
  -6  -8   6   34.80    3.07
   6  -8  -5    2.49    1.06
  -6  -8   5    0.29    0.56
   6  -8  -4   12.84    2.16
  -6  -8   4   14.55    2.08
   6  -8  -3    3.60    1.31
  -6  -8   3    3.59    1.15
  -6   8   3    7.77    1.94
   6   8  -3    3.21    0.91
   6  -8  -2   12.07    2.11
  -6   8   2   20.40    2.81
   6  -8  -1    2.54    1.03
  -6   8   1    3.65    1.39
   6  -8   0   42.04    3.78
  -6   8   0   44.03    3.82
   6  -8   1   -0.46    0.65
  -6   8  -1    0.29    0.71
   6  -8   2   38.36    3.62
  -6   8  -2   37.27    3.52
   6  -8   3    0.33    0.80
  -6   8  -3    3.22    1.49
   6  -8   4   20.46    2.65
  -6   8  -4   21.64    2.75
   6  -8   5    7.19    1.61
  -6   8  -5    5.01    1.40
   6  -8   6    2.07    1.01
  -6   8  -6    1.02    0.87
   6  -8   7    1.00    0.66
  -6   8  -7    2.95    1.11
   6  -8   8    0.42    0.80
  -6   8  -8   -0.02    0.86
   6  -8   9    8.81    1.88
  -6   8  -9   10.52    2.04
   6  -8  10   12.97    2.63
  -6   8 -10   11.43    2.19
   6  -8  11    3.57    1.12
  -6   8 -11    4.91    1.61
   6  -8  12    5.82    1.66
  -6   8 -12    3.42    1.16
   6  -8  13    0.30    1.00
   6  -9  -8   81.29    5.71
   6  -9  -7    0.26    0.70
   6  -9  -6    0.62    0.93
   6  -9  -5    2.20    1.16
   6  -9  -4   14.93    2.46
   6  -9  -3    9.50    2.15
   6  -9  -2    0.39    0.83
  -6   9   2    0.40    0.86
   6  -9  -1    1.60    0.93
  -6   9   1    4.46    1.59
   6  -9   0    0.62    0.79
  -6   9   0   -0.06    0.80
   6  -9   1    0.63    0.64
  -6   9  -1   -0.65    1.05
   6  -9   2   12.54    2.23
  -6   9  -2   12.70    2.30
   6  -9   3   12.02    2.33
  -6   9  -3    7.31    1.74
   6  -9   4   24.79    3.16
  -6   9  -4   27.11    3.30
   6  -9   5    1.58    1.06
  -6   9  -5    0.84    0.69
   6  -9   6   19.20    2.77
  -6   9  -6   20.47    2.96
   6  -9   7    7.82    1.89
  -6   9  -7    6.09    1.73
   6  -9   8    8.21    1.96
  -6   9  -8    9.71    2.10
   6  -9   9    1.08    0.80
   6  -9  10    1.84    1.20
  -7   0  22    0.12    0.60
   7   0 -22   -0.14    0.83
  -7   0  21    1.39    0.89
   7   0 -21   -1.18    1.09
  -7   0  20   -0.35    0.72
   7   0 -20   -0.16    0.64
  -7   0  19   27.28    2.91
   7   0 -19   27.78    3.16
  -7   0  18    0.08    0.66
   7   0 -18   -0.26    0.83
  -7   0  17   10.19    1.59
   7   0 -17    9.51    1.72
  -7   0  16   -0.14    0.61
   7   0 -16   -0.90    0.87
  -7   0  15  633.17   11.83
   7   0 -15  621.92   12.66
  -7   0  14   12.28    1.72
   7   0 -14   11.69    1.84
  -7   0  13   25.40    2.22
   7   0 -13   26.52    2.43
  -7   0  12   -0.06    0.40
   7   0 -12   -0.37    0.58
  -7   0  11    0.31    0.51
   7   0 -11    1.07    0.63
  -7   0  10    0.17    0.43
   7   0 -10    0.67    0.54
  -7   0   9  117.80    4.08
   7   0  -9  114.61    1.88
   7   0  -9  122.10    4.36
  -7   0   8   -0.46    0.41
   7   0  -8    0.12    0.32
  -7   0   7   11.16    1.18
  -7   0   7   13.12    1.28
   7   0  -7   11.56    1.23
  -7   0   6   -0.11    0.29
  -7   0   6    1.06    0.54
   7   0  -6    0.24    0.33
   7   0  -5    3.15    0.53
  -7   0   5    3.09    0.62
   7   0  -5    3.89    0.68
  -7   0   5    3.25    0.57
  -7   0   4   -0.22    0.33
   7   0  -4    0.25    0.27
   7   0  -4   -0.14    0.27
  -7   0   4   -0.28    0.29
   7   0  -3  181.19    3.31
  -7   0   3  175.67    3.92
  -7   0   3  174.46    3.58
   7   0  -3  172.11    3.64
  -7   0   2   -0.14    0.28
  -7   0   2    0.38    0.31
   7   0  -2    0.01    0.16
  -7   0   2   -0.21    0.20
  -7   0   1  593.21    8.06
   7   0  -1  583.70    5.33
   7   0  -1  588.38    6.36
  -7   0   1  572.48    5.31
  -7   0   1  574.89    5.56
  -7   0   0    0.77    0.46
   7   0   0    0.07    0.17
  -7   0   0   -0.08    0.21
  -7   0   0    0.02    0.18
  -7   0  -1    0.17    0.31
   7   0   1    0.34    0.22
  -7   0  -1   -0.01    0.18
  -7   0  -1    0.20    0.16
  -7   0  -2   -0.01    0.24
   7   0   2    0.99    0.25
  -7   0  -2   -0.06    0.18
  -7   0  -3  729.22    9.07
  -7   0  -4    0.03    0.26
  -7   0  -5   50.56    2.51
  -7   0  -6   -0.14    0.31
  -7   0  -6   -0.08    0.14
  -7   0  -7  384.11    4.55
  -7   0  -8    0.05    0.19
   7   0   9  274.04    6.72
  -7   0  -9  260.64    4.47
  -7   0  -9  281.96    6.40
   7   0  10    0.22    0.37
  -7   0 -10   -0.10    0.39
  -7   0 -10   -0.22    0.25
   7   0  11  432.62    9.25
  -7   0 -11  431.37    8.52
   7   0  12    4.88    1.53
  -7   0 -12   -0.51    0.56
   7   0  13   11.76    1.68
  -7   0 -13    9.57    1.14
  -7   0 -13   10.84    1.47
   7   0  14    0.52    0.64
  -7   0 -14    0.16    0.47
  -7   0 -14    0.08    0.36
   7   0  15   62.87    4.14
  -7   0 -15   55.91    3.55
  -7   0 -15   62.64    3.21
   7   0  16    0.09    0.48
  -7   0 -16   -0.46    0.52
  -7   0 -16   -0.39    0.51
   7   0  17    2.95    1.07
  -7   0 -17    3.57    1.09
  -7   0 -17    2.90    0.82
   7   0  18   -0.16    0.73
  -7   0 -18    0.09    0.61
  -7   0 -18    0.91    0.72
   7   0  19   -0.36    0.82
  -7   0 -19    1.11    0.64
  -7   0 -19    2.62    1.08
   7   0  20    0.22    0.99
  -7   0 -20   -0.56    0.77
  -7   0 -20    0.87    0.72
   7   0  21    3.26    1.00
  -7   0 -21    4.01    1.35
  -7   0 -22   -0.41    0.73
  -7   1  23    0.07    0.78
  -7  -1  22    0.87    0.77
  -7   1  22   -0.64    0.61
   7  -1 -22   -0.53    0.71
  -7   1  21   11.33    2.06
  -7  -1  21    9.42    1.89
   7  -1 -21    8.48    1.96
  -7   1  20    4.30    1.23
  -7  -1  20    4.56    1.25
   7  -1 -20    4.92    1.39
  -7  -1  19   13.85    2.05
  -7   1  19   13.00    1.99
   7  -1 -19   15.08    2.36
  -7   1  18   10.14    1.82
   7  -1 -18   10.40    1.87
  -7   1  17    1.82    0.75
   7  -1 -17    0.25    0.71
  -7   1  16    6.14    1.36
   7   1 -16    3.77    1.16
   7  -1 -16    5.49    1.28
  -7   1  15    3.27    0.99
   7  -1 -15    1.38    0.76
   7   1 -15    2.11    0.72
  -7   1  14    0.26    0.42
   7  -1 -14    1.34    0.91
   7   1 -14   -0.21    0.61
  -7   1  13    6.02    1.14
   7  -1 -13    7.83    1.35
   7   1 -13    7.15    1.38
  -7   1  12    1.87    0.77
   7   1 -12    2.60    0.87
   7  -1 -12    1.03    0.63
   7  -1 -11   26.38    1.10
  -7   1  11   28.44    2.23
   7  -1 -11   26.16    2.20
  -7  -1  11   25.75    1.25
   7   1 -11   25.73    2.27
   7  -1 -10   17.90    1.02
  -7   1  10   17.01    1.69
   7  -1 -10   18.52    1.79
  -7  -1  10   18.09    1.04
   7   1 -10   19.04    1.88
  -7   1   9  606.00    9.57
   7  -1  -9  605.11    6.21
   7  -1  -9  630.30    9.69
  -7  -1   9  597.92    6.05
   7   1  -8    7.58    0.50
  -7   1   8    8.07    1.12
   7  -1  -8    6.90    1.01
   7   1  -7   48.33    1.43
  -7   1   7   49.05    2.57
  -7   1   7   51.51    2.45
   7  -1  -7   50.52    2.50
  -7  -1   7   46.16    2.49
  -7   1   6   -0.05    0.28
  -7  -1   6   -0.05    0.32
   7  -1  -6    0.23    0.30
  -7   1   6    0.20    0.29
   7  -1  -5    3.06    0.72
  -7   1   5    5.90    0.90
   7  -1  -5    5.34    0.76
   7  -1  -5    4.43    0.69
  -7  -1   5    5.17    0.84
  -7   1   5    4.41    0.68
   7  -1  -4  121.80    3.96
   7  -1  -4  127.29    3.45
  -7   1   4  126.68    3.16
   7  -1  -4  125.12    3.22
  -7  -1   4  124.39    3.59
   7  -1  -3  275.47    5.75
   7   1  -3  285.21    3.32
   7  -1  -3  286.20    4.97
   7  -1  -3  289.45    5.19
  -7   1   3  278.92    4.32
   7  -1  -3  282.85    4.43
  -7  -1   3  288.63    5.20
  -7   1   3  278.25    3.18
   7  -1  -2  643.98    8.46
   7   1  -2  641.92    8.51
  -7  -1   2  644.80    8.70
  -7   1   2  642.56    8.68
  -7  -1   2  642.43    6.74
   7  -1  -2  645.44    7.55
  -7   1   2  635.02    7.09
   7   1  -2  642.37    4.13
   7  -1  -2  639.31    7.13
  -7   1   2  640.69    5.93
   7  -1  -2  634.88    6.04
  -7  -1   2  655.79    7.43
  -7   1   2  630.20    5.35
  -7  -1   1  117.92    3.61
   7  -1  -1  122.31    3.61
  -7   1   1  120.60    3.67
   7   1  -1  123.75    3.67
   7  -1  -1  125.01    3.09
   7  -1  -1  122.56    3.26
  -7  -1   1  119.99    2.73
  -7   1   1  117.18    2.99
   7  -1  -1  120.39    2.36
  -7   1   1  122.10    2.58
  -7  -1   0  256.84    5.24
   7  -1   0  251.18    5.09
   7   1   0  253.22    5.12
  -7   1   0  254.94    5.26
   7  -1   0  253.51    4.35
  -7  -1   0  251.06    2.13
  -7  -1   0  251.96    3.66
  -7   1   0  248.43    4.32
   7  -1   0  247.75    2.87
  -7   1   0  244.87    3.92
  -7  -1  -1  185.32    4.47
  -7   1  -1  185.65    4.48
   7  -1   1  185.59    4.31
   7   1   1  184.03    4.32
  -7  -1  -1  182.88    2.13
  -7   1  -1  180.17    3.73
  -7   1  -1  183.62    3.62
   7  -1   2  307.34    5.58
  -7  -1  -2  313.75    5.89
  -7   1  -2  309.75    5.84
   7   1   2  312.64    5.65
  -7   1  -2  309.66    5.00
  -7   1  -2  310.63    5.01
   7  -1   3  474.14    7.10
  -7   1  -3  491.60    7.46
  -7  -1  -3  483.06    7.41
  -7   1  -3  470.94    6.34
  -7   1  -4  114.15    3.66
  -7  -1  -4  113.68    3.66
   7  -1   4  109.41    3.50
  -7   1  -5    8.00    1.06
  -7  -1  -5    7.92    1.01
   7   1   5    5.68    0.33
  -7  -1  -6  105.04    3.72
  -7   1  -6  105.38    3.75
  -7   1  -6  105.17    3.55
  -7   1  -7    0.50    0.37
  -7   1  -7    1.33    0.27
  -7   1  -8    4.50    0.84
  -7   1  -8    4.31    0.54
   7   1   9   17.34    1.73
   7  -1   9   16.53    1.68
  -7   1  -9   16.04    1.08
  -7   1  -9   18.65    1.71
   7   1  10   14.35    1.67
   7  -1  10   15.01    1.66
  -7   1 -10   14.23    1.12
  -7   1 -10   15.15    1.64
   7   1  11  121.09    4.89
   7  -1  11  118.38    4.84
  -7  -1 -11  118.76    3.72
  -7   1 -11  119.18    4.65
  -7   1 -11  121.33    3.48
   7   1  12   42.16    3.01
   7  -1  12   42.40    3.02
  -7  -1 -12   40.99    2.31
  -7   1 -12   43.37    2.93
   7   1  13    7.75    1.44
   7  -1  13    5.83    1.24
  -7   1 -13    8.62    1.11
  -7   1 -13    9.22    1.61
  -7  -1 -13    9.84    1.16
   7   1  14   16.26    2.07
   7  -1  14   15.91    2.09
  -7   1 -14   14.03    1.87
  -7  -1 -14   17.28    1.67
  -7  -1 -14   16.75    1.89
  -7   1 -14   15.90    1.54
   7   1  15   67.96    4.32
   7  -1  15   67.50    4.32
  -7   1 -15   68.68    4.15
  -7  -1 -15   64.76    3.33
  -7  -1 -15   69.04    3.88
  -7   1 -15   91.27    3.92
   7   1  16    2.03    0.91
   7  -1  16    1.64    0.57
  -7   1 -16    2.84    1.04
  -7   1 -16    3.86    0.97
  -7  -1 -16    2.60    0.85
  -7  -1 -16    3.71    0.98
   7   1  17   44.41    3.79
   7  -1  17   44.77    3.80
  -7  -1 -17   37.67    2.80
  -7   1 -17   40.23    2.82
  -7  -1 -17   41.26    3.19
  -7   1 -17   45.58    3.61
   7   1  18   12.66    2.25
   7  -1  18   13.82    2.22
  -7  -1 -18   17.46    2.17
  -7   1 -18   18.12    2.38
  -7  -1 -18   16.79    2.02
   7   1  19   38.74    4.02
   7  -1  19   23.48    2.98
  -7   1 -19   20.58    2.62
  -7  -1 -19   24.23    2.52
  -7  -1 -19   25.78    2.77
   7  -1  20    5.45    1.56
   7   1  20    6.11    1.58
  -7  -1 -20    4.51    1.31
  -7  -1 -20    6.00    1.35
   7  -1  21    0.70    1.03
   7   1  21    1.23    0.71
  -7  -1 -21   -1.09    0.94
  -7  -1 -21    0.50    0.73
  -7  -1 -22    0.91    0.89
  -7  -1 -23    1.14    0.92
  -7   2  22   12.51    2.21
  -7   2  21    2.56    1.19
   7  -2 -21    4.37    1.36
  -7   2  20   -0.01    0.71
   7  -2 -20    0.16    0.85
  -7   2  19   18.38    2.49
   7  -2 -19   15.04    2.39
  -7   2  18    0.29    0.56
   7  -2 -18   -0.13    0.95
  -7   2  17   39.08    3.29
   7  -2 -17   41.57    3.51
  -7   2  16    0.58    0.66
   7  -2 -16    0.50    0.61
  -7   2  15   87.99    4.59
   7  -2 -15   90.93    4.81
  -7   2  14    1.72    0.68
   7  -2 -14    1.22    0.60
  -7  -2  14    2.32    0.54
   7  -2 -13    1.84    0.42
  -7   2  13    1.58    0.63
  -7  -2  13    2.95    0.68
   7  -2 -13    2.44    0.78
   7  -2 -12    1.38    0.43
  -7   2  12    0.86    0.55
  -7  -2  12    1.52    0.48
   7  -2 -12    1.93    0.76
   7  -2 -11  117.71    3.26
  -7   2  11  114.95    4.66
   7  -2 -11  124.81    4.75
  -7  -2  11  109.02    3.42
   7  -2 -10    0.09    0.25
  -7   2  10    0.96    0.62
   7  -2 -10    0.05    0.37
   7   2  -9    3.60    0.42
   7  -2  -9    2.94    0.57
   7  -2  -9    5.78    1.04
   7  -2  -8    6.25    0.83
   7   2  -8    7.13    0.65
   7  -2  -8    6.77    0.99
   7   2  -7   16.91    1.04
   7  -2  -7   16.85    1.46
   7   2  -6    8.11    0.77
   7   2  -6    6.78    1.06
   7  -2  -6    5.83    0.99
   7  -2  -6    9.37    1.12
   7  -2  -6    9.58    1.06
  -7  -2   6    7.54    1.10
   7   2  -5   97.92    2.71
   7  -2  -5   95.85    3.67
   7  -2  -5   95.87    3.50
   7  -2  -5   96.39    1.63
   7  -2  -5   94.18    3.04
  -7  -2   5   92.87    3.56
   7  -2  -4   36.99    2.21
   7   2  -4   37.78    1.74
   7  -2  -4   39.13    1.84
   7  -2  -4   40.50    1.24
   7   2  -3   42.53    1.91
   7  -2  -3   43.80    2.29
  -7   2   3   42.87    2.20
   7  -2  -3   41.07    1.75
   7  -2  -3   43.44    1.42
   7   2  -2  165.24    3.87
   7  -2  -2  159.31    4.20
   7   2  -2  160.06    4.24
  -7   2   2  154.91    4.10
   7  -2  -2  158.55    3.16
   7  -2  -2  160.65    2.97
   7  -2  -1   82.20    2.94
   7   2  -1   78.58    2.90
  -7   2   1   81.22    3.04
  -7  -2   1   80.82    3.03
  -7   2   1   75.62    2.81
   7  -2  -1   80.70    2.27
   7  -2  -1   79.81    2.04
   7   2   0  509.22    7.22
  -7  -2   0  528.25    7.59
   7  -2   0  498.52    7.12
  -7   2   0  521.11    7.61
   7  -2   0  511.21    7.22
  -7   2   0  514.67    7.34
   7  -2   0  503.79    4.53
   7  -2   0  536.87    6.22
  -7  -2  -1   24.90    1.66
  -7   2  -1   26.34    1.73
   7   2   1   27.12    1.67
   7  -2   1   27.31    1.66
  -7   2  -1   26.50    1.67
   7  -2   1   27.02    0.90
   7  -2   1   26.46    1.47
  -7  -2  -2    0.14    0.33
  -7   2  -2   -0.10    0.29
   7  -2   2    0.00    0.30
  -7   2  -2   -0.08    0.32
  -7  -2  -2    0.04    0.11
   7  -2   2    0.23    0.26
  -7  -2  -3   52.77    2.48
   7  -2   3   55.58    2.42
  -7   2  -3   53.40    2.49
  -7   2  -3   54.71    2.48
   7  -2   3   56.40    2.36
  -7  -2  -4   78.78    3.10
  -7   2  -4   80.27    3.10
   7  -2   4   77.62    2.96
  -7   2  -4   73.13    2.92
  -7   2  -5  138.66    4.23
  -7  -2  -5  138.65    4.18
  -7   2  -5  132.80    4.05
   7  -2   5  131.59    1.55
  -7   2  -5  138.59    4.32
  -7  -2  -6   41.42    2.37
  -7   2  -6   39.64    2.33
   7  -2   6   38.95    1.04
  -7   2  -6   42.69    2.50
   7  -2   7  174.84    2.57
  -7   2  -7  190.60    5.48
   7  -2   8   20.94    1.02
  -7   2  -8   23.09    1.98
   7   2   9  449.90    8.75
   7  -2   9  453.69    8.70
  -7   2  -9  485.04    9.36
   7   2  10    2.84    0.85
   7  -2  10    1.61    0.63
  -7   2 -10    2.64    0.82
   7   2  11   71.28    3.80
   7  -2  11   64.13    3.57
  -7  -2 -11   67.32    3.01
  -7   2 -11   71.19    3.84
   7   2  12   10.98    1.57
   7  -2  12   10.05    1.47
  -7   2 -12   10.83    1.59
  -7  -2 -12    8.47    1.15
   7   2  13   33.57    2.85
   7  -2  13   32.35    2.76
  -7  -2 -13   31.78    2.27
  -7   2 -13   33.16    2.84
   7   2  14    7.61    1.43
   7  -2  14    7.08    1.47
  -7  -2 -14    9.82    1.38
   7   2  15  101.16    5.30
   7  -2  15   90.05    4.98
   7   2  15   98.05    2.64
  -7  -2 -15   89.22    4.08
   7   2  16    2.35    1.00
   7  -2  16    0.79    0.62
  -7  -2 -16    0.94    0.54
   7  -2  17   23.50    2.73
   7   2  17   25.53    2.90
  -7  -2 -17   24.43    2.35
  -7  -2 -17   24.98    2.50
   7   2  18   37.41    3.71
   7  -2  18   40.16    3.76
  -7  -2 -18   37.33    3.02
  -7  -2 -18   40.92    3.28
   7  -2  19    5.85    1.61
   7   2  19    6.74    1.62
  -7  -2 -19    1.53    0.80
  -7  -2 -19    3.04    1.15
   7   2  20    5.61    1.65
   7  -2  20    2.10    1.04
  -7  -2 -20    2.76    1.05
  -7  -2 -20    3.25    1.11
   7  -2  21   17.64    2.86
   7   2  21   12.15    2.29
  -7  -2 -21   16.00    2.26
  -7  -2 -21   13.64    2.16
  -7  -2 -22   -0.10    0.88
  -7  -2 -22   -3.79    1.28
   7  -3 -21   12.32    2.58
   7  -3 -20    5.35    1.61
   7  -3 -19   22.88    2.89
   7  -3 -18    3.83    1.25
   7  -3 -17   -0.13    0.58
   7  -3 -16   51.63    3.84
   7  -3 -15   10.32    1.68
   7  -3 -14    0.60    0.30
   7  -3 -14    1.36    0.63
   7  -3 -13    9.08    1.08
   7  -3 -13    7.82    1.45
   7  -3 -12    1.23    0.47
   7  -3 -12    0.17    0.53
   7  -3 -11   40.24    2.28
   7  -3 -11   33.87    0.75
   7  -3 -11   39.46    2.74
   7  -3 -10  122.34    4.04
   7  -3 -10  122.32    4.63
   7  -3  -9  436.63    7.64
   7  -3  -9  452.12    8.53
   7   3  -8   -0.09    0.34
   7  -3  -8   -0.60    0.40
   7  -3  -8   -0.04    0.39
   7  -3  -7    9.51    1.30
   7   3  -7   11.15    1.45
   7   3  -7   10.21    0.98
   7  -3  -7   12.01    1.31
   7  -3  -7   10.26    1.22
   7   3  -6   32.95    2.25
   7  -3  -6   31.47    2.21
   7   3  -6   31.78    1.80
   7  -3  -6   32.93    2.02
   7  -3  -6   30.79    2.06
   7  -3  -5    7.69    1.05
   7   3  -5    8.19    0.96
   7  -3  -5    6.80    0.89
   7   3  -4   45.95    2.24
   7  -3  -4   46.02    2.45
  -7   3   4   47.90    2.65
   7   3  -4   45.61    1.43
   7  -3  -4   46.28    1.82
   7  -3  -4   50.03    2.24
   7   3  -3    0.54    0.37
   7  -3  -3    0.80    0.41
  -7   3   3    0.79    0.38
   7   3  -3    0.38    0.16
   7  -3  -3    0.50    0.33
   7   3  -2   23.62    1.67
   7   3  -2   22.88    1.62
   7  -3  -2   27.11    1.74
   7  -3  -2   25.69    1.90
  -7   3   2   25.78    1.92
   7   3  -2   23.13    0.70
   7  -3  -2   24.01    1.44
   7   3  -1   52.07    2.52
   7  -3  -1   49.41    2.28
   7   3  -1   46.01    2.20
  -7   3   1   48.65    2.38
  -7  -3   1   46.61    2.33
   7  -3  -1   52.11    2.64
  -7   3   1   49.10    2.58
   7  -3  -1   51.05    2.16
   7   3   0   10.70    1.18
  -7  -3   0    9.28    1.03
  -7   3   0    8.92    1.04
   7  -3   0    9.24    0.98
   7   3   0    8.99    0.98
   7  -3   0   10.23    1.18
  -7   3   0    9.77    1.17
   7  -3   0    8.41    0.93
   7   3   1   32.71    2.10
  -7  -3  -1   34.70    1.96
   7   3   1   31.70    1.78
   7  -3   1   34.75    1.85
  -7   3  -1   32.64    1.91
  -7  -3  -1   30.79    0.81
   7  -3   1   34.17    2.12
  -7   3  -1   29.56    2.00
   7  -3   1   32.28    1.84
  -7   3  -2   44.38    2.24
   7  -3   2   43.58    2.10
  -7  -3  -2   44.40    2.24
  -7  -3  -2   43.14    1.23
  -7   3  -2   41.00    2.38
   7  -3   2   42.44    2.19
  -7  -3  -3  274.79    5.68
  -7   3  -3  270.60    5.62
   7  -3   3  269.21    5.32
  -7  -3  -3  271.25    3.71
  -7   3  -3  268.82    6.12
   7  -3   3  280.66    5.77
  -7   3  -4   94.10    3.42
  -7  -3  -4   90.88    3.35
  -7   3  -4   86.92    3.54
  -7  -3  -4   89.69    2.43
  -7  -3  -5   17.18    1.50
  -7   3  -5   14.14    1.38
  -7   3  -5   15.75    1.54
   7  -3   5   14.32    0.89
  -7  -3  -6    1.95    0.58
  -7   3  -6    1.11    0.37
  -7   3  -6    1.96    0.61
   7  -3   6    2.14    0.39
  -7   3  -7   -0.44    0.56
   7  -3   7    0.66    0.27
   7  -3   8   10.06    1.29
   7   3   8    8.48    1.21
   7  -3   8    8.90    0.78
   7   3   9   43.51    2.76
   7  -3   9   43.92    2.75
   7  -3   9   42.18    1.76
   7   3  10    0.57    0.51
   7  -3  10    0.21    0.36
   7  -3  10    0.53    0.36
   7   3  11   20.51    2.08
   7  -3  11   18.86    1.96
   7  -3  11   19.02    1.34
   7   3  12    7.36    1.36
   7  -3  12    8.83    1.41
   7  -3  12    7.44    0.90
   7   3  13   10.96    1.71
   7  -3  13   10.29    1.63
  -7  -3 -13    8.27    1.30
   7   3  14    8.54    1.53
   7  -3  14    9.13    1.61
  -7  -3 -14    8.68    1.37
   7   3  15   37.76    3.29
   7  -3  15   38.05    3.27
  -7  -3 -15   38.89    2.89
   7  -3  16    3.51    1.08
   7   3  16    2.47    1.03
  -7  -3 -16    2.09    0.95
   7   3  17   17.11    2.42
   7  -3  17   20.04    2.64
  -7  -3 -17   15.16    1.97
   7  -3  18    2.08    1.04
   7   3  18    0.56    0.74
  -7  -3 -18    1.31    0.72
   7  -3  19   17.20    2.59
   7   3  19   14.66    2.51
  -7  -3 -19   16.15    2.17
  -7  -3 -19   16.89    2.26
   7  -3  20    0.34    1.07
   7   3  20    0.13    0.69
  -7  -3 -20    0.94    0.90
  -7  -3 -20    0.20    0.59
   7  -3  21   14.63    2.50
   7   3  21    9.76    2.06
  -7  -3 -21   13.59    2.22
  -7  -3 -21   11.32    1.99
  -7  -3 -22   -0.36    0.85
  -7  -3 -22    2.01    0.96
   7  -4 -20    1.69    1.06
   7  -4 -19   59.07    4.67
   7  -4 -18    5.35    1.46
   7  -4 -17   29.77    3.10
   7  -4 -16    0.59    0.71
   7  -4 -15  279.52    6.60
   7  -4 -15  272.00    8.63
   7  -4 -14   15.16    1.57
   7  -4 -14   13.73    1.91
   7  -4 -13    1.72    0.66
   7  -4 -13    1.14    0.78
   7  -4 -12   27.81    2.20
   7  -4 -12   30.80    2.63
   7  -4 -11    2.95    0.76
   7  -4 -11    4.46    1.06
   7  -4 -10    7.67    1.19
   7  -4 -10    5.65    1.15
   7  -4  -9   85.82    3.85
   7  -4  -9   89.81    3.99
   7  -4  -8    0.50    0.55
   7   4  -8    1.19    0.66
   7   4  -8    0.52    0.40
   7  -4  -8    0.50    0.44
   7  -4  -8    0.13    0.38
   7   4  -7    6.59    1.07
   7  -4  -7    5.18    0.95
   7   4  -7    6.05    1.00
   7   4  -7    4.13    0.77
   7  -4  -7    5.92    1.03
   7  -4  -7    5.51    0.99
   7  -4  -6    1.08    0.53
   7   4  -6    2.07    0.58
   7  -4  -6    1.05    0.54
   7   4  -6    2.20    0.66
   7   4  -6    1.67    0.42
   7  -4  -6    0.60    0.49
   7   4  -5   82.85    3.40
   7  -4  -5   78.39    3.27
   7   4  -5   79.65    2.42
   7  -4  -5   78.00    3.66
   7   4  -4   28.02    2.03
   7  -4  -4   27.47    1.85
   7   4  -4   27.94    1.34
  -7   4   4   25.35    2.17
   7  -4  -4   25.52    2.09
   7  -4  -3   17.99    1.45
   7   4  -3   18.56    1.03
  -7   4   3   19.25    1.86
   7  -4  -2    3.55    0.66
   7   4  -2    2.40    0.55
   7   4  -2    3.11    0.42
  -7   4   2    2.62    0.72
   7  -4  -1   24.57    1.58
   7   4  -1   22.45    1.52
  -7   4   1   26.04    2.09
   7  -4  -1   22.55    1.68
   7   4   0   23.33    1.50
  -7  -4   0   22.62    1.62
   7  -4   0   22.53    1.48
  -7   4   0   22.55    1.63
  -7   4   0   25.37    2.10
   7  -4   0   24.02    1.79
   7  -4   1   14.35    1.19
   7   4   1   12.18    1.10
  -7  -4  -1   14.28    1.31
  -7   4  -1   13.97    1.27
  -7   4  -1   14.74    1.58
  -7  -4  -2   66.16    2.75
  -7   4  -2   72.93    2.88
   7   4   2   71.04    2.68
   7  -4   2   72.83    2.70
  -7  -4  -2   72.92    2.00
  -7   4  -2   70.27    3.44
  -7   4  -3   15.38    1.36
  -7  -4  -3   15.62    1.38
  -7   4  -3   13.76    1.53
  -7  -4  -3   14.51    0.99
  -7   4  -4   56.74    2.67
  -7  -4  -4   62.26    2.79
  -7  -4  -4   61.71    2.24
  -7   4  -4   61.65    3.32
  -7   4  -5    0.14    0.29
  -7  -4  -5    0.34    0.33
  -7  -4  -5    0.34    0.13
  -7   4  -5    0.18    0.37
  -7  -4  -5    0.72    0.42
  -7   4  -6   24.45    1.90
  -7  -4  -6   22.16    1.78
  -7   4  -6   23.22    2.10
  -7  -4  -6   25.54    1.70
   7   4   7    9.87    1.24
   7  -4   7    9.54    1.19
  -7   4  -7    9.74    1.41
  -7  -4  -7    9.09    1.12
   7  -4   7    9.57    0.98
   7   4   8    2.43    0.72
   7  -4   8    3.09    0.73
  -7   4  -8    3.71    1.03
  -7  -4  -8    3.82    1.06
   7  -4   8    2.89    0.59
   7   4   9   38.02    2.61
   7  -4   9   37.85    2.57
  -7   4  -9   33.66    2.69
   7  -4   9   37.20    1.94
   7   4  10    2.47    0.76
   7  -4  10    2.81    0.77
  -7   4 -10    2.48    0.85
   7  -4  10    2.95    0.63
   7   4  11   82.88    4.18
   7  -4  11   83.11    4.12
  -7   4 -11   83.65    4.48
   7   4  12    3.43    0.92
   7  -4  12    2.21    0.78
   7   4  13    0.02    0.62
   7  -4  13    0.54    0.63
   7   4  14   -0.83    0.69
   7  -4  14   -0.50    0.82
   7   4  15    1.09    0.79
   7  -4  15    0.35    0.59
  -7  -4 -15    0.15    0.54
   7  -4  16   10.67    1.95
   7   4  16   10.74    1.95
  -7  -4 -16    9.40    1.62
   7  -4  17   22.65    2.77
   7   4  17   22.37    2.84
  -7  -4 -17   21.62    2.50
   7   4  18    5.50    1.57
   7  -4  18    5.09    1.54
  -7  -4 -18    3.45    1.11
   7  -4  19    2.82    1.23
   7   4  19    3.15    1.30
  -7  -4 -19    2.29    0.96
   7   4  20    4.22    1.35
   7  -4  20    0.58    0.77
  -7  -4 -20    3.57    1.26
  -7  -4 -21   16.28    2.49
  -7  -4 -21   13.89    2.30
   7  -5 -18   11.27    2.09
   7  -5 -17   28.81    3.14
   7  -5 -16    0.90    0.82
   7  -5 -15   -0.65    0.62
   7  -5 -15   -0.81    0.75
   7  -5 -14    0.37    0.45
   7  -5 -14    0.48    0.65
   7  -5 -13    0.23    0.48
   7  -5 -13   -0.55    0.75
   7  -5 -12    2.57    0.81
   7  -5 -12    2.77    0.87
   7   5 -11   27.91    2.57
   7  -5 -11   33.53    2.70
   7  -5 -11   27.74    2.53
   7  -5 -10   -0.05    0.43
   7  -5 -10   -0.34    0.44
   7   5 -10    0.05    0.43
   7   5 -10    0.06    0.45
   7  -5 -10    0.72    0.59
   7  -5  -9  206.02    6.62
   7  -5  -9  186.41    5.98
   7   5  -9  198.35    6.12
   7   5  -9  187.69    5.09
   7  -5  -9  201.68    6.36
   7  -5  -8    2.13    0.81
   7  -5  -8    3.49    0.92
   7   5  -8    1.97    0.60
   7   5  -8    2.78    0.67
   7  -5  -8    2.31    0.73
   7  -5  -7   28.22    2.06
   7   5  -7   29.30    2.15
   7  -5  -7   29.79    2.50
   7   5  -7   27.33    1.78
   7   5  -7   26.08    2.05
   7  -5  -7   28.85    2.15
   7  -5  -6  113.86    3.93
   7  -5  -6  120.04    4.99
   7   5  -6  120.43    4.10
   7   5  -6  113.88    3.47
   7  -5  -6  115.62    4.06
   7  -5  -5    8.83    1.43
   7   5  -5    8.26    0.91
   7  -5  -5    9.11    1.15
   7  -5  -5    8.95    1.07
   7   5  -5    9.23    1.12
   7  -5  -4    5.61    1.13
  -7   5   4    6.73    1.28
   7   5  -4    6.20    0.77
   7  -5  -4    6.18    0.87
   7  -5  -3    5.73    1.13
   7  -5  -3    5.31    0.81
   7   5  -3    5.24    0.77
  -7   5   3    5.47    1.13
   7   5  -3    7.45    0.83
   7  -5  -2   63.81    2.50
   7   5  -2   58.92    2.41
  -7   5   2   65.88    3.68
   7   5  -2   65.56    2.29
   7  -5  -2   59.83    3.54
   7   5  -1  257.20    4.89
   7  -5  -1  270.97    4.97
  -7   5   1  265.10    7.33
   7  -5  -1  263.18    7.40
  -7   5   0   45.36    3.04
   7   5   0   49.37    2.15
   7  -5   0   44.64    2.00
  -7   5  -1  437.72    9.42
   7   5   1  419.90    6.27
   7  -5   1  436.98    6.30
  -7  -5  -2    5.93    0.70
  -7   5  -2    7.02    1.22
  -7   5  -2    6.62    0.90
  -7  -5  -2    6.71    0.94
  -7  -5  -3   99.43    2.96
  -7   5  -3  102.28    4.58
  -7   5  -3   99.50    3.38
  -7  -5  -3   98.51    3.41
  -7  -5  -4   25.01    1.59
  -7   5  -4   24.22    2.28
  -7   5  -4   22.75    1.70
  -7  -5  -4   23.51    1.74
   7  -5   5   52.45    2.49
  -7   5  -5   48.44    3.24
  -7  -5  -5   52.89    2.45
  -7   5  -5   50.00    2.56
  -7  -5  -5   55.19    2.73
   7   5   6    0.02    0.28
   7  -5   6    0.26    0.43
  -7  -5  -6   -0.42    0.52
  -7  -5  -6   -0.14    0.19
  -7   5  -6    0.06    0.56
  -7  -5  -6   -0.26    0.44
  -7   5  -6    0.13    0.43
   7   5   7    1.41    0.53
   7  -5   7    2.27    0.68
  -7   5  -7    2.06    0.72
  -7  -5  -7    1.79    0.71
   7   5   8   14.69    1.59
   7  -5   8   17.73    1.70
  -7   5  -8   15.37    1.93
   7  -5   8   18.40    1.62
   7  -5   9    1.34    0.73
   7   5   9    2.08    0.68
  -7   5  -9    1.26    0.59
   7   5  10    2.50    0.80
   7  -5  10    2.50    0.79
  -7   5 -10    3.60    1.04
   7   5  11   17.35    1.99
   7  -5  11   15.95    1.84
  -7   5 -11   18.75    2.34
   7   5  12    0.39    0.54
   7  -5  12    0.45    0.67
  -7   5 -12   -0.90    0.68
   7  -5  13    2.25    0.96
   7   5  13    1.65    0.74
  -7   5 -13    3.49    1.22
   7   5  14    0.11    0.64
   7  -5  14    0.72    0.52
  -7   5 -14    0.33    0.80
   7  -5  15   16.30    2.18
   7   5  15   20.29    2.41
  -7   5 -15   22.09    2.75
   7   5  16    1.46    0.84
   7  -5  16    2.52    1.07
  -7   5 -16    2.20    1.18
  -7  -5 -16    2.23    0.90
   7  -5  17   13.98    2.29
   7   5  17    7.00    1.65
  -7   5 -17    8.42    1.85
  -7  -5 -17   12.32    2.02
   7   5  18   20.74    2.84
   7  -5  18   19.56    2.71
  -7   5 -18   17.57    2.63
  -7  -5 -18   16.38    2.32
   7  -5  19    0.22    0.82
   7   5  19    1.13    1.08
  -7  -5 -19   -1.05    0.95
   7   5  20   14.42    2.52
   7  -5  20   16.83    2.72
  -7  -5 -20   16.93    2.63
   7  -6 -17    4.19    1.45
   7   6 -16    0.27    0.58
   7  -6 -16    0.94    0.93
   7  -6 -15   63.01    4.02
   7   6 -15   51.20    3.56
   7  -6 -15   53.61    4.30
   7  -6 -14    0.67    0.70
   7   6 -14    1.21    0.65
   7  -6 -14    0.93    0.76
   7   6 -14    0.27    0.47
   7  -6 -14    0.97    0.75
   7  -6 -13    0.98    0.61
   7  -6 -13    4.15    1.12
   7   6 -13    4.80    1.24
   7   6 -13    2.39    0.70
   7  -6 -13    2.98    1.15
   7  -6 -12    4.04    1.05
   7   6 -12    4.40    1.15
   7  -6 -12    5.08    1.23
   7   6 -12    4.11    1.00
   7  -6 -12    3.78    1.19
   7  -6 -11    7.27    1.46
   7  -6 -11    6.55    1.27
   7   6 -11    9.06    1.48
   7   6 -11    8.64    1.33
   7  -6 -11    8.71    1.59
   7  -6 -10   -0.44    0.58
   7  -6 -10    0.93    0.53
   7   6 -10    1.23    0.76
   7   6 -10    1.24    0.52
   7  -6 -10   -0.27    0.60
   7  -6  -9    5.40    1.20
   7  -6  -9    5.92    1.09
   7   6  -9    5.82    1.04
   7   6  -9    5.30    0.96
   7  -6  -9    5.55    1.22
   7  -6  -8   44.40    3.37
   7   6  -8   41.63    2.49
   7  -6  -8   42.53    2.62
   7   6  -8   43.20    2.62
   7  -6  -7    0.45    0.61
   7   6  -7    0.24    0.37
   7  -6  -7    0.30    0.44
   7   6  -7   -0.26    0.36
   7  -6  -6   19.35    2.25
   7   6  -6   18.84    1.58
   7  -6  -6   17.20    1.49
   7  -6  -5   47.96    3.47
   7   6  -5   43.93    2.34
   7  -6  -5   43.28    2.21
   7  -6  -4   12.10    1.79
  -7   6   4   11.08    1.71
   7   6  -4   11.15    1.17
   7   6  -4    9.58    0.96
   7  -6  -4   10.46    1.04
   7  -6  -3   53.00    3.65
  -7   6   3   47.26    3.42
   7   6  -3   50.44    2.39
   7   6  -3   47.48    2.04
   7  -6  -3   49.77    2.11
   7  -6  -2    7.38    1.43
   7   6  -2    7.94    1.00
  -7   6   2    7.08    1.35
   7  -6  -2    7.97    0.86
   7   6  -2    7.33    0.79
   7  -6  -1    1.03    0.68
  -7   6   1    0.44    0.57
   7  -6  -1    0.96    0.32
   7   6  -1    0.47    0.27
   7  -6   0   11.13    1.75
  -7   6   0   10.54    1.63
  -7   6  -1  141.70    5.84
   7  -6   1  147.76    6.10
   7  -6   2    9.10    1.63
  -7  -6  -2    8.80    0.99
  -7   6  -2    9.35    1.57
   7   6   3   39.69    1.95
   7  -6   3   44.27    1.97
  -7   6  -3   45.54    3.34
   7  -6   3   48.81    3.55
   7  -6   4    6.26    1.40
   7  -6   4    8.10    0.93
  -7   6  -4    8.89    1.53
   7  -6   5    5.68    0.80
   7  -6   5    6.33    1.34
  -7   6  -5    3.85    1.09
   7  -6   6    0.69    0.37
   7   6   6    0.43    0.34
  -7   6  -6    0.23    0.66
   7   6   7   36.40    2.32
   7  -6   7   39.39    2.34
  -7   6  -7   37.87    3.23
   7   6   8    1.52    0.58
   7  -6   8    1.89    0.67
  -7   6  -8    2.08    0.91
   7   6   9    8.43    1.30
   7  -6   9    9.94    1.35
  -7   6  -9    8.05    1.62
   7  -6  10    6.78    1.31
   7   6  10    6.72    1.19
  -7   6 -10    6.42    1.40
   7  -6  11    1.90    0.91
   7   6  11    0.81    0.44
  -7   6 -11    0.76    0.59
  -7   6 -12   13.74    2.25
   7  -6  12   13.57    1.73
   7   6  12   15.47    1.99
   7   6  13   22.51    2.45
  -7   6 -13   20.66    2.71
   7  -6  13   19.15    2.19
   7  -6  14    0.33    0.81
  -7   6 -14    2.81    1.29
   7   6  14    0.98    0.75
   7  -6  14    1.13    0.71
   7  -6  15   17.22    2.31
   7   6  15   15.75    2.27
   7  -6  15   16.54    2.25
  -7   6 -15   12.63    2.34
   7  -6  16    2.52    1.08
   7   6  16   -0.23    0.96
  -7   6 -16    0.79    0.84
  -7  -6 -16   -0.51    0.59
  -7  -6 -17   88.43    5.58
  -7  -6 -18    3.84    1.33
   7  -7 -15    0.46    0.90
   7  -7 -15    1.66    0.76
   7  -7 -14    1.20    0.98
   7  -7 -14    0.59    0.75
   7  -7 -13    2.52    1.06
   7  -7 -13    1.28    0.99
   7  -7 -12    2.39    1.22
   7  -7 -12   -0.35    0.86
   7  -7 -11   10.90    1.85
   7  -7 -11    7.60    1.57
   7  -7 -10    2.72    1.08
   7   7 -10    1.30    0.61
   7  -7 -10    1.50    0.87
   7  -7  -9    4.20    1.25
   7   7  -9    4.97    1.08
   7  -7  -8   -0.38    0.61
   7   7  -8    1.11    0.54
   7  -7  -7   10.86    1.87
   7   7  -7   10.90    1.40
   7  -7  -6    1.46    0.81
   7   7  -6    1.41    0.68
   7  -7  -5    5.68    1.38
   7   7  -5    3.11    0.66
   7  -7  -4    5.48    1.32
  -7   7   4    6.80    1.55
   7   7  -4    8.06    1.14
   7  -7  -3    0.51    0.54
  -7   7   3    3.05    1.24
   7   7  -3    0.21    0.41
   7  -7  -2   24.39    2.72
  -7   7   2   24.86    2.74
   7  -7  -1    3.11    1.05
  -7   7   1    5.74    1.44
   7  -7   0    2.57    0.98
  -7   7   0    4.99    1.35
  -7   7  -1   27.97    2.92
   7  -7   1   23.34    2.68
   7  -7   2    0.90    0.65
  -7   7  -2    0.79    0.83
  -7   7  -3   56.39    4.08
   7  -7   3   56.35    4.15
   7  -7   4   10.96    1.87
  -7   7  -4   10.19    1.77
  -7   7  -5   90.74    5.22
   7  -7   5  102.40    5.60
   7  -7   6    1.99    1.00
  -7   7  -6   -0.05    0.60
   7  -7   7    4.20    1.25
  -7   7  -7    4.12    1.35
   7  -7   8    1.31    0.70
  -7   7  -8    1.81    0.93
  -7   7  -9   22.97    2.92
   7  -7   9   24.11    2.83
   7  -7  10   -0.04    0.77
  -7   7 -10    1.16    0.95
   7  -7  11   -0.13    0.71
  -7   7 -11   -0.46    0.87
   7  -7  12   -0.10    0.90
  -7   7 -12   -0.98    1.14
   7  -7  13    2.55    1.00
  -7   7 -13    3.29    1.38
   7  -7  14    2.23    1.13
  -7   7 -14    2.65    1.06
   7  -7  15   13.28    2.31
   7  -8 -14    1.60    0.93
   7  -8 -13    0.22    0.84
   7  -8 -12    0.12    0.73
   7  -8 -12    0.28    1.02
   7  -8 -11   -1.55    1.01
   7  -8 -11    1.28    0.99
   7  -8 -10    0.49    0.99
   7  -8 -10    0.19    0.79
   7  -8  -9    3.24    1.35
   7  -8  -8   24.68    3.03
   7  -8  -7    4.81    1.37
   7  -8  -6    4.19    1.28
   7  -8  -5   33.01    3.44
   7  -8  -4    1.86    0.95
   7  -8  -3   35.26    3.53
  -7   8   3   45.93    4.02
   7  -8  -2   -0.31    0.73
  -7   8   2    1.25    1.01
   7  -8  -1   21.93    2.79
  -7   8   1   25.91    3.03
   7  -8   0   18.35    2.54
  -7   8   0   16.65    2.44
   7  -8   1    0.81    1.41
  -7   8  -1    1.13    0.75
   7  -8   2   -0.31    0.67
  -7   8  -2    1.52    0.94
   7  -8   3    7.57    1.84
  -7   8  -3    7.45    1.69
   7  -8   4    5.78    1.50
  -7   8  -4    6.14    1.65
   7  -8   5    7.67    1.92
  -7   8  -5    4.93    1.59
   7  -8   6    1.33    0.99
  -7   8  -6    2.33    1.16
   7  -8   7    0.33    0.66
  -7   8  -7    0.63    0.84
   7  -8   8   -0.39    1.01
  -7   8  -8    0.48    0.72
   7  -8   9   16.45    2.53
  -7   8  -9   14.04    2.40
   7  -8  10    2.59    1.32
  -7   8 -10    2.06    1.09
   7  -8  11   14.30    2.44
  -7   8 -11   13.63    2.41
   7  -8  12    2.13    1.07
   7  -8  13    0.06    0.88
   7  -9  -7    2.80    1.31
   7  -9  -6    0.59    0.86
   7  -9  -5    6.13    1.67
   7  -9  -4    4.38    1.76
   7  -9  -3    0.24    0.72
   7  -9  -2    1.53    1.06
  -7   9   2    1.65    1.16
   7  -9  -1   23.75    3.17
  -7   9   1   26.87    3.34
   7  -9   0   -1.41    1.03
  -7   9   0    0.61    0.82
   7  -9   1   36.33    3.83
  -7   9  -1   32.64    3.63
   7  -9   2    0.35    0.93
  -7   9  -2    1.37    0.97
   7  -9   3    5.82    1.55
  -7   9  -3    3.13    1.31
   7  -9   4    2.81    1.23
  -7   9  -4    4.33    1.34
   7  -9   5    4.45    1.49
  -7   9  -5    7.00    1.72
   7  -9   6   -0.34    1.22
  -7   9  -6    0.10    0.73
   7  -9   7   24.00    3.31
   7  -9   8    2.12    1.12
  -8   0  22   12.15    2.14
  -8   0  21    0.12    0.73
   8   0 -21    0.15    0.76
  -8   0  20   13.74    2.26
   8   0 -20   10.07    2.02
  -8   0  19   -0.19    0.63
   8   0 -19    0.55    0.68
  -8   0  18    7.99    1.59
   8   0 -18    7.64    1.73
  -8   0  17    0.61    0.60
   8   0 -17   -0.27    0.73
  -8   0  16    8.84    1.55
   8   0 -16    9.83    1.80
  -8   0  15    0.44    0.59
   8   0 -15   -0.62    0.70
  -8   0  14  147.46    5.70
   8   0 -14  147.44    6.06
  -8   0  13    0.40    0.40
   8   0 -13   -0.46    0.67
  -8   0  12   12.10    1.56
   8   0 -12    9.54    1.46
  -8   0  11   -0.20    0.34
   8   0 -11    0.07    0.49
  -8   0  10   44.23    2.71
   8   0 -10   48.70    1.20
   8   0 -10   48.27    2.98
  -8   0   9   -0.05    0.41
   8   0  -9    0.74    0.56
  -8   0   8  484.27    8.28
   8   0  -8  504.92    8.66
  -8   0   7    0.24    0.38
   8   0  -7    0.11    0.31
  -8   0   7    0.28    0.29
   8   0  -6   54.99    2.29
  -8   0   6   51.46    2.53
  -8   0   6   60.68    2.62
   8   0  -6   56.88    2.64
  -8   0   5   -0.10    0.27
   8   0  -5    0.04    0.25
   8   0  -5   -0.29    0.31
  -8   0   5    0.25    0.36
   8   0  -4  134.81    3.19
  -8   0   4  124.17    3.64
  -8   0   4  134.98    3.48
   8   0  -4  131.57    3.56
  -8   0   3   -0.04    0.26
   8   0  -3    1.41    0.33
  -8   0   3    0.00    0.20
  -8   0   2  527.77    8.38
  -8   0   2  520.38    6.83
   8   0  -2  513.68    5.50
  -8   0   2  523.08    6.01
  -8   0   1    0.42    0.27
   8   0  -1    0.00    0.17
  -8   0   1   -0.04    0.19
   8   0  -1    0.02    0.22
  -8   0   1    0.12    0.18
  -8   0   0   26.67    1.82
  -8   0   0   25.03    1.18
   8   0   0   25.38    1.36
  -8   0   0   24.35    1.12
  -8   0  -1   -0.34    0.39
   8   0   1    0.21    0.26
  -8   0  -1    0.13    0.16
  -8   0  -1   -0.13    0.18
  -8   0  -2  101.18    3.58
  -8   0  -2   99.34    2.49
   8   0   2   99.18    2.50
  -8   0  -3    0.30    0.36
  -8   0  -3    0.18    0.25
  -8   0  -4 1763.22   15.25
  -8   0  -5   -0.06    0.40
  -8   0  -6  105.37    2.06
  -8   0  -7   -0.13    0.18
  -8   0  -8  194.51    3.43
  -8   0  -9    0.07    0.36
  -8   0  -9   -0.07    0.24
   8   0  10  142.44    5.24
  -8   0 -10  138.35    4.81
  -8   0 -10  139.43    3.45
   8   0  11   -0.34    0.51
  -8   0 -11   -0.29    0.36
   8   0  12   33.59    2.76
  -8   0 -12   36.86    2.67
   8   0  13   -0.26    0.66
  -8   0 -13    0.24    0.37
  -8   0 -13    0.36    0.64
   8   0  14   19.64    2.35
  -8   0 -14   21.73    1.77
  -8   0 -14   19.56    2.13
   8   0  15   -0.60    0.49
  -8   0 -15   -0.70    0.67
  -8   0 -15    0.63    0.61
   8   0  16   -0.48    0.54
  -8   0 -16    1.23    0.76
  -8   0 -16   -0.40    0.61
   8   0  17    0.71    0.73
  -8   0 -17    0.35    0.54
  -8   0 -17    0.57    0.50
   8   0  18    1.58    1.08
  -8   0 -18   -0.16    0.86
  -8   0 -18    2.04    0.83
   8   0  19    1.43    1.00
  -8   0 -19   -1.53    0.95
  -8   0 -19    1.54    0.86
   8   0  20    3.48    1.42
  -8   0 -20   11.56    1.95
   8   0  21   -1.21    0.96
  -8   0 -21   -0.22    0.76
  -8   0 -22    2.48    1.12
  -8   1  22   42.51    4.08
  -8  -1  22   46.08    4.20
  -8  -1  21   -0.59    0.76
  -8   1  21   -0.15    0.66
   8  -1 -21   -0.37    0.97
  -8  -1  20    0.75    0.65
  -8   1  20    2.56    1.12
   8  -1 -20    4.92    1.57
  -8   1  19    0.79    0.90
  -8  -1  19   -0.06    0.69
   8  -1 -19   -0.29    0.95
  -8  -1  18    0.78    0.53
  -8   1  18   -0.76    0.74
   8  -1 -18    0.35    0.83
  -8  -1  17    4.33    1.14
  -8   1  17    4.10    1.07
   8  -1 -17    3.36    1.20
  -8   1  16    7.61    1.43
   8  -1 -16    7.89    1.52
  -8   1  15    3.50    1.00
   8  -1 -15    6.31    1.37
  -8   1  14   26.83    2.46
   8  -1 -14   28.02    2.65
  -8   1  13    0.66    0.42
   8  -1 -13   -0.12    0.45
   8  -1 -12  226.60    2.99
  -8   1  12  214.83    6.49
   8  -1 -12  238.44    7.05
   8  -1 -11    2.02    0.37
  -8   1  11    2.03    0.75
   8  -1 -11    3.06    0.86
  -8  -1  11    1.88    0.35
   8  -1 -10   83.49    2.35
  -8   1  10   82.51    3.79
   8  -1 -10   87.00    3.90
  -8  -1  10   81.29    2.15
   8   1  -9   75.29    1.57
  -8   1   9   80.20    3.63
   8  -1  -9   75.25    2.39
   8  -1  -9   76.15    3.47
   8   1  -8    1.92    0.34
   8  -1  -8    3.09    0.73
  -8   1   8    2.33    0.68
   8  -1  -8    2.79    0.72
   8  -1  -7   46.08    2.44
  -8   1   7   46.26    2.59
  -8   1   7   45.82    2.35
   8  -1  -7   45.76    2.45
   8  -1  -6   62.44    3.22
   8   1  -6   59.97    3.16
  -8   1   6   56.50    2.81
  -8   1   6   63.19    2.62
  -8  -1   6   65.26    2.89
   8  -1  -6   59.05    2.62
   8   1  -5   32.76    2.25
   8  -1  -5   31.00    2.20
  -8   1   5   28.50    1.90
  -8   1   5   32.83    1.78
   8  -1  -5   31.89    1.81
  -8  -1   5   33.28    2.03
   8  -1  -4    1.60    0.56
   8   1  -4    1.39    0.29
  -8  -1   4    2.29    0.58
   8  -1  -4    2.47    0.53
   8  -1  -4    2.87    0.62
   8  -1  -4    1.68    0.42
  -8  -1   4    1.47    0.46
  -8   1   4    1.72    0.45
   8  -1  -3   17.71    1.58
  -8  -1   3   16.50    1.23
   8  -1  -3   20.34    1.49
   8   1  -3   19.45    0.90
   8  -1  -3   19.01    1.34
  -8   1   3   21.34    1.28
  -8   1   3   20.16    0.95
   8  -1  -3   19.98    1.24
  -8  -1   3   20.03    1.45
   8  -1  -2  284.71    6.01
  -8   1   2  284.84    6.19
  -8  -1   2  285.26    6.17
  -8  -1   2  278.55    4.71
   8   1  -2  279.85    2.90
   8  -1  -2  287.82    5.30
  -8   1   2  286.15    4.97
   8  -1  -2  284.40    4.98
  -8  -1   2  283.57    5.07
  -8   1   2  284.02    4.09
   8  -1  -2  279.01    4.24
  -8   1   2  280.62    3.85
   8  -1  -1   14.51    1.37
  -8   1   1   16.45    1.47
  -8  -1   1   12.56    1.28
   8  -1  -1   14.28    1.11
   8  -1  -1   13.45    1.13
  -8   1   1   16.59    1.20
  -8  -1   1   14.48    1.02
  -8   1   1   13.67    0.93
   8  -1  -1   14.17    0.86
   8  -1   0    0.93    0.42
  -8   1   0    0.46    0.39
  -8  -1   0    1.17    0.42
   8  -1   0    0.60    0.29
  -8  -1   0    0.45    0.15
   8  -1   0    0.55    0.28
  -8  -1   0    0.45    0.24
  -8   1   0    0.75    0.37
  -8   1   0    0.49    0.28
  -8   1  -1    1.49    0.52
  -8  -1  -1    1.02    0.46
   8  -1   1    0.43    0.31
  -8   1  -1    1.52    0.43
  -8  -1  -1    1.03    0.21
  -8   1  -1    0.54    0.30
  -8   1  -2  120.38    3.91
  -8  -1  -2  114.50    3.84
   8  -1   2  114.78    3.65
  -8   1  -2  115.48    3.20
  -8  -1  -2  117.48    2.14
  -8   1  -2  117.92    3.25
   8  -1   3   84.83    3.21
  -8   1  -3   90.40    3.42
  -8  -1  -3   92.11    3.49
  -8   1  -3   87.23    2.84
   8   1   4  140.25    4.18
  -8   1  -4  140.25    4.36
  -8  -1  -4  141.25    4.39
   8  -1   4  142.83    4.22
  -8   1  -4  141.76    3.75
   8  -1   5    7.79    1.05
   8   1   5    6.25    0.90
  -8   1  -5    7.55    1.07
  -8  -1  -5    9.00    1.17
   8   1   5    6.94    0.43
  -8   1  -5    6.85    0.94
   8   1   6    0.82    0.16
  -8   1  -6    0.35    0.36
  -8   1  -7   51.51    2.70
  -8   1  -8   34.95    2.33
  -8   1  -9   25.78    2.09
  -8   1  -9   25.38    1.27
   8   1  10   61.15    3.45
   8  -1  10   67.72    3.62
  -8   1 -10   63.49    2.21
  -8   1 -10   65.18    3.41
   8  -1  11   16.49    1.88
   8   1  11   14.36    1.77
  -8   1 -11   11.23    1.51
  -8  -1 -11   15.69    1.37
  -8   1 -11   14.61    1.17
   8   1  12    1.17    0.66
   8  -1  12    2.12    0.85
  -8   1 -12    0.72    0.57
  -8  -1 -12    0.47    0.35
   8   1  13    6.35    1.26
   8  -1  13    4.58    1.07
  -8   1 -13    4.98    1.15
  -8  -1 -13    5.95    0.95
   8   1  14   64.27    4.15
   8  -1  14   67.01    4.20
  -8  -1 -14   81.69    3.59
  -8  -1 -14   69.92    3.89
  -8   1 -14   67.49    3.03
  -8   1 -14   64.89    3.97
   8   1  15    7.89    1.55
   8  -1  15    8.80    1.64
  -8   1 -15    9.21    1.58
  -8   1 -15    6.79    1.01
  -8  -1 -15    7.56    1.17
  -8  -1 -15    8.00    1.41
   8   1  16   21.47    2.63
   8  -1  16   21.73    2.63
  -8  -1 -16   24.35    2.17
  -8  -1 -16   25.69    2.52
  -8   1 -16   26.34    2.13
  -8   1 -16   24.90    2.69
   8   1  17    7.82    1.65
   8  -1  17    8.36    1.71
  -8  -1 -17    8.27    1.39
  -8   1 -17    8.04    1.65
  -8   1 -17    7.21    1.27
  -8  -1 -17    7.95    1.51
   8   1  18   18.22    2.53
   8  -1  18   17.95    2.60
  -8  -1 -18   19.23    2.14
  -8  -1 -18   22.13    2.52
  -8   1 -18   25.28    2.89
   8   1  19    0.46    0.69
   8  -1  19   -0.53    1.05
  -8  -1 -19   -0.07    0.65
  -8  -1 -19    2.23    0.82
  -8   1 -19    1.69    0.94
   8   1  20    4.58    1.51
   8  -1  20    4.12    1.49
  -8  -1 -20    4.16    1.24
  -8  -1 -20    3.40    1.09
   8   1  21    2.84    1.31
   8  -1  21    4.21    1.46
  -8  -1 -21    4.22    1.24
  -8  -1 -22    9.99    1.92
  -8   2  21    0.68    1.05
   8  -2 -21    2.68    1.42
  -8   2  20   36.73    3.54
   8  -2 -20   36.22    3.72
  -8   2  19    1.35    1.15
   8  -2 -19    1.20    0.76
  -8   2  18   43.13    3.64
   8  -2 -18   39.29    3.69
  -8   2  17    8.08    1.55
   8  -2 -17    7.51    1.60
  -8   2  16    0.05    0.60
   8  -2 -16    0.86    0.67
  -8   2  15    2.58    0.94
   8  -2 -15    2.37    0.99
   8  -2 -14   18.71    1.13
  -8   2  14   16.02    1.99
   8  -2 -14   15.27    1.95
   8  -2 -13    5.21    0.65
  -8   2  13    7.04    1.36
  -8  -2  13    4.97    0.78
   8  -2 -13    5.62    1.21
   8  -2 -12   44.56    2.00
  -8   2  12   40.45    2.98
  -8  -2  12   41.15    2.09
   8  -2 -12   43.59    3.02
   8  -2 -11    3.92    0.64
  -8   2  11    3.14    0.85
  -8  -2  11    4.25    0.74
   8  -2 -11    3.52    0.83
   8  -2 -10   13.26    1.19
   8  -2 -10   13.46    1.56
   8  -2  -9   -0.14    0.29
   8   2  -9   -0.06    0.21
   8  -2  -9    0.89    0.64
   8  -2  -8    1.16    0.42
   8   2  -8    5.57    0.67
   8  -2  -8    2.45    0.66
   8  -2  -7    7.43    1.20
   8   2  -7    8.61    1.27
   8   2  -7    9.82    0.85
   8  -2  -7   10.01    1.17
   8  -2  -6    1.80    0.62
   8   2  -6    1.36    0.55
   8   2  -6    1.14    0.40
   8  -2  -6    0.97    0.42
   8   2  -5   67.81    2.37
   8  -2  -5   68.28    3.24
   8   2  -5   68.21    3.24
   8  -2  -5   67.42    3.04
   8  -2  -5   74.63    2.76
  -8  -2   5   66.85    3.10
   8   2  -4   32.38    1.72
   8  -2  -4   31.79    2.16
   8  -2  -4   33.09    2.06
   8  -2  -4   32.56    1.72
  -8  -2   4   32.11    2.07
   8  -2  -3    6.59    0.99
  -8   2   3    5.52    0.85
   8   2  -3    6.36    0.36
   8  -2  -3    6.64    0.91
   8  -2  -3    9.27    0.87
   8  -2  -2  337.88    6.54
   8  -2  -2  338.04    6.42
  -8   2   2  337.55    6.22
   8  -2  -2  330.24    4.64
  -8  -2   1  100.17    3.59
   8  -2  -1  102.83    3.53
  -8   2   1  100.38    3.64
  -8   2   1   99.83    3.35
   8  -2  -1   98.22    2.29
  -8  -2   0   19.09    1.57
   8  -2   0   18.15    1.47
  -8   2   0   18.74    1.55
  -8   2   0   18.56    1.48
   8  -2   0   19.42    0.90
  -8   2  -1   41.31    2.30
  -8  -2  -1   41.90    2.30
   8  -2   1   42.32    2.21
  -8  -2  -1   42.20    1.43
  -8   2  -1   44.54    2.25
   8  -2   1   42.36    1.11
   8  -2   2   13.22    1.26
  -8   2  -2   12.39    1.29
  -8  -2  -2   13.72    1.31
  -8   2  -2   12.96    1.25
  -8  -2  -2   12.48    0.69
  -8  -2  -3    2.13    0.61
  -8   2  -3    2.07    0.61
   8  -2   3    1.34    0.45
  -8   2  -4   24.23    1.84
  -8  -2  -4   25.13    1.87
   8   2   4   22.71    1.71
   8  -2   4   22.12    1.67
  -8   2  -4   24.37    1.75
  -8   2  -4   23.90    1.81
   8   2   5   30.86    2.06
  -8   2  -5   30.31    2.10
  -8  -2  -5   29.22    2.04
  -8   2  -5   31.79    2.06
  -8   2  -5   33.04    2.20
  -8   2  -6  181.23    5.02
  -8   2  -6  189.64    5.44
  -8   2  -7   69.43    3.41
  -8   2  -8  239.36    6.56
  -8   2  -9   35.64    2.64
   8   2  10   34.51    2.61
   8  -2  10   38.67    2.75
  -8   2 -10   37.18    2.78
   8   2  11    5.84    1.17
   8  -2  11    5.18    1.10
  -8   2 -11    6.59    1.24
   8   2  12   81.89    4.34
   8  -2  12   82.80    4.35
  -8  -2 -12   80.40    3.43
  -8   2 -12   85.59    4.50
   8   2  13    5.07    1.22
   8  -2  13    5.53    1.30
  -8  -2 -13    6.29    1.05
  -8   2 -13    4.66    1.14
   8   2  14    0.22    0.64
   8  -2  14   -0.22    0.50
  -8  -2 -14    1.23    0.63
  -8   2 -14    0.04    0.55
   8   2  15   -0.29    0.65
   8  -2  15    0.47    0.85
  -8  -2 -15    0.21    0.39
   8   2  16    4.40    1.38
   8  -2  16    5.14    1.43
  -8  -2 -16    3.70    0.98
   8   2  17    7.12    1.60
   8  -2  17   10.75    1.94
  -8  -2 -17    9.92    1.54
  -8  -2 -17    6.71    1.44
   8  -2  18    1.55    1.03
   8   2  18    1.14    0.82
  -8  -2 -18    0.13    0.48
  -8  -2 -18    0.42    0.63
   8   2  19   11.60    2.16
   8  -2  19   18.52    2.79
  -8  -2 -19   11.85    1.91
  -8  -2 -19   10.83    1.86
   8  -2  20    3.60    1.43
   8   2  20    2.38    1.38
  -8  -2 -20    1.85    0.72
  -8  -2 -20    3.07    0.93
   8   2  21    7.85    1.92
   8  -2  21    3.64    1.41
  -8  -2 -21    4.47    1.33
  -8  -2 -22   24.72    3.01
   8  -3 -20    1.19    0.97
   8  -3 -19   13.89    2.28
   8  -3 -18    1.15    0.94
   8  -3 -17    0.90    0.80
   8  -3 -16    4.35    1.17
   8  -3 -15   13.48    1.21
   8  -3 -15   14.15    1.99
   8  -3 -14  119.35    3.76
   8  -3 -14  124.89    5.57
   8  -3 -13   14.46    1.39
   8  -3 -13   14.98    1.90
   8  -3 -12  106.93    3.77
   8  -3 -12  111.51    4.87
   8  -3 -11    6.64    0.93
   8  -3 -11    7.23    1.28
   8  -3 -10    1.91    0.59
   8  -3 -10    3.47    0.79
   8   3  -9   -0.10    0.29
   8  -3  -9    0.76    0.46
   8  -3  -9   -0.07    0.41
   8  -3  -8  100.27    4.39
   8   3  -8   93.75    4.24
   8   3  -8   95.82    2.98
   8  -3  -8  100.80    3.92
   8  -3  -8   98.29    1.64
   8  -3  -8  101.59    3.82
   8  -3  -7    9.63    1.36
   8   3  -7    8.92    1.31
   8  -3  -7   10.79    1.27
   8   3  -7   10.62    1.06
   8  -3  -7   11.63    1.32
   8  -3  -7   11.15    0.67
   8   3  -6   26.65    2.10
   8  -3  -6   28.72    2.18
   8   3  -6   27.82    1.75
   8  -3  -6   28.88    1.93
   8  -3  -6   26.02    1.15
   8   3  -5   13.57    1.45
   8  -3  -5   12.60    1.41
   8   3  -5   13.84    1.30
   8  -3  -5   14.41    1.29
   8  -3  -5   13.67    0.92
   8   3  -4    9.04    1.04
   8  -3  -4    9.86    1.22
   8   3  -4    9.32    0.59
  -8   3   4    9.10    1.20
   8  -3  -4    8.97    0.98
   8  -3  -4    8.81    0.80
   8   3  -3   65.90    2.82
   8  -3  -3   62.95    2.88
  -8   3   3   62.33    3.05
   8   3  -3   58.23    1.01
   8  -3  -3   63.39    2.41
   8  -3  -3   63.60    2.20
   8   3  -2  306.65    6.18
   8  -3  -2  284.57    5.96
  -8   3   2  294.83    6.54
   8  -3  -2  289.79    4.80
   8  -3  -2  296.35    4.98
   8   3  -1  128.01    4.09
   8  -3  -1  123.94    3.85
  -8  -3   1  125.23    4.09
  -8   3   1  121.04    4.03
  -8   3   1  126.21    4.25
   8  -3  -1  131.61    3.46
   8   3   0   62.01    2.91
  -8  -3   0   61.67    2.83
   8  -3   0   63.17    2.70
  -8   3   0   63.52    2.87
  -8   3   0   63.66    3.01
   8  -3   0   66.44    2.56
   8  -3   1  120.66    3.69
  -8  -3  -1  118.04    3.89
  -8   3  -1  115.65    3.86
  -8   3  -1  117.79    4.10
   8  -3   1  125.65    3.66
  -8   3  -2  133.61    4.18
   8  -3   2  122.44    3.78
  -8  -3  -2  130.36    4.13
  -8   3  -2  128.36    4.30
  -8  -3  -2  126.78    1.71
   8  -3   2  133.32    3.90
  -8  -3  -3   53.08    2.69
  -8   3  -3   53.76    2.69
   8  -3   3   50.44    2.46
  -8  -3  -3   52.93    1.51
  -8  -3  -3   50.33    1.14
  -8   3  -3   51.38    2.78
   8   3   4  240.37    5.54
   8  -3   4  244.76    5.54
  -8   3  -4  243.94    5.87
  -8  -3  -4  232.02    5.68
  -8   3  -4  231.58    5.96
  -8  -3  -4  235.59    3.79
  -8   3  -5   27.26    2.01
  -8  -3  -5   27.35    2.01
  -8   3  -5   29.45    2.18
   8  -3   5   26.47    1.02
  -8   3  -6   -0.36    0.59
   8  -3   6   -0.02    0.17
  -8   3  -7   18.87    1.86
   8  -3   7   17.33    0.88
  -8   3  -8  170.97    5.62
   8  -3   8  163.30    2.89
   8   3   9    9.91    1.42
   8  -3   9   10.91    1.44
   8  -3   9   10.15    0.80
   8   3  10    0.41    0.56
   8  -3  10   -0.15    0.48
   8  -3  10   -0.16    0.25
   8   3  11   32.89    2.69
   8  -3  11   35.87    2.78
   8  -3  11   30.91    1.57
   8   3  12   27.60    2.54
   8  -3  12   25.37    2.47
   8  -3  13   15.58    1.98
   8   3  13   16.13    2.04
  -8  -3 -13   12.80    1.57
   8   3  14   29.77    2.87
   8  -3  14   29.85    2.82
  -8  -3 -14   28.51    2.37
   8   3  15    8.45    1.62
   8  -3  15    7.19    1.56
  -8  -3 -15    8.99    1.44
   8   3  16   46.97    3.87
   8  -3  16   42.14    3.68
  -8  -3 -16   41.66    3.11
   8  -3  17   -0.12    0.82
   8   3  17   -0.13    0.64
  -8  -3 -17    0.85    0.77
   8   3  18    1.80    0.76
   8  -3  18   -0.40    0.96
  -8  -3 -18   -0.13    0.72
   8  -3  19   -0.50    0.76
   8   3  19    2.32    1.20
  -8  -3 -19    0.24    0.82
  -8  -3 -19    0.92    0.65
   8  -3  20   -0.51    0.66
   8   3  20    1.20    0.96
  -8  -3 -20    0.21    0.71
  -8  -3 -20   -0.50    0.69
  -8  -3 -21    0.61    0.80
  -8  -3 -21    3.56    1.12
   8  -4 -19   -1.37    1.28
   8  -4 -18    1.91    1.02
   8  -4 -17    1.37    0.88
   8  -4 -16  167.35    7.12
   8  -4 -15    0.16    0.41
   8  -4 -15    0.10    0.68
   8  -4 -14   64.02    3.24
   8  -4 -14   61.19    4.02
   8  -4 -13    0.08    0.48
   8  -4 -13    1.70    0.83
   8  -4 -12    5.45    1.10
   8  -4 -12    5.48    1.26
   8  -4 -11    6.11    1.08
   8  -4 -11    6.67    1.24
   8   4 -10   10.18    1.57
   8  -4 -10   10.48    1.39
   8  -4 -10   11.27    1.56
   8  -4  -9    0.58    0.56
   8   4  -9   -0.45    0.60
   8  -4  -9    0.07    0.43
   8   4  -9    0.35    0.48
   8  -4  -9    0.36    0.65
   8   4  -8    4.77    1.01
   8  -4  -8    2.80    0.92
   8  -4  -8    3.12    0.77
   8  -4  -8    4.53    0.91
   8  -4  -7    0.71    0.48
   8   4  -7    1.03    0.55
   8  -4  -7    0.89    0.52
   8   4  -7    1.21    0.50
   8  -4  -7    0.57    0.38
   8   4  -6  148.73    4.59
   8  -4  -6  143.96    4.83
   8   4  -6  147.06    4.86
   8   4  -6  142.48    3.28
   8  -4  -6  151.18    4.64
   8  -4  -6  147.68    5.16
   8  -4  -5   42.81    2.54
   8   4  -5   41.61    2.49
   8   4  -5   41.56    1.63
   8  -4  -5   45.22    2.45
   8  -4  -5   40.97    2.72
   8  -4  -5   44.62    2.09
   8  -4  -4   69.42    3.09
  -8   4   4   77.12    3.82
   8   4  -4   70.63    1.92
   8  -4  -4   69.70    2.71
   8  -4  -3   42.02    2.33
  -8   4   3   38.86    2.69
   8   4  -3   38.23    1.24
   8  -4  -3   38.91    2.09
   8  -4  -2    4.75    0.78
  -8   4   2    4.83    0.99
   8  -4  -2    6.23    0.91
   8  -4  -1   18.91    1.52
  -8   4   1   15.11    1.67
   8  -4  -1   18.09    1.54
  -8   4   0    2.95    0.70
   8  -4   0    3.43    0.65
  -8  -4   0    2.28    0.65
  -8   4   0    3.28    0.86
   8  -4   0    3.62    0.78
  -8  -4  -1    9.39    1.16
   8  -4   1    8.22    0.98
  -8   4  -1   10.82    1.21
  -8   4  -1   10.50    1.41
  -8   4  -2   47.33    2.52
   8  -4   2   44.88    2.27
  -8  -4  -2   45.43    2.46
  -8  -4  -2   47.39    1.41
  -8   4  -2   43.75    2.80
  -8   4  -3   21.96    1.75
  -8  -4  -3   18.68    1.63
   8  -4   3   22.88    1.65
  -8  -4  -3   20.39    1.07
  -8   4  -3   21.73    2.00
  -8   4  -4 1182.45   12.98
  -8  -4  -4 1177.58   12.94
  -8  -4  -4 1194.04    9.26
  -8   4  -4 1187.71   14.79
  -8   4  -5   16.61    1.58
  -8  -4  -5   14.80    1.52
  -8   4  -5   16.81    1.82
  -8  -4  -5   14.83    1.17
  -8   4  -6   42.84    2.93
  -8  -4  -6   37.91    2.01
   8  -4   6   36.13    1.67
  -8   4  -7   39.80    2.86
  -8  -4  -7   39.84    2.23
   8  -4   7   38.81    1.75
   8   4   8   27.76    2.22
   8  -4   8   22.81    1.99
  -8   4  -8   24.75    2.32
  -8  -4  -8   22.75    1.78
   8  -4   8   23.57    1.39
   8   4   9    0.77    0.54
   8  -4   9    0.11    0.40
  -8   4  -9   -0.28    0.61
   8  -4   9    0.28    0.27
   8   4  10   16.69    1.88
   8  -4  10   19.31    2.00
  -8   4 -10   19.10    2.16
   8   4  11    5.90    1.21
   8  -4  11    5.28    1.20
  -8   4 -11    4.35    1.12
   8   4  12    4.76    1.10
   8  -4  12    5.54    1.20
  -8   4 -12    5.00    1.19
   8   4  13    0.45    0.51
   8  -4  13    0.94    0.55
   8   4  14    6.83    1.41
   8  -4  14    5.79    1.37
   8   4  15    2.84    1.03
   8  -4  15    3.78    1.17
  -8  -4 -15    3.85    1.13
   8  -4  16    5.53    1.41
   8   4  16    6.60    1.53
  -8  -4 -16    6.62    1.35
   8   4  17    2.01    1.08
   8  -4  17    1.55    1.01
  -8  -4 -17    2.85    1.09
   8  -4  18    6.25    1.52
   8   4  18    2.81    1.06
  -8  -4 -18    5.43    1.42
   8   4  19   -1.60    0.99
   8  -4  19    0.41    0.79
  -8  -4 -19   -1.45    0.75
   8  -4  20    2.23    1.32
   8   4  20    0.36    1.10
  -8  -4 -20    1.19    0.98
  -8  -4 -21    0.78    0.85
   8  -5 -18   -1.19    1.07
   8  -5 -17    2.85    1.34
   8  -5 -16    4.45    1.48
   8  -5 -15    2.28    0.92
   8  -5 -15    1.55    0.94
   8  -5 -14   31.18    2.59
   8  -5 -14   31.68    3.02
   8   5 -13    0.86    0.73
   8  -5 -13    1.33    0.52
   8  -5 -13    2.54    1.02
   8  -5 -12  124.55    5.67
   8   5 -12  132.61    5.82
   8  -5 -12  134.85    5.42
   8  -5 -12  144.51    6.02
   8  -5 -11    3.86    1.03
   8   5 -11    6.66    1.40
   8  -5 -11    4.48    1.10
   8  -5 -11    5.28    1.19
   8  -5 -10    4.15    1.11
   8   5 -10    3.06    0.93
   8  -5 -10    3.76    1.02
   8   5 -10    2.29    0.55
   8  -5 -10    2.92    0.92
   8  -5  -9    0.82    0.54
   8  -5  -9    1.10    0.59
   8   5  -9    1.59    0.70
   8   5  -9    0.98    0.36
   8  -5  -9    1.23    0.70
   8  -5  -8   44.81    3.12
   8   5  -8   40.23    2.72
   8  -5  -8   41.83    2.81
   8   5  -8   39.44    2.14
   8  -5  -8   37.26    2.67
   8  -5  -7    7.42    1.29
   8  -5  -7    6.59    1.11
   8   5  -7    8.29    1.23
   8   5  -7    6.78    0.88
   8  -5  -7    7.67    1.21
   8  -5  -6   37.79    2.43
   8   5  -6   40.88    2.52
   8   5  -6   37.38    1.87
   8  -5  -6   37.16    2.85
   8  -5  -5    0.70    0.46
   8   5  -5    0.61    0.29
   8  -5  -5   -0.26    0.34
   8   5  -5    0.31    0.43
   8  -5  -4    1.27    0.66
  -8   5   4    2.18    0.92
   8   5  -4    1.50    0.39
   8  -5  -4    0.30    0.33
   8  -5  -3    0.00    0.53
   8  -5  -3   -0.08    0.40
  -8   5   3    0.15    0.48
   8   5  -3   -0.04    0.19
   8  -5  -2   42.19    2.21
  -8   5   2   47.41    3.21
   8  -5  -2   46.06    3.17
  -8   5   1   34.71    2.73
   8  -5  -1   35.42    1.97
  -8   5   0   11.93    1.65
   8  -5   0   13.44    1.23
  -8   5  -1   97.99    4.59
   8  -5   1  107.46    3.39
  -8  -5  -1   97.91    3.60
  -8  -5  -2   16.31    1.04
  -8   5  -2   16.03    1.89
  -8   5  -2   15.42    1.48
  -8  -5  -2   14.64    1.42
  -8  -5  -3    6.21    0.71
  -8   5  -3    6.97    1.31
  -8  -5  -4  313.41    5.26
  -8   5  -4  308.39    8.24
  -8   5  -4  304.17    6.51
  -8  -5  -4  295.96    6.49
  -8  -5  -5    2.21    0.55
  -8   5  -5    1.13    0.67
  -8   5  -5    2.35    0.68
  -8  -5  -5    0.89    0.39
   8  -5   6    0.91    0.44
   8   5   6    1.17    0.58
  -8   5  -6    0.89    0.68
  -8  -5  -6    1.85    0.49
   8   5   7    6.55    1.08
   8  -5   7   10.08    1.32
  -8   5  -7    8.78    1.49
   8   5   8    8.95    1.32
   8  -5   8    8.71    1.24
  -8   5  -8   10.01    1.65
   8   5   9    2.25    0.75
   8  -5   9    2.38    0.84
  -8   5  -9    2.53    0.90
   8   5  10   17.30    1.93
   8  -5  10   16.22    1.85
  -8   5 -10   19.49    2.33
   8   5  11    8.29    1.40
   8  -5  11    8.50    1.43
  -8   5 -11    9.54    1.75
   8   5  12    1.77    0.65
   8  -5  12    0.23    0.53
  -8   5 -12    1.50    0.72
   8   5  13    8.41    1.58
   8  -5  13   12.13    1.90
  -8   5 -13   13.34    2.12
   8  -5  14   20.51    2.45
   8   5  14   22.03    2.55
  -8   5 -14   24.87    2.97
   8  -5  15   -0.40    0.58
   8   5  15    1.09    0.56
  -8   5 -15   -0.50    0.86
   8  -5  16   10.53    1.93
   8   5  16    8.87    1.74
  -8   5 -16   12.00    2.17
  -8  -5 -16   10.68    1.88
   8  -5  17    1.04    0.90
   8   5  17   -0.03    0.63
  -8   5 -17    0.56    0.83
  -8  -5 -17    2.37    1.03
   8   5  18    5.56    1.57
   8  -5  18    5.35    1.69
  -8   5 -18    6.98    1.83
  -8  -5 -18    6.73    1.63
   8   5  19    4.56    1.45
   8  -5  19    2.85    1.03
  -8  -5 -19    2.64    1.15
   8  -6 -17    1.84    1.00
   8  -6 -16    9.60    2.04
   8  -6 -16   11.48    2.02
   8  -6 -15    4.29    1.43
   8   6 -15    3.55    1.13
   8  -6 -15    4.16    1.13
   8  -6 -15    2.74    1.06
   8  -6 -14   20.17    2.42
   8   6 -14   21.29    2.50
   8  -6 -14   20.59    2.36
   8  -6 -14   23.93    2.79
   8  -6 -13    5.57    1.38
   8  -6 -13    5.36    1.32
   8   6 -13    5.19    1.27
   8   6 -13    2.72    0.77
   8  -6 -13    2.30    0.99
   8  -6 -12    1.80    0.90
   8  -6 -12    1.77    0.99
   8   6 -12    0.99    0.57
   8   6 -12    0.40    0.41
   8  -6 -12    0.02    0.72
   8  -6 -11    9.77    1.72
   8  -6 -11   11.53    1.68
   8   6 -11   12.33    1.76
   8   6 -11   11.22    1.40
   8  -6 -11    8.39    1.59
   8  -6 -10   41.54    3.33
   8   6 -10   44.10    3.06
   8  -6 -10   43.89    3.09
   8   6 -10   40.94    2.59
   8  -6 -10   43.55    3.30
   8  -6  -9   30.11    2.87
   8  -6  -9   28.55    2.35
   8   6  -9   31.31    2.46
   8   6  -9   30.27    2.14
   8  -6  -9   34.32    2.85
   8  -6  -8   48.63    3.60
   8  -6  -8   50.79    3.00
   8   6  -8   49.41    2.91
   8   6  -8   50.13    2.63
   8  -6  -8   50.13    3.33
   8  -6  -7    5.33    1.27
   8   6  -7    5.63    0.87
   8  -6  -7    5.90    0.99
   8   6  -7    7.37    1.10
   8  -6  -6   17.49    2.21
   8   6  -6   17.94    1.48
   8  -6  -6   16.62    1.59
   8   6  -6   17.25    1.59
   8  -6  -5    3.75    1.12
   8   6  -5    4.44    0.74
   8  -6  -5    3.47    0.75
   8  -6  -4   33.02    2.92
   8  -6  -4   32.41    1.99
  -8   6   4   32.96    2.97
   8   6  -4   33.06    1.83
   8  -6  -3  139.61    3.92
  -8   6   3  136.08    5.94
   8   6  -3  137.94    3.61
   8  -6  -3  136.72    5.93
   8  -6  -2    5.73    1.27
  -8   6   2    4.48    1.12
   8  -6  -2    4.23    0.72
   8   6  -2    3.53    0.63
   8  -6  -1   16.80    2.11
  -8   6   1   13.58    1.91
   8  -6  -1   13.85    1.18
   8   6  -1   15.43    1.24
   8  -6   0   -0.41    0.64
  -8   6   0    0.83    0.65
   8  -6   1    5.49    1.30
  -8   6  -1    7.59    1.45
   8  -6   2   -0.08    0.59
  -8   6  -2   -0.69    0.79
  -8   6  -3    0.33    0.58
   8  -6   4   65.53    2.73
  -8   6  -4   64.14    4.11
   8   6   5    2.64    0.68
   8  -6   5    2.66    0.60
  -8   6  -5    2.47    0.85
   8   6   6   17.30    1.62
   8  -6   6   20.73    1.71
  -8   6  -6   21.96    2.52
   8   6   7    0.98    0.35
   8  -6   7    0.94    0.54
  -8   6  -7    0.74    0.63
   8   6   8   66.75    3.42
   8  -6   8   68.33    3.38
  -8   6  -8   67.56    4.46
   8   6   9    4.37    1.05
   8  -6   9    5.48    1.10
  -8   6  -9    2.02    0.74
   8  -6  10    9.39    1.48
   8   6  10    8.63    1.41
  -8   6 -10    6.22    1.51
   8   6  11   25.81    2.47
   8  -6  11   29.81    2.55
  -8   6 -11   25.04    2.88
   8   6  12   23.11    2.46
   8  -6  12   28.02    2.63
  -8   6 -12   23.98    2.92
   8   6  13    9.32    1.65
   8  -6  13    7.72    1.46
  -8   6 -13    8.38    1.81
   8   6  14    2.34    1.00
   8  -6  14    0.65    0.57
  -8   6 -14    3.01    1.33
   8   6  15    1.75    1.17
  -8   6 -15    3.30    1.43
   8   6  16    2.07    0.75
  -8   6 -16    1.62    1.10
  -8  -6 -17    5.57    1.58
   8  -7 -15   -0.29    1.18
   8  -7 -14   13.13    2.14
   8  -7 -14   11.24    2.07
   8  -7 -13   10.14    1.87
   8  -7 -13    5.64    1.50
   8  -7 -12   21.90    2.72
   8  -7 -12   21.39    2.63
   8  -7 -11    1.25    1.03
   8  -7 -11    0.31    0.64
   8  -7 -10    0.15    0.81
   8  -7 -10    0.04    0.63
   8  -7  -9   -0.43    0.75
   8  -7  -9    0.61    0.83
   8  -7  -8   27.27    2.95
   8  -7  -7   -0.03    0.63
   8  -7  -6    7.24    1.63
   8  -7  -5    9.49    1.74
   8  -7  -4    2.24    0.88
  -8   7   4    3.17    1.18
   8  -7  -3    0.77    0.64
  -8   7   3   -1.06    0.81
   8  -7  -2   -0.39    0.89
  -8   7   2   -0.37    0.92
   8  -7  -1    1.05    0.80
  -8   7   1    1.47    1.15
   8  -7   0    2.91    1.06
  -8   7   0    1.85    0.78
  -8   7  -1   28.63    2.92
   8  -7   1   32.14    3.18
  -8   7  -2   20.09    2.50
   8  -7   2   25.53    2.85
   8  -7   3    1.76    0.79
  -8   7  -3    1.15    0.82
  -8   7  -4   72.64    4.75
   8  -7   4   68.87    4.71
   8  -7   5    8.15    1.72
  -8   7  -5    3.33    1.24
   8  -7   6    7.88    1.69
  -8   7  -6    8.46    1.73
   8  -7   7   11.84    2.09
  -8   7  -7    9.68    1.86
  -8   7  -8   63.53    4.66
   8  -7   8   63.74    4.67
   8  -7   9    0.15    0.69
  -8   7  -9    0.43    0.87
   8  -7  10   15.58    2.39
  -8   7 -10   17.98    2.57
   8  -7  11    6.88    1.59
  -8   7 -11    4.49    1.43
   8  -7  12   11.97    2.03
  -8   7 -12   10.26    2.08
   8  -7  13    0.10    0.65
  -8   7 -13    0.75    0.93
   8  -7  14    8.60    1.91
   8  -7  15    0.46    0.94
   8  -8 -13    2.06    1.03
   8  -8 -12    0.82    0.81
   8  -8 -12    1.04    1.03
   8  -8 -11    1.23    0.97
   8  -8 -11    1.34    0.94
   8  -8 -10   -0.73    1.02
   8  -8 -10    0.01    0.70
   8  -8  -9    4.00    1.12
   8  -8  -9    4.11    1.30
   8  -8  -8   14.02    2.33
   8  -8  -7    3.16    1.29
   8  -8  -6   25.46    3.05
   8  -8  -5    0.17    0.74
   8  -8  -4   37.94    3.68
   8  -8  -3    4.83    1.43
  -8   8   3    4.91    1.59
   8  -8  -2   16.91    2.53
  -8   8   2   12.04    2.19
   8  -8  -1   17.72    2.55
  -8   8   1   15.64    2.40
   8  -8   0    3.65    1.23
  -8   8   0    4.90    1.52
   8  -8   1   21.61    2.82
  -8   8  -1   25.44    3.13
   8  -8   2   -1.38    1.04
  -8   8  -2    1.86    1.68
   8  -8   3   18.13    2.60
  -8   8  -3   17.42    2.78
   8  -8   4   69.55    5.06
  -8   8  -4   75.48    5.26
   8  -8   5   34.91    3.61
  -8   8  -5   32.21    3.49
   8  -8   6   -0.07    0.91
  -8   8  -6   -0.03    0.67
   8  -8   7   11.67    2.16
  -8   8  -7    9.42    1.98
   8  -8   8   19.99    2.88
  -8   8  -8   15.92    2.56
   8  -8   9   -0.18    1.10
  -8   8  -9    2.56    1.30
   8  -8  10    3.42    1.36
  -8   8 -10    3.25    1.21
   8  -8  11   -3.02    1.24
   8  -8  12   -0.12    0.76
   8  -8  13    0.82    0.76
   8  -9  -5    8.59    2.13
   8  -9  -4   43.41    4.86
   8  -9  -3    5.38    1.51
   8  -9  -2   46.95    4.39
  -8   9   2   41.47    4.24
   8  -9  -1    9.03    2.08
  -8   9   1   10.13    2.19
   8  -9   0   19.85    2.97
  -8   9   0   21.65    3.09
   8  -9   1    1.35    1.25
  -8   9  -1    0.45    0.76
   8  -9   2   25.13    3.32
  -8   9  -2   18.84    2.82
   8  -9   3    2.42    1.20
  -8   9  -3    3.48    1.48
   8  -9   4    4.25    1.64
  -8   9  -4    3.94    1.43
   8  -9   5    0.72    0.70
  -8   9  -5    1.04    1.30
  -9   0  21   21.16    2.84
   9   0 -21   28.11    3.48
  -9   0  20    1.00    0.88
   9   0 -20   -1.22    1.10
  -9   0  19   96.97    5.58
   9   0 -19   98.68    6.02
  -9   0  18    0.60    0.88
   9   0 -18    1.74    1.28
  -9   0  17    0.05    0.56
   9   0 -17    0.40    0.66
  -9   0  16    0.09    0.53
   9   0 -16   -0.71    0.71
  -9   0  15    7.77    1.48
   9   0 -15    7.57    1.46
  -9   0  14   -0.20    0.65
   9   0 -14   -0.57    0.56
  -9   0  13    4.51    1.10
   9   0 -13    3.54    0.99
  -9   0  12    0.59    0.62
   9   0 -12   -0.29    0.61
   9   0 -11    0.10    0.10
  -9   0  11    0.09    0.47
   9   0 -11    0.17    0.55
  -9   0  10    0.39    0.41
   9   0 -10    0.23    0.49
  -9   0   9   26.29    2.10
   9   0  -9   31.44    2.34
   9   0  -8   -0.23    0.45
  -9   0   8    0.06    0.37
   9   0  -8   -0.01    0.40
   9   0  -7  124.69    4.88
  -9   0   7  120.38    4.15
   9   0  -7  119.47    4.13
   9   0  -6   -0.28    0.45
  -9   0   6   -0.13    0.36
   9   0  -6    0.16    0.37
  -9   0   6    0.20    0.30
   9   0  -6   -0.31    0.34
   9   0  -5   13.48    1.51
   9   0  -5   12.27    1.06
  -9   0   5   11.02    1.20
  -9   0   5   15.11    1.30
   9   0  -5   12.36    1.21
   9   0  -4    0.00    0.23
  -9   0   4   -0.09    0.28
  -9   0   4    0.24    0.26
  -9   0   3  167.65    4.27
   9   0  -3  170.26    3.47
  -9   0   3  172.13    3.82
  -9   0   2    1.41    0.54
   9   0  -2    0.06    0.18
  -9   0   2   -0.07    0.21
  -9   0   1  310.70    6.67
   9   0  -1  308.55    4.34
   9   0  -1  314.56    5.25
  -9   0   1  302.37    4.35
  -9   0   1  308.83    4.48
  -9   0   0    0.70    0.41
  -9   0   0   -0.12    0.18
   9   0   0    0.00    0.23
  -9   0   0    0.04    0.20
  -9   0  -1   89.97    3.58
   9   0   1   86.03    2.55
  -9   0  -1   88.41    2.38
  -9   0  -1   84.22    1.99
  -9   0  -2    0.58    0.41
  -9   0  -2    0.10    0.22
   9   0   2   -0.19    0.20
  -9   0  -2   -0.39    0.18
  -9   0  -3  342.08    7.07
  -9   0  -3  339.00    5.05
   9   0   3  338.90    4.83
   9   0   4    0.15    0.33
   9   0   5    3.30    0.74
  -9   0  -6    0.05    0.16
  -9   0  -7  489.98    4.75
  -9   0  -8   -0.20    0.20
  -9   0  -9  164.86    3.35
  -9   0  -9  171.80    5.33
  -9   0 -10    0.23    0.27
  -9   0 -10   -0.53    0.50
   9   0  11    3.10    0.89
  -9   0 -11    4.60    0.70
  -9   0 -11    4.44    0.99
   9   0  12   -0.14    0.60
  -9   0 -12   -0.02    0.47
   9   0  13    0.20    0.55
  -9   0 -13    0.06    0.40
  -9   0 -13   -0.04    0.29
   9   0  14    0.47    0.55
  -9   0 -14   -0.58    0.58
  -9   0 -14    0.06    0.38
   9   0  15   21.68    2.58
  -9   0 -15   23.90    1.95
  -9   0 -15   23.33    2.45
   9   0  16    0.21    0.59
  -9   0 -16   -0.19    0.51
  -9   0 -16    0.45    0.47
   9   0  17    2.65    1.13
  -9   0 -17    0.29    0.54
  -9   0 -17    0.46    0.52
   9   0  18   -1.02    1.05
  -9   0 -18   -0.08    0.71
   9   0  19   24.16    3.11
  -9   0 -19   19.50    2.62
   9   0  20    0.21    0.75
  -9   0 -20   -1.40    1.01
   9   0  21    5.49    2.22
  -9   0 -21   -0.18    0.86
  -9   1  22    0.52    0.92
  -9   1  21   13.49    2.27
  -9  -1  21   18.24    2.57
   9  -1 -21   13.73    2.62
  -9  -1  20    4.54    1.31
  -9   1  20    2.20    1.13
   9  -1 -20    0.92    0.79
  -9  -1  19    5.04    1.48
  -9   1  19    2.56    1.01
   9  -1 -19    4.19    1.25
  -9   1  18   -0.81    0.65
  -9  -1  18   -0.57    0.72
   9  -1 -18    0.40    0.88
  -9  -1  17    3.93    1.13
  -9   1  17    5.08    1.34
   9  -1 -17    2.56    1.01
  -9   1  16   10.98    1.76
  -9  -1  16    9.39    1.66
   9  -1 -16   15.98    2.28
  -9  -1  15   16.21    2.04
  -9   1  15   13.24    1.89
   9  -1 -15   14.33    2.01
  -9  -1  14    1.78    0.73
  -9   1  14    0.56    0.44
   9  -1 -14    1.27    0.89
  -9   1  13   10.27    1.58
   9  -1 -13   14.27    1.89
   9  -1 -12   11.18    0.77
  -9   1  12   12.81    1.65
   9  -1 -12   10.90    1.64
   9  -1 -11  199.66    3.65
  -9   1  11  192.19    6.16
   9  -1 -11  204.82    6.38
  -9  -1  11  197.19    3.08
   9  -1 -10    5.39    0.67
   9   1 -10    5.44    0.43
  -9   1  10    4.99    1.03
   9  -1 -10    3.77    0.94
  -9  -1  10    5.74    0.58
   9   1  -9    2.41    0.37
  -9   1   9    1.24    0.59
   9  -1  -9    3.21    0.86
   9  -1  -8    4.54    1.00
   9   1  -8    3.07    0.81
  -9  -1   8    5.89    0.96
  -9   1   8    4.04    0.80
   9  -1  -8    3.78    0.81
   9  -1  -7   20.78    2.01
   9   1  -7   19.93    1.98
  -9  -1   7   18.00    1.60
  -9   1   7   19.49    1.76
   9  -1  -7   19.26    1.62
  -9   1   7   22.14    1.70
   9  -1  -7   19.06    1.64
   9  -1  -6   69.39    3.52
   9   1  -6   64.41    3.40
  -9  -1   6   70.08    3.00
  -9   1   6   67.30    3.17
  -9   1   6   71.33    2.85
  -9  -1   6   71.35    3.11
   9  -1  -6   71.37    2.97
   9  -1  -5  118.65    4.46
   9   1  -5  117.30    4.45
  -9  -1   5  119.20    3.73
   9   1  -5  116.43    2.82
  -9   1   5  120.88    3.50
  -9  -1   5  129.16    4.03
   9  -1  -5  120.87    3.65
   9  -1  -4    9.67    1.25
   9   1  -4    9.83    1.28
   9  -1  -4   11.78    1.22
  -9  -1   4   11.41    1.14
   9   1  -4   11.52    0.80
   9  -1  -4   10.85    1.10
  -9   1   4   10.57    0.99
  -9  -1   4   11.67    1.21
   9  -1  -4   11.49    1.11
  -9   1   4   10.67    0.67
   9  -1  -3    0.97    0.51
   9   1  -3    1.56    0.58
   9  -1  -3    1.97    0.53
  -9  -1   3    2.09    0.53
   9   1  -3    1.39    0.29
   9  -1  -3    1.41    0.43
  -9   1   3    1.32    0.30
   9  -1  -3    1.61    0.51
  -9  -1   3    2.27    0.57
  -9   1   3    1.13    0.35
   9   1  -2  217.97    5.59
  -9  -1   2  228.11    5.86
  -9   1   2  230.52    5.90
   9  -1  -2  222.02    5.63
   9  -1  -2  223.73    4.59
   9   1  -2  223.75    2.74
  -9  -1   2  217.07    4.40
  -9   1   2  219.04    4.55
   9  -1  -2  225.38    4.96
  -9   1   2  224.49    3.78
   9  -1  -2  219.90    3.93
  -9  -1   2  227.70    4.75
  -9   1   2  218.48    3.65
  -9   1   1   34.15    2.25
   9   1  -1   34.49    2.21
   9  -1  -1   33.44    2.16
  -9  -1   1   33.39    2.21
   9  -1  -1   33.40    1.75
  -9  -1   1   33.84    1.67
   9  -1  -1   34.67    1.90
  -9   1   1   34.49    1.79
  -9   1   1   33.02    1.53
   9  -1  -1   33.50    1.38
  -9  -1   1   32.65    1.72
   9  -1   0    3.91    0.74
   9   1   0    4.34    0.80
  -9   1   0    3.97    0.81
  -9  -1   0    3.61    0.70
  -9  -1   0    4.37    0.59
   9  -1   0    4.42    0.71
   9  -1   0    3.67    0.59
  -9   1   0    3.22    0.56
  -9  -1   0    4.24    0.37
  -9   1   0    3.57    0.56
  -9   1  -1  371.71    7.30
  -9  -1  -1  372.20    7.32
   9  -1   1  358.62    6.86
   9   1   1  367.90    6.97
  -9  -1  -1  360.88    3.56
  -9   1  -1  368.13    5.80
  -9   1  -1  365.77    5.72
   9  -1   2   64.92    2.92
   9   1   2   63.32    2.91
  -9   1  -2   67.57    3.14
  -9  -1  -2   60.91    2.98
  -9  -1  -2   64.11    1.68
  -9   1  -2   63.55    2.47
  -9  -1  -3    4.98    0.96
   9  -1   3    6.19    0.94
   9   1   3    6.49    1.00
  -9   1  -3    4.72    0.83
  -9   1  -3    5.79    0.80
   9   1   4    3.19    0.76
   9  -1   4    1.97    0.61
  -9   1  -4    3.45    0.67
  -9   1  -4    2.60    0.59
   9  -1   5   68.24    3.17
   9   1   5   72.75    3.27
   9   1   5   64.17    1.43
  -9   1  -5   73.90    2.92
  -9   1  -5   67.99    2.97
   9   1   6    0.62    0.18
  -9   1  -6    0.38    0.34
   9   1   7  104.34    1.68
  -9   1  -7  118.80    4.24
  -9   1  -8    0.13    0.39
  -9   1  -9   20.52    1.93
  -9   1 -10   50.98    3.14
   9   1  11  374.24    9.10
   9  -1  11  374.18    9.03
  -9   1 -11  380.71    8.78
  -9   1 -11  366.82    5.38
   9   1  12    6.28    1.26
   9  -1  12    5.28    1.21
  -9   1 -12    3.78    0.96
  -9  -1 -12    4.98    0.83
  -9   1 -12    4.30    0.62
   9   1  13   54.58    3.77
   9  -1  13   54.69    3.73
  -9  -1 -13   57.35    2.78
  -9   1 -13   58.63    3.73
   9   1  14    3.48    1.07
   9  -1  14    6.48    1.39
  -9   1 -14    6.87    1.39
  -9  -1 -14    7.28    1.33
   9   1  15   16.76    2.23
   9  -1  15   15.50    2.17
  -9  -1 -15   16.51    1.68
  -9   1 -15   19.34    2.35
  -9  -1 -15   14.85    1.97
   9   1  16    1.05    0.73
   9  -1  16    1.27    0.85
  -9   1 -16    1.25    0.81
  -9  -1 -16    0.20    0.52
  -9  -1 -16    0.61    0.61
   9   1  17    4.05    1.31
   9  -1  17    4.88    1.40
  -9   1 -17    6.16    1.49
  -9  -1 -17    5.80    1.31
   9   1  18   18.08    2.85
   9  -1  18    8.56    1.91
  -9  -1 -18   10.04    1.75
  -9   1 -18    8.16    1.75
  -9  -1 -18    8.26    1.37
   9   1  19    2.36    1.15
   9  -1  19    2.31    1.26
  -9  -1 -19    2.51    1.04
  -9   1 -19   -0.83    0.99
   9   1  20    1.08    0.84
   9  -1  20    0.48    0.78
  -9  -1 -20   -0.85    0.69
  -9   1 -20    0.26    0.74
  -9  -1 -21    2.08    0.91
  -9  -2  21    3.53    1.24
   9  -2 -21    4.34    1.41
  -9  -2  20    8.21    1.83
   9  -2 -20    9.28    1.97
  -9   2  19    9.87    2.00
   9  -2 -19    9.77    2.03
  -9   2  18    1.35    0.98
   9  -2 -18    0.49    0.97
  -9   2  17   32.73    3.19
   9  -2 -17   38.45    3.54
  -9   2  16   -0.13    0.49
   9  -2 -16   -0.51    0.68
  -9   2  15   10.99    1.82
   9  -2 -15   12.39    1.86
   9  -2 -14    0.50    0.35
  -9   2  14   -0.41    0.55
   9  -2 -14   -0.37    0.51
   9  -2 -13    8.41    0.91
  -9   2  13   10.93    1.80
   9  -2 -13    9.68    1.55
   9  -2 -12   36.46    1.90
  -9  -2  12   35.92    1.93
   9  -2 -12   39.64    2.96
   9  -2 -11    4.08    0.71
   9  -2 -11    3.78    0.97
   9  -2 -10   21.72    1.56
   9   2 -10   22.16    1.02
   9  -2 -10   23.33    2.08
   9   2  -9   51.63    1.84
   9  -2  -9   55.59    2.53
   9  -2  -9   55.53    3.04
   9  -2  -8   19.42    2.04
   9   2  -8   20.78    2.06
   9   2  -8   19.16    1.21
   9  -2  -8   21.76    1.83
   9   2  -7   -0.30    0.49
   9  -2  -7    0.66    0.49
   9   2  -7    0.32    0.30
   9  -2  -7    0.08    0.34
   9   2  -6   72.73    3.60
   9  -2  -6   72.38    3.61
   9   2  -6   94.86    3.01
   9  -2  -6   77.88    3.10
   9   2  -5    7.50    0.87
   9  -2  -5    6.64    1.11
   9   2  -5    6.94    1.14
   9  -2  -5    6.76    1.00
   9  -2  -5    7.11    0.91
   9  -2  -4  179.28    5.30
   9   2  -4  174.24    5.24
   9   2  -4  173.82    2.44
   9  -2  -4  171.85    4.80
   9  -2  -4  175.37    4.07
  -9  -2   4  181.02    5.03
   9   2  -3  206.39    5.53
   9  -2  -3  215.46    5.63
  -9   2   3  216.07    5.23
   9  -2  -3  217.04    5.25
   9  -2  -3  214.44    4.18
   9  -2  -2   47.55    2.62
   9   2  -2   47.19    2.61
   9  -2  -2   48.96    2.47
  -9   2   2   47.35    2.43
   9  -2  -2   49.00    1.84
   9  -2  -1  324.13    6.66
   9   2  -1  304.51    6.49
  -9  -2   1  313.92    6.80
  -9   2   1  319.52    6.88
  -9  -2   1  310.07    4.86
  -9   2   1  307.68    6.06
   9  -2  -1  309.52    4.18
   9  -2   0   31.75    2.06
   9   2   0   27.36    1.93
  -9  -2   0   31.25    2.16
  -9   2   0   29.25    2.08
  -9  -2   0   29.77    1.42
  -9   2   0   32.15    1.97
   9  -2   0   31.67    1.17
  -9   2  -1  127.68    4.31
   9   2   1  125.19    4.07
  -9  -2  -1  134.93    4.40
   9  -2   1  126.02    4.04
  -9  -2  -1  130.73    2.71
  -9   2  -1  127.64    3.93
   9  -2   1  124.65    1.89
  -9   2  -2   56.38    2.87
   9  -2   2   56.44    2.72
   9   2   2   56.69    2.75
  -9  -2  -2   55.18    2.83
  -9  -2  -2   56.30    1.00
  -9   2  -2   56.26    2.64
  -9   2  -3   23.77    1.88
  -9  -2  -3   24.77    1.92
   9  -2   3   25.85    1.87
   9   2   3   25.71    1.89
  -9   2  -3   25.49    1.82
  -9   2  -3   25.42    1.84
   9   2   4    0.32    0.41
   9  -2   4    0.10    0.32
  -9   2  -4   -0.25    0.43
  -9   2  -4   -0.02    0.30
   9   2   5  105.51    3.95
   9  -2   5  103.09    3.89
  -9   2  -5  104.40    3.82
  -9   2  -5  108.98    4.11
  -9   2  -6    1.87    0.64
  -9   2  -6    2.41    0.77
  -9   2  -7  140.47    4.69
  -9   2  -7  143.19    5.05
  -9   2  -8   17.09    1.84
  -9   2  -9  102.67    4.66
   9   2  10   13.92    1.73
   9  -2  10   12.22    1.63
  -9   2 -10   15.34    1.88
   9   2  11   53.23    3.45
   9  -2  11   56.62    3.55
  -9   2 -11   61.56    3.78
   9   2  12    8.15    1.50
   9  -2  12    8.42    1.46
  -9   2 -12    9.13    1.54
  -9  -2 -12    9.35    1.19
   9   2  13   87.42    4.76
   9  -2  13   81.63    4.60
  -9  -2 -13   81.96    3.58
  -9   2 -13   82.44    4.69
   9   2  14    9.19    1.67
   9  -2  14   10.48    1.77
  -9  -2 -14    7.34    1.15
  -9   2 -14    9.39    1.65
   9   2  15    1.73    0.97
   9  -2  15    1.87    0.83
  -9  -2 -15    1.28    0.67
  -9   2 -15   -0.11    0.72
   9   2  16    6.27    1.51
   9  -2  16    8.55    1.77
  -9  -2 -16    7.26    1.22
   9   2  17   12.82    2.19
   9  -2  17    9.42    1.87
  -9  -2 -17   12.40    1.73
  -9  -2 -17   11.88    1.82
   9   2  18    1.61    1.04
   9  -2  18    2.79    1.33
  -9  -2 -18    2.94    0.98
  -9  -2 -18    0.65    0.60
   9   2  19   10.97    2.13
   9  -2  19   13.22    2.39
  -9  -2 -19   10.14    1.68
  -9  -2 -19   11.88    1.87
   9   2  20   -0.34    0.80
   9  -2  20    1.59    0.83
  -9  -2 -20    0.42    0.65
  -9  -2 -21   11.36    2.02
   9  -3 -20   -0.69    0.95
   9  -3 -19    0.18    0.76
   9  -3 -18    3.91    1.38
   9  -3 -17    1.86    1.08
   9  -3 -16    2.81    1.19
   9  -3 -15   21.23    2.43
   9  -3 -14   38.65    2.18
   9  -3 -14   37.91    3.13
   9  -3 -13  124.52    4.07
   9  -3 -13  114.66    5.23
   9  -3 -12    3.25    0.80
   9  -3 -12    4.28    1.09
   9  -3 -11   40.26    2.41
   9  -3 -11   42.05    2.92
   9   3 -10   81.40    4.37
   9  -3 -10   85.58    3.55
   9   3 -10   82.60    2.56
   9  -3 -10   93.14    4.20
   9  -3  -9   80.04    4.24
   9   3  -9   73.25    4.03
   9   3  -9   68.62    2.55
   9  -3  -9   73.03    3.30
   9  -3  -9   80.16    3.71
   9  -3  -8    8.65    1.40
   9   3  -8    8.87    1.35
   9  -3  -8    8.20    1.13
   9   3  -8    9.14    0.97
   9  -3  -8    7.61    1.15
   9  -3  -7    2.86    0.80
   9   3  -7    3.55    0.83
   9   3  -7    4.43    0.75
   9  -3  -7    3.65    0.83
   9   3  -6   14.11    1.58
   9  -3  -6   16.37    1.75
   9   3  -6   14.46    1.33
   9  -3  -6   15.52    1.45
   9  -3  -6   16.27    0.87
   9  -3  -5   14.31    1.60
   9   3  -5   13.72    1.55
   9   3  -5   16.66    1.44
   9  -3  -5   14.60    1.34
   9  -3  -5   14.55    0.92
   9   3  -4  119.22    3.87
   9  -3  -4  112.11    4.19
   9   3  -4  112.01    4.20
  -9   3   4  111.34    4.23
   9   3  -4  105.14    1.50
   9  -3  -4  121.31    3.57
   9  -3  -4  110.70    2.72
   9   3  -3   25.47    1.85
   9   3  -3   40.56    2.53
   9  -3  -3   38.76    2.46
  -9   3   3   37.14    2.50
   9  -3  -3   29.29    1.51
   9  -3  -3   31.42    1.75
   9   3  -2   79.14    3.27
   9  -3  -2   80.81    3.37
   9   3  -2   80.13    3.37
  -9   3   2   80.44    3.54
   9  -3  -2   79.26    2.55
   9  -3  -2   86.75    2.72
  -9  -3   1   -0.19    0.47
  -9   3   1    1.03    0.52
   9  -3  -1    0.66    0.32
   9   3  -1    0.57    0.38
  -9   3   1    1.47    0.53
   9  -3  -1    1.08    0.33
   9  -3  -1    0.33    0.31
  -9  -3   0    0.24    0.35
  -9   3   0   -1.17    0.49
   9  -3   0    0.08    0.28
   9   3   0    0.29    0.31
  -9   3   0    0.74    0.42
   9  -3   0    0.16    0.23
   9  -3   0    0.07    0.17
  -9   3  -1   86.75    3.60
   9  -3   1   93.37    3.46
   9   3   1   87.86    3.39
  -9  -3  -1   86.38    3.58
  -9   3  -1   93.08    3.77
   9  -3   1   86.26    2.05
   9  -3   1   90.13    3.18
  -9   3  -2   17.71    1.64
  -9  -3  -2   19.32    1.69
   9  -3   2   17.18    1.53
   9   3   2   19.16    1.62
  -9   3  -2   17.49    1.65
  -9  -3  -2   18.11    0.91
   9  -3   2   18.34    0.85
   9  -3   2   17.66    1.47
  -9  -3  -3   35.69    2.32
  -9   3  -3   34.73    2.32
   9   3   3   39.39    2.32
   9  -3   3   36.18    2.22
  -9  -3  -3   35.44    1.09
  -9  -3  -3   37.10    1.01
  -9   3  -3   37.62    2.44
   9   3   4    1.19    0.42
   9  -3   4    1.73    0.55
  -9  -3  -4    1.32    0.29
  -9   3  -4    1.52    0.62
   9  -3   4    1.10    0.20
  -9   3  -5   -0.16    0.38
  -9   3  -6    0.65    0.49
  -9   3  -7   55.94    3.21
   9  -3   7   49.26    1.03
  -9   3  -8  125.66    4.94
   9  -3   9   28.57    2.37
  -9   3  -9   26.04    2.34
   9   3  10   61.22    3.63
   9  -3  10   58.94    3.49
   9   3  11  106.18    4.91
   9  -3  11  108.12    4.92
   9   3  12   20.39    2.27
   9  -3  12   21.70    2.31
   9   3  13    7.96    1.46
   9  -3  13    7.80    1.47
  -9  -3 -13    8.23    1.25
   9   3  14    0.99    0.81
   9  -3  14   -0.39    0.69
  -9  -3 -14   -0.62    0.63
   9   3  15   50.65    3.96
   9  -3  15   47.44    3.79
  -9  -3 -15   44.87    3.08
   9   3  16    0.97    0.60
   9  -3  16   -0.28    0.59
  -9  -3 -16   -0.11    0.44
   9   3  17    0.43    0.60
   9  -3  17    0.09    0.79
  -9  -3 -17    1.11    0.71
   9  -3  18    2.63    1.14
   9   3  18    4.88    1.52
  -9  -3 -18    2.67    1.00
   9   3  19   -1.01    1.00
  -9  -3 -19    1.77    1.03
  -9  -3 -19   -1.46    1.09
   9   3  20    0.60    0.90
   9  -3  20   -0.61    1.35
  -9  -3 -20    1.21    0.74
  -9  -3 -20    2.07    1.11
  -9  -3 -21    8.22    1.80
   9  -4 -19   -0.78    1.17
   9  -4 -18   11.62    2.06
   9  -4 -17    1.60    0.99
   9  -4 -16    0.05    0.81
   9  -4 -15    0.48    0.61
   9  -4 -14    0.06    0.42
   9  -4 -14    0.13    0.65
   9  -4 -13    0.63    0.50
   9  -4 -13    0.52    0.70
   9   4 -12    2.72    0.99
   9  -4 -12    2.66    0.84
   9  -4 -12    1.86    0.69
   9  -4 -11    5.51    1.18
   9   4 -11    5.82    1.29
   9  -4 -11    7.94    1.23
   9  -4 -11    5.95    1.22
   9  -4 -10    6.56    1.30
   9   4 -10    6.52    1.35
   9  -4 -10    6.51    1.11
   9  -4 -10    7.59    1.33
   9  -4  -9   16.68    1.93
   9   4  -9   18.24    2.00
   9  -4  -9   18.02    1.84
   9  -4  -9   20.17    2.00
   9  -4  -9   20.20    1.00
   9   4  -9   19.41    1.60
   9  -4  -8   20.75    2.08
   9   4  -8   24.27    2.26
   9   4  -8   20.50    1.70
   9  -4  -8   21.70    2.03
   9  -4  -8   21.37    1.16
   9  -4  -8   21.47    1.94
   9   4  -7   31.92    2.13
   9   4  -7   29.82    2.38
   9  -4  -7   29.39    2.38
   9   4  -7   31.08    1.57
   9  -4  -7   32.87    2.50
   9  -4  -7   31.43    2.25
   9  -4  -7   30.57    1.51
   9  -4  -6   19.76    1.90
   9   4  -6   19.48    1.87
   9   4  -6   16.92    1.06
   9  -4  -6   18.67    1.68
   9  -4  -6   15.63    1.74
   9  -4  -6   18.75    1.29
   9  -4  -5   58.94    3.10
   9   4  -5   56.17    3.04
   9   4  -5   53.11    1.64
   9  -4  -5   56.73    2.77
   9  -4  -5   54.90    2.25
   9  -4  -4   -0.37    0.34
   9   4  -4    0.09    0.33
  -9   4   4   -0.72    0.69
   9  -4  -4    0.22    0.31
   9  -4  -4    0.14    0.29
   9  -4  -3    6.90    1.03
   9   4  -3    6.02    0.97
  -9   4   3    5.39    1.02
   9  -4  -3    5.76    0.81
   9  -4  -3    6.30    0.86
   9  -4  -2   13.42    1.39
   9   4  -2   13.66    1.39
  -9   4   2   12.56    1.59
   9  -4  -2   13.83    1.26
   9  -4  -1    9.79    1.13
   9   4  -1   10.89    1.21
  -9   4   1   10.49    1.44
   9  -4  -1   11.22    1.18
   9   4   0   10.61    1.17
  -9  -4   0   10.74    1.31
  -9   4   0   11.15    1.37
   9  -4   0   12.95    1.32
  -9   4   0   11.96    1.52
   9  -4   1   42.48    2.32
   9   4   1   37.97    2.23
  -9  -4  -1   38.86    2.41
  -9   4  -1   42.67    2.53
  -9   4  -1   41.86    2.83
  -9   4  -2   10.02    1.28
  -9  -4  -2   12.13    1.37
   9   4   2   13.37    1.36
   9  -4   2   11.06    1.22
  -9   4  -2   12.29    1.53
  -9   4  -3   51.53    2.81
  -9  -4  -3   51.26    2.83
   9  -4   3   51.84    2.66
   9   4   3   51.32    2.65
  -9   4  -3   52.23    3.14
  -9  -4  -3   52.77    1.49
  -9   4  -4   61.63    3.49
  -9  -4  -4   60.46    1.92
  -9   4  -5  178.53    5.98
  -9  -4  -5  173.73    3.71
  -9   4  -6   10.56    1.52
  -9  -4  -6   10.97    1.06
   9  -4   6   12.01    0.87
  -9   4  -7  280.72    7.78
  -9  -4  -7  264.51    5.56
   9  -4   7  274.69    4.03
   9   4   8    2.12    0.74
   9  -4   8    1.43    0.66
  -9  -4  -8    1.71    0.54
  -9   4  -8    1.93    0.89
   9  -4   8    2.15    0.42
   9   4   9   21.24    2.10
   9  -4   9   24.26    2.18
  -9   4  -9   22.51    2.34
   9   4  10    9.62    1.48
   9  -4  10    9.26    1.46
  -9   4 -10    8.92    1.56
   9   4  11    0.72    0.51
   9  -4  11    0.72    0.58
  -9   4 -11    1.01    0.74
   9   4  12    0.85    0.70
   9  -4  12    2.52    0.98
  -9   4 -12    0.12    0.53
   9   4  13   -0.14    0.57
   9  -4  13    1.76    0.97
  -9   4 -13    0.05    0.61
   9   4  14    1.67    0.85
   9  -4  14    1.55    0.79
  -9   4 -14    1.31    0.87
   9   4  15    5.89    1.37
   9  -4  15    3.69    1.08
  -9  -4 -15    7.42    1.40
   9   4  16    5.91    1.36
   9  -4  16    6.22    1.56
  -9  -4 -16    4.99    1.25
   9   4  17    3.85    1.36
   9  -4  17    3.15    1.29
  -9  -4 -17    1.85    0.87
   9  -4  18    3.69    1.53
   9   4  18    6.77    1.70
  -9  -4 -18    4.77    1.34
   9   4  19   15.47    2.58
   9  -4  19   15.80    2.55
  -9  -4 -19   11.37    1.92
   9  -4  20    2.21    1.15
   9   4  20    2.57    1.39
  -9  -4 -20   -0.05    0.89
  -9  -4 -20    4.22    1.43
   9  -5 -18   -0.62    1.05
   9  -5 -17    4.79    1.44
   9   5 -16    1.75    1.01
   9  -5 -16   -1.19    1.18
   9  -5 -15   76.90    5.07
   9   5 -15   83.13    5.26
   9  -5 -15   83.28    5.09
   9   5 -14    0.68    0.78
   9  -5 -14    0.70    0.64
   9  -5 -14    1.12    0.74
   9  -5 -14    2.02    0.93
   9   5 -13   39.26    3.39
   9  -5 -13   44.23    3.60
   9  -5 -13   49.76    3.35
   9  -5 -13   50.05    3.70
   9   5 -12    0.62    0.61
   9  -5 -12    1.29    0.89
   9  -5 -12    1.33    0.64
   9  -5 -12    1.47    0.83
   9  -5 -11   30.04    2.75
   9   5 -11   33.96    2.93
   9  -5 -11   31.66    2.70
   9  -5 -11   35.45    2.93
   9  -5 -10   26.51    2.45
   9   5 -10   25.01    2.41
   9  -5 -10   28.25    2.60
   9   5 -10   26.34    1.91
   9  -5 -10   26.36    2.41
   9  -5  -9   15.81    1.92
   9   5  -9   17.94    2.00
   9  -5  -9   19.25    2.08
   9   5  -9   15.14    1.39
   9  -5  -9   15.16    1.82
   9  -5  -8    4.58    1.10
   9  -5  -8    5.34    1.10
   9   5  -8    4.82    1.03
   9   5  -8    4.76    0.73
   9  -5  -8    4.88    1.08
   9  -5  -7    3.56    0.97
   9  -5  -7    3.59    0.92
   9   5  -7    3.90    0.60
   9  -5  -7    3.59    0.83
   9   5  -6   30.81    2.30
   9  -5  -6   29.91    2.29
   9   5  -6   26.95    1.46
   9  -5  -6   28.18    2.56
   9  -5  -6   26.99    2.16
   9  -5  -6   29.46    1.96
   9  -5  -5   30.45    2.21
   9   5  -5   28.95    2.15
   9   5  -5   25.58    1.32
   9  -5  -5   25.16    2.43
   9  -5  -5   27.88    2.11
   9  -5  -5   29.72    2.03
   9  -5  -4    3.05    0.96
   9   5  -4    4.70    0.87
   9  -5  -4    4.66    0.88
  -9   5   4    3.71    1.10
   9   5  -4    3.13    0.43
   9  -5  -3  100.19    3.77
   9   5  -3  104.82    3.81
  -9   5   3   99.11    4.76
   9  -5  -3  105.11    4.87
  -9   5   2   45.21    3.21
   9  -5  -2   48.53    2.53
   9   5  -2   51.73    2.61
  -9   5   1   16.44    1.94
   9  -5  -1   17.12    1.46
   9   5  -1   15.76    1.42
  -9   5   0   18.52    2.07
   9   5   0   18.25    1.52
   9  -5   0   17.74    1.50
  -9   5  -1    1.55    0.85
  -9  -5  -1    1.40    0.63
   9   5   1    0.87    0.46
   9  -5   1    2.07    0.56
  -9   5  -2    4.30    1.09
   9  -5   2    5.87    0.89
  -9   5  -2    3.78    0.82
  -9  -5  -2    4.64    0.84
   9   5   2    4.96    0.84
  -9  -5  -3   50.11    1.72
  -9   5  -3   52.57    3.48
  -9  -5  -3   50.00    2.83
  -9   5  -3   51.83    2.83
  -9   5  -4    0.40    0.61
  -9  -5  -4    0.71    0.28
  -9   5  -5   27.87    2.57
  -9  -5  -5   24.40    1.50
  -9   5  -6    0.48    0.54
   9   5   7   93.91    4.05
   9  -5   7   97.21    4.09
  -9   5  -7   98.21    4.99
   9   5   8    0.42    0.42
   9  -5   8    1.30    0.82
  -9   5  -8    0.00    0.55
   9   5   9   10.16    1.49
   9  -5   9   10.42    1.50
  -9   5  -9    9.78    1.80
   9   5  10    0.73    0.55
   9  -5  10    0.55    0.43
  -9   5 -10    0.01    0.70
   9   5  11   20.26    2.20
   9  -5  11   19.89    2.21
  -9   5 -11   16.98    2.28
   9   5  12    0.57    0.50
   9  -5  12    0.42    0.70
  -9   5 -12   -0.55    0.83
   9   5  13   27.20    2.74
   9  -5  13   29.37    2.82
  -9   5 -13   27.95    3.06
   9   5  14   11.98    1.94
   9  -5  14   14.28    2.12
  -9   5 -14   14.73    2.40
   9  -5  15    8.22    1.64
   9   5  15    5.52    1.38
  -9   5 -15    6.83    1.70
   9  -5  16    2.99    1.01
   9   5  16    1.82    0.88
  -9   5 -16    4.55    1.50
  -9  -5 -16    1.95    0.82
   9   5  17   29.16    3.30
   9  -5  17   33.11    3.38
  -9   5 -17   35.60    3.78
  -9  -5 -17   33.16    3.22
   9  -5  18    7.80    1.70
   9   5  18    7.78    1.92
  -9  -5 -18    9.21    1.88
   9  -5  19    2.24    1.27
   9   5  19   -0.23    1.10
  -9  -5 -19    2.40    1.22
   9  -6 -16    1.00    0.85
   9  -6 -15    0.28    0.76
   9  -6 -15    1.14    1.01
   9  -6 -14    0.65    0.59
   9   6 -14    0.90    0.78
   9  -6 -14    1.03    0.79
   9  -6 -14    1.62    0.91
   9  -6 -13   14.52    2.15
   9   6 -13   15.57    2.12
   9  -6 -13   10.77    1.76
   9  -6 -13   15.47    2.25
   9  -6 -12   11.49    1.82
   9   6 -12    8.62    1.55
   9  -6 -12   10.54    1.77
   9  -6 -12   10.68    1.88
   9  -6 -11    2.94    0.84
   9   6 -11    1.72    0.88
   9  -6 -11    2.05    0.98
   9  -6 -11    1.49    0.86
   9  -6 -10    2.09    0.75
   9   6 -10    1.37    0.68
   9  -6 -10    3.29    1.12
   9  -6 -10    1.47    0.76
   9  -6  -9   37.89    2.80
   9   6  -9   38.04    2.78
   9  -6  -9   36.24    3.19
   9  -6  -9   40.04    3.10
   9  -6  -8    2.48    0.92
   9  -6  -8    4.51    0.99
   9   6  -8    5.17    1.01
   9   6  -8    5.81    0.89
   9  -6  -8    5.17    1.10
   9  -6  -7   25.17    2.64
   9  -6  -7   24.60    2.09
   9   6  -7   25.28    2.12
   9   6  -7   25.11    1.67
   9  -6  -7   26.19    2.36
   9  -6  -6   22.96    2.52
   9   6  -6   22.08    1.50
   9  -6  -6   21.35    1.87
   9   6  -6   23.29    1.94
   9  -6  -5    5.21    1.29
   9  -6  -5    6.77    1.08
   9   6  -5    6.47    1.02
   9  -6  -4    0.98    0.78
   9  -6  -4    1.17    0.53
   9   6  -4    0.37    0.39
  -9   6   4   -0.19    0.69
   9   6  -4    0.49    0.31
   9  -6  -3   90.95    3.39
  -9   6   3   90.36    4.95
   9  -6  -3   91.70    4.95
   9  -6  -2    0.46    0.60
   9  -6  -2    1.06    0.48
  -9   6   2    1.20    0.67
   9  -6  -1   25.00    1.73
  -9   6   1   23.39    2.57
   9  -6  -1   23.78    2.57
   9  -6   0   17.10    2.21
  -9   6   0   15.80    2.05
   9  -6   0   14.85    1.33
   9  -6   1    1.74    0.83
  -9   6  -1    2.39    0.88
  -9   6  -2    0.66    0.63
  -9   6  -3   27.28    2.75
  -9   6  -4    2.28    0.91
   9   6   5   34.15    2.25
   9  -6   5   35.05    2.24
  -9   6  -5   34.00    3.12
   9   6   6    3.06    0.87
   9  -6   6    4.10    0.88
  -9   6  -6    2.26    0.86
   9   6   7   26.82    2.20
   9  -6   7   26.55    2.13
  -9   6  -7   26.15    2.82
   9   6   8   10.61    1.46
   9  -6   8   10.36    1.41
  -9   6  -8   15.72    2.27
   9   6   9   25.37    2.31
   9  -6   9   27.77    2.35
  -9   6  -9   28.48    3.02
   9  -6  10    4.87    1.04
  -9   6 -10    4.33    1.26
   9   6  11   29.33    2.71
   9  -6  11   35.43    2.85
  -9   6 -11   39.42    3.71
   9   6  12    8.72    1.53
   9  -6  12   13.49    1.93
  -9   6 -12    9.81    2.03
   9  -6  13   -0.59    0.57
   9   6  13    0.82    0.91
  -9   6 -13    0.09    0.89
   9   6  14    4.87    1.36
   9  -6  14    5.67    1.52
  -9   6 -14    4.60    1.44
   9   6  15    3.96    1.27
  -9   6 -15    2.48    1.19
  -9  -6 -17   28.52    3.20
   9  -7 -14   -0.11    0.90
   9  -7 -14    0.24    0.93
   9  -7 -13   13.26    2.13
   9  -7 -13   12.17    2.11
   9  -7 -12    2.21    1.02
   9  -7 -12    1.29    0.85
   9  -7 -11   10.42    1.90
   9  -7 -11   14.52    2.16
   9  -7 -10    6.41    1.47
   9  -7 -10    4.29    1.25
   9  -7  -9    7.70    1.71
   9  -7  -9    6.86    1.34
   9  -7  -8   -0.48    0.88
   9  -7  -8    0.90    0.72
   9  -7  -7    1.88    1.01
   9  -7  -6    3.92    1.19
   9  -7  -5    1.05    0.79
   9  -7  -4   -0.07    0.65
  -9   7   4    0.07    0.79
   9  -7  -3   16.49    2.32
  -9   7   3   15.92    2.27
   9  -7  -2    0.22    0.58
  -9   7   2    1.29    0.70
   9  -7  -1    8.93    1.78
  -9   7   1    8.83    1.78
  -9   7   0   35.59    3.35
   9  -7   0   36.64    3.46
   9  -7   1   14.01    2.13
  -9   7  -1   15.64    2.26
   9  -7   2   -0.53    0.68
  -9   7  -2   -0.10    0.58
   9  -7   3   14.15    2.14
  -9   7  -3   16.07    2.32
   9  -7   4    9.83    1.86
  -9   7  -4    9.70    1.91
   9  -7   5    4.17    1.29
  -9   7  -5    1.96    1.27
   9  -7   6    8.28    1.78
  -9   7  -6    6.91    1.64
   9  -7   7    0.25    0.81
  -9   7  -7   -0.03    0.68
   9  -7   8   13.40    2.20
  -9   7  -8   12.00    2.12
   9  -7   9    2.70    1.15
  -9   7  -9    3.91    1.34
  -9   7 -10   18.28    2.58
   9  -7  10   26.90    3.20
   9  -7  11   10.54    2.03
  -9   7 -11   11.62    2.24
   9  -7  12    2.38    1.16
  -9   7 -12    1.28    1.04
   9  -7  13   14.61    2.35
  -9   7 -13   12.63    2.38
   9  -7  14    0.00    1.22
   9  -7  15   15.23    2.67
   9  -8 -13    0.72    0.98
   9  -8 -12    3.66    1.37
   9  -8 -12   -0.89    0.93
   9  -8 -11    9.01    1.99
   9  -8 -11    7.48    1.70
   9  -8 -10    1.89    1.00
   9  -8 -10    0.35    0.97
   9  -8  -9   25.05    3.11
   9  -8  -9   22.21    2.63
   9  -8  -8    4.28    1.65
   9  -8  -8    0.75    0.66
   9  -8  -7   21.52    2.85
   9  -8  -6   -0.06    0.85
   9  -8  -5   36.94    3.74
   9  -8  -4    3.62    1.23
   9  -8  -3    4.49    1.39
  -9   8   3    5.18    1.51
   9  -8  -2    9.97    2.01
  -9   8   2   10.78    2.08
   9  -8  -1    3.14    1.17
  -9   8   1    3.00    1.20
   9  -8   0    0.52    0.80
  -9   8   0    0.74    0.96
   9  -8   1    0.04    0.78
  -9   8  -1    0.10    0.75
   9  -8   2    0.96    0.88
  -9   8  -2    0.02    0.74
   9  -8   3   14.24    2.44
  -9   8  -3   10.47    2.04
  -9   8  -4   88.99    5.76
   9  -8   4   83.14    5.66
  -9   8  -5   26.70    3.26
   9  -8   5   29.89    3.44
   9  -8   6    3.72    1.21
  -9   8  -6    4.40    1.57
   9  -8   7   16.36    2.56
  -9   8  -7   19.91    2.88
   9  -8   8    0.46    0.67
  -9   8  -8    5.64    1.72
   9  -8   9    6.38    1.63
  -9   8  -9    9.02    2.00
   9  -8  10   -0.61    1.13
   9  -8  11   -1.57    1.15
   9  -8  12    7.45    2.26
   9  -9  -8   -0.51    0.63
   9  -9  -2    6.36    1.99
  -9   9   2    4.50    1.59
   9  -9  -1   14.10    2.57
  -9   9   1   16.22    2.80
   9  -9   0    6.65    1.81
  -9   9   0    5.18    1.65
   9  -9   1   11.29    2.26
  -9   9  -1   11.33    2.33
  -9   9  -2   -0.82    0.88
 -10   0  21    0.81    0.66
 -10   0  20  106.97    6.19
  10   0 -20  116.48    6.85
 -10   0  19    0.97    0.87
  10   0 -19   -0.32    0.88
 -10   0  18   23.71    2.78
  10   0 -18   26.43    3.12
 -10   0  17   -0.20    0.55
  10   0 -17   -0.35    0.63
 -10   0  16   19.29    2.32
  10   0 -16   14.84    2.19
 -10   0  15   -0.33    0.62
  10   0 -15    0.69    0.60
 -10   0  14    0.15    0.54
  10   0 -14    0.56    0.55
 -10   0  13    0.07    0.48
  10   0 -13    0.11    0.52
 -10   0  12   12.25    1.64
  10   0 -12   10.92    1.65
  10   0 -11    0.01    0.17
 -10   0  11   -0.13    0.38
  10   0 -11    0.70    0.57
 -10   0  10  219.87    6.41
  10   0 -10  231.92    6.70
  10   0  -9    0.06    0.54
 -10   0   9    0.05    0.35
  10   0  -9   -0.28    0.50
  10   0  -8   91.03    4.44
  10   0  -8   93.30    3.48
 -10   0   8   91.63    3.90
  10   0  -8   93.98    3.92
  10   0  -7   -0.34    0.45
 -10   0   7   -0.12    0.35
  10   0  -7    0.36    0.35
  10   0  -6   25.03    2.21
 -10   0   6   25.25    1.92
  10   0  -6   24.46    1.63
 -10   0   6   29.39    1.94
  10   0  -5    0.75    0.50
  10   0  -5   -0.11    0.30
 -10   0   5    0.23    0.27
 -10   0   5    0.41    0.36
  10   0  -4   87.97    3.92
  10   0  -4   90.25    2.77
 -10   0   4   87.93    3.37
 -10   0   4   98.41    3.18
  10   0  -3   -0.31    0.46
 -10   0   3    0.18    0.29
  10   0  -3    0.13    0.27
 -10   0   3   -0.22    0.25
  10   0  -2  191.69    5.53
  10   0  -2  202.67    3.79
 -10   0   2  201.59    4.02
  10   0  -1    0.09    0.28
 -10   0   1    0.38    0.28
  10   0  -1   -0.28    0.31
 -10   0   1    0.07    0.21
  10   0   0  393.06    7.69
  10   0   0  414.75    6.11
 -10   0   0  408.13    5.28
 -10   0   0  413.82    4.97
  10   0   1    0.04    0.33
 -10   0  -1   -0.02    0.24
  10   0   1   -0.17    0.25
 -10   0  -1    0.27    0.20
  10   0   2   32.64    2.21
  10   0   2   33.30    1.65
 -10   0  -2   34.04    1.61
 -10   0  -2   34.22    1.21
  10   0   3   -0.29    0.48
 -10   0  -3   -0.17    0.28
  10   0   3   -0.14    0.24
 -10   0  -3   -0.03    0.14
  10   0   4   17.37    1.66
 -10   0  -4   17.77    1.28
  10   0   4   15.12    1.07
  10   0   5    2.49    0.75
  10   0   6    8.27    1.19
 -10   0  -6    6.97    0.49
 -10   0  -7   -0.14    0.16
 -10   0  -8   45.97    2.78
 -10   0  -8   38.64    1.40
 -10   0  -9   -0.03    0.20
 -10   0  -9    0.74    0.50
 -10   0 -10   52.07    1.97
 -10   0 -10   55.23    3.27
  10   0  11   -0.21    0.55
 -10   0 -11    0.21    0.31
 -10   0 -11    0.38    0.48
  10   0  12    0.26    0.46
 -10   0 -12    0.99    0.78
  10   0  13   -0.56    0.56
 -10   0 -13    0.32    0.51
  10   0  14   98.45    5.36
 -10   0 -14   98.65    3.60
 -10   0 -14   93.43    4.81
  10   0  15    0.58    0.70
 -10   0 -15    0.20    0.64
 -10   0 -15   -0.53    0.47
  10   0  16   61.10    4.51
 -10   0 -16   61.18    3.15
 -10   0 -16   59.02    4.12
  10   0  17    0.58    1.18
 -10   0 -17   -0.57    0.59
  10   0  18   19.17    2.70
 -10   0 -18   14.34    2.20
  10   0  19   -0.51    0.91
 -10   0 -19   -0.46    0.71
  10   0  20    9.49    2.08
 -10   0 -20    8.83    1.87
 -10   0 -21    1.28    1.18
 -10   1  21    2.52    1.19
 -10  -1  21    1.58    0.75
  10  -1 -21    0.02    0.91
 -10   1  20    5.32    1.50
 -10  -1  20    3.96    1.43
  10  -1 -20    3.61    1.57
 -10  -1  19    1.20    1.06
 -10   1  19    1.35    0.84
  10  -1 -19    1.51    1.16
 -10  -1  18    5.26    1.39
 -10   1  18    3.39    1.26
  10  -1 -18    5.26    1.65
 -10  -1  17   15.53    2.21
 -10   1  17   16.09    2.28
  10  -1 -17   18.18    2.48
 -10  -1  16   64.97    4.29
 -10   1  16   60.70    4.20
  10  -1 -16   65.23    4.47
 -10   1  15    9.42    1.66
 -10  -1  15    5.18    1.16
  10  -1 -15    4.30    1.22
 -10  -1  14    2.36    0.86
 -10   1  14    2.72    0.87
  10  -1 -14    4.19    1.27
  10  -1 -13    0.67    0.21
 -10  -1  13    0.26    0.41
 -10   1  13   -0.13    0.57
  10  -1 -13    0.23    0.47
  10  -1 -12    1.30    0.41
 -10  -1  12    1.35    0.73
 -10   1  12    2.00    0.75
  10  -1 -12    1.18    0.67
  10  -1 -11    1.17    0.38
 -10   1  11    1.99    0.76
 -10  -1  11    1.00    0.41
  10  -1 -11    0.92    0.57
 -10  -1  11    0.94    0.26
  10   1 -10    0.54    0.20
 -10  -1  10    0.44    0.62
 -10   1  10    0.89    0.57
 -10  -1  10    0.23    0.21
  10  -1 -10    0.83    0.48
  10   1  -9    8.93    1.51
  10  -1  -9    9.54    1.53
 -10  -1   9   11.12    1.41
 -10   1   9   10.25    1.41
  10  -1  -9   11.63    1.47
  10  -1  -8   31.55    2.66
  10   1  -8   37.60    2.87
 -10  -1   8   33.55    2.31
 -10   1   8   31.58    2.41
  10  -1  -8   33.87    2.34
  10   1  -7    2.51    0.86
  10  -1  -7    2.86    0.81
  10   1  -7    2.68    0.52
 -10   1   7    1.58    0.55
  10  -1  -7    3.21    0.82
 -10  -1   7    2.33    0.69
  10  -1  -7    5.90    0.98
  10  -1  -6   -0.36    0.41
  10   1  -6    0.20    0.56
 -10  -1   6   -0.32    0.45
  10   1  -6    0.25    0.26
  10  -1  -6   -0.15    0.24
  10  -1  -6    0.60    0.43
 -10   1   6   -0.07    0.28
  10  -1  -5   69.59    3.58
  10   1  -5   71.12    3.61
  10   1  -5   71.19    2.25
 -10  -1   5   68.82    3.00
 -10   1   5   76.68    2.87
 -10  -1   5   73.89    3.14
  10  -1  -5   76.40    2.99
  10   1  -4   72.43    3.57
  10  -1  -4   66.12    3.40
  10   1  -4   72.27    2.05
 -10  -1   4   71.72    2.91
 -10   1   4   75.27    2.67
 -10  -1   4   75.72    3.08
  10  -1  -4   73.97    2.77
 -10   1   4   70.48    1.88
  10  -1  -3   10.49    1.39
  10   1  -3    8.75    1.24
  10  -1  -3    9.86    1.12
 -10  -1   3    9.00    1.02
  10  -1  -3    9.36    1.01
  10   1  -3    8.93    0.66
  10  -1  -3   10.18    0.98
 -10   1   3   10.32    0.93
 -10  -1   3   10.03    1.12
 -10   1   3    8.99    0.75
  10  -1  -2   12.69    1.47
  10   1  -2   12.21    1.42
  10  -1  -2   12.85    1.16
  10   1  -2   12.64    0.70
 -10  -1   2   12.06    1.12
 -10   1   2   13.38    1.18
  10  -1  -2   12.23    1.22
 -10  -1   2   12.40    1.17
 -10   1   2   12.67    0.93
 -10   1   2   12.01    0.94
  10  -1  -2   11.69    0.96
  10  -1  -1   47.97    2.74
  10   1  -1   48.16    2.76
  10  -1  -1   48.20    2.18
 -10  -1   1   47.11    2.09
 -10   1   1   47.79    2.18
  10  -1  -1   46.54    2.30
 -10  -1   1   46.67    2.14
 -10   1   1   45.37    1.91
  10  -1   0  324.73    6.97
  10   1   0  335.08    7.09
  10  -1   0  339.06    6.10
 -10  -1   0  333.72    3.45
 -10   1   0  331.32    5.70
 -10   1   0  330.46    5.41
  10  -1   1   66.03    3.13
  10   1   1   67.64    3.17
  10  -1   1   68.75    2.72
 -10  -1  -1   66.25    1.64
 -10   1  -1   67.31    2.60
  10  -1   2   31.61    2.17
  10   1   2   26.79    2.00
 -10  -1  -2   29.27    1.20
 -10   1  -2   29.70    1.77
  10  -1   3    6.10    0.99
  10   1   3    5.17    0.92
 -10   1  -3    4.84    0.73
 -10  -1  -3    5.66    0.60
 -10   1  -3    5.62    0.87
  10   1   4    0.29    0.43
  10  -1   4    1.12    0.62
 -10   1  -4    0.00    0.27
 -10   1  -4    0.42    0.38
  10   1   5    1.24    0.51
  10  -1   5    0.91    0.42
 -10   1  -5    0.87    0.28
 -10   1  -5    1.37    0.50
  10   1   6    4.46    0.93
  10  -1   6    4.55    0.97
  10   1   6    4.43    0.40
 -10   1  -6    4.50    0.79
 -10   1  -6    4.35    0.84
  10   1   7    0.74    0.18
 -10   1  -7    0.39    0.41
  10   1   8   78.16    1.48
[truncated: 217,477 more chars]
