# Supplementary material for: Synthesis of Diaryl‐ and Dialkynylphosphinates From Ubiquitous PV Sources via a Redox‐Neutral Approach
Source: Adv Sci (Weinh). 2025 Jul 2;12(36):e09922. doi: 10.1002/advs.202509922 (PMC12463002; doi:10.1002/advs.202509922)
Supplement: Supplementary file 2 — Supporting Information [file ADVS-12-e09922-s001.zip › 2h_jjw1742.cif]

data_jjw1742
_audit_creation_date               2024-04-10
_audit_creation_method
;
Olex2 1.5
(compiled 2024.02.16 svn.r378c4104 for OlexSys, GUI svn.r6928)
;
_shelx_SHELXL_version_number       '2018/3'
_audit_contact_author_address      ?
_audit_contact_author_email        ?
_audit_contact_author_name         ''
_audit_contact_author_phone        ?
_publ_contact_author_id_orcid      ?
_publ_section_references
;
Dolomanov, O.V., Bourhis, L.J., Gildea, R.J, Howard, J.A.K. & Puschmann, H.
 (2009), J. Appl. Cryst. 42, 339-341.

Sheldrick, G.M. (2015). Acta Cryst. A71, 3-8.

Sheldrick, G.M. (2015). Acta Cryst. C71, 3-8.
;
_chemical_name_common              ?
_chemical_name_systematic          ?
_chemical_formula_moiety           'C16 H15 O2 P'
_chemical_formula_sum              'C16 H15 O2 P'
_chemical_formula_weight           270.25
_chemical_melting_point            ?
_chemical_oxdiff_formula           C16H15O2P
loop_
  _atom_type_symbol
  _atom_type_description
  _atom_type_scat_dispersion_real
  _atom_type_scat_dispersion_imag
  _atom_type_scat_source
 'C' 'C' 0.0181 0.0091 'International Tables Vol C Tables 4.2.6.8 and 6.1.1.4'
 'H' 'H' 0.0000 0.0000 'International Tables Vol C Tables 4.2.6.8 and 6.1.1.4'
 'O' 'O' 0.0492 0.0322 'International Tables Vol C Tables 4.2.6.8 and 6.1.1.4'
 'P' 'P' 0.2955 0.4335 'International Tables Vol C Tables 4.2.6.8 and 6.1.1.4'

_shelx_space_group_comment
;
The symmetry employed for this shelxl refinement is uniquely defined
by the following loop, which should always be used as a source of
symmetry information in preference to the above space-group names.
They are only intended as comments.
;
_space_group_crystal_system        'trigonal'
_space_group_IT_number             148
_space_group_name_H-M_alt          'R -3'
_space_group_name_Hall             '-R 3'
loop_
  _space_group_symop_operation_xyz
 'x, y, z'
 '-y, x-y, z'
 '-x+y, -x, z'
 'x+2/3, y+1/3, z+1/3'
 '-y+2/3, x-y+1/3, z+1/3'
 '-x+y+2/3, -x+1/3, z+1/3'
 'x+1/3, y+2/3, z+2/3'
 '-y+1/3, x-y+2/3, z+2/3'
 '-x+y+1/3, -x+2/3, z+2/3'
 '-x, -y, -z'
 'y, -x+y, -z'
 'x-y, x, -z'
 '-x+2/3, -y+1/3, -z+1/3'
 'y+2/3, -x+y+1/3, -z+1/3'
 'x-y+2/3, x+1/3, -z+1/3'
 '-x+1/3, -y+2/3, -z+2/3'
 'y+1/3, -x+y+2/3, -z+2/3'
 'x-y+1/3, x+2/3, -z+2/3'

_cell_length_a                     27.7974(6)
_cell_length_b                     27.7974(6)
_cell_length_c                     9.3292(4)
_cell_angle_alpha                  90
_cell_angle_beta                   90
_cell_angle_gamma                  120
_cell_volume                       6242.9(4)
_cell_formula_units_Z              18
_cell_measurement_reflns_used      6039
_cell_measurement_temperature      100.00(10)
_cell_measurement_theta_max        75.5830
_cell_measurement_theta_min        3.1550
_shelx_estimated_absorpt_T_max     0.935
_shelx_estimated_absorpt_T_min     0.760
_exptl_absorpt_coefficient_mu      1.712
_exptl_absorpt_correction_T_max    0.943
_exptl_absorpt_correction_T_min    0.773
_exptl_absorpt_correction_type     analytical
_exptl_absorpt_process_details
;
CrysAlisPro 1.171.41.93a (Rigaku Oxford Diffraction, 2020)
Analytical numeric absorption correction using a multifaceted crystal
model based on expressions derived by R.C. Clark & J.S. Reid.
(Clark, R. C. & Reid, J. S. (1995). Acta Cryst. A51, 887-897)
Empirical absorption correction using spherical harmonics,
implemented in SCALE3 ABSPACK scaling algorithm.
;
_exptl_absorpt_special_details     ?
_exptl_crystal_colour              colourless
_exptl_crystal_colour_lustre       .
_exptl_crystal_colour_modifier     .
_exptl_crystal_colour_primary      colourless
_exptl_crystal_density_diffrn      1.294
_exptl_crystal_density_meas        ?
_exptl_crystal_density_method      ?
_exptl_crystal_description         plank
_exptl_crystal_F_000               2556
loop_
  _exptl_crystal_face_index_h
  _exptl_crystal_face_index_k
  _exptl_crystal_face_index_l
  _exptl_crystal_face_perp_dist
 5 -4 0 0.0229
 -5 4 0 0.0229
 1 0 5 0.0821
 -1 0 -5 0.0821
 2 -5 0 0.0193
 -2 5 0 0.0193
 -5 -4 0 0.0251
 5 4 0 0.0251

_exptl_crystal_size_max            0.17
_exptl_crystal_size_mid            0.06
_exptl_crystal_size_min            0.04
loop_
  _exptl_oxdiff_crystal_face_indexfrac_h
  _exptl_oxdiff_crystal_face_indexfrac_k
  _exptl_oxdiff_crystal_face_indexfrac_l
  _exptl_oxdiff_crystal_face_x
  _exptl_oxdiff_crystal_face_y
  _exptl_oxdiff_crystal_face_z
 5.0002 -3.9988 -0.0006 -0.0539 -0.0099 0.2882
 -5.0002 3.9988 0.0006 0.0539 0.0099 -0.2882
 1.0062 -0.0022 4.9971 0.7932 0.1311 0.1953
 -1.0062 0.0022 -4.9971 -0.7932 -0.1311 -0.1953
 2.0001 -4.9988 -0.0007 -0.0799 0.1941 0.1838
 -2.0001 4.9988 0.0007 0.0799 -0.1941 -0.1838
 -5.0002 -3.9994 -0.0004 -0.0835 0.4761 -0.1269
 5.0002 3.9994 0.0004 0.0835 -0.4761 0.1269

_exptl_transmission_factor_max     ?
_exptl_transmission_factor_min     ?
_diffrn_reflns_av_R_equivalents    0.0648
_diffrn_reflns_av_unetI/netI       0.0389
_diffrn_reflns_Laue_measured_fraction_full  0.999
_diffrn_reflns_Laue_measured_fraction_max  0.999
_diffrn_reflns_limit_h_max         33
_diffrn_reflns_limit_h_min         -24
_diffrn_reflns_limit_k_max         28
_diffrn_reflns_limit_k_min         -33
_diffrn_reflns_limit_l_max         11
_diffrn_reflns_limit_l_min         -11
_diffrn_reflns_number              13984
_diffrn_reflns_point_group_measured_fraction_full  0.999
_diffrn_reflns_point_group_measured_fraction_max  0.999
_diffrn_reflns_theta_full          67.684
_diffrn_reflns_theta_max           68.220
_diffrn_reflns_theta_min           3.180
_diffrn_ambient_environment        N~2~
_diffrn_ambient_temperature        100.00(10)
_diffrn_detector                   'CCD plate'
_diffrn_detector_area_resol_mean   10.5700
_diffrn_detector_type              AtlasS2
_diffrn_measured_fraction_theta_full  0.999
_diffrn_measured_fraction_theta_max  0.999
_diffrn_measurement_details
;
List of Runs (angles in degrees, time in seconds):

  # Type    Start    End  Width  t~exp~   \w     \q     \k     \f   Frames
--------------------------------------------------------------------------
  1  \w    -77.00  12.00   0.50    7.50    --  -38.50  99.00 -20.00  178
  2  \w     39.00  64.00   0.50    7.50    --   42.75 -99.00-126.00   50
  3  \w    117.00 142.00   0.50   35.00    --  111.00  99.00 -20.00   50
  4  \w     52.00  80.00   0.50   35.00    --  111.00 -99.00-126.00   56
  5  \w    -77.00 -49.00   0.50    7.50    --  -38.50 125.00-180.00   56
  6  \w    -23.00  21.00   0.50    7.50    --  -38.50  38.00-180.00   88
  7  \w   -111.00 -17.00   0.50    7.50    --  -38.50 -38.00-180.00  188
  8  \w    -83.00 -17.00   0.50    7.50    --  -38.50 -38.00-120.00  132
  9  \w     50.00  80.00   0.50    7.50    --   42.75 -99.00 120.00   60
 10  \w     12.00  40.00   0.50    7.50    --   42.75 -99.00 120.00   56
 11  \w     17.00  82.00   0.50    7.50    --   42.75  57.00 120.00  130
 12  \w    121.00 171.00   0.50   35.00    --  111.00 125.00 -60.00  100
 13  \w     98.00 178.00   0.50   35.00    --  111.00  30.00  90.00  160
 14  \w     97.00 169.00   0.50   35.00    --  111.00 125.00 -90.00  144
 15  \w     35.00 108.00   0.50   35.00    --  111.00-102.00 155.74  146
 16  \w     69.00 107.00   0.50   35.00    --  111.00 -94.00 -90.00   76
 17  \w    128.00 178.00   0.50   35.00    --  111.00  30.00 150.00  100
 18  \w     41.00  68.00   0.50   35.00    --  111.00-125.00-120.00   54
 19  \w     65.00 107.00   0.50   35.00    --  111.00 -94.00  30.00   84
 20  \w    121.00 172.00   0.50   35.00    --  111.00  77.00-120.00  102
 21  \w     77.00 108.00   0.50   35.00    --  111.00-108.00 118.61   62
 22  \w     44.00  72.00   0.50   35.00    --  111.00-108.00 118.61   56
 23  \w    104.00 174.00   0.50   35.00    --  111.00  77.00-150.00  140
 24  \w     43.00 112.00   0.50   35.00    --  111.00-125.00   0.00  138
 25  \w     41.00 134.00   0.50   35.00    --  111.00 -45.00 -60.00  186
 26  \w     41.00 134.00   0.50   35.00    --  111.00 -45.00 120.00  186
 27  \w    137.00 164.00   0.50   35.00    --  111.00  77.00 -90.00   54
 28  \w     78.00 107.00   0.50   35.00    --  111.00 -94.00 -30.00   58
 29  \w    104.00 164.00   0.50   35.00    --  111.00  77.00-180.00  120
 30  \w     53.00  79.50   0.50   35.00    --  111.00-138.00 -55.50   53
;
_diffrn_measurement_device         'four-circle diffractometer'
_diffrn_measurement_device_type    'SuperNova, Dual, Cu at home/near, AtlasS2'
_diffrn_measurement_method         '\w scans'
_diffrn_orient_matrix_type        
 'CrysAlisPro convention (1999,Acta A55,543-557)'
_diffrn_orient_matrix_UB_11        0.0029608000
_diffrn_orient_matrix_UB_12        0.0171497000
_diffrn_orient_matrix_UB_13        0.1581425000
_diffrn_orient_matrix_UB_21        -0.0485911000
_diffrn_orient_matrix_UB_22        -0.0582858000
_diffrn_orient_matrix_UB_23        0.0360003000
_diffrn_orient_matrix_UB_31        0.0415157000
_diffrn_orient_matrix_UB_32        -0.0201672000
_diffrn_orient_matrix_UB_33        0.0307188000
_diffrn_radiation_monochromator    mirror
_diffrn_radiation_probe            x-ray
_diffrn_radiation_type             'Cu K\a'
_diffrn_radiation_wavelength       1.54184
_diffrn_source                     'micro-focus sealed X-ray tube'
_diffrn_source_type                'SuperNova (Cu) X-ray Source'
_reflns_Friedel_coverage           0.000
_reflns_Friedel_fraction_full      .
_reflns_Friedel_fraction_max       .
_reflns_number_gt                  2107
_reflns_number_total               2550
_reflns_special_details
;
 Reflections were merged by SHELXL according to the crystal
 class for the calculation of statistics and refinement.
 
 _reflns_Friedel_fraction is defined as the number of unique
 Friedel pairs measured divided by the number that would be
 possible theoretically, ignoring centric projections and
 systematic absences.
;
_reflns_threshold_expression       'I > 2\s(I)'
_computing_cell_refinement         'CrysAlisPro 1.171.41.93a (Rigaku OD, 2020)'
_computing_data_collection         'CrysAlisPro 1.171.41.93a (Rigaku OD, 2020)'
_computing_data_reduction          'CrysAlisPro 1.171.41.93a (Rigaku OD, 2020)'
_computing_molecular_graphics      'Olex2 1.5 (Dolomanov et al., 2009)'
_computing_publication_material    'Olex2 1.5 (Dolomanov et al., 2009)'
_computing_structure_refinement    'SHELXL 2018/3 (Sheldrick, 2015)'
_computing_structure_solution      'SHELXT 2018/2 (Sheldrick, 2018)'
_refine_diff_density_max           0.443
_refine_diff_density_min           -0.345
_refine_diff_density_rms           0.058
_refine_ls_extinction_coef         .
_refine_ls_extinction_method       none
_refine_ls_goodness_of_fit_ref     1.041
_refine_ls_hydrogen_treatment      constr
_refine_ls_matrix_type             full
_refine_ls_number_parameters       173
_refine_ls_number_reflns           2550
_refine_ls_number_restraints       0
_refine_ls_R_factor_all            0.0597
_refine_ls_R_factor_gt             0.0499
_refine_ls_restrained_S_all        1.041
_refine_ls_shift/su_max            0.001
_refine_ls_shift/su_mean           0.000
_refine_ls_structure_factor_coef   Fsqd
_refine_ls_weighting_details      
 'w=1/[\s^2^(Fo^2^)+(0.0876P)^2^+3.0608P] where P=(Fo^2^+2Fc^2^)/3'
_refine_ls_weighting_scheme        calc
_refine_ls_wR_factor_gt            0.1333
_refine_ls_wR_factor_ref           0.1433
_refine_special_details            ?
_olex2_refinement_description
;
1. Fixed Uiso
 At 1.2 times of:
  All C(H) groups, All C(H,H) groups
 At 1.5 times of:
  All O(H) groups
2.a Aromatic/amide H refined with riding coordinates:
 C2(H2), C3(H3), C5(H5), C7(H7), C8(H8), C10(H10), C11(H11), C13(H13),
 C15(H15), C16(H16)
2.b X=CH2 refined with riding coordinates:
 C6(H6A,H6B), C14(H14A,H14B)
2.c Idealised tetrahedral OH refined as rotating group:
 O1(H1)
;
_atom_sites_solution_hydrogens     geom
_atom_sites_solution_primary       dual
_atom_sites_solution_secondary     ?
loop_
  _atom_site_label
  _atom_site_type_symbol
  _atom_site_fract_x
  _atom_site_fract_y
  _atom_site_fract_z
  _atom_site_U_iso_or_equiv
  _atom_site_adp_type
  _atom_site_occupancy
  _atom_site_site_symmetry_order
  _atom_site_calc_flag
  _atom_site_refinement_flags_posn
  _atom_site_refinement_flags_adp
  _atom_site_refinement_flags_occupancy
  _atom_site_disorder_assembly
  _atom_site_disorder_group
 P1 P 0.92575(2) 0.59430(2) 0.34249(6) 0.0339(2) Uani 1 1 d . . . . .
 O1 O 0.91153(7) 0.58949(6) 0.17923(19) 0.0401(4) Uani 1 1 d . . . . .
 H1 H 0.928673 0.621115 0.141386 0.060 Uiso 1 1 calc R U . . .
 O2 O 0.98440(6) 0.61109(6) 0.37825(18) 0.0380(4) Uani 1 1 d . . . . .
 C1 C 0.87839(9) 0.52630(8) 0.4102(3) 0.0360(5) Uani 1 1 d . . . . .
 C2 C 0.82217(10) 0.49839(10) 0.3743(3) 0.0537(7) Uani 1 1 d . . . . .
 H2 H 0.808771 0.513637 0.304345 0.064 Uiso 1 1 calc R U . . .
 C3 C 0.78566(10) 0.44843(10) 0.4403(4) 0.0570(7) Uani 1 1 d . . . . .
 H3 H 0.747328 0.430356 0.416332 0.068 Uiso 1 1 calc R U . . .
 C4 C 0.80409(10) 0.42436(9) 0.5407(3) 0.0446(6) Uani 1 1 d . . . . .
 C5 C 0.76409(11) 0.37049(10) 0.6067(4) 0.0551(7) Uani 1 1 d . . . . .
 H5 H 0.725875 0.358603 0.593185 0.066 Uiso 1 1 calc R U . . .
 C6 C 0.77509(13) 0.33736(11) 0.6813(4) 0.0668(8) Uani 1 1 d . . . . .
 H6A H 0.812552 0.347011 0.698440 0.080 Uiso 1 1 calc R U . . .
 H6B H 0.745617 0.303615 0.718472 0.080 Uiso 1 1 calc R U . . .
 C7 C 0.86027(10) 0.45197(9) 0.5755(3) 0.0409(5) Uani 1 1 d . . . . .
 H7 H 0.873823 0.436038 0.643111 0.049 Uiso 1 1 calc R U . . .
 C8 C 0.89677(9) 0.50266(9) 0.5124(3) 0.0382(5) Uani 1 1 d . . . . .
 H8 H 0.934821 0.521437 0.539347 0.046 Uiso 1 1 calc R U . . .
 C9 C 0.90557(8) 0.64129(8) 0.4144(3) 0.0339(5) Uani 1 1 d . . . . .
 C10 C 0.85583(9) 0.63818(9) 0.3703(3) 0.0388(5) Uani 1 1 d . . . . .
 H10 H 0.833648 0.611886 0.299282 0.047 Uiso 1 1 calc R U . . .
 C11 C 0.83865(9) 0.67280(9) 0.4286(3) 0.0408(5) Uani 1 1 d . . . . .
 H11 H 0.804799 0.670058 0.397705 0.049 Uiso 1 1 calc R U . . .
 C12 C 0.87099(9) 0.71197(9) 0.5332(3) 0.0380(5) Uani 1 1 d . . . . .
 C13 C 0.85492(10) 0.75085(10) 0.5965(3) 0.0451(6) Uani 1 1 d . . . . .
 H13 H 0.877911 0.774389 0.671116 0.054 Uiso 1 1 calc R U . . .
 C14 C 0.81263(12) 0.75596(12) 0.5604(4) 0.0583(7) Uani 1 1 d . . . . .
 H14A H 0.788345 0.733381 0.486376 0.070 Uiso 1 1 calc R U . . .
 H14B H 0.805936 0.782281 0.607901 0.070 Uiso 1 1 calc R U . . .
 C15 C 0.92000(9) 0.71469(9) 0.5771(3) 0.0402(5) Uani 1 1 d . . . . .
 H15 H 0.942270 0.741104 0.647767 0.048 Uiso 1 1 calc R U . . .
 C16 C 0.93724(9) 0.67955(9) 0.5198(3) 0.0389(5) Uani 1 1 d . . . . .
 H16 H 0.970607 0.681693 0.552593 0.047 Uiso 1 1 calc R U . . .

loop_
  _atom_site_aniso_label
  _atom_site_aniso_U_11
  _atom_site_aniso_U_22
  _atom_site_aniso_U_33
  _atom_site_aniso_U_23
  _atom_site_aniso_U_13
  _atom_site_aniso_U_12
 P1 0.0303(3) 0.0292(3) 0.0417(4) -0.0004(2) 0.0000(2) 0.0146(2)
 O1 0.0410(8) 0.0323(8) 0.0458(10) -0.0009(6) -0.0004(7) 0.0173(6)
 O2 0.0316(7) 0.0344(7) 0.0482(10) -0.0002(6) 0.0006(6) 0.0167(6)
 C1 0.0328(10) 0.0289(10) 0.0452(13) -0.0010(9) 0.0009(9) 0.0147(8)
 C2 0.0373(12) 0.0400(12) 0.079(2) 0.0086(12) -0.0100(12) 0.0159(10)
 C3 0.0320(11) 0.0403(12) 0.092(2) 0.0097(13) -0.0070(12) 0.0127(10)
 C4 0.0401(12) 0.0327(11) 0.0587(16) -0.0008(10) 0.0047(10) 0.0165(9)
 C5 0.0455(13) 0.0387(12) 0.075(2) 0.0050(12) 0.0101(12) 0.0166(11)
 C6 0.0596(17) 0.0394(13) 0.083(2) 0.0112(14) -0.0016(15) 0.0112(12)
 C7 0.0435(12) 0.0335(10) 0.0447(14) 0.0002(9) -0.0010(10) 0.0185(9)
 C8 0.0342(10) 0.0325(10) 0.0463(13) -0.0016(9) -0.0023(9) 0.0154(9)
 C9 0.0324(10) 0.0304(9) 0.0399(13) 0.0040(8) 0.0018(8) 0.0165(8)
 C10 0.0313(10) 0.0351(11) 0.0467(14) 0.0010(9) -0.0001(9) 0.0141(8)
 C11 0.0329(10) 0.0412(11) 0.0497(15) 0.0031(10) 0.0020(9) 0.0196(9)
 C12 0.0375(11) 0.0353(10) 0.0420(13) 0.0040(9) 0.0063(9) 0.0189(9)
 C13 0.0485(13) 0.0434(12) 0.0477(15) 0.0034(10) 0.0093(10) 0.0262(11)
 C14 0.0617(16) 0.0613(16) 0.0649(19) -0.0051(13) 0.0053(14) 0.0406(14)
 C15 0.0392(11) 0.0358(11) 0.0455(14) -0.0026(9) -0.0024(9) 0.0187(9)
 C16 0.0340(10) 0.0346(10) 0.0488(14) -0.0002(9) -0.0034(9) 0.0175(9)

_geom_special_details
;
 All esds (except the esd in the dihedral angle between two l.s. planes)
 are estimated using the full covariance matrix.  The cell esds are taken
 into account individually in the estimation of esds in distances, angles
 and torsion angles; correlations between esds in cell parameters are only
 used when they are defined by crystal symmetry.  An approximate (isotropic)
 treatment of cell esds is used for estimating esds involving l.s. planes.
;
loop_
  _geom_bond_atom_site_label_1
  _geom_bond_atom_site_label_2
  _geom_bond_distance
  _geom_bond_site_symmetry_2
  _geom_bond_publ_flag
 P1 O1 1.5624(18) . ?
 P1 O2 1.4920(15) . ?
 P1 C1 1.794(2) . ?
 P1 C9 1.790(2) . ?
 O1 H1 0.8400 . ?
 C1 C2 1.394(3) . ?
 C1 C8 1.392(3) . ?
 C2 H2 0.9500 . ?
 C2 C3 1.389(4) . ?
 C3 H3 0.9500 . ?
 C3 C4 1.389(4) . ?
 C4 C5 1.481(3) . ?
 C4 C7 1.391(3) . ?
 C5 H5 0.9500 . ?
 C5 C6 1.307(4) . ?
 C6 H6A 0.9500 . ?
 C6 H6B 0.9500 . ?
 C7 H7 0.9500 . ?
 C7 C8 1.390(3) . ?
 C8 H8 0.9500 . ?
 C9 C10 1.403(3) . ?
 C9 C16 1.391(3) . ?
 C10 H10 0.9500 . ?
 C10 C11 1.382(3) . ?
 C11 H11 0.9500 . ?
 C11 C12 1.403(3) . ?
 C12 C13 1.483(3) . ?
 C12 C15 1.388(3) . ?
 C13 H13 0.9500 . ?
 C13 C14 1.297(4) . ?
 C14 H14A 0.9500 . ?
 C14 H14B 0.9500 . ?
 C15 H15 0.9500 . ?
 C15 C16 1.392(3) . ?
 C16 H16 0.9500 . ?

loop_
  _geom_angle_atom_site_label_1
  _geom_angle_atom_site_label_2
  _geom_angle_atom_site_label_3
  _geom_angle
  _geom_angle_site_symmetry_1
  _geom_angle_site_symmetry_3
  _geom_angle_publ_flag
 O1 P1 C1 103.43(10) . . ?
 O1 P1 C9 105.65(10) . . ?
 O2 P1 O1 115.77(10) . . ?
 O2 P1 C1 111.25(9) . . ?
 O2 P1 C9 112.33(9) . . ?
 C9 P1 C1 107.71(10) . . ?
 P1 O1 H1 109.5 . . ?
 C2 C1 P1 121.98(18) . . ?
 C8 C1 P1 119.32(16) . . ?
 C8 C1 C2 118.4(2) . . ?
 C1 C2 H2 119.8 . . ?
 C3 C2 C1 120.4(2) . . ?
 C3 C2 H2 119.8 . . ?
 C2 C3 H3 119.4 . . ?
 C2 C3 C4 121.3(2) . . ?
 C4 C3 H3 119.4 . . ?
 C3 C4 C5 119.7(2) . . ?
 C3 C4 C7 118.3(2) . . ?
 C7 C4 C5 121.9(2) . . ?
 C4 C5 H5 116.1 . . ?
 C6 C5 C4 127.8(3) . . ?
 C6 C5 H5 116.1 . . ?
 C5 C6 H6A 120.0 . . ?
 C5 C6 H6B 120.0 . . ?
 H6A C6 H6B 120.0 . . ?
 C4 C7 H7 119.7 . . ?
 C8 C7 C4 120.6(2) . . ?
 C8 C7 H7 119.7 . . ?
 C1 C8 H8 119.5 . . ?
 C7 C8 C1 121.0(2) . . ?
 C7 C8 H8 119.5 . . ?
 C10 C9 P1 120.24(17) . . ?
 C16 C9 P1 120.89(16) . . ?
 C16 C9 C10 118.8(2) . . ?
 C9 C10 H10 119.5 . . ?
 C11 C10 C9 121.0(2) . . ?
 C11 C10 H10 119.5 . . ?
 C10 C11 H11 119.9 . . ?
 C10 C11 C12 120.3(2) . . ?
 C12 C11 H11 119.9 . . ?
 C11 C12 C13 122.2(2) . . ?
 C15 C12 C11 118.6(2) . . ?
 C15 C12 C13 119.2(2) . . ?
 C12 C13 H13 116.7 . . ?
 C14 C13 C12 126.6(3) . . ?
 C14 C13 H13 116.7 . . ?
 C13 C14 H14A 120.0 . . ?
 C13 C14 H14B 120.0 . . ?
 H14A C14 H14B 120.0 . . ?
 C12 C15 H15 119.3 . . ?
 C12 C15 C16 121.4(2) . . ?
 C16 C15 H15 119.3 . . ?
 C9 C16 C15 120.0(2) . . ?
 C9 C16 H16 120.0 . . ?
 C15 C16 H16 120.0 . . ?

loop_
  _geom_torsion_atom_site_label_1
  _geom_torsion_atom_site_label_2
  _geom_torsion_atom_site_label_3
  _geom_torsion_atom_site_label_4
  _geom_torsion
  _geom_torsion_site_symmetry_1
  _geom_torsion_site_symmetry_2
  _geom_torsion_site_symmetry_3
  _geom_torsion_site_symmetry_4
  _geom_torsion_publ_flag
 P1 C1 C2 C3 -173.2(2) . . . . ?
 P1 C1 C8 C7 174.98(18) . . . . ?
 P1 C9 C10 C11 177.64(18) . . . . ?
 P1 C9 C16 C15 -178.25(18) . . . . ?
 O1 P1 C1 C2 -46.3(2) . . . . ?
 O1 P1 C1 C8 140.06(19) . . . . ?
 O1 P1 C9 C10 41.1(2) . . . . ?
 O1 P1 C9 C16 -142.07(18) . . . . ?
 O2 P1 C1 C2 -171.2(2) . . . . ?
 O2 P1 C1 C8 15.1(2) . . . . ?
 O2 P1 C9 C10 168.24(17) . . . . ?
 O2 P1 C9 C16 -15.0(2) . . . . ?
 C1 P1 C9 C10 -68.9(2) . . . . ?
 C1 P1 C9 C16 107.89(19) . . . . ?
 C1 C2 C3 C4 -1.5(5) . . . . ?
 C2 C1 C8 C7 1.1(4) . . . . ?
 C2 C3 C4 C5 -178.8(3) . . . . ?
 C2 C3 C4 C7 0.9(4) . . . . ?
 C3 C4 C5 C6 166.4(3) . . . . ?
 C3 C4 C7 C8 0.7(4) . . . . ?
 C4 C7 C8 C1 -1.7(4) . . . . ?
 C5 C4 C7 C8 -179.6(2) . . . . ?
 C7 C4 C5 C6 -13.3(5) . . . . ?
 C8 C1 C2 C3 0.5(4) . . . . ?
 C9 P1 C1 C2 65.3(2) . . . . ?
 C9 P1 C1 C8 -108.38(19) . . . . ?
 C9 C10 C11 C12 0.2(3) . . . . ?
 C10 C9 C16 C15 -1.4(3) . . . . ?
 C10 C11 C12 C13 178.6(2) . . . . ?
 C10 C11 C12 C15 -0.5(3) . . . . ?
 C11 C12 C13 C14 -3.9(4) . . . . ?
 C11 C12 C15 C16 -0.1(4) . . . . ?
 C12 C15 C16 C9 1.1(4) . . . . ?
 C13 C12 C15 C16 -179.3(2) . . . . ?
 C15 C12 C13 C14 175.2(3) . . . . ?
 C16 C9 C10 C11 0.8(3) . . . . ?

_shelx_res_file
;
TITL jjw1742_a.res in R-3
    jjw1742.res
    created by SHELXL-2018/3 at 14:28:45 on 10-Apr-2024
REM Old TITL jjw1742 in R-3
REM SHELXT solution in R-3: R1 0.127, Rweak 0.006, Alpha 0.021
REM <I/s> 0.000 for 0 systematic absences, Orientation as input
REM Formula found by SHELXT: C15 O3 P
CELL 1.54184 27.7974 27.7974 9.3292 90 90 120
ZERR 18 0.0006 0.0006 0.0004 0 0 0
LATT 3
SYMM -Y,+X-Y,+Z
SYMM +Y-X,-X,+Z
SFAC C H O P
UNIT 288 270 36 18

L.S. 10
PLAN  1
SIZE 0.04 0.06 0.17
TEMP -173
CONF
BOND
list 4
MORE -1
BOND $H
fmap 2 53
ACTA
SHEL 1000 0.83
REM <olex2.extras>
REM <HklSrc "%.\\jjw1742.hkl">
REM </olex2.extras>

WGHT    0.087600    3.060800
FVAR       0.16600
P1    4    0.925752    0.594298    0.342490    11.00000    0.03033    0.02920 =
         0.04166   -0.00040    0.00002    0.01455
O1    3    0.911534    0.589490    0.179227    11.00000    0.04100    0.03227 =
         0.04581   -0.00095   -0.00035    0.01732
AFIX 147
H1    2    0.928673    0.621115    0.141386    11.00000   -1.50000
AFIX   0
O2    3    0.984402    0.611091    0.378246    11.00000    0.03159    0.03439 =
         0.04819   -0.00019    0.00063    0.01667
C1    1    0.878391    0.526298    0.410226    11.00000    0.03277    0.02891 =
         0.04518   -0.00102    0.00087    0.01467
C2    1    0.822171    0.498389    0.374325    11.00000    0.03731    0.03998 =
         0.07929    0.00864   -0.01004    0.01590
AFIX  43
H2    2    0.808771    0.513637    0.304345    11.00000   -1.20000
AFIX   0
C3    1    0.785662    0.448430    0.440298    11.00000    0.03199    0.04025 =
         0.09175    0.00969   -0.00698    0.01270
AFIX  43
H3    2    0.747328    0.430356    0.416332    11.00000   -1.20000
AFIX   0
C4    1    0.804094    0.424364    0.540650    11.00000    0.04012    0.03272 =
         0.05870   -0.00076    0.00468    0.01652
C5    1    0.764092    0.370494    0.606687    11.00000    0.04548    0.03868 =
         0.07529    0.00497    0.01009    0.01660
AFIX  43
H5    2    0.725875    0.358603    0.593185    11.00000   -1.20000
AFIX   0
C6    1    0.775088    0.337356    0.681330    11.00000    0.05959    0.03943 =
         0.08315    0.01116   -0.00160    0.01116
AFIX  93
H6A   2    0.812552    0.347011    0.698440    11.00000   -1.20000
H6B   2    0.745617    0.303615    0.718472    11.00000   -1.20000
AFIX   0
C7    1    0.860275    0.451973    0.575517    11.00000    0.04351    0.03346 =
         0.04474    0.00019   -0.00098    0.01846
AFIX  43
H7    2    0.873823    0.436038    0.643111    11.00000   -1.20000
AFIX   0
C8    1    0.896768    0.502655    0.512376    11.00000    0.03419    0.03254 =
         0.04626   -0.00158   -0.00227    0.01545
AFIX  43
H8    2    0.934821    0.521437    0.539347    11.00000   -1.20000
AFIX   0
C9    1    0.905568    0.641288    0.414440    11.00000    0.03242    0.03042 =
         0.03991    0.00396    0.00182    0.01652
C10   1    0.855832    0.638176    0.370288    11.00000    0.03126    0.03510 =
         0.04674    0.00098   -0.00014    0.01410
AFIX  43
H10   2    0.833648    0.611886    0.299282    11.00000   -1.20000
AFIX   0
C11   1    0.838649    0.672802    0.428599    11.00000    0.03286    0.04120 =
         0.04965    0.00311    0.00202    0.01958
AFIX  43
H11   2    0.804799    0.670058    0.397705    11.00000   -1.20000
AFIX   0
C12   1    0.870986    0.711974    0.533198    11.00000    0.03754    0.03533 =
         0.04200    0.00400    0.00626    0.01895
C13   1    0.854916    0.750852    0.596539    11.00000    0.04854    0.04336 =
         0.04770    0.00336    0.00931    0.02617
AFIX  43
H13   2    0.877911    0.774389    0.671116    11.00000   -1.20000
AFIX   0
C14   1    0.812626    0.755961    0.560379    11.00000    0.06174    0.06126 =
         0.06495   -0.00508    0.00530    0.04057
AFIX  93
H14A  2    0.788345    0.733381    0.486376    11.00000   -1.20000
H14B  2    0.805936    0.782281    0.607901    11.00000   -1.20000
AFIX   0
C15   1    0.920005    0.714690    0.577089    11.00000    0.03923    0.03583 =
         0.04546   -0.00258   -0.00240    0.01875
AFIX  43
H15   2    0.942270    0.741104    0.647767    11.00000   -1.20000
AFIX   0
C16   1    0.937236    0.679552    0.519788    11.00000    0.03397    0.03455 =
         0.04879   -0.00024   -0.00335    0.01753
AFIX  43
H16   2    0.970607    0.681693    0.552593    11.00000   -1.20000
AFIX   0
HKLF 4


REM  jjw1742_a.res in R-3
REM wR2 = 0.1433, GooF = S = 1.041, Restrained GooF = 1.041 for all data
REM R1 = 0.0499 for 2107 Fo > 4sig(Fo) and 0.0597 for all 2550 data
REM 173 parameters refined using 0 restraints

END

WGHT      0.0876      3.0608

REM Highest difference peak  0.443,  deepest hole -0.345,  1-sigma level  0.058
Q1    1   0.9259  0.5940  0.2407  11.00000  0.05    0.44
;
_shelx_res_checksum                34550
_shelx_hkl_file
;
   0   0   3  214.40   14.48
   0   0   6    8.81    4.87
   0   0   9    9.10    4.56
   0   0   9   13.23    4.51
   0   1  11    8.88    2.95
  -1   0  11    4.85    2.44
   1  -1  11    8.16    2.73
   1  -1   8  -11.60    7.24
   0   1   8    0.94    6.35
  -1   0   8    0.50    2.46
   0   1   8    0.24    2.06
   0   1   8   -2.27    2.94
  -1   0   8    2.61    2.34
   1  -1   8    1.76    2.51
  -1   0   5  165.30   17.48
   0   1   5  158.49   17.52
   1  -1   5  158.27   16.71
   0   1   2   15.55    3.43
   1  -1   2   15.45    3.19
  -1   0   2   18.99    3.74
   1   0   1  481.71   12.18
   0  -1   1  490.27   11.88
  -1   1   1  477.59   12.85
   1  -1  -1  449.55    9.82
   0  -1   4   43.78    7.78
   1   0   4   39.35    7.41
  -1   1   4   50.52    8.65
  -1   1   7   -3.29    4.29
  -1   1   7   -1.43    6.46
   1   0   7   -4.57    4.53
   0  -1   7   -1.45    7.23
   0  -1   7   -2.11    4.75
   1   0   7    3.05    2.11
  -1   1   7    1.48    2.64
   1   0   7   -2.51    3.42
   0  -1   7   -2.19    2.32
   1   0  10    0.25    1.59
   1   0  10    0.67    1.89
   0  -1  10    3.16    3.41
   1   0  10   -0.64    1.98
  -1   1  10    0.82    2.18
   1   1   9   -1.04    2.03
  -2   1   9   -2.97    2.15
   1  -2   9   -0.51    3.02
   1   1   6  166.67   20.37
   1   1   6  141.85   21.07
   1  -2   6  171.51   19.51
   1  -2   6  147.10   21.03
  -2   1   6  181.30   21.41
  -2   1   3  478.18   22.29
   1   1   3  469.64   21.62
   1  -2   3  459.64   19.94
   2  -1   0 1108.32   18.99
   1  -2   0 1103.62   15.72
  -1   2   0 1174.28   13.90
  -1  -1   0 1015.89   16.33
   1  -2   0 1077.35   15.66
  -2   1   0 1031.30   13.16
  -1  -1   0  892.26   13.77
   1   1   0  996.71   13.86
  -1   2   3  334.40   18.89
   2  -1   3  323.02   17.08
  -1  -1   3  322.17   17.69
  -1   2   6  790.71   45.01
   2  -1   6  703.62   46.35
  -1  -1   6  784.59   43.07
   2  -1   6  723.63   41.31
  -1  -1   9    1.08    2.73
  -1  -1   9   -0.46    1.79
   2  -1   9   -1.63    2.13
   2  -1   9   -0.23    2.14
   2  -2  10    0.01    1.67
   0   2  10    1.93    2.92
   0   2  10    3.48    2.63
   0   2   7   38.87   13.60
   2  -2   7   21.04    8.44
   2  -2   7   28.05   11.23
  -2   0   7   29.09   11.02
   2  -2   7   22.77    4.00
   2  -2   7   23.99    5.14
  -2   0   7   21.86    4.91
   0   2   7   23.96    5.19
   2  -2   4   37.37    6.98
   0   2   4   42.75    8.13
  -2   0   4   37.14    7.57
   0   2   1   68.31    5.51
   2  -2   1   75.53    3.98
   2  -2   1   77.03    6.08
   2  -2   1   64.09    4.65
   0  -2   2 1422.77   28.40
  -2   2   2 1439.62   31.88
   2   0   2 1398.10   29.68
   2   0   5  454.00   32.47
  -2   2   5  510.63   31.96
   2   0   5  492.14   30.26
   0  -2   5  499.88   29.53
   0  -2   8   13.34    3.42
  -2   2   8   13.94    4.23
   2   0   8   12.19    4.54
  -2   2  11   16.85    3.85
   1  -3  10    0.42    2.30
  -3   2  10    2.48    2.73
   2   1  10    2.26    2.87
   2   1  10    5.21    2.25
  -3   2  10    5.33    2.68
   2   1  10    3.40    2.90
   1  -3   7    0.48    6.29
   2   1   7    3.11    4.93
   2   1   7   -0.25    3.68
  -3   2   7   -1.27    4.06
   1  -3   7   -7.31    5.84
   2   1   7    1.73    2.10
   2   1   7    5.19    2.99
   1  -3   7    4.30    2.81
   2   1   4  153.73   14.92
  -3   2   4  170.25   16.46
   1  -3   4  161.41   14.24
   2   1   1   86.06    6.50
   1  -3   1   90.84    4.69
  -3   2   1   89.43    6.72
   3  -2  -1   93.31    6.78
  -2  -1   2 4485.61   57.34
  -1   3   2 4407.69   57.07
   3  -2   2 4499.62   61.76
   3  -2   2 4363.31   48.29
   3  -2   5  788.30   43.02
   3  -2   5  810.54   37.14
  -2  -1   5  886.42   41.10
  -1   3   5  839.64   41.39
   3  -2   8    3.90    3.64
   3  -2   8   -0.24    2.38
  -2  -1   8   -1.78    2.58
  -1   3  11    3.95    1.99
  -2  -1  11    1.66    1.89
   3  -2  11    3.99    1.72
   2  -3  11    5.26    2.32
   2  -3  11    8.98    1.95
   1   2   8    1.62    2.71
  -3   1   8    3.69    2.80
  -3   1   5  258.59   22.92
   1   2   5  240.80   21.92
   2  -3   5  239.26   23.41
   2  -3   5  246.68   19.92
   2  -3   2  132.85    7.90
  -3   1   2  137.78   10.45
   1   2   2  122.13    9.64
  -2   3   1 1202.93   22.67
  -1  -2   1 1206.74   22.87
  -2   3   1 1255.42   22.68
   3  -1   4  369.46   22.23
   3  -1   4  376.14   26.24
  -2   3   4  406.00   25.04
  -1  -2   4  395.26   23.16
   3  -1   7   69.79   15.07
   3  -1   7   92.45   19.55
  -2   3   7   86.19   19.34
  -2   3   7   98.30   19.39
  -1  -2   7   91.34   18.84
  -1  -2   7   99.14   18.18
  -1  -2   7   90.63   11.10
  -2   3   7   81.45    9.61
  -1  -2   7   76.04    9.19
  -1  -2  10   10.84    2.08
  -2   3  10    9.08    4.28
   3  -1  10    8.76    2.30
   3  -1  10   14.98    5.00
  -1  -2  10   20.76    5.40
   3  -1  10   16.99    4.67
   3  -3   9    0.56    2.82
   3  -3   6   46.19   10.55
   0   3   6   66.43   13.47
   0   3   6   67.48   15.06
  -3   0   6   77.23   14.40
   3  -3   6   53.76   12.81
  -3   0   3 2182.09   49.12
   3  -3   3 2102.78   40.60
   3  -3   3 2172.74   52.12
   0   3   3 2148.23   48.78
   0  -3   0  219.20    8.25
   3  -3   0  190.24    7.08
  -3   3   0  180.04    5.53
   0  -3   0  194.13    9.33
   3  -3   0  197.39    9.79
   3   0   0  159.81    9.25
   3   0   0  145.82    5.33
  -3   0   0  169.68    8.65
   0  -3   3  467.50   20.30
   3   0   3  457.82   21.69
  -3   3   3  485.46   23.44
   3   0   3  472.36   24.84
   0  -3   6  319.66   31.19
  -3   3   6  358.98   31.14
   3   0   6  304.69   31.27
   3   0   6  332.64   28.43
   0  -3   6  324.96   27.08
   0  -3   9    4.06    2.07
   0  -3   9    2.00    2.38
   1  -4  11    7.82    2.77
  -4   3  11    7.22    2.75
   3   1   8   10.75    3.33
   1  -4   8   17.77    5.67
   1  -4   8   14.25    4.39
   3   1   5  154.98   19.69
  -4   3   5  190.76   20.30
   1  -4   5  167.51   16.65
   3   1   5  163.86   18.11
  -4   3   2 2966.33   49.39
   1  -4   2 2904.14   38.38
   3   1   2 3008.95   51.49
   4  -3  -2 2899.25   45.59
  -3  -1   1   38.01    4.91
  -1   4   1   38.41    4.89
   4  -3   1   41.33    5.32
  -1   4   1   31.60    4.97
  -1   4   4  133.52   14.75
   4  -3   4  121.44   12.36
   4  -3   4  111.58   15.30
  -3  -1   4  127.33   13.93
   4  -3   7  103.24   19.97
  -3  -1   7  109.54   19.54
  -1   4   7   86.46   19.08
   4  -3   7   98.10   11.08
   4  -3   7   91.81    7.90
   4  -3   7   93.27   10.07
  -1   4   7   91.45   10.36
   4  -3  10   13.05    2.98
   4  -3  10   13.04    4.64
  -3  -1  10   19.79    5.28
  -1   4  10   13.58    4.02
   2  -4   9    9.96    4.04
   2  -4   9   15.22    3.71
   2   2   9    8.23    3.82
   2  -4   9   12.13    3.92
   2   2   6  198.59   25.42
   2   2   6  203.79   23.20
   2  -4   6  195.03   24.24
  -4   2   6  221.00   24.67
   2  -4   6  186.22   20.63
   2  -4   3   18.52    4.01
   2   2   3   18.75    4.88
  -4   2   3   18.86    4.94
  -2  -2   0   51.63    5.41
   2  -4   0   64.88    4.53
   4  -2   0   62.04    6.71
   2  -4   0   55.27    5.11
   2  -4   0   62.88    2.82
  -4   2   0   57.61    4.61
   4  -2   0   60.46    5.65
   2   2   0   52.67    4.56
  -2   4   0   56.56    5.18
  -2   4   3  213.33   15.82
   4  -2   3  209.23   16.95
  -2  -2   6   74.21   13.67
  -2   4   6   65.25   13.76
   4  -2   6   60.22   11.98
   4  -2   6   60.90   14.38
   4  -2   9    3.18    3.22
  -2  -2   9    6.33    3.95
  -2   4   9    9.02    4.39
  -2  -2   9    5.75    3.60
  -4   1  10    3.43    2.93
   1   3  10    5.40    3.52
   3  -4  10    2.46    2.83
   1   3  10    2.88    2.39
   1   3   7   53.96   15.59
   3  -4   7   47.34   14.05
   1   3   7   63.88   18.18
  -4   1   7   43.84   13.16
   3  -4   7   50.59    8.33
   3  -4   7   42.98    6.93
   1   3   7   76.81   10.32
   3  -4   4   53.34    7.95
   3  -4   4   62.07   10.62
   1   3   4   53.61    9.45
  -4   1   4   65.78   10.31
   3  -4   4   38.42    5.36
  -3   4  -1  353.82    6.92
  -1  -3  -1  331.10   13.42
  -4   1   1  377.13   13.66
   3  -4   1  386.58   14.53
   1   3   1  347.95   11.90
   3  -4   1  372.25   15.09
  -1  -3   2 1433.24   31.49
  -3   4   2 1413.05   33.84
   4  -1   2 1464.63   37.21
  -3   4   5   49.14   10.47
   4  -1   5   49.25   10.74
  -1  -3   5   50.33    9.82
   4  -1   5   38.53    8.63
   4  -1   8   -3.11    2.37
  -1  -3   8    0.76    1.75
  -3   4   8   -1.42    2.60
   4  -1   8    0.22    2.52
  -3   4  11    0.24    1.71
   4  -1  11    2.07    1.32
   4  -4  11    9.10    1.92
  -4   0  11   19.90    4.41
  -4   0   8   92.71   12.09
   0   4   8   64.56    6.80
   4  -4   8   80.81   10.19
   0   4   8   90.53   10.78
   4  -4   5   16.90    5.76
   4  -4   5   19.11    7.20
  -4   0   5   25.68    7.67
   0   4   5   26.52    8.50
   4  -4   2  562.68   15.47
   4  -4   2  600.67   23.43
  -4   0   2  585.94   23.18
   0   4   2  556.81   22.09
   4  -4   2  525.43   18.58
  -4   4   1 8376.15   65.75
   4  -4  -1 8930.31   76.51
   0  -4   1 8418.98   64.04
  -4   4   4  296.47   22.27
   0  -4   4  305.53   19.73
   4   0   4  263.52   22.33
   4   0   4  260.78   19.49
  -4   4   7  375.85   37.30
   4   0   7  340.40   37.43
   0  -4   7  320.14   35.58
   0  -4   7  350.33   31.49
   0  -4   7  288.75   12.84
   4   0   7  298.44   17.96
   0  -4   7  298.36   18.16
  -4   4   7  276.12   17.41
  -4   4  10    8.94    4.45
  -4   4  10   13.84    4.01
   1  -5   9   -0.37    2.61
  -5   4   9    4.16    3.09
   4   1   9    0.95    2.10
   4   1   6    3.46    5.01
   1  -5   6   10.95    4.80
  -5   4   6   18.39    8.11
   1  -5   6    4.14    4.33
  -5   4   3  168.90   14.53
   4   1   3  172.76   15.57
   1  -5   3  166.96   11.59
  -5   4   0  113.80    6.27
  -4  -1   0  100.88    8.39
  -5   4   0  115.60    5.38
   4   1   0   85.34    7.52
   1  -5   0  103.86    9.16
   1  -5   0  126.41    7.07
   5  -4   0  117.04    6.06
   5  -4   0  134.68   10.18
   4   1   0   95.79    6.08
   5  -4   3    0.54    1.58
  -1   5   3    1.63    2.21
   5  -4   3   -0.97    2.52
  -4  -1   3   -2.07    2.86
   1  -5  -3    0.62    1.16
   5  -4   6   11.76    6.88
  -1   5   6   21.74    9.44
  -4  -1   6   15.59    6.69
   5  -4   9   -1.75    2.13
  -4  -1   9    3.71    3.39
   5  -4   9    2.50    2.04
  -4  -1   9   -1.27    2.58
  -1   5   9    1.72    2.14
  -5   3  10   27.63    6.27
   2  -5  10   17.81    3.28
   2  -5  10   14.73    5.32
  -5   3  10   21.84    4.82
  -5   3   7    9.43    7.33
   2  -5   7   22.62    9.27
   3   2   7   23.39    9.63
   2  -5   7   24.85    5.99
  -5   3   7   16.67    4.05
   3   2   7   16.16    4.35
   3   2   4  907.34   38.15
   3   2   4  948.14   41.87
   2  -5   4  959.01   39.92
   2  -5   4  944.03   32.34
  -5   3   4 1020.64   41.17
  -5   3   1  408.00   16.12
  -3  -2  -1  357.25   13.30
   3   2   1  368.26   14.69
   2  -5   1  425.17   13.96
  -5   3   1  390.55   12.90
   5  -3  -1  436.63   18.13
  -2   5   2   87.97    8.83
   5  -3   2   69.39    6.31
   5  -3   2   91.48    9.93
  -2   5   5   -3.54    3.84
  -3  -2   5    3.08    3.22
   5  -3   5    0.08    3.19
   5  -3   5   -3.36    3.57
  -3  -2   8    1.78    2.36
   5  -3   8    3.29    2.92
  -2   5   8   -2.79    3.34
  -3  -2  11   -1.83    2.09
   5  -3  11   -0.23    1.30
   3  -5  11   14.89    3.31
  -5   2  11   17.37    3.98
   3  -5  11   13.12    2.38
   3  -5   8   14.60    3.55
   2   3   8   17.03    5.42
  -5   2   5  140.51   17.67
   3  -5   5  110.46   13.44
   2   3   5  116.87   17.59
   3  -5   5  113.61   16.77
   2   3   5  134.69   16.95
   2   3   2  522.39   20.95
  -5   2   2  531.01   22.45
   3  -5   2  522.63   21.75
   2   3   2  496.73   21.40
   3  -5   2  523.52   13.94
  -2  -3   1 3692.67   48.80
  -3   5   1 3569.98   43.34
   5  -2   1 3761.24   54.20
   3  -5  -1 3718.70   48.06
   5  -2   1 3573.89   53.08
   2   3  -1 3722.48   44.68
  -3   5   1 3628.28   46.36
   5  -2   1 3614.89   45.12
   3  -5  -1 3878.00   51.80
  -3   5   4   24.60    6.83
  -2  -3   4   26.10    6.47
   5  -2   4   21.01    5.81
   5  -2   4   21.83    7.19
  -2  -3   7   -4.01    5.63
   5  -2   7    0.87    5.51
  -3   5   7    3.47    4.19
  -2  -3   7    1.79    7.12
  -3   5   7    1.56    2.74
   5  -2   7    0.82    2.44
  -3   5  10    0.67    2.06
  -2  -3  10   -2.83    2.98
   5  -2  10    2.24    2.74
   4  -5   9    3.30    3.50
   1   4   9    4.36    3.25
   4  -5   9   -2.02    2.87
  -5   1   9   -0.92    2.44
   1   4   9   -0.69    2.13
   4  -5   6   27.85    8.12
  -5   1   6   42.15   11.22
   1   4   6   28.39   10.35
   4  -5   6   28.34    9.07
   1   4   6   32.37   10.15
   1   4   3   71.76    9.76
  -5   1   3   82.45   10.58
   4  -5   3   72.79    7.08
   4  -5   3   79.39   10.33
   4  -5   3   56.07    7.11
   5  -1   0    8.53    3.50
  -1  -4   0    8.07    2.74
  -5   1   0    9.73    3.36
   4  -5   0   12.55    2.96
   4  -5   0   13.55    3.78
  -4   5   0   10.02    1.54
   4  -5   0   12.57    2.86
  -1  -4   0    7.32    2.88
   1   4   0    9.61    2.79
  -4   5   0   10.75    2.73
   5  -1   3  194.13   17.00
  -4   5   3  201.23   15.90
  -1  -4   3  196.96   14.19
   4  -5  -3  169.36   12.24
  -4   5   6   38.03   10.84
   5  -1   6   25.89    9.97
  -1  -4   6   25.23    7.69
  -4   5   9    0.06    2.63
  -4   5   9    0.65    2.52
   5  -5  10    4.08    2.23
   5  -5  10    2.98    2.61
   0   5   7    5.46    8.61
   0   5   7   12.45    7.53
  -5   0   7    1.88    4.90
   5  -5   7    2.39    3.97
   0   5   7   12.52    5.61
   0   5   4   69.12   11.24
  -5   0   4   78.36   11.85
   5  -5   4   71.28   12.01
   0  -5  -1   -1.30    2.52
   5  -5   1   -1.66    2.25
  -5   0   1   -0.11    2.55
  -5   5  -1    1.81    1.08
   5   0  -1    1.81    1.22
   5  -5   1    0.47    2.55
  -5   5   2   11.96    3.44
   0  -5   2   15.31    3.50
   5  -5  -2   14.92    4.01
   5   0   2   12.32    4.11
   5   0   5   89.89   15.32
  -5   5   5  100.90   15.37
   0  -5   5   87.70   12.27
   0  -5   8   14.40    3.34
   0  -5   8   10.61    4.47
  -5   5   8   11.14    3.92
   5   0   8   16.26    4.82
   0  -5   8   15.03    4.88
   5  -5 -11   11.68    2.58
   0  -5  11   20.17    4.20
  -5   5  11   16.26    3.78
   1  -6  10   14.51    2.86
   5   1  10   11.90    2.90
   1  -6  10   18.80    5.20
   5   1  10   15.34    3.89
  -6   5  10   14.59    3.73
   1  -6   7    0.08    4.17
   5   1   7   11.49    6.02
  -6   5   7    9.07    6.92
   6  -5  -7    6.28    2.25
   1  -6   7   13.24    5.06
   1  -6   7    8.06    2.93
  -6   5   7    6.55    2.98
   5   1   4   10.11    5.00
  -6   5   4    6.50    3.77
   1  -6   4    6.68    2.97
  -5  -1  -1 1090.59   21.83
   5   1   1 1108.17   30.44
  -6   5   1 1178.05   27.75
   1  -6   1 1184.52   21.32
  -6   5   1 1233.74   21.04
   6  -5   2  258.11   17.03
  -1   6   2  247.56   15.93
   1  -6  -2  212.14   13.04
  -1   6   5  634.85   38.73
  -5  -1   5  677.56   38.64
   6  -5   5  627.36   39.44
   6  -5   8   49.81    8.30
  -1   6   8   43.63    7.51
  -5  -1   8   52.05    8.27
   5   1 -11   43.24    4.90
  -5  -1  11   67.94    7.75
  -1   6  11   57.78    6.22
   6  -4 -11   13.68    2.65
  -6   4  11   20.20    4.31
   2  -6  11   22.04    4.11
   2  -6   8    3.61    3.31
  -6   4   8    2.71    3.12
   4   2   8   -1.31    2.08
   2  -6   8    2.91    2.73
   4   2   5   42.33   10.78
  -6   4   5   45.86   10.64
   2  -6   5   34.39    7.77
   2  -6   5   40.32   10.30
  -6   4   2   86.41    9.34
   4   2   2   85.58    9.58
   2  -6   2   76.05    8.24
   2  -6   2   84.93    6.07
   6  -4  -2   83.76    9.50
   2  -6  -1  980.82   21.92
   6  -4   1 1201.05   33.56
  -4  -2   1 1148.44   30.47
   6  -4   1 1199.49   34.74
   2  -6  -1 1106.00   29.69
  -2   6   1 1024.37   26.18
   6  -4   1 1098.16   28.80
   4   2  -1 1068.98   22.37
  -2   6   1 1072.13   29.47
   2  -6  -1 1106.99   30.02
  -4  -2   4   41.33    8.75
   6  -4   4   27.71    8.56
  -2   6   4   41.82    8.96
  -2   6   7    0.43    5.35
   6  -4   7   -4.43    7.08
  -2   6   7    0.97    3.58
  -4  -2   7   -0.21    4.44
  -2   6   7    3.45    2.83
   6  -4   7    1.11    1.92
  -4  -2   7    0.83    2.96
  -2   6  10   45.27    7.58
  -4  -2  10   60.99    9.14
   6  -4  10   45.23    4.87
   3  -6   9   16.25    3.73
   3  -6   9   11.13    4.32
  -6   3   9   14.39    5.55
   3   3   9   14.43    4.64
   3   3   6    5.03    4.37
   3  -6   6   15.98    8.44
  -6   3   6   12.87    6.73
   3  -6   6   14.93    6.13
  -6   3   3   12.23    4.65
   3   3   3    5.87    4.31
   3  -6   3    7.78    2.53
   3  -6   3    5.70    3.28
   3  -6   0 1282.48   30.72
   3  -6   0 1346.79   23.60
   3   3   0 1141.22   22.17
  -3  -3   0 1188.09   30.19
   6  -3   0 1252.32   13.28
  -6   3   0 1207.63   25.52
   6  -3   0 1359.15   36.05
   3   3   0 1110.85   24.97
   6  -3   0 1283.98   31.77
  -3   6   0 1185.12   29.52
   3  -6  -3    1.29    1.48
   6  -3   3    4.52    3.91
  -3   6   3    2.23    2.33
   6  -3   3    0.55    0.99
  -3  -3   3    3.92    3.07
  -3   6   6    4.47    4.14
  -3  -3   6   18.62    7.29
   6  -3   6   10.13    6.01
  -3  -3   9   -0.10    1.62
  -3  -3   9   -0.03    2.65
  -3   6   9    0.83    3.16
  -3   6   9    0.84    2.20
   6  -3   9    3.27    2.22
  -6   2  10    5.21    3.34
   2   4   7    5.59    6.18
  -6   2   7   13.17    8.19
   4  -6   7   25.12   14.09
  -6   2   7   13.59    4.39
   2   4   7    8.98    3.65
   2   4   4  225.44   20.16
   4  -6   4  223.08   15.06
  -6   2   4  247.52   20.89
   4  -6   4  261.49   21.73
   2   4   4  221.49   21.06
   4  -6   4  186.05   14.46
   4  -6   1  342.62   15.02
  -2  -4  -1  308.13   14.69
  -6   2   1  318.90   14.75
   2   4   1  279.26   11.79
  -6   2   1  315.07   16.53
   4  -6   1  357.33   17.83
   6  -2   2 9855.92  105.68
  -4   6   2 9999.00   95.60
   6  -2   5   11.11    6.15
  -2  -4   5    7.66    4.37
  -4   6   5   11.37    5.68
  -2  -4   8   34.88    7.84
   6  -2   8   29.87    4.95
  -4   6   8   30.56    6.37
  -2  -4   8   28.87    6.03
   6  -2   8   32.55    6.36
  -2  -4  11   10.27    3.27
  -4   6  11    8.37    2.69
   6  -1 -11    4.25    1.79
   5  -6  11    6.49    1.68
   1   5  11    6.11    2.25
   5  -6   8   61.94    9.61
   1   5   8   56.92    8.43
   5  -6   8   56.86    8.36
  -6   1   8   67.60    9.18
   5  -6   5   27.39    6.53
   1   5   5   27.93    8.74
   5  -6   5   29.80    9.16
   1   5   5   28.06    8.23
  -6   1   5   27.36    8.21
  -6   1   2    3.45    2.67
   5  -6   2   -1.20    2.49
   5  -6   2   -1.93    2.85
  -1  -5   1 3157.43   46.90
  -5   6   1 3088.92   42.32
   5  -6  -1 3257.67   46.59
   6  -1   1 3175.16   55.49
  -5   6   1 3317.47   44.65
   1   5  -1 3235.50   49.46
   6  -1   4  439.35   29.80
  -5   6   4  506.38   30.03
  -1  -5   4  455.75   24.87
  -1  -5   7  279.75   32.89
   6  -1   7  275.16   33.48
  -1  -5   7  290.77   12.90
   5  -6  -7  259.93   13.48
   6  -1   7  262.82   16.66
  -1  -5   7  283.22   18.05
  -5   6   7  293.38   17.61
  -1  -5  10   31.74    3.84
  -5   6  10   43.82    6.51
   6  -1  10   40.95    6.38
   6  -6   9    2.39    3.08
   0   6   9    4.24    2.81
   0   6   6   90.57   18.50
  -6   0   6  119.63   18.97
   6  -6   6   84.62   16.44
   0   6   6   89.86   16.69
   6  -6   3  354.10   22.69
  -6   0   3  368.32   23.24
   0   6   3  362.45   22.68
   6  -6   0  180.78   12.64
   6  -6   0  199.37   15.04
  -6   6   0  148.64    6.94
   6   0   0  132.52   11.82
   0  -6   0  164.47   10.15
   0  -6   0  153.97   12.56
   6  -6   0  159.76    9.41
  -6   6   0  162.32    4.21
  -6   0   0  144.31   11.33
  -6   6   3   75.45   10.18
   0  -6   3   75.40    8.55
   6   0   3   69.19   10.83
   6  -6  -3   72.92    9.44
   0  -6   6   13.48    6.64
  -6   6   6   25.43    8.70
   0  -6   6   17.50    6.84
   6   0   6   13.66    7.34
   0  -6   9    2.64    2.99
   6   0   9   -1.23    2.50
   7  -6 -11   28.02    3.63
  -7   6  11   36.93    5.52
   1  -7  11   37.99    5.31
   1  -7   8   55.00    9.48
   1  -7   8   59.58    6.43
   7  -6  -8   68.31    6.56
   6   1   8   51.05    6.32
  -7   6   8   52.47    7.77
   1  -7   5   45.10   10.39
   6   1   5   43.80   10.86
  -7   6   5   52.51   11.84
   1  -7   5   38.71    8.09
   1  -7   2  335.01   14.62
  -7   6   2  329.74   18.46
   1  -7   2  313.22   16.18
   6   1   2  288.03   18.12
   7  -6  -2  359.36   21.27
   1  -7  -1   27.08    5.82
   7  -6   1   42.90    7.06
  -6  -1   1   34.53    6.32
   7  -6   1   33.18    5.87
   7  -6   1   37.59    7.45
  -1   7   1   32.03    6.01
   6   1  -1   35.36    3.75
  -1   7   4  392.57   27.60
   7  -6   4  331.40   25.85
  -6  -1   4  356.61   26.43
  -1   7   7    6.02    5.21
   7  -6   7    6.46    5.95
  -6  -1   7   -1.15    5.59
   7  -6   7    4.56    2.63
   7  -6   7    3.84    2.67
  -1   7   7    3.60    2.66
   7  -6   7    2.93    2.63
   7  -6  10    1.20    1.92
  -6  -1  10    1.30    2.10
  -1   7  10   -1.71    2.43
   5   2   9   14.95    3.46
  -7   5   6   57.34   13.45
   2  -7   6   24.46    8.86
   5   2   6   36.04   10.74
   5   2   3   16.86    5.85
   2  -7   3   15.09    5.07
  -7   5   3   13.25    4.65
   2  -7   3   17.20    3.79
  -7   5   0  845.22   18.71
   7  -5   0  945.70   31.95
  -5  -2   0  801.27   27.52
   2  -7   0  885.83   29.78
   7  -5   0  922.86   18.74
   2  -7   0  917.47   19.56
   5   2   0  768.39   24.23
   5   2   0  728.19   20.49
  -5  -2   3   42.37    8.10
   7  -5   3   46.49    9.02
  -2   7   3   35.89    7.43
   7  -5   3   37.92    5.79
   7  -5   6   19.49    9.21
  -5  -2   6   21.65    8.13
  -5  -2   9   -1.38    2.62
   7  -5   9    1.27    2.87
  -2   7   9    0.61    2.17
  -2   7   9   -2.82    3.49
   7  -5   9    2.72    2.65
  -7   4  10   26.20    6.20
   3  -7  10   25.54    3.73
   4   3  10   22.63    4.84
   3  -7   7    5.93    4.66
  -7   4   7   14.52    7.74
   4   3   7   12.35    5.67
   7  -4  -7   12.19    3.18
   3  -7   7   13.47    3.50
   3  -7   7    6.67    3.30
  -7   4   7    6.21    2.05
   4   3   4  477.65   30.49
  -7   4   4  484.78   29.91
   3  -7   4  459.59   28.42
   3  -7   4  461.77   21.27
  -4  -3  -1   88.50    7.90
   3  -7   1   94.62    4.29
   4   3   1   79.72    7.82
  -7   4   1  102.70    7.70
   3  -7   1  100.59    7.59
   7  -4  -1  104.76   10.62
  -3   7   2    9.07    3.56
   7  -4   2    8.27    3.99
   7  -4   2   10.02    3.13
  -4  -3   2   17.11    4.88
   7  -4   5  102.97   16.48
  -4  -3   5  110.03   15.48
  -3   7   5  113.52   16.66
  -3   7   8   34.56    6.89
   3  -7 -11    3.84    1.46
   4   3 -11    6.11    2.18
   7  -4  11    3.88    1.42
  -4  -3  11    8.40    3.11
   7  -3 -11   37.15    4.25
   4  -7  11   39.87    4.78
  -7   3  11   45.10    6.27
   3   4  11   43.02    5.35
   4  -7   8   79.79   11.11
  -7   3   8   81.32    9.80
   3   4   8   68.23    9.47
   4  -7   8   74.68    9.95
   4  -7   5   44.45   10.39
   4  -7   5   30.69    6.49
   3   4   5   58.43   12.59
  -7   3   5   58.53   12.24
   4  -7   2   82.74    9.12
  -7   3   2   89.53   10.37
   3   4   2   83.29    9.09
   4  -7   2   84.76    4.49
  -3  -4  -2   81.71    8.80
   7  -3   1 1943.02   46.62
   4  -7  -1 1908.67   39.91
  -4   7   1 1757.53   33.16
   7  -3   1 1759.84   45.42
  -3  -4   1 1838.14   40.28
   4  -7  -1 1964.35   43.86
   3   4  -1 1786.18   35.77
  -4   7   1 1894.51   39.50
   7  -3   1 1816.66   38.86
   7  -3   4  289.98   24.50
  -4   7   4  306.58   23.66
  -3  -4   4  294.11   21.74
   7  -3   7   44.09   14.30
  -4   7   7   41.23   13.75
  -3  -4   7   37.96   10.57
  -3  -4   7   28.68   10.49
  -3  -4   7   34.03    4.79
   7  -3   7   34.14    5.29
   7  -3   7   32.82    5.72
  -3  -4   7   29.97    6.14
  -3  -4  10   20.06    6.60
  -4   7  10   10.56    3.96
  -4   7  10   16.94    4.41
   5  -7   9   -1.94    2.04
   5  -7   9   -0.62    2.12
   2   5   9   -2.69    3.33
  -7   2   9    0.53    2.35
   2   5   6   27.00   10.67
  -7   2   6   37.04   11.32
   5  -7   6   20.38    8.95
   2   5   3    0.00    2.40
  -7   2   3   -1.59    2.60
   5  -7   3   -2.62    3.00
   5  -7   3   -0.02    1.26
  -2  -5  -3    0.94    1.55
   5  -7   3   -3.35    2.93
   5  -7   0   88.39    8.20
   7  -2   0   76.70   10.05
  -2  -5   0   79.52    8.90
   5  -7   0   95.44    8.38
  -5   7   0   81.20    4.52
  -7   2   0   71.56    8.25
   2   5   0   76.81    8.20
  -5   7   0   83.77    7.98
  -5   7   3  441.36   24.76
   7  -2   3  422.44   25.91
  -2  -5   3  436.96   22.75
   5  -7  -3  454.85   22.68
   7  -2   6   81.95   17.15
  -2  -5   6   92.72   15.33
  -5   7   6   90.38   16.55
  -2  -5   9   20.30    5.98
   7  -2   9   12.87    3.80
   6  -7  10    4.33    2.63
  -7   1  10    4.75    3.06
   1   6  10    5.13    2.78
  -7   1   7  122.42   21.80
   1   6   7   89.12   19.70
   6  -7   7   85.37   18.29
   6  -7   7   94.37   12.04
   6  -7   7   85.83    9.52
   1   6   7   90.77   10.49
   1   6   4  242.53   21.74
  -7   1   4  266.31   22.88
   6  -7   4  261.99   22.64
   1   6   4  246.83   22.12
  -1  -6  -1   14.83    3.87
  -7   1   1   20.04    4.92
   6  -7   1   22.13    5.12
   1   6   1   14.53    2.69
   1   6   1   19.10    4.54
   6  -7   1   17.46    4.74
   7  -1   2 3077.71   62.14
  -6   7   2 3164.31   56.16
  -1  -6   2 3338.80   54.87
   6  -7  -2 3284.17   61.91
  -6   7   5  410.44   31.46
   7  -1   5  351.45   30.53
  -1  -6   5  406.80   27.07
   7  -1   8    2.08    2.01
   6  -7 -11   42.95    4.42
  -6   7  11   56.54    6.22
  -1  -6  11   55.42    6.58
   7   0 -11    1.63    1.38
  -7   0  11    3.79    2.16
   7  -7  11   -1.12    1.25
   0   7  11    0.80    1.62
   7  -7   8   38.75    7.71
  -7   0   8   48.38    9.33
   0   7   8   36.74    7.24
  -7   0   8   47.77    7.69
   7  -7   8   45.55    7.21
   0   7   5  195.03   22.31
   0   7   5  171.13   21.73
   7  -7   5  175.73   21.37
  -7   0   5  190.22   21.78
   0  -7  -2  594.68   26.37
   7  -7   2  623.34   27.83
  -7   0   2  585.75   28.36
  -7   0   2  603.81   26.17
   7   0  -2  526.00   13.82
   7   0   1 2375.57   53.10
   7  -7  -1 2471.81   53.56
  -7   7   1 2243.18   39.44
  -7   0  -1 2203.31   26.41
   0  -7   1 2206.90   26.32
   0  -7   1 2228.78   40.79
   7  -7  -1 2391.16   41.98
  -7   7   1 2373.46   38.63
   0   7  -1 2390.05   49.13
  -7   7   4  302.99   24.18
   7   0   4  263.59   23.69
   0  -7   4  259.18   18.02
  -7   7   7  170.36   25.83
   0  -7   7  165.50   25.46
   7   0   7  125.63   22.75
   0  -7   7  144.09   14.52
   0  -7   7  153.62    9.60
  -7   7   7  134.72   11.95
   7   0   7  132.31   11.75
   0  -7  10    6.23    1.93
   0  -7  10    9.99    3.92
  -7   7  10    8.43    3.36
   1  -8   9   12.95    3.29
   1  -8   9    8.48    4.63
   7   1   9    7.98    3.29
  -8   7   9    6.29    2.89
   1  -8   6  122.52   19.85
  -8   7   6  167.51   23.20
   7   1   6  129.04   21.27
   8  -7  -3   28.98    7.22
   7   1   3   28.98    7.09
   1  -8   3   21.84    5.81
  -8   7   3   29.49    7.02
   1  -8   3   25.50    4.73
   7   1   0  328.47   19.13
   1  -8   0  391.71   15.94
   8  -7   0  378.77   21.48
  -8   7   0  361.14    9.60
   8  -7   0  407.40   22.44
  -7  -1   0  340.26   19.60
   8  -7   0  404.63   16.29
  -8   7   0  327.98   12.74
  -1   8   0  395.71   20.78
  -8   7   0  339.52   14.68
   1  -8  -3   58.90    9.74
  -1   8   3   63.29   10.50
  -7  -1   3   69.35   11.11
   8  -7   3   66.65   10.45
   7   1  -3   59.87    6.47
   1  -8  -3   55.57    7.91
  -1   8   6  334.09   34.04
  -7  -1   6  413.43   36.01
  -1   8   6  374.00   35.55
   8  -7   6  341.92   34.00
  -7  -1   9   31.80    7.14
  -1   8   9   28.34    6.17
   2  -8  10   28.67    6.01
   2  -8  10   22.69    3.25
   2  -8   7   38.68   14.77
  -8   6   7   61.04   16.07
   6   2   7   52.45   14.71
   2  -8   7   53.45    5.93
   8  -6  -7   46.79    5.88
   2  -8   7   48.51    8.57
  -8   6   7   33.87    6.28
   2  -8   4   45.84    7.09
   2  -8   4   32.11    8.29
  -8   6   4   44.22    9.35
   6   2   4   34.40    8.86
   2  -8   1  274.39   10.96
  -8   6   1  302.26   15.72
   8  -6  -1  296.40   13.49
   6   2   1  262.29   16.72
  -6  -2  -1  258.29   12.63
  -8   6   1  305.87   10.51
  -2   8  -1  314.29   18.35
   8  -6  -1  322.69   20.02
   8  -6   2  389.57   23.09
  -2   8   2  347.60   20.19
   2  -8  -2  348.78   21.32
   8  -6   2  336.63   19.30
  -6  -2   2  363.99   21.31
   2  -8  -2  332.45   19.55
  -2   8   2  345.53   21.86
   6   2  -2  354.02   14.79
   8  -6   5   18.18    7.44
  -6  -2   5   21.61    7.59
   8  -6   8    0.99    3.02
  -2   8   8    2.21    3.02
   2  -8 -11   -3.07    1.52
   6   2 -11    1.02    1.69
  -6  -2  11    1.09    1.92
   8  -6  11    1.30    1.51
  -2   8  11    1.59    1.96
   8  -5 -11    0.74    1.11
  -8   5  11    1.31    1.78
   3  -8  11    0.15    1.21
   3  -8  11    1.44    1.61
   3  -8   8   14.63    3.54
   8  -5  -8   11.70    3.17
   3  -8   8   11.44    4.76
   5   3   8    7.66    3.35
  -8   5   5   72.30   13.89
   5   3   5   53.64   11.56
   3  -8   5   61.47   13.01
   5   3   2  203.28   14.97
  -8   5   2  225.31   16.28
   3  -8   2  217.54    8.53
   3  -8   2  214.83   13.95
  -5  -3  -2  211.47   13.53
   8  -5  -2  227.83   17.49
   3  -8  -1  654.25   26.08
   8  -5   1  694.73   30.00
  -5  -3   1  630.30   26.01
   8  -5   1  635.28   28.13
  -3   8   1  610.61   22.14
   5   3  -1  600.68   19.59
  -3   8   1  647.93   26.20
   3  -8  -1  655.73   27.35
   8  -5   1  651.28   26.01
  -5  -3   4   50.04    9.81
   8  -5   4   41.11   10.09
  -3   8   4   52.37   10.27
  -3   8   7    5.18    4.92
  -5  -3   7   -5.09    8.01
   8  -5   7    9.70    7.78
  -3   8   7   14.12   10.39
  -5  -3   7    3.22    2.51
  -5  -3   7    3.80    3.16
   8  -5   7    8.28    2.87
  -3   8   7    3.83    2.87
  -5  -3  10    0.02    1.97
  -3   8  10    0.28    1.86
   8  -5  10    0.14    1.46
   4  -8   9   69.15   10.14
  -8   4   9   65.67   10.50
  -8   4   9   74.16    8.91
   4   4   9   68.93    9.20
  -8   4   6  251.53   28.52
   4  -8   6  189.75   24.66
   4   4   6  177.18   24.25
   4  -8   3    4.71    3.77
   4  -8   3    3.85    2.03
   4   4   3   -0.90    2.83
  -8   4   3   -0.02    2.53
   4  -8   0  600.68   24.80
   8  -4   0  646.20   28.97
  -8   4   0  550.62   19.63
   4  -8   0  611.16   19.47
   4   4   0  513.56   16.52
   4  -8   0  603.31   17.72
  -4  -4   0  544.97   23.69
   4   4   0  489.78   19.41
   4  -8   0  595.99   26.07
   8  -4   0  564.64   24.65
  -4   8   0  578.54   23.56
   8  -4   3  110.01   14.22
  -4   8   3  112.69   12.82
  -4  -4   3  130.47   13.83
   4  -8  -3   94.49   10.47
   8  -4   3  105.41    9.18
  -4   8   6  575.44   43.01
   8  -4   6  504.63   40.98
  -4  -4   6  579.07   39.89
  -4   8   9   98.78   10.90
   5  -8  10   11.56    2.57
   5  -8  10   21.44    6.34
  -8   3  10   18.45    5.13
   3   5   7    9.60    6.55
  -8   3   7    7.43    5.45
   5  -8   7   16.45   12.24
   8  -3  -7    3.52    2.82
   5  -8   7   19.66    4.88
   5  -8   7   18.90    5.30
   3   5   7    1.37    2.20
  -8   3   4  535.95   32.73
   3   5   4  502.30   31.87
   5  -8   4  498.04   20.42
   5  -8   4  525.19   31.15
   5  -8   4  479.41   26.38
  -3  -5  -1    7.60    3.15
  -8   3   1    9.91    3.78
   3   5   1    7.01    2.63
   5  -8   1    6.39    3.05
  -8   3   1    8.89    3.05
   5  -8   1    9.50    3.90
   3   5   1   10.91    3.94
  -3  -5   2   62.04    8.40
  -3  -5   2   59.34    8.48
   5  -8  -2   59.21    8.48
  -5   8   2   59.18    7.82
   8  -3   2   57.39    9.40
   3   5  -2   58.05    7.74
  -3  -5   5  341.06   26.33
  -5   8   5  369.03   30.17
   8  -3   5  317.46   29.01
  -3  -5   8  100.98   13.01
  -3  -5   8   91.34    7.42
   8  -3   8  100.95    8.29
  -5   8   8  102.09   11.02
   8  -3   8   95.26   10.22
   5  -8 -11    5.98    1.76
   8  -2 -11   44.95    4.47
   2   6  11   44.53    5.23
   6  -8   8   40.29    8.41
  -8   2   8   41.12    7.11
   2   6   8   37.09    6.92
  -8   2   5    4.57    4.54
   2   6   5    4.37    5.33
   6  -8   5    1.02    3.05
   6  -8   2    8.27    4.03
   6  -8   2    8.04    3.74
  -2  -6  -2    8.35    3.38
   2   6   2    9.10    3.98
   2   6  -1  414.40   20.03
   6  -8  -1  451.61   23.52
  -6   8   1  430.35   19.49
  -2  -6   1  411.72   19.83
  -6   8   1  404.59   16.63
   8  -2   1  376.78   21.68
   6  -8  -1  438.47   20.12
  -6   8   4   88.31   13.10
  -2  -6   4   84.68   11.46
   8  -2   4   77.08   12.92
   8  -2   7   18.43   10.15
  -2  -6   7    9.12   10.20
  -6   8   7    2.27    5.19
   6  -8  -7    9.61    3.45
  -2  -6   7    5.78    2.83
   8  -2  10    3.88    2.10
  -2  -6  10   -0.85    1.67
  -2  -6  10   -2.42    2.79
   8  -2  10    0.03    1.94
  -6   8  10    0.62    1.86
   7  -8   9    9.96    5.29
   7  -8   9   23.03    4.07
   1   7   9   13.56    4.10
   7  -8   6   69.30   15.45
  -8   1   6   88.18   17.05
   1   7   6   60.05   14.62
   1   7   3  404.18   23.57
   7  -8   3  427.04   25.59
  -8   1   3  453.01   27.80
   7  -8   3  439.37   23.67
  -1  -7  -3  349.92   17.51
  -8   1   0  714.09   27.73
   7  -8   0  889.19   30.35
   7  -8   0  834.85   26.71
  -7   8   0  716.19   15.76
  -1  -7   0  799.60   26.87
   8  -1   0  772.16   32.32
   7  -8   0  942.99   35.15
   7  -8   0  825.06   31.44
   1   7   0  746.83   28.15
  -7   8   0  755.68   24.48
  -7   8   3   84.52   11.30
  -1  -7   3   83.36    9.82
   8  -1   3   74.20   11.49
   7  -8  -3   85.10   11.39
   8  -1   6   52.81   13.45
  -1  -7   6   52.81   12.70
  -1  -7   6   56.01   11.22
  -7   8   6   62.84   14.59
  -1  -7   9    7.67    4.84
  -1  -7   9    7.01    2.61
  -7   8   9    1.04    2.06
   8  -8  10   27.48    4.91
   0   8  10   25.70    5.22
   0   8   7  140.25   24.90
  -8   0   7  173.56   26.65
   8  -8   7  130.49   22.53
   8  -8   7  130.77   13.19
   8   0  -7  152.60   10.23
   8  -8   7  124.73   11.49
   0   8   7  138.79   13.06
  -8   0   7  125.85   12.00
   8  -8   4   57.23   11.20
   0   8   4   54.99   10.05
  -8   0   4   57.84   11.30
   0  -8  -4   58.13   11.03
   8  -8   1  144.20   13.66
   0  -8  -1  125.44   12.26
   0  -8  -1  123.03   10.70
  -8   0   1  120.03   12.11
   0   8   1  118.89   12.26
   0  -8   2  142.80   10.44
  -8   8   2  152.80   13.03
   0  -8   2  161.37   11.95
  -8   0  -2  129.46    8.64
   8   0   2  155.58   15.53
   8  -8  -2  167.93   16.03
   0   8  -2  167.18   14.89
   0  -8   5  698.79   40.80
   0  -8   5  780.53   35.98
  -8   8   5  831.20   46.41
   8   0   5  718.02   44.34
   8   0   8  458.42   18.04
   0  -8   8  495.56   28.34
   8  -8  -8  541.35   18.98
   8   0   8  420.41   21.61
  -8   8   8  469.69   22.73
   8  -8 -11   -1.35    1.20
   0  -8  11    6.57    2.61
  -8   8  11    3.51    2.03
   9  -8 -10    6.65    2.47
   1  -9   7   23.21    6.59
  -9   8   7   27.11   10.14
   8   1   7   13.53    7.72
   1  -9   7   27.36    6.80
   9  -8  -7   31.05    5.01
   1  -9   7   27.80    5.52
   8   1   7   22.77    4.88
  -9   8   7   29.36    5.84
   8   1   4    5.60    4.39
   1  -9   4   -2.65    3.61
  -9   8   4   10.10    5.05
   1  -9   4    6.02    3.42
  -1   9  -1    8.08    4.10
  -9   8   1    9.54    2.84
   1  -9   1    4.06    2.30
  -8  -1  -1    8.32    4.60
  -9   8   1    9.09    3.06
   8   1   1   11.96    4.89
   9  -8  -1   11.72    3.30
   8   1  -2   41.62    4.38
   1  -9  -2   30.13    6.98
  -1   9   2   41.94    8.51
  -8  -1   2   38.98    7.73
  -8  -1   2   41.82    8.43
   1  -9  -2   38.41    7.67
   9  -8   2   39.90    8.27
  -1   9   5   77.73   14.85
  -8  -1   5   93.83   16.40
   9  -8   5   81.72   15.41
   1  -9  -5   67.71   12.95
   9  -8   8   17.04    5.52
   8   1 -11    0.10    0.91
   9  -8  11   -1.52    1.27
  -8  -1  11    0.66    1.20
  -1   9  11   -0.32    1.26
   9  -7 -11    6.14    1.71
   2  -9  11    4.08    1.91
  -9   7  11    6.62    2.48
   9  -7  -8   65.73    6.60
   2  -9   8   63.94   10.30
  -9   7   8   58.71    7.90
   7   2   8   54.72    8.10
   2  -9   5  149.22   18.37
  -9   7   5  173.17   21.50
   7   2   5  163.67   21.48
   2  -9   2   86.94    7.06
  -9   7   2   94.37   10.69
   2  -9   2   90.94    8.72
   7   2   2   84.06   10.97
  -7  -2  -2   92.58    8.47
   9  -7  -2   94.28   12.54
   2  -9  -1    9.23    3.88
   2  -9  -1    9.46    3.21
   9  -7   1    5.34    3.60
   9  -7   1   11.22    4.61
   9  -7   1    4.85    3.10
  -7  -2   1    3.31    3.53
  -2   9   1    7.21    4.01
   7   2  -1   13.68    3.13
  -2   9   4  289.64   24.96
   9  -7   4  254.55   23.33
   2  -9  -4  255.27   22.45
  -7  -2   4  284.16   24.89
   2  -9  -7   17.20    8.19
  -2   9   7   39.89   13.10
   9  -7   7   25.72   10.04
  -7  -2   7   34.50   11.70
   9  -7   7   33.03    4.81
  -7  -2   7   34.43    7.45
   9  -7   7   27.32    5.34
  -2   9   7   27.71    6.24
  -7  -2  10    5.38    2.95
   9  -7  10    4.49    1.98
  -2   9  10    5.02    2.72
   6   3   9   26.74    4.35
   3  -9   9   38.06    7.84
   6   3   9   35.01    6.34
  -9   6   6  210.97   26.47
   6   3   6  162.62   23.77
   3  -9   6  171.89   23.22
  -9   6   3    5.39    3.56
  -6  -3  -3    8.61    3.54
   6   3   3    5.74    4.22
   3  -9   3    9.05    4.79
   3  -9   3    7.25    2.30
   6   3   0  658.26   22.76
  -3   9   0  846.52   31.22
   9  -6   0  820.22   32.29
   9  -6   0  909.18   36.13
   6   3   0  706.79   24.84
   9  -6   0  828.65   34.32
  -9   6   0  778.27   21.05
  -6  -3   0  752.02   30.04
   3  -9   0  828.41   32.80
   3  -9   0  803.41   18.68
  -9   6   0  736.36   23.42
   9  -6   3   33.69    6.38
   6   3  -3   27.03    5.41
   3  -9  -3   18.43    3.60
   9  -6   3   34.26    8.69
  -6  -3   3   28.49    7.48
  -3   9   3   25.64    6.86
   9  -6   6    1.92    4.70
  -3   9   6   -1.44    4.44
  -6  -3   6    3.32    4.22
   9  -6   6    4.76    2.22
  -6  -3   9   15.09    4.32
   9  -5 -10   10.21    3.00
   4  -9  10   15.90    2.87
   4  -9  10   12.86    4.13
   5   4   7   10.29    7.37
  -9   5   7    9.54    7.52
   4  -9   7   13.65    6.38
   4  -9   7    9.14    4.41
  -9   5   7   13.67    4.28
   5   4   4  132.61   16.53
   4  -9   4  133.38   16.14
  -9   5   4  151.13   17.71
  -5  -4  -1  310.17   19.41
   4  -9   1  336.39   15.83
  -5  -4  -1  303.34   15.68
  -9   5   1  320.92   14.99
  -4   9  -1  348.72   20.08
   9  -5  -1  330.20   21.24
   9  -5   2   48.27    8.98
  -5  -4   2   54.59    8.85
   4  -9  -2   48.16    8.24
   4  -9  -2   51.33    6.90
  -4   9   2   50.04    7.85
   9  -5   2   58.93    8.26
   5   4  -2   45.45    6.63
  -4   9   2   54.87    8.99
   4  -9  -2   51.85    8.33
   9  -5   5   17.52    8.19
  -5  -4   5   14.54    6.47
  -4   9   5   27.73    9.13
   9  -5   8   37.46    5.33
  -5  -4   8   33.24    7.72
  -4   9   8   26.23    5.75
   4  -9 -11    0.28    0.94
   5   4 -11    2.91    1.58
  -5  -4  11    0.50    1.63
  -9   4  11    0.23    1.52
   5  -9  11    2.04    1.50
   4   5  11    1.19    1.48
   5  -9   8    4.30    3.16
   9  -4  -8    0.60    2.01
  -9   4   8   -0.57    2.74
   4   5   8    3.08    2.20
   5  -9   5   13.27    5.52
  -9   4   5   11.90    6.63
   4   5   5   13.67    7.49
   5  -9   2  131.52   14.11
  -9   4   2  120.21   12.98
   4   5   2   95.01   10.13
   5  -9   2  115.02   11.13
  -4  -5  -2  125.78   11.69
   4   5  -1  248.11   14.94
   9  -4   1  263.17   17.54
  -5   9   1  277.66   17.62
   5  -9  -1  289.24   19.21
  -4  -5   1  262.46   17.24
   9  -4   1  265.96   19.95
   9  -4   1  261.86   19.52
  -5   9   1  256.18   14.03
   9  -4   1  280.60   21.36
   5  -9  -1  285.19    7.69
   5  -9  -1  278.23   17.50
   5  -9  -4  707.92   30.35
  -4  -5   4  699.66   35.83
  -5   9   4  688.38   36.87
   9  -4   4  618.40   36.60
   9  -4   7   15.94    3.79
  -4  -5   7   20.11    3.63
   9  -4   7    2.35    5.87
  -4  -5   7   11.72    6.61
  -4  -5   7   21.53    8.60
   6  -9   9   48.42    9.09
   6  -9   9   61.50    6.17
   3   6   6  122.97   20.06
   6  -9   6  114.74   19.26
  -9   3   6  173.59   24.21
  -9   3   3  158.57   16.63
  -3  -6  -3  151.90   14.89
   3   6   3  148.74   14.55
   6  -9   3  157.93   15.62
   6  -9   3  169.82   16.26
  -3  -6  -3  119.35   10.04
   6  -9   0  650.09   23.28
  -9   3   0  555.46   23.04
   9  -3   0  626.39   31.10
   6  -9   0  617.03   26.35
  -3  -6   0  550.78   24.52
   3   6   0  511.33   22.77
   6  -9   0  639.51   28.86
  -6   9   0  587.98   24.16
  -3  -6   3 1585.78   47.52
  -6   9   3 1594.63   48.70
   9  -3   3 1522.86   52.47
   6  -9  -3 1571.58   47.45
  -3  -6   6   29.68    8.45
   9  -3   6   26.32    9.69
  -6   9   6   31.64    9.98
  -3  -6   9  179.61   16.85
  -3  -6   9  172.46    9.46
  -6   9   9  174.30   13.88
   9  -3   9  163.70   12.87
   9  -2 -10    0.91    1.40
   7  -9  10   -0.12    1.55
  -9   2  10    3.19    2.91
   2   7  10    1.46    2.20
  -2  -7  -7   -1.72    4.84
   2   7   7   -3.20   10.31
   7  -9   7    3.90    6.28
  -9   2   7   12.37    8.08
   7  -9   7    1.73    2.46
   9  -2  -7    3.97    2.21
   2   7   7   -0.18    2.21
   2   7   4   84.81   12.93
   7  -9   4   89.05   13.62
  -2  -7  -4   74.23   11.82
   7  -9   4   81.79   11.35
   7  -9   1 1567.65   42.71
  -2  -7  -1 1381.14   38.84
  -9   2   1 1398.57   38.45
  -2  -7  -1 1354.48   38.76
   2   7   1 1326.34   40.82
   7  -9   1 1544.14   45.42
  -2  -7   2 2624.54   56.05
   7  -9  -2 2564.10   60.25
   7  -9  -2 2521.63   54.08
  -7   9   2 2615.68   53.77
   9  -2   2 2560.68   63.79
  -7   9   2 2566.52   52.67
   2   7  -2 2534.93   55.46
  -7   9   5  104.18   16.54
  -2  -7   5   98.89   13.97
   9  -2   5   79.57   15.16
   7  -9  -8  110.57    8.74
  -2  -7   8   76.15   10.76
  -2  -7   8  102.27   13.09
   9  -2   8   83.20    9.57
  -7   9   8   91.45   10.38
   7  -9 -11    6.06    1.57
  -2  -7  11    8.67    2.82
   9  -1 -11   13.16    2.49
  -9   1  11   22.86    4.22
   8  -9  11    6.10    1.62
   1   8  11   15.63    3.23
   9  -1  -8   10.81    3.46
   8  -9   5    7.74    4.96
   1   8   5    8.57    6.68
  -1  -8  -5    4.24    3.89
  -9   1   5    8.82    6.07
  -1  -8  -2   19.99    5.56
   8  -9   2   21.17    5.77
  -9   1   2   16.90    5.99
  -9   1   2   14.33    5.37
   1   8   2   14.07    3.66
   8  -9   2   17.25    5.79
  -9   1  -1  317.72   19.78
  -1  -8   1  311.38   17.62
   9  -1   1  304.47   20.60
  -8   9   1  326.09   15.60
   9  -1   1  336.64   22.68
   8  -9  -1  358.21   18.66
  -8   9   1  338.04   17.66
   1   8  -1  334.68   20.38
  -1  -8   4 1110.19   39.92
  -8   9   4 1179.67   49.25
   9  -1   7   46.18   13.10
  -1  -8   7   33.21   12.40
  -8   9   7   58.06   14.81
   8  -9  -7   52.18    6.42
   9  -1   7   47.18    6.89
  -8   9   7   45.98    7.10
   8  -9 -10    7.43    2.59
  -1  -8  10    8.21    1.91
  -8   9  10    7.71    3.23
   9  -1  10   12.37    3.46
   9  -9   9    4.90    2.37
   9  -9   9    4.92    3.60
  -9   0   9    4.05    3.48
   0   9   9    6.84    3.84
   0   9   6    1.28    4.96
  -9   0   6   -4.56    4.73
   9  -9   6   -4.22    5.95
   9  -9   6    6.33    3.90
   9   0  -6    0.60    1.70
   9  -9   6   10.29    5.31
   0   9   3    3.88    2.94
  -9   0   3   10.68    5.52
   9  -9   3    6.42    3.35
   0  -9  -3   10.08    4.88
   0  -9  -3    5.18    3.05
  -9   0   0    1.93    2.77
   0  -9   0    3.21    2.81
  -9   9   0    3.14    1.18
   9   0   0    5.24    3.70
   9  -9   0    3.12    2.06
  -9   9   0    4.12    1.95
   0   9   0    3.68    2.81
   9   0   3  178.74   18.86
   0  -9   3  162.12   14.76
   0  -9   3  186.55   14.18
  -9   9   3  197.22   18.08
  -9   0  -3  125.76   10.67
   9  -9  -3  205.18   19.74
   0   9  -3  201.87   18.63
   9   0   6   -6.21    6.94
  -9   9   6    1.01    4.32
   0  -9   6   -7.50    6.34
   0  -9   6    0.02    2.24
   0  -9   9    5.46    3.77
   0  -9   9    2.26    1.88
   9  -9  -9    1.94    1.76
  10  -9 -11   -0.27    0.78
 -10   9  11   -0.81    1.35
  10  -9  -8   40.79    5.43
   1 -10   8   44.49    5.28
 -10   9   8   36.88    6.15
   9   1   5   68.38   13.98
 -10   9   5   80.14   15.50
   1 -10   5   69.40   12.48
  10  -9  -2 1471.44   40.49
   1 -10   2 1501.02   35.57
 -10   9   2 1511.62   43.42
   9   1   2 1542.02   51.31
   1 -10   2 1403.08   31.19
  -9  -1  -2 1366.70   29.49
  -1  10  -2 1617.72   50.76
  10  -9  -2 1659.67   55.00
  -9  -1   1   75.64   10.66
  10  -9   1   87.23   11.75
   1 -10  -1   77.68    8.80
 -10   9  -1   51.17    4.03
  10  -9   1   73.54   10.95
   1 -10  -1   73.61   10.41
  -1  10   1   77.18   11.05
  -1  10   4  295.43   23.82
  -9  -1   4  271.66   26.02
  10  -9   4  271.02   25.13
   1 -10  -4  278.01   24.84
  10  -9   7   -0.46    6.09
  -9  -1   7   -5.88    6.99
   9   1  -7    8.16    3.12
  10  -9   7    7.22    3.12
  10  -9   7    4.53    3.00
   9   1 -10  102.15    7.80
  -1  10  10  118.21   10.32
   2 -10   9   12.95    5.06
  10  -8  -9    9.17    2.82
   2 -10   9    5.23    2.39
   8   2   9    6.52    2.33
 -10   8   6   15.16    7.26
   8   2   6   16.91    9.91
   2 -10   6   13.32    5.95
   2 -10   6   16.44    5.01
  10  -8  -6   11.07    3.19
   2 -10   6   19.57    3.98
   2 -10   6   16.61    3.59
   8   2   6   13.96    3.98
   8   2   3  140.43   16.09
 -10   8   3  145.35   15.94
   2 -10   3  146.91   13.36
   2 -10   3  138.69    9.98
  -8  -2  -3  127.75   11.85
   2 -10   0  384.54   16.46
  10  -8   0  392.90   24.63
 -10   8   0  369.98   11.88
  -8  -2   0  347.06   22.24
 -10   8   0  336.91   15.07
   8   2   0  342.20   20.38
  -2  10   0  387.53   23.18
 -10   8   0  352.36   15.85
  10  -8   0  382.38   23.86
   2 -10  -3   68.77   10.96
  -8  -2   3   71.34   12.19
  10  -8   3   76.17   12.63
   8   2  -3   66.52    7.26
  10  -8   3   57.74    9.12
  -2  10   6   30.92   10.52
  10  -8   6   35.17   11.19
  -8  -2   6   39.13   11.62
  10  -8   6   38.68    5.25
  10  -8   6   26.15    4.23
  10  -8   6   30.02    5.36
  -8  -2   9   22.79    6.33
  -8  -2   9   17.62    4.52
  -2  10   9   19.81    5.29
   3 -10  10   45.15    4.42
   3 -10  10   50.11    7.52
   7   3  10   39.34    5.70
  10  -7  -7    3.01    2.01
   3 -10   7    6.69    2.68
   3 -10   7   -0.46    2.14
 -10   7   7   10.33    7.29
   7   3   7   -2.65    8.32
   3 -10   7   -2.89    4.56
  -7  -3  -4   15.40    5.44
   7   3   4   20.88    7.06
 -10   7   4   26.66    7.82
   3 -10   4   18.46    5.79
  10  -7  -1    2.25    1.91
  -7  -3  -1    1.96    3.06
 -10   7   1    0.83    1.87
  10  -7  -1    3.72    2.63
  -3  10  -1    3.77    3.24
 -10   7   1    3.69    1.25
  10  -7   2   68.72   11.40
  -7  -3   2   63.61   10.15
   3 -10  -2   62.82   10.00
  10  -7   2   55.77    9.03
   3 -10  -2   59.14    9.67
   7   3  -2   62.77    6.95
  -3  10   2   58.27   10.12
  10  -7   5   29.21    9.74
  -7  -3   5   27.36    9.60
   3 -10  -5   19.82    7.52
  -3  10   5   24.95    8.42
  -7  -3   8   -1.08    2.83
  10  -7   8    0.91    2.23
  -7  -3  11   15.00    3.31
  -3  10  11   12.06    2.88
  10  -6 -11    6.04    1.57
 -10   6  11    7.83    2.87
   4 -10  11    3.76    1.38
  10  -6  -8    3.02    2.47
   4 -10   8   -2.19    3.19
   6   4   8    3.76    2.93
   6   4   5    5.25    4.27
 -10   6   5    6.34    5.39
   4 -10   5    3.06    3.36
 -10   6   2  348.42   21.68
  -6  -4  -2  345.48   18.53
   4 -10   2  321.59   17.07
   6   4   2  310.98   19.77
  10  -6   1  374.12   24.58
   4 -10  -1  425.69   13.57
  -6  -4   1  396.10   23.14
  10  -6   1  466.89   28.70
  10  -6   1  420.92   26.66
   4 -10  -1  395.02   22.50
  -4  10   1  412.72   23.58
   4 -10  -1  420.46   25.00
   6   4  -1  361.28   17.26
  10  -6   1  427.59   24.09
   4 -10  -4   20.72    6.72
  10  -6   4   26.73    8.76
  -6  -4   4   22.73    7.52
  -4  10   4   25.15    7.59
   6   4  -4   20.79    5.36
  10  -6   7   26.29    9.85
   4 -10  -7   14.25    7.24
  -6  -4   7   36.71   11.73
  -4  10   7   24.85   12.35
  -4  10   7   41.26   13.89
  -4  10   7   29.59    6.33
  10  -6   7   26.33    5.15
  -6  -4  10    1.54    2.33
  10  -6  10    2.48    1.81
  -4  10  10    1.79    2.28
  10  -5  -9    5.91    2.41
   5 -10   9    6.17    3.18
  10  -5  -6   -1.31    1.71
   5 -10   6   -3.18    2.98
   5 -10   6    8.60    6.62
  -5  -5  -6    0.40    4.06
   5   5   6   -5.12    6.60
 -10   5   6    1.12    4.56
 -10   5   3  245.68   21.20
   5 -10   3  219.37   18.25
   5   5   3  244.17   19.22
  -5  -5  -3  234.56   17.97
  10  -5   0   28.49    7.10
  10  -5   0   30.15    7.56
   5 -10   0   28.47    6.41
 -10   5   0   28.97    5.61
  -5  -5   0   25.24    6.42
  10  -5   0   25.86    6.24
   5   5   0   26.80    4.37
   5 -10   0   31.52    4.55
   5 -10   0   29.20    6.69
  -5  10   0   31.56    6.53
   5   5   0   22.57    4.84
  -5  -5   3   78.82   11.82
  -5  10   3   82.55   11.59
   5 -10  -3   83.40   11.58
   5 -10  -3   69.02    9.13
  10  -5   3   76.19   12.75
   5   5  -3   73.09    9.67
  -5  -5   6  423.72   35.09
  -5  10   6  437.22   38.44
  10  -5   6  335.47   33.95
  -5  -5   9   81.76    8.72
  -5  -5   9  127.37   14.29
  -5  10   9  111.84   11.28
  10  -5   9  114.48   10.57
   6 -10  10    7.85    3.08
 -10   4  10    9.60    3.69
   4   6  10    6.24    2.64
   6 -10   7   63.87   16.52
   4   6   7   76.93   18.28
 -10   4   7   84.88   19.14
   6 -10   7   79.02   10.82
  10  -4  -7   78.91    7.31
   4   6   7   69.59    9.22
 -10   4   4  302.61   26.07
   6 -10   4  261.74   23.18
   4   6   4  281.55   23.54
   6 -10   4  274.68   22.62
 -10   4   1  149.91   13.90
 -10   4   1  162.42   12.48
  -4  -6  -1  150.17   12.90
   6 -10   1  172.00   13.33
  -4  -6  -1  155.55   14.33
  -6  10  -1  163.85   14.44
   6 -10   1  188.97   17.18
   4   6   1  147.63   13.83
  -6  10   2    9.53    3.97
  -4  -6   2   10.99    4.71
   6 -10  -2    8.65    3.65
   6 -10  -2   11.38    4.35
  10  -4   2   10.35    5.36
   4   6  -2    8.47    3.44
  -6  10   2    9.71    4.02
  10  -4   5    4.08    4.59
  -4  -6   5   -2.15    4.33
  -6  10   5   -1.68    3.40
  10  -4   8    2.00    2.06
  -4  -6   8   -4.46    2.59
  -6  10   8    2.65    2.62
  -4  -6  11    6.25    2.07
  10  -3 -11    7.32    1.85
   7 -10  11    4.94    1.52
 -10   3  11    9.16    2.69
   3   7  11    7.03    2.08
   7 -10   8   22.67    4.25
  10  -3  -8   18.00    3.86
   7 -10   5   -4.04    5.67
 -10   3   5    1.92    3.80
   3   7   5    0.94    4.87
   3   7   2   24.22    5.07
 -10   3   2   33.10    7.47
  -3  -7  -2   30.41    6.67
   7 -10   2   31.76    7.07
   7 -10   2   34.47    7.44
  -3  -7   1   -1.11    2.70
 -10   3  -1    3.79    3.33
   7 -10  -1    2.92    2.84
  10  -3   1   -0.85    2.98
  10  -3   1    3.01    4.17
  10  -3   1   -2.71    2.97
  -7  10   1   -0.46    2.28
   7 -10  -1    0.84    2.31
  -7  10   1    1.28    3.06
   3   7  -1    2.47    2.73
   7 -10  -1   -0.42    2.65
  -3  -7   4  177.98   17.63
  -7  10   4  187.02   19.66
  10  -3   4  163.03   19.92
   7 -10  -4  167.00   16.97
  10  -3   7   15.70   10.52
  -3  -7   7    3.73    7.01
  -7  10   7    2.63    4.72
  -3  -7   7    5.92    2.89
  10  -3   7    5.13    3.28
   7 -10 -10   13.47    2.87
  -3  -7  10   21.57    5.36
  10  -3  10   16.16    2.98
   8 -10   9    1.43    2.46
   8 -10   9   -1.69    1.89
   2   8   9    4.33    3.12
  10  -2  -6    2.69    2.38
   8 -10   6    0.18    2.40
  -2  -8  -6    6.51    6.53
   8 -10   6    2.66    4.06
 -10   2   6    9.90    7.26
   2   8   6    7.75    6.23
  -2  -8  -3   78.60   11.41
 -10   2   3   64.93   11.24
   8 -10   3   74.27   12.05
   2   8   3   69.64   10.29
   8 -10   3   74.19   10.83
  -2  -8  -3   56.84    8.34
  -2  -8   0  170.29   14.44
  10  -2   0  179.30   17.41
   8 -10   0  193.42   15.11
   8 -10   0  211.29   17.94
  -8  10   0  174.89    7.80
 -10   2   0  160.71   14.31
   8 -10   0  194.82   16.92
   2   8   0  157.18   14.38
  -8  10   0  183.83   14.00
  -2  -8   3 1237.33   41.57
   8 -10  -3 1177.19   42.85
  -8  10   3 1289.22   45.27
  10  -2   3 1195.13   49.47
   2   8  -3 1277.96   45.15
   8 -10  -3 1377.69   49.29
  -2  -8   6  200.96   25.46
  -8  10   6  256.90   29.29
  10  -2   6  199.58   26.32
  -2  -8   6  242.47   18.10
  -2  -8   6  237.48   11.23
  10  -2   6  193.94   12.71
   8 -10  -9   -0.31    1.75
  -8  10   9    1.11    2.29
  10  -1 -10    4.66    2.14
  10  -1  -7  123.08    9.31
   9 -10   7  103.96   20.16
  -1  -9  -7   76.10   16.42
 -10   1   4  141.18   18.97
   1   9   4  129.31   15.73
   9 -10   4  124.61   16.59
  -1  -9  -4  120.65   15.76
   9 -10   1    5.87    3.70
 -10   1   1    7.99    4.16
  -1  -9  -1    3.80    3.11
  -1  -9  -1    6.51    4.25
   1   9   1    5.91    3.86
   9 -10   1    1.64    2.63
  -1  -9   2   70.33    9.39
  -9  10   2   69.66    9.31
  -1  -9   2   62.49    6.99
   9 -10  -2   74.14    9.75
   9 -10  -2   76.36   11.59
   1   9  -2   72.04   10.59
  10  -1   5  763.58   47.54
  -1  -9   5  826.14   43.76
  -1  -9   8  189.17   17.67
  10  -1   8  190.71   11.45
  -1  -9   8  213.64   11.44
   9 -10  -8  212.31   12.18
  -9  10   8  188.38   14.77
  -1  -9  11   28.39    4.13
  10 -10  11    0.49    0.93
 -10   0  11    3.25    1.63
   0  10  11    0.12    1.16
  10 -10   8    3.63    3.43
  10   0  -8   10.76    3.65
   0  10   8   11.82    4.87
   0 -10  -5    6.13    5.11
  10 -10   5    2.87    3.22
 -10   0   5   16.98    7.41
   0  10   5   12.71    6.11
   0 -10  -2    9.73    4.02
   0  10   2    4.32    1.95
  10 -10   2   10.60    5.63
   0  10   2    8.56    4.76
   0 -10   1    0.61    2.45
  10   0   1    0.93    3.38
  10 -10  -1    6.80    4.52
  10 -10  -1    4.23    2.37
 -10  10   1    1.64    2.02
  10 -10  -1   -0.16    2.27
 -10   0  -1    1.99    3.06
 -10  10   1    3.46    2.48
   0  10  -1    2.79    2.45
   0 -10   4   31.75    6.67
   0 -10   4   28.29    7.19
  10   0   4   24.84    8.12
 -10  10   4   36.99    9.25
   0 -10   7  122.30   14.10
   0 -10   7  136.36    9.35
   0 -10   7  115.92   10.62
  10   0   7   94.68    9.52
 -10  10   7  120.96   10.91
  10 -10 -10   16.01    3.18
   0 -10  10   12.05    3.97
  10   0  10   12.11    3.16
  11 -10  -9   13.90    3.34
   1 -11   9   13.46    2.68
   1 -11   9   16.01    5.35
  10   1   9   11.10    2.95
  11 -10  -9   20.52    4.02
  10   1   6   42.53   11.91
 -11  10   6   73.48   16.14
   1 -11   6   58.70    9.31
   1 -11   6   67.62    6.33
   1 -11   6   50.77    7.04
  10   1   6   43.36    6.09
  -1  11  -3  204.90   20.74
  11 -10  -3  214.37   22.13
   1 -11   3  190.51   13.47
 -11  10   3  220.33   19.76
   1 -11   3  179.54   14.51
  11 -10  -3  173.26   16.08
  10   1   3  183.22   19.88
 -11  10   0   14.10    4.16
  -1  11   0   12.95    5.14
  10   1   0    8.83    4.85
   1 -11   0   11.14    3.31
  11 -10   0    9.61    4.87
  11 -10   0   15.05    5.59
 -10  -1   0   10.03    5.11
 -11  10   0   11.18    2.65
  10   1   0    9.76    4.60
   1 -11  -3  121.41   13.78
  11 -10   3  120.43   14.93
 -10  -1   3  121.02   16.66
  11 -10   3  133.22   17.27
   1 -11  -3  149.60   17.52
 -10  -1   6    6.37    3.87
  11 -10   6    8.21    6.54
   1 -11  -6    3.58    4.41
  10   1  -6    9.51    3.36
  11 -10   6    8.95    3.81
  10   1  -9    3.73    2.42
  11 -10   9    0.56    1.90
 -10  -1   9    5.77    4.04
  -1  11   9   -0.20    2.32
  11  -9 -10    1.12    1.24
  11  -9 -10    3.23    2.06
   2 -11  10    2.60    2.48
   2 -11  10   -1.07    1.91
  11  -9  -7   36.88    5.42
   9   2   7   30.90    5.59
  -9  -2  -4   36.03    7.46
   2 -11   4   49.69    9.03
   9   2   4   44.52   10.52
 -11   9   4   52.55   11.22
   9   2   1 1594.32   49.73
  -9  -2  -1 1714.41   52.83
 -11   9   1 1621.24   40.64
  11  -9  -1 1826.15   39.61
  -2  11  -1 1819.39   53.90
 -11   9   1 1929.48   34.29
  11  -9  -1 1851.05   58.05
   2 -11  -2   53.89    9.88
  -9  -2   2   52.17    9.73
  -9  -2   2   54.44   10.75
   2 -11  -2   56.78    8.00
  -2  11   2   42.68    6.45
   9   2  -2   48.79    5.59
   2 -11  -2   50.82    9.68
  -2  11   2   49.24   10.13
  11  -9   2   54.53   10.23
  -2  11   5  317.04   28.68
  -9  -2   5  332.41   32.28
   2 -11  -5  270.63   27.18
  11  -9   5  292.04   29.61
  -2  11   8   35.77    6.94
  11  -9  11    6.00    1.50
  -9  -2  11   10.15    2.79
  -2  11  11    7.96    2.21
  11  -8 -11   32.99    3.27
 -11   8  11   34.84    4.74
  11  -8 -11   23.80    2.76
  11  -8  -8   52.25    6.16
   3 -11   8   49.33    9.15
   3 -11   8   50.81    6.02
   8   3   8   38.66    6.95
   8   3   5   42.33   11.12
 -11   8   5   73.54   14.99
   3 -11   5   54.50   10.93
  11  -8  -2    2.88    2.72
  -8  -3  -2    0.52    2.03
   3 -11   2    1.16    1.74
   3 -11   2    1.82    1.32
  -3  11  -2    1.79    2.59
   3 -11  -1    9.50    4.63
  11  -8   1    0.41    1.87
  -8  -3   1    2.21    3.71
   3 -11  -1    6.71    5.57
  11  -8   1    2.78    3.07
   8   3  -1    1.24    1.84
  -3  11   1    6.12    4.91
   3 -11  -1    2.90    4.01
   3 -11  -4   39.23    9.81
  11  -8   4   46.14   11.53
  -8  -3   4   44.22   10.62
  -3  11   4   36.75    9.79
  -8  -3   7   59.94   15.23
  11  -8   7   58.17    6.24
  -3  11   7   56.20    8.65
  11  -8   7   40.62    6.17
   8   3 -10    4.68    2.20
  -8  -3  10   12.56    4.20
  11  -8  10    6.05    1.72
  -3  11  10    6.54    2.95
  11  -7  -9   38.92    5.00
   7   4   9   26.35    5.56
  11  -7  -6   27.65    4.60
   4 -11   6   32.45    4.61
   4 -11   6   27.89    9.31
   7   4   6   22.93   10.17
 -11   7   6   27.68    9.96
   4 -11   3   36.48    7.12
  -7  -4  -3   43.87    7.35
 -11   7   3   55.49    9.95
   7   4   3   34.11    7.37
  11  -7   0  147.78   16.23
  -7  -4   0  121.86   13.58
   7   4   0  131.77   11.36
 -11   7   0  133.78    9.76
  11  -7   0  137.72   14.98
   7   4   0  111.23   10.67
  -4  11   0  139.04   14.29
  11  -7   3  501.12   32.57
   4 -11  -3  471.96   29.48
  -4  11   3  474.08   29.10
  11  -7   3  461.15   25.48
   7   4  -3  474.48   22.47
  -7  -4   6  233.71   27.20
  -4  11   6  251.23   29.78
  11  -7   6  200.93   26.83
  -7  -4   9    9.57    4.20
  -4  11   9    0.55    2.21
  11  -6 -10   69.22    6.54
   5 -11  10   91.18    6.23
   5 -11  10   83.10    9.13
   6   5   7   26.86   13.28
   5 -11   7   24.90   11.98
 -11   6   7   62.19   17.39
   5 -11   7   41.47    5.38
   5 -11   7   31.48    7.05
  11  -6  -7   34.04    5.08
   6   5   7   31.68    6.20
   5 -11   4   20.51    5.71
   6   5   4    7.56    4.38
  -6  -5  -4   17.85    6.01
 -11   6   4   21.10    7.19
   5 -11   4   23.83    7.26
   5 -11   1  332.08   17.70
 -11   6   1  346.46   16.84
  -6  -5  -1  346.29   23.11
   6   5   1  273.32   16.44
  11  -6  -1  311.01   12.97
  11  -6  -1  339.62   24.01
  -5  11  -1  369.02   23.13
   5 -11  -2  304.51   21.83
  -6  -5   2  268.98   20.92
  -5  11   2  270.68   19.24
  -5  11   2  285.58   22.24
   6   5  -2  268.06   16.74
  11  -6   2  289.11   20.24
   5 -11  -2  304.03   22.15
  -6  -5   5  111.20   17.38
  11  -6   5  101.75   17.34
  -6  -5   8   11.65    4.67
  -5  11   8   11.51    4.14
  11  -6   8   14.20    4.24
  -6  -5  11    2.54    1.80
  11  -6  11    1.28    1.22
  11  -5 -11    5.52    1.50
 -11   5  11    9.50    2.74
   5   6  11    6.17    1.90
   6 -11   8   39.79    5.28
  11  -5  -8   30.42    4.92
   5   6   8   35.23    6.79
   5   6   5    9.48    7.18
   6 -11   5    5.42    3.23
  -5  -6  -5    4.95    4.14
 -11   5   5    6.84    5.02
  -5  -6  -2   30.92    6.66
 -11   5   2   25.25    7.06
   5   6   2   21.75    5.03
   6 -11   2   32.63    6.21
   6 -11   2   30.48    7.47
  11  -5   1  505.90   30.27
  -5  -6   1  501.24   26.70
 -11   5  -1  496.53   23.19
  -6  11   1  502.15   21.07
  11  -5   1  553.55   32.67
  11  -5   1  541.66   31.35
   6 -11  -1  518.43   26.43
  11  -5   1  516.35   27.57
   5   6  -1  491.27   23.26
   6 -11  -1  558.69   29.60
  -6  11   1  517.77   26.88
  -6  11   4  236.60   22.98
  -5  -6   4  215.74   21.56
  11  -5   4  214.88   23.27
   6 -11  -4  224.36   19.64
   5   6  -4  194.30   17.76
  -5  -6   7  154.34   26.35
  -6  11   7  209.75   30.18
  11  -5   7  147.39   25.27
  -5  -6   7  177.85   16.82
  -5  -6   7  179.79   10.08
  -6  11   7  171.13   14.18
   5   6 -10    3.78    1.98
   6 -11 -10    3.69    1.74
  -5  -6  10    3.94    2.87
 -11   4   9   84.11   11.50
   7 -11   9   66.38   10.41
  11  -4  -9   87.69    7.51
   4   7   9   79.51    9.41
  11  -4  -6  183.42   11.32
   7 -11   6  168.13   14.91
   4   7   6  173.13   23.75
   7 -11   6  162.34   22.27
  -4  -7  -6  133.32   19.05
   7 -11   3    0.50    3.39
  -4  -7  -3   -5.05    3.97
   4   7   3    2.25    2.64
   7 -11   3    0.09    2.39
 -11   4   3   -1.09    2.82
   4   7   0  105.75   11.71
   7 -11   0  125.68   14.30
  -7  11   0  136.61   13.33
  -4  -7   0  120.28   12.88
   7 -11   0  123.54   11.14
 -11   4   0  119.74   11.73
  11  -4   0  120.76   15.22
   4   7  -3 1212.53   42.21
   7 -11  -3 1195.58   45.83
  11  -4   3 1235.84   51.89
  -4  -7   3 1214.68   45.79
  -7  11   3 1275.60   45.67
   7 -11  -3 1178.73   45.14
  -7  11   6  526.89   42.89
  -4  -7   6  476.03   35.85
  11  -4   6  405.11   38.24
  -4  -7   6  430.10   15.06
  -4  -7   6  456.94   25.07
  -4  -7   9   14.73    5.10
  -4  -7   9   16.32    3.31
  -7  11   9   10.95    3.79
  11  -4   9   12.10    3.62
  11  -3 -10   25.06    3.90
 -11   3  10   34.22    6.53
   8 -11  10   29.20    4.98
   3   8  10   26.85    4.83
   8 -11   7  162.78   24.65
  11  -3  -7  188.99   11.53
   3   8   7  196.68   15.60
  -3  -8  -4   18.61    6.75
   8 -11   4   13.74    5.79
 -11   3   4   10.48    5.42
   3   8   4   12.73    6.33
   8 -11   4    9.35    3.48
  -3  -8  -1  328.03   21.52
  -3  -8  -1  318.44   20.99
   8 -11   1  365.92   21.96
 -11   3   1  310.83   19.72
  -8  11  -1  316.57   20.80
   3   8   1  296.39   21.21
   8 -11   1  339.56   23.80
  11  -3   2  385.38   27.77
  -3  -8   2  368.23   23.06
  11  -3   2  342.14   24.08
  -8  11   2  379.97   21.58
   8 -11  -2  412.87   24.31
  -8  11   2  392.07   23.32
   3   8  -2  405.97   24.23
  -3  -8   5  450.98   30.81
  -8  11   5  494.06   37.14
  11  -3   5  450.52   37.46
   3   8  -5  411.18   30.34
  -3  -8   8   20.85    6.15
  -3  -8   8   19.97    3.66
   8 -11  -8   26.79    4.57
  -3  -8   8    7.88    3.18
  -8  11   8   13.57    3.82
  -3  -8  11    9.35    2.57
  11  -2 -11    4.60    1.58
 -11   2  11    6.44    2.17
   9 -11  11    5.28    1.52
   2   9  11    7.73    2.17
   9 -11   8    5.09    2.36
  11  -2  -8    3.97    2.73
   9 -11   8    1.23    2.07
   2   9   8    5.12    3.53
 -11   2   5  105.50   18.05
   2   9   5   90.38   15.71
   9 -11   5   81.24   16.18
  -2  -9  -5   90.83   15.34
  -2  -9  -2   11.69    4.96
   9 -11   2    4.92    3.22
  -2  -9  -2   11.28    5.19
   2   9   2    4.25    2.64
  11  -2   1    4.62    3.67
  -2  -9   1    4.57    2.94
   9 -11  -1    7.64    3.46
   9 -11  -1   10.13    4.67
 -11   2  -1    4.21    3.97
  11  -2   1    5.77    4.00
  -9  11   1    7.50    3.02
   2   9  -1    7.31    4.02
  -9  11   1    6.89    3.46
   9 -11  -4   21.00    6.51
  -2  -9   4   27.45    6.66
   9 -11  -4   18.71    6.91
  11  -2   4   26.10    9.59
  -9  11   4   23.59    8.03
   2   9  -4   19.61    6.48
  -2  -9   7  168.52   16.49
  -2  -9   7  168.68   10.22
  11  -2   7  132.51   11.20
  -9  11   7  161.12   12.90
   9 -11 -10   16.39    3.11
  -2  -9  10   11.00    2.14
  -9  11  10   17.50    3.78
  11  -1  -9    2.96    2.35
  10 -11   9    3.31    3.16
  10 -11   9    1.44    1.74
 -11   1   9    3.87    3.13
   1  10   9    0.78    2.16
  11  -1  -6    2.98    1.83
  -1 -10  -6    8.78    6.27
 -11   1   6    6.27    5.29
  10 -11   6    6.17    3.92
  -1 -10  -3   42.17    8.31
  -1 -10  -3   50.11    9.97
 -11   1   3   56.09   11.38
  10 -11   3   50.31   10.64
   1  10   0    6.32    3.67
 -10  11   0   12.47    4.36
  10 -11   0    9.45    3.78
 -10  11   0   10.35    2.36
 -11   1   0   11.82    5.24
  11  -1   0   11.17    5.09
  10 -11   0   13.72    5.25
  -1 -10   0   10.45    5.05
   1  10  -3   -2.03    2.55
  11  -1   3   -5.42    5.89
  10 -11  -3    0.78    2.33
  -1 -10   3    1.12    2.24
  10 -11  -3   -1.28    2.23
  -1 -10   3   -2.09    2.99
 -10  11   3    1.76    2.45
   1  10  -6   41.24   10.59
  11  -1   6   27.48   10.93
 -10  11   6   59.58   14.75
  -1 -10   6   46.26    8.34
  11  -1   6   55.86    9.66
  10 -11  -9    7.74    2.46
  10 -11  -9    9.21    2.95
  -1 -10   9   14.22    3.43
  -1 -10   9    8.13    4.23
  11   0 -10   33.18    4.53
 -11   0  10   43.67    6.78
  11 -11  10   41.54    4.01
  11 -11   7   83.08   10.59
  11   0  -7   99.93    8.92
  11 -11   7   90.79    8.12
   0 -11  -4   -2.34    2.94
  11 -11   4    1.77    2.92
  11 -11   4    0.12    2.84
 -11   0   4    3.70    3.53
   0 -11  -1  380.18   26.64
 -11   0   1  357.85   24.67
   0 -11  -1  381.74   21.28
  11 -11   1  437.81   27.40
   0  11   1  347.25   25.33
  11   0   2  542.70   33.61
 -11  11   2  598.45   28.63
  11 -11  -2  617.23   28.68
  11 -11  -2  651.26   37.24
   0  11  -2  621.11   33.91
 -11  11   5  315.90   30.30
  11   0   5  262.96   29.36
   0  11  -5  269.29   27.15
   0 -11   8   14.49    3.28
  11 -11  -8   13.71    3.43
   0 -11   8   17.18    5.90
  11   0   8    9.38    3.28
  12 -11 -10    1.07    0.89
  12 -11 -10    1.46    1.14
   1 -12  10    9.16    3.63
   1 -12  10   -2.28    1.74
  11   1  10    5.39    2.05
  -1  12  -7   58.07   15.91
   1 -12   7   48.85    9.31
  11   1   7   59.15    9.92
   1 -12   7   53.32    6.25
  12 -11  -7   45.29    6.06
  11   1   7   42.87    6.76
  -1  12  -4  121.78   17.70
  11   1   4  108.54   17.21
 -12  11   4  124.43   17.42
  12 -11  -4   87.05   13.28
  -1  12  -1  343.03   25.15
  12 -11  -1  352.30   27.23
 -12  11   1  358.97   17.99
   1 -12   1  296.39   17.67
 -11  -1  -1  333.19   25.10
  11   1   1  322.92   25.09
 -12  11   1  301.65   17.73
  12 -11  -1  353.24   19.59
  -1  12   2   10.54    5.77
   1 -12  -2    9.69    4.79
   1 -12  -2   11.80    5.55
  12 -11   2    8.58    4.59
 -11  -1   2   13.30    5.76
  12 -11   2   16.33    6.73
   1 -12  -2   12.73    4.71
 -11  -1   2    8.42    4.57
  12 -11   5  195.14   25.90
   1 -12  -5  198.29   24.08
 -11  -1   5  235.64   28.22
  11   1  -8  108.67    9.71
  11   1  -8  127.06   11.36
  12 -10  -8    9.76    2.90
   2 -12   8   12.82    5.05
  12 -10  -8    8.14    2.56
   2 -12   8   10.44    3.08
   2 -12   8    7.03    3.09
  10   2   5   30.61   10.67
 -12  10   5   43.41   11.94
  -2  12  -2  394.42   27.58
  12 -10  -2  416.94   30.30
 -10  -2  -2  393.42   27.72
  10   2   2  368.14   26.73
 -12  10   2  378.28   23.00
  12 -10  -2  377.96   21.18
  -2  12   1   18.77    6.48
  12 -10   1   16.15    5.88
 -12  10  -1   20.25    4.06
  12 -10   1   21.56    6.96
   2 -12  -1   22.06    4.72
  12 -10   1   16.68    5.97
 -10  -2   1   13.26    5.71
  12 -10   1   25.84    6.69
   2 -12  -1   20.97    7.15
 -10  -2   4    4.80    5.23
  12 -10   4    9.77    6.55
   2 -12  -4   15.58    6.06
  10   2  -7   19.95    4.25
  10   2 -10   12.39    3.04
 -10  -2  10   18.65    4.66
   3 -12   9   10.40    2.98
  12  -9  -9    4.78    2.40
   3 -12   9    4.04    3.23
   9   3   6    8.91    7.32
 -12   9   6   13.99    8.05
  12  -9  -6   12.24    3.60
   3 -12   6   10.35    4.37
   9   3   6    9.67    3.18
  -9  -3  -3   63.17    8.80
   9   3   3   68.99   12.29
 -12   9   3   83.70   13.13
   3 -12   3   60.15    8.53
  -3  12  -3   65.86   12.54
  -9  -3   0  117.33   14.29
 -12   9   0  125.84    7.85
  12  -9   0  137.83   16.10
  12  -9   0  168.37   19.92
   3 -12   0  118.73    9.24
   9   3   0  117.95   12.55
 -12   9   0  109.86    9.80
 -12   9   0  124.71    9.81
  -3  12   0  135.40   15.30
  12  -9   0  127.72   15.59
  12  -9   3   67.69   13.10
   3 -12  -3   68.27   11.99
   3 -12  -3   53.70    9.59
  12  -9   3   72.64   11.81
   3 -12  -6   24.75   11.12
  12  -9   6   23.35    9.32
  -9  -3   6   31.89   10.95
  -9  -3   6   32.88    7.09
   9   3  -6   24.53    4.46
  12  -9   6   24.58    4.44
   9   3  -9    4.91    1.75
  -3  12   9   10.26    3.88
   4 -12  10    0.66    1.37
   4 -12  10    3.55    2.45
   8   4  10    4.00    2.37
   4 -12   7  479.41   27.50
  12  -8  -7  508.68   19.32
   8   4   7  472.97   22.66
 -12   8   4  379.61   29.93
   8   4   4  301.93   26.24
   4 -12   4  353.69   24.98
  -8  -4  -4  307.70   22.57
  -4  12  -1  425.54   26.75
  12  -8  -1  407.77   28.31
  -8  -4  -1  397.21   26.39
 -12   8   1  379.60   21.21
   8   4   1  390.74   22.69
  12  -8  -1  420.11   16.90
  12  -8   2  120.50   14.61
   4 -12  -2  106.83   13.56
  -4  12   2  107.95   15.13
   8   4  -2  106.21   10.05
  -8  -4   2  111.39   14.62
   4 -12  -2  115.47    9.84
   4 -12  -2  116.35   14.34
  -8  -4   5  151.55   21.37
   4 -12  -5  133.37   19.17
  12  -8   5  148.12   21.55
  -8  -4   8  132.28   14.71
  -8  -4  11    6.84    2.22
  12  -8  11    4.73    1.17
  12  -7 -11    5.45    1.47
 -12   7  11    8.08    2.35
   5 -12   8   10.46    4.58
  12  -7  -8    6.08    2.49
   7   5   8   10.53    4.17
  -7  -5  -5   39.50    8.79
   7   5   5   41.54   11.04
   5 -12   5   34.46    9.33
 -12   7   5   47.19   12.30
   5 -12   2   44.21    7.29
  -7  -5  -2   38.55    6.91
   7   5   2   32.63    7.23
 -12   7   2   40.98    8.49
  -5  12  -2   37.18    8.30
  12  -7   1  205.17   20.04
   5 -12  -1  191.95    7.98
  12  -7   1  181.70   19.08
 -12   7  -1  191.39   14.01
   5 -12  -1  158.94   10.46
  -7  -5   1  176.44   17.24
   5 -12  -1  168.00   16.97
  12  -7   1  189.95   17.97
   7   5  -1  167.25   13.02
   5 -12  -1  191.48   18.77
  -5  12   1  184.95   17.63
  -7  -5   4    5.30    4.91
  -5  12   4    6.83    4.61
  12  -7   7  349.48   15.35
  -7  -5   7  340.25   23.09
  -5  12   7  368.12   20.99
  12  -7  10   -1.00    1.59
  -7  -5  10    2.76    2.62
   7   5 -10   -1.01    1.67
   5 -12 -10   -1.11    1.28
   6 -12   9   11.58    2.87
  12  -6  -9    8.55    2.35
   6 -12   9    3.69    2.85
   6 -12   6   16.61    5.30
   6 -12   6   19.80    3.70
  -6  -6  -6    7.50    4.13
   6 -12   6   28.47   11.71
   6   6   6   21.73    8.52
 -12   6   6   19.79    9.15
   6 -12   3   38.47    9.95
  -6  -6  -3   39.48    8.10
   6 -12   3   22.67    5.96
   6   6   3   22.95    6.71
 -12   6   3   30.02    8.19
   6 -12   0  153.21   16.92
   6   6   0  123.38   12.61
  -6  12   0  149.66   15.11
  12  -6   0  137.16   15.64
  -6  -6   0  133.89   14.48
  12  -6   0  153.34   17.66
 -12   6   0  145.34   12.00
   6   6  -3   34.46    6.96
   6 -12  -3   28.57    7.82
  12  -6   3   29.86    8.17
  -6  12   3   30.91    7.72
  -6  -6   6  584.42   42.33
  -6  12   6  615.87   47.05
   6 -12  -6  424.61   36.77
  12  -6   6  478.79   43.22
  -6  -6   6  502.09   26.40
  -6  -6   6  495.50   15.85
  -6  -6   9    2.74    3.15
  -6  -6   9   -0.56    2.07
 -12   5  10    2.47    2.44
   7 -12  10    1.51    2.08
   7 -12  10    3.93    2.03
   5   7  10    3.40    2.47
   7 -12   7   66.61    6.57
  12  -5  -7   56.49    6.46
   5   7   7   56.33    8.46
   5   7   4   69.72   12.25
 -12   5   4  100.06   16.12
   7 -12   4   76.93   12.31
  -5  -7  -4   73.46   12.14
   7 -12   4   73.03   12.78
  -5  -7  -1  257.26   20.39
   7 -12   1  292.80   18.42
 -12   5   1  250.40   16.70
   5   7   1  216.09   18.42
   7 -12   1  291.33   23.42
  -7  12  -1  244.42   19.54
   7 -12  -2   33.41    7.86
  -5  -7   2   35.99    8.59
  -7  12   2   32.92    7.48
  -7  12   2   26.82    6.97
   5   7  -2   27.57    6.22
   7 -12  -5   24.02    7.91
  12  -5   5   32.70   10.15
  -5  -7   5   28.39    8.77
  -7  12   5   33.14    9.95
   5   7  -5   27.67    7.34
  -5  -7   8   54.38    9.62
   7 -12  -8   47.16    6.09
  -5  -7   8   56.78    5.95
  12  -5   8   40.81    6.41
  -7  12   8   40.83    6.90
  -5  -7  11   -1.86    1.41
  12  -4 -11    8.82    1.79
   4   8  11   12.37    2.34
   8 -12   8   67.20    9.97
  12  -4  -8   64.01    6.90
   8 -12   8   80.54    7.36
  -4  -8  -5  395.97   31.44
 -12   4   5  485.19   38.87
   4   8   5  409.92   32.47
   8 -12   5  393.39   31.83
 -12   4   2  425.02   23.81
  -4  -8  -2  443.00   27.62
  -4  -8  -2  460.57   26.37
   8 -12   2  487.05   30.74
  12  -4   1 2816.44   76.83
  -4  -8   1 2618.40   62.26
   8 -12  -1 3081.76   69.59
  12  -4   1 2865.53   75.98
 -12   4  -1 2614.12   59.66
  12  -4   1 2657.44   72.29
  -8  12   1 2676.15   48.13
   8 -12  -1 2730.58   62.07
  -8  12   1 2740.90   62.84
   8 -12  -1 2948.47   72.96
   4   8  -1 2645.96   61.11
  -4  -8   4 1493.90   55.58
  -8  12   4 1570.36   59.69
   8 -12  -4 1439.80   55.57
  12  -4   4 1497.94   64.13
   8 -12  -4 1623.01   57.87
   4   8  -4 1492.08   52.98
  -4  -8   7   60.29    9.80
  -4  -8   7   59.66    6.11
  -8  12   7   56.79    7.97
  12  -4   7   49.15    6.71
   8 -12 -10    7.58    2.14
  -4  -8  10    6.84    3.22
  -8  12  10    3.01    2.19
   9 -12   9    0.43    1.84
  12  -3  -9    3.01    2.58
   3   9   9    2.07    2.02
   3   9   6   18.76    3.89
   9 -12   6   14.66    3.26
  12  -3  -6   18.34    3.92
  -3  -9  -6   16.25    7.17
   9 -12   6   17.48    8.44
 -12   3   6   28.05    9.88
   9 -12   3   54.75   11.18
   3   9   3   39.69    7.45
 -12   3   3   47.40   10.51
  -3  -9  -3   81.82   12.68
   9 -12   3   52.90   10.31
  12  -3   0   24.48    7.51
 -12   3   0   21.79    5.80
  -3  -9   0   22.43    6.18
   9 -12   0   21.24    5.46
   3   9   0   25.22    6.55
  -9  12   0   26.23    6.27
   9 -12   0   31.63    7.78
  12  -3   3  261.71   25.84
   9 -12  -3  327.58   26.33
  -3  -9   3  245.33   20.44
  -9  12   3  253.91   21.16
   9 -12  -3  248.23   21.32
   3   9  -3  248.71   21.08
   9 -12  -3  274.63   24.28
   3   9  -6  272.51   26.86
  -9  12   6  373.90   36.65
  12  -3   6  283.65   33.12
  -3  -9   6  350.77   22.63
  12  -3   6  340.22   21.98
  -3  -9   6  333.50   13.77
  -3  -9   6  319.60   17.53
  12  -3   6  280.14   13.59
  -9  12   6  329.37   17.92
   9 -12  -9    0.13    1.55
   9 -12  -9    2.83    2.23
  -3  -9   9    0.96    2.42
  12  -3   9   -1.05    2.09
  -9  12   9    1.94    1.76
  12  -2 -10   46.32    5.08
  10 -12   7  159.80   15.64
  10 -12   7  145.58   10.15
  12  -2  -7  167.26   11.30
  -2 -10  -4   34.33    9.21
 -12   2   4   35.41    9.98
  10 -12   4   31.49    9.64
  -2 -10  -1  554.65   31.99
 -12   2   1  511.03   28.21
  10 -12   1  631.10   31.74
  -2 -10  -1  539.31   27.73
   2  10   1  501.48   30.34
  10 -12   1  596.32   33.57
 -10  12  -1  525.14   27.41
 -10  12   2   82.92   10.70
  10 -12  -2  118.80   16.54
  12  -2   2   97.53   14.76
  10 -12  -2   94.75   12.23
  10 -12  -2   95.56   14.32
 -10  12   2   91.55   11.61
   2  10  -2   87.93   12.40
 -10  12   5  163.88   21.48
  12  -2   5  132.73   21.47
   2  10  -5  132.91   18.32
  -2 -10   8    2.21    3.32
  10 -12  -8    8.35    2.93
 -10  12   8    1.72    2.50
  11 -12   8    1.60    2.92
  11 -12   8    0.02    1.72
  12  -1  -8    0.64    1.89
  12  -1  -8    1.26    1.68
  -1 -11  -5    2.19    3.11
 -12   1   5   -0.61    3.67
  11 -12   5    8.85    4.41
  11 -12   2  118.24   16.13
  -1 -11  -2  115.20   14.09
 -12   1   2  110.31   14.61
  -1 -11  -2  118.43   14.94
 -11  12   1   -0.25    2.76
   1  11  -1   -0.54    2.99
 -12   1  -1    5.45    3.78
  11 -12  -1    3.65    4.39
  -1 -11   1    0.87    2.50
  11 -12  -1    2.81    2.78
  11 -12  -1    2.78    3.18
 -11  12   1    1.25    2.12
  12  -1   1    3.50    4.34
   1  11  -4    1.45    3.67
  12  -1   4    4.76    6.20
  11 -12  -4   -3.06    4.85
 -11  12   4    3.66    4.33
  -1 -11   7  172.14   10.64
  11 -12  -7  153.22   11.38
  -1 -11   7  132.49   11.55
  11 -12 -10   19.44    2.91
  -1 -11  10   23.32    5.04
  12   0  -9   52.91    6.20
  12 -12   9   66.18    5.91
 -12   0   9   65.41    9.56
   0  12   9   51.94    7.58
  12 -12   6  143.44   13.47
  12   0  -6  181.03   11.80
  12 -12   6  160.10   25.08
 -12   0   6  190.76   27.58
   0 -12  -6  153.61   22.84
   0 -12  -3   27.63    7.31
   0 -12  -3   40.42    9.65
  12 -12   3   35.77    9.27
  12 -12   3   30.28    8.30
   0 -12  -3   30.69    8.06
 -12   0   3   24.24    8.36
   0  12   0 1135.99   46.34
 -12  12   0 1082.20   36.23
   0 -12   0 1117.11   36.34
  12 -12   0 1110.49   44.86
  12   0   0 1069.94   45.37
 -12   0   0 1040.76   43.69
  12   0   0 1004.44   46.62
  12 -12   0 1037.02   46.37
  12 -12  -3  326.87   28.72
   0  12  -3  294.53   26.28
  12 -12  -3  273.14   21.93
 -12  12   3  305.36   24.45
   0  12  -6  283.12   29.89
  12   0   6  256.75   32.76
 -12  12   6  390.18   37.79
   0 -12   6  329.24   17.49
   0 -12   6  372.44   15.22
   0 -12   6  331.28   22.60
  12 -12  -6  312.19   15.92
  12 -12  -9    3.35    1.57
   0 -12   9    1.28    2.41
  12   0   9    1.50    1.86
   0 -12   9    7.50    2.74
  12 -12  -9    0.99    1.75
  13 -12  -8   20.26    4.01
   1 -13   8   19.82    6.03
   1 -13   8   12.48    3.63
  12   1   8   16.91    4.15
  -1  13  -5   53.72   12.88
  12   1   5   48.20    5.22
   1 -13   5   59.32    6.06
   1 -13   5   64.55    9.77
  13 -12  -5   29.47    9.15
  12   1   5   55.38   14.61
  13 -12  -5   58.29    6.39
 -13  12   5   50.30   12.89
  13 -12  -2  264.90   25.88
  -1  13  -2  225.70   22.62
 -12  -1  -2  236.18   23.14
 -13  12   2  231.20   18.76
  13 -12  -2  219.51   17.20
 -13  12  -1    6.25    3.36
  -1  13   1    8.47    4.86
   1 -13  -1    5.21    3.41
   1 -13  -1    8.89    2.97
 -12  -1   1    5.12    4.64
  13 -12   1    8.47    5.04
   1 -13  -4    2.47    3.73
 -12  -1   4    1.26    3.64
  12   1  -7    0.95    1.97
  12   1  -7   -1.76    3.05
  13 -12   7    2.86    1.91
  12   1 -10   -0.04    1.45
  13 -12  10    0.60    1.16
 -12  -1  10   -0.08    1.56
  13 -11  -9   51.28    5.59
   2 -13   9   52.28    8.52
   2 -13   9   62.55    5.89
  13 -11  -9   44.32    5.60
  -2  13  -6   27.33    9.29
  13 -11  -6   28.49    4.83
   2 -13   6   18.04    5.42
  13 -11  -6    9.38    4.66
  13 -11  -6   26.24    4.82
 -13  11   6   25.59    9.64
  11   2   6   27.41   12.13
  -2  13  -3   -2.12    4.03
  13 -11  -3   -3.64    3.53
  13 -11  -3    2.65    3.17
 -13  11   3    2.15    3.07
  13 -11   0  104.78   15.09
 -13  11   0   97.32   10.05
  -2  13   0  110.75   15.14
   2 -13   0  103.20    9.89
  13 -11   0  120.51   16.08
 -11  -2   0  100.34   14.57
 -13  11   0   79.96    7.79
  13 -11   0   91.52   13.52
  11   2   0   95.57   12.94
   2 -13  -3   23.00    7.23
   2 -13  -3   20.19    7.00
   2 -13  -3   14.39    4.60
  13 -11   3   19.81    7.07
   2 -13  -6    2.04    5.92
 -11  -2   6    8.37    5.74
  13 -11   6    3.86    5.51
  11   2  -6   -1.12    2.02
 -11  -2   6    1.86    3.26
  11   2  -9   66.46    6.78
 -11  -2   9   67.40    7.87
  13 -11   9   85.73    6.51
  -2  13   9   75.56    9.01
  13 -10 -10   14.12    2.86
   3 -13  10   12.06    2.45
   3 -13  10   12.31    3.64
  10   3  10   12.91    2.78
  13 -10  -7   99.61    8.64
   3 -13   7   98.65   12.85
   3 -13   7   67.64    7.90
  13 -10  -7   79.94    8.25
  10   3   4  164.93   21.22
 -13  10   4  190.96   21.92
  -3  13  -4  180.32   22.26
  13 -10  -1   14.80    4.09
 -10  -3  -1   16.16    6.41
  13 -10  -1   15.76    6.29
 -13  10   1   15.79    4.65
  10   3   1   11.53    4.99
  -3  13  -1   12.18    5.27
  13 -10   2  817.61   43.49
   3 -13  -2  774.03   28.33
 -10  -3   2  684.80   38.15
   3 -13  -2  732.55   38.20
  -3  13   2  778.07   42.60
   3 -13  -2  635.31   35.90
  13 -10   2  726.62   38.17
   3 -13  -5   23.59    9.42
  13 -10   5   22.62    9.84
  13 -10   5   14.45    3.30
   3 -13  -8   12.28    3.49
  10   3  -8   23.22    4.75
 -10  -3   8   24.67    6.44
  13 -10   8   18.57    3.72
  -3  13   8   26.17    5.75
  13  -9  -8    4.90    2.42
  13  -9  -8    7.85    2.61
   9   4   8    5.15    2.60
   4 -13   5  189.11   23.22
 -13   9   5  204.45   25.64
   9   4   5  146.88   20.95
  13  -9  -2   45.48   10.73
  -4  13  -2   41.26    9.60
  -9  -4  -2   42.23    7.17
  -9  -4  -2   40.99    9.35
   9   4   2   37.58    9.55
  13  -9  -2   52.65    7.99
   9   4  -1   64.55    8.51
  13  -9   1   83.98   12.79
   4 -13  -1   75.19   12.83
  -4  13   1   77.58   12.35
  13  -9   1   84.00   13.37
   4 -13  -1   79.67    7.00
  13  -9   1   93.51   14.09
  -9  -4   1   66.77   11.54
 -13   9  -1   92.31    9.11
   4 -13  -1   78.27   12.65
  13  -9   4  166.85   22.29
  -9  -4   4  163.83   22.16
   4 -13  -4  185.27   21.81
  -9  -4   7   75.58   11.07
   9   4  -7   87.33    9.25
   9   4 -10   -0.09    1.24
  -9  -4  10    0.19    1.88
  -4  13  10    0.47    1.57
  13  -8  -9   23.25    4.31
   5 -13   9   21.15    5.45
  13  -8  -9   29.07    4.39
   5 -13   9   26.94    4.01
   8   5   9   19.49    4.23
  13  -8  -6   63.82    6.85
   5 -13   6   60.94    9.62
   5 -13   6   61.74    6.94
   8   5   6   45.21   11.70
 -13   8   6   75.96   17.97
   8   5   3   63.29   11.31
 -13   8   3   75.82   12.60
  -8  -5  -3   72.58   10.17
   5 -13   3   65.03    9.43
  -5  13  -3   67.18   12.75
   8   5   0  186.09   14.46
  -8  -5   0  183.88   18.40
  13  -8   0  210.59   21.07
 -13   8   0  203.36   12.68
  13  -8   0  244.73   24.63
  -5  13   0  211.93   19.63
  13  -8   0  196.65   19.71
   5 -13   0  204.64   21.12
   5 -13  -3   93.56   14.14
  13  -8   3   92.05   12.85
   8   5  -3   83.75   10.10
   5 -13  -6   47.01   11.58
  13  -8   6   39.15   12.24
  -8  -5   6   42.64   12.78
   8   5  -6   40.59    6.01
  13  -8   6   42.82    6.06
  -8  -5   9   45.63    6.53
  13  -8   9   62.78    5.77
  -8  -5   9   69.26   10.39
  -5  13   9   68.29    8.46
  13  -7 -10   27.66    4.02
   6 -13  10   32.72    5.43
  13  -7  -7    2.05    1.65
   6 -13   7   10.32    4.85
   7   6   7    4.51    3.04
   6 -13   4    6.69    5.95
  -7  -6  -4   11.36    5.60
   6 -13   4    8.60    4.87
   7   6   4   -0.30    3.99
 -13   7   4    8.72    4.76
   6 -13   1    8.60    4.14
  -6  13  -1    7.68    3.84
 -13   7   1    8.42    3.10
  -7  -6  -1    6.97    3.60
  -6  13   2    2.76    2.82
   7   6  -2   -0.25    1.97
   6 -13  -2    2.71    4.10
  13  -7   2    5.11    3.48
  -7  -6   2    4.62    5.18
  13  -7   2    6.31    4.64
   6 -13  -5    6.79    4.70
  -7  -6   5   -1.65    3.29
  13  -7   5    7.34    4.32
  -6  13   5    4.09    3.56
  -7  -6   8   24.30    6.76
   6 -13  -8   25.28    4.63
   7 -13   8   11.38    4.41
  13  -6  -8   18.90    4.07
  13  -6  -8   10.00    3.21
 -13   6   5  332.87   32.65
   6   7   5  245.07   25.23
   7 -13   5  277.73   26.70
  -6  -7  -5  258.71   25.22
   7 -13   2  137.91   13.45
   6   7   2  107.34   11.43
 -13   6   2  120.61   15.32
  -6  -7  -2  139.24   16.66
  -6  -7  -2  128.30   13.97
   7 -13   2  156.16   18.69
  -7  13  -2  135.05   16.39
  13  -6   1 3623.89   88.35
  13  -6   1 3453.28   89.87
   6   7  -1 3246.25   53.50
   7 -13  -1 3408.38   58.85
  -6  -7   1 3259.95   74.69
  13  -6   1 3308.80   85.15
 -13   6  -1 3361.71   65.21
   7 -13  -1 3473.30   76.28
   7 -13  -1 3541.89   81.76
  -7  13   1 3294.62   75.16
   6   7  -1 3119.31   64.10
  13  -6   4  184.81   23.16
  -6  -7   4  171.79   20.98
  -7  13   4  179.20   20.80
   7 -13  -4  171.23   20.08
   6   7  -4  171.74   16.99
   7 -13  -4  185.13   20.05
  -6  -7   7    8.69    2.53
  -7  13   7    5.72    3.27
   7 -13 -10    4.50    2.07
  -7  13  10    4.10    2.76
  13  -5  -9   -2.92    2.51
   8 -13   9    4.02    3.32
 -13   5   9    3.18    3.22
  13  -5  -9   -0.73    1.70
   8 -13   9    1.95    1.63
   5   8   9    1.03    2.36
   5   8   6   11.54    3.28
   8 -13   6   13.26    3.59
   8 -13   6   12.37    3.04
  13  -5  -6   13.74    3.19
 -13   5   6   12.88    8.30
  -5  -8  -6    7.10    7.45
   8 -13   6   22.12    8.40
  -5  -8  -3   41.70    8.91
 -13   5   3   32.55    8.79
   5   8   3   28.63    6.71
   8 -13   3   34.16    8.61
   8 -13   3   38.42    8.94
 -13   5   0   30.29    6.47
  -5  -8   0   30.71    7.43
  13  -5   0   38.45    9.71
   5   8   0   27.46    7.06
   8 -13   0   38.78    8.77
  -8  13   0   30.18    7.11
   8 -13  -3    0.84    2.62
   8 -13  -3    5.11    3.97
   8 -13  -3    6.71    4.19
  -8  13   3    8.48    4.92
   5   8  -3    4.70    2.92
   8 -13  -6   24.60   10.25
  13  -5   6   27.83   12.67
  13  -5   6   45.33    8.26
   8 -13  -6   18.04    3.69
  13  -5   6   20.99    4.10
  -5  -8   9    4.38    3.30
   8 -13  -9   -0.16    1.49
  -8  13   9    4.54    2.52
  13  -4 -10    2.26    1.78
   9 -13  10    4.59    2.05
   9 -13  10    5.38    1.56
   4   9  10    3.54    1.90
 -13   4  10    1.69    1.56
   9 -13   7   17.33    3.85
   9 -13   7    8.68    4.13
  13  -4  -7    8.90    3.32
  -4  -9  -4    6.30    4.73
 -13   4   4    7.14    5.30
   9 -13   4   10.24    5.01
 -13   4   1   23.03    5.85
  -4  -9  -1   24.16    6.88
 -13   4   1   19.55    6.31
   4   9   1   22.60    6.84
  -9  13  -1   23.24    6.36
   9 -13   1   28.40    7.75
   9 -13  -2    5.74    4.74
  -4  -9   2    3.41    4.45
   9 -13  -2    4.40    3.32
  13  -4   2    4.02    4.71
  13  -4   2    2.39    2.89
  -9  13   2    2.67    3.00
  -9  13   2    1.09    2.54
   4   9  -2    1.44    2.38
   9 -13  -5   18.51    7.75
  -4  -9   5   15.59    6.51
  -9  13   5   23.27    8.56
  13  -4   5   18.18    8.94
   4   9  -5   21.02    6.77
  -4  -9   8   44.91    5.68
  -4  -9   8   32.83    7.58
  -9  13   8   31.26    5.47
  -4  -9   8   23.75    5.65
  13  -4   8   33.86    5.69
  13  -3  -8    2.83    2.05
  10 -13   8    4.66    3.66
  10 -13   8    5.34    2.18
   3  10   8    4.29    2.88
  13  -3  -5    1.33    2.16
  -3 -10  -5    1.12    4.04
 -13   3   5    0.29    4.10
  10 -13   5   -3.01    4.90
  -3 -10  -2   26.37    7.43
 -13   3   2   17.07    5.77
  -3 -10  -2   17.31    6.73
 -13   3   2   21.06    7.01
  10 -13   2   20.14    5.70
  13  -3   1 1593.76   58.50
 -13   3  -1 1648.64   52.50
  -3 -10   1 1582.57   49.25
  13  -3   1 1753.66   62.72
  10 -13  -1 1799.00   53.56
 -10  13   1 1666.47   38.07
  13  -3   1 1686.14   62.14
  10 -13  -1 1781.30   51.84
 -10  13   1 1711.60   50.42
   3  10  -1 1647.55   53.26
  13  -3   4 1086.42   57.62
  -3 -10   4 1080.34   45.86
 -10  13   4 1196.66   53.07
  10 -13  -4 1075.98   49.08
  10 -13  -4 1236.14   55.29
   3  10  -4 1170.18   50.98
  -3 -10   7   70.41   10.76
  -3 -10   7   69.02    8.70
  10 -13  -7   79.38    8.14
 -10  13   7   67.54    8.20
  10 -13 -10    3.67    1.62
  13  -3  10    3.33    1.58
  -3 -10  10    2.78    2.21
  13  -2  -9    5.41    2.62
  13  -2  -9    3.78    2.55
 -13   2   9    5.04    3.37
   2  11   9    5.98    3.01
   2  11   6  204.66   11.58
  11 -13   6  179.48   11.64
  11 -13   6  174.70   15.50
  13  -2  -6  218.34   12.80
  11 -13   6  174.62   24.90
 -13   2   6  246.11   30.94
  13  -2  -6  174.26   12.33
  -2 -11  -6  148.97   22.00
  -2 -11  -3   38.36    9.10
  -2 -11  -3   37.18    8.93
  11 -13   3   32.63    8.97
 -13   2   3   30.62    9.57
  -2 -11   0 2250.76   57.69
 -13   2   0 2187.20   61.40
  13  -2   0 2340.07   70.69
  13  -2   0 2237.85   71.71
  11 -13   0 2373.18   62.20
   2  11   0 2113.21   62.92
 -11  13   0 2315.69   57.49
  11 -13  -3   -2.31    2.53
  -2 -11   3    0.69    2.41
 -11  13   3   -0.93    2.94
   2  11  -3   -1.22    2.98
   2  11  -6   34.56   10.27
  11 -13  -6   29.06    9.46
 -11  13   6   44.55   13.38
  13  -2   6   40.48   14.27
  13  -2   6   43.31    8.25
  -2 -11   6   46.18    5.19
  -2 -11   6   40.21    8.21
  -2 -11   6   51.56    7.12
  13  -2   6   39.14    5.15
  11 -13  -9   11.44    2.79
  -2 -11   9   21.84    5.93
  -2 -11   9   26.44    4.05
  13  -2   9   13.02    2.88
  11 -13  -9   15.02    3.32
  13  -2   9    7.18    2.39
  -2 -11   9   21.57    4.29
  13  -1 -10    3.44    1.75
 -13   1  10    4.91    2.64
  12 -13  10    3.46    1.57
 -13   1  10    1.24    1.80
  13  -1  -7    1.04    1.92
  12 -13   7   -0.10    2.38
  12 -13   7   -0.78    1.75
  13  -1  -7    2.98    2.87
  -1 -12  -4    3.50    4.07
  12 -13   4   -5.91    4.90
  12 -13   4   -5.42    5.12
 -13   1   4   -5.72    5.88
   1  12   1   50.36   10.53
 -12  13  -1   50.46    9.34
  12 -13   1   70.96   12.02
 -13   1   1   51.09    9.74
  -1 -12  -1   49.89    9.23
  12 -13  -2   73.06   13.45
   1  12  -2   62.10   11.69
  13  -1   2   71.84   13.99
 -13   1  -2   68.17   11.98
  -1 -12   2   57.84    9.36
  12 -13  -2   92.96   15.78
 -12  13   2   59.78    9.38
  12 -13  -2   74.89   11.18
   1  12  -5   36.76   10.40
  12 -13  -5   21.76    7.17
  13  -1   5   33.45   10.42
  12 -13  -5   46.77    5.89
 -12  13   5   38.71   10.95
  -1 -12   5   48.65    5.62
  -1 -12   5   49.05    8.34
  -1 -12   5   49.87    6.98
  12 -13  -8    5.25    2.41
  12 -13  -8    6.94    2.43
  -1 -12   8    9.04    2.73
   0 -13  -8    1.78    2.36
  13   0  -8   -0.88    1.96
  13   0  -8   -4.15    2.30
  13 -13   8    2.41    2.31
   0  13   8    1.40    2.19
   0  13   5    9.93    3.14
  13 -13   5    5.54    3.07
  13   0  -5    6.25    2.70
   0 -13  -5    4.52    4.24
  13 -13   5   15.68    7.33
 -13   0   5    1.26    4.53
  13 -13   2   -0.35    2.00
 -13   0   2    0.54    3.55
   0 -13  -2    0.48    2.83
   0 -13  -2   -0.07    3.03
   0  13  -1    4.98    3.57
 -13  13   1    4.49    2.81
 -13   0  -1    2.04    3.49
   0 -13   1    2.08    2.34
  13 -13  -1    5.41    2.70
  13 -13  -1    5.25    4.15
   0  13  -4  211.52   24.03
  13   0   4  190.34   25.17
 -13  13   4  205.44   22.87
  13 -13  -4  152.98   18.36
  13 -13  -7    6.53    2.78
  13   0   7   -3.02    4.46
  13 -13  -7    9.23    2.99
   0 -13   7    9.34    4.55
   0 -13   7    5.16    2.71
  13 -13 -10    2.86    1.40
  13 -13 -10    1.38    1.00
   0 -13  10   -0.61    1.33
   0 -13  10    3.19    2.33
  13 -13 -10    1.37    1.22
  14 -13  -9    5.24    1.92
   1 -14   9    6.93    2.40
  14 -13  -9    7.88    2.60
  13   1   9    6.60    2.06
   1 -14   9    3.65    2.56
  14 -13  -9    4.31    1.86
  -1  14  -6   17.27    7.68
  14 -13  -6   10.89    3.25
   1 -14   6   10.22    2.96
  14 -13  -6   16.56    4.03
  14 -13  -6   -0.97    9.06
 -14  13   6   24.67    9.31
  14 -13  -3  202.95   24.76
  -1  14  -3  188.37   22.45
 -13  -1  -3  187.95   22.41
 -14  13   3  182.11   19.41
  13   1   3  167.76   21.70
  14 -13  -3  165.04   17.23
  -1  14   0  271.23   24.79
 -14  13   0  247.24   17.52
  14 -13   0  242.86   24.55
  13   1   0  235.83   22.23
  14 -13   0  234.20   22.65
   1 -14   0  246.85   17.32
 -13  -1   0  220.86   22.22
   1 -14  -3  156.08   18.58
 -13  -1   3  186.65   23.64
   1 -14  -3  209.06   19.61
  14 -13   3  232.76   26.05
   1 -14  -3  213.40   23.95
  13   1  -6    4.27    2.65
  13   1  -6    2.21    2.06
 -13  -1   6    4.35    3.29
  13   1  -9   22.22    3.67
 -13  -1   9   29.74    6.02
 -13  -1   9   22.09    4.50
  -1  14   9   25.50    5.23
  14 -12 -10    4.10    1.44
  14 -12 -10    1.17    1.01
  14 -12 -10    2.02    1.69
   2 -14  10    2.08    1.68
  14 -12 -10    0.97    1.27
  14 -12  -7   51.41    6.75
   2 -14   7   51.77    6.41
  12   2   7   45.45    8.72
   2 -14   7   40.85    6.28
   2 -14   7   42.87    8.51
  14 -12  -7   51.91    6.32
  12   2   7   42.64    6.49
  14 -12  -4   43.52    9.47
  12   2   4   72.21   13.96
 -14  12   4   71.88   13.88
  -2  14  -4   61.03   13.42
  14 -12  -1    0.28    3.07
 -12  -2  -1   -0.44    3.98
  14 -12  -1   -1.09    2.60
  14 -12  -1    0.08    2.45
  14 -12  -1    1.22    2.25
 -14  12   1    0.60    1.69
  -2  14  -1    2.61    3.85
   2 -14  -2  338.88   20.63
 -12  -2   2  289.84   26.02
 -12  -2   2  282.45   27.80
   2 -14  -2  325.53   28.04
   2 -14  -2  316.45   27.02
  14 -12   2  336.96   28.32
  -2  14   2  294.77   27.85
  -2  14   5    5.46    2.24
   2 -14  -5   16.70    8.56
  12   2  -5    8.80    3.47
  14 -12   5    9.73    2.97
   2 -14  -8   26.77    5.17
  12   2  -8   28.32    4.64
  12   2  -8   25.89    5.16
  14 -12   8   30.15    4.39
 -12  -2   8   37.15    7.71
  14 -11  -8   12.93    3.33
   3 -14   8   16.78    5.72
  14 -11  -8   15.95    3.55
   3 -14   8   17.23    3.85
   3 -14   8    7.77    2.77
  -3  14  -5    7.91    5.89
   3 -14   5    0.83    6.06
   3 -14   5    7.87    2.69
   3 -14   5    8.09    4.02
  14 -11  -5    4.86    2.55
  14 -11  -5    4.76    3.77
  11   3   5   -2.75    4.37
 -14  11   5    3.12    4.49
  14 -11  -2   90.26   15.66
  -3  14  -2   72.55   13.45
  11   3   2   55.30   11.07
 -11  -3  -2   79.41   13.94
 -14  11   2   73.69   11.01
  14 -11  -2   76.70    9.64
   3 -14  -1    2.27    5.29
  -3  14   1   -1.27    3.33
   3 -14  -1   -0.19    3.44
 -11  -3   1    1.50    3.47
   3 -14  -1   -1.18    2.63
  14 -11   1    2.16    3.18
  11   3  -1    2.42    3.47
  14 -11   1   -2.33    2.95
   3 -14  -4   40.75   11.11
  14 -11   4   35.94   11.16
 -11  -3   4   35.53   11.46
   3 -14  -7   25.94    5.82
  11   3  -7   34.34    5.74
  11   3  -7   34.76    6.20
  11   3 -10    6.86    1.83
 -11  -3  10    9.43    3.31
  -3  14  10    5.07    2.20
   4 -14   9    9.78    3.96
  14 -10  -9    8.95    2.67
  -4  14  -6  337.64   34.23
  10   4   6  253.54   30.15
 -14  10   6  410.97   40.14
  14 -10  -6  355.30   17.02
   4 -14   6  398.34   15.93
   4 -14   6  359.72   23.62
  14 -10  -6  390.81   17.06
   4 -14   6  361.98   17.24
  10   4   6  297.67   17.44
  -4  14  -3    9.61    5.50
  14 -10  -3    8.11    4.35
 -14  10   3    9.86    5.05
  -4  14   0  212.41   21.01
  14 -10   0  209.70   21.82
 -10  -4   0  200.61   20.35
  14 -10   0  225.44   22.33
  14 -10   0  243.02   24.40
  14 -10   0  280.85   27.58
 -14  10   0  170.10   13.56
  10   4   0  198.31   17.50
   4 -14  -3   28.86    7.63
   4 -14  -3   30.96    8.94
  14 -10   3   32.36    8.26
   4 -14  -6   -0.57    4.59
  14 -10   6   15.16    8.96
 -10  -4   6    9.30    6.16
  10   4  -6    9.39    3.73
  14 -10   6    6.08    2.48
   4 -14  -6    5.36    2.85
  10   4  -9   24.29    3.86
 -10  -4   9   33.26    6.68
  -4  14   9   30.67    5.64
  14  -9 -10    0.94    1.10
  14  -9  -7   -1.17    1.87
   5 -14   7    1.98    1.97
  14  -9  -7   -0.68    1.73
 -14   9   4   -0.57    3.63
   9   5   4   -1.16    5.64
  -5  14  -4    0.50    2.79
   5 -14   4   -1.44    3.72
 -14   9   1  162.16   14.98
  -9  -5  -1  183.60   19.84
  -5  14  -1  188.45   19.63
  14  -9  -1  185.17   20.94
   5 -14   1  191.09   20.57
  -9  -5   2  138.24   17.39
   5 -14  -2  144.45   17.40
   9   5  -2  122.47   11.91
   5 -14  -2  144.78   17.64
  14  -9   2  150.09   17.72
  -5  14   2  146.63   18.40
  14  -9   5  257.01   30.25
   5 -14  -5  226.14   26.50
   9   5  -5  231.25   13.24
  14  -9   5  221.90   12.43
   9   5  -8   -0.89    1.78
  14  -8  -8   39.32    5.97
   6 -14   8   39.54    7.95
  14  -8  -8   45.50    5.82
   8   6   8   37.68    6.48
   8   6   5    0.81    1.95
  14  -8  -5    1.49    2.36
  14  -8  -5   -1.71    2.11
 -14   8   5   -2.37    5.89
  -8  -6  -2  311.60   21.88
  -8  -6  -2  304.89   26.20
 -14   8   2  274.83   22.48
   6 -14   2  335.20   27.96
  -6  14  -2  308.30   25.78
   6 -14  -1   97.31   14.43
  14  -8   1  108.76   16.38
  -8  -6   1   94.60   13.69
  14  -8   1   86.74   14.34
   8   6  -1   95.03   10.83
 -14   8  -1   90.68   10.22
   6 -14  -1  103.19   15.28
   8   6  -1   91.04   10.84
  -6  14   1   92.01   13.47
  14  -8   1   99.94   14.39
   6 -14  -4    1.15    3.46
  -8  -6   4    4.16    4.03
  14  -8   4   -3.67    4.68
   6 -14  -7   75.91    8.76
  -6  14   7   92.22   10.67
  14  -8  10    0.65    1.18
   7 -14   9   11.71    4.15
   7 -14   9   12.78    2.94
  14  -7  -9   13.36    3.15
  14  -7  -9   11.34    3.23
   7   7   6    2.44    2.38
  14  -7  -6    3.78    2.05
  14  -7  -6    2.47    2.01
 -14   7   6    7.66    6.64
  -7  -7  -3    6.74    3.39
   7 -14   3    2.76    4.30
 -14   7   3    3.15    4.59
   7 -14   3    6.74    4.55
  -7  -7   0    4.16    4.00
 -14   7   0    4.08    2.94
  14  -7   0    2.17    3.79
 -14   7   0    3.10    2.56
   7   7   0    7.49    4.27
  -7  14   0    8.44    4.73
   7 -14   0    5.38    4.48
   7 -14  -3   58.47   11.41
  -7  14   3   53.83   11.73
  -7  -7   3   41.03   10.38
   7   7  -3   47.68    8.62
   7 -14  -6    6.49    2.94
  14  -7   6   -3.99    7.67
   7 -14  -6    5.61    4.41
  -7  -7   6   16.02    7.49
  -7  -7   6    6.91    3.74
  -7  -7   6   11.35    3.76
  14  -7   6    7.88    3.06
   7   7  -9   29.76    4.43
  -7  -7   9   50.97    8.54
   7 -14  -9   50.99    5.55
  -7  14   9   42.59    6.30
  14  -6 -10   22.12    3.51
 -14   6  10   26.23    5.10
   8 -14  10   20.72    3.92
   6   8  10   25.77    4.36
  14  -6  -7   25.22    5.05
   8 -14   7   28.28    6.93
  14  -6  -7   24.26    4.28
   6   8   7   24.13    5.81
  -6  -8  -4   48.52   10.27
 -14   6   4   52.95   12.09
   8 -14   4   36.85    9.10
   8 -14   4   45.37   10.86
  -6  -8  -1   17.17    6.67
 -14   6   1   18.81    5.64
  -8  14  -1   12.94    5.61
   8 -14   1   19.67    6.87
   8 -14  -2   20.71    6.59
  -6  -8   2   18.90    7.70
  -8  14   2   16.56    6.03
   6   8  -2   18.60    5.58
  -8  14   2   15.92    6.29
   8 -14  -5   45.76   11.72
  14  -6   5   49.55   16.13
  -6  -8   5   46.01   11.01
  -8  14   5   50.16   13.36
  14  -6   5   39.22    5.80
  14  -6   8   -2.97    2.50
   8 -14  -8   -0.82    1.73
  -6  -8   8    1.68    3.14
  -6  -8   8   -3.93    2.78
  -6  -8   8   -0.56    2.16
  -8  14   8   -2.05    2.04
   9 -14   8    0.38    2.15
  14  -5  -8    2.15    2.14
  14  -5  -8    3.37    2.35
   5   9   5   55.49    6.23
   9 -14   5   55.31    8.61
   9 -14   5   59.36    6.05
  14  -5  -5   48.97    6.36
  -5  -9  -5   55.82   12.12
 -14   5   5   65.32   15.33
   9 -14   5   55.07   12.89
  14  -5  -5   50.69    6.65
   9 -14   2   88.24   12.47
  -5  -9  -2   93.63   14.18
 -14   5   2   69.31   12.56
  -5  -9  -2   84.92   12.76
  -9  14  -2   76.87   12.73
   9 -14   2   86.77   14.32
  14  -5   1  176.04   21.17
  -5  -9   1  169.67   17.58
  14  -5   1  177.38   21.58
   9 -14  -1  184.27   15.60
  14  -5   1  177.16   20.60
 -14   5  -1  175.60   16.75
   9 -14  -1  189.95   18.65
   5   9  -1  174.17   17.06
  -9  14   1  173.90   17.54
   9 -14  -1  196.13   20.45
  -5  -9   4  108.51   16.00
  -9  14   4  111.92   16.80
   9 -14  -4  115.93   16.95
   9 -14  -4  133.36   18.36
   5   9  -4  123.25   15.94
  -5  -9   7  214.16   18.70
  -5  -9   7  221.04   11.62
  -5  -9   7  189.39   14.25
  14  -5   7  191.45   11.22
  -9  14   7  203.05   14.58
  -5  -9  10   37.98    5.96
  14  -4  -9    6.40    2.55
  10 -14   9   10.11    2.53
   4  10   9    8.74    3.35
   4  10   6  143.34   10.17
  10 -14   6  155.92    9.76
  10 -14   6  130.34    9.72
  10 -14   6  126.65   13.53
  14  -4  -6  139.52   10.20
  10 -14   6  121.58   21.00
  -4 -10  -6   91.32   16.30
 -14   4   6  177.03   26.90
  14  -4  -6  131.09   10.87
  -4 -10  -3    1.25    3.23
  -4 -10  -3   -3.47    3.59
 -14   4   3   -2.72    3.84
  10 -14   0   55.33    9.10
 -14   4   0   54.46    9.64
  14  -4   0   58.64   12.02
  -4 -10   0   50.20    9.39
  14  -4   0   54.15   13.22
  10 -14   0   78.98   13.17
 -10  14   0   58.54    9.76
   4  10   0   37.62    8.35
  10 -14  -3   46.11    9.59
  10 -14  -3   54.84   10.94
  10 -14  -3   45.69   10.86
 -10  14   3   46.09    9.95
   4  10  -3   51.47   10.26
  10 -14  -6  404.76   18.57
  14  -4   6  418.03   42.48
  10 -14  -6  357.13   33.62
  -4 -10   6  439.44   21.20
  -4 -10   6  471.05   26.61
  -4 -10   6  484.27   17.24
  14  -4   6  483.11   26.59
 -10  14   6  484.72   21.71
  14  -4   6  409.73   17.36
 -10  14   9   11.49    6.05
  11 -14  10   -1.13    1.27
 -14   3  10    1.44    1.73
  14  -3 -10    1.18    1.53
  11 -14   7   25.09    4.14
  11 -14   7   19.38    5.53
  14  -3  -7   19.11    3.98
  11 -14   7   15.31    3.36
  -3 -11  -4   20.03    7.63
  11 -14   4   22.85    8.93
 -14   3   4   21.85    8.73
 -11  14  -1   98.40   13.24
   3  11   1   90.79   14.10
 -14   3   1   96.02   12.67
  -3 -11  -1   99.81   13.49
 -11  14   2   15.74    5.76
   3  11  -2   12.55    5.04
  11 -14  -2   15.28    6.09
  11 -14  -2   19.67    7.06
  11 -14  -2   12.50    5.50
 -14   3  -2   15.06    6.33
 -11  14   2   17.06    5.46
  11 -14  -5   29.78    5.18
   3  11  -5   47.74   11.02
  11 -14  -5   29.94   10.04
  14  -3   5   32.15   11.86
 -11  14   5   47.27   12.90
  -3 -11   5   45.84    5.41
  11 -14  -5   30.97    4.62
  -3 -11   5   44.55    8.02
  14  -3   5   35.41    7.28
  -3 -11   5   43.51    6.79
  11 -14  -8    0.50    1.38
  11 -14  -8    5.64    2.47
  -3 -11   8   -0.53    2.47
 -11  14   8   -0.08    2.23
  14  -2  -8    1.73    1.65
  14  -2  -8   -0.70    2.42
   2  12   5   35.76    5.33
  14  -2  -5   25.57    4.74
  -2 -12  -5   26.36    9.39
  12 -14   5   30.02   11.26
 -14   2   5   34.08   11.62
  14  -2  -5   29.43    5.18
  12 -14   5   21.99    5.32
  12 -14   5   28.08    4.52
  -2 -12  -2  167.35   17.84
  12 -14   2  151.57   18.25
 -14   2   2  135.14   16.70
  -2 -12  -2  157.69   19.49
   2  12  -1   11.23    5.12
 -12  14   1   12.22    4.55
  14  -2   1   10.82    5.62
  12 -14  -1   12.59    4.33
  14  -2   1   10.36    6.27
  -2 -12   1   12.04    4.38
 -14   2  -1    9.29    4.65
  12 -14  -1    8.81    4.63
  12 -14  -1   13.64    5.76
   2  12  -4   28.49    9.12
  12 -14  -4   18.65    6.92
  12 -14  -4   30.19   10.37
  12 -14  -4   18.20    6.50
 -12  14   4   15.91    7.05
  -2 -12   7   17.90    5.88
  12 -14  -7   25.82    5.08
  -2 -12   7   27.02    4.56
  12 -14 -10   24.46    2.88
  -2 -12  10   28.33    3.49
  -2 -12  10   25.78    4.68
  14  -2  10   23.31    2.78
  14  -1  -9    0.14    1.37
  14  -1  -9    1.97    2.23
 -14   1   9   -0.99    2.31
   1  13   9    2.15    2.45
   1  13   6  104.09    8.39
  13 -14   6   91.86   11.08
  13 -14   6   94.51    8.67
  14  -1  -6  113.46    9.89
  -1 -13  -6   93.93   18.30
  13 -14   6   82.06   17.76
  14  -1  -6   98.69    9.66
  -1 -13  -3    2.32    3.20
 -14   1   3   17.18    8.03
  13 -14   3    6.08    5.17
  -1 -13  -3   11.71    5.58
   1  13   0  489.59   32.99
 -13  14   0  489.73   27.22
  14  -1   0  475.41   33.22
  -1 -13   0  503.34   27.24
  13 -14   0  467.47   33.69
  13 -14   0  503.00   31.77
 -14   1   0  459.77   30.67
   1  13  -3   37.75   10.18
  13 -14  -3   37.31    8.67
 -14   1  -3   40.82   10.74
  13 -14  -3   47.41   12.68
  13 -14  -3   38.97   10.66
 -13  14   3   34.75    9.22
  14  -1   3   40.81   11.58
   1  13  -6  120.52   19.26
  -1 -13   6  124.71   14.12
  14  -1   6  126.83   14.31
  13 -14  -6  112.35   10.30
  13 -14  -6   81.29   15.79
 -13  14   6  125.79   21.59
  13 -14  -6  119.31    9.46
  14  -1   9   49.58    5.01
  -1 -13   9   57.38    5.52
  -1 -13   9   50.77    8.26
  -1 -13   9   33.92    4.62
  13 -14  -9   63.77    5.81
  13 -14  -9   44.96    4.96
 -14   0  10    0.00    1.31
  14 -14  10   -0.61    1.04
  14 -14   7   23.57    4.29
  14   0  -7   22.61    4.59
  14   0  -7   21.92    4.57
  14   0  -4   51.71    6.74
  14 -14   4   55.60   14.78
   0 -14  -4   48.43   12.90
 -14   0   4   43.73   12.39
   0  14   1  233.01   24.30
 -14  14  -1  211.90   18.54
 -14   0   1  224.94   22.61
  14   0  -1  224.36   24.00
   0 -14  -1  221.21   17.83
  14 -14   1  227.15   24.26
   0  14  -2    9.27    4.61
  14 -14  -2   16.68    5.88
 -14   0  -2   18.06    7.54
  14 -14  -2   18.68    7.49
  14   0   2    9.94    4.80
 -14  14   2   15.20    4.95
   0  14  -5   10.36    6.68
  14 -14  -5   -8.76    7.15
 -14  14   5    4.42    6.27
  14 -14  -5    6.05    2.64
   0 -14   5   10.70    5.30
   0 -14   5    1.04    1.95
  14 -14  -8    1.34    1.71
  14 -14  -8    4.31    2.24
   1 -15  10    2.45    1.65
  15 -14 -10    4.03    1.33
  15 -14  -7   -1.49    1.98
   1 -15   7    0.17    2.50
  14   1   7    4.43    4.36
   1 -15   7    1.06    2.31
  15 -14  -7    1.38    2.09
   1 -15   7   -0.91    1.87
  14   1   4   29.80    4.29
  -1  15  -4   35.10   10.79
   1 -15   4   38.58    7.40
   1 -15   4   36.85    5.17
  15 -14  -4   22.30    7.87
  15 -14  -4   37.25   11.19
 -14  -1  -4   34.37   11.83
  14   1   4   34.72   12.59
  15 -14  -4   42.78    5.63
 -15  14   4   33.28    8.80
 -14  -1  -1   17.22    7.19
  15 -14  -1   21.08    7.70
  15 -14  -1   21.64    7.42
  15 -14  -1   20.93    7.67
  -1  15  -1   21.27    8.04
  15 -14   2    8.59    6.43
 -14  -1   2    5.33    4.75
   1 -15  -2    0.49    4.15
  -1  15   2    1.70    3.71
   1 -15  -2    8.14    3.96
  -1  15   5    7.81    2.91
   1 -15  -5    4.66    6.49
  14   1  -5    6.09    2.73
  15 -14   5    4.66    2.45
  14   1  -8    0.37    1.68
  15 -14   8    0.81    1.61
  14   1  -8    2.85    2.79
  15 -14   8    0.63    1.11
 -14  -1   8   -0.05    2.49
  -1  15   8    2.08    2.78
  15 -13  -8   13.28    3.35
   2 -15   8   10.46    4.61
  15 -13  -8   16.67    3.47
   2 -15   8   14.72    3.67
   2 -15   8    9.15    3.00
  -2  15  -5  134.18   21.02
  13   2   5  125.90    8.57
   2 -15   5  134.54   14.32
   2 -15   5  147.75    9.53
  15 -13  -5  131.95   10.34
 -15  13   5  138.24   21.63
  13   2   2   11.76    7.09
 -13  -2  -2   21.47    8.99
  15 -13  -2   18.24    7.54
 -15  13   2    9.76    4.40
  -2  15  -2   18.65    7.04
 -13  -2   1   51.21   11.88
  13   2  -1   53.15   11.07
  -2  15   1   44.65   11.15
  15 -13   1   59.80   12.60
 -15  13  -1   49.24    8.77
   2 -15  -4   63.59   14.04
  15 -13   4   58.77   14.94
 -13  -2   4   60.53   14.64
  13   2  -4   57.69    7.14
  15 -13   4   58.83    6.28
  13   2  -7   17.63    3.67
  13   2  -7   18.63    4.65
 -13  -2   7   16.06    5.07
  15 -13   7   15.15    3.61
 -13  -2  10   19.33    3.74
  15 -13  10   17.78    2.02
  -2  15  10   13.25    3.04
  15 -12  -9   41.07    5.05
  15 -12  -9   47.88    5.02
   3 -15   9   40.89    7.04
  -3  15  -6   29.26   10.59
  15 -12  -6   25.79    4.84
   3 -15   6   33.53    5.03
   3 -15   6   29.05    7.22
  15 -12  -6   26.38    4.76
   3 -15   6   28.09    5.61
 -15  12   3  114.19   15.75
 -12  -3  -3  106.88   17.76
  -3  15  -3  111.27   17.99
  15 -12   0  352.52   29.29
  15 -12   0  407.77   34.14
 -12  -3   0  333.51   27.74
  12   3   0  334.09   24.94
  15 -12   0  359.31   30.78
  -3  15   0  348.67   28.83
   3 -15  -3   17.55    7.26
  15 -12   3   17.58    6.81
  15 -12   3   23.58    8.64
  12   3  -6    1.92    2.20
  12   3  -6    6.51    3.49
   3 -15  -6    4.30    3.02
  15 -12   6    3.14    1.87
  12   3  -9    3.93    1.89
  15 -12   9    6.36    1.98
 -12  -3   9   10.36    3.94
  -3  15   9    4.73    2.53
 -12  -3   9    4.44    2.70
  15 -11 -10   22.36    3.02
  15 -11 -10   21.98    3.35
  11   4  10   28.44    3.48
  15 -11 -10   20.12    2.93
   4 -15   7   17.76    6.37
   4 -15   7   11.20    3.64
  15 -11  -7    9.46    3.16
 -15  11   4   54.14   12.25
  -4  15  -4   60.80   13.76
  15 -11  -1  232.22   26.84
 -11  -4  -1  168.87   20.23
  15 -11  -1  191.50   22.02
  -4  15  -1  177.27   20.46
  15 -11  -1  166.93   21.23
  15 -11   2  340.90   30.05
 -11  -4   2  291.79   26.98
   4 -15  -2  316.42   27.85
   4 -15  -2  283.67   25.98
  15 -11   2  335.80   28.40
  -4  15   2  295.58   28.43
  15 -11   5  263.97   32.33
 -11  -4   5  277.03   32.56
   4 -15  -5  268.33   29.38
  11   4  -5  261.58   14.80
  15 -11   5  260.61   13.92
  11   4  -8    4.00    1.96
 -11  -4   8    8.11    4.30
  15 -11   8    8.01    2.77
  15 -11   8    6.99    2.23
  15 -10  -8    8.57    2.76
  15 -10  -8   11.03    3.25
   5 -15   8    7.54    3.86
  15 -10  -8   10.21    3.16
   5 -15   8   16.77    3.98
  10   5   8   14.23    3.96
   5 -15   5   30.84   10.83
  10   5   5   26.65    4.40
  -5  15  -5   28.32   10.03
  15 -10  -5   25.52    4.82
 -15  10   5   22.38   10.25
   5 -15   5   23.37    5.99
  15 -10  -5   20.35    4.19
   5 -15   5   17.81    4.03
  -5  15  -2   69.75   13.41
 -10  -5  -2   71.12   14.00
  10   5   2   65.16   10.50
  -5  15   1   -0.08    2.91
   5 -15  -1    2.35    4.39
  15 -10   1    3.42    3.34
   5 -15  -1    0.84    3.17
  15 -10   1    2.47    2.67
 -10  -5   1   -3.86    4.66
  10   5  -1   -3.16    2.52
   5 -15  -4    7.70    5.56
 -10  -5   4   19.30    8.53
   5 -15  -7   35.49    6.70
  10   5  -7   36.00    6.58
 -10  -5  10    0.17    1.44
  -5  15  10    1.07    1.43
  15  -9  -9    0.19    1.33
  15  -9  -9    2.66    1.83
   6 -15   9   -1.58    1.91
   6 -15   9    0.72    1.64
   9   6   9    2.14    1.98
   9   6   6    1.80    2.12
  -6  15  -6    0.36    4.68
   6 -15   6   -1.64    2.48
   6 -15   6    1.01    2.11
  15  -9  -6    3.93    2.40
 -15   9   6    2.55    3.98
   6 -15   3   10.91    6.10
  -6  15  -3    8.85    5.85
  -9  -6  -3   16.32    7.30
   9   6   3   10.65    6.04
 -15   9   3   11.09    5.63
  15  -9   0  381.41   30.35
  -6  15   0  415.73   30.11
   6 -15   0  422.07   32.06
  15  -9   0  444.05   34.59
  -9  -6   0  384.95   28.70
 -15   9   0  382.86   18.59
  15  -9   0  402.07   31.39
   6 -15  -3   14.16    6.21
  15  -9   3   14.38    7.30
  -9  -6   3    9.88    5.89
  15  -9   6  167.57   26.41
  -9  -6   6  176.27   25.43
   6 -15  -6  143.73   22.24
  -9  -6   6  171.99   15.88
  15  -9   6  138.28   13.12
   9   6  -6  171.81   12.62
   6 -15  -6  134.64   10.36
  -9  -6   9   43.44    7.59
   6 -15  -9   41.29    4.80
  -9  -6   9   34.31    5.48
  -6  15   9   37.15    5.67
  15  -8 -10   53.87    4.91
   7 -15  10   56.83    4.42
   7 -15  10   56.86    6.29
 -15   8  10   67.87    7.72
   8   7  10   61.82    5.83
  15  -8  -7  181.93   12.82
   7 -15   7  165.41   16.33
   7 -15   7  199.60   11.39
  15  -8  -7  186.39   11.83
   8   7   7  163.06   13.50
  -8  -7  -4    4.24    4.82
 -15   8   4    1.50    3.55
  -7  15  -4    2.82    3.20
   7 -15   4   -4.91    5.98
 -15   8   1  411.86   21.09
 -15   8   1  372.85   24.51
  -8  -7  -1  465.78   31.83
   7 -15   1  484.24   34.17
  -7  15  -1  455.83   31.01
 -15   8  -2   47.23    8.53
  -8  -7   2   40.00    9.68
   7 -15  -2   56.98   11.46
  -7  15   2   48.21   10.95
   8   7  -2   41.49    8.01
   7 -15  -2   52.65   11.31
   7 -15  -5   16.04    7.78
  -8  -7   5   11.66    4.29
  15  -8   5   14.66    5.47
  -8  -7   5    8.00    2.22
   7 -15  -5   14.47    3.81
   8   7  -5   10.81    3.90
  15  -8   5   10.75    3.46
  -8  -7   8   46.35    8.33
   7 -15  -8   34.91    5.58
   8 -15   8   33.64    7.15
   8 -15   8   46.19    5.33
  15  -7  -8   49.65    6.74
  15  -7  -8   33.43    5.72
   7   8   5    6.81    2.57
   8 -15   5    5.38    1.91
   8 -15   5    5.43    3.52
   8 -15   5    2.56    2.26
  15  -7  -5    6.45    2.83
  15  -7  -5    6.37    2.70
 -15   7   5    7.35    3.61
  -7  -8  -2  127.95   17.09
 -15   7   2  106.92   14.78
  -8  15  -2  120.92   16.75
   8 -15   2  137.43   18.47
   8 -15  -1  126.73   16.64
  15  -7   1   96.57   15.95
  -7  -8   1  105.65   14.87
 -15   7  -1  105.67   12.71
  15  -7   1  104.71   17.47
   7   8  -1   88.73   11.91
  -8  15   1  107.57   14.60
   8 -15  -1  122.57   16.74
  15  -7   4  309.58   32.40
  -7  -8   4  266.37   27.68
  -8  15   4  317.61   28.55
   8 -15  -4  316.74   29.13
   8 -15  -7  124.99   10.54
  -7  -8   7  134.74   12.00
  -7  -8   7  141.83    9.20
  -7  -8   7  144.02   15.10
  -8  15   7  126.22   11.97
  -7  -8  10    0.76    1.86
  15  -7  10   -0.78    1.27
  -7  -8  10    3.47    1.77
  15  -6  -9    1.11    1.33
  15  -6  -9    4.76    2.45
   9 -15   9    2.80    2.18
   6   9   9    5.74    3.01
   6   9   6    4.54    2.58
  15  -6  -6    1.63    1.82
   9 -15   6    1.97    2.41
   9 -15   6    2.37    2.09
  15  -6  -6    2.04    2.05
 -15   6   6    5.08    7.07
   9 -15   3   25.35    7.51
  -6  -9  -3   42.96   10.03
 -15   6   3   26.94    8.54
  -6  -9  -3   39.19    9.93
  -9  15  -3   40.08   10.51
   9 -15   3   31.71    8.99
 -15   6   0    0.61    2.90
  15  -6   0    2.67    4.23
  15  -6   0   -0.77    2.79
  -6  -9   0   -1.10    3.29
   9 -15   0    4.74    4.15
   6   9   0    3.31    3.96
  -9  15   0    1.41    3.02
   9 -15  -3   20.31    7.40
   9 -15  -3   12.83    6.66
  15  -6   3   17.64    8.08
  -9  15   3   16.97    6.57
   6   9  -3   15.33    5.37
   9 -15  -6   63.74   14.22
  15  -6   6   87.09   19.31
  -9  15   6   77.88   17.44
  -6  -9   6   92.55    9.88
  15  -6   6  100.58   12.02
  -6  -9   6   89.48   11.76
   9 -15  -6   85.37    8.14
  15  -6   6   78.14    7.93
   9 -15  -9   43.03    5.27
  -9  15   9   32.23    5.38
  15  -5 -10    2.61    1.45
   5  10  10    2.67    1.83
  15  -5 -10    0.63    1.04
 -15   5  10    4.74    1.89
  10 -15   7   11.46    3.06
  15  -5  -7   11.36    3.69
  10 -15   7   10.78    4.07
  15  -5  -7   11.61    3.71
  -5 -10  -4    3.10    5.40
  -5 -10  -4   10.72    7.24
  10 -15   4    6.82    5.20
 -15   5   1   24.55    6.81
  -5 -10  -1   29.83    7.88
 -10  15  -1   30.95    8.16
   5  10   1   22.54    7.36
  10 -15   1   24.42    7.76
  15  -5   2   71.71   13.80
  15  -5   2   71.30   14.78
  -5 -10   2   71.23   12.38
 -10  15   2   66.97   10.02
 -15   5  -2   85.06   13.36
  10 -15  -2   83.08   12.72
 -10  15   2   71.21   12.61
   5  10  -2   71.91   12.17
  10 -15  -5   11.30    5.17
  -5 -10   5   26.24    6.39
  15  -5   5   22.17    6.09
  -5 -10   5   22.75    4.98
  10 -15  -8    3.87    1.76
  15  -5   8    1.70    2.05
  -5 -10   8    5.68    2.76
 -10  15   8    3.50    2.24
 -15   4   8   20.36    5.73
  15  -4  -8   22.43    4.31
  11 -15   8   11.84    5.37
   4  11   5   22.17    4.50
  15  -4  -5   22.99    4.47
  11 -15   5   22.47    4.27
  11 -15   5   16.30    4.79
  11 -15   5   19.34    3.64
  15  -4  -5   18.28    4.41
  -4 -11  -5   28.21    9.04
  11 -15   5   23.89    8.95
 -15   4   5   14.59    8.28
  -4 -11  -2    3.93    4.56
  -4 -11  -2    5.19    4.32
 -15   4   2    4.26    5.39
  11 -15   2    4.79    4.99
 -11  15  -2    2.64    3.29
  11 -15   2    5.77    4.98
  11 -15  -1   81.94   12.71
  11 -15  -1   75.07   11.18
 -15   4  -1   76.22   12.25
  15  -4   1   86.95   15.48
  -4 -11   1   59.95   10.52
 -11  15   1   72.36   11.68
   4  11  -1   68.07   11.83
 -11  15   4  191.50   22.40
  11 -15  -4  186.76   21.52
  11 -15  -4  206.14   24.50
   4  11  -4  203.84   22.02
  11 -15  -7  360.77   16.01
  -4 -11   7  414.15   25.80
  15  -4   7  413.12   23.39
  -4 -11   7  400.88   20.16
  11 -15  -7  423.21   19.11
  15  -4   7  406.43   16.83
 -11  15   7  438.29   20.13
  11 -15 -10   45.32    4.30
  11 -15 -10   49.19    4.45
  15  -3  -9    1.05    1.45
  15  -3  -9    3.98    2.16
 -15   3   9    0.15    2.00
  12 -15   9    2.31    1.78
   3  12   9    0.92    2.17
  15  -3  -9   -0.57    1.23
   3  12   6  144.93   10.13
  12 -15   6  128.03    9.94
  12 -15   6  123.11   13.10
  12 -15   6  153.35    9.55
  15  -3  -6  136.97   10.48
  -3 -12  -6  106.63   19.48
  15  -3  -6  120.95   10.56
  -3 -12  -3    2.58    3.86
  12 -15   3    0.56    2.83
  12 -15   0   73.36   11.30
  -3 -12   0   70.26   11.22
  15  -3   0   71.34   13.67
 -15   3   0   69.30   12.21
   3  12   0   68.51   12.32
 -12  15   0   86.73   12.86
  12 -15  -3    2.25    2.99
  12 -15  -3    1.34    2.10
 -15   3  -3    6.05    4.24
  12 -15  -3   -1.40    2.97
  -3 -12   3    3.96    3.56
 -12  15   3   -1.79    3.51
  15  -3   3    0.93    5.26
   3  12  -3    2.76    3.79
  12 -15  -6  940.10   25.97
  -3 -12   6 1134.56   27.68
  15  -3   6 1031.21   40.26
  -3 -12   6 1055.39   32.41
  -3 -12   6 1020.49   40.02
  15  -3   6 1027.92   27.40
  12 -15  -9    4.07    1.83
  -3 -12   9   -1.57    1.96
  -3 -12   9    0.21    1.90
  12 -15  -9    4.08    1.75
  13 -15  10    1.03    1.12
 -15   2  10   -2.63    1.74
 -15   2  10   -0.58    1.19
   2  13  10   -1.05    1.46
  13 -15   7    6.67    2.43
  15  -2  -7    5.97    2.77
  13 -15   7    0.73    1.32
  15  -2  -4    1.48    1.64
  -2 -13  -4    2.74    4.72
  -2 -13  -4   -0.64    4.21
  13 -15   4   -0.41    2.50
  13 -15   4   -1.88    3.86
 -15   2   4   -2.55    5.19
  -2 -13  -1   64.67   11.10
 -15   2   1   50.84   10.14
  15  -2  -1   52.65   12.38
 -13  15  -1   51.51    9.99
   2  13   1   55.65   11.86
  13 -15  -2   -3.39    3.57
  13 -15  -2   -1.30    3.52
 -15   2  -2   -1.54    3.34
  13 -15  -2    4.78    3.65
  -2 -13   2   -3.59    3.71
  15  -2   2   -4.25    6.17
   2  13  -2    3.89    2.90
   2  13  -5  323.55   31.58
  13 -15  -5  299.82   15.01
 -13  15   5  317.52   31.47
  13 -15  -5  294.31   14.29
  13 -15  -5  246.86   26.29
  -2 -13   5  305.33   14.21
  15  -2   5  290.51   21.32
  -2 -13   5  311.18   21.38
  -2 -13   5  315.57   17.64
  15  -2   5  279.76   14.36
  13 -15  -8   30.95    4.54
  -2 -13   8   42.54    5.18
  13 -15  -8   42.75    5.51
  -1 -14  -8   -3.73    2.45
  15  -1  -8    0.13    1.55
 -15   1   8   -1.34    2.17
  15  -1  -8    0.07    2.12
  14 -15   8   -1.49    1.42
  14 -15   8   -0.81    1.92
   1  14   8    2.43    2.51
   1  14   5    3.70    2.20
  15  -1  -5    3.00    2.01
  -1 -14  -5    2.05    5.71
  15  -1  -5    7.91    3.44
 -14  15  -2   23.94    7.42
  -1 -14  -2   23.88    8.63
  14 -15   2   44.07   11.27
  -1 -14  -2   27.22    7.28
 -15   1   2   34.36    9.63
  14 -15   2   30.60    9.18
 -15   1   2   27.35    9.17
   1  14  -1   41.67   10.29
 -15   1  -1   24.63    7.45
  15  -1   1   26.12    9.20
  -1 -14   1   30.90    6.68
  14 -15  -1   35.49    8.60
   1  14  -4   42.11   11.61
  14 -15  -4   23.48    6.85
 -15   1  -4   39.72   11.39
  14 -15  -4   39.68   11.29
  15  -1   4   22.46   10.01
 -14  15   4   30.76    9.50
  14 -15  -7   14.89    3.54
  14 -15  -7   12.08    3.12
  14 -15 -10    6.87    1.74
  15  -1  10    4.25    1.45
  14 -15 -10    2.51    1.25
   0 -15  -9    5.92    1.93
  15   0  -9    9.86    2.71
  15 -15   9   13.67    2.31
 -15   0   9    8.41    3.17
  15   0  -9    5.20    3.23
   0  15   9   15.88    3.89
 -15   0   9   11.83    3.42
 -15   0   6  113.19   12.80
  15   0  -6  105.35   10.00
  15 -15   6   97.16    8.96
  15   0  -6   95.87    9.09
   0 -15  -3   17.45    8.53
  15 -15   3   31.79   10.79
 -15   0   3   28.31   10.45
   0  15   0  499.32   36.17
 -15   0   0  433.31   32.31
   0 -15   0  466.70   26.36
  15 -15   0  476.44   33.67
  15   0   0  461.56   34.17
  15 -15  -3  186.83   25.35
   0  15  -3  193.91   23.55
 -15   0  -3  188.26   23.96
  15   0   3  158.86   22.66
  15 -15  -3  172.84   18.46
  15 -15  -6   76.37    7.62
   0 -15   6   78.34    8.22
  15   0   6   79.76   11.73
   0 -15   6   71.58   10.92
  15 -15  -6   80.95    8.43
  15 -15  -9   98.01    6.56
   0 -15   9  126.39    7.83
   0 -15   9   81.30    6.23
   0 -15   9   98.62   10.35
  15 -15  -9  137.50    7.98
  15 -15  -9   92.65    7.16
  16 -15  -8   19.24    3.67
  16 -15  -8   21.22    3.73
   1 -16   8   23.85    4.33
   1 -16   8   22.34    5.93
  15   1   8   18.53    4.52
  16 -15  -8   27.25    4.27
   1 -16   8   18.92    3.85
  -1  16  -5   -1.54    4.92
   1 -16   5   -1.83    2.80
   1 -16   5    1.37    3.13
 -15  -1  -5    7.03    8.01
 -16  15   5    6.09    8.90
  15   1   5   10.55   11.35
  16 -15  -5    0.54    1.51
 -15  -1  -2  259.41   27.88
  16 -15  -2  331.27   33.52
  16 -15  -2  261.59   27.41
  16 -15  -2  275.93   30.50
  -1  16  -2  261.93   27.71
 -15  -1   1  604.77   39.81
  15   1  -1  601.56   39.80
  -1  16   1  595.69   42.24
  16 -15   1  634.55   43.49
  16 -15   4   30.96   11.52
   1 -16  -4   33.00   11.77
 -15  -1   4   35.12   12.04
  15   1  -4   24.65    4.57
  15   1  -4   34.67    5.70
  16 -15   4   33.40    4.97
  15   1  -7   28.02    4.77
  16 -15   7   17.38    3.94
  15   1  -7   24.07    5.25
 -15  -1   7   31.24    6.98
  16 -15   7   23.44    4.24
  -1  16  10    0.70    1.46
  16 -14  -9    5.46    1.85
  16 -14  -9   10.71    2.48
   2 -16   9    5.48    2.76
  14   2   9    6.12    1.95
  16 -14  -9   10.36    2.40
   2 -16   6   54.47    6.49
   2 -16   6   48.33    9.00
  16 -14  -6   50.36    6.33
   2 -16   6   47.43    6.84
  16 -14  -6   48.77    6.37
 -14  -2  -3  111.36   19.02
  14   2   3   95.37   17.19
 -16  14   3   95.87   14.88
  16 -14  -3  123.99   21.35
  -2  16  -3  112.34   18.57
  14   2   0  249.43   23.85
 -14  -2   0  244.69   25.07
  16 -14   0  279.37   26.82
  16 -14   0  326.71   31.62
  -2  16   0  312.26   29.08
  16 -14   0  282.27   28.82
  16 -14   3    4.61    4.05
   2 -16  -3    1.29    3.43
  16 -14   3    4.72    4.06
  14   2  -6   -0.62    1.68
  16 -14   6   -1.89    2.07
  14   2  -6    1.54    2.86
  16 -14   6   -0.47    1.33
  14   2  -9    6.97    2.32
  -2  16   9    6.52    2.68
 -14  -2   9    6.37    2.63
   3 -16  10    1.43    1.22
  16 -13 -10    1.29    0.97
  16 -13  -7   20.36    4.08
  13   3   7   22.36    6.82
   3 -16   7   21.67    6.18
  16 -13  -7   21.38    4.21
   3 -16   7   20.53    4.01
  13   3   4    2.42    2.12
  -3  16  -4    5.48    5.78
 -13  -3  -4    2.65    4.93
 -16  13   4    6.95    6.39
  13   3   4    6.26    8.99
  16 -13  -4    4.94    2.10
  16 -13  -4    4.92    2.75
   3 -16   4    7.42    4.34
   3 -16   4    6.38    2.74
   3 -16   4    3.86    2.66
  13   3   1    3.13    4.39
 -13  -3  -1    5.71    5.54
  16 -13  -1    3.98    4.39
  16 -13  -1    0.62    3.56
  -3  16  -1   -0.78    2.95
  16 -13   2   13.95    5.73
 -13  -3   2   17.28    6.95
  16 -13   2   22.10    8.54
   3 -16  -2   26.53    9.68
 -13  -3   2   16.37    7.22
   3 -16  -2   12.57    6.27
  -3  16   2   11.54    5.45
   3 -16  -5   75.30   16.02
  16 -13   5   71.41   17.21
 -13  -3   5   77.15   16.89
  13   3  -5   62.00    7.19
  13   3  -5   74.91    8.45
  16 -13   5   71.43    7.53
  13   3  -8    2.89    2.40
  16 -13   8   -1.07    1.65
 -13  -3   8    2.58    2.56
  16 -13   8    1.81    1.39
  13   3  -8   -0.52    2.09
  16 -12  -8   38.08    5.12
   4 -16   8   27.87    4.49
   4 -16   8   52.33    6.23
  16 -12  -8   53.34    6.05
   4 -16   8   45.59    8.30
  16 -12  -8   51.63    6.29
  -4  16  -5  355.91   35.51
  12   4   5  331.05   14.34
   4 -16   5  326.06   33.16
   4 -16   5  372.56   15.37
  16 -12  -5  336.20   16.03
   4 -16   5  356.10   17.43
   4 -16   5  321.92   22.09
 -16  12   5  344.31   34.46
  16 -12  -5  356.14   16.68
 -12  -4  -2  175.38   21.91
 -16  12   2  152.03   16.56
  -4  16  -2  177.03   22.20
  16 -12  -2  170.33   23.20
 -12  -4   1  361.77   30.21
  12   4  -1  372.47   27.12
  -4  16   1  372.37   30.91
   4 -16  -1  377.83   31.88
  16 -12   1  404.54   33.12
  16 -12   4  275.64   31.29
 -12  -4   4  223.81   28.16
   4 -16  -4  236.78   27.80
  12   4  -4  225.23   13.69
  16 -12   4  235.05   12.82
  12   4  -7   37.27    7.60
 -12  -4  10   -0.14    1.51
  16 -12  10    0.65    1.04
  -4  16  10    1.45    1.45
  16 -11  -9    2.41    1.76
  16 -11  -9    1.62    1.61
   5 -16   9    2.88    2.23
   5 -16   9    2.60    2.08
  11   5   9    0.80    1.50
  16 -11  -6    0.19    1.65
   5 -16   6   -1.55    3.78
   5 -16   6    2.17    2.14
  11   5   6    0.09    1.83
 -11  -5  -3    3.31    4.09
 -16  11   3    4.01    3.42
  -5  16  -3   -4.22    4.19
   5 -16   3    5.69    5.67
  16 -11   0  888.42   48.27
  16 -11   0 1079.62   57.71
 -11  -5   0  864.52   45.61
  16 -11   0  902.46   49.55
  -5  16   0  964.60   48.35
   5 -16   0  927.61   50.05
  16 -11   3    1.84    3.06
   5 -16  -3    2.27    3.98
 -11  -5   3    0.34    3.70
  11   5  -6   39.99    6.45
 -11  -5   6   54.63    9.20
   5 -16  -6   39.00    5.74
  16 -11   6   40.52    5.93
  16 -11   9   15.09    2.53
 -11  -5   9   16.19    4.49
  -5  16   9    8.50    3.32
 -11  -5   9   12.53    3.26
  16 -10 -10   -0.25    0.98
 -16  10  10    0.68    1.43
   6 -16  10    3.27    1.68
   6 -16  10   -2.11    1.55
  10   6  10    1.66    1.15
  16 -10 -10    2.30    1.36
  16 -10  -7   23.16    4.31
  16 -10  -7   32.03    4.96
   6 -16   7   28.66    6.91
   6 -16   7   21.63    4.23
  10   6   7   23.01    5.00
 -10  -6  -4   36.06   12.10
 -16  10   4   22.88    8.31
  -6  16  -4   36.16   11.23
   6 -16   4   30.82   10.55
 -10  -6  -1  400.95   31.19
  16 -10  -1  422.77   34.38
 -16  10   1  344.76   23.57
   6 -16   1  425.02   33.89
  -6  16  -1  434.65   32.25
  16 -10   2  229.77   25.49
 -10  -6   2  196.93   22.24
   6 -16  -2  216.10   23.93
   6 -16  -2  193.24   22.01
  16 -10   2  207.07   22.68
  -6  16   2  198.40   23.43
   6 -16  -5   -0.99    4.59
 -10  -6   5   -4.04    7.80
  10   6  -5    3.34    2.71
   6 -16  -5   -1.25    2.13
  16 -10   5    0.33    1.37
   6 -16  -8    2.22    2.37
 -10  -6   8    4.68    3.38
  16  -9  -8   10.71    3.31
  16  -9  -8    9.33    2.91
   7 -16   8   11.66    4.60
   7 -16   8   12.10    2.92
   9   7   8   10.40    3.60
  -7  16  -5   -1.92    3.57
   9   7   5    5.58    2.60
  16  -9  -5    3.70    2.68
 -16   9   5    5.22    6.21
  16  -9  -5    9.47    4.34
   7 -16   5    3.11    2.04
   7 -16   5    5.42    3.59
   7 -16   5    4.95    2.05
   7 -16   5    0.30    1.72
  -9  -7  -2   20.39    8.27
 -16   9   2   13.15    6.07
   7 -16   2   15.73    6.88
  -7  16  -2   13.12    6.09
 -16   9  -1   47.82    8.40
  16  -9   1   64.18   14.07
  16  -9   1   54.20   12.17
  -9  -7   1   54.71   11.95
 -16   9  -1   39.87    6.96
   7 -16  -1   59.72   12.38
   9   7  -1   39.51    8.47
  -7  16   1   55.14   11.69
  16  -9   4   70.96   16.38
  -9  -7   4   58.71   13.53
   7 -16  -4   77.24   15.49
   7 -16  -7   11.23    4.02
  -9  -7   7    6.95    4.04
   9   7  -7    3.10    3.39
  -7  16   7    2.92    2.30
  -9  -7  10    6.73    2.59
  -7  16  10    5.24    2.03
  16  -8  -9   20.73    3.77
 -16   8   9   18.78    5.08
  16  -8  -9   19.63    3.33
   8 -16   9   20.00    3.48
   8   8   9   16.10    3.67
   8   8   6  150.70   10.50
  -8  16  -6  120.16   21.72
   8 -16   6  131.59    9.55
   8 -16   6  175.35   10.48
   8 -16   6  100.92    8.58
   8 -16   6  136.06   14.47
  16  -8  -6  159.71   11.10
  16  -8  -6  143.26   11.34
  -8  -8  -3   15.53    7.26
  -8  -8  -3   15.60    6.18
 -16   8   3   14.88    6.60
  -8  16  -3   13.75    6.98
   8 -16   3   12.24    6.35
  16  -8   0 1810.68   75.52
  16  -8   0 1529.77   63.99
  -8  -8   0 1448.02   56.56
 -16   8   0 1437.55   42.75
  16  -8   0 1637.50   68.95
 -16   8   0 1169.29   43.64
   8 -16   0 1585.88   62.61
  -8  16   0 1522.64   57.64
  -8  -8   3  279.90   29.01
   8 -16  -3  351.11   30.04
  16  -8   6    6.79    4.37
  -8  -8   6    2.40    3.10
   8   8  -6    3.78    3.37
  16  -8   6    2.26    2.49
  16  -8   9   10.67    2.43
   8 -16  -9   12.68    2.72
  -8  -8   9   11.99    4.07
  -8  16   9    6.72    2.97
  16  -7 -10    1.78    1.19
 -16   7  10    1.02    1.63
   9 -16  10    1.76    1.22
  16  -7 -10    2.22    1.24
  16  -7  -7   74.33    8.23
   9 -16   7   69.46   10.31
   9 -16   7   79.89    7.33
  16  -7  -7   72.41    7.48
   7   9   7   66.94    9.14
  -7  -9  -4    0.56    4.71
  -7  -9  -4    9.96    7.12
 -16   7   4    3.27    4.13
   9 -16   4    1.48    4.04
  -9  16  -4    2.29    2.76
  -7  -9  -1  331.42   27.44
 -16   7   1  289.27   20.26
  16  -7  -1  340.24   31.40
  -9  16  -1  338.93   27.63
   9 -16   1  338.02   29.16
   9 -16  -2    5.28    4.59
 -16   7  -2    2.66    4.06
  -7  -9   2    1.05    3.48
  16  -7   2    1.87    4.51
   7   9  -2   -3.39    2.60
  -9  16   2    1.77    3.77
   9 -16  -5    4.21    6.16
  -7  -9   5   10.17    4.27
   7   9  -5    4.67    3.32
   9 -16  -5    5.43    2.92
  16  -7   5    2.21    2.77
  -7  -9   5   12.65    4.29
  -7  -9   5   -0.06    2.52
  16  -7   5    2.65    1.82
   9 -16  -8    9.53    3.06
  -7  -9   8   11.62    4.48
  -7  -9   8    6.13    2.87
  -7  -9   8   11.44    3.89
  -9  16   8    9.97    3.40
  10 -16   8   28.42    6.14
  16  -6  -8   30.91    5.01
  16  -6  -8   24.30    4.84
   6  10   5   10.47    3.22
  10 -16   5    8.92    4.45
  16  -6  -5    9.72    3.09
  -6 -10  -5    3.09    4.56
  -6 -10  -5   14.68    9.93
 -16   6   5    5.48    6.52
  -6 -10  -2  160.65   20.05
 -16   6   2  120.86   16.93
 -10  16  -2  133.64   18.18
  10 -16   2  160.12   20.34
  10 -16  -1   -1.81    2.85
 -16   6  -1    3.97    4.82
  -6 -10   1   -1.99    5.22
   6  10  -1    1.65    2.21
 -10  16   1   -1.53    3.94
  -6 -10   4   78.70   14.81
  16  -6   4   78.14   16.42
 -10  16   4   84.31   14.83
  10 -16  -4   90.87   15.86
  10 -16  -4   88.76   16.11
  16  -6   7  137.77   12.85
  -6 -10   7  152.35   15.68
  -6 -10   7  129.46   11.70
  -6 -10   7  147.30    9.73
  16  -6   7  127.63    9.86
 -10  16   7  144.44   12.08
  10 -16 -10    0.98    1.07
  16  -6  10    2.02    1.33
  -6 -10  10   -1.11    1.43
  10 -16 -10    0.02    0.92
  16  -5  -9   -0.79    1.59
  16  -5  -9   -0.13    1.91
  11 -16   9    1.41    1.88
   5  11   9    3.07    2.50
   5  11   6    1.23    2.15
  16  -5  -6   -1.96    2.31
  11 -16   6   -0.04    2.43
  11 -16   6    1.38    1.79
  16  -5  -6   -0.26    2.12
  -5 -11  -3   -1.40    4.99
  -5 -11  -3    0.35    4.84
 -16   5   3   -0.30    3.19
 -11  16  -3   -1.28    2.95
  11 -16   3    5.56    4.56
  16  -5   0  197.76   23.26
  -5 -11   0  186.04   19.26
 -16   5   0  179.39   17.76
 -11  16   0  191.53   19.67
   5  11   0  158.66   19.16
  11 -16  -3   -0.92    2.68
 -16   5  -3    4.86    3.83
  11 -16  -3    1.45    3.77
 -11  16   3    1.23    2.94
   5  11  -3   -0.36    2.78
  11 -16  -6  226.42   14.25
  -5 -11   6  282.46   20.93
  -5 -11   6  300.94   14.38
  16  -5   6  273.62   20.11
  -5 -11   6  266.98   16.96
  16  -5   6  264.50   14.37
  -5 -11   9   16.95    2.94
  -5 -11   9   17.52    4.88
  -5 -11   9   10.07    2.86
 -16   4  10    4.65    2.21
  12 -16  10    2.52    1.35
 -16   4  10    0.47    1.26
   4  12  10    4.24    2.15
  12 -16   7   21.93    4.11
  16  -4  -7   22.65    4.62
   4  12   4   54.82    6.30
  -4 -12  -4   48.71   11.82
  -4 -12  -4   41.26   12.16
 -16   4   4   35.95   11.38
  16  -4  -4   38.99    5.60
  12 -16   4   37.12    5.70
  16  -4  -4   38.15    5.75
  12 -16   4   49.99    6.27
  -4 -12  -1   52.12   11.15
 -16   4   1   42.31    8.96
  12 -16   1   54.78   10.57
  16  -4  -1   47.79   12.14
   4  12   1   43.16   10.62
 -12  16  -1   48.36   10.08
 -16   4  -2  206.36   21.64
  16  -4   2  178.69   21.73
  16  -4   2  200.46   25.26
  12 -16  -2  221.03   21.64
 -12  16   2  198.18   20.24
  12 -16  -2  214.18   24.86
   4  12  -2  203.56   21.90
 -12  16   5  351.09   34.02
  12 -16  -5  292.28   29.30
  16  -4   5  331.24   22.55
  -4 -12   5  335.18   22.36
  -4 -12   5  323.25   14.99
  12 -16  -5  318.69   15.57
  -4 -12   5  344.89   18.55
  16  -4   5  315.27   15.80
  12 -16  -8    9.08    2.54
  -4 -12   8    5.30    3.34
  12 -16  -8    7.00    2.38
  16  -3  -8   18.09    4.01
  16  -3  -8   18.24    3.93
  16  -3  -8   19.34    3.60
   3  13   5    6.30    2.86
  13 -16   5    6.62    2.84
  16  -3  -5    6.07    3.17
  13 -16   5    3.44    2.05
  -3 -13  -5   -0.85    5.69
  -3 -13  -5   -5.96    5.80
 -16   3   5   11.48    5.80
  16  -3  -5    5.49    2.84
  -3 -13  -2   -0.36    4.41
 -16   3   2  -10.08    6.95
 -13  16  -2   -2.16    3.97
  13 -16  -1    0.43    2.63
 -16   3  -1    1.81    3.23
  13 -16  -1    0.42    3.62
  -3 -13   1    5.50    4.27
 -13  16   1    3.72    3.69
   3  13  -1    4.20    4.12
  13 -16  -4   26.57    5.05
  13 -16  -4   30.89    5.47
   3  13  -4   30.73    9.28
  13 -16  -4   29.85    8.03
 -16   3  -4   32.51   10.78
  13 -16  -4   39.19   11.63
  16  -3   4   26.60   11.50
 -13  16   4   50.74   10.98
  16  -3   4   34.44    7.13
  13 -16  -4   32.31    5.24
  -3 -13   4   33.86    5.12
  -3 -13   4   24.74    5.05
  16  -3   4   24.35    4.72
  13 -16  -7   -1.00    1.50
  16  -3   7    3.52    3.54
  -3 -13   7    2.48    2.98
  13 -16  -7    0.71    1.68
  -3 -13   7   -1.67    2.00
  13 -16 -10    0.79    0.98
  13 -16 -10    0.02    0.87
  16  -2  -9    5.47    2.06
  14 -16   9    7.54    2.18
  16  -2  -9    2.96    2.34
   2  14   9    4.78    2.46
   2  14   6  220.91   12.11
  14 -16   6  203.26   12.66
  16  -2  -6  231.59   14.27
  14 -16   6  237.33   11.76
  16  -2  -6  202.73   13.34
  -2 -14  -3   35.15   11.26
  14 -16   3   39.38   10.74
  14 -16   3   38.19   10.90
 -16   2   3   24.63   10.24
  -2 -14  -3   30.27    8.84
  14 -16   0  257.78   27.04
  16  -2   0  269.01   27.07
 -16   2   0  243.68   23.25
   2  14   0  239.35   25.10
 -14  16   0  270.32   22.11
 -16   2  -3   80.19   15.90
  16  -2   3   63.52   14.70
  14 -16  -3   86.58   16.18
  14 -16  -3   68.13   12.25
  14 -16  -3   73.21   15.84
   2  14  -3   82.90   15.52
  14 -16  -6  164.89   10.87
  -2 -14   6  140.09   11.76
  14 -16  -6  147.30   11.63
  16  -2   6  155.47   15.80
  16  -2   6  155.35   10.39
  14 -16  -9    2.11    1.56
  14 -16  -9    3.20    1.63
  -2 -14   9    0.74    1.98
  14 -16  -9   -1.59    1.38
  -2 -14   9   -0.07    1.53
  -2 -14   9    3.31    1.99
  14 -16  -9    1.69    1.47
  15 -16  10    1.63    0.90
  15 -16  10    0.36    0.73
  16  -1  -7    2.72    2.39
  16  -1  -7    3.69    2.76
  15 -16   7    2.68    1.96
   1  15   4   -1.72    1.86
  15 -16   4   -5.72    6.30
  -1 -15  -4   -2.69    5.08
 -16   1   4    0.28    4.17
  16  -1  -4    1.71    2.72
  16  -1  -4   -1.93    2.23
  15 -16   4   -1.79    2.29
  15 -16   1   81.95   15.54
  -1 -15  -1   83.77   12.52
  16  -1  -1   85.99   15.82
 -16   1   1   85.68   14.76
  15 -16   1  118.19   17.48
 -15  16  -1   81.33   12.82
   1  15   1   80.01   15.81
  15 -16  -2    2.05    3.27
 -16   1  -2    6.68    6.77
  15 -16  -2    0.49    3.84
  15 -16  -2    1.09    4.72
  16  -1   2    2.91    5.81
   1  15  -2    4.02    3.98
   1  15  -5   45.90   12.98
 -16   1  -5   28.32   12.23
  15 -16  -5   35.81    5.22
  16  -1   5   35.30   12.36
  -1 -15   5   45.06    5.95
  -1 -15   5   39.56    8.08
  16  -1   5   34.47    7.94
  16  -1   5   38.68    5.62
  15 -16  -8   11.35    2.75
  -1 -15   8   11.36    4.41
  15 -16  -8   11.32    2.87
  16  -1   8    5.39    2.07
  -1 -15   8   13.56    3.64
   0 -16  -8   81.85    8.48
  16   0  -8   96.49    7.87
  16 -16   8   90.70    6.79
  16   0  -8   97.68    9.13
   0  16   8  113.36   11.20
   0  16   5  122.00    8.91
  16   0  -5  101.39    9.12
   0 -16  -5  136.48   23.77
  16   0  -5  126.20   11.04
  16 -16   5  124.29    7.87
  16 -16   5  111.89    9.23
 -16   0   2  132.01   19.24
  16   0  -2  147.63   21.64
 -16   0   2  115.45   19.99
   0 -16  -2  140.65   19.98
 -16  16  -2  116.04   15.78
 -16   0  -1  147.42   20.00
  16 -16  -1  172.93   23.52
  16   0   1  120.12   19.93
  16 -16  -1  154.44   20.06
   0  16  -1  131.82   19.39
  16 -16  -1  151.55   22.20
   0  16  -4  200.56   25.94
  16 -16  -4  187.83   11.84
 -16   0  -4  185.34   26.14
  16 -16  -4  205.48   27.20
  16 -16  -4  188.49   11.34
   0 -16   4  201.45   12.25
   0 -16   4  179.40   16.12
  16   0   4  150.54   11.00
  16 -16  -4  182.58   12.17
  16 -16  -7    9.61    2.80
  16 -16  -7   11.06    3.49
   0 -16   7    7.58    3.94
  16   0   7    5.14    3.54
   0 -16   7    9.46    3.22
  17 -16  -9    1.76    1.10
  17 -16  -9    2.16    1.72
   1 -17   9    3.38    1.72
  16   1   9    0.78    1.28
  17 -16  -9   -0.14    0.99
  17 -16  -6   27.11    4.87
  17 -16  -6   25.88    4.74
   1 -17   6   22.50    6.37
  16   1   6   31.62    7.78
  17 -16  -6   36.20    6.34
   1 -17   6   29.07    5.30
 -16  -1  -3   76.78   16.33
  17 -16  -3   75.21   17.38
  16   1   3   53.46   13.90
  16   1   3   40.90    4.37
  17 -16  -3   58.60    6.62
  17 -16  -3   65.31   16.41
  -1  17  -3   73.36   15.90
  17 -16  -3   67.47    7.00
  17 -16  -3   64.79    7.18
  17 -16   0    1.46    3.66
 -16  -1   0    1.02    5.13
  17 -16   0   -1.15    3.90
  -1  17   0   -5.02    4.52
 -17  16  -3    8.94    2.73
   1 -17  -3   17.83    8.72
  17 -16   3   29.77   10.76
  17 -16   3   15.54    7.07
 -16  -1   3   18.40    8.70
  16   1  -3   12.44    3.59
   1 -17  -3    9.33    3.48
  17 -16   3   16.51    3.68
  17 -16   3   10.39    2.90
  16   1  -6    3.31    2.29
  17 -16   6    2.09    1.78
  16   1  -6    9.24    4.07
  17 -16   6    5.15    2.27
   1 -17  -6   13.02    3.84
   1 -17  -9    1.19    1.24
  17 -16   9    0.89    1.05
 -16  -1   9   -0.39    1.67
  -1  17   9    0.49    1.98
  17 -15  -7    3.40    2.33
  17 -15  -7   -0.61    1.74
   2 -17   7    4.10    2.28
   2 -17   7    3.47    3.15
  17 -15  -7    3.57    2.41
  15   2   7   -0.18    2.54
   2 -17   7    1.88    2.00
  17 -15  -4  307.54   16.02
  15   2   4  317.53   13.37
  -2  17  -4  358.91   35.32
  17 -15  -4  295.89   14.54
 -15  -2  -4  369.85   37.66
  17 -15  -4  346.03   37.55
  15   2   4  254.42   29.73
  17 -15  -4  380.41   16.53
   2 -17   4  324.39   15.03
   2 -17   4  353.67   17.72
   2 -17   4  338.43   22.12
  17 -15  -4  293.28   15.15
  17 -15  -4  289.15   14.88
  17 -15  -4  309.21   15.02
   2 -17   4  333.17   15.87
  17 -15  -4  310.41   16.07
 -15  -2  -1   87.88   16.13
  17 -15  -1  109.57   19.43
  17 -15  -1   96.86   16.22
  17 -15  -1  103.43   18.78
  -2  17  -1   79.56   15.39
 -15  -2   2   84.48   15.75
  15   2  -2   72.34   14.45
  17 -15   2   92.77   16.97
   2 -17  -2   76.97   15.26
  -2  17   5   26.39    3.97
  15   2  -5   19.92    3.96
  15   2  -5   20.32    4.34
  17 -15   5   21.55    4.15
 -15  -2   8   24.88    5.42
  15   2  -8   22.54    3.75
  17 -14  -8   11.93    3.02
   3 -17   8    7.17    2.58
   3 -17   8    6.80    3.62
  14   3   8    6.65    2.73
   3 -17   8   11.51    3.05
  17 -14  -8   10.71    2.75
  -3  17  -5  124.98   21.95
  17 -14  -5   94.11    9.25
  14   3   5  107.87    8.33
   3 -17   5   97.23   19.50
   3 -17   5  118.67   13.67
   3 -17   5  110.30    9.33
  17 -14  -5  108.54    9.26
 -14  -3  -5  138.13   23.40
  17 -14  -5   88.68   19.20
  17 -14  -5  129.14   10.14
 -17  14   5  104.21   19.25
 -14  -3  -2  180.89   23.79
  17 -14  -2  246.39   30.16
  17 -14  -2  185.13   24.02
  -3  17  -2  194.87   24.50
  17 -14  -2  192.98   25.97
  14   3  -1  558.62   36.20
 -14  -3   1  516.05   37.68
  17 -14   1  565.57   41.72
   3 -17  -1  531.20   40.28
  -3  17   1  523.48   39.56
  17 -14   4   24.76    9.27
   3 -17  -4   18.81    9.62
 -14  -3   4   30.75   10.66
  14   3  -4   21.07    5.13
  17 -14   4   20.53    4.07
  14   3  -7   16.09    3.60
  14   3  -7   16.51    5.05
  17 -14   7   14.31    3.45
  17 -13  -9   -0.93    0.91
  17 -13  -9    0.24    1.15
  17 -13  -9    2.61    1.83
   4 -17   9   -2.14    1.88
  17 -13  -9    1.25    1.47
  17 -13  -6    1.36    1.43
   4 -17   6    6.04    3.87
  17 -13  -6    3.72    2.33
  17 -13  -6    1.06    1.67
 -13  -4  -3   82.50   17.03
 -17  13   3   76.64   13.15
  -4  17  -3   84.55   16.74
  17 -13   0  170.84   21.65
 -13  -4   0  165.36   21.04
  -4  17   0  165.37   21.41
  17 -13   0  166.96   22.51
   4 -17   0  155.07   21.51
  17 -13   3  240.97   28.35
   4 -17  -3  238.20   28.18
   4 -17  -3  198.37   23.14
  17 -13   3  255.19   27.09
  13   4  -6    2.18    2.74
 -13  -4   6    6.06    4.26
   4 -17  -6    4.80    2.14
  17 -13   6    4.07    2.35
 -13  -4   9   10.54    3.56
 -13  -4   9    3.92    2.24
  -4  17   9    7.16    3.02
   5 -17  10    2.02    1.49
 -17  12  10    5.65    2.15
  17 -12 -10    1.89    1.03
  17 -12  -7    0.31    1.75
  17 -12  -7   -0.62    1.82
  17 -12  -7   -0.68    1.76
   5 -17   7   -0.54    1.84
   5 -17   7    2.13    3.14
  12   5   7    0.63    2.23
   5 -17   4  130.60   21.34
  -5  17  -4  126.22   21.25
  12   5   4  118.22    8.19
   5 -17   4  132.83   13.72
  17 -12  -4  120.74    9.33
 -12  -5  -4  152.37   23.61
 -17  12   4  117.19   18.74
  17 -12  -4  145.01   10.45
  17 -12  -1   88.17   17.58
  17 -12  -1   81.24   15.04
 -12  -5  -1   65.98   13.73
   5 -17   1   69.16   14.94
  17 -12  -1   71.99   15.38
  -5  17  -1   72.36   14.39
   5 -17  -2  128.37   19.87
 -12  -5   2  113.20   18.08
  17 -12   2  157.73   22.09
  17 -12   2  130.62   19.45
  -5  17   2  122.74   19.51
   5 -17  -2  119.82   18.28
   5 -17  -5  131.83   12.25
  17 -12   5  145.54   25.32
 -12  -5   5  129.71   23.38
   5 -17  -5  141.72   22.29
   5 -17  -5  115.79    9.92
  12   5  -5  129.22   11.74
  17 -12   5  137.44   10.36
   5 -17  -8    0.25    1.62
 -12  -5   8   -1.54    2.90
  17 -12   8    0.22    1.47
  -5  17   8    0.61    2.40
  17 -11  -8   -0.07    1.59
  17 -11  -8   -0.09    1.68
  17 -11  -8    5.12    2.75
   6 -17   8   -1.87    2.31
  11   6   8   -0.41    1.83
  -6  17  -5  101.78   20.13
  11   6   5  107.82    8.43
  17 -11  -5   90.76    8.75
   6 -17   5  123.93   13.80
   6 -17   5  110.94    9.77
   6 -17   5  124.03    8.80
  17 -11  -5  119.22    9.23
 -11  -6  -5  130.03   22.94
 -17  11   5  114.06   20.60
  17 -11  -5  119.94    9.94
 -17  11   2   99.19   14.16
 -11  -6  -2  106.07   17.61
   6 -17   2  117.60   19.40
  -6  17  -2  111.46   18.38
  17 -11   1    1.23    2.77
  17 -11   1   -3.56    4.80
 -11  -6   1   -0.03    3.59
   6 -17  -1   -0.63    3.93
  -6  17   1    0.25    2.67
  17 -11   4  141.38   23.14
 -11  -6   4  130.86   22.08
   6 -17  -4  142.81   21.83
  11   6  -4  118.26   10.49
  17 -11   4  126.38    9.59
  11   6  -7   -0.07    2.75
 -11  -6   7    1.10    2.26
   6 -17  -7    6.23    2.94
  17 -11  10    6.77    1.39
  17 -10  -9   20.11    3.52
  17 -10  -9   25.65    3.85
   7 -17   9   21.12    3.35
  10   7   9   19.55    3.70
  10   7   6  106.82    8.81
   7 -17   6   88.77    8.48
   7 -17   6   85.19   11.79
   7 -17   6  116.97    8.97
  17 -10  -6  107.99    9.10
  17 -10  -6  104.13    9.77
  -7  17  -3  174.32   23.62
   7 -17   3  202.65   25.30
 -10  -7  -3  192.11   25.40
 -17  10   3  159.53   19.90
   7 -17   0   64.01   13.88
  -7  17   0   72.79   13.84
  17 -10   0   61.92   13.49
  17 -10   0   75.34   16.00
 -10  -7   0   67.93   13.08
 -17  10   0   52.39    8.71
   7 -17  -3   14.01    6.29
 -10  -7   3   15.97    7.95
   7 -17  -6    2.65    2.39
 -10  -7   6    1.85    2.63
   7 -17  -6   -0.45    1.74
  17 -10   9    0.62    1.70
   7 -17  -9   -0.71    1.59
 -17   9  10   -0.09    1.26
   8 -17  10   -2.57    1.37
  17  -9 -10   -0.71    0.91
  17  -9  -7    3.25    2.20
  17  -9  -7    2.17    2.24
   8 -17   7    1.66    2.17
   8 -17   7    6.12    2.39
   9   8   7    1.14    2.30
   8 -17   4   57.43   13.05
   9   8   4   57.15    6.08
  -8  17  -4   46.43   13.14
  17  -9  -4   73.52    7.71
   8 -17   4   63.42    9.29
   8 -17   4   56.26    5.85
   8 -17   4   52.80    5.90
   8 -17   4   64.57    7.19
  17  -9  -4   59.99    6.49
  -9  -8  -4   50.96   12.90
  17  -9  -4   59.32    7.08
 -17   9   4   60.31   14.17
  -9  -8  -1    3.92    4.19
  17  -9  -1    0.81    3.07
 -17   9   1    6.85    4.06
   8 -17   1    7.06    4.91
  -8  17  -1    5.93    4.49
   8 -17  -2    8.87    4.62
  -9  -8   2   11.68    5.90
  17  -9   2   14.73    7.98
  -8  17   2    5.05    4.52
   8 -17  -5    5.95    2.98
   8 -17  -5   13.94    8.68
  17  -9   5   15.92   10.49
  17  -9   5    4.50    2.43
   8 -17  -5    8.31    2.93
  -9  -8   5    0.68    2.26
  17  -9   5    6.61    2.57
  -9  -8   8    0.68    2.12
   8 -17  -8    2.96    2.24
  -9  -8   8    1.84    2.36
  -8  17   8    4.62    2.59
  17  -8  -8    7.56    2.81
   9 -17   8   14.89    3.17
  17  -8  -8   15.29    3.74
  -9  17  -5   11.94    7.62
   8   9   5    8.77    3.01
   9 -17   5    3.72    2.79
  17  -8  -5    8.38    3.06
   9 -17   5    6.91    2.61
   9 -17   5   13.94    3.85
   9 -17   5   12.35    2.81
  -8  -9  -5    7.75    6.47
 -17   8   5   -1.67    6.61
  17  -8  -5    8.35    3.03
  -8  -9  -2    5.52    6.15
 -17   8   2    0.35    2.88
  -9  17  -2   -2.29    4.70
   9 -17   2    0.38    5.10
 -17   8  -1    9.53    3.86
  17  -8   1    4.66    4.42
  -8  -9   1   11.95    5.97
   8   9  -1    3.73    2.50
   9 -17  -1    2.45    3.15
  -9  17   1    5.15    2.54
  17  -8   4  259.30   31.71
  -8  -9   4  217.35   26.10
   9 -17  -4  255.82   27.82
  17  -8   4  233.10   17.77
   8   9  -4  187.15   14.08
   9 -17  -4  233.07   13.26
  -8  -9   4  193.73   11.69
  17  -8   4  244.27   13.43
   9 -17  -4  215.58   12.62
   9 -17  -7   20.32    4.55
  -8  -9   7   32.66    7.53
  -8  -9   7   27.71    4.07
  -9  17   7   27.75    5.69
  17  -8   7   21.59    4.25
   9 -17 -10   16.91    2.60
  -8  -9  10   23.85    3.75
  17  -7  -9    1.50    1.67
  10 -17   9   -0.13    1.43
  17  -7  -9    0.71    1.60
  17  -7  -9    0.57    1.18
   7  10   9    1.77    1.69
   7  10   6   37.21    5.36
  10 -17   6   29.24    6.66
  17  -7  -6   33.33    5.31
  10 -17   6   41.28    5.26
  10 -17   6   35.94    5.28
  17  -7  -6   39.97    6.25
  -7 -10  -3    5.73    4.16
  -7 -10  -3    4.93    4.35
 -17   7   3    7.50    4.18
 -10  17  -3    7.51    4.21
  10 -17   3    4.51    4.76
  17  -7   0  293.13   31.46
  17  -7   0  276.26   28.32
  -7 -10   0  259.79   24.43
 -17   7   0  253.98   20.16
   7  10   0  205.67   21.51
 -10  17   0  285.21   25.31
 -17   7  -3  131.05   17.76
  10 -17  -3  135.52   19.43
  10 -17  -3  108.04   18.00
   7  10  -3  132.95   17.24
  10 -17  -6    0.90    1.63
  -7 -10   6   -0.55    2.29
  10 -17  -6   -1.95    1.98
  -7 -10   6    1.55    2.79
  -7 -10   9    0.40    1.82
  10 -17  -9   -0.02    1.33
 -10  17   9    0.28    1.46
 -17   6  10    8.47    2.60
  11 -17  10    9.03    1.55
  17  -6  -7   26.24    4.75
  11 -17   7   37.60    5.09
  11 -17   7   30.58    4.49
  17  -6  -7   29.72    5.31
 -11  17  -4   49.11   13.46
   6  11   4   67.79    6.57
  11 -17   4   71.30    7.54
  11 -17   4   68.92    6.16
  11 -17   4   60.72    6.69
  17  -6  -4   69.32    7.24
  -6 -11  -4   57.31   12.28
  -6 -11  -4   73.26   15.23
  17  -6  -4   62.72    7.28
  -6 -11  -1   57.58   11.92
 -17   6   1   34.54    7.96
  17  -6  -1   42.49   12.14
  11 -17   1   43.68   10.91
 -11  17  -1   40.47    9.63
 -17   6  -2  142.99   17.24
  -6 -11   2  142.97   18.73
  17  -6   2  151.24   22.91
  11 -17  -2  156.74   19.60
   6  11  -2  137.77   17.68
 -11  17   2  147.28   18.98
  11 -17  -5    6.36    3.31
  11 -17  -5    9.22    3.05
  11 -17  -5    4.78    4.67
  17  -6   5   16.93    9.24
 -11  17   5    8.75    6.34
  -6 -11   5    6.41    3.59
  11 -17  -5    7.62    2.84
  17  -6   5   10.72    4.74
  -6 -11   5    9.68    3.23
  17  -6   8   17.09    3.43
  -6 -11   8   16.66    5.32
  -6 -11   8   14.71    3.18
 -11  17   8   13.71    3.52
  17  -5  -8    3.18    1.87
  17  -5  -8    3.84    2.34
 -17   5   8    2.91    2.27
  12 -17   8    3.42    2.84
   5  12   8    3.53    3.09
  17  -5  -8    0.03    2.12
   5  12   5    3.69    2.73
  17  -5  -5   -1.41    1.88
  12 -17   5   -0.77    1.98
  -5 -12  -5   -6.49    5.35
  -5 -12  -5    7.72    9.45
 -17   5   5    0.12    6.33
  17  -5  -5   -0.80    2.13
  -5 -12  -2   39.15   10.19
 -17   5   2   36.44   10.14
 -12  17  -2   36.12    9.86
 -17   5  -1    1.87    4.68
  -5 -12   1    4.82    4.12
 -12  17   1    0.14    2.82
   5  12  -1    2.56    3.47
  12 -17  -4    3.05    2.22
  12 -17  -4    1.13    1.89
   5  12  -4    9.68    6.62
  12 -17  -4   -3.19    5.06
 -17   5  -4   -0.43    4.17
  12 -17  -4    6.43    4.66
  17  -5   4   -2.40    3.10
  -5 -12   4    3.25    3.04
  17  -5   4    0.47    1.77
  12 -17  -7   -3.36    2.69
  17  -5   7   -1.47    2.05
  12 -17 -10    3.74    1.23
  17  -5  10    7.18    1.37
  -4 -13  -9   -1.58    1.38
  17  -4  -9    1.82    1.67
 -17   4   9    3.37    2.38
  17  -4  -9    2.91    2.16
  13 -17   9    2.94    1.51
   4  13   9    3.51    2.21
   4  13   6   -3.52    2.75
  17  -4  -6    4.25    2.64
  17  -4  -6    3.07    2.52
  -4 -13  -3   43.20   10.71
  -4 -13  -3   45.31   13.30
 -17   4   3   32.33   10.03
 -13  17  -3   32.92   10.42
 -17   4   0   -0.72    3.65
  -4 -13   0    0.03    3.34
  17  -4   0   -0.83    2.65
 -13  17   0   -1.47    2.42
   4  13   0    0.94    3.13
 -17   4  -3   93.43   16.44
  17  -4   3  101.01   19.34
  13 -17  -3   89.33   14.35
  13 -17  -3  100.60   18.35
   4  13  -3  103.18   16.76
  -4 -13   6   17.41    5.30
  -4 -13   6   25.57    4.79
  17  -4   6   13.34    4.69
  17  -4   6   18.26    3.93
  13 -17  -9    2.67    1.53
  -4 -13   9    2.91    2.49
  13 -17  -9    4.46    1.68
  17  -3  -7   21.81    4.69
 -17   3   7   25.16    6.28
  17  -3  -7   21.06    4.54
  14 -17   7   20.62    3.75
 -14  17  -4   41.91   11.40
   3  14   4   63.83    6.86
  -3 -14  -4   54.98   14.85
  -3 -14  -4   71.97   15.14
  17  -3  -4   54.20    6.70
 -17   3   4   51.51   13.73
  14 -17   4   46.94    8.31
  14 -17   4   57.39    7.06
  17  -3  -4   65.01    7.20
  14 -17   4   56.11    6.45
  -3 -14  -1   -5.45    3.86
 -17   3   1   -3.76    3.21
  17  -3  -1   -4.11    5.02
 -17   3   1    6.84    5.60
   3  14   1   -3.15    4.13
 -14  17  -1   -1.01    2.78
  14 -17  -2  239.10   23.43
 -17   3  -2  217.15   23.91
  17  -3   2  216.09   28.26
  14 -17  -2  215.39   22.65
   3  14  -2  200.04   23.61
  14 -17  -2  228.46   27.30
   3  14  -5  182.80   23.65
 -17   3  -5  175.01   25.35
  14 -17  -5  129.65   19.93
  -3 -14   5  171.37   11.43
  -3 -14   5  164.19   15.92
  17  -3   5  159.19   16.01
  17  -3   5  157.28   11.33
  14 -17  -5  156.00   11.18
  14 -17  -8   12.56    2.74
  -3 -14   8   13.51    4.61
  14 -17  -8   11.51    3.00
  -3 -14   8   14.11    3.19
  -3 -14   8    8.58    3.26
 -17   2   8    1.32    2.20
  17  -2  -8    2.71    2.23
  15 -17   8    2.44    1.50
  15 -17   8    1.89    1.39
  17  -2  -8    2.23    1.45
   2  15   5   47.92    5.67
  15 -17   5   44.83    6.18
  17  -2  -5   44.52    6.71
  -2 -15  -5   36.83   13.43
  17  -2  -5   39.19    6.20
  15 -17   2   59.09   13.64
  17  -2  -2   63.94   15.26
  -2 -15  -2   68.05   12.23
 -17   2   2   49.68   11.95
 -17   2   2   49.05   12.63
 -15  17  -2   54.38   11.16
  15 -17  -1  212.43   22.17
  17  -2   1  148.01   21.91
 -17   2  -1  183.96   21.70
  -2 -15   1  154.58   17.49
  17  -2   1  189.87   25.74
   2  15  -1  190.12   23.35
   2  15  -4   -0.98    4.34
  15 -17  -4    4.56    2.48
  15 -17  -4    7.61    7.38
 -17   2  -4    8.81    8.38
  17  -2   4    4.42    3.88
  -2 -15   4    3.09    2.72
  17  -2   4    5.48    2.68
  15 -17  -4    8.36    2.88
  15 -17  -7   22.54    4.00
  15 -17  -7   28.60    5.00
  17  -2   7   20.08    5.49
  -1 -16  -9    1.40    1.34
 -17   1   9    2.21    1.81
  16 -17   9   -2.24    1.76
   1  16   9    0.71    1.52
  17  -1  -6    0.19    1.72
  16 -17   6    3.97    2.38
  17  -1  -6    2.38    2.76
   1  16   3   15.54    3.09
 -16  17  -3   14.36    5.62
  16 -17   3   11.98    3.42
  -1 -16  -3   14.08    9.40
  16 -17   3   18.36    8.81
 -17   1   3   11.48    7.35
  17  -1  -3   17.85    4.18
  16 -17   3   18.09    3.77
  16 -17   3   16.81    3.81
  16 -17   3   17.37    3.92
  17  -1   0   72.68   14.99
  -1 -16   0   61.27   11.28
 -17   1   0   68.30   13.58
   1  16   0   75.21   15.11
   1  16  -3    6.84    6.43
  16 -17  -3    5.54    2.48
  16 -17  -3    4.16    5.35
 -17   1  -3    6.74    4.34
  17  -1   3    9.02    7.51
  -1 -16   3   -2.22    3.33
  16 -17  -3    1.89    2.07
  16 -17  -3    3.54    2.07
  16 -17  -6   83.71    7.71
  -1 -16   6   97.39    9.22
  -1 -16   6   93.79   12.21
  17  -1   6   91.76   12.61
  16 -17  -6   89.22    8.95
  16 -17  -9    5.01    1.72
  16 -17  -9    7.05    1.91
  16 -17  -9    3.73    1.66
   0 -17  -7    6.61    3.09
  17   0  -7    8.60    2.95
  17   0  -7   12.18    3.99
  17 -17   7    9.45    2.68
 -17  17  -4   36.58   10.54
   0 -17  -4   67.11   16.76
 -17   0   4   50.23   15.05
  17 -17   4   76.85   17.33
  17   0  -4   33.43    5.13
  17   0  -4   56.93    7.49
  17 -17   4   59.24    6.99
  17 -17   4   62.72    6.75
  17   0  -1    6.23    4.93
  17 -17   1    0.17    2.35
 -17   0   1    1.41    3.44
   0  17   1    3.43    4.20
   0  17  -2   39.60   11.82
  17 -17  -2   39.96    5.66
  17 -17  -2   36.42    5.26
  17 -17  -2   42.16   13.12
 -17   0  -2   32.64   10.83
  17 -17  -2   27.38    8.86
   0 -17   2   34.74    5.43
  17 -17  -2   33.82    5.05
   0 -17   2   24.93    5.09
  17 -17  -2   29.48    4.51
  17 -17  -2   42.22    5.60
  17 -17  -5  178.56   11.31
   0  17  -5  194.32   26.84
  17 -17  -5  173.01   12.16
  17 -17  -5  196.90   11.85
  17   0   5  190.40   17.92
   0 -17   5  206.30   13.05
   0 -17   5  176.14   16.77
   0 -17   5  214.08   14.42
  17 -17  -5  189.77   12.60
  17 -17  -5  190.91   12.65
  17 -17  -5  204.78   12.05
  17 -17  -8    8.60    2.46
   0 -17   8   11.30    4.09
  17 -17  -8    9.75    2.82
   0 -17   8    9.39    2.88
   0 -17   8    6.60    2.37
  17 -17  -8    8.94    2.50
  18 -17  -7    9.61    2.67
   1 -18   7    7.21    3.69
  18 -17  -7    9.93    2.98
   1 -18   7    9.75    3.16
  -1  18  -4   31.98   11.98
  18 -17  -4   31.24    4.97
 -17  -1  -4   30.72    9.83
  18 -17  -4   32.58    5.26
  18 -17  -4   35.39    5.51
  18 -17  -4   26.71    4.64
  18 -17  -4   32.28    5.19
  18 -17  -1    0.81    3.41
 -17  -1  -1   -2.85    5.98
  18 -17  -1    3.56    3.43
  18 -17  -1    2.10    1.41
  -1  18  -1    2.01    3.69
  18 -17  -1   -1.16    1.61
  18 -17  -1    4.06    2.33
   1 -18   1    1.81    1.79
   1 -18  -2   43.15   10.33
  18 -17   2   63.26    6.81
  -1  18   2   53.71    5.40
  18 -17   2   59.59    6.81
  18 -17   2   62.36   14.98
 -17  -1   2   46.62   13.30
  17   1  -2   59.76   14.18
  17   1  -2   55.73    7.47
  18 -17   2   63.03    6.69
   1 -18  -2   48.62    6.72
  18 -17   2   66.67    6.77
  18 -17   2   59.17    6.09
  18 -17   2   67.01    7.27
  -1  18   5  204.61   11.06
  17   1  -5  197.75   12.44
  18 -17   5  189.42   12.44
  17   1  -5  209.21   14.79
  18 -17   5  193.86   12.36
  18 -17   8   77.37    5.91
  18 -17   8   90.52    5.55
  18 -16  -8   12.56    2.76
  18 -16  -8   19.22    3.45
   2 -18   8   21.09    3.85
  16   2   8   14.85    4.03
  18 -16  -8   14.94    3.05
  16   2   5   24.69    4.09
   2 -18   5   12.96    8.12
  18 -16  -5   29.74    4.88
  18 -16  -5   26.44    4.82
   2 -18   5   21.71    4.68
   2 -18   5   18.60    5.86
   2 -18   5   25.32    5.22
  18 -16  -2   46.57    5.91
  -2  18  -2   34.06   11.35
  18 -16  -2   39.92    5.51
  18 -16  -2   45.14   13.52
  18 -16  -2   41.38   12.80
 -16  -2  -2   35.50   11.00
  18 -16  -2   41.75   11.67
   2 -18   2   38.70    5.97
   2 -18   2   40.24    5.76
  18 -16  -2   43.57    5.54
  18 -16  -2   41.80    5.60
  18 -16  -2   36.16    5.28
   2 -18   2   42.37    5.83
  18 -16  -2   37.49    5.19
  16   2  -1  157.97   20.90
 -16  -2   1  146.61   21.11
  -2  18   1  141.00   22.32
   2 -18  -1  127.04   20.77
  18 -16   1  156.80   23.44
  -2  18   4  392.55   14.57
   2 -18  -4  404.36   40.61
  18 -16   4  409.34   39.52
 -16  -2   4  336.90   37.19
  16   2  -4  400.58   20.16
  18 -16   4  376.53   16.67
  16   2  -7   64.45    6.64
  18 -16   7   57.96    6.42
  18 -16   7   53.61    5.16
   2 -18  -7   49.77    5.58
  16   2  -7   50.32    7.69
  18 -15  -9    3.21    1.38
  18 -15  -9    6.26    1.89
   3 -18   9    7.29    2.66
   3 -18   9    5.12    1.90
  18 -15  -9    3.41    1.48
  18 -15  -6    2.74    2.18
   3 -18   6    5.55    3.66
   3 -18   6    4.72    2.56
  18 -15  -6    1.36    1.65
  18 -15  -3   -1.20    1.46
  18 -15  -3    2.50    2.21
  18 -15  -3   -1.08    1.66
  -3  18  -3    1.89    3.33
  18 -15  -3   -2.06    5.12
 -15  -3  -3    2.98    7.40
  18 -15  -3    4.76    2.50
  18 -15  -3    3.36    1.96
   3 -18   3    2.83    2.51
  18 -15  -3    1.94    2.05
  18 -15   0   -0.10    3.53
  18 -15   0    1.33    2.57
 -15  -3   0   -1.21    4.28
   3 -18   0    0.09    4.11
  -3  18   0   -5.95    5.75
  18 -15   3   30.75    8.96
   3 -18  -3   37.36   12.43
  18 -15   3   40.99   13.30
 -15  -3   3   32.26   11.09
  15   3  -3   34.40    6.30
   3 -18  -3   31.82    5.21
  15   3  -6   -2.69    2.49
  15   3  -6   -0.86    2.49
  18 -15   6    1.42    1.49
 -15  -3   9   -1.70    1.72
 -15  -3   9    4.11    2.22
  -3  18   9    1.77    1.92
  14   4   7    0.15    2.72
   4 -18   7    2.55    2.93
  18 -14  -7   -0.75    1.67
   4 -18   7    0.23    1.80
  18 -14  -7    2.60    1.95
  18 -14  -4   15.52    3.64
  14   4   4   13.76    3.28
  -4  18  -4    2.95    5.21
   4 -18   4   11.53    4.55
  18 -14  -4   12.98    3.79
  18 -14  -4   15.18    8.13
 -14  -4  -4   13.23    7.56
 -18  14   4   14.32    5.12
  18 -14  -4   14.66    3.41
  18 -14  -1    0.04    3.96
 -14  -4  -1    1.72    4.76
  18 -14  -1    3.59    4.96
   4 -18   1   -4.34    4.55
  -4  18  -1   -1.26    2.92
 -14  -4   2  145.00   21.29
 -14  -4   2  136.37   21.94
   4 -18  -2  153.90   21.58
  -4  18   2  141.22   21.80
  18 -14   2  187.73   24.37
   4 -18  -5  138.30   12.73
  14   4  -5  140.47   12.55
  18 -14   5  139.09   10.65
   4 -18  -8    0.57    1.46
  18 -14   8    5.18    1.94
  18 -14   8    2.78    1.47
  18 -13  -8    0.29    1.36
  18 -13  -8   -1.25    1.75
  13   5   8    2.47    2.66
  18 -13  -8   -0.92    1.48
  13   5   5  138.75    9.55
  -5  18  -5  143.12   23.45
   5 -18   5  133.38   14.54
   5 -18   5  147.72   11.24
   5 -18   5  152.91   10.45
  18 -13  -5  146.76   10.53
 -18  13   5  135.27   22.46
  18 -13  -5  154.60   11.27
  18 -13  -2  165.56   23.33
 -13  -5  -2  165.30   23.47
  -5  18  -2  177.44   23.67
   5 -18   2  179.24   24.82
 -13  -5   1  130.01   19.65
  -5  18   1  135.60   20.22
  18 -13   1  142.88   21.26
   5 -18  -1  134.57   20.87
   5 -18  -4  444.24   21.55
 -13  -5   4  412.66   40.61
   5 -18  -4  470.38   41.91
  13   5  -4  404.98   20.39
  18 -13   4  439.78   18.19
   5 -18  -4  364.20   16.44
   5 -18  -7   57.60    6.22
  13   5  -7   41.85    8.10
 -13  -5   7   60.41    9.06
  18 -12  -9    2.14    1.50
  18 -12  -9   -1.09    1.48
   6 -18   9   -1.49    1.56
   6 -18   9    1.21    1.58
  18 -12  -9    1.28    1.41
  18 -12  -6   40.82    5.99
  18 -12  -6   40.59    5.59
   6 -18   6   34.55    5.43
   6 -18   6   34.76    7.74
  12   6   6   30.69    5.43
   6 -18   3    7.78    5.38
  12   6   3    8.46    2.94
  -6  18  -3    8.46    6.02
  18 -12  -3    5.14    2.27
 -12  -6  -3   16.40    8.60
 -18  12   3   11.63    4.79
  18 -12  -3    7.42    2.85
   6 -18   3    8.45    2.93
   6 -18   3   10.05    3.11
  18 -12  -3    6.39    2.84
  18 -12   0   65.20   14.43
  18 -12   0   90.59   17.70
 -12  -6   0   61.91   13.27
  -6  18   0   67.06   13.84
   6 -18   0   72.27   15.76
  18 -12   0   74.82   15.34
   6 -18  -3   48.37   12.23
  18 -12   3   61.47   14.55
  12   6  -3   53.91    7.55
  18 -12   3   58.26    8.43
  18 -12   3   59.65    6.57
   6 -18  -6   44.17    7.00
  12   6  -6   37.96    6.85
   6 -18  -6   45.49    6.12
  18 -12   6   42.63    6.01
  18 -12   9   -1.01    1.35
 -12  -6   9   -1.75    1.86
   6 -18  -9    1.25    1.14
  -6  18   9    1.64    1.37
   7 -18  10    2.61    1.08
 -18  11  10    2.71    1.51
  18 -11  -7   -1.44    1.92
  18 -11  -7    4.48    2.47
   7 -18   7    2.61    3.09
  18 -11  -7    2.03    2.01
   7 -18   7    4.29    2.47
   7 -18   7    1.15    1.93
  11   7   7   -0.98    1.97
  -7  18  -4   35.47   12.01
   7 -18   4   51.68   15.13
  18 -11  -4   30.68    4.84
  11   7   4   33.96    4.56
 -11  -7  -4   32.19   12.02
  18 -11  -4   41.83    5.86
 -18  11   4   28.47    8.72
  18 -11  -4   40.44    5.66
   7 -18   4   37.92    7.45
   7 -18   4   33.33    4.82
   7 -18   4   42.14    5.35
   7 -18   4   42.67    5.79
  18 -11  -4   30.16    5.29
  18 -11  -1  200.02   27.58
 -11  -7  -1  160.44   21.81
  18 -11  -1  156.71   22.09
 -18  11   1  126.44   14.60
   7 -18   1  170.14   23.41
  -7  18  -1  155.15   21.17
   7 -18  -2  106.48   18.99
 -11  -7   2   85.35   15.83
   7 -18  -2   90.76   16.67
  -7  18   2   91.63   17.04
   7 -18  -5   13.56    4.22
   7 -18  -5   -1.24    6.86
 -11  -7   5   14.55    8.76
  18 -11   5   -4.65    8.15
  11   7  -5   11.69    4.34
  18 -11   5    6.61    3.65
   7 -18  -5    9.12    3.48
  18 -11   5   14.24    3.63
 -11  -7   8    5.96    3.43
 -11  -7   8    5.32    2.54
  18 -10  -8    8.14    2.87
  10   8   8   10.96    3.95
  18 -10  -8    7.15    2.63
  10   8   8    6.46    2.37
  18 -10  -8    6.54    2.25
  -8  18  -5   85.02   18.62
  10   8   5  104.41    8.55
  18 -10  -5   94.33    8.39
   8 -18   5   96.95   12.35
   8 -18   5  116.16    8.51
   8 -18   5  101.88    9.13
  18 -10  -5  101.39    8.71
 -10  -8  -5  111.14   21.03
 -18  10   5   91.53   19.37
  18 -10  -5  110.48    9.74
 -10  -8  -2    4.29    5.10
 -18  10   2    7.50    5.76
  -8  18  -2   14.19    8.00
   8 -18   2   12.17    6.71
 -10  -8   1   50.72   11.77
  -8  18   1   57.92   12.51
   8 -18  -1   54.24   12.47
   8 -18  -4   42.88    7.07
  18 -10   4   56.72   16.09
   8 -18  -4   41.22   12.30
 -10  -8   4   24.82   10.29
  10   8  -4   40.10    6.93
   8 -18  -4   42.36    5.82
   8 -18  -4   37.17    5.42
   8 -18  -7   31.15    5.48
 -10  -8   7   44.35    8.11
  -8  18   7   38.59    6.63
 -10  -8   7   41.73    7.11
   8 -18 -10   -0.31    0.71
  18 -10  10   -0.29    0.72
  18  -9  -9    7.30    2.26
   9 -18   9    6.13    2.61
  18  -9  -9    9.61    2.62
   9 -18   9    3.70    1.55
  18  -9  -9    3.53    1.61
   9   9   9    6.95    2.42
   9   9   6    0.50    1.92
  18  -9  -6    2.50    2.29
   9 -18   6   -0.20    2.11
   9 -18   6    6.32    2.61
  18  -9  -6    2.71    2.12
  -9  -9  -3   10.89    8.14
  -9  18  -3   10.28    6.44
   9 -18   3    8.97    7.10
  18  -9   0  272.23   29.07
  18  -9   0  295.16   32.87
  -9  -9   0  244.03   25.42
  -9  18   0  281.45   26.85
   9 -18   0  267.25   27.57
  18  -9   3  186.42   25.90
   9 -18  -3  132.98   20.66
   9 -18  -3  185.00   23.42
   9 -18  -6   62.41    7.93
  -9  -9   6   69.03    7.05
  18  -9   6   56.28    8.69
   9 -18  -6   51.47    6.43
  18  -9   6   62.79    7.35
  -9  -9   9   14.51    4.12
   9 -18  -9   14.91    2.96
  -9  18   9   10.16    2.77
  18  -8  -7   97.75    9.26
  10 -18   7  109.98    8.06
  18  -8  -7   86.92    8.19
   8  10   7   88.56   10.11
 -10  18  -4    1.46    3.15
   8  10   4   -2.36    2.93
  18  -8  -4    1.47    1.84
  10 -18   4    0.43    1.55
  10 -18   4    2.40    1.73
  -8 -10  -4    7.85    7.65
 -18   8   4    2.31    5.82
  18  -8  -4    1.69    1.70
  -8 -10  -1  192.47   22.51
  18  -8  -1  197.78   25.39
 -18   8   1  148.11   17.62
 -10  18  -1  191.66   22.44
  10 -18   1  200.83   24.41
 -18   8  -2   13.45    6.95
  10 -18  -2    6.04    6.15
  -8 -10   2    3.52    4.32
 -10  18   2    0.58    3.35
   8  10  -2   -3.63    3.24
  10 -18  -5  222.77   14.97
  18  -8   5  225.64   32.20
  10 -18  -5  202.27   26.24
  18  -8   5  208.04   17.33
  10 -18  -5  230.38   13.43
  -8 -10   5  211.11   12.31
  18  -8   5  219.01   13.29
  -8 -10   8   32.64    6.63
  10 -18  -8   39.25    5.77
 -10  18   8   19.06    4.38
  11 -18   8   16.93    3.11
  11 -18   8   20.15    4.80
  18  -7  -8   16.12    3.88
  18  -7  -8   18.08    3.82
 -11  18  -5    4.41    6.31
   7  11   5    1.62    2.51
  18  -7  -5   -3.07    2.60
  11 -18   5    0.99    2.51
  11 -18   5   -0.97    1.86
  11 -18   5   -1.24    1.84
  -7 -11  -5    4.68    5.01
  18  -7  -5   -0.90    2.13
  -7 -11  -2   53.70   12.05
 -18   7   2   44.15   11.34
 -11  18  -2   50.05   12.17
 -18   7  -1   18.08    6.70
  -7 -11   1   23.50    8.61
   7  11  -1   20.80    8.24
 -11  18   1   22.73    7.36
  11 -18  -4   44.59    6.74
  11 -18  -4   50.99   12.88
  18  -7   4   46.01   13.96
 -18   7  -4   47.00   11.41
  -7 -11   4   37.61    7.06
  11 -18  -4   43.02    5.96
  -7 -11   4   46.46    6.52
  18  -7   4   45.31    8.19
  18  -7   4   45.26    6.26
  11 -18  -4   33.80    6.51
  11 -18  -7    1.26    1.65
  18  -7   7    6.82    2.88
  18  -7   7    7.31    3.59
  -7 -11   7    0.03    2.10
 -11  18   7    9.03    3.04
  -7 -11   7    4.23    3.06
  11 -18 -10    7.00    1.45
  18  -6  -9    1.63    1.40
  18  -6  -9    2.85    2.20
 -18   6   9    3.90    2.43
  12 -18   9    1.26    1.25
  18  -6  -9    4.18    1.44
   6  12   9    2.50    2.09
   6  12   6   -0.16    2.20
  18  -6  -6    2.54    2.47
  18  -6  -6   -0.14    1.96
  12 -18   6    1.92    1.88
  12 -18   6    0.19    1.75
  18  -6  -6    3.37    1.89
   6  12   3    0.47    2.31
 -12  18  -3    0.63    2.96
  18  -6  -3    4.53    2.83
  -6 -12  -3    5.65    4.37
 -18   6   3    6.46    3.97
  18  -6  -3    1.36    2.30
  18  -6   0  175.97   23.76
  18  -6   0  172.71   25.12
 -18   6   0  163.16   18.09
  -6 -12   0  156.45   19.91
 -18   6   0  119.91   16.59
 -12  18   0  197.42   21.37
   6  12   0  136.51   20.11
  12 -18  -3    6.54    2.80
   6  12  -3   11.61    6.40
  12 -18  -3    4.46    4.24
  12 -18  -3    5.30    5.73
 -18   6  -3    3.04    3.96
  18  -6   3    5.46    7.03
  -6 -12   3   -3.90    2.80
  12 -18  -3    7.22    2.44
  18  -6   3    2.38    2.38
  -6 -12   3    7.37    3.68
  12 -18  -3    6.08    2.91
  12 -18  -6   84.27    8.62
  -6 -12   6  105.98    9.14
  18  -6   6   91.71   11.91
  -6 -12   6  109.37   10.78
  18  -6   6  102.58    9.03
  12 -18  -9    2.44    1.57
  -6 -12   9    2.00    2.16
  12 -18  -9   -0.07    1.06
  18  -5  -7    0.73    1.52
  18  -5  -7   -1.08    2.28
  18  -5  -7    3.36    2.71
  13 -18   7    4.60    2.09
 -13  18  -4   10.16    6.82
   5  13   4   10.84    3.42
  -5 -13  -4   15.34    8.62
  -5 -13  -4    6.58    5.88
 -18   5   4    3.00    4.63
  18  -5  -4    5.77    2.85
  18  -5  -4    7.44    3.06
  13 -18   4    4.67    2.22
  13 -18   4   10.99    3.31
  13 -18   4    9.13    3.34
  18  -5  -4    4.34    1.98
  -5 -13  -1  163.73   20.26
 -18   5   1  171.59   18.92
 -18   5   1  135.56   19.19
  18  -5  -1  185.04   24.76
 -13  18  -1  201.48   22.18
  13 -18  -2   90.57   15.19
  18  -5   2   71.09   16.23
 -18   5  -2   76.41   13.95
  -5 -13   2   42.16   10.46
   5  13  -2   61.09   13.24
  13 -18  -2   75.65   15.79
  13 -18  -5   13.65    3.74
  13 -18  -5   19.82    7.88
 -18   5  -5   23.67   10.87
  -5 -13   5   11.89    3.75
  -5 -13   5   12.14    4.23
  -5 -13   8  234.12   17.06
  -5 -13   8  280.17   12.66
  18  -5   8  227.85   10.54
  13 -18  -8  301.42   13.28
  18  -4  -8   11.08    3.31
  14 -18   8   16.35    2.82
  18  -4  -8   10.81    2.98
   4  14   5   22.08    4.05
 -14  18  -5   16.73    8.65
  14 -18   5   14.62    5.09
  18  -4  -5   14.22    3.68
  14 -18   5   19.28    4.16
  18  -4  -5   12.92    3.68
  -4 -14  -2   49.37   11.74
  18  -4  -2   43.45   12.67
 -18   4   2   38.03   11.17
 -14  18  -2   46.21   11.18
  14 -18  -1   56.74   13.42
 -18   4  -1   54.91   11.94
  -4 -14   1   50.64   11.68
  18  -4   1   56.20   16.46
   4  14  -1   56.95   12.98
  14 -18  -4   12.34    3.81
   4  14  -4    1.88    4.35
  14 -18  -4   20.85   12.24
  14 -18  -4    0.16    3.12
 -18   4  -4    9.63    5.82
  18  -4   4   14.17    9.22
  14 -18  -4    9.62    2.77
  -4 -14   4   16.64    3.98
  18  -4   4   10.32    4.84
  18  -4   4   12.99    3.94
  14 -18  -4   14.38    3.64
  -4 -14   7    3.83    3.07
  14 -18  -7    3.77    2.52
  -4 -14   7    5.39    2.56
  18  -4   7    5.78    2.67
  -3 -15  -9   -3.97    1.83
 -18   3   9    0.52    1.47
   3  15   9    0.01    1.69
   3  15   6   -0.90    2.04
  18  -3  -6    1.00    2.18
  18  -3  -6    1.22    2.26
 -15  18  -3   16.45    7.80
  15 -18   3   12.09    3.24
   3  15   3   14.63    3.22
  15 -18   3    9.10    5.27
 -18   3   3    8.32    6.77
  18  -3  -3   11.25    3.48
  15 -18   3   12.16    3.41
  15 -18   3   13.68    3.27
  15 -18   3   10.03    2.91
  15 -18   3   13.21    3.46
  15 -18   0    3.07    5.03
  18  -3   0   -0.72    3.14
 -18   3   0    7.80    4.50
  -3 -15   0    5.08    4.94
   3  15   0    4.08    3.60
   3  15  -3  146.43   21.52
  15 -18  -3  147.81   11.00
  15 -18  -3  160.31   24.72
  15 -18  -3  132.00   10.39
 -18   3  -3  142.54   21.30
  18  -3   3  113.42   20.86
  15 -18  -3  132.83   18.18
  -3 -15   3  123.39    9.65
  18  -3   3  131.39   13.92
  15 -18  -3  141.08   10.15
  15 -18  -3  135.23   11.07
  15 -18  -3  139.52   10.08
  15 -18  -3  143.70   10.16
  -3 -15   6   43.96    8.33
  15 -18  -6   37.76    6.13
  18  -3   6   47.08    5.95
  15 -18  -9    0.43    1.16
  -3 -15   9    2.78    1.66
  15 -18  -9    1.60    1.64
  15 -18  -9    1.29    1.33
  18  -2  -7    2.84    2.05
  18  -2  -7    4.36    2.91
 -18   2   7   -1.84    2.24
  16 -18   7    0.51    1.27
  16 -18   7    0.21    1.52
 -16  18  -4   11.05    7.53
   2  16   4    0.05    2.26
  -2 -16  -4   11.34    7.87
  18  -2  -4    5.04    2.46
  18  -2  -4    8.08    3.08
  16 -18   4    3.68    2.12
  16 -18   4    4.34    2.17
  16 -18   4    4.60    2.16
  16 -18   1   10.22    5.50
  18  -2  -1   16.97    7.92
 -18   2   1   13.51    6.84
 -18   2   1    6.21    5.21
   2  16   1   15.03    7.38
 -16  18  -1    8.13    4.50
  16 -18  -2   61.35    6.91
  16 -18  -2   55.20    6.64
   2  16  -2   42.40   11.72
 -18   2  -2   45.84   11.75
  16 -18  -2   47.10   11.04
  16 -18  -2   52.14   13.97
  18  -2   2   43.10    8.27
  16 -18  -2   54.80    6.21
  -2 -16   2   34.01    5.69
  16 -18  -2   51.78    5.98
  18  -2   5   -0.50    3.03
  16 -18  -5   -4.11    2.49
  18  -2   8    9.40    3.09
  -2 -16   8    8.38    2.87
  -2 -16   8    7.38    3.44
  16 -18  -8    8.83    2.54
  -2 -16   8    2.90    1.73
  -1 -17  -8    0.02    1.51
  18  -1  -8    3.83    2.81
  17 -18   8   -1.42    1.37
  17 -18   8   -1.42    1.54
   1  17   5   11.27    3.24
  18  -1  -5    6.57    2.93
  18  -1  -5    8.75    3.81
  17 -18   5    5.01    2.34
  -1 -17  -2   43.98   12.98
   1  17   2   60.56    6.16
 -17  18  -2   47.66   10.44
  17 -18   2   61.05    7.13
  17 -18   2   61.82   14.84
 -18   1   2   51.22   12.22
  18  -1  -2   54.56   14.62
 -18   1   2   46.71   13.36
  17 -18   2   73.15    8.25
  17 -18   2   63.67    6.73
  18  -1  -2   59.89    7.15
  17 -18   2   71.14    7.52
  17 -18   2   67.30    7.04
  17 -18   2   58.88    5.94
  17 -18   2   69.51    6.97
  17 -18  -1  205.43   12.08
   1  17  -1  166.45    9.94
  17 -18  -1  197.75   11.76
   1  17  -1  165.16   23.52
  17 -18  -1  189.74   26.43
  17 -18  -1  186.76   21.95
 -18   1  -1  161.64   22.01
  17 -18  -1  188.39   12.89
  17 -18  -1  193.26   11.32
  17 -18  -1  196.78   11.32
  17 -18  -1  205.06   12.66
   1  17  -4   76.43   17.65
  17 -18  -4   87.98    8.29
  18  -1   4   42.98   13.72
 -18   1  -4   89.51   18.53
  18  -1   4   78.35   11.55
  -1 -17   4   67.99    8.11
  -1 -17   4   94.50    9.85
  -1 -17   4   75.79   10.63
  17 -18  -4   92.29    8.54
  18  -1   4   76.26    8.23
  17 -18  -7   25.14    4.22
  -1 -17   7   22.08    4.55
  18  -1   7   21.04    5.71
  -1 -17   7   20.84    5.65
  17 -18  -7   16.48    3.65
  -1 -17   7   20.48    4.31
  18 -18   9    0.27    0.92
   0  18   9    2.26    1.86
  18 -18   9    0.95    1.08
 -18   0   9    1.29    1.58
  18   0  -6   27.08    5.53
  18 -18   6   31.03    4.93
   0 -18  -6   29.30    4.83
   0  18   3    4.51    2.58
  18 -18   3    3.38    4.57
 -18   0   3    5.74    6.90
  18   0  -3    3.63    3.41
  18 -18   3    1.39    1.84
  18 -18   3   -0.20    1.31
  18 -18   3   -1.50    1.57
   0 -18  -3   -1.21    2.34
  18 -18   0   35.22   11.87
 -18   0   0   28.65    9.45
   0  18   0   32.16   11.32
   0  18   0   39.11    4.87
  18 -18   0   41.31    5.42
  18 -18   0   39.91    5.35
  18 -18   0   42.24    5.45
  18 -18   0   37.46    5.21
  18 -18  -3   12.38    3.29
  18 -18  -3   12.39    3.55
   0  18  -3   24.43   10.86
  18 -18  -3   23.14   10.59
 -18   0  -3   24.27    9.29
  18 -18  -3   12.88    7.40
   0 -18   3    9.75    4.29
   0 -18   3   14.46    4.02
  18 -18  -3    7.68    3.38
  18 -18  -3   15.67    3.82
  18 -18  -3   13.09    3.27
   0 -18   3    7.54    3.29
   0 -18   6    0.94    2.71
  18 -18  -6    3.51    2.28
   0 -18   6    2.48    2.58
  18   0   6   -5.78    4.25
  18 -18  -6    1.67    1.86
   0 -18   6   -0.87    2.33
  18 -18  -9    3.28    1.17
  18 -18  -9    3.11    1.60
   0 -18   9    3.58    1.11
  18 -18  -9    4.20    1.45
  19 -18  -8    2.33    1.29
  19 -18  -8    4.95    1.72
  18   1   8    4.21    2.48
   1 -19   8    4.27    2.39
   1 -19   8    3.09    1.70
  19 -18  -8    2.78    1.72
  19 -18  -5  145.16   10.95
  18   1   5  153.02   16.30
   1 -19   5  142.03   11.06
  19 -18  -5  148.84   10.80
  19 -18  -5  152.78   10.19
  19 -18  -5  148.50   10.95
  19 -18  -2    2.96    2.00
  19 -18  -2    1.95    1.76
  -1  19  -2    0.25    4.09
  19 -18  -2    1.16    1.38
  19 -18  -2   -0.12    3.19
  19 -18  -2    8.20    6.90
 -18  -1  -2    1.27    6.72
  19 -18  -2   -1.10    6.53
   1 -19   2    0.99    1.86
  19 -18  -2    1.37    1.78
  19 -18  -2   -0.02    1.64
  19 -18   1   83.35    7.85
   1 -19  -1   59.77   13.72
  -1  19   1   59.18   16.37
  -1  19   1   73.82    6.39
  19 -18   1   84.54    7.90
  19 -18   1   76.35   17.10
  19 -18   1   63.53    6.31
  18   1  -1   78.05   15.96
 -18  -1   1   79.74   16.60
 -18  -1   1   44.38   13.20
  19 -18   1  103.69    9.96
  19 -18   1   78.89    7.19
  18   1  -1   71.89    9.38
  19 -18   1   87.18    8.10
  19 -18   1   82.48    7.75
  -1  19   4   41.72    4.77
  18   1  -4   35.41    6.37
  19 -18   4   33.63    5.38
   1 -19  -7   -1.97    1.96
  18   1  -7   -1.70    3.01
   1 -19  -7   -0.95    1.64
  19 -18   7   -1.27    1.72
  19 -17  -9    3.26    1.05
  19 -17  -9    7.27    1.84
  19 -17  -9    3.55    1.40
  19 -17  -6    0.62    1.38
  17   2   6    1.23    2.67
  19 -17  -6   -0.71    1.71
  19 -17  -6    0.90    1.79
   2 -19   6    1.06    2.20
  17   2   3   78.14    6.35
  -2  19  -3  109.64   21.30
  19 -17  -3  100.54    9.25
  19 -17  -3  112.99    9.16
  19 -17  -3  118.08   22.15
 -17  -2  -3  110.00   20.76
  19 -17  -3   78.42   16.10
   2 -19   3  103.54    9.95
   2 -19   3  102.00    9.28
  19 -17  -3  104.91    9.14
  19 -17  -3   94.45    8.77
  19 -17  -3  120.00    9.78
 -17  -2   0  205.95   25.58
  19 -17   0  209.64   11.11
  -2  19   0  229.93   28.61
  19 -17   0  229.13   12.73
  19 -17   0  241.71   30.07
  19 -17   0  229.07   12.71
  -2  19   0  229.51   10.96
   2 -19   0  228.55   29.17
  19 -17   0  230.63   13.13
  19 -17   0  215.32   11.99
   2 -19   0  260.57   14.77
  19 -17   3   91.64   18.30
  -2  19   3   92.05    7.37
 -17  -2   3   85.50   18.35
  17   2  -3   85.07    9.47
   2 -19  -3   80.72    8.32
  19 -17   3   87.78    7.84
  17   2  -6    2.52    2.93
  19 -17   6   10.54    3.07
 -17  -2   9    0.82    1.47
  19 -17   9    0.94    0.86
  -2  19   9    1.73    1.69
  19 -16  -7    4.88    2.11
  19 -16  -7    6.82    2.43
  19 -16  -7    8.31    2.74
  16   3   7    5.09    3.43
   3 -19   7    3.08    1.88
  19 -16  -7    3.07    2.14
  -3  19  -4  153.63   24.59
  19 -16  -4  134.16   10.65
   3 -19   4  108.64   21.49
  16   3   4  112.94    8.22
   3 -19   4  135.23   11.03
  19 -16  -4  131.14    9.82
   3 -19   4  140.02   10.83
  19 -16  -4  137.47   10.70
  19 -16  -4  120.17    9.80
  19 -16  -4  129.09    9.92
  -3  19  -1   -2.90    4.59
  19 -16  -1    4.11    2.09
  19 -16  -1    6.04    2.50
  19 -16  -1    3.43    2.18
   3 -19   1    2.72    4.62
  19 -16  -1    5.34    5.72
 -16  -3  -1    4.75    5.87
  19 -16  -1    5.40    3.84
  19 -16  -1    2.12    1.88
   3 -19   1    0.68    1.84
  19 -16  -1    6.91    2.77
  19 -16  -1    3.20    1.76
  19 -16  -1    5.57    2.97
   3 -19   1    5.64    2.97
  19 -16   2  731.84   24.28
   3 -19  -2  708.80   48.25
  19 -16   2  924.35   56.97
  19 -16   2  816.76   24.57
 -16  -3   2  764.17   50.11
  16   3  -2  763.69   28.79
  19 -16   2  782.59   22.65
  19 -16   2  784.77   24.08
  19 -16   2  844.94   23.82
   3 -19  -5   31.02    6.67
  16   3  -5   35.46    6.98
  19 -16   5   30.73    5.22
   3 -19  -8   -0.05    1.30
  19 -16   8    3.29    1.51
  -3  19   8    2.91    1.94
  19 -15  -8   11.22    2.51
  19 -15  -8   15.28    3.23
  15   4   8   14.76    4.15
   4 -19   8   11.59    2.76
  19 -15  -8   14.27    2.92
  15   4   5  136.37    9.26
  19 -15  -5  142.09   11.05
  19 -15  -5  162.89   11.30
   4 -19   5  142.55   15.12
   4 -19   5  122.75    9.99
   4 -19   5  156.37   11.89
  19 -15  -5  146.20   10.60
  19 -15  -5  140.70   10.96
  -4  19  -2 1279.77   66.56
  19 -15  -2 1088.92   27.22
   4 -19   2 1176.41   66.04
  19 -15  -2 1265.60   30.38
  15   4   2 1012.13   23.07
 -15  -4  -2 1248.74   65.04
  19 -15  -2 1183.90   63.21
  19 -15  -2 1433.27   75.97
   4 -19   2 1034.30   27.26
   4 -19   2 1243.07   31.37
  19 -15  -2 1219.06   30.01
  19 -15  -2 1158.29   29.38
  19 -15  -2 1264.86   30.11
   4 -19   2 1252.68   30.85
 -15  -4   1  480.73   39.05
  19 -15   1  511.09   18.95
  19 -15   1  497.11   18.55
   4 -19  -1  486.25   40.93
  19 -15   1  532.80   43.10
  -4  19   1  483.94   41.18
  19 -15   1  500.00   18.70
   4 -19  -1  476.53   19.78
   4 -19  -4  121.08   12.55
   4 -19  -4  149.85   25.18
  19 -15   4  156.77   24.84
 -15  -4   4  122.55   22.58
  15   4  -4  116.07   11.76
  19 -15   4  122.70    9.63
  15   4  -7   27.33    5.82
  19 -15   7   30.78    3.69
  19 -15   7   34.22    4.98
  19 -14  -9   12.05    2.48
   5 -19   9   12.64    2.76
  14   5   9    8.99    1.84
  19 -14  -9    5.85    1.85
  19 -14  -6   41.53    5.71
  19 -14  -6   52.97    6.65
   5 -19   6   56.83    7.01
   5 -19   6   45.72    8.53
  19 -14  -6   60.08    6.86
  19 -14  -3   22.89    4.38
   5 -19   3   33.21   11.61
  19 -14  -3   23.02    4.61
  19 -14  -3   22.64    4.23
  -5  19  -3   24.56    9.76
  14   5   3   22.89    3.75
 -14  -5  -3   38.18   12.80
  19 -14  -3   26.17    4.41
   5 -19   3   25.67    6.43
  19 -14  -3   24.43    4.49
   5 -19   3   29.90    4.63
   5 -19   3   26.06    4.93
  19 -14  -3   21.99    4.29
  19 -14  -3   28.77    5.11
  19 -14   0    1.01    3.45
  19 -14   0    0.84    3.54
 -14  -5   0    0.75    4.68
   5 -19   0    1.32    3.37
  -5  19   0    0.25    3.68
  14   5  -3   31.51    4.56
   5 -19  -3   29.29   10.80
  19 -14   3   34.90   12.05
  14   5  -3   25.91    6.13
  19 -14   3   27.03    4.32
  19 -14   3   31.98    4.88
   5 -19  -3   29.24    5.16
   5 -19  -6   -0.37    2.20
  14   5  -6    5.97    3.92
   5 -19  -6    2.28    2.03
  19 -14   6    2.58    1.98
  19 -14   9    0.93    1.07
  -5  19   9   -0.41    1.26
  19 -13  -7    1.53    1.18
  19 -13  -7    4.73    2.13
   6 -19   7    3.88    2.28
  19 -13  -7    4.46    2.30
   6 -19   7    7.13    2.90
   6 -19   4   56.24   14.55
  19 -13  -4   66.49    7.58
  13   6   4   74.24    7.07
  -6  19  -4   71.08   17.22
 -13  -6  -4   74.22   17.05
  19 -13  -4   92.61    8.62
 -19  13   4   71.19   15.12
  19 -13  -4   74.36    7.52
   6 -19   4   83.14    8.46
   6 -19   4   75.63    7.30
  19 -13  -4   71.16    7.09
  19 -13  -4   57.95    6.48
  19 -13  -4   64.04    7.63
 -13  -6  -1  333.71   32.50
  19 -13  -1  339.07   33.32
   6 -19   1  336.43   33.99
  -6  19  -1  344.28   33.11
   6 -19  -2   77.75    8.50
  -6  19   2   55.21   13.80
  19 -13   2   54.57    6.00
 -13  -6   2   67.21   15.44
 -13  -6   2   55.08   14.29
  13   6  -2   56.82    7.55
   6 -19  -2   69.16    7.45
  19 -13   2   65.84    6.71
   6 -19  -5   31.02    6.21
  13   6  -5   17.61    5.32
   6 -19  -5   31.56    5.58
  19 -13   5   29.29    5.00
  19 -13   8    3.39    1.67
 -13  -6   8    3.12    2.92
  19 -13   8    0.60    1.26
 -13  -6   8   -0.25    1.88
  19 -12  -8   -0.95    1.30
  19 -12  -8   -1.31    1.77
  19 -12  -8    0.67    1.35
  -7  19  -5   87.09   18.74
  12   7   5   77.59    7.40
  19 -12  -5   59.93    7.31
   7 -19   5   88.02    7.75
   7 -19   5   74.13    8.03
  19 -12  -5   75.10    7.46
  19 -12  -5   86.94    8.64
  -7  19  -2  344.97   33.49
   7 -19   2  352.75   35.08
   7 -19   2  379.54   16.76
  19 -12  -2  396.81   40.82
 -12  -7  -2  353.58   33.96
  19 -12  -2  354.24   35.29
 -12  -7   1  618.00   43.35
  -7  19   1  620.72   43.65
   7 -19  -1  625.62   44.16
   7 -19  -4   10.76    3.72
   7 -19  -4    6.64    6.88
  19 -12   4    8.88    7.04
 -12  -7   4    9.06    6.45
   7 -19  -4    8.90    3.61
   7 -19  -4    9.10    3.53
   7 -19  -7    8.50    3.03
 -12  -7   7   17.01    4.88
   7 -19  -7    9.25    2.59
 -19  11   9   35.94    5.94
   8 -19   9   35.49    3.93
  19 -11  -9   35.59    4.15
  19 -11  -9   26.63    3.52
  11   8   9   35.13    4.08
  19 -11  -6   21.95    4.11
  11   8   6   22.43    4.12
  19 -11  -6   24.81    4.88
  19 -11  -6   24.87    4.71
   8 -19   6   37.87    7.82
   8 -19   6   28.14    4.72
  19 -11  -6   17.67    4.02
  -8  19  -3  690.09   49.47
  11   8   3  677.02   20.45
  19 -11  -3  651.11   21.59
   8 -19   3  713.71   50.04
 -11  -8  -3  801.39   53.05
 -19  11   3  623.88   41.25
  19 -11  -3  765.40   24.29
   8 -19   3  626.91   20.99
   8 -19   3  788.97   24.50
   8 -19   3  629.25   18.88
  19 -11  -3  646.73   20.50
   8 -19   3  606.78   21.65
  19 -11  -3  674.80   22.67
  19 -11   0  833.46   52.87
  19 -11   0  926.51   59.10
 -11  -8   0  793.83   47.74
  -8  19   0  817.81   49.15
   8 -19   0  833.28   50.97
  19 -11   3  238.99   29.90
   8 -19  -3  222.20   28.25
  11   8  -3  156.69   13.46
   8 -19  -3  173.51   11.66
  19 -11   3  192.22   12.05
  19 -11   3  197.95   11.87
 -11  -8   6   23.87    5.62
  11   8  -9   12.66    1.99
  19 -11   9   11.46    1.89
 -11  -8   9   16.81    3.78
   8 -19  -9   11.66    2.44
  -8  19   9   13.58    2.95
  19 -10  -7    9.53    3.20
  19 -10  -7    9.29    2.83
   9 -19   7   14.70    3.54
  10   9   7    6.17    3.04
   9 -19   4   10.44    4.81
  -9  19  -4   28.24   11.39
  19 -10  -4   13.00    3.51
 -10  -9  -4   21.13   10.97
 -19  10   4    8.43    7.54
  19 -10  -4   17.80    3.94
  19 -10  -4   19.43    4.05
   9 -19   4   18.48    3.94
   9 -19   4   24.37    4.29
   9 -19   4   22.51    4.45
  19 -10  -4   11.82    3.11
  19 -10  -1    1.92    3.91
 -10  -9  -1   -1.10    4.38
  19 -10  -1    1.29    3.70
 -19  10   1   -1.77    5.21
   9 -19   1   -8.83    5.88
  -9  19  -1   -1.14    4.38
   9 -19  -2   17.48    7.56
  19 -10   2   18.94    9.04
 -10  -9   2   17.14    8.06
  -9  19   2   10.55    5.41
   9 -19  -5   95.23    9.87
 -10  -9   5   80.72    9.58
   9 -19  -5   93.51    8.69
  19 -10   5   88.58    8.58
  -9  19   8   15.75    3.78
   9 -19  -8   14.05    2.84
  19  -9  -8    8.39    2.72
   9  10   8   10.89    4.32
  19  -9  -8    7.54    2.71
  10 -19   8    7.93    2.27
  19  -9  -8    6.85    2.30
   9  10   8    6.79    2.80
 -10  19  -5   -1.42    4.17
   9  10   5    8.06    3.12
  10 -19   5    3.69    2.39
  19  -9  -5    2.48    1.96
  10 -19   5    2.99    2.15
  10 -19   5    6.76    2.85
  19  -9  -5    1.88    1.97
  -9 -10  -2  114.12   18.74
  19  -9  -2  103.58   19.94
 -19   9   2   78.07   13.91
 -10  19  -2  105.31   18.19
  10 -19   2  115.03   19.18
  -9 -10   1    0.44    4.34
   9  10  -1   -3.84    2.85
 -10  19   1    4.78    4.87
  10 -19  -4   62.42   16.15
  19  -9   4   63.47   15.62
  -9 -10   4   50.72   13.82
  19  -9   4   65.24   10.02
  10 -19  -4   58.78    7.06
  19  -9   4   69.95    7.65
 -10  19   7   11.55    3.48
  -9 -10   7   12.40    4.19
  19  -9   7   13.09    3.29
  19  -8  -9    9.47    2.84
   8  11   9   15.32    3.16
  11 -19   9    8.74    2.12
   8  11   6  169.02   11.13
  19  -8  -6  159.74   11.85
  11 -19   6  172.75   10.16
  19  -8  -6  174.87   12.17
  11 -19   6  138.46    9.97
   8  11   3  164.12   10.53
  11 -19   3  180.16   24.49
 -11  19  -3  157.11   23.64
  -8 -11  -3  170.28   24.49
 -19   8   3  130.92   20.12
  19  -8  -3  170.20   11.97
  11 -19   3  157.60   10.50
  11 -19   3  192.56   11.99
  19  -8  -3  151.43   10.19
  19  -8  -3  137.90    9.99
  19  -8  -3  140.62   10.07
  19  -8   0  504.18   41.46
  19  -8   0  524.88   44.86
  -8 -11   0  445.93   34.56
  11 -19   0  514.29   39.97
 -11  19   0  488.24   35.96
  11 -19  -3  194.73   13.16
  11 -19  -3  146.50   22.13
  19  -8   3  177.70   26.57
  11 -19  -3  176.46   23.54
  19  -8   3  169.08   15.04
  11 -19  -3  173.72   11.16
  11 -19  -3  142.05   10.32
  19  -8   6   60.05    9.17
  -8 -11   6   78.26    7.84
  11 -19  -6   66.13    7.34
  -8 -11   6   89.18    9.86
  19  -8   6   70.65    7.58
  11 -19  -9   47.27    4.82
  -8 -11   9   53.45    6.55
  -8 -11   9   54.13    5.55
  19  -8   9   38.26    3.42
  11 -19  -9   40.52    3.63
  19  -7  -7   93.09    8.85
  12 -19   7   85.37    7.21
  12 -19   7  112.78    7.81
  19  -7  -7   98.54    8.62
  19  -7  -7   75.82    7.39
 -12  19  -4   50.77   14.01
   7  12   4   69.73    6.89
  -7 -12  -4   84.81   17.94
  19  -7  -4   69.34    7.88
 -19   7   4   67.07   16.10
  12 -19   4   73.44   10.30
  12 -19   4   69.98    7.23
  12 -19   4   73.15    7.46
  12 -19   4   62.85    5.92
  19  -7  -4   72.78    7.49
  12 -19   4   54.81    7.14
  19  -7  -4   63.20    7.07
  -7 -12  -1  126.28   19.97
  19  -7  -1  141.11   22.19
 -12  19  -1  145.25   20.20
  12 -19  -2   16.36    7.27
  12 -19  -2   17.25    6.19
 -19   7  -2   18.93    8.19
  -7 -12   2   13.25    5.78
   7  12  -2   14.50    3.45
 -12  19   2   17.04    7.96
   7  12  -2   12.89    6.32
  12 -19  -2   12.80    3.23
  19  -7   5  332.80   22.23
  -7 -12   5  343.31   16.61
  12 -19  -5  366.21   17.11
  -7 -12   5  350.93   19.51
  19  -7   5  354.98   17.03
  12 -19  -5  317.16   16.72
  -7 -12   8   43.77    7.09
  12 -19  -8   48.64    5.42
  19  -6  -8    0.98    1.65
  19  -6  -8    0.23    1.78
  13 -19   8   -0.04    1.66
  19  -6  -8   -0.75    1.22
   6  13   5   17.76    4.31
  19  -6  -5    9.58    3.28
  19  -6  -5   11.47    3.57
  13 -19   5    9.94    3.08
  19  -6  -5   11.69    3.51
  13 -19   5   10.79    3.25
   6  13   2   48.53    5.74
 -13  19  -2   46.20   11.50
  -6 -13  -2   42.92   12.61
  19  -6  -2   48.64   13.99
 -19   6   2   37.58   11.18
  13 -19   2   48.23    5.84
  13 -19   2   71.09    7.59
  13 -19   2   71.19    8.87
  13 -19   2   49.43    6.57
  19  -6   1    6.33    7.76
 -19   6  -1    7.02    4.11
  -6 -13   1   -2.75    5.50
   6  13  -1    2.70    3.52
 -13  19   1    0.34    3.38
  13 -19  -4    2.49    2.29
  13 -19  -4    8.22    7.37
 -19   6  -4    6.93    7.30
  19  -6   4    5.03    5.14
  -6 -13   4    6.13    3.29
  13 -19  -4    4.85    2.33
  -6 -13   4    5.78    3.47
  19  -6   4    4.09    1.97
  -6 -13   7   48.62    8.31
  -6 -13   7   54.51    6.24
 -19   5   9    0.28    1.46
  14 -19   9   -2.34    1.49
  14 -19   9    0.58    1.16
   5  14   9    1.85    1.62
   5  14   6    1.68    2.44
  19  -5  -6    0.79    1.72
  14 -19   6   -0.86    1.53
  19  -5  -6    2.05    2.50
  19  -5  -6    0.82    1.65
   5  14   3    8.61    3.04
 -14  19  -3    8.23    7.06
  -5 -14  -3    0.02    4.56
 -19   5   3    8.78    6.72
  14 -19   3    5.82    2.76
  19  -5  -3    7.42    2.96
  14 -19   3    7.80    3.07
  19  -5   0   37.71   12.05
  19  -5   0   55.20   14.13
 -19   5   0   54.51   11.47
  -5 -14   0   51.44   12.06
 -19   5   0   33.81    9.35
   5  14   0   41.33   12.50
 -14  19   0   50.37   10.55
   5  14  -3   78.84   15.60
  14 -19  -3   84.79   18.08
  14 -19  -3   80.28    7.95
  14 -19  -3   73.72   15.25
 -19   5  -3   74.51   14.33
  19  -5   3   74.41   17.58
  19  -5   3   70.74   10.32
  14 -19  -3   78.40    7.80
  14 -19  -3   77.94    8.68
  14 -19  -3   79.41    7.42
  14 -19  -6   -0.53    1.61
  19  -5   6   -1.79    2.97
  -5 -14   6   -0.47    2.41
  -5 -14   6   -5.98    2.85
  19  -5   6   -1.55    1.62
  14 -19  -9   -0.18    1.08
  14 -19  -9    0.30    1.14
  -5 -14   9    1.76    1.51
  14 -19  -9    1.88    1.30
  19  -4  -7    9.48    3.15
  19  -4  -7    9.74    3.43
  19  -4  -7    8.94    2.89
  15 -19   7   12.42    3.08
  15 -19   7   12.70    2.64
   4  15   4  326.09   14.82
 -15  19  -4  250.96   29.59
 -19   4   4  294.61   35.45
  19  -4  -4  287.34   15.77
  15 -19   4  366.32   16.90
  19  -4  -4  354.55   17.53
  15 -19   4  291.52   14.88
  15 -19   1  217.27   27.12
  19  -4  -1  238.21   28.85
 -19   4   1  210.26   22.59
  -4 -15  -1  215.46   23.20
 -15  19  -1  242.82   24.13
   4  15   1  221.41   11.37
  15 -19   1  270.08   14.06
  15 -19   1  254.71   13.43
   4  15  -2  299.36   13.59
  15 -19  -2  327.46   15.62
   4  15  -2  286.56   31.22
  15 -19  -2  352.26   16.61
  15 -19  -2  332.21   34.70
 -19   4  -2  305.90   28.89
  19  -4   2  292.76   20.38
  15 -19  -2  324.60   14.75
  15 -19  -2  317.37   14.41
  15 -19  -2  344.24   17.13
  15 -19  -2  321.35   15.18
  15 -19  -2  322.42   14.84
  15 -19  -5    3.39    2.30
  -4 -15   5    2.59    2.85
  -4 -15   5   -2.34    2.81
  19  -4   5    1.50    2.91
  15 -19  -8  209.56   11.26
  -4 -15   8  227.06   15.44
  19  -4   8  212.59    9.50
  -4 -15   8  221.91   12.34
  15 -19  -8  203.52   10.53
  19  -3  -8   14.68    3.72
  16 -19   8   13.85    2.39
   3  16   5   72.09    7.17
  19  -3  -5   57.86    6.98
  16 -19   5   64.97    7.20
  16 -19   5   67.28    5.79
  19  -3  -5   59.72    7.79
  16 -19   2   81.81    7.70
  16 -19   2   92.43    8.20
 -16  19  -2   82.58   15.27
   3  16   2   92.60    7.70
  16 -19   2   85.58   17.70
  19  -3  -2   92.05   18.77
  16 -19   2   84.43    8.23
  16 -19   2   97.57    8.23
  19  -3  -2   82.39    8.59
  16 -19   2  103.60    9.14
  16 -19   2  103.00    9.03
  16 -19   2   96.04    8.46
  -3 -16  -2   65.37    7.41
  16 -19  -1   61.18    6.58
   3  16  -1   46.81   12.80
   3  16  -1   48.95    5.57
  16 -19  -1   60.66    6.66
  16 -19  -1   55.01   14.47
  19  -3   1   34.43   10.83
  19  -3   1   42.31    5.54
 -19   3  -1   34.24    9.05
  19  -3   1   55.08    9.56
  16 -19  -1   58.48    6.18
  16 -19  -1   59.58    6.48
  16 -19  -4    4.38    2.27
   3  16  -4    7.27    8.61
  16 -19  -4    6.07    2.53
  19  -3   4    1.94    6.33
 -19   3  -4    0.27   11.29
  -3 -16   4   -0.90    2.86
  -3 -16   4    0.61    2.82
  19  -3   4    6.68    4.29
  19  -3   4    3.82    2.36
  16 -19  -4   11.98    3.52
  16 -19  -7  150.25   10.64
  -3 -16   7  176.58   12.08
  -3 -16   7  168.66   14.78
  -3 -16   7  176.50   12.34
  16 -19  -7  194.23   11.46
  16 -19  -7  147.34   10.05
  -2 -17  -9    2.09    1.07
  17 -19   9    6.64    1.55
   2  17   9    6.18    2.19
  17 -19   9    6.17    1.71
 -19   2   9    3.60    1.94
  19  -2  -6    1.18    1.55
  19  -2  -6    1.35    2.37
  17 -19   6    0.17    1.85
 -17  19  -3   48.28   12.79
  17 -19   3   67.16    7.25
  17 -19   3   74.14   17.04
  19  -2  -3   68.18   16.43
 -19   2   3   46.74   13.62
  17 -19   3   84.04    8.04
  19  -2  -3   75.96    8.32
  17 -19   3   60.81    6.43
  17 -19   3   72.32    7.97
  -2 -17  -3   56.31    6.95
  17 -19   3   79.60    7.89
  17 -19   0   11.64    3.08
   2  17   0    6.81    5.51
  17 -19   0   11.17    3.13
   2  17   0   10.43    2.77
  17 -19   0   14.95    8.19
 -19   2   0    2.67    5.42
  19  -2   0    6.77    2.61
  19  -2   0    7.12    2.97
  17 -19   0   11.09    2.38
  17 -19   0   10.68    2.91
  17 -19   0    8.10    2.56
  17 -19  -3   13.11    3.46
   2  17  -3    8.42    6.05
  17 -19  -3    9.04    3.13
  17 -19  -3   10.29    3.28
  17 -19  -3    5.84    4.48
 -19   2  -3   11.65    9.16
  19  -2   3   14.40    5.45
  -2 -17   3   14.34    4.18
  -2 -17   3    6.32    3.47
  17 -19  -3   11.86    3.18
  17 -19  -3   11.49    3.01
  17 -19  -6   13.53    2.93
  17 -19  -6   12.98    3.59
  -2 -17   6   11.01    4.63
  17 -19  -6   14.36    3.76
  -2 -17   6   10.17    3.59
  -2 -17   6   14.83    4.16
  17 -19  -6   12.86    3.28
  19  -2   6   16.89    3.69
  17 -19  -9    0.58    0.90
  17 -19  -9    0.69    1.19
  -2 -17   9    5.88    1.72
  17 -19  -9    9.10    2.11
  19  -1  -7   -1.85    2.19
  18 -19   7    3.24    1.58
  18 -19   7    2.12    1.44
 -18  19  -4    5.19    4.66
  19  -1  -4   21.77   10.72
  19  -1  -4   14.55    4.38
  18 -19   4   11.10    3.19
  18 -19   4   10.90    3.07
  18 -19   4   10.36    2.98
   1  18   1   64.39    6.28
  18 -19   1   68.65    7.01
   1  18   1   58.05   15.35
  18 -19   1   68.52    7.00
  18 -19   1   71.66   16.43
  19  -1  -1   59.81   14.86
 -19   1   1   51.18   11.87
  19  -1  -1   59.72    6.38
  19  -1  -1   55.10    7.61
  18 -19   1   70.85    6.76
  18 -19   1   71.52    7.28
  -1 -18  -1   53.59    7.20
  18 -19   1   70.90    7.40
  18 -19   1   75.57    7.44
  18 -19  -2   45.04    5.86
  18 -19  -2   41.02    6.04
   1  18  -2   37.58   12.03
   1  18  -2   35.18    5.03
  18 -19  -2   38.67   12.53
 -19   1  -2   35.89   11.30
  19  -1   2   28.38   11.21
  19  -1   2   32.40    7.31
  -1 -18   2   33.18    6.13
  18 -19  -2   40.05    5.61
  18 -19  -2   46.13    6.04
  18 -19  -2   37.44    5.06
  18 -19  -5   48.89    5.98
  19  -1   5   53.02    9.53
  -1 -18   5   65.91    8.38
  18 -19  -5   45.85    6.30
  18 -19  -5   47.62    5.91
  18 -19  -5   48.06    6.18
  18 -19  -8    3.01    1.44
  -1 -18   8    2.19    2.10
  19  -1   8    1.38    1.58
  18 -19  -8    4.45    1.75
  -1 -18   8    4.98    1.94
  18 -19  -8    4.92    1.79
   0 -19  -8   17.36    3.44
  19 -19   8   20.19    2.87
  19 -19   8   17.17    2.00
  19 -19   8   19.59    3.21
   0  19   8   25.25    4.57
   0  19   5  117.72    8.33
  19 -19   5  122.81    9.77
  19   0  -5  116.29   11.13
  19 -19   2  436.29   18.53
   0  19   2  434.83   16.12
  19 -19   2  520.72   45.15
  19 -19   2  470.23   18.72
  19   0  -2  435.82   39.15
 -19   0   2  417.46   36.61
  19   0  -2  425.44   16.89
  19 -19   2  458.11   18.14
  19   0  -2  436.46   22.08
  19 -19   2  469.45   18.58
  19 -19   2  410.95   15.89
  19 -19   2  494.70   18.70
   0 -19  -2  389.84   18.85
  19 -19   2  464.53   19.07
   0  19  -1  328.68   35.91
  19 -19  -1  402.25   17.27
  19 -19  -1  394.23   17.06
  19 -19  -1  388.37   39.77
   0  19  -1  333.22   14.36
  19 -19  -1  427.60   35.59
 -19   0  -1  351.86   34.04
  19 -19  -1  399.21   18.92
  19   0   1  299.50   21.17
  19 -19  -1  403.57   17.99
  19 -19  -1  385.60   16.06
  19 -19  -4   60.46    6.85
  19 -19  -4   52.49    6.68
   0 -19   4   56.76    9.13
  19   0   4   56.52    9.87
   0 -19   4   53.13    7.18
  19 -19  -4   52.10    6.69
  19 -19  -4   59.29    6.99
  19 -19  -4   65.67    7.05
  19 -19  -4   46.71    6.24
  19   0   4   48.73    6.45
  19 -19  -7   37.38    4.85
   0 -19   7   46.43    6.18
  19   0   7   42.95    7.36
   0 -19   7   39.35    5.41
  19 -19  -7   43.08    5.18
  20 -19  -6   12.31    3.13
  19   1   6   20.10    6.13
   1 -20   6   13.44    4.65
  20 -19  -6   15.13    3.45
   1 -20   6    9.40    3.93
   1 -20   6   15.65    3.74
  20 -19  -6   11.76    3.36
  -1  20  -3  193.78   28.31
  20 -19  -3  154.35   11.14
  -1  20  -3  154.46   10.41
   1 -20   3  138.86   11.50
  20 -19  -3  153.17   10.94
   1 -20   3  154.55   11.62
  20 -19  -3  148.89   11.40
  20 -19  -3  160.71   11.03
  20 -19   0  671.82   22.23
  20 -19   0  700.76   53.61
  20 -19   0  652.10   22.12
  -1  20   0  683.97   19.68
  -1  20   0  734.97   54.92
   1 -20   0  685.99   53.40
 -19  -1   0  558.84   43.63
  20 -19   0  607.79   18.98
   1 -20   0  670.01   23.27
  20 -19   0  654.67   21.42
   1 -20   0  715.69   25.52
  20 -19   0  666.04   22.70
  -1  20   3  167.14    9.65
  20 -19   3  179.48   13.34
  20 -19   3  161.44   11.05
  19   1  -3  145.60   13.23
  20 -19   3  153.79   11.29
  20 -19   3  150.94   10.20
   1 -20  -3  121.07   10.27
  19   1  -6   44.70    7.26
  20 -19   6   45.08    5.59
  20 -19   9    1.20    0.70
  -1  20   9    2.42    1.56
  20 -18  -7   40.34    4.91
   2 -20   7   36.33    6.79
  18   2   7   41.77    7.43
   2 -20   7   39.75    5.91
   2 -20   7   38.69    5.08
  20 -18  -7   50.61    5.49
  20 -18  -7   42.29    5.17
  20 -18  -4   60.98    6.80
  20 -18  -4   63.48    7.23
   2 -20   4   44.65    6.97
   2 -20   4   58.94    7.45
  20 -18  -4   55.04    6.57
  20 -18  -4   66.35    7.31
   2 -20   4   57.82    7.07
  20 -18  -4   63.46    7.18
  20 -18  -4   60.33    7.04
  20 -18  -1    0.80    3.08
  20 -18  -1    0.30    4.34
 -18  -2  -1    3.38    8.10
  20 -18  -1    3.74    1.90
  20 -18  -1    4.16    2.02
  20 -18  -1    2.35    1.47
  20 -18  -1    2.88    1.54
   2 -20   1    1.67    7.03
  -2  20  -1    9.04    6.27
  -2  20  -1    3.47    2.36
   2 -20   1    5.40    2.69
  20 -18  -1    4.44    2.04
  20 -18  -1    2.85    1.55
  20 -18   2   11.84    3.30
  -2  20   2   19.66    4.37
  20 -18   2   10.47    2.76
   2 -20  -2    4.29    7.19
  20 -18   2    4.01    3.43
 -18  -2   2   11.38    6.07
  20 -18   2    7.42    2.39
  20 -18   2    5.30    2.25
  20 -18   2   10.74    2.77
  18   2  -5    8.67    3.79
  20 -18   5    7.52    2.86
  20 -18   5    7.46    2.71
  20 -18   5   10.97    2.97
   2 -20  -8   23.97    3.93
  20 -18   8   29.26    3.42
  20 -18   8   25.26    2.51
  18   2  -8   37.54    4.37
  20 -18   8   24.78    3.60
 -18  -2   8   28.88    4.74
  -2  20   8   35.21    5.34
  20 -17  -8   29.99    3.56
   3 -20   8   33.25    5.91
   3 -20   8   41.66    5.21
   3 -20   8   30.59    4.00
  20 -17  -8   47.08    4.75
  20 -17  -8   34.50    4.11
  20 -17  -5  132.82   10.40
   3 -20   5  148.38   11.48
  20 -17  -5  148.00   10.38
  20 -17  -5  139.48   10.65
  20 -17  -5  144.05    9.83
  20 -17  -2   42.45    5.55
  17   3   2   36.71    4.53
  20 -17  -2   39.46    5.87
  -3  20  -2   71.06   17.45
   3 -20   2   34.70   12.48
  -3  20  -2   42.46    5.28
 -17  -3  -2   41.47   12.99
  20 -17  -2   43.08   12.08
  20 -17  -2   22.22    5.10
   3 -20   2   36.18    5.83
  20 -17  -2   37.90    5.51
  20 -17  -2   36.02    5.20
  20 -17  -2   39.47    5.69
  20 -17  -2   44.56    5.78
   3 -20   2   46.39    6.56
  -3  20   1    7.21    2.25
  20 -17   1    5.81    2.39
   3 -20  -1    1.44    4.59
   3 -20  -1    4.94    3.16
  -3  20   1    3.76    3.90
  20 -17   1    5.53    2.47
  20 -17   1    5.55    2.42
  20 -17   1    5.87    4.64
 -17  -3   1    9.68    8.18
  20 -17   1    7.46    2.63
   3 -20  -1    2.86    2.28
  20 -17   1    3.85    1.75
   3 -20  -1    4.26    2.62
  20 -17   1    3.68    1.82
  20 -17   1    2.89    1.24
  17   3  -4    1.06    2.73
  20 -17   4    1.65    1.49
   3 -20  -4    1.15    1.98
  20 -17   7    2.53    1.71
  17   3  -7    1.05    2.56
  20 -16  -9    5.72    1.67
  16   4   9    1.19    1.03
  20 -16  -9    3.87    1.26
  20 -16  -6    7.98    2.76
  20 -16  -6    8.26    2.96
  16   4   6    7.21    4.35
   4 -20   6    2.82    2.25
   4 -20   6    8.24    2.91
  20 -16  -6    7.33    2.86
   4 -20   3    9.62    7.02
  20 -16  -3    1.61    1.44
  16   4   3    4.97    2.28
  20 -16  -3    3.48    2.04
  20 -16  -3    4.01    2.30
  -4  20  -3    2.78    4.87
  20 -16  -3    8.41    6.81
 -16  -4  -3   -3.12    7.08
  20 -16  -3    3.39    4.16
  20 -16  -3    7.58    2.67
   4 -20   3    3.31    2.70
   4 -20   3    7.68    3.25
  20 -16  -3    5.94    2.50
  -4  20   0  555.64   44.83
  20 -16   0  569.42   20.26
   4 -20   0  534.88   44.83
  20 -16   0  554.46   19.83
  20 -16   0  561.48   46.75
 -16  -4   0  520.21   41.69
  20 -16   0  533.67   18.36
   4 -20   0  497.89   19.69
  20 -16   0  548.66   20.24
  20 -16   0  552.97   20.04
   4 -20   0  562.45   21.59
  20 -16   0  493.33   17.65
 -16  -4   3  145.28   23.79
  16   4  -3  212.88   16.54
  20 -16   3  192.89   11.91
  20 -16   3  187.69   11.68
   4 -20  -3  143.85   10.91
   4 -20  -6   29.59    5.74
  20 -16   6   29.98    4.85
  20 -16   9   11.83    2.15
  20 -15  -7   21.93    3.70
  20 -15  -7   25.98    4.24
   5 -20   7   26.07    4.43
   5 -20   7   17.69    3.62
  15   5   7   18.88    5.67
  20 -15  -7   19.52    3.70
  15   5   4   62.63    6.42
  20 -15  -4   65.92    7.53
   5 -20   4   52.93   14.59
  -5  20  -4   82.91   18.30
   5 -20   4   63.39   10.24
   5 -20   4   69.45    7.52
   5 -20   4   66.88    7.81
  20 -15  -4   68.68    7.04
  20 -15  -4   63.60    7.37
  20 -15  -4   62.44    7.19
  20 -15  -4   54.21    6.39
   5 -20   4   55.75    6.49
  -5  20  -1  707.86   49.41
  20 -15  -1  675.41   21.93
   5 -20   1  660.43   49.83
  20 -15  -1  640.32   21.15
  15   5   1  550.39   16.94
  20 -15  -1  669.14   47.61
  20 -15  -1  771.52   56.04
 -15  -5  -1  669.99   47.78
  20 -15  -1  649.82   21.00
  20 -15  -1  651.48   23.44
   5 -20   1  630.70   22.55
  20 -15  -1  646.53   21.80
   5 -20   1  686.36   23.14
  20 -15  -1  632.13   21.77
   5 -20  -2  520.15   22.27
   5 -20  -2  477.46   39.76
  20 -15   2  581.28   45.49
  15   5  -2  444.07   14.80
 -15  -5   2  513.43   41.98
  15   5  -2  481.22   24.17
  20 -15   2  506.07   19.17
  20 -15   2  467.27   18.29
  20 -15   2  515.09   18.82
   5 -20  -2  459.05   19.57
  20 -15   2  510.36   18.82
   5 -20  -5    3.18    2.47
   5 -20  -5    1.66    2.19
  20 -15   5    2.35    1.60
  20 -15   8    2.81    1.27
 -15  -5   8    3.02    2.29
  20 -14  -8    2.67    1.31
  20 -14  -8    4.63    2.09
   6 -20   8    2.48    1.71
  20 -14  -8    1.58    1.46
  20 -14  -5   37.11    5.45
  14   6   5   35.21    5.10
  20 -14  -5   41.23    5.80
   6 -20   5   36.87    5.71
   6 -20   5   34.58    5.71
  20 -14  -5   42.54    5.75
  20 -14  -5   33.51    5.52
  -6  20  -2  774.19   52.21
  20 -14  -2  733.80   23.13
  14   6   2  651.26   19.20
   6 -20   2  726.48   52.97
  20 -14  -2  675.87   21.61
  20 -14  -2  874.41   61.68
 -14  -6  -2  746.36   51.17
  20 -14  -2  742.22   51.76
  20 -14  -2  757.24   24.39
   6 -20   2  609.09   20.62
   6 -20   2  728.44   24.04
   6 -20   2  753.10   23.88
  20 -14  -2  727.85   23.11
  20 -14  -2  654.58   21.90
  20 -14  -2  655.48   22.50
 -14  -6   1  142.77   22.16
  20 -14   1  147.26   10.03
  14   6  -1  135.91    8.41
   6 -20  -1  142.86   11.31
  20 -14   1  137.74   10.07
   6 -20  -1  152.60   22.59
  20 -14   1  131.58   10.22
  -6  20   1  145.38   22.49
  20 -14   1  147.78   10.21
  20 -14   1  137.88    9.87
   6 -20  -1  147.07   10.90
   6 -20  -4   61.78    8.64
  20 -14   4   68.57    7.41
   6 -20  -7    4.02    2.40
  20 -14   7    3.23    1.66
   6 -20  -7    8.04    2.89
  20 -13  -9    1.64    1.48
 -20  13   9    3.23    2.37
   7 -20   9    2.48    1.62
  20 -13  -9    2.33    1.35
  20 -13  -6    4.66    2.25
  20 -13  -6   11.18    3.24
  20 -13  -6    8.97    2.91
   7 -20   6    6.63    2.47
   7 -20   6    8.17    3.01
   7 -20   6    7.06    2.34
  20 -13  -6    9.08    3.09
  20 -13  -3   97.58    8.62
  20 -13  -3  109.25    9.39
  13   7   3  124.44    8.84
   7 -20   3  179.37   27.72
  -7  20  -3  129.62   21.98
  20 -13  -3  137.32   24.75
 -13  -7  -3  141.26   23.59
  20 -13  -3  140.39   10.57
   7 -20   3  130.15    9.54
  20 -13  -3  125.50    9.33
  20 -13  -3  108.61    9.45
   7 -20   3  110.81    8.91
  20 -13  -3  126.58    9.92
  20 -13  -3  112.67    9.36
   7 -20   0   -0.96    3.19
  20 -13   0    1.30    1.12
  20 -13   0    1.05    1.76
  20 -13   0   -1.08    1.80
  -7  20   0    4.70    5.00
  20 -13   0   -2.06    5.69
 -13  -7   0   -2.90    6.13
  20 -13   0    1.16    1.72
   7 -20   0    4.04    2.90
  20 -13   0   -0.86    2.10
  13   7  -3   38.97    4.87
   7 -20  -3   58.61   17.02
  13   7  -3   41.88    7.59
  20 -13   3   47.14    6.17
  20 -13   3   44.38    6.03
   7 -20  -3   33.04    5.33
   7 -20  -6   16.01    4.46
   7 -20  -6   11.06    3.32
   7 -20  -6   14.07    3.62
  20 -13   6   12.57    3.36
   7 -20  -9    0.87    0.98
  20 -13   9    0.86    1.03
  -7  20   9    0.77    1.60
  20 -12  -7   23.96    3.77
  20 -12  -7   32.27    4.99
  20 -12  -7   30.73    4.59
   8 -20   7   41.56    5.30
   8 -20   7   21.41    3.86
  20 -12  -7   27.51    4.67
  20 -12  -4  219.03   13.17
  12   8   4  251.78   12.92
  -8  20  -4  257.54   32.64
   8 -20   4  240.94   30.11
 -12  -8  -4  301.31   34.59
 -20  12   4  235.04   27.27
  20 -12  -4  278.85   15.26
   8 -20   4  253.77   12.77
   8 -20   4  266.40   19.98
   8 -20   4  277.24   14.83
  20 -12  -4  256.43   14.18
  20 -12  -4  262.07   13.60
  20 -12  -4  246.24   14.32
   8 -20   4  217.03   13.26
  20 -12  -4  213.88   12.69
   8 -20   1  151.30   22.89
  -8  20  -1  155.84   22.82
  20 -12  -1  146.44   10.13
  20 -12  -1  187.13   28.24
  20 -12  -1  150.37   22.98
 -12  -8  -1  161.24   22.86
  20 -12  -1  165.09   11.61
   8 -20   1  145.77   10.67
  20 -12  -1  138.85   10.16
  20 -12  -1  135.05   10.07
  20 -12  -1  139.69   10.05
 -12  -8   2  538.60   42.06
  20 -12   2  506.89   18.98
 -12  -8   2  444.92   40.72
   8 -20  -2  597.68   23.11
  12   8  -2  504.99   16.77
  -8  20   2  527.56   42.64
   8 -20  -2  548.80   20.61
  20 -12   2  519.47   19.55
  20 -12   2  501.27   18.53
   8 -20  -5   65.42    8.42
   8 -20  -5   69.87    7.97
  20 -12   5   68.47    7.53
  20 -12   8    2.66    1.73
 -12  -8   8   -0.32    1.86
  20 -12   8    3.15    1.60
  -8  20   8    2.28    2.44
 -12  -8   8    4.04    2.53
  20 -11  -8    0.97    1.17
  20 -11  -8   -0.16    1.52
   9 -20   8    0.53    2.01
  11   9   8   -2.14    2.54
  11   9   8    1.54    1.48
  20 -11  -8   -0.14    1.51
   9 -20   8    4.76    1.84
  11   9   5   10.76    3.43
  20 -11  -5    6.32    2.83
  20 -11  -5    5.34    2.84
  20 -11  -5    4.97    2.33
  20 -11  -5    7.93    3.09
   9 -20   5    4.88    2.39
  20 -11  -5    6.76    2.84
  -9  20  -2   56.40   13.96
   9 -20   2   59.50   14.90
  20 -11  -2   43.19    5.64
  11   9   2   51.53    5.72
 -11  -9  -2   52.94   14.28
  20 -11  -2   52.94   14.52
  20 -11  -2   32.18    4.81
  20 -11  -2   54.14    6.55
   9 -20   2   44.32    5.86
  20 -11  -2   47.48    5.85
   9 -20   2   57.77    6.39
  20 -11  -2   38.10    5.33
  20 -11  -2   39.18    5.53
   9 -20  -1  362.78   35.04
  -9  20   1  350.13   32.63
  20 -11   1  357.30   37.07
 -11  -9   1  341.06   32.69
  20 -11   1  339.03   15.25
  20 -11   1  397.38   39.12
  20 -11   1  426.23   21.83
   9 -20  -1  372.70   16.38
  20 -11   1  315.15   15.17
   9 -20  -4  109.06   10.81
  20 -11   4  131.62   22.45
 -11  -9   4   83.49   17.39
   9 -20  -4  118.30   22.15
 -11  -9   4   79.02   10.16
  20 -11   4   93.34   11.44
   9 -20  -4  100.75    9.18
   9 -20  -4   86.85    8.85
  20 -11   4  113.55    9.59
 -11  -9   7    6.71    2.86
 -11  -9   7    5.71    2.94
  -9  20   7   13.19    4.13
  20 -10  -9   14.37    3.17
  10 -20   9   19.78    2.79
  20 -10  -9   14.28    2.31
  10  10   9   20.90    2.96
  10  10   6   14.72    3.57
  20 -10  -6   10.19    3.41
  20 -10  -6   13.53    3.35
  10 -20   6   10.53    4.56
  10 -20   6    9.18    2.98
  20 -10  -6    8.84    2.97
  10 -20   3  131.15   21.06
  20 -10  -3  106.11    8.67
  10  10   3  168.10   11.49
 -10  20  -3  140.16   22.87
 -10 -10  -3  145.73   23.49
 -20  10   3  111.45   18.42
  20 -10  -3  127.11    9.41
  10 -20   3  123.52   10.04
  20 -10  -3  121.57    9.53
  20 -10  -3  107.45    9.02
  20 -10   0    2.03    4.67
 -10  20   0    7.75    5.84
  10 -20  -3  117.65   10.70
  10 -20  -3  121.14   20.76
  10 -20  -3   77.32   16.43
 -10 -10   3   79.82    9.62
  10 -20  -3  102.97    9.00
  20 -10   3  101.84    9.03
  10 -20  -3   99.58    8.86
  20 -10   3  100.78    8.97
  10 -20  -6   -1.72    1.95
  20 -10   6    0.69    1.71
  10 -20  -6    1.69    1.93
  20 -10   6    1.57    1.82
 -10 -10   6    0.66    2.36
  10  10  -9    1.89    1.14
  10 -20  -9    0.03    0.96
  20 -10   9   -1.08    1.12
 -10 -10   9    1.32    1.57
 -10 -10   9    0.99    1.53
  20  -9  -7    7.12    2.58
  20  -9  -7    9.83    3.06
   9  11   7   12.05    4.25
  20  -9  -7    7.71    2.60
 -11  20  -4    5.44    7.52
  11 -20   4   -7.75    8.10
   9  11   4    4.00    2.63
  -9 -11  -4   -0.45    5.74
 -20   9   4    4.97    5.23
  20  -9  -4    2.18    2.04
  11 -20   4    2.17    2.59
  20  -9  -4   -0.77    1.89
  11 -20   4    0.06    1.34
  20  -9  -4    6.85    3.03
   9  11   1   15.04    3.53
 -11  20  -1   20.31    8.81
  20  -9  -1   11.60    3.33
  11 -20   1   19.88    7.54
  20  -9  -1   11.26    6.91
  -9 -11  -1   15.18    7.89
  20  -9  -1   20.76    9.63
 -20   9   1    9.41    3.89
  20  -9  -1   18.51    4.03
  11 -20   1   16.87    3.83
  20  -9  -1   11.14    3.31
 -11  20   2    3.27    5.09
  11 -20  -2    8.55    2.82
   9  11  -2    9.96    2.99
  -9 -11   2    2.04    5.55
  20  -9   2    4.49    2.02
  -9 -11   2    3.58    5.66
  11 -20  -2    8.02    2.78
  11 -20  -2    5.65    2.37
  -9 -11   2    8.93    3.74
  20  -9   2    6.04    2.62
  11 -20  -5  228.21   14.84
  20  -9   5  196.49   16.53
  -9 -11   5  210.62   15.20
  20  -9   5  230.67   13.77
  -9 -11   8    1.43    1.82
  11 -20  -8    2.56    1.61
  20  -8  -8   16.98    3.70
  12 -20   8   26.52    3.58
   8  12   8   20.64    4.29
  20  -8  -8   14.65    2.85
   8  12   5  191.17   11.92
  20  -8  -5  177.69   12.50
  12 -20   5  152.49   15.22
  12 -20   5  143.98   10.32
  12 -20   5  174.64   10.07
  12 -20   5  174.66   11.63
  20  -8  -5  176.12   11.86
  12 -20   5  149.19   10.73
  20  -8  -5  144.87   10.67
   8  12   2   16.85    3.52
  12 -20   2   16.62    7.53
 -12  20  -2   13.01    7.05
  -8 -12  -2   17.94    8.68
  20  -8  -2   25.60   10.12
 -20   8   2   17.55    8.10
  20  -8  -2   17.00    3.83
  12 -20   2   14.49    3.30
  12 -20   2   22.87    4.47
  12 -20   2   13.34    3.76
  20  -8  -2   12.69    3.18
  12 -20   2   15.46    3.33
 -12  20   1  388.63   32.62
   8  12  -1  384.45   15.06
   8  12  -1  301.35   31.70
  20  -8   1  399.33   38.99
  -8 -12   1  402.64   33.86
  20  -8   1  391.15   16.52
  20  -8   1  424.43   42.31
  12 -20  -1  393.46   15.79
  12 -20  -1  428.07   17.37
  20  -8   1  344.97   16.45
  12 -20  -1  465.79   17.53
  12 -20  -4   78.08   16.57
  20  -8   4   81.42   16.99
  20  -8   4   74.55   10.62
  -8 -12   4   72.08    9.27
  20  -8   4   77.47    8.25
  12 -20  -7   19.98    3.58
  -8 -12   7   33.92    6.85
  20  -8   7   22.58    3.36
  20  -8   7   27.05    4.57
  -7 -13  -9   -0.67    1.19
  20  -7  -9    0.50    1.82
  13 -20   9    2.54    1.24
  13 -20   9    0.09    1.00
   7  13   9    0.71    1.34
   7  13   6    3.39    2.53
  20  -7  -6    1.32    1.61
  20  -7  -6    8.47    3.49
  13 -20   6    4.02    2.27
  13 -20   6    8.58    2.95
  20  -7  -6   -0.70    1.56
 -13  20  -3   29.17   11.21
   7  13   3   30.37    5.10
  -7 -13  -3   36.83   10.95
 -20   7   3   31.11   11.13
  20  -7  -3   21.37    4.25
  13 -20   3   31.88    5.15
  13 -20   3   28.69    4.69
  20  -7  -3   20.37    4.03
  13 -20   3   24.40    4.92
  20  -7  -3   18.87    4.13
  13 -20   3   24.74    4.92
   7  13   0   26.87    4.15
 -13  20   0   30.41    9.61
  20  -7   0   18.31    8.36
  20  -7   0   31.02   10.79
  -7 -13   0   26.24   10.20
  20  -7   0   26.64    4.65
 -20   7   0   17.13    6.93
  13 -20   0   25.22    4.82
  20  -7   0   23.41    4.91
  13 -20   0   34.10    5.22
  13 -20   0   30.87    4.61
  20  -7   0   19.29    4.06
  13 -20   0   29.16    4.58
  13 -20  -3    0.97    1.62
  13 -20  -3    5.09    2.35
  13 -20  -3    8.67    6.91
  13 -20  -3    8.51    6.83
  20  -7   3    5.56    3.22
  -7 -13   6    3.65    2.85
  20  -7   6    0.91    1.56
  13 -20  -9    1.47    1.22
  13 -20  -9    1.46    1.11
  13 -20  -9   -0.11    0.83
  -7 -13   9   -0.71    1.37
  20  -6  -7   67.24    7.34
  20  -6  -7   68.77    6.53
 -20   6   7   64.10    8.79
  14 -20   7   54.11    5.67
  14 -20   7   76.90    6.21
  20  -6  -7   65.51    7.24
  20  -6  -7   48.58    5.28
   6  14   4   36.83    5.12
  20  -6  -4   35.51    5.45
  14 -20   4   29.27    5.52
  14 -20   4   38.10    5.61
  14 -20   4   26.04    4.64
  14 -20   4   35.51    5.79
  14 -20   1    4.41    2.99
   6  14   1    1.15    1.92
  14 -20   1    9.09    3.07
 -14  20  -1    6.48    3.43
  -6 -14  -1    4.41    4.40
  20  -6  -1    2.10    3.08
  14 -20   1    5.93    2.63
  14 -20   1    4.84    2.18
  14 -20   1    7.08    2.82
  14 -20   1    6.14    2.90
  20  -6  -1    6.47    2.75
  14 -20   1    4.16    2.66
  14 -20  -2   52.81    6.24
   6  14  -2   51.96   13.09
   6  14  -2   48.06    5.57
  20  -6   2   38.03    5.39
 -20   6  -2   40.59   10.28
  20  -6   2   45.83    7.91
  14 -20  -2   49.43    5.85
  14 -20  -2   48.49    6.54
  14 -20  -2   41.79    5.34
  14 -20  -2   47.92    6.69
  -6 -14   5   21.38    5.12
  20  -6   5   19.58    6.15
  14 -20  -5   16.14    3.91
  14 -20  -8    1.34    1.29
  -6 -14   8   -0.45    1.68
  14 -20  -8    0.07    1.37
  -6 -14   8    2.36    1.96
  14 -20  -8   -1.82    1.65
  -5 -15  -8    1.55    2.14
  20  -5  -8    2.35    2.12
 -20   5   8    2.49    1.83
   5  15   5    7.81    3.23
  20  -5  -5    5.09    2.79
  15 -20   5    6.51    2.72
  20  -5  -5    4.16    3.04
  15 -20   5    7.02    4.11
   5  15   2   25.29    3.98
  15 -20   2   31.26    4.84
 -15  20  -2   20.03    6.96
  -5 -15  -2   39.88   11.36
  20  -5  -2   31.00   11.25
 -20   5   2   20.89    7.95
  15 -20   2   32.42    5.44
  15 -20   2   34.74    6.21
  20  -5  -2   25.63    4.84
  15 -20   2   33.12    5.00
  15 -20   2   34.80    5.48
  15 -20   2   35.76    5.76
  15 -20  -1    6.04    2.44
  15 -20  -1    7.10    2.72
   5  15  -1    5.55    6.36
  15 -20  -1    3.97    2.54
   5  15  -1    4.25    2.43
  15 -20  -1   -1.47    5.48
  20  -5   1    2.04    3.74
 -20   5  -1    7.08    4.87
  -5 -15   1    3.12    3.99
  20  -5   1    6.18    2.57
  20  -5   1    6.73    2.73
  15 -20  -1    3.71    1.91
  20  -5   1    4.50    3.29
  15 -20  -1    5.18    2.39
  20  -5   1    7.23    2.72
  15 -20  -1    6.17    2.17
  15 -20  -1    2.68    1.80
  15 -20  -4    8.81    3.08
  15 -20  -4    8.31    3.08
  15 -20  -4    7.53    2.57
  20  -5   4   10.43    3.35
  15 -20  -7    0.26    1.30
  -5 -15   7    0.03    1.99
  15 -20  -7   -1.09    1.31
  16 -20   9   13.75    1.85
  16 -20   9   10.67    1.96
 -20   4   9    8.46    2.32
   4  16   6  152.84    9.83
  16 -20   6  139.57    9.92
  16 -20   6  121.54    8.27
  20  -4  -6  144.62   11.42
 -16  20  -3   30.85    8.55
  16 -20   3   28.31    5.06
  16 -20   3   26.39   10.31
  20  -4  -3   32.44   12.25
 -20   4   3   20.40    9.86
  20  -4  -3   27.13    4.88
  16 -20   3   26.78    4.94
  16 -20   3   26.42    4.95
  16 -20   3   28.60    5.03
  16 -20   0   42.98    5.77
  16 -20   0   44.34    5.60
   4  16   0   24.26   10.29
   4  16   0   37.96    4.97
  16 -20   0   34.49   12.05
  20  -4   0   28.95   11.31
 -20   4   0   27.89   10.34
  -4 -16   0   22.31    8.72
 -20   4   0   22.88    8.91
  16 -20   0   40.35    5.02
  16 -20   0   39.28    6.41
  20  -4   0   20.64    5.73
  16 -20   0   47.24    5.90
  16 -20   0   42.10    5.37
  16 -20   0   42.12    5.48
   4  16  -3    8.56    7.90
  16 -20  -3    9.08    3.46
  16 -20  -3   -4.87    7.12
 -20   4  -3   11.32    7.60
  20  -4   3    0.64    3.26
  16 -20  -3    6.47    2.53
  16 -20  -6    9.84    2.91
  16 -20  -6   12.33    3.30
  -4 -16   6   10.82    4.35
  20  -4   6   13.97    5.16
  -4 -16   6   16.93    4.31
  20  -4   6   18.13    3.69
  16 -20  -6   11.06    3.31
  16 -20  -9    7.45    1.69
   4  16  -9    8.41    1.74
  20  -4   9    6.00    1.31
  16 -20  -9    7.97    1.96
  16 -20  -9    7.94    1.61
  20  -3  -7    1.46    2.14
  17 -20   7   -0.61    1.49
  17 -20   7   -2.79    1.77
  20  -3  -4   66.16   17.86
  17 -20   4   82.62    8.13
  20  -3  -4   77.70    8.77
  17 -20   4   70.24    7.19
  17 -20   1  111.30    9.14
   3  17   1   91.57    7.63
  17 -20   1  100.08    8.27
  17 -20   1   96.84   19.30
  20  -3  -1   84.49   17.95
 -20   3   1   96.18   16.28
  20  -3  -1   93.69    8.14
 -20   3   1   59.97   14.70
  17 -20   1  110.17    8.51
  20  -3  -1   96.13    9.57
  17 -20   1  108.50    8.92
  17 -20   1  117.61    9.44
  17 -20  -2   34.61    5.22
   3  17  -2   26.37    4.57
  17 -20  -2   31.27    5.16
  17 -20  -2   30.21   11.16
 -20   3  -2   24.59    9.55
  20  -3   2   29.96   12.26
  20  -3   2   24.13    6.18
  17 -20  -2   34.61    5.09
  -3 -17   2   14.87    4.64
  17 -20  -5    4.61    2.90
  17 -20  -5    4.38    2.11
  -3 -17   5    6.42    4.76
  -3 -17   5    1.59    2.95
  20  -3   5    1.53    2.82
  17 -20  -5   -0.09    1.63
  -3 -17   5    3.60    2.80
  17 -20  -5    3.29    1.77
  17 -20  -8    0.72    1.33
  20  -3   8    0.00    1.25
  17 -20  -8    1.99    1.53
  -3 -17   8   -0.19    1.33
  17 -20  -8    0.67    1.12
  20  -2  -8   17.39    4.01
  18 -20   8   15.96    2.18
   2  18   8   18.50    3.86
  18 -20   8   20.71    3.35
   2  18   5  266.07   12.82
  20  -2  -5  263.94   16.26
  18 -20   2  130.68   22.70
  18 -20   2  134.63    9.96
   2  18   2  113.54    8.38
  18 -20   2  116.84    9.33
  20  -2  -2  110.36   20.73
 -20   2   2   92.22   19.13
  18 -20   2  129.72    9.61
  20  -2  -2  110.59   10.57
  18 -20   2  132.36   10.37
  -2 -18  -2   77.56    8.37
  18 -20   2  129.48    9.69
  18 -20   2  127.82   10.12
  18 -20  -1   29.97    4.91
  18 -20  -1   25.03    4.38
   2  18  -1   20.31    4.01
   2  18  -1   19.17   10.40
  18 -20  -1   28.19   10.72
 -20   2  -1   25.25   10.64
  20  -2   1   19.72    3.96
  -2 -18   1   22.13    4.46
  20  -2   1    8.90    2.78
  20  -2   1   17.18    5.46
  18 -20  -1   31.94    4.79
  18 -20  -4   29.29    5.14
  18 -20  -4   33.72    5.23
  -2 -18   4   26.99    6.58
  -2 -18   4   27.16    5.86
  20  -2   4   31.52    7.57
  18 -20  -4   25.28    4.96
  18 -20  -4   31.28    5.06
  20  -2   4   24.94    4.83
  18 -20  -7   18.87    3.61
  18 -20  -7   20.78    3.54
  -2 -18   7   15.83    3.66
  18 -20  -7   14.59    3.05
  19 -20   9    2.80    1.08
 -20   1   9    0.00    0.98
   1  19   9   -0.24    0.97
  20  -1  -6    1.31    2.43
  19 -20   6   -0.79    1.20
  -1 -19  -6   -0.09    1.79
   1  19   3  215.20   11.56
  19 -20   3  224.65   30.25
  20  -1  -3  175.19   26.12
  19 -20   3  219.35   13.02
  20  -1  -3  219.40   15.50
  19 -20   3  208.90   13.19
  -1 -19  -3  184.76   12.49
  19 -20   3  185.69   11.17
  19 -20   3  205.77   12.33
  19 -20   0    3.39    1.72
   1  19   0    3.95    5.98
   1  19   0    0.68    1.83
  19 -20   0   -1.20    1.96
  19 -20   0    0.97    4.71
 -20   1   0    7.32    6.32
  20  -1   0    3.04    2.51
  -1 -19   0   -2.70    2.48
  19 -20   0    1.88    1.35
  19 -20   0    3.48    1.87
  19 -20  -3    2.52    1.90
  19 -20  -3    2.56    1.85
  19 -20  -3    2.50    1.85
  20  -1   3    7.12    4.75
  19 -20  -3    0.15    1.51
  19 -20  -3    2.02    1.40
  -1 -19   3    2.90    2.53
  19 -20  -6   37.66    5.30
  -1 -19   6   38.91    6.47
  -1 -19   6   39.80    5.85
  20  -1   6   37.60    7.56
  19 -20  -6   41.81    5.63
  19 -20  -6   36.61    4.97
   1  19  -9    4.91    1.36
   0 -20  -7   54.95    6.82
  20 -20   7   59.43    5.52
  20   0  -7   40.55    6.94
  20 -20   7   58.56    5.93
   0  20   4   48.41    5.72
  20   0  -4   27.10    5.88
  20 -20   4   32.74    5.08
  20 -20   4   32.73    5.34
  20 -20   4   33.17    5.01
  20 -20   1   10.05    6.41
 -20   0   1    5.41    6.08
  20 -20   1   11.16    3.13
   0 -20  -1    6.23    7.00
  20 -20   1   13.35    3.33
  20 -20   1   10.27    3.14
   0 -20  -1   11.26    3.74
  20 -20  -2   31.17    4.99
   0  20  -2   46.21   14.91
   0  20  -2   28.43    4.63
  20 -20  -2   33.18   12.86
  20   0   2   21.69    6.45
   0 -20   2   25.17    5.03
  20 -20  -2   33.52    5.09
  20 -20  -2   30.96    5.22
  20 -20  -2   33.68    5.27
  20 -20  -5   15.14    3.31
  20 -20  -5   13.81    3.20
  20 -20  -5   10.29    2.97
  20 -20  -5   12.06    3.64
   0 -20   5   16.39    4.65
  20   0   5   12.90    5.32
   0 -20   5   18.90    4.32
  20 -20  -8   18.12    2.57
   0 -20   8   18.46    2.92
  20 -20  -8   25.77    3.18
  20 -20  -8   20.87    2.85
  21 -20  -7   14.08    2.76
  20   1   7   16.97    4.49
   1 -21   7   21.71    3.98
  21 -20  -7   25.10    3.62
  21 -20  -7   15.58    2.89
  21 -20  -4   39.79    5.35
  21 -20  -4   36.14    5.41
  -1  21  -4   36.04    5.29
  20   1   4   36.77    8.22
   1 -21   4   37.99    6.16
  21 -20  -4   35.53    5.38
  21 -20  -4   35.79    5.24
  20   1   4   26.52    4.81
  21 -20  -4   36.24    5.09
  21 -20  -4   39.68    5.56
  21 -20  -1   37.85    5.45
   1 -21   1   32.90   14.16
  -1  21  -1   30.61   12.72
  21 -20  -1   40.47    5.64
  21 -20  -1   35.28   11.90
  21 -20  -1   37.02    4.62
  21 -20  -1   37.48    6.03
   1 -21   1   32.17    5.72
  20   1   1   30.17    7.95
  21 -20  -1   36.37    5.60
   1 -21   1   27.70    5.48
  21 -20  -1   35.88    5.05
  21 -20  -1   37.34    5.58
  -1  21   2    0.43    1.90
  21 -20   2    1.46    1.23
  21 -20   2    3.22    1.96
  21 -20   2    3.70    2.10
  20   1  -2    3.33    3.26
  21 -20   2    0.55    1.58
  21 -20   2   -1.70    1.56
   1 -21  -2    0.56    1.84
  -1  21   5    1.36    1.60
  20   1  -5    1.62    3.04
  21 -20   5    1.12    1.68
  21 -20   5    4.37    2.98
   1 -21  -8   22.68    3.43
 -20  -1   8   29.47    4.10
  21 -20   8   24.17    3.01
  21 -19  -8    1.31    1.00
  21 -19  -8    1.60    1.39
  19   2   8    1.42    1.54
   2 -21   8   -0.39    1.05
  21 -19  -8   -0.42    0.97
  21 -19  -5    5.22    2.15
  21 -19  -5    3.49    1.90
  21 -19  -5    2.51    1.57
  19   2   5    4.35    3.19
   2 -21   5    7.45    3.19
  21 -19  -5    5.15    2.27
   2 -21   5    1.58    2.42
  21 -19  -2   -1.03    1.48
  -2  21  -2   -6.83    6.05
  -2  21  -2    1.15    1.83
  21 -19  -2    0.92    1.59
   2 -21   2   15.55   10.46
  21 -19  -2    0.54    1.66
  21 -19  -2  -11.97    8.40
  21 -19  -2    2.07    1.73
   2 -21   2   -1.58    2.15
  21 -19  -2   -1.08    1.24
  21 -19  -2   -0.52    1.58
   2 -21   2   20.21    4.80
  21 -19   1  108.18    9.09
   2 -21  -1   79.08   17.45
  21 -19   1  118.08   21.65
  -2  21   1   97.33    7.45
  21 -19   1   99.36    9.17
  -2  21   1  103.36   20.78
 -19  -2   1  101.51   19.86
  21 -19   1   93.05    7.93
  21 -19   1  106.73    8.95
  21 -19   1  110.70    9.33
   2 -21  -1   89.72    9.24
  21 -19   1   98.64    8.50
  19   2  -4   18.54    5.15
  21 -19   4   14.95    3.87
  21 -19   4   20.66    4.16
  21 -19   4   18.47    4.11
  21 -19   4   19.68    3.96
  21 -19   4   19.75    3.98
   2 -21  -7    9.54    2.80
   2 -21  -7    7.88    2.09
  21 -19   7   13.67    2.96
  21 -18  -6   40.58    5.30
   3 -21   6   51.06    6.99
   3 -21   6   41.00    5.81
  21 -18  -6   41.64    5.32
  18   3   6   44.94    8.66
  21 -18  -6   41.39    5.45
  21 -18  -3  333.32   16.22
   3 -21   3  317.31   37.87
  18   3   3  274.64   12.25
  -3  21  -3  318.50   14.30
  -3  21  -3  375.94   39.47
  21 -18  -3  321.66   15.26
  21 -18  -3  321.28   34.03
   3 -21   3  325.29   17.26
  21 -18  -3  304.80   14.13
  21 -18  -3  310.20   15.65
  21 -18  -3  330.20   16.27
  21 -18  -3  356.52   16.49
  21 -18   0  459.24   18.61
   3 -21   0  424.00   41.67
  -3  21   0  470.98   15.96
  21 -18   0  454.39   43.56
  -3  21   0  519.57   46.27
  21 -18   0  447.05   18.21
 -18  -3   0  403.58   37.72
  21 -18   0  430.33   16.60
   3 -21   0  410.51   18.22
  21 -18   0  454.04   18.57
   3 -21   0  503.83   21.02
  21 -18   0  444.94   18.71
  21 -18   0  435.04   17.07
  21 -18   3  183.86   11.74
  18   3  -3  187.76   15.85
  21 -18   3  187.23   12.12
  21 -18   3  193.99   11.75
  21 -18   3  208.99   12.54
   3 -21  -3  154.75   11.41
   3 -21  -6   -0.61    2.01
  18   3  -6   -5.64    3.60
  21 -17  -7   10.61    2.54
   4 -21   7   15.17    4.68
  21 -17  -7   12.72    2.92
   4 -21   7   11.46    3.26
  17   4   7   12.08    4.15
  21 -17  -7   10.74    2.73
  17   4   4   37.03    4.95
  21 -17  -4   39.99    5.45
  21 -17  -4   43.15    6.17
   4 -21   4   39.33    6.48
   4 -21   4   43.50    6.49
  21 -17  -4   36.43    5.31
   4 -21   4   39.53    5.69
  21 -17  -4   35.74    5.22
  -4  21  -1   72.21   16.52
   4 -21   1   59.75   16.08
  21 -17  -1   62.53    6.98
  17   4   1   57.66    5.61
  -4  21  -1   62.41    5.91
  21 -17  -1   57.80    6.68
  21 -17  -1   68.95   17.05
  21 -17  -1   65.16   14.79
 -17  -4  -1   58.55   15.86
  21 -17  -1   62.94    6.51
   4 -21   1   49.95    6.70
  21 -17  -1   62.15    7.05
  21 -17  -1   67.72    7.43
   4 -21   1   65.78    7.60
 -17  -4   2  158.03   23.79
  21 -17   2  187.27   26.09
 -17  -4   2  105.32   20.39
   4 -21  -2  115.91   19.76
  21 -17   2  168.68   25.68
   4 -21  -2  126.97   11.77
  21 -17   2  133.02    9.91
  21 -17   2  161.24   11.16
   4 -21  -2  113.03   10.33
  21 -17   2  153.75   10.51
  21 -17   2  152.35   10.28
   4 -21  -5   11.95    4.26
  21 -17   5   13.19    3.46
   4 -21  -8    0.36    1.20
  21 -17   8    0.33    0.84
  21 -17   8   -2.69    1.54
 -17  -4   8    1.82    2.07
  21 -17   8   -2.36    1.30
  21 -16  -8    0.89    1.05
  21 -16  -8    1.50    1.45
  16   5   8    1.54    1.76
   5 -21   8   -0.02    1.56
   5 -21   8   -0.74    1.27
  21 -16  -5   31.38    4.92
  16   5   5   29.02    4.22
   5 -21   5   38.30    5.91
  21 -16  -5   34.57    5.34
  21 -16  -5   35.24    5.42
  21 -16  -2   46.87   14.87
 -16  -5  -2   38.87   12.63
  21 -16  -2   47.42   13.38
  -5  21  -2   35.57   12.25
  21 -16  -2   35.04    5.14
   5 -21   2   28.64   11.13
  21 -16  -2   39.83    5.67
  -5  21  -2   39.73    5.01
  16   5   2   34.42    4.51
  21 -16  -2   34.29    5.40
   5 -21   2   39.70    5.95
  21 -16  -2   31.78    5.33
  21 -16  -2   39.52    5.61
 -16  -5   1  347.12   35.06
  21 -16   1  336.30   15.09
  21 -16   1  329.02   15.76
   5 -21  -1  279.81   16.34
   5 -21  -1  316.32   34.26
  21 -16   1  339.45   16.33
  16   5  -1  284.91   11.73
  -5  21   1  355.67   37.27
  21 -16   1  347.09   16.39
  21 -16   1  330.08   14.67
   5 -21  -1  356.95   17.21
  21 -16   1  345.76   15.98
  21 -16   1  314.66   14.47
   5 -21  -4   47.45    7.43
  16   5  -4   45.55    8.32
  21 -16   4   44.72    5.96
   5 -21  -7    5.41    2.49
  21 -16   7    3.28    1.62
   5 -21  -7    6.18    2.31
  21 -15  -9    1.15    1.02
  21 -15  -9    1.25    0.89
  21 -15  -6    1.71    1.63
   6 -21   6    5.73    3.25
  21 -15  -6    8.28    3.15
   6 -21   6    2.01    1.83
   6 -21   6    7.12    3.11
  21 -15  -6    2.36    1.92
   6 -21   3  106.23   20.73
  21 -15  -3   93.26    8.73
  21 -15  -3   79.27    8.13
  15   6   3  100.26    7.93
  -6  21  -3  126.93   22.44
  21 -15  -3   99.19   21.29
 -15  -6  -3   99.00   20.56
  21 -15  -3   94.62   18.97
   6 -21   3  100.62    8.95
   6 -21   3  106.40    9.69
  21 -15  -3   96.39    8.02
  21 -15  -3   92.40    8.90
   6 -21   3  106.70    9.27
  21 -15  -3   89.42    8.18
  21 -15  -3  101.89    9.09
  -6  21   0  829.53   54.60
  21 -15   0  791.57   24.30
   6 -21   0  800.88   55.61
  15   6   0  705.09   19.29
  21 -15   0  751.64   23.48
 -15  -6   0  795.30   52.45
  21 -15   0  820.48   23.48
   6 -21   0  757.80   24.68
   6 -21   0  882.29   26.67
  21 -15   0  779.18   24.38
  21 -15   0  768.03   23.94
  15   6  -3   11.57    3.30
  21 -15   3    8.07    2.70
  21 -15   3    6.18    2.39
   6 -21  -3   13.01    3.88
  21 -15   3   15.09    4.51
   6 -21  -6    5.21    2.84
   6 -21  -6   10.86    3.37
  21 -15   9    4.07    1.20
  21 -14  -7   43.96    4.82
  14   7   7   56.96    9.25
   7 -21   7   63.27    6.48
  21 -14  -7   59.81    6.05
  21 -14  -7   52.55    5.96
  14   7   4  124.84    9.06
  -7  21  -4  144.57   24.46
  21 -14  -4  123.94    9.90
   7 -21   4  112.20   20.08
   7 -21   4  141.20   14.74
   7 -21   4  132.77    9.88
  21 -14  -4  132.21    9.96
   7 -21   4  144.08   11.28
  21 -14  -4  144.15   10.10
  21 -14  -4  131.51   10.47
  21 -14  -4  112.18    8.95
  -7  21  -1  139.74   22.30
  21 -14  -1  133.28    9.93
  21 -14  -1  138.47   10.12
  14   7   1  131.53    8.67
   7 -21   1  132.87   22.70
  21 -14  -1  136.86   22.51
  21 -14  -1  153.84   25.60
 -14  -7  -1  132.27   22.05
  21 -14  -1  132.86    9.80
   7 -21   1  115.34    9.83
  21 -14  -1  123.47    9.90
   7 -21   1  144.81   10.72
   7 -21   1  115.38    8.49
  21 -14  -1  117.59    9.58
 -14  -7   2    5.29    7.61
  14   7  -2   17.56    3.58
   7 -21  -2   15.30    4.34
   7 -21  -2    8.63    6.66
  21 -14   2   13.65    3.41
  21 -14   2   12.50    3.36
  21 -14   2   13.63    3.11
  21 -14   2   12.86    3.52
   7 -21  -2   13.05    3.54
  14   7  -5    8.24    2.64
  21 -14   5    9.15    3.00
   7 -21  -8   -0.19    1.30
  21 -14   8    0.74    0.99
  -7  21   8    2.44    1.96
 -14  -7   8    3.99    2.52
  21 -13  -8    1.11    1.39
  13   8   8   -0.67    1.68
  21 -13  -8   -1.59    1.54
  21 -13  -5   18.17    3.92
  13   8   5   22.86    4.11
  21 -13  -5   28.20    4.67
   8 -21   5   25.02    4.31
   8 -21   5   14.94    3.72
  21 -13  -5   20.33    4.21
   8 -21   2   40.06   12.16
  21 -13  -2   36.69    5.36
  21 -13  -2   40.49    5.66
  13   8   2   42.54    5.31
  -8  21  -2   36.88   11.91
  21 -13  -2   41.11   14.13
 -13  -8  -2   45.33   12.89
  21 -13  -2   42.57   13.09
   8 -21   2   38.07    5.18
  21 -13  -2   42.96    5.96
  21 -13  -2   32.25    5.07
   8 -21   2   33.81    4.94
  -8  21   1   39.22   11.93
  13   8  -1   27.14    4.20
   8 -21  -1   28.19    4.89
  21 -13   1   33.86    4.99
 -13  -8   1   23.76    9.46
   8 -21  -1   26.88    4.77
  21 -13   1   27.18    4.67
   8 -21  -1   32.65    5.05
   8 -21  -4   74.81    8.87
  13   8  -4   68.97    6.73
   8 -21  -4   63.43    7.13
 -13  -8   7   11.25    3.91
  -8  21   7    6.32    3.16
  21 -12  -9    6.22    2.00
  12   9   9    4.07    1.52
   9 -21   9    7.41    1.61
  21 -12  -9    7.78    1.72
  21 -12  -6    0.75    1.26
  12   9   6    0.53    1.79
  21 -12  -6   -0.12    1.51
  21 -12  -6    3.42    2.32
   9 -21   6    0.80    1.81
  21 -12  -6   -2.13    2.26
   9 -21   6    1.56    1.57
  12   9   6    1.02    1.63
  21 -12  -3  132.66    9.95
   9 -21   3  147.55   23.64
  -9  21  -3  164.64   25.10
  12   9   3  155.21   10.11
 -12  -9  -3  178.29   25.60
  21 -12  -3  133.47   24.01
   9 -21   3  173.95   11.92
   9 -21   3  126.14    8.87
  21 -12  -3  161.02   11.59
  21 -12  -3  137.38    9.66
   9 -21   3  123.18    9.86
  21 -12  -3  126.77    9.89
   9 -21   3  151.45   10.26
  21 -12  -3  149.89   10.86
  21 -12   0   58.04    6.83
   9 -21   0   56.59    6.57
  -9  21   0   65.62   15.18
   9 -21   0   65.19   14.93
  21 -12   0   68.09   17.09
  21 -12   0   64.04   15.66
 -12  -9   0   67.58   14.96
  21 -12   0   72.13    7.10
   9 -21   0   59.73    7.10
   9 -21   0   56.34    6.39
  21 -12   0   59.28    6.76
   9 -21   0   67.41    7.16
  21 -12   0   58.67    6.75
   9 -21   0   57.52    6.55
  12   9  -3  213.33   11.51
   9 -21  -3  229.23   14.93
  21 -12   3  206.46   16.13
   9 -21  -3  212.25   13.11
   9 -21  -3  196.25   12.65
  21 -12   3  217.19   13.22
  21 -12   3  207.88   12.69
   9 -21  -6    4.52    2.42
   9 -21  -6   -1.90    2.29
   9 -21  -6    1.46    2.24
  21 -12   9    4.77    1.03
 -12  -9   9    7.91    2.15
  21 -12   9    6.28    1.46
  10 -21   7   42.58    4.66
  21 -11  -7   72.00    7.13
  10 -21   7   55.33    6.06
  21 -11  -7   65.31    6.56
  11  10   7   61.93    7.07
 -10  21  -4  316.83   36.22
  10 -21   4  337.95   35.69
  21 -11  -4  344.00   15.56
  11  10   4  349.69   15.59
  21 -11  -4  361.02   17.30
  21 -11  -4  361.99   16.19
  10 -21   4  318.72   16.11
  21 -11  -4  331.27   16.24
  21 -11  -4  322.66   15.51
 -10  21  -1  440.17   38.23
  10 -21   1  454.47   40.22
  21 -11  -1  440.31   17.73
  21 -11  -1  448.15   40.87
  21 -11  -1  483.97   46.78
 -11 -10  -1  439.31   37.85
  21 -11  -1  425.82   17.80
  21 -11  -1  449.43   19.10
  10 -21   1  491.44   19.77
  21 -11  -1  364.56   17.03
  10 -21   1  455.84   18.22
  10 -21   1  559.28   19.71
  11  10  -2   14.41    3.45
 -10  21   2   10.98    3.67
  10 -21  -2   14.07    3.83
 -11 -10   2   19.46    8.23
  21 -11   2    8.22    2.81
 -11 -10   2    5.63    5.54
  21 -11   2   10.13    3.93
  10 -21  -2    7.28    2.56
  10 -21  -2   14.39    3.94
  21 -11   2   14.79    3.62
  10 -21  -2   11.03    3.03
  21 -11   2    8.02    2.95
  10 -21  -5   18.38    4.53
  10 -21  -5   17.63    4.09
  21 -11   5   18.90    4.13
  11  10  -8    0.91    1.25
  10 -21  -8   -0.40    1.30
  21 -11   8    3.01    1.59
 -10  21   8    1.81    1.71
  11 -21   8   38.24    4.34
  21 -10  -8   35.50    4.81
 -21  10   8   35.77    6.09
  10  11   8   32.52    5.65
  11 -21   8   25.42    3.56
  10  11   8   35.24    4.81
  10  11   5  317.30   15.08
  11 -21   5  279.21   14.71
  11 -21   5  290.87   13.85
  21 -10  -5  283.18   15.02
  21 -10  -5  303.27   15.31
  21 -10  -5  262.95   14.59
  11 -21   5  263.06   14.83
  10  11   2    4.08    2.66
  21 -10  -2   -0.43    1.68
 -11  21  -2   -0.33    4.56
  21 -10  -2    0.04    1.30
 -10 -11  -2    4.47    5.53
  21 -10  -2   -7.00    6.45
 -21  10   2    0.57    3.76
  21 -10  -2   -1.70    2.68
  21 -10  -2    0.71    2.55
  11 -21   2    2.19    2.02
  11 -21   2   -0.52    1.71
  21 -10  -2    0.30    2.18
  11 -21  -1   62.49    7.17
 -11  21   1   53.28   12.67
  10  11  -1   58.71    6.22
  21 -10   1   56.26   15.18
  21 -10   1   58.25    6.55
 -10 -11   1   55.76   13.69
  21 -10   1   56.99    8.62
  11 -21  -1   56.02    6.39
  21 -10   1   48.48    6.32
  21 -10   1   45.67    6.01
  11 -21  -1   64.02    6.89
  11 -21  -1   48.77    6.25
  11 -21  -1   59.56    6.48
  11 -21  -4   14.21    3.93
  21 -10   4   10.21    4.72
  11 -21  -4   19.06    4.49
 -10 -11   4    8.74    3.75
 -11  21   7    6.99    3.24
  21  -9  -9    1.89    1.49
   9  12   9    4.21    1.51
   9  12   6   15.87    3.66
  21  -9  -6   11.24    3.41
  21  -9  -6   12.30    4.19
  21  -9  -6   16.49    3.56
  12 -21   6   10.70    2.77
  12 -21   6   10.55    3.48
  21  -9  -6   12.66    3.17
  12 -21   6    8.37    2.45
   9  12   3    0.58    1.91
 -12  21  -3   -1.92    5.81
  -9 -12  -3    3.63    4.86
  21  -9  -3   -0.67    3.96
 -21   9   3    8.43    4.14
  21  -9  -3    1.39    1.91
  12 -21   3    1.29    1.59
  12 -21   3    1.93    2.11
  21  -9  -3    1.24    1.58
  21  -9  -3    1.40    1.71
   9  12   0   11.70    2.97
 -12  21   0   11.93    6.95
  21  -9   0   10.46    5.89
  21  -9   0   10.83    8.24
  -9 -12   0   18.37    9.29
  21  -9   0   13.83    3.32
  21  -9   0    9.17    4.23
  21  -9   0   12.28    3.81
  12 -21   0   14.71    3.88
  12 -21   0   16.14    3.47
  12 -21   0   14.82    3.45
  12 -21   0   18.74    4.12
  21  -9   0   12.66    3.56
  12 -21   0   16.69    3.64
  12 -21  -3    2.00    1.53
  12 -21  -3    5.09    6.01
  12 -21  -3   -7.71   10.54
  -9 -12   3   -0.65    7.39
  12 -21  -3    2.70    2.10
  12 -21  -3    2.64    2.31
  -9 -12   3   -0.32    2.25
  12 -21  -6    7.19    2.70
  21  -9   6    4.82    2.76
  -9 -12   6    6.70    3.45
  12 -21  -6    6.17    2.36
  21  -9   6    7.96    2.79
   9  12  -9   10.99    1.57
  12 -21  -9    8.54    1.83
  21  -9   9    6.95    1.35
  12 -21  -9    6.92    1.85
  21  -8  -7    6.04    2.83
  13 -21   7    8.49    2.59
  21  -8  -7    5.39    2.30
   8  13   7    8.58    3.46
   8  13   4   73.04    7.25
 -13  21  -4   57.21   14.15
  13 -21   4   79.33    7.78
  13 -21   4   74.22    7.86
  13 -21   4   63.04    6.05
  21  -8  -4   74.91    7.97
  13 -21   4   65.80    7.79
  13 -21   4   68.29    8.01
 -13  21  -1   93.56   17.48
  13 -21   1   81.13    7.71
   8  13   1   81.91    7.37
  21  -8  -1   64.06    6.75
  21  -8  -1   95.38   19.34
  21  -8  -1   75.25   18.27
  -8 -13  -1   85.23   16.44
  21  -8  -1   74.61    7.90
 -21   8   1   63.27   12.85
  13 -21   1   82.08    8.84
  13 -21   1   79.85    7.82
  21  -8  -1   83.95    8.58
  13 -21   1   77.46    8.25
  21  -8  -1   64.00    7.49
  13 -21   1   97.87    8.77
  13 -21   1   91.94    8.12
  13 -21   1   81.53    8.25
  13 -21  -2   46.82    5.98
   8  13  -2   46.52    5.69
  13 -21  -2   35.01   11.22
  21  -8   2   40.17    5.66
  21  -8   2   35.13    7.21
  13 -21  -2   53.25    6.36
  13 -21  -2   46.26    6.63
  13 -21  -2   46.75    5.80
  13 -21  -2   48.63    6.57
  21  -8   2   38.85    5.79
  13 -21  -2   48.56    6.05
  13 -21  -5    8.06    3.09
  13 -21  -5    5.34    2.44
  21  -8   5    5.73    2.05
  13 -21  -5   12.52    3.33
  13 -21  -5    8.04    3.23
  21  -8   5    9.93    3.11
  13 -21  -8    5.20    2.08
  -8 -13   8    3.36    2.87
  13 -21  -8    8.75    2.43
  13 -21  -8    4.20    1.47
  -8 -13   8    6.35    2.32
  21  -7  -8   27.19    4.55
 -21   7   8   31.53    5.30
  14 -21   8   31.33    3.47
  14 -21   8   23.89    3.52
  21  -7  -8   26.62    3.39
   7  14   5  240.03   13.13
  14 -21   5  189.34   11.32
  14 -21   5  210.46   12.80
  14 -21   5  198.24   10.78
  21  -7  -5  223.31   13.80
  14 -21   5  196.44   12.18
 -14  21  -2  131.38   20.61
  14 -21   2  113.54    9.13
   7  14   2  116.72    8.98
  -7 -14  -2  121.72   19.70
  21  -7  -2  125.84   22.59
 -21   7   2   75.24   15.52
  14 -21   2  124.71    9.55
  21  -7  -2  109.87    9.10
  14 -21   2  133.43   10.50
  21  -7  -2   93.12    8.84
  14 -21   2  133.02   10.21
  14 -21   2  117.19    8.87
  -7 -14  -2   80.85    8.63
   7  14  -1    8.86    2.48
  14 -21  -1    7.93    3.00
   7  14  -1    9.07    6.46
  14 -21  -1   10.23    2.52
  14 -21  -1   11.62    7.08
  -7 -14   1    5.86    5.92
  21  -7   1    9.25    2.87
  21  -7   1    6.25    3.82
  14 -21  -1    7.61    2.64
  14 -21  -1    8.30    3.01
  14 -21  -4    9.10    3.48
  14 -21  -4    7.55    2.96
  21  -7   4   12.52    4.86
  14 -21  -4   12.16    3.66
  14 -21  -4    8.08    2.89
  21  -7   4   11.81    3.37
  14 -21  -7   52.68    5.44
  14 -21  -7   52.40    6.09
  -7 -14   7   58.20    8.10
  21  -7   7   48.10    4.53
  14 -21  -7   52.18    5.49
  21  -6  -9    2.97    1.78
  15 -21   9    5.28    1.26
   6  15   6   22.84    4.10
  15 -21   6   27.57    5.21
  21  -6  -6   17.91    4.14
  15 -21   6   20.35    3.35
  21  -6  -6   18.91    3.54
 -15  21  -3    8.52    5.61
  21  -6  -3   15.69    8.21
 -21   6   3   11.51    7.36
  21  -6  -3   14.80    3.95
  15 -21   3   16.74    4.33
  15 -21   3   17.39    4.40
  15 -21   3   21.18    4.24
  15 -21   3   17.17    4.04
  15 -21   3   20.28    4.68
  15 -21   0   17.02    4.12
   6  15   0   15.07    3.71
  15 -21   0   16.73    3.90
  15 -21   0   14.97    3.36
  15 -21   0    9.64    7.28
  21  -6   0    8.25    5.28
  -6 -15   0   -0.98    5.65
  21  -6   0   10.00    2.81
 -21   6   0   21.25    8.93
  21  -6   0    8.31    3.04
  15 -21   0   13.94    3.21
  15 -21   0   12.77    3.28
  15 -21   0   17.05    3.75
  15 -21   0   13.28    3.31
   6  15  -3   26.44    4.65
  15 -21  -3   34.82    5.51
  15 -21  -3   22.88    4.48
  15 -21  -3   35.22   11.92
  15 -21  -3   32.93    5.20
  21  -6   3   22.79    6.37
  15 -21  -3   25.63    4.47
  15 -21  -3   27.22    4.63
  15 -21  -3   24.82    5.13
  15 -21  -6   36.10    5.58
  -6 -15   6   43.65    7.72
  15 -21  -6   37.23    5.12
  21  -6   6   40.87    5.46
  15 -21  -9   22.15    2.63
   6  15  -9   25.37    2.50
  21  -6   9   11.58    1.38
  -6 -15   9   15.81    2.44
  15 -21  -9   22.13    2.66
  21  -5  -7   12.53    3.74
  21  -5  -7   19.24    3.57
  16 -21   7   13.27    2.67
  16 -21   7   18.88    3.62
  16 -21   4    9.27    3.05
  16 -21   4    3.48    2.12
  21  -5  -4   13.23    4.55
  16 -21   4    8.58    3.01
  16 -21   4    8.47    3.11
  16 -21   4    9.96    3.22
  16 -21   1   89.72    7.92
   5  16   1   88.09    7.66
  16 -21   1  103.97    8.82
  16 -21   1   69.38   16.60
  21  -5  -1   76.67   17.72
  -5 -16  -1   64.62   15.05
  21  -5  -1   81.98    7.89
  16 -21   1   94.63    9.73
  16 -21   1   93.14    8.02
  21  -5  -1   76.88    8.20
  16 -21   1   94.51    8.50
  16 -21   1   98.84    8.18
  16 -21   1   98.93    9.03
  16 -21   1  102.72    8.90
  16 -21  -2    8.31    6.62
 -21   5  -2   12.53    6.50
  21  -5   2   -4.72    7.54
   5  16  -2   11.30    3.23
   5  16  -2    2.66    5.60
  16 -21  -2    8.94    3.01
  16 -21  -2    9.62    2.86
  -5 -16   2    7.29    2.52
  16 -21  -2   13.91    3.37
  21  -5   5   -1.09    2.69
  21  -5   5    1.99    1.83
  16 -21  -5    0.65    1.68
  16 -21  -8   97.17    6.87
  -5 -16   8   90.82    8.27
  -5 -16   8  108.64    7.96
  -4 -17  -8    1.10    1.69
  21  -4  -8    1.20    2.16
  17 -21   8    2.30    1.34
   4  17   5   29.90    4.80
  21  -4  -5   24.04    5.12
  17 -21   5   22.97    4.32
  17 -21   5   21.93    3.71
  17 -21   2   75.77    7.50
   4  17   2   76.48    7.43
  17 -21   2   64.29   16.18
  21  -4  -2   71.10   16.83
 -21   4   2   53.85   14.74
  17 -21   2   88.04    9.55
  17 -21   2   74.34    7.41
  21  -4  -2   74.56    8.77
  17 -21   2   84.61    8.10
  17 -21   2   83.32    8.37
  -4 -17  -2   43.79    6.36
  17 -21   2   78.60    7.83
   4  17  -1   91.12    8.13
  17 -21  -1  104.92    8.72
   4  17  -1   76.66   18.81
  17 -21  -1  117.99    9.56
  17 -21  -1  100.70   20.35
  21  -4   1   80.07    7.79
 -21   4  -1   83.98   17.01
  21  -4   1   82.98   11.00
  21  -4   1   58.88    7.05
  -4 -17   1   74.98    8.08
  17 -21  -1  106.22    9.07
  17 -21  -4   23.81    4.68
  17 -21  -4   20.44    4.37
  21  -4   4   19.43    4.28
  -4 -17   4   28.71    5.65
  17 -21  -7    8.75    2.70
  17 -21  -7    9.88    2.57
  17 -21  -7    8.72    2.39
  18 -21   6   87.22    7.61
  21  -3  -6   83.17    8.77
  18 -21   6   85.97    8.06
   3  18   3    2.52    2.38
  18 -21   3   -7.73    6.57
  21  -3  -3   -6.08    5.39
  21  -3  -3    4.08    2.80
  18 -21   3   -0.93    1.65
  18 -21   3    0.04    1.41
  18 -21   3    2.76    1.90
   3  18   0   -0.12    1.98
  18 -21   0   -2.04    2.26
   3  18   0    4.45    4.68
  18 -21   0    0.25    4.39
 -21   3   0   -3.11    5.57
  21  -3   0    0.99    1.65
 -21   3   0    0.67    4.76
  18 -21   0    1.02    1.51
  21  -3   0    1.63    2.38
  18 -21   0    1.95    1.84
  18 -21   0    0.79    1.63
  18 -21  -3   37.53    5.52
  18 -21  -3   31.95    5.15
   3  18  -3   35.77   12.22
  18 -21  -3   42.68   14.81
  21  -3   3   27.51    6.99
  18 -21  -3   35.03    5.30
  18 -21  -3   34.69    5.12
  -3 -18   3   29.42    5.73
  18 -21  -6   28.35    3.94
  18 -21  -6   25.90    4.51
  21  -3   6   20.88    5.88
  18 -21  -6   29.42    4.76
  -3 -18   6   26.86    5.00
  21  -3   6   25.50    4.15
  18 -21  -6   26.48    4.32
  21  -2  -7   30.72    5.80
  19 -21   7   36.55    4.30
  19 -21   7   36.83    4.68
   2  19   4   64.91    6.55
  21  -2  -4   66.27    8.50
  19 -21   4   63.90    7.31
  19 -21   4   63.23    6.79
  19 -21   1   74.48    7.52
  -2 -19  -1   42.22   13.54
  19 -21   1   68.07    7.08
  19 -21   1   71.61   17.34
  21  -2  -1   57.63   15.87
  21  -2  -1   66.96    6.92
 -21   2   1   47.65   11.11
  21  -2  -1   58.16    8.28
  19 -21   1   68.57    6.86
  21  -2  -1   44.49    6.68
  19 -21   1   69.81    7.52
  -2 -19  -1   52.43    7.25
  19 -21   1   65.19    7.16
  19 -21   1   70.87    7.32
   2  19  -2  100.25   21.10
  19 -21  -2  116.75    9.62
  19 -21  -2  147.73   25.59
  19 -21  -2  122.68    9.72
   2  19  -2  114.96    9.04
  21  -2   2  105.43   12.89
  -2 -19   2   90.94    9.43
  19 -21  -2  117.94    9.65
  19 -21  -2  118.33    9.22
  19 -21  -5    4.52    1.97
  19 -21  -5    3.81    2.12
  19 -21  -5    2.93    1.99
  21  -2   5    3.12    1.78
  19 -21  -8   21.40    2.91
   2  19  -8   28.42    3.19
  -2 -19   8   22.73    3.30
  19 -21  -8   29.35    3.28
  19 -21  -8   22.18    2.74
  -1 -20  -8    5.13    1.94
  20 -21   8    4.16    1.37
  -1 -20  -5    4.62    2.86
   1  20   5    4.20    2.51
  21  -1  -5    1.71    2.91
  20 -21   5    1.86    1.84
  20 -21   5    3.19    1.93
  20 -21   5    1.98    1.60
  20 -21   2  177.48   11.50
   1  20   2  163.71    9.99
  20 -21   2  201.96   28.97
  21  -1  -2  160.57   10.39
  20 -21   2  175.02   11.17
  20 -21   2  176.12   11.27
  20 -21   2  179.15   11.80
  20 -21   2  178.00   11.79
  20 -21  -1   69.59    7.31
   1  20  -1   44.85   15.99
  20 -21  -1   92.94    8.48
  20 -21  -1   75.90   18.57
  21  -1   1   39.28    5.56
  21  -1   1   48.14    9.44
  20 -21  -1   66.76    7.31
  20 -21  -1   62.82    7.30
  20 -21  -1   69.72    6.99
  20 -21  -4    1.23    1.50
  20 -21  -4   -0.74    1.73
  20 -21  -4    0.88    1.58
  21  -1   4    2.35    3.55
  -1 -20   4    2.61    2.28
  20 -21  -4    0.95    1.58
  20 -21  -4    0.82    1.55
  21  -1   4   -0.15    1.64
  20 -21  -7   42.79    4.78
   1  20  -7   49.84    4.99
  -1 -20   7   47.84    5.49
  21  -1   7   36.29    3.80
  20 -21  -7   55.38    5.13
  20 -21  -7   40.57    4.44
   0 -21  -6    2.12    2.19
  21 -21   6    1.29    1.30
  21 -21   6    3.87    1.94
   0  21   3   10.72    2.80
  21   0  -3   11.09    2.81
  21 -21   3   13.20    3.36
  21 -21   3    9.59    3.11
   0 -21  -3    8.05    3.16
  21 -21   0   30.53    4.98
  21 -21   0   33.75    5.14
   0  21   0   15.76   10.75
   0 -21   0   31.43   11.18
   0  21   0   34.52    4.82
  21 -21   0   39.81   13.07
  21 -21   0   35.82    6.21
   0 -21   0   24.56    5.11
  21 -21   0   33.82    5.36
  21 -21   0   35.35    5.38
  21 -21   0   30.98    4.71
  21 -21  -3    5.41    2.26
   0  21  -3    2.99    2.44
  21 -21  -3    3.25    1.97
  21 -21  -3    2.57    1.69
  21 -21  -3    2.30    1.88
   0 -21   3    4.64    3.01
  21   0   3    8.57    4.79
  21 -21  -3    5.18    2.25
  21 -21  -3    5.92    2.32
   0 -21   3    7.09    3.21
   0  21  -6   12.33    2.99
  21 -21  -6   12.46    2.89
   0 -21   6   10.98    3.08
  21   0   6   11.18    4.11
  21 -21  -6   12.08    2.93
  -1  22  -8    6.56    1.50
  22 -21  -8    2.89    0.99
  22 -21  -8    6.28    1.54
  22 -21  -5    0.68    1.01
  -1  22  -5    2.22    2.20
  22 -21  -5    0.71    1.20
  22 -21  -5    2.25    1.56
  21   1   5    0.47    2.32
  22 -21  -5    1.16    1.84
  22 -21  -2    6.73    2.47
  -1  22  -2    4.18    2.26
  22 -21  -2    8.13    2.82
  22 -21  -2    5.80    2.33
  21   1   2    0.40    3.18
  22 -21  -2    6.70    2.51
  22 -21   1   96.72    8.62
  -1  22   1   92.79    7.29
  22 -21   1   88.97    7.63
  22 -21   1   93.70    8.46
  22 -21   1   93.78    8.77
  22 -21   1   90.48    8.03
  -1  22   4   -0.77    2.31
  21   1  -4   -0.62    2.91
  22 -21   4    1.95    1.60
  22 -21   4    1.30    1.09
  22 -21   4   -0.50    1.84
   1 -22  -7    6.76    2.27
  22 -21   7    7.43    1.82
   1 -22  -7    7.61    2.11
  22 -21   7    7.81    2.03
  -1  22   7    8.08    2.75
  22 -20  -6    0.55    1.39
  22 -20  -6    2.31    2.20
  20   2   6   -1.00    2.40
   2 -22   6   -5.19    2.48
  22 -20  -6   -0.55    1.43
  -2  22  -3   28.49    4.59
  22 -20  -3   24.19    4.42
  22 -20  -3   32.50    5.31
  22 -20  -3   20.90    3.66
   2 -22   3   23.48    4.64
  20   2   3   22.05    6.65
  22 -20  -3   24.38    4.04
  22 -20  -3   27.50    4.72
  22 -20  -3   27.09    4.76
  22 -20  -3   30.51    5.09
  -2  22   0   21.38    3.81
   2 -22   0   16.07   10.28
  22 -20   0   24.05    4.51
  -2  22   0   21.09    9.86
  22 -20   0   22.26    4.32
  22 -20   0   12.84    7.38
  22 -20   0   19.72    3.58
   2 -22   0   15.98    3.88
   2 -22   0   20.47    4.95
  22 -20   0   21.37    3.94
  22 -20   0   23.36    4.39
   2 -22  -3  276.65   17.31
  -2  22   3  318.79   12.79
  22 -20   3  301.42   14.78
  20   2  -3  286.90   19.82
  22 -20   3  293.31   14.92
   2 -22  -3  270.43   14.91
  22 -20   3  303.10   14.17
   2 -22  -6   65.23    6.52
  22 -20   6   70.84    6.62
  22 -19  -7    0.86    1.15
  22 -19  -7    0.00    1.24
   3 -22   7    1.32    1.52
  19   3   7    3.69    2.64
  22 -19  -7    1.41    1.44
  22 -19  -4   65.00    6.59
  22 -19  -4   62.49    6.96
  19   3   4   56.18    5.49
  -3  22  -4   64.74    6.73
  19   3   4   63.06   10.50
   3 -22   4   62.57    7.09
  22 -19  -4   70.39    7.35
  22 -19  -4   70.64    7.19
   3 -22   1   44.64   14.38
  22 -19  -1   44.74    5.90
  -3  22  -1   46.19   13.68
  -3  22  -1   52.95    5.59
  22 -19  -1   49.88    5.66
  22 -19  -1   47.81    7.05
   3 -22   1   32.95    5.40
  22 -19  -1   44.93    6.21
   3 -22   1   43.07    6.55
  22 -19  -1   48.88    6.50
  22 -19  -1   42.49    5.33
  22 -19   2   85.77   19.21
  22 -19   2   96.30    9.83
  22 -19   2   75.53    7.31
  22 -19   2   90.80    8.40
  22 -19   2   78.14    7.17
   3 -22  -2   70.60    7.92
  22 -19   2   82.35    7.72
  22 -19   2   81.07    7.78
   3 -22  -5   11.90    3.85
  22 -19   5   13.31    3.36
  19   3  -5   13.34    4.86
  22 -19   5   17.04    4.01
   3 -22  -8    0.20    1.06
   3 -22  -8   -0.32    1.02
  22 -19   8    0.21    0.69
  22 -19   8   -0.55    0.83
  -3  22   8    0.05    1.13
 -19  -3   8    0.43    1.38
  22 -18  -8   18.20    2.31
  18   4   8   18.73    3.31
  22 -18  -8   22.29    2.84
  22 -18  -5    0.92    1.37
  22 -18  -5   -4.19    1.83
  18   4   5    7.31    4.16
  22 -18  -5    0.21    1.78
   4 -22   5    3.43    2.73
  22 -18  -5   -1.21    1.54
   4 -22   2   46.42   14.97
  22 -18  -2   35.69    5.39
  22 -18  -2   35.67    5.44
  -4  22  -2   34.24   11.94
  -4  22  -2   41.49    5.01
  18   4   2   31.09    4.29
  22 -18  -2   38.60   11.14
  22 -18  -2   33.75    4.84
   4 -22   2   34.14    5.66
  22 -18  -2   35.49    5.72
  22 -18  -2   33.69    5.30
   4 -22   2   37.21    6.04
   4 -22  -1   -7.00    7.33
  22 -18   1    2.63    2.03
  -4  22   1   10.47    7.62
  22 -18   1    0.07    1.63
  22 -18   1   -1.96    1.86
   4 -22  -1   -0.85    1.76
  22 -18   1    3.34    2.35
  22 -18   1    2.18    1.84
   4 -22  -1    3.01    2.71
  22 -18   1    1.34    1.56
   4 -22  -4   12.76    4.09
  22 -18   4   12.15    3.06
  18   4  -4   15.67    5.54
  22 -18   4   13.69    3.60
  22 -18   4   15.53    3.43
   4 -22  -7    1.56    1.71
   4 -22  -7    1.56    1.25
 -18  -4   7    0.80    1.89
  22 -18   7    3.75    1.65
  22 -17  -6    3.35    1.73
  17   5   6    3.66    2.62
  22 -17  -6    3.02    2.05
   5 -22   6    5.62    3.02
  22 -17  -3   28.81    4.82
  22 -17  -3   33.27    5.16
  17   5   3   25.64    3.95
  22 -17  -3   29.77    4.45
   5 -22   3   30.42    5.58
  22 -17  -3   29.99    5.23
  22 -17  -3   28.76    4.88
   5 -22   3   29.81    5.28
  22 -17  -3   30.06    4.94
  22 -17   0  184.65   11.88
   5 -22   0  163.56   25.59
  22 -17   0  172.72   11.57
  17   5   0  151.01    8.93
  -5  22   0  196.68   27.69
 -17  -5   0  188.55   27.05
  22 -17   0  179.85   11.08
  22 -17   0  214.42   14.20
   5 -22   0  165.15   11.75
  22 -17   0  178.30   11.88
  22 -17   0  175.15   10.31
   5 -22   0  193.22   13.01
  22 -17   0  192.30   12.21
  22 -17   0  176.06   10.62
  22 -17   3   22.02    4.23
  22 -17   3   29.25    4.82
   5 -22  -3   16.28    3.90
  22 -17   3   24.91    4.40
 -17  -5   6   93.61    9.82
  22 -17   6   93.31    7.94
   5 -22  -6  101.55    8.30
  22 -16  -7   11.18    2.46
  22 -16  -7   16.17    3.16
   6 -22   7   12.35    2.89
   6 -22   7   16.08    3.62
  16   6   7   14.06    4.86
   6 -22   7    8.26    2.24
  22 -16  -4    0.57    1.28
  22 -16  -4    1.44    1.55
  16   6   4    3.66    2.95
  22 -16  -4    0.35    1.56
   6 -22   4   -4.13    2.80
  22 -16  -4   -0.08    1.90
  16   6   1   -0.56    2.11
  22 -16  -1   -0.90    1.60
   6 -22   1   -3.16    7.97
  -6  22  -1   -1.98    5.26
  22 -16  -1    1.08    1.52
  22 -16  -1    1.63    4.95
 -16  -6  -1    1.52    6.04
  22 -16  -1    0.55    1.71
   6 -22   1   -2.07    2.41
  22 -16  -1    1.40    1.83
   6 -22   1    0.58    1.97
 -16  -6   2   41.58   13.26
 -16  -6   2   22.61   10.56
   6 -22  -2   30.66    5.58
  16   6  -2   36.85    4.67
   6 -22  -2   41.03   13.90
  22 -16   2   31.22    4.69
  22 -16   2   40.91    5.56
   6 -22  -2   37.90    5.98
  22 -16   2   37.38    5.40
   6 -22  -5  106.96   10.53
   6 -22  -5  108.71    9.40
  22 -16   5  104.50    8.95
   6 -22  -8    1.82    1.34
  22 -16   8   -0.54    0.88
  -6  22   8   -0.40    1.35
  22 -16   8   -1.35    0.90
   7 -22   8    6.86    2.21
  15   7   8    5.53    2.48
  22 -15  -8    7.52    2.26
  22 -15  -8    3.85    1.55
  22 -15  -5    2.94    1.97
  22 -15  -5    0.21    1.54
   7 -22   5    2.32    1.75
  22 -15  -5   -0.26    1.62
 -15  -7  -2    7.78    8.63
  22 -15  -2    3.49    4.94
  22 -15  -2   -1.27    1.54
  22 -15  -2   -1.26    1.66
   7 -22   2    4.88    6.54
  22 -15  -2   -1.06    1.70
  -7  22  -2   -2.61    6.78
  22 -15  -2    2.40    1.79
   7 -22   2    2.75    2.11
  22 -15  -2    2.41    1.78
  22 -15   1   -0.29    1.28
  -7  22   1  -10.08    6.93
   7 -22  -1    1.37    2.25
   7 -22  -1    5.13    6.76
 -15  -7   1   -2.57    4.28
  22 -15   1    0.63    1.68
   7 -22  -1    0.52    2.03
  22 -15   1    0.59    1.65
   7 -22  -1   -0.85    1.90
  15   7  -4   36.75    4.86
   7 -22  -4   37.09    6.44
   7 -22  -4   34.88    5.49
  22 -15   4   38.70    5.55
   7 -22  -4   28.94    4.59
  22 -15   7    7.26    2.27
  -7  22   7    9.32    3.13
 -15  -7   7   12.97    3.77
  22 -14  -9   12.91    2.32
  14   8   9   10.65    1.75
  22 -14  -6    1.79    1.70
  22 -14  -6    2.66    2.12
   8 -22   6   -0.39    2.00
  22 -14  -6   -1.47    2.10
   8 -22   3    0.83    4.80
  22 -14  -3    0.09    1.32
  22 -14  -3    0.16    1.66
  22 -14  -3    0.84    1.48
  -8  22  -3    5.37    7.09
  14   8   3   -0.37    2.42
  22 -14  -3    0.98    3.57
  22 -14  -3    0.59    1.54
   8 -22   3   -0.97    2.08
  22 -14  -3    4.27    2.61
   8 -22   3    1.03    2.08
  22 -14  -3   -0.30    2.07
   8 -22   3    1.72    1.92
   8 -22   3    4.22    2.03
   8 -22   0    6.30    4.58
  14   8   0    4.12    2.19
  22 -14   0   -1.57    1.90
  -8  22   0    4.33    5.28
   8 -22   0   -1.08    1.68
  22 -14   0    0.89    1.40
  22 -14   0    0.39    5.04
 -14  -8   0   -8.63    7.58
  22 -14   0    2.82    2.30
   8 -22   0    4.20    2.77
   8 -22   0    2.44    1.78
  22 -14   0    1.07    1.30
   8 -22   0    1.50    1.64
  14   8  -3   13.84    3.04
  22 -14   3   14.50    3.61
  22 -14   3   13.55    3.20
  22 -14   3   11.89    3.11
   8 -22  -6   20.76    4.10
   8 -22  -6   22.59    4.71
  14   8  -6   24.04    3.58
 -14  -8   9    0.88    0.95
  22 -13  -7    9.32    2.76
   9 -22   7   10.15    2.32
  13   9   4   44.38    5.77
  22 -13  -4   42.41    5.56
   9 -22   4   45.23    5.70
  22 -13  -4   48.99    6.47
  22 -13  -4   48.41    6.06
   9 -22   4   36.69    5.44
  22 -13  -4   40.31    5.64
  22 -13  -1  193.87   11.71
  -9  22  -1  239.70   29.32
   9 -22   1  238.46   29.83
  22 -13  -1  210.97   12.57
  13   9   1  207.95   11.30
  22 -13  -1  220.99   29.52
 -13  -9  -1  239.96   29.52
  22 -13  -1  231.95   13.08
   9 -22   1  254.57   14.62
  22 -13  -1  252.10   14.55
  22 -13  -1  199.02   12.80
   9 -22   1  252.14   13.98
  22 -13  -1  203.67   12.61
   9 -22   1  222.25   12.22
  22 -13   2  162.37   26.92
 -13  -9   2  108.88   19.42
   9 -22  -2  124.06   10.79
  13   9  -2  116.67    8.50
  22 -13   2  117.55    9.39
  22 -13   2  126.21   10.13
   9 -22  -2  125.24   10.15
   9 -22  -5  160.23   12.74
  13   9  -5  161.97    9.97
   9 -22  -5  155.90   11.22
  22 -13   5  163.23   11.35
   9 -22  -5  127.13   11.11
   9 -22  -8   12.59    2.51
   9 -22  -8   16.60    2.85
  22 -13   8   15.95    2.66
  -9  22   8   13.66    3.11
  12  10   8    2.11    2.18
  22 -12  -8   -1.03    1.43
  22 -12  -8    1.00    1.18
  22 -12  -5    9.95    2.73
  12  10   5   15.24    4.30
  10 -22   5   13.02    3.79
  22 -12  -5   10.76    3.14
  22 -12  -5    8.82    2.95
  10 -22   5   10.87    3.12
  22 -12  -5    8.98    2.89
  10 -22   5   12.89    3.42
 -10  22  -2  151.83   24.00
  10 -22   2  144.23   23.65
  12  10   2  134.55    9.32
  22 -12  -2  134.86    9.79
 -12 -10  -2  141.91   22.91
  22 -12  -2  139.20   24.08
  10 -22   2  155.27   11.28
  22 -12  -2  156.98   11.67
  10 -22   2  144.16   10.23
  22 -12  -2  120.50    9.82
  10 -22   2  136.81    9.97
  12  10  -1   25.62    4.17
  10 -22  -1   32.74    5.57
 -10  22   1   15.67    8.43
 -12 -10   1   26.56    9.69
  22 -12   1   27.05    4.57
  10 -22  -1   29.13    4.94
  10 -22  -1   27.16    5.10
  22 -12   1   31.94    5.23
  22 -12   1   26.56    4.64
  10 -22  -1   29.79    4.96
  10 -22  -1   31.40    4.90
  12  10  -4   10.49    2.93
  10 -22  -4   10.24    3.84
  10 -22  -4   11.47    3.43
  22 -12   4    7.05    2.61
  12  10  -7    4.31    1.79
  22 -11  -9    2.23    1.28
  11 -22   9   -0.34    0.92
  11  11   6    2.16    1.76
  22 -11  -6    1.65    2.13
  11 -22   6    2.52    1.93
  11 -22   6    1.31    1.44
  22 -11  -6    0.09    1.37
  22 -11  -3   30.82    4.67
 -11  22  -3   31.21   11.43
  11 -22   3   35.78   12.18
  11  11   3   26.69    4.55
  22 -11  -3   34.33   12.03
  22 -11  -3   30.45    5.41
  22 -11  -3   22.02    4.17
  11 -22   3   33.30    5.47
  11 -22   3   22.85    4.55
  22 -11  -3   23.16    4.34
  22 -11  -3   21.32    4.37
  11 -22   0   69.99    7.29
  22 -11   0   50.82    6.74
 -11  22   0   70.43   15.75
  11  11   0   71.91    7.18
  22 -11   0   69.08   17.45
  22 -11   0   59.93   16.17
 -11 -11   0   67.81   16.52
  22 -11   0   70.02    7.29
  11 -22   0   67.95    8.23
  22 -11   0   64.71    7.71
  22 -11   0   54.68    6.65
  22 -11   0   53.19    6.75
  11 -22   0   69.39    7.33
  11 -22   0   66.62    6.77
  11 -22  -3   48.45    7.10
  11  11  -3   44.48    5.64
  11 -22  -3   32.30   11.68
 -11 -11   3   29.52    9.97
  22 -11   3   39.60    7.26
  11 -22  -3   43.11    5.80
 -11 -11   3   28.37    6.33
  11 -22  -3   45.36    6.46
  22 -11   3   41.39    5.99
  22 -11   3   45.08    6.20
  11 -22  -6   83.86    8.37
  11 -22  -6   85.49    8.03
 -11 -11   6   69.20    8.75
  11 -22  -9   17.02    2.34
  22 -10  -7   10.80    2.98
  12 -22   7    9.30    2.16
  22 -10  -7    9.74    2.45
  12 -22   7   10.94    2.55
  22 -10  -4    0.25    1.69
  22 -10  -4   -2.71    2.14
  12 -22   4    5.16    2.51
  12 -22   4    1.62    1.85
  22 -10  -4   -1.40    1.48
  22 -10  -4    0.28    1.47
  12 -22   1   33.93    5.22
  22 -10  -1   27.60    4.52
 -12  22  -1   33.64   11.40
  22 -10  -1   35.25   13.27
 -10 -12  -1   45.07   13.37
  22 -10  -1   37.56   12.79
  22 -10  -1   35.10    5.33
  22 -10  -1   35.02    5.77
  22 -10  -1   26.80    4.75
  12 -22   1   36.51    5.34
  12 -22   1   35.94    5.43
  12 -22  -2  121.73    9.24
  12 -22  -2  139.27   11.15
  10  12  -2  121.05    9.39
  12 -22  -2   89.58   18.96
  22 -10   2  135.58   25.19
  12 -22  -2  132.18    9.92
  12 -22  -2  123.94    9.53
  22 -10   2  106.05    9.48
  12 -22  -5    2.09    1.58
  12 -22  -5    0.44    1.55
  22 -10   5    0.48    2.00
  12 -22  -5    2.13    2.13
 -10 -12   5   -1.51    2.44
  22 -10   5    2.83    2.19
  10  12  -8    1.07    1.17
  12 -22  -8   -0.19    1.49
   9  13   8    0.51    1.96
  22  -9  -8   -2.18    1.88
  13 -22   8   -2.47    1.31
  22  -9  -8    1.38    1.06
   9  13   8    1.36    1.52
  13 -22   8    1.30    1.21
   9  13   5    3.17    2.59
  22  -9  -5    3.76    2.73
  22  -9  -5    2.86    2.61
  13 -22   5    0.49    1.63
  13 -22   5    1.57    2.15
  13 -22   5   -2.05    2.32
  13 -22   5    1.70    1.85
  13 -22   5    4.76    2.34
  22  -9  -5   -0.05    1.58
  22  -9  -2  217.46   11.94
   9  13   2  223.14   12.35
 -13  22  -2  221.01   27.39
  -9 -13  -2  235.71   27.69
  22  -9  -2  308.45   36.08
 -22   9   2  144.92   20.66
  22  -9  -2  224.28   14.40
  13 -22   2  242.20   14.66
  13 -22   2  219.01   13.19
  22  -9  -2  210.59   12.59
  22  -9  -2  190.66   12.63
  13 -22   2  233.10   12.59
  13 -22   2  237.89   14.10
  13 -22   2  231.74   13.52
  13 -22  -1  152.82   11.10
 -13  22   1  131.74   20.25
  22  -9   1  108.64   21.11
  -9 -13   1  125.88   20.15
  22  -9   1  134.26   10.06
  13 -22  -1  130.65    9.44
  13 -22  -1  139.28   11.48
  13 -22  -1  128.34   10.03
  22  -9   1  113.01   10.00
  13 -22  -1  149.90   10.71
  22  -9   1  102.69    9.08
  13 -22  -1  139.67    9.86
  13 -22  -4   22.03    4.91
   9  13  -4   26.58    4.79
  13 -22  -4   26.25    5.08
  13 -22  -4   19.75    4.38
  13 -22  -4   25.65    4.54
  22  -9   4   28.39    5.19
  13 -22  -7   53.13    6.00
  13 -22  -7   68.75    6.59
   8  14   6   -1.23    1.81
  22  -8  -6   -0.25    1.81
  22  -8  -6   -2.64    2.65
  14 -22   6   -2.90    1.92
  14 -22   6   -1.02    1.56
  22  -8  -6   -1.37    1.51
   8  14   3    3.00    1.97
 -14  22  -3    0.93    6.68
  22  -8  -3   -3.03    3.76
  14 -22   3    8.58    2.96
  22  -8  -3    4.44    2.59
  14 -22   3    0.69    1.32
  14 -22   3    5.36    2.55
  22  -8  -3    1.43    2.45
  22  -8  -3   -0.28    1.44
  14 -22   3   11.94    3.71
  14 -22   0   39.66    5.59
 -14  22   0   27.70    7.98
   8  14   0   35.73    5.02
  22  -8   0   25.17   11.29
  22  -8   0   33.13    5.04
  -8 -14   0   37.94   11.88
  22  -8   0   25.79    4.80
  22  -8   0   19.58    5.36
  14 -22   0   32.33    4.78
  14 -22   0   37.15    5.76
  14 -22   0   40.46    5.72
  22  -8   0   21.56    4.64
  14 -22   0   41.07    5.44
  14 -22  -3   11.95    3.80
   8  14  -3    9.58    3.05
  14 -22  -3    9.40    3.07
  22  -8   3    8.77    4.17
  14 -22  -3   11.64    3.23
  14 -22  -6   13.33    3.30
  14 -22  -6   10.54    3.03
  22  -8   6    9.11    3.63
  14 -22  -6    6.74    2.25
  22  -8   6   15.23    3.47
  14 -22  -9    4.41    1.21
  -8 -14   9    4.82    1.44
  22  -7  -7   11.76    3.38
  22  -7  -7   14.59    2.90
  15 -22   7   13.26    2.43
   7  15   7    7.43    2.85
  22  -7  -7   11.01    2.47
  15 -22   7   13.30    3.12
  15 -22   4   92.88    8.64
  15 -22   4   99.08    8.81
  22  -7  -4   94.35    9.08
  15 -22   4   92.38    8.95
  15 -22   4   90.93    8.59
  22  -7  -4   87.11    7.81
   7  15   1   30.24    4.75
 -15  22  -1   31.44   10.95
  22  -7  -1    6.04    3.61
  22  -7  -1   23.44   10.47
  -7 -15  -1   28.54    9.94
  22  -7  -1   25.08    4.47
 -22   7   1   10.20    7.58
  22  -7  -1   22.13    4.74
  15 -22   1   27.89    4.64
  15 -22   1   32.78    4.88
  22  -7  -1   24.85    4.82
  15 -22   1   29.59    4.99
  15 -22   1   31.10    4.94
  15 -22  -2  137.01   10.22
  15 -22  -2  158.08   25.38
   7  15  -2  136.02    9.71
  22  -7   2  137.30   25.78
  22  -7   2  123.72   13.15
  15 -22  -2  143.68   10.13
  -7 -15   2  117.48   10.92
  15 -22  -2  148.52   11.96
  15 -22  -2  147.76   10.32
  15 -22  -5   21.43    4.33
  15 -22  -5   19.42    4.11
  15 -22  -5   18.78    3.84
  22  -7   5   25.34    4.58
   7  15  -8    1.18    1.36
  15 -22  -8    1.00    1.05
  15 -22  -8    0.08    1.05
  15 -22  -8    1.68    1.24
  22  -6  -8    0.79    1.88
  16 -22   8    0.12    1.29
  16 -22   8    0.98    1.12
   6  16   5   10.38    3.15
  16 -22   5    8.26    2.78
  22  -6  -5    4.05    2.49
  16 -22   5    5.03    2.10
  16 -22   5    8.54    2.90
  16 -22   2   91.92    8.21
   6  16   2   96.94    8.27
 -16  22  -2   82.96   16.65
  16 -22   2   80.96   17.86
  22  -6  -2   79.39   18.18
 -22   6   2   51.40   13.00
  16 -22   2   99.18    9.17
  16 -22   2   99.79    8.61
  22  -6  -2   89.18    8.91
  16 -22   2   90.41    7.88
  -6 -16  -2   50.71    6.84
  16 -22   2  100.66    8.95
  16 -22   2   97.51    8.95
  16 -22  -1   27.46    4.90
  16 -22  -1   34.33    5.23
  16 -22  -1   27.34    4.54
   6  16  -1   26.16    4.49
   6  16  -1   19.49   10.52
  22  -6   1   18.39    3.98
  22  -6   1   14.88    5.14
  16 -22  -1   28.74    4.78
  16 -22  -1   30.75    4.72
   6  16  -4    5.81    2.99
  16 -22  -4    3.47    2.30
  22  -6   4    3.80    2.90
  16 -22  -4    4.76    1.77
  22  -6   4    3.83    2.55
  16 -22  -7    0.59    1.09
  16 -22  -7    3.23    1.80
  22  -6   7    1.40    1.35
  17 -22   6   62.19    6.44
  17 -22   6   61.28    5.16
  22  -5  -6   59.00    7.27
  17 -22   6   63.40    6.80
  17 -22   3  154.83   10.97
   5  17   3  173.83   11.01
  17 -22   3  156.40   12.16
  17 -22   3  169.76   11.45
  22  -5  -3  155.98   12.25
  22  -5  -3  168.01   12.63
  17 -22   3  163.72   11.68
  17 -22   3  160.89   11.32
  17 -22   0  172.83   11.42
   5  17   0  145.48    9.88
  22  -5   0  147.59   10.45
 -22   5   0   95.41   17.17
  22  -5   0   83.65    8.94
  17 -22   0  165.77   11.26
  17 -22   0  171.91   11.24
   5  17  -3   17.69    3.95
  17 -22  -3   22.88    4.34
  17 -22  -3   21.57    4.25
  22  -5   3   18.43    5.87
  17 -22  -3   18.90    3.67
  17 -22  -3   22.75    4.25
  17 -22  -6    6.01    2.20
  17 -22  -6    4.41    2.09
  22  -5   6    1.07    1.56
  17 -22  -6    6.29    2.62
  22  -5   6    5.80    2.40
  22  -4  -7    0.04    2.12
  22  -4  -7    0.92    1.32
  18 -22   7    0.67    1.26
   4  18   4  182.30   10.81
  18 -22   4  159.92   12.13
  18 -22   4  185.29   11.82
  22  -4  -4  175.53   13.18
  18 -22   4  171.36   11.93
  18 -22   4  170.38   11.16
  18 -22   1  199.36   12.18
  18 -22   1  180.59   11.39
  18 -22   1  168.93   26.52
  22  -4  -1  155.17   25.50
  22  -4  -1  163.76   10.92
  18 -22   1  188.19   11.45
  22  -4  -1  177.43   13.37
  18 -22   1  200.00   12.49
  -4 -18  -1  152.73   12.13
  18 -22   1  195.68   12.19
  18 -22  -2   21.97    4.78
   4  18  -2   19.41    4.11
  18 -22  -2   24.46    4.60
   4  18  -2   16.43   10.26
  18 -22  -2   18.94    4.08
  18 -22  -2   21.06   10.79
  22  -4   2   17.55    5.54
  18 -22  -2   22.26    4.39
  -4 -18   2   13.19    3.77
  18 -22  -5    4.84    2.09
  18 -22  -5    4.23    2.25
  18 -22  -5    6.31    2.44
  22  -4   5    3.00    2.94
  18 -22  -5    3.63    2.24
  22  -4   5    1.37    1.49
  -4 -18   5    3.67    2.31
  18 -22  -8   42.65    4.01
   4  18  -8   50.35    4.28
  -4 -18   8   43.63    4.53
  18 -22  -8   57.02    4.46
  18 -22  -8   45.87    3.69
  22  -3  -8    1.24    0.99
  -3 -19  -8    2.06    1.43
 -22   3   8    2.29    1.59
  19 -22   8    2.57    1.18
   3  19   5    0.27    1.75
  22  -3  -5   -0.29    2.42
  19 -22   5   -3.64    2.04
  19 -22   5    0.88    1.81
  19 -22   2  208.97   12.46
  19 -22   2  228.32   30.94
   3  19   2  187.43   11.15
  22  -3  -2  160.83   25.10
  22  -3  -2  186.72   11.57
  19 -22   2  236.87   15.29
  19 -22   2  209.49   12.25
  22  -3  -2  183.61   14.00
  19 -22   2  208.75   12.63
  19 -22   2  206.22   12.18
  -3 -19  -2  157.64   12.17
  19 -22   2  211.02   12.95
   3  19  -1   18.61    4.11
   3  19  -1   11.25   11.30
  19 -22  -1   15.37    3.52
  19 -22  -1   10.85    6.81
  22  -3   1   10.93    3.05
  22  -3   1   12.32    4.45
  22  -3   1   15.00    5.24
  19 -22  -1   14.03    3.17
  19 -22  -4   33.18    5.18
  19 -22  -4   33.04    5.24
  19 -22  -4   32.51    5.22
  22  -3   4   31.51    5.26
  19 -22  -4   33.87    5.29
  19 -22  -7   15.38    2.92
  -3 -19   7   15.71    3.38
  22  -3   7   16.03    3.97
  19 -22  -7   14.04    2.70
  22  -2  -6   10.81    3.41
  22  -2  -6   16.58    3.67
  20 -22   6   16.65    3.24
  20 -22   6   15.19    3.30
   2  20   3   62.32    6.37
  22  -2  -3   60.82    6.56
  20 -22   3   68.39    7.17
  22  -2  -3   66.21    8.75
  20 -22   3   65.23    7.19
  -2 -20  -3   41.53    5.90
  20 -22   3   67.36    7.05
   2  20   0   -0.47    1.88
  20 -22   0    1.45    1.57
  20 -22   0    2.32    1.75
   2  20   0    2.29    4.78
  20 -22   0    2.41    1.94
  20 -22   0   -1.00    2.74
  22  -2   0    2.13    1.95
  22  -2   0    1.16    1.99
  20 -22   0   -0.81    1.85
  -2 -20   0    0.34    2.07
   2  20  -3    7.86    3.08
  20 -22  -3    5.74    2.33
  20 -22  -3    5.12    2.60
  20 -22  -3    6.03    2.47
  -2 -20   3    4.31    2.36
  20 -22  -3    4.98    2.25
  22  -2   3    8.08    4.26
  20 -22  -3    7.17    2.50
  20 -22  -6    5.10    1.70
  20 -22  -6    8.06    2.40
  20 -22  -6    8.28    2.67
  -2 -20   6    2.91    2.08
  22  -2   6    8.32    3.86
  20 -22  -6    5.50    2.06
  22  -1  -7   15.50    2.23
  21 -22   7   15.73    2.84
   1  21   7   17.15    3.69
  22  -1  -4   -1.94    1.78
  22  -1  -4    1.82    2.89
  21 -22   4   -0.20    1.22
  21 -22   4   -0.46    1.25
  21 -22   1  131.71    9.95
   1  21   1  123.86    8.79
  22  -1  -1  128.62    9.10
  21 -22   1  151.45   12.18
  21 -22   1  120.80    8.96
  21 -22   1  131.28   10.05
  -1 -21  -1   96.95    9.91
  21 -22   1  125.89    9.54
  21 -22  -2  139.56   10.34
  21 -22  -2  127.40    9.87
   1  21  -2  128.70    9.29
  22  -1   2  110.56   13.41
  -1 -21   2  106.34    9.75
  21 -22  -2  135.63   10.35
  21 -22  -2  131.07   10.47
  -1 -21   2  122.46   10.89
   1  21  -5   26.05    4.45
  21 -22  -5   22.96    3.68
  21 -22  -5   23.83    4.13
  -1 -21   5   28.35    5.08
  22  -1   5   22.56    5.95
  21 -22  -5   28.28    4.44
  21 -22  -5   26.89    4.12
  22  -1   5   16.91    3.29
  21 -22  -5   24.82    3.89
  21 -22  -8   21.95    2.51
   1  21  -8   28.04    2.74
  -1 -21   8   25.61    2.81
  21 -22  -8   27.65    2.73
   0 -22  -8    2.61    1.14
   0  22   8    2.66    1.50
  22 -22   8    4.99    1.18
 -22   0   8    4.46    1.55
   0 -22  -5   84.66    9.35
   0  22   5   83.20    6.22
  22 -22   5   55.75    6.33
  22 -22   5   86.79    7.39
  22   0  -5   74.62    9.12
  22 -22   5   86.47    7.52
   0  22   2   21.20    4.40
   0 -22  -2    6.08    3.06
  22 -22   2   11.71    3.40
  22 -22   2    9.17    2.68
  22 -22   2   12.27    3.09
  22 -22   2   10.14    2.91
   0 -22  -2    9.54    3.34
   0  22  -1   17.70    3.55
  22 -22  -1   17.95    4.12
  22 -22  -1   19.61    3.95
  22 -22  -1   19.22    3.96
   0 -22   1   10.27    3.27
  22   0   1    9.03    4.21
  22 -22  -1   14.74    3.28
  22 -22  -1   20.75    4.15
  22 -22  -4   10.80    2.91
   0  22  -4   17.96    3.59
  22 -22  -4   11.08    3.00
  22 -22  -4   11.81    3.03
  22 -22  -4   10.02    2.66
  22   0   4   12.03    4.76
  22 -22  -4   12.20    3.11
  22   0   4   11.15    3.04
   0  22  -7    2.28    1.42
  22 -22  -7    2.22    0.99
  22 -22  -7   -0.64    1.17
  22 -22  -7    1.30    1.19
  -1  23  -6    2.76    1.87
  23 -22  -6    2.77    1.28
  23 -22  -6    3.99    1.92
   1 -23   6    2.48    1.74
  22   1   6    1.64    2.04
  23 -22  -6    4.92    1.91
  23 -22  -3   37.62    5.13
  23 -22  -3   34.83    5.06
  -1  23  -3   34.56    4.82
   1 -23   3   23.60    4.80
  22   1   3   28.27    6.87
  23 -22  -3   34.84    5.12
  23 -22  -3   32.73    5.03
   1 -23   3   31.82    5.43
  -1  23   0    4.46    2.77
  23 -22   0    9.11    2.90
  23 -22   0    6.82    2.45
  23 -22   0    5.43    2.44
  23 -22   0    7.18    2.93
   1 -23   0    6.06    2.67
  22   1   0    2.44    2.13
  23 -22   0    6.40    2.45
  23 -22   0   16.76    4.02
   1 -23   0    8.19    3.32
  23 -22   3   43.73    5.46
  23 -22   3   33.65    4.65
  23 -22   3   39.27    5.41
   1 -23  -3   28.95    4.97
  23 -22   3   34.28    4.97
   1 -23  -6   33.84    5.17
  22   1  -6   43.08    5.36
  23 -22   6   38.56    4.41
   1 -23  -6   29.09    4.00
  23 -22   6   34.65    4.22
 -22  -1   6   32.02    5.06
  23 -21  -7   55.21    4.54
  -2  23  -7   57.04    4.80
   2 -23   7   53.67    5.03
  21   2   7   50.82    4.03
  23 -21  -7   72.24    5.13
  23 -21  -7   59.93    4.82
  -2  23  -4    8.63    3.08
  23 -21  -4   -0.42    1.22
  23 -21  -4    0.61    1.24
  23 -21  -4    2.67    1.87
  23 -21  -4    3.09    1.68
  23 -21  -4    0.75    1.66
  21   2   4   -0.31    2.72
  23 -21  -4    3.77    2.14
   2 -23   4    1.93    2.05
  23 -21  -1  228.69   13.05
  23 -21  -1  246.02   13.55
  -2  23  -1  224.12   11.04
  23 -21  -1  233.80   11.55
  21   2   1  180.08   16.77
   2 -23   1  200.31   13.47
  23 -21  -1  223.75   13.29
  23 -21  -1  227.14   13.55
   2 -23   1  216.05   14.30
  23 -21  -1  223.01   11.98
  23 -21   2    4.05    2.17
  23 -21   2    5.07    2.36
  23 -21   2    5.80    2.56
  23 -21   2    7.70    2.56
   2 -23  -2    4.20    2.77
   2 -23  -5   21.16    4.23
  23 -21   5   23.05    3.83
  -2  23   8    2.20    1.51
  23 -21   8    1.13    0.64
  -3  23  -8    1.99    0.85
  23 -20  -8    2.63    1.23
  23 -20  -5  118.28    8.72
  -3  23  -5  132.01    8.63
  20   3   5  122.90   13.78
  23 -20  -5  128.87    8.72
  23 -20  -5  125.92    9.07
  23 -20  -5  118.82    8.31
  23 -20  -2    2.05    1.91
  -3  23  -2    3.61    1.96
  23 -20  -2    2.19    1.73
  23 -20  -2    2.51    1.76
  23 -20  -2    3.55    1.84
  20   3   2    0.00    2.72
  23 -20  -2    0.44    1.20
   3 -23   2    3.54    2.38
  -3  23   1   -0.10    1.85
  23 -20   1    0.92    1.34
  23 -20   1    1.67    1.60
  23 -20   1    3.00    2.02
   3 -23  -1    3.48    2.35
   3 -23  -1    0.36    1.82
  23 -20   1   -0.62    1.40
  23 -20   1    2.79    2.14
   3 -23  -1    3.12    2.33
  23 -20   4   24.06    4.15
  23 -20   4   27.65    4.34
  23 -20   4   20.89    3.94
   3 -23  -4   16.11    3.56
   3 -23  -7    4.23    2.03
  23 -20   7    3.88    1.38
   3 -23  -7    4.29    1.65
  -3  23   7    2.12    2.02
 -20  -3   7    3.18    2.10
  23 -20   7    3.69    1.48
  23 -19  -6  119.34    8.04
  -4  23  -6  151.14    8.76
   4 -23   6  113.96    8.81
  23 -19  -6  139.08    8.73
  23 -19  -6  123.77    8.42
  23 -19  -3  536.13   19.26
  23 -19  -3  550.69   20.27
  19   4   3  461.96   15.73
  -4  23  -3  570.31   18.00
  23 -19  -3  487.26   17.88
   4 -23   3  523.87   21.39
  23 -19  -3  509.03   17.33
  23 -19  -3  524.83   20.65
   4 -23   3  539.91   21.25
  23 -19  -3  560.00   20.60
  23 -19  -3  541.31   20.19
  23 -19   0  205.92   12.62
   4 -23   0  170.88   27.82
  23 -19   0  196.85   12.26
  -4  23   0  250.33   33.68
  23 -19   0  205.50   11.48
   4 -23   0  154.65   11.35
  23 -19   0  198.83   12.79
   4 -23   0  224.19   14.45
  23 -19   0  202.04   12.58
  23 -19   0  182.84   10.85
  23 -19   3    2.39    2.01
  23 -19   3    1.20    1.93
  23 -19   3    1.35    1.28
  23 -19   3    2.08    1.51
   4 -23  -3    1.12    1.80
  23 -19   6   95.66    7.45
   4 -23  -6   83.82    7.25
  23 -19   6   86.63    7.08
  23 -18  -7    0.55    0.98
   5 -23   7    2.74    1.57
  23 -18  -7    2.40    1.57
   5 -23   7    1.69    1.26
  23 -18  -7    0.50    1.02
  23 -18  -4   10.64    2.94
  23 -18  -4    7.04    2.42
  23 -18  -4    8.03    2.75
  18   5   4    8.20    2.54
  23 -18  -4   14.67    3.54
   5 -23   4    8.97    3.30
  23 -18  -4   12.24    3.23
   5 -23   1   59.67   16.52
  23 -18  -1   58.07    6.76
  23 -18  -1   57.40    6.85
  -5  23  -1   80.45   18.23
  23 -18  -1   55.43    6.11
   5 -23   1   60.88    7.41
  23 -18  -1   63.27    7.39
   5 -23   1   63.77    7.69
  23 -18  -1   54.94    6.59
  23 -18  -1   58.35    6.01
  23 -18   2   60.04    6.39
  23 -18   2   66.97    7.22
   5 -23  -2   56.64    7.18
  23 -18   2   54.85    6.20
   5 -23  -5   -1.14    2.24
  23 -18   5    1.25    1.51
   5 -23  -5    1.36    1.58
  23 -18   5    3.98    2.01
 -18  -5   5    3.16    2.11
   5 -23  -8    0.66    1.06
  23 -18   8    0.78    0.87
  -5  23   8    0.77    1.35
  23 -18   8    1.20    0.84
  -6  23  -8   13.87    2.12
  17   6   8   19.53    2.60
  23 -17  -8   21.98    2.82
  23 -17  -8   20.80    2.72
  23 -17  -5    2.82    1.88
  17   6   5    3.93    1.84
  23 -17  -5    3.22    1.70
  23 -17  -5    4.61    2.10
   6 -23   5    2.45    1.86
   6 -23   5    6.74    2.98
  23 -17  -5    6.12    2.35
  23 -17  -2   10.66    3.22
  23 -17  -2   11.06    3.18
  23 -17  -2   12.78    3.37
  17   6   2   14.05    3.05
  23 -17  -2   22.44   10.78
  23 -17  -2   12.18    3.01
   6 -23   2   10.05    3.46
  23 -17  -2   11.12    3.39
   6 -23   2    6.74    2.94
   6 -23  -1  207.30   13.52
  23 -17   1  215.21   13.50
   6 -23  -1  184.07   26.51
  17   6  -1  206.32   10.32
  -6  23   1  229.36   31.01
  23 -17   1  231.58   12.82
   6 -23  -1  176.20   12.65
  23 -17   1  176.16   10.64
  23 -17   1  235.22   13.69
  23 -17   1  233.46   12.49
   6 -23  -1  234.89   14.34
  23 -17   1  237.81   13.54
  23 -17   1  200.08   11.22
   6 -23  -4    6.51    3.12
   6 -23  -4    9.47    3.29
  23 -17   4    5.70    2.47
 -17  -6   4    5.79    3.21
   6 -23  -4    2.58    2.01
  23 -17   4    6.29    2.52
   6 -23  -7    2.10    1.35
  23 -17   7    2.89    1.42
  -6  23   7    2.76    2.13
  23 -17   7    3.59    1.44
 -17  -6   7    4.09    2.43
  23 -16  -6   22.86    3.64
   7 -23   6   21.82    4.13
  23 -16  -6   25.68    4.09
   7 -23   6   21.93    4.14
  23 -16  -6   22.07    3.97
  23 -16  -3    8.80    2.86
  23 -16  -3   10.11    3.01
  23 -16  -3    6.70    2.52
  23 -16  -3   11.85    3.13
   7 -23   3    9.94    3.93
  23 -16  -3   11.46    3.51
   7 -23   3    7.28    2.81
   7 -23   0   88.29   19.36
  23 -16   0   78.37    7.94
  23 -16   0   78.79    7.99
  -7  23   0   69.91   16.83
  16   7   0   80.37    6.80
 -16  -7   0  112.51   23.01
  23 -16   0   88.01    7.86
   7 -23   0   75.32    7.85
  23 -16   0   81.32    8.21
   7 -23   0   87.28    8.73
  23 -16   0   79.72    7.89
  16   7  -3  203.14   10.33
 -16  -7   3  150.38   12.60
   7 -23  -3  195.09   12.76
  23 -16   3  177.59   11.16
  23 -16   3  218.09   12.87
  23 -16   3  229.84   12.73
   7 -23  -6    6.19    2.32
   7 -23  -6    8.03    2.96
  23 -16   6   10.81    2.82
  23 -16   6   10.90    3.07
  23 -16   6    4.67    2.01
  23 -15  -7    9.34    1.93
  23 -15  -7   18.67    3.39
   8 -23   7   16.63    3.52
   8 -23   7   10.47    2.44
  15   8   7   17.11    5.27
  23 -15  -7   14.80    2.88
  23 -15  -4  178.79   11.44
  15   8   4  179.78   10.86
   8 -23   4  174.33   11.77
  23 -15  -4  192.02   11.42
  23 -15  -4  186.30   12.12
  23 -15  -4  202.79   12.32
  -8  23  -1  886.85   58.78
  23 -15  -1  737.82   23.30
   8 -23   1  816.31   56.97
  23 -15  -1  810.61   24.66
  15   8   1  761.05   21.42
  23 -15  -1  865.82   58.74
 -15  -8  -1  865.30   57.63
  23 -15  -1  818.76   24.38
  23 -15  -1  809.92   26.67
   8 -23   1  826.58   26.43
  23 -15  -1  716.19   24.43
   8 -23   1  851.32   26.54
  23 -15  -1  721.74   23.65
   8 -23   1  759.91   21.77
   8 -23  -2   82.30    8.85
  15   8  -2   83.50    7.01
   8 -23  -2   82.89    8.30
  23 -15   2   82.96    7.95
  23 -15   2   89.67    8.23
   8 -23  -2   83.21    8.45
   8 -23  -5  209.11   14.15
  15   8  -5  221.22   10.69
   8 -23  -5  202.64   12.63
  23 -15   5  203.62   12.28
   8 -23  -8    3.58    1.29
  -8  23   8    5.92    2.11
  23 -15   8    5.69    1.49
   9 -23   8   -0.61    1.62
  14   9   8    2.24    2.06
  23 -14  -8    0.82    1.28
  23 -14  -8    0.82    0.98
  23 -14  -5   14.23    3.20
  14   9   5   19.26    3.85
   9 -23   5   13.17    3.63
  23 -14  -5   17.98    3.78
  23 -14  -5   15.80    3.80
   9 -23   5   11.94    2.89
  14   9   2    8.76    2.63
   9 -23   2   -5.17    6.33
  23 -14  -2    7.19    3.19
  -9  23  -2   10.36    6.13
  23 -14  -2   12.66    3.48
  23 -14  -2    9.62    7.88
  23 -14  -2   13.76    3.91
   9 -23   2   12.97    3.73
   9 -23   2   12.21    3.08
   9 -23   2   14.35    3.75
  23 -14   1   29.83    4.89
 -14  -9   1   27.55   12.39
  -9  23   1   41.89   14.68
   9 -23  -1   25.77    4.85
   9 -23  -1   23.65    4.66
  23 -14   1   28.33    4.96
  23 -14   1   25.25    4.47
   9 -23  -1   28.81    4.91
   9 -23  -4   55.44    7.55
   9 -23  -4   41.20    5.69
  14   9  -4   51.94    5.93
  23 -14   4   39.59    5.27
  23 -14   4   57.21    6.69
   9 -23  -4   44.83    6.02
  14   9  -7    0.83    1.44
   9 -23  -7    1.03    1.35
   9 -23  -7    0.09    1.36
  23 -14   7   -1.18    1.42
  -9  23   7    0.32    1.40
  23 -13  -6    1.20    1.23
  23 -13  -6    0.61    1.56
  10 -23   6    0.30    1.31
  23 -13  -6    1.12    1.80
  10 -23   6   -1.67    1.65
  23 -13  -3   67.20    7.01
  13  10   3   64.18    6.82
  10 -23   3   72.49    8.05
  10 -23   3   48.74    6.19
  23 -13  -3   67.31    6.83
  23 -13  -3   54.72    6.93
  10 -23   3   62.29    6.72
  23 -13  -3   52.85    6.71
  10 -23   3   56.69    6.54
 -10  23   0  117.55   21.04
  23 -13   0  107.51    9.16
  10 -23   0  127.37   22.76
  10 -23   0  109.93    9.41
  13  10   0  111.47    8.31
 -13 -10   0  128.92   21.53
  23 -13   0  116.82    9.34
  10 -23   0  120.95   10.62
  10 -23   0  106.12    8.47
  23 -13   0  104.29    9.36
  23 -13   0  125.95   10.57
  10 -23   0  123.09    9.90
  10 -23   0  105.02    9.34
  10 -23   0  116.67    8.95
  10 -23  -3  158.81   12.41
  13  10  -3  152.59    9.69
  23 -13   3  149.22   11.09
  10 -23  -3  159.12   11.48
  10 -23  -6   24.47    4.10
  13  10  -6   43.13    5.16
  10 -23  -6   33.84    5.01
 -13 -10   6   30.23    5.80
  23 -12  -7   26.89    4.09
  12  11   7   19.34    3.33
  11 -23   7   17.97    3.02
  23 -12  -7   21.21    3.40
  23 -12  -4   34.53    4.95
  12  11   4   44.87    5.93
  23 -12  -4   44.33    6.06
  11 -23   4   42.47    6.13
  23 -12  -4   42.72    5.67
  11 -23   4   34.04    5.21
  23 -12  -4   35.10    5.32
  23 -12  -4   35.76    5.40
 -11  23  -1  361.04   36.07
  23 -12  -1  324.21   15.60
  11 -23   1  392.05   39.55
  11 -23   1  314.18   14.81
  12  11   1  341.01   14.97
  23 -12  -1  378.35   39.53
  23 -12  -1  382.67   42.32
 -12 -11  -1  378.96   37.50
  23 -12  -1  383.30   17.04
  23 -12  -1  390.92   18.77
  11 -23   1  384.53   18.41
  11 -23   1  308.34   16.59
  23 -12  -1  310.92   16.01
  11 -23   1  387.69   17.11
  11 -23   1  340.59   17.09
  11 -23   1  375.35   16.28
  11 -23  -2  112.67   10.11
  12  11  -2  105.84    8.27
  23 -12   2  104.78    9.38
  11 -23  -2  107.38    8.83
  23 -12   2   97.88    8.62
  11 -23  -2  100.54    9.00
  11 -23  -5   29.99    5.42
  12  11  -5   49.76    5.64
  11 -23  -5   44.28    6.07
  11 -23  -5   31.53    5.46
  23 -12   5   39.62    5.61
 -12 -11   5   35.93    6.62
  11 -23  -8   22.18    3.08
  12  11  -8   31.51    2.83
  23 -12   8   23.39    3.04
  11 -23  -8   26.99    3.41
  23 -11  -8   20.26    3.27
  12 -23   8   19.67    2.97
  11  12   8   20.54    4.16
  23 -11  -8   13.86    2.32
  12 -23   8   12.77    1.90
  11  12   5   50.43    6.03
  12 -23   5   37.46    5.44
  23 -11  -5   41.29    5.61
  12 -23   5   31.96    5.13
  23 -11  -5   40.45    5.51
  12 -23   5   36.75    5.23
  23 -11  -5   34.99    5.05
  12 -23   5   33.85    5.16
 -12  23  -2  902.20   57.89
  23 -11  -2  792.84   23.80
  11  12   2  832.30   24.04
  23 -11  -2  896.74   61.18
 -11 -12  -2  914.62   58.45
  12 -23   2  967.65   28.39
  23 -11  -2  915.73   28.34
  23 -11  -2  829.83   24.00
  12 -23   2  844.69   26.74
  12 -23   2  860.87   24.72
  12 -23   2  846.45   25.16
  12 -23  -1  175.96   12.10
  11  12  -1  162.98   10.39
 -12  23   1  199.28   26.08
 -11 -12   1  176.06   25.15
  23 -11   1  163.92   11.28
  12 -23  -1  174.79   10.96
  12 -23  -1  171.27   11.61
  23 -11   1  150.64   11.58
  12 -23  -1  160.83   10.81
  12 -23  -4  106.29    9.94
  11  12  -4  107.34    8.59
  23 -11   4   87.09   11.02
  23 -11   4  103.15    9.22
  12 -23  -7   32.17    4.54
  11  12  -7   50.58    4.74
  10  13   6   18.50    3.63
  23 -10  -6   15.96    3.48
  13 -23   6   26.06    4.10
  23 -10  -6   22.52    3.90
  13 -23   6   16.95    3.50
  13 -23   6   12.92    2.71
  23 -10  -6   15.47    3.26
  23 -10  -3   16.37    3.52
  10  13   3   25.28    4.58
  23 -10  -3   22.91    4.60
  23 -10  -3   21.31    4.67
  13 -23   3   25.61    4.87
  13 -23   3   24.41    4.64
  23 -10  -3   17.49    3.97
  23 -10  -3   19.19    3.96
  13 -23   3   21.20    4.70
  10  13   0   33.30    4.84
  13 -23   0   31.07    4.92
 -13  23   0   35.74   11.42
  23 -10   0   27.16   10.44
  23 -10   0   34.49    5.21
 -10 -13   0   34.28   11.48
  23 -10   0   27.14    4.98
  23 -10   0   26.19    4.96
  13 -23   0   39.93    5.75
  13 -23   0   38.54    5.46
  10  13  -3    2.42    2.04
  13 -23  -3    3.20    1.92
  13 -23  -3    2.29    1.66
  23 -10   3    2.82    1.85
  13 -23  -6    1.50    1.78
  13 -23  -6    1.19    1.25
  23  -9  -7    3.26    1.76
  14 -23   7    1.69    1.49
   9  14   7    0.61    1.51
  14 -23   7    1.91    1.07
  23  -9  -7    1.48    1.12
   9  14   4    2.84    2.47
  23  -9  -4    5.90    3.07
  23  -9  -4    4.59    2.68
  14 -23   4    5.23    2.31
  14 -23   4    4.77    2.47
  14 -23   4    2.78    1.88
  23  -9  -4    3.27    1.88
  14 -23   4    1.40    1.68
 -14  23  -1  142.01   21.34
  23  -9  -1   74.68    7.67
  14 -23   1  106.24    8.92
   9  14   1   98.32    8.23
  23  -9  -1  114.28   22.77
  23  -9  -1   70.57   17.31
  -9 -14  -1  100.69   18.64
  23  -9  -1  100.94    8.93
  23  -9  -1   94.69    9.44
  14 -23   1  111.80   10.33
  23  -9  -1   87.02    8.83
  14 -23   1  108.63    9.43
  14 -23   1  114.55    9.14
  14 -23   1  107.24    9.57
  14 -23   1  115.45    9.44
  14 -23  -2   83.41    8.51
  14 -23  -2   75.82    7.30
   9  14  -2   75.29    7.40
  14 -23  -2   63.62   16.53
  23  -9   2   89.23   11.92
  23  -9   2   72.10    8.08
  14 -23  -2   77.06    8.76
  14 -23  -2   86.59    8.11
  14 -23  -2   83.19    8.41
  14 -23  -5   18.49    4.16
  23  -9   5   15.26    5.07
  23  -9   5   17.87    3.90
   9  14  -8    6.07    1.61
  14 -23  -8    2.34    1.19
  23  -9   8    1.46    1.01
  14 -23  -8    3.60    1.58
  15 -23   8   40.63    3.55
  23  -8  -8   43.28    5.02
   8  15   8   43.92    4.94
  15 -23   8   35.27    3.47
  23  -8  -5  117.97    9.80
  15 -23   5  102.02    8.08
  15 -23   5  123.23    9.52
  15 -23   5  114.08    7.33
  23  -8  -5  114.22    9.69
  15 -23   5  112.44    9.32
  23  -8  -5  104.05    8.18
  15 -23   5   97.65    8.24
 -15  23  -2  207.44   25.57
  15 -23   2  192.71   11.68
   8  15   2  197.91   11.85
  23  -8  -2  210.46   30.09
  23  -8  -2  189.41   12.53
  23  -8  -2  210.36   14.03
  15 -23   2  218.77   13.74
  15 -23   2  206.61   12.57
  23  -8  -2  187.02   12.51
  15 -23   2  215.10   13.26
  15 -23   2  205.51   11.68
  15 -23   2  211.67   12.92
  15 -23  -1  228.83   13.52
  15 -23  -1  208.00   11.89
   8  15  -1  200.09   11.71
  15 -23  -1  175.63   26.76
  23  -8   1  162.30   25.41
  -8 -15   1  193.05   24.82
  23  -8   1  200.84   12.40
  23  -8   1  171.77   14.99
  15 -23  -1  211.19   11.94
  15 -23  -1  220.89   14.22
  15 -23  -1  209.95   12.82
  15 -23  -1  218.39   12.91
  15 -23  -1  210.32   12.36
   8  15  -4    1.47    2.08
  15 -23  -4    0.57    1.89
  15 -23  -4    1.00    2.04
  23  -8   4    2.01    1.83
  15 -23  -7   91.38    6.45
  15 -23  -7   95.48    7.44
  -8 -15   7  112.87    9.15
  15 -23  -7   93.24    5.80
   7  16   6  248.76   11.89
  16 -23   6  225.00    9.75
  23  -7  -6  212.21   11.92
  23  -7  -6  214.34   12.95
  16 -23   6  208.65   11.78
   7  16   3  353.39   15.90
  16 -23   3  343.56   16.69
  16 -23   3  361.52   16.75
  23  -7  -3  342.02   17.18
  16 -23   3  341.22   16.55
  16 -23   3  378.59   17.48
  16 -23   0   23.44    4.58
  16 -23   0   18.80    3.64
  16 -23   0   19.17    8.71
  -7 -16   0    5.34    5.66
  23  -7   0   15.18    3.64
  23  -7   0    8.30    3.20
  23  -7   0   19.55    5.40
  16 -23   0   21.89    4.08
  16 -23   0   22.63    4.38
  16 -23   0   22.79    4.39
   7  16  -3    1.24    2.27
  16 -23  -3    1.21    1.49
  23  -7   3    3.38    3.01
  16 -23  -3    2.53    1.86
  -7 -16   3   -0.97    1.92
  16 -23  -6   49.39    5.50
  16 -23  -6   51.76    6.12
  23  -7   6   44.34    7.31
  -7 -16   6   60.61    7.53
  16 -23  -6   46.60    4.83
  23  -7   6   57.51    6.27
  16 -23  -6   48.19    5.20
  23  -6  -7    9.63    3.05
  23  -6  -7   16.57    2.82
  17 -23   7   16.51    2.51
   6  17   7   13.36    3.52
  17 -23   7   12.90    2.65
   6  17   4   55.21    6.10
  17 -23   4   52.03    6.38
  23  -6  -4   53.09    7.01
  17 -23   4   49.09    6.38
  17 -23   4   54.24    6.51
   6  17   1   26.78    4.62
  17 -23   1   28.84    4.61
  17 -23   1   31.72    5.01
  17 -23   1   25.47   10.41
  23  -6  -1   18.49    9.00
  23  -6  -1   30.10    4.97
  23  -6  -1   14.51    3.75
  17 -23   1   27.71    4.74
  17 -23   1   30.14    4.94
  17 -23   1   29.09    4.87
   6  17  -2    1.46    1.78
  17 -23  -2    2.06    1.76
  17 -23  -2    2.44    1.88
  17 -23  -2    7.53    7.06
  23  -6   2    2.33    2.67
  17 -23  -5    2.32    1.87
  17 -23  -5    2.03    1.67
  17 -23  -5   -3.93    2.31
  -6 -17   5   -1.95    2.42
  23  -6   5    1.28    1.76
   6  17  -8    2.32    1.27
  17 -23  -8    2.94    1.30
  17 -23  -8    2.17    1.29
  -6 -17   8    5.25    1.95
  23  -5  -8    0.71    0.98
  23  -5  -8   -0.31    1.93
   5  18   8    0.28    1.20
  18 -23   8    0.93    1.00
   5  18   5    6.00    2.56
  23  -5  -5    5.48    3.34
  18 -23   5    2.33    1.79
  18 -23   5    5.36    2.45
  18 -23   5    3.97    1.94
  18 -23   2  121.21    9.69
   5  18   2  120.14    9.18
  23  -5  -2  113.89    9.25
  18 -23   2  125.79    9.67
  23  -5  -2  115.38   10.73
  18 -23   2  122.92    9.67
  18 -23   2  128.17   10.15
  18 -23   2  129.89   10.16
  18 -23  -1    0.99    1.72
   5  18  -1   11.65    9.58
  18 -23  -1   -1.08    1.37
  18 -23  -1    2.13    1.85
   5  18  -1    0.79    1.99
  18 -23  -1    3.18    3.88
  23  -5   1   -0.91    1.72
  -5 -18   1   -2.69    2.17
  23  -5   1    7.07    5.08
  18 -23  -1    2.92    2.00
   5  18  -4   10.90    3.50
  18 -23  -4    9.64    3.03
  18 -23  -4    9.92    3.15
  23  -5   4    2.04    2.58
  -5 -18   4    8.64    3.40
  18 -23  -4    5.06    2.01
  23  -5   4   10.43    3.37
   5  18  -7   11.90    2.76
  18 -23  -7    9.34    2.34
  18 -23  -7   14.70    2.86
  -5 -18   7   10.32    2.99
  18 -23  -7    7.58    1.84
  19 -23   6   56.47    5.73
  -4 -19  -6   42.41    5.25
  23  -4  -6   54.36    7.14
  19 -23   6   56.39    5.97
   4  19   3  349.21   15.17
  23  -4  -3  321.12   15.33
  19 -23   3  367.21   16.44
  23  -4  -3  336.08   18.54
  19 -23   3  370.05   16.56
  19 -23   3  329.87   16.04
  19 -23   0  168.39   11.35
  19 -23   0  164.28   10.80
  19 -23   0  170.11   26.93
   4  19   0  145.09    9.91
  23  -4   0  144.94   10.44
  23  -4   0  112.89   10.06
  19 -23   0  164.16   11.28
  19 -23   0  165.79   10.99
   4  19  -3    8.74    3.06
  19 -23  -3    7.10    2.58
  19 -23  -3   12.22    3.29
  23  -4   3    7.53    4.71
  -4 -19   3    8.43    3.23
  19 -23  -3   13.96    3.87
  19 -23  -6   24.27    3.52
  19 -23  -6   28.59    4.24
   4  19  -6   32.47    4.60
  19 -23  -6   30.04    4.41
  -4 -19   6   31.84    5.05
  19 -23  -6   25.03    3.66
  -3 -20  -7   75.48    7.28
  23  -3  -7   70.28    4.85
  23  -3  -7   94.01    6.43
  23  -3  -7   63.70    7.22
  20 -23   7   76.89    5.87
   3  20   7   80.84    7.75
   3  20   4  294.00   13.09
  23  -3  -4  272.71   15.51
  20 -23   4  290.62   14.25
  23  -3  -4  249.18   16.36
  20 -23   4  264.42   14.05
   3  20   1   25.43    4.34
  20 -23   1   27.93    4.71
  23  -3  -1   21.24    4.08
  20 -23   1   25.38    4.14
  20 -23   1   25.55    4.41
  20 -23   1   28.38    4.80
  20 -23   1   24.85    4.53
  20 -23  -2   32.45    4.99
   3  20  -2   25.99    4.86
  -3 -20   2   19.58    4.54
  23  -3   2   24.69    6.75
  20 -23  -2   33.55    5.25
  20 -23  -2   34.39    5.48
  -3 -20   2   28.95    5.51
  20 -23  -5   22.84    3.98
   3  20  -5   29.05    4.65
  23  -3   5   26.86    6.53
  -3 -20   5   27.66    5.05
  20 -23  -5   22.52    4.05
  20 -23  -5   29.86    4.61
  23  -3   5   24.10    4.17
  20 -23  -5   20.80    3.60
  -3 -20   5   21.43    4.00
  20 -23  -8   15.07    2.07
   3  20  -8   21.55    2.39
  20 -23  -8   18.68    2.17
   2  21   8   13.56    2.28
 -23   2   8   12.95    2.26
  21 -23   8   13.56    1.82
  23  -2  -5    6.60    2.28
  23  -2  -5    2.94    2.73
  23  -2  -5    2.39    2.35
  21 -23   5    3.22    1.72
  21 -23   5    6.48    2.42
  21 -23   5    2.90    1.27
   2  21   2    8.93    2.82
  21 -23   2    5.93    2.36
  21 -23   2    3.96    2.34
  23  -2  -2    8.12    2.43
  21 -23   2    7.40    3.08
  21 -23   2    6.10    2.28
  23  -2  -2    9.99    4.79
  21 -23   2    6.26    2.47
   2  21  -1    5.39    2.61
  21 -23  -1    3.28    1.86
  21 -23  -1    6.88    2.73
  -2 -21   1   -1.00    1.90
  23  -2   1    3.43    3.68
  21 -23  -1    1.40    1.23
  21 -23  -1    3.41    1.95
  -2 -21   1    1.19    2.22
  21 -23  -4   11.57    2.97
   2  21  -4   13.34    3.36
  21 -23  -4   13.84    3.33
  21 -23  -4   14.68    3.46
  21 -23  -4   10.03    2.74
  23  -2   4   10.75    4.77
  -2 -21   4    7.20    3.16
  21 -23  -4   13.72    3.17
  21 -23  -4    8.75    2.71
  -2 -21   4   11.48    3.63
  23  -2   4    7.92    2.73
   2  21  -7    1.36    1.43
  21 -23  -7    0.62    0.93
  21 -23  -7    0.32    1.02
  23  -2   7    1.31    1.31
  22 -23   6   44.30    4.70
  22 -23   6   43.21    4.71
   1  22   3   32.57    3.91
  23  -1  -3   33.39    4.50
  22 -23   3   43.79    6.37
  22 -23   3   36.28    4.98
  23  -1  -3   24.64    6.01
  22 -23   3   33.48    5.16
  -1 -22  -3   29.68    4.71
  22 -23   3   30.32    4.75
   1  22   0    8.54    2.86
  22 -23   0    7.28    2.64
  22 -23   0    6.30    2.27
  22 -23   0    8.49    2.73
  23  -1   0    6.76    3.26
  -1 -22   0    8.70    3.00
  22 -23   0    8.35    2.63
  22 -23   0   12.28    3.53
  -1 -22   0    6.13    3.09
  22 -23  -3   12.28    3.13
  22 -23  -3   12.20    3.18
  22 -23  -3   10.83    2.99
   1  22  -3   14.07    3.42
  22 -23  -3   10.65    2.59
  -1 -22   3   10.26    3.42
  22 -23  -3   11.27    2.88
  -1 -22   3    8.58    3.07
  22 -23  -6    2.89    1.59
   1  22  -6    2.12    1.34
  22 -23  -6    3.94    1.80
  -1 -22   6    2.28    1.91
  22 -23  -6    3.38    1.64
   0 -23  -7   18.66    3.22
  23   0  -7   29.97    3.34
 -23   0   7   19.87    3.50
   0  23   7   21.21    3.54
  23 -23   7   21.18    2.65
   0 -23  -4   50.52    7.31
   0  23   4   61.23    5.48
  23 -23   4   48.29    6.18
  23 -23   4   59.92    6.15
  23 -23   4   56.42    5.83
  23 -23   4   54.43    5.90
  23 -23   1  319.32   15.17
  23 -23   1  309.43   15.07
   0  23   1  316.90   13.44
  23 -23   1  297.07   13.47
  23 -23   1  330.32   15.85
  23 -23   1  326.66   15.21
  23 -23   1  306.24   14.27
  23 -23  -2  131.08    9.57
  23 -23  -2  129.76    9.61
   0  23  -2  113.39    8.44
  23 -23  -2  121.06    9.54
  23 -23  -5   30.98    3.82
  23 -23  -5   33.20    4.33
   0  23  -5   39.64    4.75
  23   0   5   29.27    6.36
  23 -23  -5   38.10    4.48
   0 -23   5   30.62    4.33
  23   1   7   32.30    3.97
  24 -23  -7   31.18    2.88
  24 -23  -4   58.21    5.95
  -1  24  -4   69.00    6.00
   1 -24   4   56.60    6.61
  24 -23  -4   61.15    5.40
   1 -24   4   53.29    6.15
  24 -23  -4   61.89    6.06
  -1  24  -1   10.81    2.59
  24 -23  -1   11.56    3.07
  24 -23  -1   14.31    3.34
  24 -23  -1   11.34    2.95
  23   1   1    8.61    4.50
   1 -24   1    8.99    3.22
  24 -23  -1   14.50    3.39
   1 -24   1   10.53    3.43
   1 -24  -2    1.30    1.59
  24 -23   2    2.94    1.51
  -1  24   2    2.55    2.21
  24 -23   2    2.28    1.83
  24 -23   2    4.65    1.94
  24 -23   2    1.55    1.09
   1 -24  -2    0.30    2.04
  24 -23   2    1.18    1.39
  23   1  -5   11.49    3.23
  24 -23   5   11.45    2.54
  24 -23   5   11.14    2.51
  24 -22  -5   23.71    3.33
  24 -22  -5   21.59    3.54
  -2  24  -5   27.20    3.73
  24 -22  -5   21.43    2.96
   2 -24   5   18.36    3.87
  24 -22  -5   24.73    3.56
   2 -24   5   22.46    3.60
  -2  24  -2    4.96    2.30
  24 -22  -2    6.74    2.58
  24 -22  -2    7.33    2.23
   2 -24   2    6.99    2.72
  22   2   2   -1.07    3.24
  24 -22  -2    5.91    2.34
   2 -24   2    3.43    2.22
  -2  24   1   92.69    6.99
  24 -22   1   81.18    6.86
  24 -22   1   94.59    8.59
   2 -24  -1   84.93    8.78
  24 -22   1   83.36    7.37
   2 -24  -4   45.58    6.61
  24 -22   4   36.29    4.83
  24 -22   4   40.02    4.80
  24 -22   4   35.44    4.58
  24 -22   7    0.52    0.81
  -2  24   7    0.10    1.05
 -22  -2   7    2.60    1.55
  24 -21  -6   34.84    4.05
  -3  24  -6   41.20    4.06
  24 -21  -6   30.90    3.21
  21   3   6   39.48    6.73
   3 -24   6   36.45    4.76
  24 -21  -6   46.02    4.52
  24 -21  -6   38.51    4.30
  -3  24  -3    2.72    1.78
  24 -21  -3    0.64    1.32
  24 -21  -3    2.10    1.69
  24 -21  -3    1.68    1.74
  21   3   3    1.13    2.58
  24 -21  -3    0.20    1.24
  24 -21   0  115.86    9.25
  24 -21   0  119.37    9.56
  24 -21   0  107.33    7.94
  24 -21   0  131.53   11.12
  24 -21   0  111.97    9.46
  24 -21   0  119.66    9.58
   3 -24  -3    1.28    2.02
  24 -21   3    5.49    2.20
  24 -21   3    1.95    1.37
  24 -21   3    6.98    2.31
   3 -24  -3    2.17    1.74
  24 -21   3    5.92    2.14
   3 -24  -6    2.93    1.80
   3 -24  -6    0.88    1.38
  24 -21   6    2.12    1.41
   3 -24  -6   -0.35    1.60
  24 -21   6    3.22    1.49
  24 -20  -7   15.95    2.35
  -4  24  -7   15.46    2.24
  24 -20  -7   15.31    2.07
  20   4   7   19.24    4.24
  24 -20  -7   22.87    2.95
   4 -24   7   11.15    2.10
  24 -20  -4    0.92    1.11
  -4  24  -4   -0.45    1.80
  24 -20  -4   -2.66    1.76
  24 -20  -4    0.38    1.35
  20   4   4    0.68    1.76
  24 -20  -4    1.28    1.09
  20   4   4    0.20    2.51
  24 -20  -4   -0.93    1.39
   4 -24   4   -0.02    1.66
  24 -20  -4   -0.65    1.35
   4 -24   4    1.80    1.86
  24 -20  -1  111.71    9.08
  24 -20  -1  114.38    9.32
  24 -20  -1  108.52    8.16
  24 -20  -1  107.95   10.23
   4 -24   1   95.71    9.09
  20   4   1   80.14   11.46
  24 -20  -1  110.62    9.56
   4 -24   1  117.27   10.30
  24 -20  -1  109.29    9.23
  24 -20   2    2.37    1.68
   4 -24  -2    1.01    2.08
  24 -20   2    1.11    1.44
  24 -20   2    4.75    2.45
  24 -20   2    5.51    2.35
  24 -20   2    4.21    1.96
   4 -24  -2    0.99    1.71
  24 -20   5    1.38    1.15
   4 -24  -5    2.46    1.77
  24 -20   5    0.20    1.16
  24 -19  -8    2.55    1.24
  19   5   8    1.84    0.97
  24 -19  -5   29.51    4.33
  -5  24  -5   33.55    3.95
  19   5   5   25.82    6.56
  24 -19  -5   32.07    4.22
  24 -19  -5   31.86    4.35
  24 -19  -5   31.03    4.63
  24 -19  -2   22.45    4.18
  24 -19  -2   18.93    3.64
   5 -24   2   21.26    4.65
  24 -19  -2   20.82    4.42
   5 -24   2   24.32    4.87
  24 -19  -2   25.51    4.58
  24 -19   1  106.67    9.49
   5 -24  -1   88.05    8.54
  24 -19   1   89.50    7.31
  24 -19   1  110.49    8.25
  24 -19   1  113.74    9.55
   5 -24  -1  109.13   10.12
  24 -19   1  112.81    9.34
  24 -19   1   94.62    7.71
  24 -19   4    1.48    1.72
   5 -24  -4   -2.09    1.97
  24 -19   4    4.73    2.32
   5 -24  -4    0.86    1.65
  24 -19   7   13.05    2.31
  -5  24   7    9.36    2.93
 -19  -5   7   11.17    3.21
  24 -19   7   11.68    2.26
  24 -18  -6  126.22    7.87
  -6  24  -6  145.48    7.64
  18   6   6  135.19   13.65
   6 -24   6  124.75    8.88
  24 -18  -6  150.83    8.82
  24 -18  -6  142.01    8.85
  24 -18  -3   79.95    7.45
  24 -18  -3   83.48    7.96
  18   6   3   67.84    6.24
  -6  24  -3   78.88    6.45
  24 -18  -3   76.78    7.32
   6 -24   3   86.29    8.70
  24 -18  -3   88.92    7.29
   6 -24   3   80.16    8.04
  24 -18  -3   81.67    7.78
  24 -18   0   34.77    5.03
  24 -18   0   37.50    5.66
  24 -18   0   34.10    5.52
  18   6   0   37.83    4.69
  24 -18   0   33.39    4.49
  24 -18   0   35.49    5.49
   6 -24   0   38.19    5.99
  24 -18   0   35.93    5.49
  24 -18   0   32.10    4.33
   6 -24  -3   21.06    4.59
  24 -18   3   20.84    3.87
   6 -24  -3   19.03    4.20
  24 -18   3   26.35    4.48
  24 -18   3   25.68    4.44
  24 -18   3   17.31    3.47
  24 -18   3   20.93    3.96
   6 -24  -6    0.84    1.61
   6 -24  -6    3.06    1.65
  24 -18   6    1.83    1.27
 -18  -6   6   -1.26    1.92
  24 -18   6    2.23    1.54
  -7  24  -7   16.77    2.30
  24 -17  -7   14.65    2.36
  24 -17  -7   17.74    2.91
   7 -24   7   15.69    2.74
  17   7   7   24.46    5.33
  24 -17  -7   17.43    2.83
  24 -17  -4   41.44    5.46
  -7  24  -4   33.83    4.48
  17   7   4   32.98    4.54
   7 -24   4   38.63    5.89
  24 -17  -4   38.56    5.04
  24 -17  -4   36.57    5.29
  24 -17  -4   36.96    5.25
   7 -24   4   32.06    4.99
  17   7   1   32.16    4.58
  24 -17  -1   33.55    5.25
  24 -17  -1   38.81    5.57
  24 -17  -1   37.23    5.27
   7 -24   1   36.27    5.64
  24 -17  -1   36.29    5.62
   7 -24   1   35.50    5.82
  24 -17  -1   32.79    5.20
   7 -24  -2   69.58    8.09
  17   7  -2   68.92    6.21
   7 -24  -2   62.37    7.29
  24 -17   2   74.92    7.60
  24 -17   2   71.82    7.14
   7 -24  -2   65.41    7.50
  24 -17   2   57.03    5.93
   7 -24  -5    3.22    2.40
  24 -17   5   -0.69    1.19
   7 -24  -5    1.64    2.03
  24 -17   5    1.71    1.79
  24 -17   5    1.72    1.68
   7 -24  -8    1.26    1.19
  24 -17   8    1.56    0.87
  24 -16  -8    4.42    1.18
  16   8   8    4.05    1.30
  24 -16  -8    0.53    1.17
 -24  16   8    5.78    2.06
  24 -16  -5   17.42    3.47
  16   8   5   15.42    3.47
   8 -24   5   17.97    3.98
  24 -16  -5   19.17    3.75
   8 -24   5   18.19    3.95
  24 -16  -5   17.65    3.71
  24 -16  -2   49.30    6.20
  24 -16  -2   44.10    5.99
  24 -16  -2   50.36    6.30
  16   8   2   47.63    5.62
  24 -16  -2   41.91    6.10
   8 -24   2   54.36    6.74
  24 -16  -2   42.67    5.98
   8 -24  -1  305.51   34.96
   8 -24  -1  301.67   15.95
  16   8  -1  312.26   13.19
  -8  24   1  339.79   37.35
  24 -16   1  322.05   15.27
   8 -24  -1  282.15   14.76
   8 -24  -1  276.91   14.78
  24 -16   1  326.04   16.16
  24 -16   1  317.65   14.93
  24 -16   1  321.55   16.24
   8 -24  -1  352.29   17.31
   8 -24  -4   50.86    7.15
  24 -16   4   38.40    5.30
 -16  -8   4   40.97    6.77
   8 -24  -4   43.37    5.54
  24 -16   4   56.81    6.56
  24 -16   7   -0.15    0.99
  24 -16   7    0.03    1.15
  -8  24   7    0.75    1.74
  24 -15  -6    3.16    1.74
  24 -15  -6    7.88    2.45
   9 -24   6    2.55    2.28
   9 -24   6    3.32    1.83
  24 -15  -6    4.04    1.69
  24 -15  -3   98.43    8.57
  15   9   3   91.82    7.65
   9 -24   3   98.34    9.31
  24 -15  -3   94.38    7.82
  24 -15  -3   90.41    8.57
  24 -15  -3   78.16    8.03
   9 -24   3   91.58    8.27
   9 -24   3   82.80    7.38
  24 -15   0  324.92   16.13
   9 -24   0  352.01   38.17
   9 -24   0  303.16   15.10
  15   9   0  314.93   13.75
  -9  24   0  360.49   38.32
  24 -15   0  341.97   15.78
   9 -24   0  346.49   17.27
   9 -24   0  315.80   16.64
  24 -15   0  312.89   16.16
  24 -15   0  310.19   16.09
   9 -24   0  363.48   17.38
   9 -24   0  322.85   14.60
   9 -24  -3   50.48    7.20
  15   9  -3   56.19    5.77
   9 -24  -3   51.56    6.50
  24 -15   3   58.17    6.56
  24 -15   3   55.11    6.63
   9 -24  -3   51.62    6.55
 -15  -9   3   35.79    6.43
   9 -24  -6   14.03    3.18
  15   9  -6   32.47    3.90
   9 -24  -6   16.77    3.38
   9 -24  -6   24.99    4.04
 -15  -9   6   22.88    4.69
  24 -15   6   15.37    3.04
  14  10   7    4.57    2.80
  24 -14  -7   10.70    2.68
  10 -24   7    7.14    2.17
  24 -14  -7    7.85    2.07
  24 -14  -4    5.52    2.53
  14  10   4   -0.68    2.37
  24 -14  -4   -0.55    1.89
  10 -24   4    0.38    1.85
  10 -24   4    1.26    2.02
  10 -24   4    0.61    1.23
  24 -14  -4    3.24    2.11
  24 -14  -4   -2.81    1.98
 -10  24  -1  262.71   31.62
  24 -14  -1  247.74   13.68
  10 -24   1  248.10   32.02
  14  10   1  241.72   12.47
  24 -14  -1  302.20   35.49
  24 -14  -1  256.22   13.88
  10 -24   1  278.93   15.74
  24 -14  -1  222.59   13.90
  24 -14  -1  223.99   13.66
  10 -24   1  267.83   14.59
  10 -24   1  245.19   12.87
  10 -24  -2  247.88   14.86
  14  10  -2  244.00   12.04
  10 -24  -2  234.74   13.39
  24 -14   2  244.78   14.25
  24 -14   2  237.36   13.42
  24 -14   2  242.09   13.62
  14  10  -5    0.09    2.45
 -14 -10   5   -1.52    2.87
  24 -14   5    1.15    1.41
  24 -14   5    1.74    1.60
  10 -24  -8    0.43    0.67
  10 -24  -8    0.20    0.82
  10 -24  -8    0.70    1.03
  24 -14   8    2.25    1.09
 -14 -10   8    2.07    1.53
  24 -13  -8   -0.74    1.37
  11 -24   8   -0.62    1.65
  13  11   8    2.54    1.83
  24 -13  -5    2.81    1.98
  13  11   5    3.14    2.36
  24 -13  -5    2.89    2.17
  24 -13  -5    6.51    2.91
  11 -24   5    4.67    2.41
  11 -24   5    4.50    2.60
  11 -24   5    3.41    2.22
  24 -13  -5    1.13    1.29
  11 -24   5    3.51    2.03
  13  11   2   -1.38    2.17
  24 -13  -2    0.54    1.24
  24 -13  -2    1.33    1.96
  24 -13  -2    1.04    1.82
  11 -24   2    0.38    2.22
  11 -24   2    0.81    2.01
  24 -13  -2   -0.91    1.65
  11 -24   2    4.86    2.21
  24 -13   1   28.21    4.79
  11 -24  -1   28.95    4.69
  11 -24  -1   26.50    4.65
  24 -13   1   27.85    5.19
  24 -13   1   22.93    4.41
  11 -24  -1   29.25    5.09
  13  11  -4   40.10    5.06
  11 -24  -4   34.96    5.30
  24 -13   4   36.58    5.44
 -13 -11   4   27.67    5.91
  13  11  -7   -1.70    1.46
  11 -24  -7   -0.90    1.20
  24 -12  -6   81.66    7.30
  12 -24   6   60.82    5.84
  12  12   6   58.45    6.62
  24 -12  -6   66.16    6.30
  12 -24   6   66.82    6.22
  24 -12  -3   77.99    7.26
  12  12   3   76.16    7.42
  12 -24   3   79.27    8.53
  24 -12  -3   84.77    8.67
  24 -12  -3   69.82    7.20
  24 -12  -3   69.57    7.63
  12 -24   3   63.72    6.48
  12 -24   3   70.72    7.34
  24 -12   0   77.00    8.15
  12 -24   0  101.95    8.76
 -12  24   0  112.36   19.47
  12  12   0  149.27   10.28
  24 -12   0  119.28    9.61
  12 -24   0  109.11    9.86
  12 -24   0   95.39    7.95
  12 -24   0   99.96    9.84
  24 -12   0   93.94    9.20
  12 -24   0  104.41    9.38
  12 -24   0  118.96    9.65
  12 -24   0  107.44    8.74
  12 -24  -3  134.88   11.00
  12 -24  -3  108.69    8.66
  12  12  -3  128.47    9.24
  12 -24  -3  124.40    9.90
  12 -24  -3  113.53   10.87
  24 -12   3  119.74    9.89
  12 -24  -3  123.78   10.09
  12 -24  -6    5.29    1.99
  12  12  -6    6.54    2.33
  24 -12   6    4.51    2.11
  24 -11  -7    2.16    1.76
  13 -24   7    4.15    1.70
  13 -24   7    3.38    1.29
  24 -11  -7    1.18    1.02
  11  13   4   10.40    3.41
  24 -11  -4    3.75    2.32
  13 -24   4    4.56    2.22
  24 -11  -4    5.76    2.33
  13 -24   4    1.35    1.42
  24 -11  -4    3.62    2.06
  13 -24   4    4.04    2.39
  13 -24   1   42.31    5.76
 -13  24  -1   59.63   14.75
  11  13   1   41.99    5.59
  24 -11  -1   50.25   15.99
  24 -11  -1   39.97    5.74
  13 -24   1   41.67    6.41
  13 -24   1   39.51    5.90
  13 -24   1   44.16    6.22
  13 -24   1   42.18    5.57
  24 -11  -1   32.71    5.56
  13 -24   1   45.89    6.00
  13 -24  -2    9.66    3.21
  13 -24  -2    8.19    2.75
  13 -24  -2   12.69    3.34
  24 -11   2    9.30    2.86
  13 -24  -2    9.84    3.03
  13 -24  -5   -2.26    1.89
  11  13  -5    0.11    1.91
  13 -24  -5   -1.36    1.44
  24 -11   5    1.55    1.60
  13 -24  -8   10.14    1.92
  13 -24  -8   12.24    2.10
  24 -11   8   11.60    1.98
 -10 -14  -8   38.31    4.67
  14 -24   8   62.78    4.12
  24 -10  -8   61.69    5.45
  14 -24   8   44.71    3.14
  10  14   5   20.98    4.00
  24 -10  -5   13.55    3.51
  24 -10  -5   17.96    3.87
  14 -24   5   14.28    3.30
  14 -24   5   11.34    2.98
  14 -24   5   15.00    3.56
  24 -10  -5   14.40    3.34
  10  14   2    3.03    2.71
  24 -10  -2    5.25    2.31
  24 -10  -2    5.62    2.38
  24 -10  -2    3.42    2.16
  14 -24   2    3.71    2.69
  24 -10  -2   -0.91    2.26
  14 -24   2    5.49    2.32
  14 -24   2    4.89    2.66
  24 -10  -2    0.46    1.33
  14 -24   2    4.16    2.41
  10  14  -1   69.49    7.06
  14 -24  -1   56.57   15.75
  24 -10   1   64.00    7.18
  14 -24  -1   73.94    7.31
  14 -24  -1   73.82    8.39
  14 -24  -1   70.15    7.38
  14 -24  -1   78.11    7.83
  14 -24  -1   75.27    7.44
  14 -24  -4   -0.52    1.81
  10  14  -4    2.35    2.16
  14 -24  -4    1.82    2.02
  14 -24  -4    2.13    2.01
  24 -10   4   -2.24    2.33
  14 -24  -4   -0.77    1.47
  24 -10   4    0.92    1.63
  10  14  -7   -0.44    1.38
  14 -24  -7   -0.07    0.97
  14 -24  -7    2.00    1.48
  14 -24  -7   -0.35    1.32
 -10 -14   7    0.93    1.82
  24  -9  -6    9.20    3.00
  24  -9  -6   10.85    2.89
  15 -24   6   11.89    2.60
  24  -9  -6   10.03    2.62
  15 -24   6    9.59    2.58
   9  15   3   26.84    4.64
  24  -9  -3   27.44    5.07
  24  -9  -3   29.36    5.45
  15 -24   3   31.10    5.28
  15 -24   3   29.65    5.23
  15 -24   3   26.94    4.76
  24  -9  -3   20.55    4.26
   9  15   0   -0.12    1.75
  15 -24   0    4.78    2.42
  15 -24   0    2.53    1.95
  15 -24   0    0.74    6.54
  24  -9   0   -0.88    1.73
  24  -9   0    0.73    2.21
  15 -24   0    1.04    1.85
  15 -24   0    3.80    2.06
  15 -24   0    0.43    1.54
  15 -24   0    4.87    2.52
  15 -24  -3   18.79    4.41
   9  15  -3   24.13    4.59
  15 -24  -3   26.03    4.75
  15 -24  -3   19.74    4.29
  15 -24  -3   26.88    4.60
  24  -9   3   21.60    4.46
  -9 -15   3   18.67    4.75
  15 -24  -6    5.38    2.11
   9  15  -6   11.47    2.85
  15 -24  -6    6.32    2.13
  15 -24  -6    5.33    2.11
  -9 -15   6   10.39    3.46
  16 -24   7   61.34    4.39
  24  -8  -7   47.51    5.75
  16 -24   7   49.24    4.73
   8  16   7   46.69    5.87
   8  16   4  173.00   10.77
  24  -8  -4  165.86   11.88
  16 -24   4  180.36   11.77
  16 -24   4  174.95   11.18
  24  -8  -4  167.21   11.67
  16 -24   4  160.03   11.04
  16 -24   4  166.87   11.18
  16 -24   1   79.84    7.76
   8  16   1   68.88    7.12
  24  -8  -1   72.29    7.58
  24  -8  -1   60.53    7.56
  16 -24   1   74.44    7.34
  16 -24   1   70.95    7.71
  16 -24   1   81.52    7.94
  16 -24   1   78.26    8.04
  16 -24  -2   43.90    6.06
  16 -24  -2   30.66    4.87
   8  16  -2   38.58    5.57
  24  -8   2   32.35    6.70
  16 -24  -2   41.55    5.54
  16 -24  -2   39.05    6.02
   8  16  -5   29.46    4.57
  16 -24  -5   23.43    4.33
  16 -24  -5   20.30    3.90
  24  -8   5   20.30    5.09
  -8 -16   5   27.32    5.57
  24  -8   5   28.55    4.63
  16 -24  -8   27.17    2.92
   8  16  -8   34.38    2.98
  -8 -16   8   30.22    3.56
  16 -24  -8   29.69    2.92
  24  -7  -8    0.09    0.76
  24  -7  -8    4.11    2.02
  17 -24   8   -0.05    0.65
   7  17   8    3.69    1.72
   7  17   5   75.97    6.77
  24  -7  -5   56.63    6.69
  17 -24   5   56.68    6.35
  24  -7  -5   50.42    6.45
  17 -24   5   53.50    6.15
  17 -24   5   50.84    5.50
   7  17   2   22.88    4.55
  17 -24   2   14.62    3.36
  24  -7  -2   18.21    3.72
  24  -7  -2   21.70    5.37
  24  -7  -2   15.26    4.12
  17 -24   2   16.79    3.73
  17 -24   2   20.38    4.17
  17 -24   2   21.24    4.33
  -7 -17  -2    9.42    3.31
  24  -7   1   26.16    4.73
  17 -24  -1   34.07    5.33
  17 -24  -1   32.39    4.92
   7  17  -1   25.70    4.58
  17 -24  -1   35.28    5.32
  17 -24  -1   28.55    4.64
  17 -24  -4   93.16    8.52
  17 -24  -4   81.88    7.76
   7  17  -4   91.85    8.19
  17 -24  -4   78.06    6.81
   7  17  -7    6.45    2.12
  17 -24  -7    7.55    1.84
  17 -24  -7    3.68    1.60
  17 -24  -7    6.01    1.93
  24  -6  -6  171.01   10.16
  24  -6  -6  156.96   11.01
  18 -24   6  158.55    9.53
   6  18   3   16.18    3.46
  24  -6  -3   15.03    3.53
  24  -6  -3   13.91    4.22
  18 -24   3   13.07    3.31
  18 -24   3   11.60    3.13
  18 -24   3   13.33    3.53
   6  18   0    1.86    2.47
  18 -24   0    0.04    1.41
  18 -24   0   -0.89    1.38
  24  -6   0    1.18    1.55
  24  -6   0   -0.92    1.79
  24  -6   0   -0.55    1.86
  18 -24   0    0.30    1.54
  18 -24   0    0.89    1.53
   6  18  -3    9.88    3.01
  18 -24  -3   10.03    2.94
  18 -24  -3    7.57    2.49
  24  -6   3    6.95    3.53
  18 -24  -3    8.92    2.60
  -6 -18   3    6.24    3.17
   6  18  -6   18.03    3.43
  18 -24  -6   11.76    2.58
  18 -24  -6    9.17    2.45
  18 -24  -6   12.91    2.99
  24  -6   6    9.44    3.26
  -6 -18   6    8.27    2.81
  18 -24  -6    9.72    2.44
  -6 -18   6    8.75    2.40
  -5 -19  -7    8.79    2.85
  24  -5  -7   10.94    2.11
  24  -5  -7   14.33    2.39
  19 -24   7   12.45    2.38
   5  19   7   15.66    3.36
   5  19   4   40.73    5.13
  24  -5  -4   35.84    5.98
  19 -24   4   40.96    5.43
  19 -24   4   41.07    5.34
  19 -24   4   36.78    5.27
  19 -24   1   73.29    7.40
   5  19   1   68.93    6.85
  24  -5  -1   68.26    7.09
  24  -5  -1   56.77    7.45
  19 -24   1   74.07    7.95
  19 -24   1   73.62    7.68
  -5 -19  -1   47.06    6.92
  19 -24   1   78.32    7.67
  19 -24  -2   31.61    5.59
  19 -24  -2   20.59    4.06
  24  -5   2   22.88    6.13
  -5 -19   2   15.33    4.33
  19 -24  -2   24.76    4.57
  19 -24  -5    3.89    1.74
   5  19  -5    8.57    2.82
  19 -24  -5    7.78    2.42
  19 -24  -5    6.59    2.38
  19 -24  -5    5.89    2.43
  19 -24  -5    5.35    1.90
  -5 -19   5    4.66    2.21
  24  -5   5    5.17    2.21
   5  19  -8   -0.03    0.74
  19 -24  -8    0.19    0.54
  19 -24  -8    0.10    0.73
  -5 -19   8   -1.15    1.06
  -4 -20  -5   90.23    9.60
   4  20   5  119.37    7.96
  20 -24   5  126.37    8.86
  24  -4  -5  104.98   10.03
  20 -24   5  113.93    8.51
  20 -24   5  107.16    7.38
   4  20   2   -0.64    1.93
  20 -24   2    1.11    1.19
  20 -24   2   -0.82    1.95
  -4 -20  -2   -2.65    2.27
  24  -4  -2    1.37    1.54
  24  -4  -2   -4.73    3.86
  20 -24   2    1.42    1.63
  20 -24   2   -0.67    1.25
  20 -24   2    2.38    1.88
   4  20  -1   10.94    3.39
  20 -24  -1    8.21    2.60
  24  -4   1    2.79    2.39
  -4 -20   1   11.52    3.34
  20 -24  -1   10.62    2.86
   4  20  -4   26.79    4.46
  20 -24  -4   24.70    4.28
  20 -24  -4   22.96    4.14
  -4 -20   4   18.73    4.22
  24  -4   4   22.65    5.89
  20 -24  -4   22.43    4.13
  20 -24  -4   25.89    4.43
  20 -24  -7   22.84    2.99
   4  20  -7   30.55    3.39
  20 -24  -7   29.84    3.38
  -3 -21  -6   10.85    3.37
  24  -3  -6   14.00    2.42
  24  -3  -6   18.61    4.36
  24  -3  -6   18.97    3.53
  21 -24   6   19.68    3.22
  21 -24   6   19.67    3.19
   3  21   3   -1.00    1.92
  24  -3  -3    1.72    1.52
  24  -3  -3    2.79    3.50
  21 -24   3    1.82    1.80
  21 -24   3    3.35    2.06
  -3 -21  -3   -2.47    2.20
   3  21   0   20.34    4.05
  21 -24   0   22.89    4.33
  21 -24   0   21.07    4.17
  21 -24   0   21.64    4.05
  24  -3   0   26.31    5.19
  24  -3   0    9.12    3.17
  -3 -21   0   14.75    4.22
  21 -24  -3   49.78    5.97
  21 -24  -3   47.33    5.83
   3  21  -3   46.71    5.86
  -3 -21   3   33.80    5.60
  24  -3   3   38.19    7.58
  21 -24  -3   43.92    4.93
  21 -24  -3   52.93    6.03
  21 -24  -3   45.83    5.99
  -3 -21   3   42.10    6.38
   3  21  -6    0.31    1.34
  21 -24  -6    3.29    1.35
  21 -24  -6    2.01    1.34
  -2 -22  -7   24.29    3.69
 -24   2   7   28.61    3.75
  24  -2  -7   35.96    3.50
   2  22   7   25.86    3.81
  22 -24   7   30.17    3.13
   2  22   4   22.45    3.63
  24  -2  -4   19.21    3.28
  22 -24   4   23.29    3.95
  24  -2  -4   20.26    5.14
  22 -24   4   25.94    4.18
  22 -24   4   22.09    3.84
   2  22   1   -1.29    1.85
  22 -24   1    1.15    1.60
  22 -24   1    3.38    1.89
  22 -24   1    2.97    1.99
  24  -2  -1    6.28    2.27
  24  -2  -1    2.24    1.98
  22 -24   1    1.95    1.66
  -2 -22  -1    3.14    2.20
  22 -24  -2   90.41    8.07
  22 -24  -2   83.60    7.62
   2  22  -2   81.50    7.21
  24  -2   2   64.46    9.44
  -2 -22   2   59.61    7.19
  22 -24  -2   86.18    8.11
  22 -24  -2   84.42    7.91
  -2 -22   2   73.39    8.34
  22 -24  -5    0.63    1.00
   2  22  -5    4.86    2.30
  22 -24  -5    1.97    1.21
  22 -24  -5    2.22    1.35
  22 -24  -5    2.69    1.49
  24  -2   5    1.35    2.31
  24  -2   5    0.17    1.01
  -2 -22   5    0.66    1.60
  23 -24   5   14.85    2.94
  23 -24   5   14.37    2.79
   1  23   2    7.92    2.65
  23 -24   2    6.54    2.13
  23 -24   2    7.19    2.36
  23 -24   2    4.96    2.08
  -1 -23  -2    5.92    2.58
   1  23  -1    0.60    1.97
  23 -24  -1    2.10    1.72
  23 -24  -1    2.41    1.79
  23 -24  -1    0.53    1.25
  24  -1   1    0.95    2.26
  23 -24  -1    2.14    1.82
  23 -24  -1    1.14    1.39
  -1 -23   1    0.78    1.89
  23 -24  -4   12.45    2.82
   1  23  -4   14.21    3.08
  23 -24  -4   12.53    2.80
  23 -24  -4   11.37    2.83
  24  -1   4   13.89    4.66
  -1 -23   4   17.01    4.11
  24  -1   4   10.57    2.67
  23 -24  -7    2.64    1.06
  23 -24  -7    2.38    1.09
  -1 -23   7    2.37    1.24
   0 -24  -6    0.65    1.24
   0 -24  -6    0.50    1.40
  24   0  -6    1.27    1.13
 -24   0   6    0.00    1.55
  24 -24   6   -0.04    0.87
   0 -24  -3    0.59    1.79
   0  24   3   -2.27    1.77
  24 -24   3   -1.13    1.44
  24 -24   3    1.94    1.44
  24 -24   3    0.96    1.32
   0 -24  -3    2.92    1.87
  24 -24   0   52.62    6.14
   0  24   0   56.54    5.55
  24   0   0   27.85    4.73
   0 -24   0   40.57    5.57
  24 -24   0   54.69    6.36
   0 -24   0   54.16    7.30
  24 -24   0   52.82    5.71
  24 -24   0   52.16    6.19
   0  24  -3    6.81    2.26
  24 -24  -3    7.42    2.37
  24 -24  -3    4.14    1.80
  24 -24  -3    4.44    1.99
  24   0   3    3.31    2.74
  24   0   3    3.66    1.98
  24 -24  -3    7.96    2.63
   0 -24   3    4.00    2.49
  24 -24  -6   28.50    3.30
   0  24  -6   36.99    3.52
   0 -24   6   25.52    3.63
  24   0   6   26.31    4.54
  24 -24  -6   30.96    3.35
  25 -24  -5    2.58    1.14
  25 -24  -5    3.26    1.32
  25 -24  -5    1.77    1.19
   1 -25   5    5.07    2.19
  25 -24  -5    1.05    1.21
  24   1   5    5.68    2.89
  -1  25  -2    3.02    2.06
  25 -24  -2    0.72    1.50
  25 -24  -2    1.71    1.40
  25 -24  -2    0.54    1.49
  24   1   2   -1.19    2.46
  25 -24  -2    1.57    1.44
   1 -25   2   -2.20    1.97
  -1  25   1   43.49    4.57
  24   1  -1   31.24    5.16
  25 -24   1   40.52    4.66
  25 -24   1   48.92    5.86
  25 -24   1   46.45    5.52
   1 -25  -1   34.34    5.45
  25 -24   1   42.91    5.02
   1 -25  -4    6.43    2.52
  25 -24   4    6.63    2.12
  25 -24   4    7.75    2.09
  25 -24   4    7.08    2.05
  25 -23  -6    0.85    1.16
   2 -25   6    0.16    1.21
  25 -23  -3   12.51    2.93
  -2  25  -3   12.52    2.85
  25 -23  -3   13.66    3.01
   2 -25   3   12.23    3.71
  23   2   3   11.90    4.49
  23   2   3    7.86    2.55
  -2  25   0    4.94    2.09
  25 -23   0    1.65    1.42
  25 -23   0    3.44    2.06
  23   2   0    3.33    2.81
   2 -25   0   -0.57    1.57
  25 -23   0    4.60    2.00
  25 -23   0    1.36    1.25
   2 -25   0    2.23    2.20
   2 -25  -3   41.48    6.28
  23   2  -3   42.25    6.02
  25 -23   3   49.15    6.39
  25 -23   3   43.30    5.04
  25 -23   3   48.10    5.46
   2 -25  -3   31.92    4.66
  25 -23   3   39.69    4.77
   2 -25  -6    4.78    2.01
  25 -23   6    4.93    1.47
 -23  -2   6    6.14    2.50
  25 -23   6    7.61    1.74
  25 -22  -7   54.16    3.58
   3 -25   7   48.65    4.02
  25 -22  -7   55.74    3.81
  25 -22  -4   54.52    5.56
  25 -22  -4   61.49    6.05
  -3  25  -4   70.98    5.64
  25 -22  -4   54.54    4.84
  22   3   4   60.47    9.19
   3 -25   4   61.93    6.88
  25 -22  -4   69.09    5.74
   3 -25   4   58.08    6.05
  25 -22  -4   61.95    6.02
  -3  25  -1    5.04    1.97
  25 -22  -1    8.18    2.70
  25 -22  -1    6.11    2.42
  25 -22  -1    5.83    2.41
  25 -22  -1   13.01    3.30
   3 -25   1    3.80    1.87
  22   3   1    4.87    3.23
  25 -22  -1    5.79    2.36
   3 -25  -2    4.25    2.48
  25 -22   2    3.18    1.70
  25 -22   2    3.74    1.73
  25 -22   2    2.90    1.53
  25 -22   2    4.22    1.99
   3 -25  -5    3.21    2.17
  25 -22   5    1.07    1.40
  25 -22   5    2.76    1.51
  25 -22   5    2.60    1.35
 -22  -3   5    0.89    1.81
  25 -21  -5   28.48    3.88
  -4  25  -5   32.20    3.66
  25 -21  -5   23.40    3.12
   4 -25   5   29.97    4.71
  21   4   5   25.65    6.12
  25 -21  -5   31.42    3.95
  25 -21  -5   26.57    3.74
  -4  25  -2   23.56    3.61
  25 -21  -2   19.90    3.95
  25 -21  -2   20.40    3.82
  25 -21  -2   24.25    4.29
  25 -21  -2   23.24    3.71
  21   4   2   13.58    5.08
  25 -21  -2   25.63    4.60
  25 -21   1   11.33    2.91
  21   4  -1    4.09    2.69
  25 -21   1    9.78    2.58
  25 -21   1    9.45    2.47
   4 -25  -1   13.04    3.61
  25 -21   1   12.39    3.16
   4 -25  -1    9.99    2.93
   4 -25  -4    0.66    1.63
  25 -21   4    0.63    1.10
   4 -25  -4    4.64    2.37
  25 -21   4    1.25    1.24
  25 -21   4    2.39    1.18
  25 -21   4   -0.38    1.07
   4 -25  -4   -1.56    2.13
  25 -21   7    7.18    1.57
  25 -21   7    6.22    1.38
  -5  25  -6   -0.23    1.14
  25 -20  -6    2.45    1.37
  25 -20  -6   -0.49    1.07
  25 -20  -6    0.18    1.30
  20   5   6    1.17    2.65
   5 -25   6    0.48    1.19
   5 -25   6   -1.00    1.38
  25 -20  -3   89.20    7.56
  25 -20  -3   93.74    8.01
  20   5   3   76.78    6.17
  -5  25  -3  102.26    7.08
  25 -20  -3   88.32    7.19
  20   5   3   89.19   11.85
   5 -25   3   97.01    9.00
   5 -25   3   79.28    7.92
  25 -20  -3   93.78    8.23
  25 -20   0  120.25    9.71
  25 -20   0  114.19    8.54
   5 -25   0   88.43    8.65
  25 -20   0  124.02    9.95
   5 -25   0  118.54   10.16
  25 -20   0  115.16    9.32
  25 -20   0   99.40    7.79
   5 -25  -3   30.97    5.68
  25 -20   3   32.80    4.53
   5 -25  -3   31.66    5.19
  25 -20   3   36.91    4.84
  25 -20   3   39.88    5.23
  25 -20   3   41.58    5.29
  25 -20   3   29.85    4.28
   5 -25  -6    2.56    1.57
  25 -20   6    0.91    1.19
  25 -20   6    2.95    1.42
   5 -25  -6    0.37    1.40
 -20  -5   6    4.63    2.54
  25 -20   6    1.93    1.20
  -6  25  -7   -2.02    1.01
  25 -19  -7    0.19    0.81
  25 -19  -7    5.17    1.70
  25 -19  -7    0.92    1.07
   6 -25   7   -0.03    0.95
  19   6   7    3.15    2.24
  -6  25  -4   -0.52    1.82
  25 -19  -4    3.06    1.57
  25 -19  -4    2.90    1.76
  25 -19  -4    3.92    1.99
  25 -19  -4    2.51    1.45
   6 -25   4    4.43    2.37
  25 -19  -4    6.97    2.47
   6 -25   4    3.25    1.79
  25 -19  -1  113.16    9.26
  25 -19  -1  120.41    9.68
  19   6   1  104.12    7.25
  25 -19  -1  112.13    8.63
  25 -19  -1  106.50   10.15
   6 -25   1  120.85   10.42
  25 -19  -1  111.89    9.73
   6 -25   1  130.30   10.69
  25 -19  -1  108.10    9.19
   6 -25  -2    7.26    3.22
  25 -19   2    9.50    3.33
  25 -19   2    7.50    2.33
   6 -25  -2    8.68    2.90
  25 -19   2    8.73    2.44
  25 -19   2   11.97    3.16
   6 -25  -2    9.94    3.30
  25 -19   2   10.24    2.63
   6 -25  -5    4.27    2.34
  25 -19   5    1.44    1.18
   6 -25  -5    3.56    2.17
 -19  -6   5    2.84    2.18
  25 -19   5    2.29    1.38
  25 -18  -5   85.16    6.97
  -7  25  -5   89.93    5.96
  18   7   5   92.06   11.89
   7 -25   5   89.67    7.95
  25 -18  -5   95.06    7.10
  25 -18  -5   92.77    7.55
  25 -18  -5   87.11    6.90
  25 -18  -2    2.55    2.01
  25 -18  -2    4.58    2.11
  25 -18  -2    3.98    2.31
  18   7   2    3.94    1.87
  25 -18  -2    4.48    2.15
   7 -25   2    2.84    2.29
  25 -18  -2    3.95    2.10
   7 -25   2    2.71    1.73
  18   7  -1   -2.70    2.27
  25 -18   1   -1.03    1.46
   7 -25  -1    0.55    1.52
  25 -18   1   -0.19    1.47
  25 -18   1    0.98    1.74
   7 -25  -1   -4.38    2.01
   7 -25  -1   -1.84    1.70
  25 -18   1    1.76    1.61
   7 -25  -1    4.00    2.80
   7 -25  -4   40.39    6.48
  25 -18   4   37.33    5.03
  25 -18   4   34.29    4.56
 -18  -7   4   27.25    5.12
  25 -18   4   45.11    5.55
  25 -18   7    0.49    0.89
  25 -18   7    0.28    0.73
  -8  25  -6    8.12    2.14
  17   8   6    9.38    4.16
  25 -17  -6    9.29    2.46
   8 -25   6    3.89    1.87
   8 -25   6    7.61    2.23
  25 -17  -6    7.01    2.03
  25 -17  -3   17.24    3.97
  17   8   3   20.66    3.57
  25 -17  -3   18.33    3.69
  25 -17  -3   24.73    4.08
  17   8   0   13.61    2.97
  25 -17   0   12.98    3.45
  25 -17   0   11.73    3.10
   8 -25   0   11.37    3.49
  25 -17   0    9.89    3.42
   8 -25   0    7.41    2.94
  25 -17   0   12.46    2.90
   8 -25   0   11.26    3.28
  25 -17   0   11.41    3.28
   8 -25   0   13.96    3.77
   8 -25  -3   76.22    8.52
  25 -17   3   88.16    8.22
  25 -17   3   88.50    7.87
  25 -17   3   87.14    7.63
  25 -17   3   68.98    6.30
   8 -25  -6   13.99    2.85
   8 -25  -6   20.98    3.88
  25 -17   6   17.47    3.12
   8 -25  -6   18.53    3.40
  25 -17   6   14.96    2.59
  25 -16  -7    0.87    1.30
   9 -25   7    0.69    1.06
  16   9   7    2.39    2.64
  25 -16  -4    4.20    1.93
  16   9   4    2.82    1.92
  25 -16  -4    3.70    1.98
  25 -16  -4    6.04    2.37
  25 -16  -4    2.12    1.49
  25 -16  -1   57.24    6.48
  25 -16  -1   63.32    7.00
  16   9   1   61.69    6.16
  25 -16  -1   53.66    6.92
  25 -16  -1   59.83    7.13
   9 -25   1   64.51    7.31
   9 -25   1   65.41    6.33
   9 -25  -2  143.57   11.28
  16   9  -2  146.01    9.01
  25 -16   2  155.48   11.23
  25 -16   2  152.87   10.72
  25 -16   2  156.24   10.60
   9 -25  -2  137.62   10.71
  16   9  -5   51.03    4.92
  25 -16   5   33.56    4.35
 -16  -9   5   37.22    6.05
  25 -15  -8    8.33    1.43
  25 -15  -8    9.31    1.76
  15  10   8    7.30    1.57
  15  10   5    9.19    2.72
  25 -15  -5   10.99    3.15
  10 -25   5   10.30    2.82
  10 -25   5    7.99    2.65
  10 -25   5    8.29    2.67
  25 -15  -5    9.30    2.84
  25 -15  -2   72.02    7.49
  15  10   2   74.45    7.09
  25 -15  -2   71.58    7.48
  10 -25   2   70.10    8.14
  25 -15  -2   69.01    7.59
  10 -25   2   74.91    7.60
  10 -25   2   69.52    6.63
  25 -15   1   39.04    5.50
  15  10  -1   42.11    5.24
  25 -15   1   33.50    5.39
  25 -15   1   37.38    5.80
  10 -25  -1   36.90    5.73
  10 -25  -1   38.17    5.52
  10 -25  -4    2.99    2.33
  10 -25  -4    0.22    1.51
  25 -15   4   -0.95    1.20
  10 -25  -7    2.99    1.37
  25 -15   7    0.73    1.03
  11 -25   6   52.71    5.56
  25 -14  -6   52.68    5.48
  11 -25   6   36.47    4.44
  25 -14  -6   46.41    5.05
  11 -25   6   36.28    3.90
  25 -14  -3   28.48    4.52
  14  11   3   34.95    5.31
  25 -14  -3   26.88    4.85
  25 -14  -3   30.16    4.56
  11 -25   3   27.54    5.00
  11 -25   3   22.08    3.88
  25 -14  -3   25.98    4.72
  11 -25   3   25.55    5.01
  11 -25   3   22.04    3.85
  14  11   0   24.46    4.05
  11 -25   0   24.27    4.48
  25 -14   0   24.34    4.62
  25 -14   0   26.48    4.70
  11 -25   0   19.57    4.67
  11 -25   0   23.40    4.28
  11 -25   0   21.19    4.17
  25 -14   0   22.96    4.71
  11 -25   0   32.80    5.22
  11 -25   0   22.44    4.19
  11 -25  -3   44.12    6.38
  14  11  -3   50.49    5.63
  11 -25  -3   39.80    5.54
  25 -14   3   44.22    5.89
  11 -25  -3   39.94    5.96
  14  11  -6    7.21    2.16
  11 -25  -6    1.92    1.36
 -11  25   6    2.10    1.92
  25 -14   6    2.77    1.64
  13  12   7    8.00    3.10
  25 -13  -7    2.08    1.69
  12 -25   7    9.17    2.44
  25 -13  -4   27.08    4.20
  13  12   4   27.81    4.57
  25 -13  -4   28.30    5.06
  25 -13  -4   29.86    4.64
  12 -25   4   32.71    5.18
  12 -25   4   30.06    4.94
  12 -25   4   22.93    3.93
  25 -13  -4   28.11    4.77
  12 -25   4   24.86    4.62
  13  12   1   15.60    3.61
  12 -25   1   13.63    3.76
  12 -25   1   11.31    2.83
  25 -13  -1   16.83    3.76
  12 -25   1   18.49    4.28
  12 -25   1   16.24    3.42
  12 -25   1   16.41    4.20
  25 -13  -1   13.88    3.53
  12 -25   1   17.78    3.99
  13  12  -2   69.37    6.76
  12 -25  -2   76.32    7.52
  12 -25  -2   70.82    6.96
  25 -13   2   67.75    7.07
  12 -25  -2   62.50    8.01
  25 -13   2   71.89    7.61
  12 -25  -2   70.67    7.84
  12 -25  -5   26.83    4.24
  12 -25  -5   31.83    4.73
  25 -13   5   37.56    5.16
  12 -25  -5   28.33    4.80
  25 -13   8   26.71    2.54
  12 -25  -8   14.53    2.16
 -12 -13  -8    3.15    1.52
  25 -12  -8    5.36    1.24
  25 -12  -8    2.89    1.46
  12  13   5   10.12    3.11
  25 -12  -5    9.94    2.89
  25 -12  -5   13.77    3.28
  13 -25   5    7.00    2.03
  13 -25   5   10.62    2.76
  13 -25   5   16.53    3.40
  25 -12  -5   10.64    2.96
  12  13   2   28.20    4.79
  25 -12  -2   19.99    4.12
  25 -12  -2   29.33    4.91
  25 -12  -2   27.61    5.12
  13 -25   2   31.23    5.51
  13 -25   2   26.05    4.78
  25 -12  -2   20.07    4.50
  13 -25   2   25.76    4.47
  25 -12   1   -1.68    1.78
  13 -25  -1    1.01    1.35
  25 -12   1   -0.45    1.37
  12  13  -4   26.25    4.35
  13 -25  -4   15.44    3.88
  13 -25  -4   13.82    3.36
  13 -25  -4   25.15    4.55
  13 -25  -7    2.50    1.39
  12  13  -7    2.03    1.24
  13 -25  -7   -1.37    1.19
  13 -25  -7   -0.71    1.19
 -12 -13   7    1.07    1.59
  25 -11  -6   32.47    4.65
  14 -25   6   31.87    3.83
  11  14   6   21.42    4.08
  14 -25   6   25.25    3.53
  14 -25   6   29.63    3.85
  11  14   3  139.11    9.87
  25 -11  -3  118.15    9.69
  25 -11  -3  126.59   10.53
  14 -25   3  139.49   10.82
  25 -11  -3  131.76   10.21
  14 -25   3  120.53    9.95
  14 -25   3  128.57    9.67
  11  14   0    5.83    2.70
  14 -25   0    5.51    2.70
  14 -25   0    6.56    2.60
  25 -11   0    4.24    2.15
  14 -25   0    8.24    2.80
  14 -25   0    6.30    2.44
  14 -25   0    7.42    2.84
  25 -11   0    5.62    2.54
  11  14  -3   10.57    3.17
  14 -25  -3   11.57    3.63
  14 -25  -3   12.42    3.44
  14 -25  -3   10.02    2.66
  14 -25  -3   12.20    3.04
  25 -11   3   11.92    3.33
  11  14  -6    1.33    1.77
  14 -25  -6    2.30    1.51
  14 -25  -6    0.37    1.12
  25 -11   6    1.55    1.32
  25 -10  -7    6.28    2.26
  15 -25   7    6.81    1.65
  10  15   4  371.12   15.65
  25 -10  -4  332.40   16.30
  15 -25   4  353.71   15.74
  25 -10  -4  350.59   16.42
  15 -25   4  313.25   15.19
  15 -25   4  304.48   14.60
  25 -10  -1   50.35    6.28
  15 -25   1   45.36    5.83
  10  15   1   53.98    6.50
  15 -25   1   51.95    6.64
  15 -25   1   48.34    6.06
  15 -25   1   51.62    6.39
  15 -25  -2    9.70    3.35
  15 -25  -2    7.52    2.47
  10  15  -2   14.31    3.57
  15 -25  -2    9.56    2.78
  15 -25  -2    9.41    2.69
  10  15  -5   16.67    3.42
  15 -25  -5   12.97    3.11
 -10 -15   5   15.03    4.14
  25 -10   5   17.67    3.58
  15 -25  -8    0.60    0.54
  15 -25  -8    1.92    1.12
  25 -10   8    1.66    0.85
 -10 -15   8    3.52    1.62
  -9 -16  -8    0.62    1.08
  25  -9  -8   -0.67    0.61
   9  16   5  112.52    8.20
  25  -9  -5   92.33    7.98
  25  -9  -5   94.07    8.44
  16 -25   5   82.24    6.95
  16 -25   5   88.66    7.53
  25  -9  -2   -1.01    1.76
  25  -9  -2    3.96    3.04
  25  -9  -2    0.92    1.95
  16 -25   2   -0.25    1.31
  16 -25   2   -0.54    1.60
  16 -25   2   -1.36    2.09
  -9 -16  -2   -0.52    1.98
  25  -9   1   45.57    6.06
  16 -25  -1   54.25    6.47
  16 -25  -1   48.39    5.58
   9  16  -1   47.25    6.08
  16 -25  -1   52.02    6.33
  16 -25  -1   52.55    6.95
   9  16  -4   16.02    3.88
  16 -25  -4   16.02    3.70
  16 -25  -4   14.98    3.45
  25  -9   4    6.56    3.24
  -9 -16   4    9.83    3.65
  25  -9   4   14.03    3.38
  16 -25  -7   68.50    5.38
  -9 -16   7   77.46    6.64
  16 -25  -7   82.78    5.96
  25  -8  -6    1.99    1.41
  17 -25   6    2.93    1.50
   8  17   3  335.74   15.04
  25  -8  -3  302.15   14.86
  25  -8  -3  302.35   16.25
  25  -8  -3  362.14   18.44
  17 -25   3  325.28   15.59
  17 -25   3  308.60   15.07
   8  17   0   21.74    4.38
  25  -8   0   17.86    3.86
  25  -8   0   11.29    3.28
  17 -25   0   20.46    4.23
   8  17  -3   17.75    3.95
  17 -25  -3   16.80    3.82
  17 -25  -3   13.27    3.26
  25  -8   3   15.81    3.84
  17 -25  -3   13.30    3.02
  17 -25  -6   -1.71    1.21
   8  17  -6    2.48    1.88
  17 -25  -6   -1.09    1.51
  17 -25  -6    1.12    0.99
  17 -25  -6   -1.22    1.34
  25  -8   6    2.01    1.42
  25  -7  -7    7.67    1.67
  25  -7  -7    6.44    2.57
  18 -25   7    9.78    1.99
   7  18   4   13.15    3.10
  25  -7  -4    9.58    2.68
  25  -7  -4    7.25    2.60
  25  -7  -4   15.42    3.95
  18 -25   4   11.35    2.92
  18 -25   4   12.32    3.07
   7  18   1    2.57    1.85
  18 -25   1    6.02    2.55
  25  -7  -1    6.18    2.59
  25  -7  -1    2.40    2.12
  18 -25   1    9.72    3.25
  -7 -18  -1    3.47    2.93
  18 -25   1    7.63    2.77
   7  18  -2    9.06    2.93
  18 -25  -2   10.76    3.31
  18 -25  -2   11.68    3.20
  18 -25  -2    5.35    2.26
  25  -7   2    5.74    3.10
  -7 -18   2    9.87    3.52
  18 -25  -2   11.14    2.98
  18 -25  -5   15.05    3.07
   7  18  -5   14.26    3.35
  18 -25  -5   19.06    3.58
  18 -25  -5   11.95    2.94
  25  -7   5    9.22    3.56
  -7 -18   5   11.51    3.54
  25  -7   5   13.84    3.08
   6  19   5   44.42    4.92
  25  -6  -5   34.74    4.39
  25  -6  -5   32.04    5.29
  25  -6  -5   36.36    5.25
  19 -25   5   34.76    4.60
   6  19   2    7.42    2.65
  19 -25   2    6.97    2.76
  19 -25   2    8.69    3.18
  25  -6  -2   10.09    3.03
  25  -6  -2    5.25    2.94
  19 -25   2   10.32    3.11
  19 -25   2   10.60    3.10
  -6 -19  -2    7.54    2.95
   6  19  -4    1.75    2.00
  19 -25  -4    3.34    1.79
  19 -25  -4    4.63    2.20
  19 -25  -4    4.03    2.02
  25  -6   4    1.43    2.26
  -6 -19   4    3.49    2.52
  25  -6   4    2.80    1.83
   6  19  -7   -1.11    1.06
  19 -25  -7    1.41    1.07
  -6 -19   7    1.65    1.48
  19 -25  -7    3.73    1.45
  25  -5  -6    0.97    1.01
  25  -5  -6   -0.88    1.27
  -5 -20  -6   -0.93    1.35
  20 -25   6    3.16    1.58
   5  20   3    3.76    1.73
  25  -5  -3    2.11    1.64
  25  -5  -3    9.22    4.03
  25  -5  -3    3.05    2.01
  20 -25   3    5.78    2.48
  20 -25   3    4.55    2.10
  20 -25   0  129.60    9.66
  20 -25   0  116.07    9.15
   5  20   0  120.20    9.07
  25  -5   0  111.52    8.98
  25  -5   0   75.14    8.19
  20 -25   0  134.63   10.21
  -5 -20   0   95.45    9.91
   5  20  -3    4.86    2.40
  20 -25  -3    3.46    2.08
  20 -25  -3    2.11    1.68
  20 -25  -3    0.66    1.42
  20 -25  -3    0.56    1.42
  -5 -20   3    3.19    2.49
  25  -5   3    2.44    1.89
   5  20  -6    3.96    1.89
  20 -25  -6    2.17    1.26
  20 -25  -6    5.08    1.72
  20 -25  -6    5.68    2.02
  -5 -20   6    6.01    2.25
  25  -5   6    7.99    2.04
  25  -4  -7    0.25    0.96
  21 -25   7    1.03    0.81
 -25   4   7    0.18    1.33
  25  -4  -4   22.04    3.56
   4  21   4   25.27    3.93
  21 -25   4   21.28    3.76
   4  21   1   22.20    4.34
  21 -25   1   17.28    3.71
  21 -25   1   19.20    3.72
  25  -4  -1   17.86    3.56
  25  -4  -1   16.28    4.13
  21 -25   1   17.24    3.63
  -4 -21  -1   14.08    4.08
   4  21  -2    2.56    2.14
  21 -25  -2    7.37    2.56
  21 -25  -2    5.67    2.42
  21 -25  -2    7.31    2.36
  21 -25  -2    3.98    1.98
  -4 -21   2    6.67    3.11
  21 -25  -5    8.80    2.22
   4  21  -5   13.44    2.93
  21 -25  -5   10.67    2.41
  21 -25  -5   10.63    2.61
  -4 -21   5    8.26    2.73
  21 -25  -5    9.70    2.46
  25  -4   5   10.70    4.34
  25  -4   5    7.51    2.33
  -3 -22  -5    4.69    2.48
   3  22   5    8.26    2.46
  25  -3  -5    6.56    1.77
  25  -3  -5    7.71    2.48
  22 -25   5    7.71    2.15
  22 -25   5    6.19    1.72
   3  22   2   -0.57    2.06
  22 -25   2    0.20    1.16
  -3 -22  -2    0.92    1.81
  25  -3  -2    3.00    2.07
  25  -3  -2    3.29    2.40
  22 -25   2    2.43    1.86
  -3 -22  -2    0.68    2.12
   3  22  -1   -0.28    1.85
  22 -25  -1    1.32    1.67
  22 -25  -1    1.26    1.91
  22 -25  -1    2.47    1.92
  -3 -22   1   -2.26    1.71
  22 -25  -1   -0.99    1.59
  22 -25  -1    2.26    1.52
   3  22  -4    0.20    1.63
  22 -25  -4    7.07    2.46
  22 -25  -4    1.53    1.13
  22 -25  -4   -1.03    1.74
  -3 -22   4    2.84    2.21
  25  -3   4    2.84    1.93
   3  22  -7    2.37    1.10
  22 -25  -7    1.42    0.83
  -3 -22   7    3.33    1.38
  22 -25  -7    0.88    0.86
  25  -2  -6   35.66    4.13
  23 -25   6   32.74    3.51
   2  23   3   -2.29    1.90
  25  -2  -3   -1.33    1.14
  23 -25   3    0.90    1.56
  23 -25   3    1.31    1.28
  23 -25   3    1.36    1.36
  -2 -23  -3   -2.54    2.04
  23 -25   0   49.99    5.89
  23 -25   0   49.81    5.94
   2  23   0   46.69    5.32
  25  -2   0   26.19    4.64
  23 -25   0   50.16    5.97
  23 -25   0   52.29    6.21
  -2 -23   0   40.60    6.16
  23 -25   0   48.29    5.45
   2  23  -3   22.28    3.89
  23 -25  -3   23.76    3.97
  23 -25  -3   22.60    3.74
  -2 -23   3   19.13    4.31
  25  -2   3   17.23    4.96
  25  -2   3   15.39    3.60
  23 -25  -3   23.76    4.08
  23 -25  -3   26.85    4.30
  23 -25  -6   11.50    2.17
  23 -25  -6   13.58    2.28
  25  -2   6   10.57    2.99
  -1 -24  -4   -0.44    1.52
   1  24   4    6.04    2.12
  24 -25   4    3.87    1.78
  24 -25   4    3.27    1.59
  24 -25   4    2.12    1.23
   1  24   1   45.49    5.00
  25  -1  -1   30.87    5.12
  24 -25   1   47.26    5.80
  -1 -24  -1   32.41    5.43
  24 -25   1   47.02    5.62
  24 -25   1   43.26    5.15
  24 -25  -2   15.04    3.28
  24 -25  -2   15.80    3.39
  24 -25  -2   14.41    3.01
  25  -1   2   11.48    4.02
  -1 -24   2   11.38    3.22
  24 -25  -2   17.00    3.50
  -1 -24   2   14.83    3.76
  24 -25  -5   61.73    4.72
  24 -25  -5   61.25    5.22
  24 -25  -5   61.47    5.11
  -1 -24   5   55.70    4.98
   0 -25  -5    0.54    1.34
  25   0  -5   -1.22    1.47
  25 -25   5    0.30    0.83
  25 -25   2    3.81    1.59
   0  25   2    2.98    1.99
  25   0  -2    0.92    1.81
  25 -25   2    2.45    1.28
  25 -25   2    4.42    1.94
   0 -25  -2    0.98    1.55
  25 -25  -1    5.39    2.05
  25 -25  -1    5.66    2.03
  25 -25  -1    7.05    2.42
   0 -25   1    1.93    1.59
  25 -25  -1    4.37    2.01
   0 -25   1    3.19    2.50
  25 -25  -4   36.17    4.05
   0  25  -4   42.14    4.32
   0 -25   4   36.10    5.00
  25   0   4   28.44    5.52
   0 -25   4   35.85    4.81
  25 -25  -4   30.79    3.84
  25   1   6    1.66    1.41
   1 -26   6   -0.19    0.82
   1 -26   6    0.55    0.78
  -1  26  -3   10.68    2.30
  26 -25  -3    8.93    2.33
  26 -25  -3    7.61    2.16
  26 -25  -3   12.52    2.77
  25   1   3   10.38    3.58
   1 -26   3    9.82    2.76
  26 -25  -3   12.34    2.84
   1 -26   3   13.51    3.19
  25   1   3    6.47    1.74
  -1  26   0    1.17    1.76
  26 -25   0    0.18    1.00
  26 -25   0   -0.91    1.37
  26 -25   0    1.24    1.40
   1 -26   0   -0.11    1.63
  26 -25   3    0.99    1.34
   1 -26  -3    1.16    1.65
  26 -25   3    0.29    0.87
  26 -25   3    0.41    0.92
   1 -26  -3    0.38    1.70
   1 -26  -6    4.92    1.54
   1 -26  -6    3.92    1.35
  26 -25   6    4.29    1.01
  -1  26   6    1.31    1.34
  26 -24  -4   85.67    6.13
  26 -24  -4   95.49    6.84
  -2  26  -4  103.19    6.13
  24   2   4   80.48    9.26
   2 -26   4   78.26    6.44
  26 -24  -1  114.61    8.52
  26 -24  -1  117.97    8.72
  -2  26  -1  111.66    7.03
  24   2   1   80.56    9.17
  26 -24  -1  115.82    8.89
   2 -26   1  112.30    9.63
  26 -24   2    1.48    1.44
  26 -24   2    1.94    1.34
  26 -24   2    0.36    1.37
   2 -26  -2   -0.06    1.47
  26 -24   5    1.46    1.04
   2 -26  -5   -0.20    1.31
  26 -24   5    2.44    1.07
  26 -23  -5   30.18    3.62
  -3  26  -5   34.32    3.51
  23   3   5   36.96    6.21
  26 -23  -5   33.99    3.48
  26 -23  -5   27.62    3.48
  26 -23  -2   82.24    7.13
  26 -23  -2   91.75    7.66
  -3  26  -2   86.57    6.40
  26 -23  -2   79.07    5.89
   3 -26   2   74.78    7.63
  26 -23  -2   91.91    8.05
   3 -26   2   81.02    7.99
  26 -23  -2   87.26    7.63
  26 -23   1    6.89    2.71
  26 -23   1    3.73    1.44
   3 -26  -1    6.15    2.64
   3 -26  -4   25.87    4.44
  23   3  -4   28.07    4.66
  26 -23   4   22.05    3.87
  26 -23   4   29.77    3.89
  26 -23   4   35.09    4.06
  26 -23   4   24.54    3.33
  -4  26  -6    2.16    1.20
  26 -22  -6    0.61    0.86
  26 -22  -6    1.16    1.32
  22   4   6   -2.14    2.07
   4 -26   6   -1.69    1.38
   4 -26   6    2.48    1.43
  26 -22  -3   42.97    5.13
  26 -22  -3   48.65    5.49
  -4  26  -3   45.81    4.40
  26 -22  -3   40.27    4.29
  22   4   3   49.94    8.66
   4 -26   3   42.37    5.54
  26 -22  -3   43.44    5.25
  26 -22   0   10.87    2.87
  26 -22   0   15.81    3.63
   4 -26   0    6.76    2.40
  26 -22   0   15.58    3.87
  26 -22   0   11.63    2.67
  26 -22   0   15.36    3.54
   4 -26   0   16.92    3.84
   4 -26  -3   10.63    3.26
  26 -22   3    9.06    2.29
  26 -22   3    9.79    2.32
  26 -22   3   17.44    3.31
   4 -26  -3   10.49    2.76
  26 -22   3   15.09    2.99
   4 -26  -6   -0.53    0.91
   4 -26  -6    0.34    1.25
   4 -26  -6   -0.04    0.98
  26 -22   6    1.42    1.02
  26 -21  -7    0.52    0.88
   5 -26   7    0.94    0.93
  21   5   7    2.73    1.43
  26 -21  -4    6.10    2.13
  26 -21  -4    4.88    1.59
  26 -21  -4   11.36    2.72
  21   5   4    8.83    4.02
   5 -26   4    5.36    2.11
  26 -21  -1  317.06   15.01
  26 -21  -1  307.07   13.19
  21   5   1  261.89   18.85
  26 -21  -1  322.06   15.79
   5 -26   1  312.77   15.97
  26 -21  -1  302.63   14.87
  26 -21   2    2.21    1.51
   5 -26  -2    1.45    1.61
  26 -21   2    1.34    1.29
  26 -21   2    1.88    1.15
  26 -21   2    2.21    1.40
   5 -26  -2    2.85    2.44
  26 -21   5    9.52    2.27
   5 -26  -5    7.27    2.13
 -21  -5   5    6.72    2.48
  26 -21   5    6.85    1.78
  -6  26  -5   25.90    3.10
  26 -20  -5   21.63    3.12
  26 -20  -5   25.45    3.49
  20   6   5   23.92    5.67
  26 -20  -5   22.24    3.40
  26 -20  -2   15.43    3.53
  26 -20  -2   18.56    3.79
  20   6   2    8.71    2.33
  26 -20  -2   15.75    3.28
  20   6   2   11.26    5.08
   6 -26   2   14.94    3.79
  26 -20  -2   13.53    3.38
   6 -26   2   17.39    3.94
  26 -20   1   14.99    3.42
   6 -26  -1   11.35    3.14
  26 -20   1   13.94    3.19
   6 -26  -1    8.57    2.71
  26 -20   1   13.27    3.36
   6 -26  -1   13.03    3.56
  26 -20   1   12.10    2.61
  26 -20   4    2.92    1.50
  26 -20   4    4.22    1.90
   6 -26  -7    4.67    1.44
  26 -20   7    2.70    1.05
  26 -19  -6   12.09    2.30
  26 -19  -6   10.83    2.14
  26 -19  -6   15.89    2.75
   7 -26   6   10.75    2.55
  19   7   6   12.25    3.95
   7 -26   6   11.19    2.43
  26 -19  -3  164.71   10.44
  19   7   3  137.16    8.35
  26 -19  -3  151.36    9.53
   7 -26   3  172.13   11.69
  26 -19  -3  164.15   10.81
   7 -26   3  144.81   10.01
  19   7   0   21.93    3.57
  26 -19   0   23.25    4.38
  26 -19   0   19.63    4.27
  26 -19   0   24.19    4.26
   7 -26   0   17.66    4.14
   7 -26   0   15.61    3.58
   7 -26   0   21.07    4.34
  26 -19   0   33.46    5.99
   7 -26   0   24.86    4.85
  26 -19   3   50.75    6.72
  26 -19   3   50.77    5.61
   7 -26  -3   62.20    6.95
  26 -19   3   65.97    6.51
  26 -19   3   72.40    6.82
   7 -26  -3   50.41    6.16
  26 -19   3   48.75    5.10
   7 -26  -6    6.85    2.07
   7 -26  -6   12.50    2.80
  26 -19   6    9.06    2.14
   7 -26  -6    8.06    2.29
  26 -19   6    7.49    1.72
  26 -18  -7    1.59    0.87
  26 -18  -7    1.15    1.04
   8 -26   7    3.72    1.52
  18   8   7    2.70    1.85
  26 -18  -4   32.25    4.50
  18   8   4   34.20    4.45
  26 -18  -4   28.75    4.22
   8 -26   4   30.37    4.98
  26 -18  -4   32.63    4.20
  26 -18  -4   29.38    4.50
   8 -26   4   26.54    3.83
  26 -18  -1   84.07    7.43
  26 -18  -1   71.97    7.58
  18   8   1   79.70    6.80
  26 -18  -1   74.29    7.94
  26 -18  -1   79.32    7.99
   8 -26   1   78.07    7.94
   8 -26  -2   -0.08    1.83
  26 -18   2   -0.83    1.52
  26 -18   2   -0.97    1.30
   8 -26  -2    1.17    1.99
  26 -18   2    0.52    1.22
   8 -26  -5    1.38    1.62
  26 -18   5    2.79    1.68
  26 -18   5   -0.27    1.14
  26 -18   5   -0.62    1.32
  26 -18   5    2.30    1.54
  26 -17  -5   18.06    3.12
  26 -17  -5   17.38    3.16
  26 -17  -5   20.59    3.37
   9 -26   5   14.95    3.35
   9 -26   5   12.45    3.04
  26 -17  -2   15.91    3.67
  26 -17  -2   20.07    3.99
  17   9   2   16.57    3.48
  26 -17  -2   18.51    3.69
   9 -26   2   18.19    4.41
   9 -26   2   18.58    3.92
  17   9  -1   18.09    3.55
   9 -26  -1   11.09    3.47
   9 -26  -1   18.14    3.75
  26 -17   1   18.71    4.10
   9 -26  -1   17.38    3.88
  26 -17   1   17.10    3.81
   9 -26  -1   18.89    4.24
  26 -17   1   15.40    3.34
   9 -26  -4   21.44    4.53
   9 -26  -4   29.75    5.09
   9 -26  -4   31.60    4.86
  26 -17   4   32.48    4.65
  26 -17   4   25.84    3.58
   9 -26  -7   37.35    4.00
  -9  26   7   54.95    4.51
  26 -16  -6    2.46    1.25
  26 -16  -6    0.82    1.17
  16  10   6    1.77    2.37
  26 -16  -6    4.13    1.91
  10 -26   6    1.63    1.46
  26 -16  -3    1.57    1.57
  16  10   3   -2.36    2.10
  26 -16  -3    2.19    1.77
  26 -16  -3    3.66    2.09
  10 -26   3    2.32    2.10
  10 -26   3    1.59    1.61
  10 -26   3    2.70    2.20
  10 -26   3    0.29    1.44
  26 -16  -3    0.89    1.48
  10 -26   0  102.65    8.60
  16  10   0  130.41    8.89
  26 -16   0  135.15    9.87
  10 -26   0  109.49    8.39
  10 -26   0  128.98   10.30
  26 -16   0  120.66   10.07
  10 -26   0  143.18   10.69
  10 -26  -3   11.46    3.31
  10 -26  -3   12.98    3.11
  26 -16   3   14.31    3.46
  10 -26  -3    8.69    3.13
  26 -16   3   12.85    3.12
  10 -26  -6   45.53    5.10
  10 -26  -6   35.95    3.70
  16  10  -6   53.17    3.69
  26 -16   6   35.19    4.54
  26 -16   6   42.36    4.60
 -10  26   6   40.26    5.07
  26 -15  -7    4.32    1.45
  26 -15  -7    7.14    2.08
  15  11   7    5.88    2.55
  26 -15  -4   52.25    5.75
  15  11   4   52.62    5.89
  26 -15  -4   51.53    5.97
  11 -26   4   56.94    6.55
  26 -15  -4   50.23    5.60
  26 -15  -4   51.45    5.94
  11 -26   4   43.44    5.87
  11 -26   4   40.26    4.77
  15  11   1    2.09    1.98
  11 -26   1    2.17    1.93
  26 -15  -1    2.68    1.78
  11 -26   1    2.28    2.37
  11 -26   1    3.03    2.03
  11 -26   1    2.34    1.75
  26 -15  -1    1.47    1.64
  11 -26   1    3.58    2.02
  15  11  -2   28.00    4.04
  11 -26  -2   30.98    4.85
  26 -15   2   30.57    4.76
  11 -26  -2   31.15    5.19
  11 -26  -5   69.34    5.95
  15  11  -5   92.48    6.33
  11 -26  -5   87.81    7.57
  26 -15   5   88.52    7.42
  11 -26  -5   65.80    6.88
  26 -14  -5    0.45    1.66
  12 -26   5    0.15    0.96
  12 -26   5    3.41    2.08
  14  12   2   36.72    5.18
  26 -14  -2   30.16    4.86
  26 -14  -2   37.24    5.45
  12 -26   2   33.77    5.64
  12 -26   2   39.80    6.03
  26 -14  -2   28.35    5.13
  12 -26   2   40.38    5.36
  12 -26   2   29.98    4.63
  14  12  -1    1.35    1.90
  26 -14   1    4.16    2.15
  12 -26  -1    5.34    2.47
  26 -14   1    1.97    1.74
  12 -26  -1    3.34    2.10
  26 -14   1    2.78    1.71
  12 -26  -1    0.29    1.81
  14  12  -4   36.68    4.71
  12 -26  -4   37.65    5.19
  12 -26  -4   27.63    5.12
  26 -14   4   39.79    5.29
  14  12  -7    2.78    1.15
  12 -26  -7    0.09    1.02
  12 -26  -7   -0.76    0.72
  12 -26  -7   -1.31    1.10
  26 -14   7    2.29    1.23
  13 -26   6    4.23    1.89
  26 -13  -6    6.94    2.20
  13 -26   6    4.11    1.50
  13 -26   6    5.24    1.78
  26 -13  -3    0.85    1.37
  13  13   3   -0.30    1.89
  26 -13  -3    0.52    1.33
  26 -13  -3    0.72    1.86
  26 -13  -3    1.06    1.63
  13 -26   3    1.51    1.84
  13 -26   3   -0.27    1.29
  13 -26   3   -1.68    1.84
  26 -13  -3    0.15    1.39
  13 -26   0  118.52    9.38
  13  13   0  126.66    9.24
  26 -13   0  131.33    9.90
  13 -26   0  118.24    8.46
  13 -26   0  135.21   10.35
  26 -13   0  115.04   10.15
  13 -26   0  150.55   10.75
  13 -26   0  124.15   10.85
  13 -26   0  137.71    9.82
  13  13  -3    4.63    2.10
  13 -26  -3    5.35    2.54
  13 -26  -3    4.44    2.24
  13 -26  -3    6.72    2.96
 -13 -13   6   56.69    6.30
  26 -13   6   67.72    5.98
  26 -12  -7   -0.09    0.76
  26 -12  -7    0.09    1.31
  12  14   7    1.95    2.17
  14 -26   7    0.92    0.81
  12  14   4   27.61    4.45
  26 -12  -4   22.98    4.13
  26 -12  -4   24.03    4.20
  26 -12  -4   26.29    4.60
  14 -26   4   30.95    4.75
  14 -26   4   19.19    3.63
  14 -26   4   22.90    4.20
  26 -12  -1   -2.33    1.99
  12  14   1    0.36    1.87
  14 -26   1    0.18    1.54
  14 -26   1   -1.23    1.54
  14 -26   1    0.56    1.65
  26 -12  -1   -0.78    1.47
  12  14  -2    2.87    2.23
  14 -26  -2   -0.37    1.73
  14 -26  -2   -0.68    1.56
  26 -12   2    1.42    1.91
  14 -26  -2    0.07    1.44
  14 -26  -2    1.41    2.37
  12  14  -5    9.00    2.44
  14 -26  -5    7.14    2.25
 -12 -14   5   13.17    3.71
  26 -12   5    9.89    2.67
  11  15   5  141.05    8.92
  26 -11  -5  118.36    8.58
  26 -11  -5  125.75    9.25
  15 -26   5  116.92    8.23
  15 -26   5  112.80    7.88
  26 -11  -2   13.52    3.41
  15 -26   2   10.01    2.77
  15 -26   2    8.45    2.74
  26 -11  -2    8.34    3.05
  15 -26   2   10.52    3.04
  15 -26  -1   47.53    6.13
  11  15  -1   45.13    5.55
  26 -11   1   41.02    5.75
  15 -26  -1   43.09    5.34
  26 -11   1   37.60    5.88
  15 -26  -1   49.10    6.09
  15 -26  -1   49.33    6.18
  15 -26  -1   44.45    6.43
  15 -26  -4   28.51    4.29
  11  15  -4   39.18    5.01
 -11 -15   4   30.24    5.46
  11  15  -7    0.11    1.01
  15 -26  -7   -0.52    0.89
  15 -26  -7   -0.06    0.76
  15 -26  -7   -1.33    0.89
 -11 -15   7   -0.71    1.34
  26 -10  -6   13.31    2.95
  16 -26   6   16.48    2.78
  10  16   6    9.33    2.92
  10  16   3   17.01    3.60
  26 -10  -3   15.10    3.56
  26 -10  -3   16.97    3.88
  26 -10  -3   17.50    3.82
  16 -26   3   27.50    4.88
  16 -26   3   23.35    4.27
  26 -10   0    3.14    1.82
  16 -26   0    4.17    2.23
  16 -26   0    5.92    2.29
  16 -26   0    5.76    2.26
  16 -26   0    6.55    2.93
  16 -26  -3    4.68    2.14
  16 -26  -3    3.03    1.87
  26 -10   3    6.51    2.70
  16 -26  -6    1.27    0.91
  10  16  -6    2.26    1.65
  16 -26  -6    0.71    0.96
  16 -26  -6    0.65    0.99
  16 -26  -6   -0.54    1.15
 -10 -16   6   -0.72    1.45
  26  -9  -7    9.62    1.84
  26  -9  -7    8.67    2.50
   9  17   7    5.71    1.70
  17 -26   7    8.36    1.65
   9  17   4   22.43    3.75
  26  -9  -4   20.15    3.82
  26  -9  -4   30.27    5.46
  26  -9  -4   22.94    4.38
  17 -26   4   21.23    3.81
  17 -26   4   19.10    3.75
  26  -9  -1   57.05    6.57
  17 -26   1   49.53    6.25
   9  17   1   56.34    6.51
  17 -26   1   58.28    6.83
  17 -26   1   59.96    6.61
   9  17  -2    2.95    2.41
  17 -26  -2    3.09    1.97
  17 -26  -5   31.23    4.47
  17 -26  -5   29.62    4.15
   9  17  -5   39.99    4.48
  17 -26  -5   29.07    4.52
  26  -9   5   35.35    4.63
  17 -26  -5   30.53    4.32
  26  -8  -5    6.38    2.19
  26  -8  -5    5.03    2.66
  26  -8  -5    4.17    1.90
  18 -26   5    4.83    1.84
  18 -26   5    2.72    1.48
   8  18   2    5.38    2.78
  18 -26   2    3.12    1.97
  18 -26   2    4.16    2.12
  26  -8  -2    2.72    1.74
  26  -8  -2    2.31    2.74
  26  -8  -2    3.46    2.02
  18 -26   2    6.13    2.30
  18 -26   2    3.16    2.15
  -8 -18  -2   -0.85    2.25
  18 -26  -1   22.74    4.43
   8  18  -1   23.64    4.32
  18 -26  -1   23.57    4.23
  18 -26  -1   22.15    3.88
  18 -26  -1   26.29    4.40
   8  18  -4    3.61    2.28
  18 -26  -4    0.82    1.49
  18 -26  -4    0.81    1.12
  26  -8   4    2.95    2.42
  -8 -18   4   -0.55    1.72
  26  -8   4    1.11    1.41
  18 -26  -7    2.02    1.11
  -8 -18   7    3.37    1.52
  26  -7  -6    6.17    1.71
  26  -7  -6    5.48    2.56
  19 -26   6    3.49    1.50
   7  19   3   43.79    5.33
  26  -7  -3   45.74    5.53
  26  -7  -3   40.22    6.07
  26  -7  -3   38.84    5.92
  19 -26   3   44.24    5.60
  19 -26   3   39.14    5.28
  19 -26   0  108.49    8.28
  19 -26   0  117.45    9.17
  26  -7   0  105.67    8.84
  19 -26   0  109.72    9.08
  19 -26   0  111.92    8.75
  19 -26  -3   38.91    5.26
  19 -26  -3   32.91    4.67
  -7 -19   3   28.60    5.02
  19 -26  -3   27.10    4.23
  19 -26  -3   39.65    4.97
  26  -7   3   33.68    5.07
   7  19  -6   18.84    3.01
  19 -26  -6   13.72    2.42
  19 -26  -6   14.33    2.57
  -7 -19   6   11.44    2.73
  19 -26  -6   16.50    2.74
  26  -7   6   13.92    2.69
  26  -6  -7    2.48    0.81
  20 -26   7    1.93    0.88
   6  20   4    4.63    2.12
  26  -6  -4    6.33    2.23
  26  -6  -4    4.80    2.88
  26  -6  -4    2.67    1.87
  20 -26   4    5.39    2.05
   6  20   1    9.76    3.04
  20 -26   1   10.20    2.93
  26  -6  -1   10.24    2.83
  26  -6  -1    1.42    2.05
  20 -26   1   11.69    3.05
  20 -26   1    8.72    2.72
   6  20  -2   21.27    3.93
  20 -26  -2   19.93    3.81
  20 -26  -2   23.49    4.12
  20 -26  -5    2.04    1.24
   6  20  -5    3.81    1.93
  20 -26  -5    3.06    1.48
  20 -26  -5    3.26    1.62
  20 -26  -5    3.54    1.62
  26  -6   5    5.30    2.68
  -6 -20   5    4.80    2.19
  26  -6   5    3.21    1.73
  -6 -20   5    2.91    1.98
   5  21   5   75.93    5.62
  26  -5  -5   66.47    5.31
  26  -5  -5   74.52    6.78
  26  -5  -5   59.02    7.02
  21 -26   5   58.48    4.84
  21 -26   5   71.06    5.89
   5  21   2    0.87    1.88
  21 -26   2   -1.87    1.52
  26  -5  -2    0.67    1.26
  26  -5  -2   -1.72    2.16
  21 -26   2   -0.58    1.22
  21 -26  -1   55.82    6.25
  21 -26  -1   52.58    5.88
   5  21  -1   59.97    6.73
  21 -26  -1   53.33    6.14
  21 -26  -1   59.21    6.71
  -5 -21   1   43.29    6.42
  21 -26  -4   -0.30    1.12
  21 -26  -4   -0.16    1.33
  21 -26  -4    2.62    1.50
  21 -26  -4    0.51    1.27
  -5 -21   4   -0.21    1.69
  26  -5   4    3.21    1.86
  21 -26  -7   28.16    2.64
   5  21  -7   35.14    2.86
  26  -4  -6    0.98    1.06
  26  -4  -6    0.12    1.06
  -4 -22  -6   -1.00    1.28
  22 -26   6    0.75    1.00
  -4 -22  -3    5.93    3.00
  26  -4  -3    2.92    1.21
  26  -4  -3    2.80    2.32
  22 -26   3    2.58    1.69
   4  22   0    5.14    2.85
  22 -26   0    0.20    1.12
  26  -4   0   -0.98    2.06
  22 -26   0    2.18    1.66
  22 -26   0    1.36    1.31
   4  22  -3   17.63    3.63
  22 -26  -3   22.19    3.91
  22 -26  -3   20.28    3.52
  -4 -22   3   14.92    3.63
  26  -4   3   18.14    3.64
  22 -26  -3   20.75    3.79
  22 -26  -3   23.45    3.84
  -4 -22   3   20.46    4.23
   4  22  -6   20.58    2.72
  22 -26  -6   12.42    1.90
  22 -26  -6   14.28    2.36
  -4 -22   6   13.91    2.57
  22 -26  -6   17.76    2.41
   3  23   4    3.73    1.71
  26  -3  -4    6.62    1.79
  26  -3  -4    4.96    2.07
  23 -26   4    7.27    2.10
  23 -26   4    6.76    1.97
   3  23   1    3.25    2.32
  23 -26   1    7.77    2.54
  23 -26   1    3.45    1.75
  26  -3  -1    2.99    1.72
  26  -3  -1    4.38    2.58
  23 -26   1    3.55    1.88
  -3 -23  -1    3.53    2.61
  23 -26  -2   57.96    6.15
  23 -26  -2   54.01    5.69
  26  -3   2   38.34    6.84
  -3 -23   2   36.45    5.26
  23 -26  -2   52.71    5.88
  23 -26  -5   32.28    3.76
   3  23  -5   42.12    4.21
  26  -3   5   30.00    5.13
  -3 -23   5   35.11    4.56
  23 -26  -5   41.54    3.76
  26  -3   5   30.71    3.38
  -3 -23   5   30.31    3.93
  -2 -24  -5   30.09    4.22
  26  -2  -5   41.18    4.70
  24 -26   5   34.78    3.70
  24 -26   2   -0.13    0.86
  -2 -24  -2    0.31    1.54
   2  24   2    1.36    1.84
  26  -2  -2   -3.38    2.03
  24 -26   2    1.91    1.68
  24 -26   2    0.16    0.99
  -2 -24  -2   -0.09    1.98
  24 -26  -1   -1.09    1.35
  24 -26  -1    2.23    1.81
  24 -26  -1   -0.22    1.09
  -2 -24   1    2.93    1.99
  24 -26  -1    0.58    1.15
  -2 -24   1   -1.69    2.04
  24 -26  -4    8.32    2.13
   2  24  -4    5.50    1.75
  -2 -24   4    7.26    2.76
  24 -26  -4    6.85    1.73
  26  -2   4    8.64    3.35
  26  -2   4    5.77    1.77
  26  -1  -6    7.99    1.77
  25 -26   6   10.63    1.67
  -1 -25  -3    3.90    2.01
   1  25   3    7.42    2.09
  26  -1  -3    5.08    2.39
  25 -26   3    5.27    1.76
  25 -26   3    7.01    2.16
   1  25   0    4.54    2.13
  25 -26   0    3.60    1.87
  25 -26   0    4.89    2.06
  26  -1   0    5.42    2.08
  25 -26   0    5.22    2.08
  -1 -25   0    3.90    2.32
  25 -26  -3    2.10    1.41
  25 -26  -3    0.58    1.18
  25 -26  -3    4.06    1.80
  -1 -25   3   -0.95    1.72
  26  -1   3    0.79    1.11
  25 -26  -6   31.56    2.82
  -1 -25   6   28.30    3.18
  26   0  -4   64.84    6.02
  26 -26   4   76.06    5.17
  26 -26   4   59.98    4.72
   0  26   1   43.04    4.38
  26   0  -1   26.96    4.47
  26 -26   1   47.07    5.31
  26 -26   1   52.92    5.39
   0 -26  -1   33.16    4.85
  26 -26   1   40.28    4.48
  26 -26  -2   21.85    3.54
  26 -26  -2   20.92    3.40
   0 -26   2   12.97    2.96
  26   0   2   16.04    4.21
  26 -26  -2   22.57    3.73
   0 -26   2   27.81    4.64
   0  26  -5    1.60    1.19
  26 -26  -5    1.31    0.98
   0 -26   5    5.59    1.98
  26 -26  -5    3.42    1.52
  27 -26  -4   34.21    3.61
  -1  27  -4   35.46    3.29
   1 -27   4   29.01    4.07
  26   1   4   26.71    4.48
  27 -26  -4   35.97    3.74
   1 -27   4   27.09    3.34
  27 -26  -1   62.89    5.79
  -1  27  -1   71.53    5.18
  27 -26  -1   77.85    6.70
   1 -27   1   64.19    6.69
  27 -26  -1   67.45    6.06
  26   1  -2   -0.57    1.53
   1 -27  -2    3.58    2.04
  27 -26   2    0.34    0.96
  27 -26   2    0.10    0.94
  27 -26   2    2.49    1.48
   1 -27  -2    1.28    1.41
  26   1  -5    1.74    1.17
  27 -26   5    2.16    0.81
  27 -25  -5   23.44    2.78
  -2  27  -5   17.92    2.28
   2 -27   5   20.44    3.02
  25   2   5   19.94    3.70
   2 -27   5   14.97    2.65
  27 -25  -2   77.53    6.47
  -2  27  -2   71.59    5.26
  25   2   2   57.52    7.39
  27 -25  -2   78.63    6.82
   2 -27   2   66.99    6.68
  27 -25  -2   72.85    6.39
  27 -25   1    8.26    2.27
  25   2  -1    2.97    2.15
   2 -27  -1    8.43    2.85
  27 -25   1    7.96    2.08
  27 -25   1   10.62    2.69
   2 -27  -1    5.33    2.32
  25   2  -4    2.53    1.99
  27 -25   4    0.42    0.82
  27 -24  -6    3.84    1.10
  24   3   6    4.53    1.79
   3 -27   6    2.72    1.09
  -3  27  -3    3.59    1.46
  27 -24  -3    4.08    1.72
   3 -27   3    1.42    1.57
  24   3   3    3.34    2.53
   3 -27   3    4.25    2.09
   3 -27   0    4.31    2.17
  27 -24   0    5.42    1.94
   3 -27   0    8.25    2.88
   3 -27  -3   19.95    3.39
  27 -24   3    4.59    1.78
   3 -27  -3    4.36    1.94
  27 -24   3    5.77    1.75
  27 -24   3   19.64    3.38
   3 -27  -3    2.52    1.75
   3 -27  -6    8.91    1.84
  24   3  -6   10.99    2.06
  27 -23  -4   99.94    6.92
  -4  27  -4  100.11    5.56
  27 -23  -4   89.56    5.33
  23   4   4   94.53   10.17
   4 -27   4   98.60    7.63
  27 -23  -4  103.23    7.10
   4 -27   4   74.11    5.95
   4 -27   1   43.20    5.72
  23   4   1   40.82    6.79
  27 -23  -1   54.32    6.23
  27 -23  -1   53.05    5.97
   4 -27   1   47.14    6.04
   4 -27  -2   27.35    4.38
  27 -23   2   46.95    5.99
  27 -23   2   30.68    3.77
  27 -23   2   43.26    4.26
  27 -23   2   46.06    5.24
  27 -23   2   47.34    5.45
   4 -27  -2   47.26    6.17
  27 -23   2   31.80    3.91
   4 -27  -5   36.09    4.38
  27 -23   5   34.15    3.64
  27 -23   5   32.06    3.20
  -5  27  -5    4.63    1.45
  27 -22  -5    1.54    1.02
  27 -22  -5    3.48    1.34
  27 -22  -5    5.12    1.77
   5 -27   5    2.45    1.62
  22   5   5    6.16    3.02
  27 -22  -5    2.40    1.31
  27 -22  -2   44.81    5.37
  27 -22  -2   31.97    3.88
   5 -27   2   38.45    5.42
  22   5   2   39.45    7.41
   5 -27   2   36.01    5.18
  27 -22   1    2.16    1.61
  27 -22   1    0.47    1.48
  27 -22   1    0.70    1.06
  27 -22   1    2.37    1.56
   5 -27  -1   -1.79    2.08
  27 -22   4    1.03    1.18
   5 -27  -4    1.26    1.44
  27 -22   4    1.66    1.30
  27 -21  -6   31.55    3.11
  27 -21  -6   29.58    2.54
  21   6   6   37.78    5.63
  27 -21  -6   31.67    3.24
   6 -27   6   21.30    2.78
  27 -21  -3   40.18    4.95
  27 -21  -3   37.35    4.32
   6 -27   3   42.79    5.58
  21   6   3   39.37    7.64
  27 -21  -3   41.24    5.22
   6 -27   3   39.80    5.15
  27 -21   0   56.42    6.82
  27 -21   0   55.10    6.44
  27 -21   0   49.81    6.10
   6 -27   0   55.66    6.68
   6 -27  -3    1.74    1.36
   6 -27  -3   -0.28    1.57
  27 -21   3    0.00    1.19
  27 -21   3    2.01    1.39
  27 -21   3   -0.09    0.95
   6 -27  -3   -1.38    1.92
  21   6  -6    0.27    1.22
  27 -21   6    1.24    0.96
  27 -21   6   -0.34    0.66
  27 -20  -4   11.20    2.60
  27 -20  -4   14.05    2.67
  27 -20  -4   10.89    2.47
   7 -27   4   13.85    3.42
  20   7   4   13.09    4.65
   7 -27   4   11.14    2.51
  27 -20  -4   11.27    2.67
  27 -20  -1   52.62    6.22
  20   7   1   47.46    4.77
  27 -20  -1   55.19    5.73
   7 -27   1   53.82    6.66
  20   7   1   47.30    8.26
  27 -20  -1   52.76    6.52
  27 -20  -1   56.44    6.56
   7 -27   1   59.83    6.86
  27 -20   2   79.54    6.47
   7 -27  -2   97.02    8.24
  27 -20   2  107.13    8.57
  27 -20   2  105.29    7.61
  27 -20   2  109.48    8.52
  27 -20   2   80.21    6.13
   7 -27  -5   -0.13    1.03
   7 -27  -5    2.28    1.59
  27 -20   5    1.21    1.08
  27 -20   5    0.31    0.73
  27 -19  -5   58.19    5.15
  27 -19  -5   55.06    4.88
   8 -27   5   55.80    5.76
  19   8   5   70.70    9.41
  27 -19  -5   61.92    5.15
   8 -27   5   49.52    5.34
  27 -19  -2  109.34    8.13
  27 -19  -2  105.68    8.49
  19   8   2   95.72    6.79
  27 -19  -2  103.92    8.82
   8 -27   2   99.54    8.59
   8 -27  -1  129.28    9.67
  19   8  -1  155.42    8.46
   8 -27  -1  145.96    9.88
   8 -27  -1  141.77    9.80
  27 -19   1  170.32   11.25
  27 -19   1  170.22   11.34
   8 -27  -1  164.13   11.34
   8 -27  -4   96.95    8.35
  27 -19   4   81.81    6.57
   8 -27  -4  102.49    8.10
   8 -27  -4   80.41    7.99
  27 -19   4   76.22    5.62
   8 -27  -7   24.90    2.73
  27 -19   7   37.65    2.99
  27 -18  -6   -0.80    0.93
  27 -18  -6   -1.45    0.97
  27 -18  -6    1.46    1.33
   9 -27   6    0.60    1.12
  18   9   6    1.49    2.27
   9 -27   6    2.59    1.41
  27 -18  -3    9.39    2.72
  18   9   3    8.49    2.48
  27 -18  -3    9.42    2.59
   9 -27   3   11.86    3.37
  27 -18  -3   12.02    3.14
   9 -27   3    7.33    2.81
   9 -27   3    8.04    2.59
  18   9   0   49.33    5.05
  27 -18   0   48.14    5.66
   9 -27   0   47.97    5.55
   9 -27   0   48.29    6.27
  27 -18   0   50.72    6.49
  27 -18   0   52.70    5.49
   9 -27   0   56.51    6.65
  27 -18   3    2.50    1.36
   9 -27  -3    4.21    2.25
   9 -27  -3    3.93    2.04
  27 -18   3    3.53    1.93
   9 -27  -6    1.25    0.76
   9 -27  -6    2.37    1.33
  27 -18   6    2.32    1.21
  -9  27   6    1.52    1.59
  27 -17  -7   15.25    1.85
  27 -17  -7   14.70    2.16
  17  10   7   18.32    3.35
  27 -17  -4   13.72    2.81
  17  10   4   14.28    3.52
  27 -17  -4   11.00    2.55
  27 -17  -4    9.63    2.42
  10 -27   4   11.49    3.20
  27 -17  -4   13.63    3.12
  10 -27   4    8.85    2.69
  17  10   1   18.78    3.56
  27 -17  -1   16.66    3.86
  27 -17  -1   16.68    3.39
  10 -27   1   17.25    4.21
  10 -27   1   12.57    3.40
  27 -17  -1   15.33    3.71
  10 -27   1   21.69    4.23
  10 -27  -2    1.50    1.47
  27 -17   2    0.79    1.03
  10 -27  -2    3.09    1.93
  10 -27  -2    2.33    1.98
  27 -17   2    3.23    2.07
  27 -17   2    1.75    1.69
  17  10  -5   16.79    2.37
  10 -27  -5    7.68    2.49
  27 -17   5   10.28    2.44
  10 -27  -5   13.91    2.83
  27 -16  -5   34.66    3.92
  16  11   5   32.85    4.22
  27 -16  -5   38.74    4.47
  11 -27   5   37.66    4.72
  27 -16  -5   43.97    4.82
  11 -27   5   34.91    4.54
  27 -16  -2   -1.13    1.62
  16  11   2    5.74    2.48
  27 -16  -2    0.03    1.18
  11 -27   2   -2.13    1.89
  11 -27   2    2.48    1.70
  27 -16  -2    0.90    1.27
  11 -27   2    0.64    1.89
  11 -27   2    1.47    1.75
  16  11  -1   79.19    6.69
  11 -27  -1   70.50    6.87
  11 -27  -1   76.35    7.38
  27 -16   1   80.90    8.12
  11 -27  -1   65.17    7.97
  27 -16   1   76.63    7.13
  11 -27  -1   86.52    8.19
  11 -27  -4   69.14    6.74
  11 -27  -4   50.31    6.40
  27 -16   4   61.66    6.22
  11 -27  -7   13.64    2.12
  11 -27  -7    9.16    1.85
 -16 -11   7   15.87    2.86
  27 -15  -6   16.04    2.62
  27 -15  -6   21.64    3.29
  15  12   6   20.45    5.00
  12 -27   6   13.50    2.27
  27 -15  -3   25.74    4.28
  15  12   3   29.52    4.63
  27 -15  -3   27.46    4.31
  12 -27   3   34.39    5.35
  12 -27   3   19.60    3.39
  27 -15  -3   29.09    4.76
  12 -27   3   28.71    4.98
  12 -27   3   22.15    3.64
  27 -15   0   90.63    8.04
  12 -27   0   84.89    7.80
  15  12   0   92.04    7.55
  12 -27   0   81.93    8.60
  12 -27   0   89.05    8.29
  27 -15   0   84.82    8.47
  12 -27  -3  135.69   10.20
  12 -27  -3  119.87   10.18
  12 -27  -6  149.45    6.85
  27 -15   6  160.14    8.38
 -15 -12   6  161.90    9.85
  27 -14  -7    0.61    0.70
  14  13   7    3.71    2.12
  27 -14  -4   -1.34    1.27
  14  13   4    0.97    1.83
  27 -14  -4   -2.29    1.71
  27 -14  -4    2.77    2.24
  13 -27   4    2.84    2.06
  13 -27   4   -0.45    1.13
  13 -27   4    1.42    1.65
  27 -14  -1   50.15    6.06
  14  13   1   51.91    5.82
  13 -27   1   53.03    6.65
  27 -14  -1   42.36    6.12
  13 -27   1   56.58    6.49
  13 -27   1   40.08    5.88
  13 -27   1   46.60    5.63
  14  13  -2   36.35    4.85
  13 -27  -2   32.74    4.78
  13 -27  -2   27.70    5.24
  13 -27  -2   38.78    4.97
  27 -14   2   34.37    4.95
  13 -27  -2   37.93    5.52
  14  13  -5    3.71    1.86
  13 -27  -5    2.97    1.48
 -14 -13   5    3.54    2.41
  27 -14   5    3.03    1.58
  27 -13  -5    0.79    1.19
  27 -13  -5   -0.12    1.96
  14 -27   5    0.41    1.29
  14 -27   5    2.63    1.73
  27 -13  -2   10.18    3.06
  27 -13  -2    7.69    2.70
  13  14   2   11.95    3.28
  14 -27   2    7.23    2.36
  14 -27   2    9.89    3.10
  14 -27   2    8.71    2.62
  13  14  -1   29.96    4.63
  14 -27  -1   24.47    4.92
  14 -27  -1   28.96    4.62
  14 -27  -1   25.53    4.10
  14 -27  -1   28.01    4.46
  14 -27  -1   27.11    4.62
  13  14  -4   25.68    3.94
  14 -27  -4   21.20    3.46
 -13 -14   4   18.94    4.40
  27 -13   4   29.44    4.44
  14 -27  -7    1.41    0.72
  14 -27  -7    2.03    1.10
  27 -13   7    1.01    0.92
 -13 -14   7    2.79    1.57
  27 -12  -6   73.75    6.12
  15 -27   6   63.67    4.75
  27 -12  -3   -1.87    1.68
  27 -12  -3   -0.94    1.88
  27 -12  -3    0.07    1.47
  15 -27   3    1.44    1.40
  15 -27   3    0.90    1.58
  27 -12   0   45.51    5.78
  15 -27   0   48.02    5.85
  12  15   0   45.75    5.64
  15 -27   0   47.65    6.06
  15 -27   0   51.99    6.31
  15 -27   0   48.86    5.84
  15 -27  -3  144.83   10.26
  15 -27  -3  120.85    8.04
  12  15  -3  156.01    9.60
  15 -27  -3  135.48   10.55
  15 -27  -6   10.44    2.00
  15 -27  -6   18.39    2.89
  15 -27  -6   15.59    2.43
  27 -11  -7   18.50    2.28
  27 -11  -7   13.89    2.60
  11  16   4   78.53    6.83
  27 -11  -4   63.98    6.38
  27 -11  -4   64.39    6.63
  27 -11  -4   60.06    6.79
  16 -27   4   67.77    6.65
  16 -27   4   57.32    5.74
  27 -11  -1  174.14   11.17
  11  16   1  177.09   10.96
  27 -11  -1  143.48   11.11
  16 -27   1  177.80   11.57
  16 -27   1  180.44   11.13
  16 -27  -2   79.17    7.65
  27 -11   2   71.16    7.33
  16 -27  -5   29.99    4.25
  16 -27  -5   22.70    3.37
  11  16  -5   36.82    4.29
  27 -11   5   29.95    4.16
  27 -10  -5    2.02    1.28
  27 -10  -5    1.57    1.81
  27 -10  -5    3.64    1.72
  17 -27   5    3.30    1.51
  17 -27   5    2.19    1.32
  17 -27   2   61.65    6.14
  10  17   2   72.47    7.00
  27 -10  -2   70.02    6.99
  27 -10  -2   58.43    7.12
  17 -27   2   75.24    7.50
  17 -27   2   53.92    5.86
  17 -27   2   74.34    7.02
  10  17  -1    7.41    2.72
  17 -27  -1    9.67    2.84
  17 -27  -1   12.57    3.30
  10  17  -4   -2.35    1.82
  17 -27  -4   -1.81    1.68
  17 -27  -4    0.08    0.96
 -10 -17   4   -0.77    2.05
  27 -10   4    1.11    1.48
  10  17  -7   17.78    1.98
  17 -27  -7   13.11    1.70
 -10 -17   7   13.69    2.51
  17 -27  -7   10.41    1.86
  27 -10   7   12.98    1.99
  -9 -18  -6    2.09    1.94
  27  -9  -6    7.10    1.74
  27  -9  -6    9.82    3.04
   9  18   6    4.15    1.97
  18 -27   6    7.73    1.78
   9  18   3   14.38    3.47
  27  -9  -3    5.67    2.16
  27  -9  -3    5.34    2.92
  27  -9  -3    6.74    2.83
  18 -27   3    8.23    2.58
  18 -27   3    7.56    2.56
  27  -9   0    5.95    2.49
   9  18   0    0.37    2.14
  18 -27   0    6.06    2.30
  18 -27   0    2.41    1.52
  18 -27   0    4.57    2.22
   9  18  -3    8.78    2.47
  18 -27  -3   10.46    2.84
  18 -27  -3    6.16    2.02
  -9 -18   3    7.63    2.88
  27  -9   3    8.79    2.79
   9  18  -6    5.70    1.77
  18 -27  -6    3.71    1.40
  18 -27  -6    3.23    1.30
  18 -27  -6    2.96    1.52
  -9 -18   6    1.75    1.46
   8  19   4    0.89    1.76
  27  -8  -4    2.30    1.63
  27  -8  -4   -1.05    2.12
  27  -8  -4   -0.50    1.63
  19 -27   4   -1.46    1.27
  19 -27   4    1.22    1.15
  19 -27   1   72.81    6.99
   8  19   1   63.89    6.56
  27  -8  -1   65.78    6.82
  27  -8  -1   52.28    6.80
  19 -27   1   70.56    7.10
  19 -27   1   62.99    6.57
  19 -27   1   63.52    6.48
  19 -27  -2  122.38    9.11
  19 -27  -2  120.00    8.80
  19 -27  -5   26.92    3.50
  -8 -19   5   23.02    4.03
  19 -27  -5   31.53    4.03
  19 -27  -5   28.19    3.68
  27  -8   5   31.52    3.99
  -8 -19   5   29.31    4.26
   7  20   5  250.22   10.33
  27  -7  -5  222.00    9.73
  27  -7  -5  214.75   10.80
  27  -7  -5  187.87   11.77
  20 -27   5  180.38    8.44
  20 -27   5  206.60    9.70
   7  20   2   21.78    3.93
  20 -27   2   15.95    3.14
  20 -27   2   17.74    3.53
  27  -7  -2   22.04    3.88
  27  -7  -2   12.48    3.31
  20 -27   2   23.36    4.19
  -7 -20  -2    7.26    2.37
  20 -27   2   21.61    3.89
   7  20  -1   27.65    4.37
  20 -27  -1   29.82    4.60
  20 -27  -1   27.29    4.16
  20 -27  -1   31.56    4.81
  20 -27  -1   27.30    4.51
   7  20  -4   -2.24    1.65
  20 -27  -4    1.23    1.36
  27  -6  -6   35.82    3.09
   6  21   6   27.93    4.20
  21 -27   6   37.56    3.46
  27  -6  -3   92.14    7.12
  27  -6  -3   75.95    7.55
  21 -27   3   87.68    7.14
   6  21   0   21.12    4.04
  21 -27   0   21.26    3.92
  21 -27   0   18.19    3.66
  21 -27   0   16.59    3.19
  21 -27   0   18.37    3.58
   6  21  -3    1.27    1.56
  21 -27  -3   -0.51    1.17
  21 -27  -3    3.71    1.88
  21 -27  -3    1.45    1.09
  27  -6   3    0.79    1.93
  21 -27  -3    0.42    1.16
  -6 -21   3    1.26    1.88
  27  -6   3    1.55    1.53
   6  21  -6   -0.17    1.07
  21 -27  -6   -1.12    0.86
  21 -27  -6    0.30    0.82
  -6 -21   6   -0.97    1.46
  -5 -22  -4   -2.13    1.82
   5  22   4    1.57    1.40
  27  -5  -4   -0.76    1.12
  27  -5  -4   -0.65    1.33
  22 -27   4   -0.18    1.05
  22 -27   4    2.39    1.45
  27  -5  -1   21.77    3.64
   5  22   1   25.12    4.22
  22 -27   1   28.57    4.27
  22 -27   1   23.72    3.87
   5  22  -2    6.26    2.22
  22 -27  -2    5.44    2.15
  22 -27  -2    7.12    2.39
  22 -27  -2    2.98    1.28
  -5 -22   2    5.52    2.36
  27  -5   2    3.25    2.43
  22 -27  -2    5.89    2.27
  -5 -22   2    3.31    2.29
   5  22  -5   22.22    3.14
  22 -27  -5   17.37    2.56
  22 -27  -5   17.75    2.76
  -5 -22   5   13.61    3.01
  22 -27  -5   22.34    2.91
  27  -5   5   16.96    2.68
  -5 -22   5   15.29    2.98
  22 -27  -5   16.27    2.50
  -4 -23  -5   44.64    5.23
  27  -4  -5   51.36    3.77
  27  -4  -5   65.99    5.69
  23 -27   5   59.51    4.76
   4  23   2  224.98   10.65
  27  -4  -2  202.21   10.15
  27  -4  -2  156.02   10.83
  23 -27   2  208.97   11.50
  -4 -23  -2  151.83   10.10
  23 -27   2  207.62   10.09
  23 -27   2  199.03   10.45
  23 -27  -1   99.86    7.84
  23 -27  -1   91.10    7.18
  23 -27  -1   94.36    7.78
  23 -27  -1  101.87    8.04
  -4 -23   1   86.48    8.76
  23 -27  -4   68.78    5.58
   4  23  -4   79.29    5.90
  27  -4   4   55.61    7.11
  23 -27  -4   80.81    5.00
  27  -4   4   57.90    5.42
  -4 -23   4   64.04    6.30
  23 -27  -4   71.58    5.78
  27  -3  -6   33.01    3.11
  24 -27   6   26.49    2.47
   3  24   3   -1.53    1.65
  27  -3  -3    1.30    1.17
  27  -3  -3   -1.51    1.81
  24 -27   3    0.68    1.04
  24 -27   3    1.37    1.12
  24 -27   0   45.96    5.25
   3  24   0   39.09    4.70
  24 -27   0   45.57    5.43
  -3 -24   0   26.72    4.88
  24 -27   0   39.20    4.98
   3  24  -3   15.63    2.98
  24 -27  -3   11.62    2.57
  24 -27  -3   11.08    2.55
  24 -27  -3   14.51    2.79
  -3 -24   3   10.10    2.78
  24 -27  -3   15.53    2.96
[truncated: 57,363 more chars]
