# Supplementary material for: Synthesis of Diaryl‐ and Dialkynylphosphinates From Ubiquitous PV Sources via a Redox‐Neutral Approach
Source: Adv Sci (Weinh). 2025 Jul 2;12(36):e09922. doi: 10.1002/advs.202509922 (PMC12463002; doi:10.1002/advs.202509922)
Supplement: Supplementary file 2 — Supporting Information [file ADVS-12-e09922-s001.zip › 7b_jjw1576.cif]

data_jjw1576
_audit_creation_date               2024-12-10
_audit_creation_method
;
Olex2 1.3
(compiled 2019.09.11 svn.r3662 for OlexSys, GUI svn.r5938)
;
_shelx_SHELXL_version_number       '2018/3'
_audit_contact_author_address      ?
_audit_contact_author_email        ?
_audit_contact_author_name         ''
_audit_contact_author_phone        ?
_publ_contact_author_id_orcid      ?
_publ_section_references
;
Dolomanov, O.V., Bourhis, L.J., Gildea, R.J, Howard, J.A.K. & Puschmann, H.
 (2009), J. Appl. Cryst. 42, 339-341.

Sheldrick, G.M. (2015). Acta Cryst. A71, 3-8.

Sheldrick, G.M. (2015). Acta Cryst. C71, 3-8.
;
_chemical_name_common              ?
_chemical_name_systematic          ?
_chemical_formula_moiety           'C11 H9 N2 O5 P'
_chemical_formula_sum              'C11 H9 N2 O5 P'
_chemical_formula_weight           280.17
_chemical_melting_point            ?
_chemical_oxdiff_formula           C11H9N2O5P
loop_
  _atom_type_symbol
  _atom_type_description
  _atom_type_scat_dispersion_real
  _atom_type_scat_dispersion_imag
  _atom_type_scat_source
 'C' 'C' 0.0181 0.0091 'International Tables Vol C Tables 4.2.6.8 and 6.1.1.4'
 'H' 'H' 0.0000 0.0000 'International Tables Vol C Tables 4.2.6.8 and 6.1.1.4'
 'N' 'N' 0.0311 0.0180 'International Tables Vol C Tables 4.2.6.8 and 6.1.1.4'
 'O' 'O' 0.0492 0.0322 'International Tables Vol C Tables 4.2.6.8 and 6.1.1.4'
 'P' 'P' 0.2955 0.4335 'International Tables Vol C Tables 4.2.6.8 and 6.1.1.4'

_shelx_space_group_comment
;
The symmetry employed for this shelxl refinement is uniquely defined
by the following loop, which should always be used as a source of
symmetry information in preference to the above space-group names.
They are only intended as comments.
;
_space_group_crystal_system        'orthorhombic'
_space_group_IT_number             61
_space_group_name_H-M_alt          'P b c a'
_space_group_name_Hall             '-P 2ac 2ab'
loop_
  _space_group_symop_operation_xyz
 'x, y, z'
 '-x+1/2, -y, z+1/2'
 '-x, y+1/2, -z+1/2'
 'x+1/2, -y+1/2, -z'
 '-x, -y, -z'
 'x-1/2, y, -z-1/2'
 'x, -y-1/2, z-1/2'
 '-x-1/2, y-1/2, z'

_cell_length_a                     12.3972(3)
_cell_length_b                     10.9873(2)
_cell_length_c                     17.6571(4)
_cell_angle_alpha                  90
_cell_angle_beta                   90
_cell_angle_gamma                  90
_cell_volume                       2405.10(9)
_cell_formula_units_Z              8
_cell_measurement_reflns_used      10513
_cell_measurement_temperature      100.00(10)
_cell_measurement_theta_max        76.6850
_cell_measurement_theta_min        5.0010
_shelx_estimated_absorpt_T_max     0.936
_shelx_estimated_absorpt_T_min     0.525
_exptl_absorpt_coefficient_mu      2.242
_exptl_absorpt_correction_T_max    0.929
_exptl_absorpt_correction_T_min    0.669
_exptl_absorpt_correction_type     analytical
_exptl_absorpt_process_details
;
CrysAlisPro 1.171.41.93a (Rigaku Oxford Diffraction, 2020)
Analytical numeric absorption correction using a multifaceted crystal
model based on expressions derived by R.C. Clark & J.S. Reid.
(Clark, R. C. & Reid, J. S. (1995). Acta Cryst. A51, 887-897)
Empirical absorption correction using spherical harmonics,
implemented in SCALE3 ABSPACK scaling algorithm.
;
_exptl_absorpt_special_details     ?
_exptl_crystal_colour              colourless
_exptl_crystal_colour_lustre       .
_exptl_crystal_colour_modifier     .
_exptl_crystal_colour_primary      colourless
_exptl_crystal_density_diffrn      1.547
_exptl_crystal_density_meas        ?
_exptl_crystal_density_method      ?
_exptl_crystal_description         block
_exptl_crystal_F_000               1152
loop_
  _exptl_crystal_face_index_h
  _exptl_crystal_face_index_k
  _exptl_crystal_face_index_l
  _exptl_crystal_face_perp_dist
 1 0 0 0.0551
 -4 -5 3 0.1432
 4 -5 3 0.1145
 0 5 -3 0.1410
 1 0 5 0.0171
 -1 0 -5 0.0171
 -5 0 2 0.0291

_exptl_crystal_size_max            0.33
_exptl_crystal_size_mid            0.09
_exptl_crystal_size_min            0.03
loop_
  _exptl_oxdiff_crystal_face_indexfrac_h
  _exptl_oxdiff_crystal_face_indexfrac_k
  _exptl_oxdiff_crystal_face_indexfrac_l
  _exptl_oxdiff_crystal_face_x
  _exptl_oxdiff_crystal_face_y
  _exptl_oxdiff_crystal_face_z
 0.9967 -0.0008 -0.0063 -0.1122 0.0383 0.0362
 -3.9938 -5.0225 2.9677 0.2356 -0.1026 -0.8618
 3.9799 -5.0289 2.9176 -0.6618 0.2040 -0.5720
 0.0069 5.0257 -2.9426 0.2131 -0.0507 0.7169
 0.9947 -0.0196 4.9740 -0.0251 0.4343 -0.1196
 -0.9947 0.0196 -4.9740 0.0251 -0.4343 0.1196
 -4.9844 -0.0036 2.0235 0.5957 -0.0333 -0.2435

_exptl_transmission_factor_max     ?
_exptl_transmission_factor_min     ?
_diffrn_reflns_av_R_equivalents    0.0569
_diffrn_reflns_av_unetI/netI       0.0240
_diffrn_reflns_Laue_measured_fraction_full  1.000
_diffrn_reflns_Laue_measured_fraction_max  0.999
_diffrn_reflns_limit_h_max         15
_diffrn_reflns_limit_h_min         -15
_diffrn_reflns_limit_k_max         13
_diffrn_reflns_limit_k_min         -12
_diffrn_reflns_limit_l_max         22
_diffrn_reflns_limit_l_min         -22
_diffrn_reflns_number              26659
_diffrn_reflns_point_group_measured_fraction_full  1.000
_diffrn_reflns_point_group_measured_fraction_max  0.999
_diffrn_reflns_theta_full          67.684
_diffrn_reflns_theta_max           76.586
_diffrn_reflns_theta_min           5.010
_diffrn_ambient_environment        N~2~
_diffrn_ambient_temperature        100.00(10)
_diffrn_detector                   'CCD plate'
_diffrn_detector_area_resol_mean   10.5700
_diffrn_detector_type              AtlasS2
_diffrn_measured_fraction_theta_full  1.000
_diffrn_measured_fraction_theta_max  0.999
_diffrn_measurement_details
;
List of Runs (angles in degrees, time in seconds):

  # Type    Start    End  Width  t~exp~   \w     \q     \k     \f   Frames
--------------------------------------------------------------------------
  1  \w    -75.00  12.00   0.50    1.00    --  -38.50  96.00 131.00  174
  2  \w     27.00  55.00   0.50    1.00    --   42.25 -96.00  22.00   56
  3  \w    112.00 142.00   0.50    4.00    --  111.00  96.00 131.00   60
  4  \w     44.00  69.00   0.50    4.00    --  111.00 -96.00  22.00   50
  5  \w   -110.00 -17.00   0.50    1.00    --  -38.50 -38.00 -30.00  186
  6  \w    -99.00 -31.00   0.50    1.00    --  -38.50 -38.00  60.00  136
  7  \w     39.00  92.00   0.50    1.00    --   42.25-125.00 -60.00  106
  8  \w     18.00 104.00   0.50    1.00    --   42.25  57.00 -90.00  172
  9  \w    145.00 176.00   0.50    4.00    --  111.00 125.00  60.00   62
 10  \w     77.00 106.00   0.50    4.00    --  111.00 -94.00 120.00   58
 11  \w     58.00 132.00   0.50    4.00    --  111.00 -30.00   0.00  148
 12  \w     62.00 112.00   0.50    4.00    --  111.00-125.00   0.00  100
 13  \w    105.00 133.00   0.50    4.00    --  111.00 125.00  60.00   56
 14  \w     40.00 104.00   0.50    4.00    --  111.00-125.00 -90.00  128
 15  \w     33.00  58.00   0.50    4.00    --  111.00 -94.00  60.00   50
 16  \w     62.00 103.00   0.50    4.00    --  111.00 -94.00  60.00   82
 17  \w     58.00 124.00   0.50    4.00    --  111.00 -30.00-150.00  132
 18  \w     42.00 112.00   0.50    4.00    --  111.00-125.00  60.00  140
 19  \w     89.00 163.00   0.50    4.00    --  111.00  45.00  60.00  148
 20  \w     46.00 134.00   0.50    4.00    --  111.00 -61.00  30.00  176
 21  \w     61.00  89.00   0.50    4.00    --  111.00 -94.00-180.00   56
 22  \w     42.00  76.00   0.50    4.00    --  111.00 -61.00-120.00   68
 23  \w    104.00 138.00   0.50    4.00    --  111.00 -61.00-120.00   68
 24  \w     97.00 134.00   0.50    4.00    --  111.00  61.00-120.00   74
 25  \w     33.00  58.00   0.50    4.00    --  111.00 -15.00  90.00   50
 26  \w     74.00 122.00   0.50    4.00    --  111.00 -15.00  90.00   96
 27  \w    124.00 152.00   0.50    4.00    --  111.00 -15.00  90.00   56
 28  \w     46.00  74.00   0.50    4.00    --  111.00 -70.00-165.06   56
 29  \w     97.00 135.00   0.50    4.00    --  111.00 -70.00-165.06   76
 30  \w     32.00  57.00   0.50    4.00    --  111.00 -94.00 120.00   50
 31  \w     40.00  80.00   0.50    4.00    --  111.00 -45.00 120.00   80
 32  \w    140.00 169.00   0.50    4.00    --  111.00 125.00-120.00   58
 33  \w     36.00  61.00   0.50    4.00    --  111.00 -94.00-120.00   50
 34  \w     78.00 107.00   0.50    4.00    --  111.00 -94.00-120.00   58
 35  \w     46.00  71.00   0.50    4.00    --  111.00-125.00 -30.00   50
 36  \w     87.00 112.00   0.50    4.00    --  111.00-125.00-150.00   50
 37  \w     97.00 175.00   0.50    4.00    --  111.00  15.00 -30.00  156
 38  \w     80.00 108.00   0.50    4.00    --  111.00  15.00  90.00   56
 39  \w    133.00 161.00   0.50    4.00    --  111.00  15.00  90.00   56
 40  \w     87.00 112.00   0.50    4.00    --  111.00-125.00-180.00   50
 41  \w     87.00 112.00   0.50    4.00    --  111.00-125.00-120.00   50
 42  \w     40.00  66.00   0.50    4.00    --  111.00-125.00  30.00   52
 43  \w     87.00 112.00   0.50    4.00    --  111.00-125.00  30.00   50
 44  \w    121.00 154.00   0.50    4.00    --  111.00  45.00   0.00   66
 45  \w    103.00 129.00   0.50    4.00    --  111.00 -45.00 150.00   52
 46  \w     87.00 115.00   0.50    4.00    --  111.00 -61.00 -60.00   56
 47  \w     43.00  71.00   0.50    4.00    --  111.00 -45.00 150.00   56
;
_diffrn_measurement_device         'four-circle diffractometer'
_diffrn_measurement_device_type    'SuperNova, Dual, Cu at home/near, AtlasS2'
_diffrn_measurement_method         '\w scans'
_diffrn_orient_matrix_type        
 'CrysAlisPro convention (1999,Acta A55,543-557)'
_diffrn_orient_matrix_UB_11        -0.1123911000
_diffrn_orient_matrix_UB_12        0.0528818000
_diffrn_orient_matrix_UB_13        0.0176466000
_diffrn_orient_matrix_UB_21        0.0389852000
_diffrn_orient_matrix_UB_22        0.0364977000
_diffrn_orient_matrix_UB_23        0.0796606000
_diffrn_orient_matrix_UB_31        0.0362478000
_diffrn_orient_matrix_UB_32        0.1245655000
_diffrn_orient_matrix_UB_33        -0.0308105000
_diffrn_radiation_monochromator    mirror
_diffrn_radiation_probe            x-ray
_diffrn_radiation_type             'Cu K\a'
_diffrn_radiation_wavelength       1.54184
_diffrn_source                     'micro-focus sealed X-ray tube'
_diffrn_source_type                'SuperNova (Cu) X-ray Source'
_reflns_Friedel_coverage           0.000
_reflns_Friedel_fraction_full      .
_reflns_Friedel_fraction_max       .
_reflns_number_gt                  2227
_reflns_number_total               2528
_reflns_odcompleteness_completeness  98.97
_reflns_odcompleteness_iscentric   1
_reflns_odcompleteness_theta       77.49
_reflns_special_details
;
 Reflections were merged by SHELXL according to the crystal
 class for the calculation of statistics and refinement.
 
 _reflns_Friedel_fraction is defined as the number of unique
 Friedel pairs measured divided by the number that would be
 possible theoretically, ignoring centric projections and
 systematic absences.
;
_reflns_threshold_expression       'I > 2\s(I)'
_computing_cell_refinement         'CrysAlisPro 1.171.41.93a (Rigaku OD, 2020)'
_computing_data_collection         'CrysAlisPro 1.171.41.93a (Rigaku OD, 2020)'
_computing_data_reduction          'CrysAlisPro 1.171.41.93a (Rigaku OD, 2020)'
_computing_molecular_graphics      'Olex2 1.3 (Dolomanov et al., 2009)'
_computing_publication_material    'Olex2 1.3 (Dolomanov et al., 2009)'
_computing_structure_refinement    'ShelXL 2018/3 (Sheldrick, 2015)'
_computing_structure_solution      'SHELXT 2018/2 (Sheldrick, 2018)'
_refine_diff_density_max           0.417
_refine_diff_density_min           -0.366
_refine_diff_density_rms           0.055
_refine_ls_extinction_coef         .
_refine_ls_extinction_method       none
_refine_ls_goodness_of_fit_ref     1.077
_refine_ls_hydrogen_treatment      constr
_refine_ls_matrix_type             full
_refine_ls_number_parameters       172
_refine_ls_number_reflns           2528
_refine_ls_number_restraints       0
_refine_ls_R_factor_all            0.0442
_refine_ls_R_factor_gt             0.0389
_refine_ls_restrained_S_all        1.077
_refine_ls_shift/su_max            0.001
_refine_ls_shift/su_mean           0.000
_refine_ls_structure_factor_coef   Fsqd
_refine_ls_weighting_details      
 'w=1/[\s^2^(Fo^2^)+(0.0614P)^2^+1.0095P] where P=(Fo^2^+2Fc^2^)/3'
_refine_ls_weighting_scheme        calc
_refine_ls_wR_factor_gt            0.1064
_refine_ls_wR_factor_ref           0.1114
_refine_special_details            ?
_olex2_refinement_description
;
1. Fixed Uiso
 At 1.2 times of:
  All C(H) groups
2.a Aromatic/amide H refined with riding coordinates:
 C1(H1), C2(H2), C3(H3), C4(H4), C5(H5), C7(H7), C8(H8), C10(H10), C11(H11)
;
_atom_sites_solution_hydrogens     geom
_atom_sites_solution_primary       dual
_atom_sites_solution_secondary     ?
loop_
  _atom_site_label
  _atom_site_type_symbol
  _atom_site_fract_x
  _atom_site_fract_y
  _atom_site_fract_z
  _atom_site_U_iso_or_equiv
  _atom_site_adp_type
  _atom_site_occupancy
  _atom_site_site_symmetry_order
  _atom_site_calc_flag
  _atom_site_refinement_flags_posn
  _atom_site_refinement_flags_adp
  _atom_site_refinement_flags_occupancy
  _atom_site_disorder_assembly
  _atom_site_disorder_group
 P1 P 0.60410(4) 0.95209(4) 0.36117(2) 0.02739(15) Uani 1 1 d . . . . .
 O1 O 0.65608(12) 1.06863(11) 0.34444(8) 0.0346(3) Uani 1 1 d . . . . .
 O2 O 0.48727(11) 0.93154(11) 0.36667(7) 0.0309(3) Uani 1 1 d . . . . .
 O3 O 0.66749(11) 0.89131(11) 0.43164(7) 0.0316(3) Uani 1 1 d . . . . .
 O4 O 0.45687(14) 0.53200(14) 0.66203(9) 0.0453(4) Uani 1 1 d . . . . .
 O5 O 0.56967(12) 0.40982(12) 0.60809(8) 0.0383(3) Uani 1 1 d . . . . .
 N1 N 0.64914(12) 0.84968(12) 0.28777(8) 0.0267(3) Uani 1 1 d . . . . .
 N2 N 0.52584(13) 0.50965(13) 0.61446(9) 0.0308(3) Uani 1 1 d . . . . .
 C1 C 0.74020(15) 0.87511(15) 0.24889(10) 0.0313(4) Uani 1 1 d . . . . .
 H1 H 0.780445 0.945991 0.261173 0.038 Uiso 1 1 calc R U . . .
 C2 C 0.77550(16) 0.80001(17) 0.19186(11) 0.0344(4) Uani 1 1 d . . . . .
 H2 H 0.839156 0.818784 0.164287 0.041 Uiso 1 1 calc R U . . .
 C3 C 0.71615(16) 0.69587(16) 0.17529(10) 0.0327(4) Uani 1 1 d . . . . .
 H3 H 0.739102 0.642749 0.136016 0.039 Uiso 1 1 calc R U . . .
 C4 C 0.62408(16) 0.66986(15) 0.21586(10) 0.0305(4) Uani 1 1 d . . . . .
 H4 H 0.583432 0.598688 0.204957 0.037 Uiso 1 1 calc R U . . .
 C5 C 0.59150(15) 0.74816(15) 0.27248(10) 0.0282(4) Uani 1 1 d . . . . .
 H5 H 0.528266 0.730668 0.300862 0.034 Uiso 1 1 calc R U . . .
 C6 C 0.62582(15) 0.79440(15) 0.47297(9) 0.0284(4) Uani 1 1 d . . . . .
 C7 C 0.68092(15) 0.68390(15) 0.46999(10) 0.0303(4) Uani 1 1 d . . . . .
 H7 H 0.741079 0.673744 0.437262 0.036 Uiso 1 1 calc R U . . .
 C8 C 0.64621(15) 0.58917(15) 0.51571(10) 0.0300(4) Uani 1 1 d . . . . .
 H8 H 0.682006 0.512738 0.514693 0.036 Uiso 1 1 calc R U . . .
 C9 C 0.55876(15) 0.60762(14) 0.56276(9) 0.0276(4) Uani 1 1 d . . . . .
 C10 C 0.50195(15) 0.71650(15) 0.56491(10) 0.0305(4) Uani 1 1 d . . . . .
 H10 H 0.441130 0.726035 0.597101 0.037 Uiso 1 1 calc R U . . .
 C11 C 0.53643(16) 0.81081(15) 0.51881(10) 0.0316(4) Uani 1 1 d . . . . .
 H11 H 0.498974 0.886236 0.518663 0.038 Uiso 1 1 calc R U . . .

loop_
  _atom_site_aniso_label
  _atom_site_aniso_U_11
  _atom_site_aniso_U_22
  _atom_site_aniso_U_33
  _atom_site_aniso_U_23
  _atom_site_aniso_U_13
  _atom_site_aniso_U_12
 P1 0.0355(3) 0.0175(2) 0.0292(2) -0.00155(14) -0.00082(16) -0.00158(15)
 O1 0.0458(8) 0.0199(5) 0.0381(7) -0.0012(5) -0.0009(6) -0.0051(5)
 O2 0.0356(7) 0.0238(6) 0.0334(6) -0.0014(5) 0.0007(5) 0.0021(5)
 O3 0.0392(7) 0.0245(6) 0.0311(6) 0.0018(5) -0.0030(5) -0.0062(5)
 O4 0.0584(10) 0.0364(7) 0.0410(8) 0.0052(6) 0.0170(7) 0.0005(6)
 O5 0.0433(8) 0.0250(6) 0.0466(8) 0.0075(5) -0.0015(6) 0.0042(5)
 N1 0.0324(8) 0.0189(6) 0.0287(7) 0.0017(5) -0.0022(6) -0.0011(5)
 N2 0.0360(8) 0.0256(7) 0.0309(7) 0.0025(6) -0.0028(6) -0.0018(6)
 C1 0.0336(9) 0.0247(7) 0.0355(8) 0.0037(7) -0.0017(7) -0.0028(7)
 C2 0.0325(9) 0.0340(9) 0.0368(9) 0.0045(7) 0.0031(7) 0.0014(7)
 C3 0.0402(10) 0.0287(8) 0.0294(8) -0.0009(6) -0.0010(7) 0.0064(7)
 C4 0.0392(10) 0.0218(8) 0.0306(8) -0.0012(6) -0.0049(7) -0.0005(6)
 C5 0.0341(9) 0.0199(7) 0.0306(8) 0.0022(6) -0.0002(7) -0.0025(6)
 C6 0.0367(9) 0.0224(8) 0.0260(8) -0.0004(6) -0.0028(7) -0.0027(6)
 C7 0.0325(9) 0.0272(8) 0.0310(8) -0.0026(6) 0.0009(7) 0.0010(7)
 C8 0.0347(9) 0.0227(8) 0.0326(8) -0.0014(6) -0.0026(7) 0.0027(6)
 C9 0.0350(9) 0.0214(7) 0.0266(8) -0.0001(6) -0.0026(6) -0.0013(6)
 C10 0.0356(9) 0.0271(8) 0.0288(8) -0.0013(6) 0.0018(7) 0.0028(7)
 C11 0.0417(10) 0.0216(7) 0.0314(8) -0.0020(6) -0.0007(7) 0.0047(7)

_geom_special_details
;
 All esds (except the esd in the dihedral angle between two l.s. planes)
 are estimated using the full covariance matrix.  The cell esds are taken
 into account individually in the estimation of esds in distances, angles
 and torsion angles; correlations between esds in cell parameters are only
 used when they are defined by crystal symmetry.  An approximate (isotropic)
 treatment of cell esds is used for estimating esds involving l.s. planes.
;
loop_
  _geom_bond_atom_site_label_1
  _geom_bond_atom_site_label_2
  _geom_bond_distance
  _geom_bond_site_symmetry_2
  _geom_bond_publ_flag
 P1 O1 1.4637(13) . ?
 P1 O2 1.4691(14) . ?
 P1 O3 1.6160(13) . ?
 P1 N1 1.8048(15) . ?
 O3 C6 1.390(2) . ?
 O4 N2 1.223(2) . ?
 O5 N2 1.229(2) . ?
 N1 C1 1.351(2) . ?
 N1 C5 1.352(2) . ?
 N2 C9 1.469(2) . ?
 C1 H1 0.9500 . ?
 C1 C2 1.373(3) . ?
 C2 H2 0.9500 . ?
 C2 C3 1.391(3) . ?
 C3 H3 0.9500 . ?
 C3 C4 1.378(3) . ?
 C4 H4 0.9500 . ?
 C4 C5 1.379(2) . ?
 C5 H5 0.9500 . ?
 C6 C7 1.394(2) . ?
 C6 C11 1.384(3) . ?
 C7 H7 0.9500 . ?
 C7 C8 1.386(2) . ?
 C8 H8 0.9500 . ?
 C8 C9 1.381(3) . ?
 C9 C10 1.389(2) . ?
 C10 H10 0.9500 . ?
 C10 C11 1.385(3) . ?
 C11 H11 0.9500 . ?

loop_
  _geom_angle_atom_site_label_1
  _geom_angle_atom_site_label_2
  _geom_angle_atom_site_label_3
  _geom_angle
  _geom_angle_site_symmetry_1
  _geom_angle_site_symmetry_3
  _geom_angle_publ_flag
 O1 P1 O2 125.58(8) . . ?
 O1 P1 O3 107.63(7) . . ?
 O1 P1 N1 105.33(7) . . ?
 O2 P1 O3 111.41(7) . . ?
 O2 P1 N1 104.88(7) . . ?
 O3 P1 N1 98.33(7) . . ?
 C6 O3 P1 122.68(11) . . ?
 C1 N1 P1 119.65(12) . . ?
 C1 N1 C5 120.73(15) . . ?
 C5 N1 P1 119.62(12) . . ?
 O4 N2 O5 123.42(15) . . ?
 O4 N2 C9 118.27(15) . . ?
 O5 N2 C9 118.30(15) . . ?
 N1 C1 H1 119.5 . . ?
 N1 C1 C2 120.98(16) . . ?
 C2 C1 H1 119.5 . . ?
 C1 C2 H2 120.7 . . ?
 C1 C2 C3 118.67(17) . . ?
 C3 C2 H2 120.7 . . ?
 C2 C3 H3 120.0 . . ?
 C4 C3 C2 119.96(17) . . ?
 C4 C3 H3 120.0 . . ?
 C3 C4 H4 120.3 . . ?
 C3 C4 C5 119.35(17) . . ?
 C5 C4 H4 120.3 . . ?
 N1 C5 C4 120.30(17) . . ?
 N1 C5 H5 119.9 . . ?
 C4 C5 H5 119.9 . . ?
 O3 C6 C7 117.72(16) . . ?
 C11 C6 O3 120.31(15) . . ?
 C11 C6 C7 121.86(16) . . ?
 C6 C7 H7 120.7 . . ?
 C8 C7 C6 118.68(16) . . ?
 C8 C7 H7 120.7 . . ?
 C7 C8 H8 120.5 . . ?
 C9 C8 C7 118.95(16) . . ?
 C9 C8 H8 120.5 . . ?
 C8 C9 N2 118.97(15) . . ?
 C8 C9 C10 122.76(16) . . ?
 C10 C9 N2 118.24(16) . . ?
 C9 C10 H10 120.9 . . ?
 C11 C10 C9 118.15(17) . . ?
 C11 C10 H10 120.9 . . ?
 C6 C11 C10 119.56(16) . . ?
 C6 C11 H11 120.2 . . ?
 C10 C11 H11 120.2 . . ?

loop_
  _geom_torsion_atom_site_label_1
  _geom_torsion_atom_site_label_2
  _geom_torsion_atom_site_label_3
  _geom_torsion_atom_site_label_4
  _geom_torsion
  _geom_torsion_site_symmetry_1
  _geom_torsion_site_symmetry_2
  _geom_torsion_site_symmetry_3
  _geom_torsion_site_symmetry_4
  _geom_torsion_publ_flag
 P1 O3 C6 C7 115.26(16) . . . . ?
 P1 O3 C6 C11 -68.6(2) . . . . ?
 P1 N1 C1 C2 -178.88(14) . . . . ?
 P1 N1 C5 C4 179.12(13) . . . . ?
 O1 P1 O3 C6 165.32(13) . . . . ?
 O1 P1 N1 C1 21.03(15) . . . . ?
 O1 P1 N1 C5 -159.17(13) . . . . ?
 O2 P1 O3 C6 24.03(15) . . . . ?
 O2 P1 N1 C1 155.22(13) . . . . ?
 O2 P1 N1 C5 -24.98(15) . . . . ?
 O3 P1 N1 C1 -89.91(14) . . . . ?
 O3 P1 N1 C5 89.89(14) . . . . ?
 O3 C6 C7 C8 174.57(15) . . . . ?
 O3 C6 C11 C10 -174.07(16) . . . . ?
 O4 N2 C9 C8 171.38(17) . . . . ?
 O4 N2 C9 C10 -6.9(2) . . . . ?
 O5 N2 C9 C8 -8.0(2) . . . . ?
 O5 N2 C9 C10 173.72(16) . . . . ?
 N1 P1 O3 C6 -85.61(14) . . . . ?
 N1 C1 C2 C3 -0.7(3) . . . . ?
 N2 C9 C10 C11 176.87(16) . . . . ?
 C1 N1 C5 C4 -1.1(3) . . . . ?
 C1 C2 C3 C4 -0.1(3) . . . . ?
 C2 C3 C4 C5 0.3(3) . . . . ?
 C3 C4 C5 N1 0.3(3) . . . . ?
 C5 N1 C1 C2 1.3(3) . . . . ?
 C6 C7 C8 C9 -0.3(3) . . . . ?
 C7 C6 C11 C10 1.9(3) . . . . ?
 C7 C8 C9 N2 -176.46(16) . . . . ?
 C7 C8 C9 C10 1.7(3) . . . . ?
 C8 C9 C10 C11 -1.3(3) . . . . ?
 C9 C10 C11 C6 -0.5(3) . . . . ?
 C11 C6 C7 C8 -1.5(3) . . . . ?

_shelx_res_file
;
TITL jjw1576_a.res in Pbca
    jjw1576.res
    created by SHELXL-2018/3 at 10:13:54 on 10-Dec-2024
REM Old TITL jjw1576 in Pbca
REM SHELXT solution in Pbca: R1 0.102, Rweak 0.040, Alpha 0.013
REM <I/s> 0.485 for 352 systematic absences, Orientation as input
REM Formula found by SHELXT: C12 N O5 P
CELL 1.54184 12.3972 10.9873 17.6571 90 90 90
ZERR 8 0.0003 0.0002 0.0004 0 0 0
LATT 1
SYMM 0.5-X,-Y,0.5+Z
SYMM -X,0.5+Y,0.5-Z
SYMM 0.5+X,0.5-Y,-Z
SFAC C H N O P
UNIT 88 72 16 40 8

L.S. 4 0 0
PLAN  5
SIZE 0.03 0.09 0.33
TEMP -173
CONF
BOND
list 4
MORE -1
BOND $H
fmap 2 53
acta
REM <olex2.extras>
REM <HklSrc "%.\\jjw1576.hkl">
REM </olex2.extras>

WGHT    0.061400    1.009500
FVAR       0.34644
P1    5    0.604098    0.952086    0.361169    11.00000    0.03549    0.01752 =
         0.02916   -0.00155   -0.00082   -0.00158
O1    4    0.656080    1.068632    0.344439    11.00000    0.04575    0.01987 =
         0.03814   -0.00122   -0.00094   -0.00513
O2    4    0.487266    0.931541    0.366674    11.00000    0.03561    0.02378 =
         0.03338   -0.00140    0.00071    0.00205
O3    4    0.667487    0.891311    0.431635    11.00000    0.03916    0.02447 =
         0.03109    0.00184   -0.00301   -0.00615
O4    4    0.456874    0.531998    0.662029    11.00000    0.05840    0.03645 =
         0.04099    0.00516    0.01699    0.00047
O5    4    0.569672    0.409822    0.608086    11.00000    0.04333    0.02501 =
         0.04656    0.00755   -0.00147    0.00417
N1    3    0.649135    0.849676    0.287773    11.00000    0.03245    0.01888 =
         0.02870    0.00172   -0.00222   -0.00107
N2    3    0.525836    0.509652    0.614456    11.00000    0.03595    0.02557 =
         0.03086    0.00253   -0.00283   -0.00175
C1    1    0.740203    0.875106    0.248893    11.00000    0.03360    0.02470 =
         0.03553    0.00372   -0.00167   -0.00283
AFIX  43
H1    2    0.780445    0.945991    0.261173    11.00000   -1.20000
AFIX   0
C2    1    0.775497    0.800008    0.191865    11.00000    0.03247    0.03397 =
         0.03678    0.00455    0.00311    0.00142
AFIX  43
H2    2    0.839156    0.818784    0.164287    11.00000   -1.20000
AFIX   0
C3    1    0.716146    0.695871    0.175289    11.00000    0.04016    0.02870 =
         0.02939   -0.00092   -0.00099    0.00638
AFIX  43
H3    2    0.739102    0.642749    0.136016    11.00000   -1.20000
AFIX   0
C4    1    0.624083    0.669857    0.215862    11.00000    0.03917    0.02176 =
         0.03059   -0.00117   -0.00493   -0.00048
AFIX  43
H4    2    0.583432    0.598688    0.204957    11.00000   -1.20000
AFIX   0
C5    1    0.591497    0.748160    0.272484    11.00000    0.03405    0.01991 =
         0.03061    0.00220   -0.00023   -0.00245
AFIX  43
H5    2    0.528266    0.730668    0.300862    11.00000   -1.20000
AFIX   0
C6    1    0.625823    0.794402    0.472968    11.00000    0.03668    0.02242 =
         0.02605   -0.00041   -0.00281   -0.00273
C7    1    0.680924    0.683900    0.469987    11.00000    0.03254    0.02723 =
         0.03104   -0.00258    0.00091    0.00098
AFIX  43
H7    2    0.741079    0.673744    0.437262    11.00000   -1.20000
AFIX   0
C8    1    0.646208    0.589170    0.515706    11.00000    0.03470    0.02270 =
         0.03263   -0.00140   -0.00262    0.00269
AFIX  43
H8    2    0.682006    0.512738    0.514693    11.00000   -1.20000
AFIX   0
C9    1    0.558761    0.607624    0.562758    11.00000    0.03501    0.02137 =
         0.02657   -0.00006   -0.00260   -0.00134
C10   1    0.501948    0.716496    0.564912    11.00000    0.03557    0.02707 =
         0.02880   -0.00131    0.00178    0.00284
AFIX  43
H10   2    0.441130    0.726035    0.597101    11.00000   -1.20000
AFIX   0
C11   1    0.536430    0.810805    0.518812    11.00000    0.04174    0.02155 =
         0.03143   -0.00196   -0.00065    0.00473
AFIX  43
H11   2    0.498974    0.886236    0.518663    11.00000   -1.20000
AFIX   0
HKLF 4


REM  jjw1576_a.res in Pbca
REM wR2 = 0.1114, GooF = S = 1.077, Restrained GooF = 1.077 for all data
REM R1 = 0.0389 for 2227 Fo > 4sig(Fo) and 0.0442 for all 2528 data
REM 172 parameters refined using 0 restraints

END

WGHT      0.0614      1.0095

REM Highest difference peak  0.417,  deepest hole -0.366,  1-sigma level  0.055
Q1    1   0.5357  0.9406  0.3960  11.00000  0.05    0.42
Q2    1   0.5295  0.9439  0.3375  11.00000  0.05    0.35
Q3    1   0.6746  0.9586  0.3243  11.00000  0.05    0.23
Q4    1   0.5720  0.7992  0.4953  11.00000  0.05    0.21
Q5    1   0.7335  0.8367  0.3233  11.00000  0.05    0.21
;
_shelx_res_checksum                37637
_shelx_hkl_file
;
   0   0  -1    0.18    0.18
   0   0   1    0.14    0.16
   0   0  -2   38.45    2.64
   0   0  -3    0.62    0.67
   0   0  -4  660.58   15.59
   0   0  -5   -0.50    1.17
   0   0  -6  776.76   21.25
   0   0   6  775.44   24.61
   0   0   7   -1.59    1.65
   0   0  -7    1.52    1.24
   0   0  -8  408.51   18.20
   0   0   8  404.80   21.00
   0   0   9    1.10    2.29
   0   0  -9   -1.23    2.01
   0   0 -10  598.69   25.46
   0   0  10  592.29   29.50
   0   0 -11    0.53    1.95
   0   0  11   -1.37    3.75
   0   0  12  137.02   16.02
   0   0  13    2.17    2.31
   0   0 -13   -0.08    1.27
   0   0  14  350.22   28.59
   0   0 -14  308.86   10.33
   0   0  15   -3.21    3.12
   0   0 -15    1.07    1.10
   0   0 -15   -0.60    1.61
   0   0 -16   -1.55    1.48
   0   0 -16    1.48    1.17
   0   0 -17   -0.12    1.00
   0   0 -17   -0.95    1.57
   0   0  17    1.74    1.82
   0   0  18   40.18    4.31
   0   0 -18   31.30    3.53
   0   0 -18   39.60    3.70
   0   0 -19    0.84    1.01
   0   0 -19    1.29    1.23
   0   0  19    0.12    1.44
   0   0 -20   72.16    4.84
   0   0 -20   73.54    4.20
   0   0  20   69.91    4.42
   0   0 -21    1.18    0.57
   0   0 -21    0.64    0.59
   0   0  21    2.76    1.80
   0   0 -22   40.24    2.31
   0   1   0    0.24    0.49
   0  -1   0    0.15    0.24
   0   1  -1    0.13    0.44
   0  -1  -1   -0.09    0.40
   0  -1   1    0.27    0.21
   0   1   1   -0.25    0.29
   0   1   1    0.11    0.56
   0   1   2   -0.11    0.55
   0   1   2    0.70    0.50
   0  -1   2    0.84    0.36
   0   1   2   -0.16    0.58
   0  -1   2    0.22    0.56
   0  -1  -2    0.21    0.65
   0   1  -2   -0.02    0.45
   0  -1   2   -0.32    0.24
   0  -1   3    0.49    0.88
   0   1  -3    0.22    0.40
   0   1  -3   -0.14    0.68
   0  -1  -3   -0.19    0.95
   0   1  -3   -0.23    0.64
   0   1   3    0.16    0.40
   0   1   3    0.50    0.65
   0   1   3   -0.21    0.97
   0  -1   3    1.51    0.59
   0   1  -4    0.29    0.90
   0   1  -4   -0.20    0.35
   0   1   4   -0.55    1.52
   0   1   4    0.28    0.40
   0  -1  -4    1.56    1.03
   0  -1   4   -0.73    1.42
   0  -1  -5   -0.04    1.29
   0   1   5    1.05    1.16
   0  -1   5   -0.01    1.10
   0   1  -5    0.22    0.74
   0  -1   6   -1.55    2.40
   0   1  -6   -0.03    0.82
   0  -1  -6    0.36    1.22
   0   1   6   -0.35    1.40
   0  -1   7   -1.24    2.33
   0   1  -7    0.50    1.15
   0  -1  -7    1.08    1.33
   0   1   7   -0.06    1.68
   0  -1   8    0.69    2.63
   0  -1  -8    1.32    1.87
   0   1   8   -1.53    2.21
   0   1  -8    0.66    1.47
   0   1   9    1.13    2.21
   0  -1   9   -0.57    2.83
   0  -1  -9    0.43    1.36
   0  -1 -10    0.07    1.47
   0  -1  10    3.16    2.45
   0   1  10   -2.67    4.18
   0  -1 -11    1.49    1.86
   0  -1  11    3.58    2.54
   0   1  11    1.27    2.81
   0  -1  12    0.07    3.35
   0  -1 -12    2.15    1.96
   0   1  12    0.78    2.37
   0   1 -13   -2.14    1.68
   0  -1 -13   -1.16    1.30
   0   1  13   -3.22    5.45
   0  -1  13    0.71    4.45
   0  -1 -13    2.30    1.46
   0  -1 -13   -0.20    1.13
   0   1  14   -5.25    4.44
   0  -1  14   -0.12    2.58
   0  -1 -14   -0.73    1.08
   0   1 -14    0.74    1.11
   0   1 -14    0.76    1.70
   0   1 -14   -1.10    1.43
   0  -1  15    0.56    2.35
   0   1  15   -2.29    2.83
   0  -1 -15   -2.05    1.55
   0   1 -15   -0.27    1.16
   0   1 -15    0.44    1.74
   0   1 -15   -0.52    1.44
   0  -1 -16   -1.05    1.05
   0   1 -16   -0.17    1.24
   0  -1 -16    1.84    1.88
   0   1 -16   -0.66    1.22
   0  -1 -17   -1.43    1.71
   0   1 -17   -2.92    1.67
   0  -1 -17    0.01    1.65
   0   1 -17   -1.64    1.66
   0  -1  17   -2.75    2.69
   0   1  17   -0.04    2.35
   0  -1 -18    0.79    1.11
   0   1 -18   -0.23    1.21
   0   1 -18   -1.83    1.41
   0  -1 -18   -0.29    1.13
   0   1  18   -1.16    1.57
   0  -1  18   -1.40    2.05
   0  -1 -19   -1.83    1.09
   0   1 -19   -1.28    1.06
   0   1 -19   -1.07    0.97
   0  -1  19    0.68    1.54
   0  -1 -19   -0.98    1.60
   0   1  19   -1.75    2.09
   0   1 -20   -0.38    0.75
   0  -1 -20   -1.06    1.07
   0   1 -20    0.65    0.66
   0  -1 -20    1.57    0.69
   0  -1 -20    2.18    2.24
   0   1 -20    1.66    2.43
   0  -1  20   -0.22    1.37
   0  -1 -20   -0.81    1.13
   0   1  20   -1.49    1.90
   0  -1 -21    0.69    0.80
   0  -1 -21    0.48    1.60
   0   1 -21   -0.97    1.34
   0   1 -21    0.44    0.74
   0  -1  21    0.98    0.98
   0   1  21   -0.21    0.96
   0   1 -22   -1.10    0.61
   0   1 -22   -1.17    0.72
   0   2   0  344.21   11.21
   0  -2   0  323.28    8.00
   0   2   1 1900.41   26.79
   0  -2  -1 1808.71   22.89
   0   2  -1 1857.65   26.33
   0  -2   1 1782.73   14.11
   0   2  -2    6.44    2.09
   0   2   2    6.96    1.93
   0  -2   2    6.13    1.42
   0  -2   2    5.35    1.14
   0   2   2    6.14    1.18
   0   2   2    6.57    1.62
   0   2  -2    6.60    1.74
   0  -2  -2    5.56    1.57
   0  -2  -3  252.80   10.85
   0   2   3  243.63    9.81
   0   2   3  245.20    9.39
   0   2   3  253.53    9.69
   0   2  -3  242.27    9.76
   0   2  -3  233.60    9.36
   0  -2   3  239.32    9.78
   0  -2   3  246.18    6.30
   0   2   4 9676.37   70.33
   0  -2   4 9769.20   72.29
   0  -2   4 9999.00   44.26
   0  -2  -4 9944.34   75.45
   0   2   4 9948.37   60.18
   0   2   5  441.10   12.13
   0  -2  -5  462.94   17.73
   0   2   5  440.69   17.02
   0   2  -5  424.63   12.23
   0  -2   5  443.18   17.33
   0  -2  -6  372.70   17.20
   0  -2   6  369.29   17.45
   0   2   6  365.80   17.09
   0  -2  -7   10.18    3.65
   0  -2   7    9.50    3.40
   0   2   7    5.91    2.91
   0   2   8 1817.61   45.21
   0  -2  -8 1823.88   43.30
   0  -2   8 1834.64   46.16
   0   2   9   55.40    8.63
   0  -2  -9   63.58    8.71
   0  -2   9   59.75    9.04
   0  -2  10  549.94   29.07
   0  -2 -10  570.68   27.79
   0   2  10  574.20   29.36
   0  -2 -11  374.89   23.70
   0   2  11  341.38   23.95
   0  -2  11  348.32   24.81
   0  -2  12    2.05    1.90
   0  -2 -12   -3.70    4.26
   0   2  12    0.02    3.10
   0  -2 -13  494.53   13.13
   0   2 -13  429.80   18.54
   0   2  13  510.80   32.79
   0  -2  13  522.92   33.75
   0  -2 -13  500.77   13.57
   0   2 -13  434.51   11.57
   0  -2 -13  516.56   16.02
   0   2 -13  525.97   14.28
   0  -2 -14  146.91    7.30
   0   2 -14  118.81    9.83
   0  -2  14  160.82   19.43
   0   2  14  142.59   17.99
   0  -2 -14  150.67    7.60
   0   2 -14  114.32    7.64
   0   2 -14  134.28    6.60
   0   2 -14  153.58    8.07
   0   2 -15   -0.04    1.44
   0  -2 -15    1.47    1.25
   0   2 -15    0.63    1.00
   0   2  15   -6.25    3.92
   0  -2  15    8.61    5.36
   0   2 -15    1.17    1.50
   0   2 -15    3.23    1.53
   0   2 -16   27.52    2.92
   0   2 -16   21.91    4.48
   0  -2 -16   29.32    3.82
   0  -2 -16   29.57    3.44
   0   2  16   29.42    3.83
   0  -2 -17  444.51   12.55
   0   2 -17  413.56   11.75
   0   2  17  441.28   14.06
   0  -2 -17  410.04   13.51
   0  -2  17  415.08   12.49
   0   2 -18    6.14    1.70
   0  -2 -18    7.02    1.80
   0   2 -18    5.41    2.36
   0  -2  18    8.74    1.81
   0   2  18    6.74    2.16
   0  -2 -18    7.25    1.81
   0  -2 -19    3.13    1.51
   0   2 -19    1.23    1.08
   0  -2 -19    0.98    0.82
   0   2  19    3.02    1.54
   0  -2  19    2.38    1.64
   0  -2 -19    1.14    1.18
   0   2 -20   74.14    4.81
   0  -2 -20   67.67    4.11
   0   2 -20   60.28    5.19
   0   2  20   78.72    4.87
   0  -2 -20   72.71    4.41
   0  -2  20   67.03    3.69
   0  -2 -20   73.14    4.14
   0  -2 -21    4.00    1.02
   0   2 -21    2.75    1.01
   0  -2 -21    4.32    1.10
   0  -2 -21    4.23    1.00
   0   2 -21    2.05    1.01
   0   2  21    5.25    1.37
   0   2 -22    6.29    0.94
   0  -3   0    0.42    0.96
   0   3   0    0.52    1.39
   0  -3   1    0.67    0.77
   0  -3   1    0.45    0.54
   0   3  -1    0.30    1.47
   0   3   1   -0.42    1.20
   0   3  -1   -0.10    1.22
   0  -3  -1    0.24    0.95
   0   3  -1   -0.16    0.91
   0   3   1    0.37    1.04
   0  -3   2    0.84    0.68
   0   3  -2    1.00    1.48
   0   3  -2   -0.79    1.39
   0  -3   2    0.44    0.92
   0   3  -2   -0.05    0.89
   0  -3  -2    0.80    1.20
   0   3   2   -0.21    1.48
   0   3   2   -1.12    0.95
   0   3  -3   -0.26    1.06
   0   3  -3    0.26    1.31
   0  -3  -3    0.24    1.39
   0  -3   3   -0.45    0.96
   0   3   3    1.78    1.85
   0   3   3   -0.13    0.74
   0   3   3    0.43    0.80
   0  -3   3   -0.12    0.77
   0   3  -3    0.21    0.82
   0  -3   4   -1.18    1.08
   0  -3  -4   -0.64    1.27
   0  -3   4   -0.34    0.66
   0   3  -4    0.76    1.40
   0   3   4   -0.46    0.64
   0   3   4   -0.64    1.01
   0   3  -4    0.55    1.18
   0  -3  -5   -0.72    1.32
   0  -3   5   -0.45    1.66
   0  -3   5    0.61    0.67
   0   3  -5   -0.01    1.33
   0   3   5    1.16    1.11
   0   3  -5    1.84    1.10
   0   3   5   -0.35    1.01
   0   3  -6   -0.40    2.65
   0  -3   6    0.57    1.71
   0   3  -6   -0.57    0.93
   0  -3  -6   -0.08    1.90
   0   3   6   -2.70    1.40
   0   3   6   -0.12    0.79
   0  -3   7    2.73    2.55
   0   3   7    0.33    1.44
   0  -3  -7   -1.62    2.31
   0   3   8    0.75    1.77
   0  -3   8    1.30    2.15
   0  -3  -8    0.47    1.37
   0   3   9    1.68    2.50
   0  -3  -9   -2.62    2.98
   0  -3   9    1.99    3.01
   0  -3  10    0.79    1.67
   0   3  10    2.49    1.82
   0  -3 -10    0.74    1.71
   0   3  11    2.90    1.76
   0  -3  11   -2.97    4.64
   0  -3 -11    1.59    2.06
   0  -3 -12   -0.43    1.31
   0   3  12    3.02    4.34
   0  -3 -12   -1.99    2.55
   0  -3  12    0.99    3.02
   0  -3 -12   -2.63    1.49
   0   3 -12    2.26    1.67
   0  -3 -12   -2.67    1.93
   0   3 -13    0.85    1.12
   0  -3 -13    0.22    1.09
   0  -3 -13    1.67    2.94
   0   3  13   -1.02    5.74
   0  -3  13    4.82    4.59
   0   3 -13    3.72    3.40
   0  -3 -13    0.19    1.45
   0   3 -13    0.65    1.34
   0   3 -13   -1.68    2.39
   0  -3 -13    0.14    1.05
   0   3 -14    0.75    1.24
   0  -3 -14    1.04    1.32
   0   3 -14    1.29    5.34
   0  -3  14    5.38    4.14
   0   3  14    0.78    4.16
   0  -3 -14   -1.07    1.19
   0   3 -14    1.38    1.15
   0   3  14   -2.83    2.59
   0   3 -14   -0.50    2.19
   0  -3 -15    1.59    1.00
   0   3 -15    0.75    1.17
   0   3 -15   -1.16    1.33
   0   3 -15    1.09    1.07
   0   3  15   -0.15    1.80
   0  -3 -16    0.34    1.32
   0   3 -16    1.06    1.88
   0   3 -16    0.70    1.08
   0   3 -16    0.29    0.95
   0   3  16    1.09    2.31
   0  -3 -16    5.10    2.49
   0  -3 -17    0.87    1.07
   0   3 -17    0.03    1.13
   0   3  17   -0.84    1.71
   0  -3 -17   -0.71    1.16
   0  -3 -18   -0.70    1.05
   0   3 -18   -1.31    1.41
   0  -3 -18   -1.37    1.13
   0   3  18   -0.73    2.00
   0  -3 -18    0.76    1.06
   0  -3 -19    0.59    1.00
   0  -3 -19   -0.05    1.45
   0   3 -19   -0.05    1.08
   0  -3 -19    0.58    1.06
   0   3  19   -0.14    1.50
   0  -3 -20   -0.41    0.86
   0   3 -20    0.45    1.52
   0   3 -20   -0.94    0.67
   0   3  20    1.72    1.63
   0  -3 -20    0.61    1.19
   0   3 -20   -1.03    1.03
   0  -3 -21   -0.60    0.57
   0   3 -21   -0.08    0.55
   0   3 -21    1.56    1.81
   0  -3 -21    1.80    0.78
   0   3 -21    1.16    0.84
   0   3  21   -0.26    0.93
   0   4   0  132.45   10.36
   0   4   0  132.25   10.27
   0   4   0  136.74   10.02
   0  -4   0  126.11    6.90
   0  -4   1  800.87   13.31
   0  -4  -1  815.31   20.06
   0   4   1  873.68   26.51
   0  -4   1  864.23   20.86
   0  -4   1  777.35   14.35
   0   4   1  867.42   26.43
   0   4  -1  850.53   25.04
   0   4  -1  837.58   25.75
   0   4  -1  823.96   25.89
   0  -4   2   84.69    6.26
   0   4  -2   82.71    8.32
   0   4   2   95.04    8.69
   0   4   2   93.59    8.69
   0   4  -2   86.71    8.02
   0  -4   2   80.74    5.33
   0   4  -2   84.33    8.33
   0  -4  -2   82.84    7.00
   0  -4   3  444.12   14.73
   0   4  -3  490.23   19.53
   0   4  -3  458.88   19.54
   0   4   3  474.92   19.51
   0  -4   3  481.68   13.86
   0   4  -3  467.33   19.70
   0   4   3  493.83   20.24
   0  -4  -3  452.70   18.03
   0  -4   4  483.80   17.39
   0   4   4  516.14   20.26
   0   4  -4  492.17   20.44
   0   4  -4  498.73   20.28
   0  -4   4  484.59   13.07
   0  -4  -4  495.87   20.06
   0  -4   5  242.81    8.58
   0  -4  -5  240.33   14.96
   0  -4   5  227.29   13.34
   0   4   5  246.16   13.86
   0   4  -5  245.41   15.23
   0   4  -5  243.08   14.09
   0   4   5  219.01   11.12
   0   4   6  692.80   22.95
   0   4   6  631.11   21.69
   0   4  -6  637.09   22.45
   0  -4   6  668.48   25.07
   0  -4  -6  688.90   27.40
   0   4  -6  676.23   27.02
   0   4  -7   44.34    7.61
   0  -4   7   45.74    7.11
   0  -4  -7   52.26    8.00
   0   4   7   44.42    6.23
   0   4  -8  103.05   12.34
   0  -4   8  102.88   11.47
   0   4   8   81.90    9.27
   0  -4  -8  105.63   11.94
   0  -4  -9 1290.97   44.53
   0  -4   9 1270.53   42.88
   0   4  -9 1236.11   46.48
   0   4   9 1209.57   40.19
   0  -4 -10   25.96    6.84
   0   4 -10   16.72    6.48
   0  -4  10   19.52    5.31
   0   4  10   23.07    6.02
   0  -4 -11    0.52    2.41
   0  -4  11    8.14    3.53
   0   4  11    5.00    3.74
   0   4 -11    2.41    1.91
   0   4 -12   10.23    3.26
   0  -4 -12   13.99    2.32
   0  -4 -12    5.80    4.14
   0   4 -12   12.69    5.27
   0   4  12   15.14    3.45
   0  -4  12   11.30    3.84
   0  -4 -12   14.00    2.69
   0   4 -12   11.31    2.57
   0  -4 -12   13.22    2.73
   0   4 -12   17.02    3.16
   0   4  12   12.66    2.75
   0  -4 -13  102.97    6.30
   0   4 -13   78.49    8.40
   0  -4 -13  106.62   16.32
   0  -4  13   86.69   14.10
   0   4 -13   83.88   14.03
   0   4 -13   94.52    7.26
   0  -4 -13  105.57    6.64
   0   4 -13  117.71    7.61
   0   4  13  105.49    7.37
   0   4 -14   13.22    3.37
   0  -4 -14   20.48    2.93
   0  -4  14   19.33    6.14
   0   4 -14    5.28    2.25
   0   4 -14   17.25    4.55
   0   4 -14   13.22    2.82
   0  -4 -14   21.72    3.38
   0   4 -14   24.39    3.48
   0   4  14   18.64    3.23
   0  -4 -15   84.27    5.71
   0   4 -15   73.27    8.23
   0   4 -15   68.50    7.76
   0   4  15   84.65    6.52
   0  -4 -16   19.08    2.80
   0   4 -16   15.11    3.44
   0   4  16   20.31    3.21
   0  -4 -16   17.10    2.95
   0   4  17  186.00   10.88
   0   4 -17  173.71   11.56
   0  -4 -17  198.43    8.21
   0  -4 -17  197.28    9.21
   0   4  17  195.20    8.92
   0  -4 -18    0.92    0.94
   0   4 -18   -0.27    1.59
   0   4 -18   -0.08    1.17
   0   4  18    0.85    1.85
   0  -4 -18    1.55    1.50
   0  -4 -19    1.64    0.84
   0   4 -19    1.29    1.70
   0   4 -19    1.25    1.20
   0  -4 -19    1.49    1.44
   0   4  19    0.35    1.16
   0   4 -19    1.35    0.87
   0   4 -20    4.52    1.03
   0  -4 -20    8.02    1.22
   0   4 -20    7.65    1.80
   0   4 -20    7.88    1.35
   0   4  20   10.50    1.70
   0  -4 -20    7.35    1.34
   0   4 -20    7.80    1.54
   0   4 -21   57.43    2.81
   0  -4 -21   55.63    2.46
   0  -4 -21   58.55    2.64
   0   5   0   -0.80    1.61
   0  -5   0    0.34    1.03
   0  -5   0   -0.96    1.28
   0   5   1    0.02    1.33
   0  -5   1   -0.42    1.27
   0   5  -1   -1.39    1.07
   0  -5   1    1.27    0.52
   0  -5  -1    0.05    0.99
   0   5  -1    0.16    1.63
   0  -5  -2   -1.09    1.91
   0   5  -2   -0.06    2.22
   0   5   2    2.92    2.36
   0  -5   2    0.55    1.20
   0   5  -2   -0.39    1.84
   0   5  -3   -0.28    0.91
   0  -5   3   -0.29    0.97
   0  -5   3    0.92    1.27
   0  -5  -3   -0.39    1.57
   0   5   3    0.01    1.60
   0   5  -3   -0.85    3.53
   0  -5   4    0.30    1.96
   0  -5  -4   -0.59    1.82
   0  -5   4    0.89    0.87
   0   5  -4    0.16    0.98
   0   5   4    1.36    1.47
   0   5  -4   -1.45    1.63
   0   5  -5    0.06    1.04
   0  -5  -5   -0.47    1.45
   0  -5   5    3.44    2.08
   0   5  -5   -0.30    2.65
   0   5   5    0.63    1.48
   0   5  -6    2.14    2.10
   0   5  -6    0.20    1.05
   0  -5  -6   -0.28    1.94
   0   5   6    1.15    1.24
   0  -5   6    1.18    2.26
   0   5  -7    0.13    2.00
   0  -5  -7    0.74    1.45
   0  -5   7    0.56    1.63
   0  -5  -8    3.46    2.90
   0   5  -8    1.40    2.16
   0  -5   8   -1.91    3.38
   0   5  -9    0.10    3.34
   0  -5   9    7.08    4.10
   0  -5  -9   -2.61    2.33
   0   5 -10    2.00    1.98
   0  -5  10    2.08    2.90
   0  -5 -10   -1.27    3.59
   0   5 -10    1.63    1.40
   0   5 -10   -1.00    2.01
   0   5 -11    0.66    1.24
   0  -5 -11   -0.69    1.34
   0   5 -11    0.57    1.02
   0   5 -11   -3.10    2.26
   0  -5  11   -3.25    4.95
   0  -5 -11   -0.97    2.83
   0   5 -11   -4.02    2.06
   0   5 -11   -1.43    1.56
   0  -5 -11    0.00    1.65
   0   5 -11   -0.15    1.26
   0  -5 -11    0.04    1.36
   0   5  11   -1.46    1.63
   0   5 -11    0.19    2.18
   0   5 -12    0.35    1.17
   0  -5 -12    0.31    1.28
   0   5 -12   -6.05    2.10
   0  -5  12   -6.51    5.18
   0  -5 -12   -2.05    2.80
   0   5 -12    1.45    5.11
   0  -5 -12   -1.77    1.21
   0   5 -12    2.01    1.71
   0   5  12   -0.71    1.45
   0   5 -12   -0.79    2.06
   0   5 -13   -1.46    1.14
   0   5 -13   -1.06    1.66
   0  -5 -13    0.12    1.08
   0   5 -13    5.43    3.82
   0   5 -13   -1.00    1.69
   0  -5 -13   -0.72    2.07
   0   5  13   -0.59    1.91
   0  -5 -14    0.74    1.21
   0   5 -14    1.95    1.91
   0  -5 -14   -0.16    1.37
   0   5  14    0.15    1.63
   0  -5 -15    2.44    1.58
   0   5 -15    0.39    1.18
   0   5  15    0.09    1.83
   0  -5 -15    1.03    1.64
   0   5 -15   -1.96    2.16
   0  -5 -16    1.19    1.25
   0   5 -16    0.82    1.19
   0   5 -16   -0.36    1.47
   0   5  16    0.01    1.77
   0  -5 -16   -1.55    1.42
   0  -5 -17    0.75    0.94
   0   5  17   -0.39    1.42
   0   5 -17   -0.66    0.98
   0   5  17   -1.25    1.78
   0  -5 -17    0.16    1.47
   0   5 -17   -0.71    1.66
   0  -5 -18   -0.50    1.13
   0   5 -18    0.46    0.93
   0   5 -18    0.56    0.80
   0   5  18    1.00    0.89
   0   5 -18    0.21    1.20
   0   5 -18    0.58    0.63
   0   5 -18   -0.46    1.00
   0  -5 -18   -0.04    1.15
   0   5 -18   -1.44    1.73
   0   5  18    0.18    1.32
   0  -5 -19   -0.24    0.80
   0   5 -19    1.06    0.81
   0   5 -19   -2.09    1.38
   0  -5 -19   -0.73    0.78
   0   5  19    0.58    1.06
   0   5 -19   -0.04    0.88
   0  -5 -20   -0.09    0.57
   0   5 -20    0.38    0.72
   0  -6   0  442.73   19.96
   0   6   0  425.38   24.13
   0   6   1  184.36   15.73
   0  -6  -1  180.07   10.96
   0  -6  -1  189.64   13.72
   0  -6   1  187.87   12.41
   0   6  -1  177.74   15.67
   0   6   2  103.43   11.77
   0  -6   2  101.82    8.73
   0   6  -2  104.48   11.46
   0   6  -2   98.67   11.75
   0  -6  -2   96.03    8.88
   0   6  -3  409.33   22.91
   0   6  -3  396.77   23.52
   0  -6   3  428.30   17.18
   0   6   3  410.21   23.29
   0  -6  -3  397.45   19.80
   0   6   4  545.14   26.74
   0   6  -4  542.82   27.26
   0  -6  -4  514.06   24.05
   0   6  -4  530.49   26.95
   0   6  -5 1670.97   47.64
   0   6   5 1698.03   47.09
   0  -6  -5 1608.55   45.42
   0   6  -5 1679.84   48.97
   0   6   6   46.44    7.83
   0   6  -6   49.89    8.46
   0   6  -6   48.60    8.16
   0  -6  -6   48.60    8.06
   0   6  -7   22.30    6.15
   0  -6  -7   30.72    7.07
   0  -6  -8   74.80   11.36
   0   6  -8   74.05   11.60
   0   6  -9  271.23   12.31
   0  -6  -9  303.29   24.24
   0   6  -9  304.52   25.23
   0   6  -9  353.15   17.41
   0  -6  -9  279.39   10.45
   0   6  -9  328.52   12.32
   0   6  -9  295.10   11.96
   0   6   9  329.24   12.60
   0   6  -9  296.87   12.18
   0  -6 -10  192.37    8.80
   0   6 -10  196.78   10.68
   0   6 -10  194.06   21.89
   0  -6 -10  223.75   21.04
   0  -6 -10  199.53    9.22
   0   6 -10  209.19   13.96
   0   6 -10  205.83   10.20
   0   6 -10  227.24   10.48
   0   6  10  210.84   10.51
   0   6  10  177.97    8.48
   0   6 -10  203.17   10.73
   0  -6 -11   34.66    3.85
   0   6 -11   25.78    4.19
   0   6 -11   30.97    4.28
   0  -6 -11   35.21    9.04
   0   6 -11   32.59   10.48
   0   6 -11   35.08    4.07
   0   6 -11   29.65    5.39
   0  -6 -11   36.01    3.95
   0   6  11   31.26    4.37
   0   6  11   27.43    4.04
   0   6 -11   35.36    4.57
   0   6 -12   31.38    4.25
   0   6 -12   35.02    4.73
   0  -6 -12   38.36    4.12
   0   6 -12   33.76    8.57
   0  -6 -12   37.94    4.27
   0   6 -12   36.79    6.02
   0   6  12   30.12    3.84
   0   6 -12   34.64    4.46
   0   6 -13  138.96    8.80
   0  -6 -13  176.29    8.47
   0   6 -13  141.09    9.21
   0  -6 -13  176.21    8.77
   0   6 -13  165.28   12.51
   0  -6 -13  166.74    8.77
   0   6  13  159.56    8.37
   0   6 -13  185.48   10.20
   0   6 -14   56.75    5.47
   0   6 -14   57.89    5.39
   0  -6 -14   74.83    5.47
   0   6 -14   69.35    7.94
   0  -6 -14   76.56    5.82
   0   6 -14   84.42    6.82
   0  -6 -14   75.23    5.83
   0   6  14   72.94    5.67
   0  -6 -15   13.84    2.35
   0   6 -15    9.28    2.10
   0   6 -15   12.02    3.17
   0   6 -15   15.29    3.00
   0  -6 -15   18.83    3.12
   0   6  15   12.11    2.50
   0  -6 -16   58.86    4.37
   0   6 -16   42.70    4.33
   0   6 -16   50.70    4.01
   0   6 -16   49.31    5.97
   0   6  16   47.94    3.94
   0  -6 -16   56.83    4.82
   0   6 -16   65.24    5.49
   0   6  17   23.97    3.96
   0   6 -17   21.94    2.89
   0   6 -17   17.03    2.66
   0   6 -17   25.22    3.97
   0   6 -17   26.41    2.77
   0   6 -17   36.25    3.81
   0   6  17   29.39    2.92
   0  -6 -17   29.96    3.42
   0  -6 -17   30.34    2.97
   0  -6 -18    0.26    0.79
   0   6 -18    0.75    0.82
   0   6  18    1.54    1.05
   0   6 -18    1.70    0.76
   0   6 -18    1.25    0.56
   0   6 -18    1.48    0.99
   0  -6 -18    1.01    0.78
   0  -6 -19   68.22    3.43
   0   6 -19   73.02    4.19
   0  -6 -20    1.87    0.45
   0  -6 -20    1.96    0.47
   0   7   0   -0.45    1.71
   0  -7   0    0.34    1.94
   0  -7  -1    0.43    1.32
   0   7  -1    0.55    3.04
   0   7   1   -0.14    1.32
   0  -7   1    6.78    3.28
   0   7   2   -0.56    1.87
   0  -7  -2   -0.62    1.62
   0   7  -2    0.83    2.17
   0   7   3   -2.32    2.14
   0   7  -3   -1.40    2.10
   0  -7  -3   -1.67    2.87
   0  -7  -3   -0.73    3.09
   0   7  -3   -2.34    2.22
   0  -7  -4   -0.69    2.36
   0   7  -4   -7.52    3.66
   0   7   4   -1.14    1.82
   0   7  -4    2.85    3.35
   0   7  -5   -1.21    2.70
   0   7  -5    2.17    2.95
   0  -7  -5   -0.11    2.85
   0   7   5    3.61    2.62
   0  -7  -6   -1.21    2.65
   0   7  -6    0.10    1.81
   0   7  -7   -0.23    1.06
   0   7  -7   -0.27    1.35
   0   7  -7   -0.76    1.84
   0   7  -7   -0.06    2.24
   0  -7  -7    2.20    1.90
   0   7  -7    0.84    1.28
   0   7  -7    0.23    0.94
   0   7   7    1.32    1.32
   0   7  -7    1.71    1.42
   0   7  -7   -1.37    1.59
   0   7  -7   -2.22    2.17
   0   7  -8   -1.22    1.33
   0   7  -8    0.51    0.66
   0   7  -8    0.97    1.33
   0   7  -8    3.44    2.85
   0  -7  -8    0.53    3.87
   0  -7  -8   -2.16    2.20
   0   7  -8   -0.83    1.45
   0   7   8    0.87    0.82
   0   7  -8    1.34    1.91
   0   7  -8    3.17    2.08
   0   7  -8   -2.04    2.16
   0   7  -8    0.03    1.60
   0   7  -9   -0.03    0.93
   0   7  -9    0.91    1.29
   0   7  -9    2.07    1.74
   0  -7  -9    1.71    3.64
   0   7  -9   -1.47    4.36
   0   7   9    1.04    1.27
   0   7  -9    0.22    1.24
   0   7  -9   -0.41    1.54
   0   7  -9    2.64    2.45
   0  -7  -9   -0.89    1.59
   0   7  -9    1.37    1.17
   0   7 -10   -0.39    1.19
   0  -7 -10    1.59    1.34
   0   7 -10   -1.48    1.55
   0   7 -10    4.84    4.11
   0  -7 -10   -1.84    1.43
   0   7 -10    0.61    1.61
   0   7 -10   -1.59    1.65
   0   7  10   -0.59    0.92
   0   7 -10    2.08    1.33
   0   7 -11   -2.49    1.71
   0   7 -11    1.09    0.95
   0  -7 -11    3.59    1.24
   0   7 -11   -1.53    1.36
   0   7  11    0.55    1.48
   0  -7 -11    1.05    1.36
   0   7 -11   -0.18    1.58
   0  -7 -11   -1.05    2.07
   0   7 -11   -0.10    1.30
   0   7 -12   -0.81    1.84
   0   7 -12    1.33    1.08
   0  -7 -12    2.20    1.06
   0  -7 -12    0.54    1.41
   0   7 -12    0.75    1.37
   0   7 -12   -1.31    1.41
   0  -7 -12    1.15    1.37
   0   7 -12   -0.68    1.03
   0   7  12   -2.13    2.03
   0   7 -13    0.77    1.20
   0   7  13   -0.68    1.40
   0   7 -13   -0.61    0.91
   0  -7 -13    1.02    1.53
   0   7 -13   -0.52    1.05
   0   7 -13    0.77    1.14
   0  -7 -13   -1.35    1.64
   0   7 -13   -0.20    1.10
   0  -7 -13   -1.07    1.22
   0   7  13   -0.35    1.27
   0  -7 -14    0.74    1.26
   0   7 -14   -0.76    1.24
   0   7 -14    0.39    0.97
   0   7 -14   -1.24    1.21
   0   7 -14   -0.96    1.40
   0   7 -14   -1.28    1.20
   0  -7 -14    1.72    1.03
   0   7  14   -0.99    1.44
   0  -7 -15    1.07    1.30
   0   7 -15    0.53    0.77
   0   7 -15   -0.43    1.23
   0   7 -15   -0.81    1.28
   0   7 -15   -1.05    1.58
   0  -7 -15   -1.15    1.00
   0   7  15   -1.70    1.72
   0   7 -15   -0.06    0.96
   0  -7 -16    0.64    1.23
   0   7 -16   -0.99    1.44
   0   7 -16   -0.50    1.24
   0  -7 -16    0.98    0.91
   0   7 -16   -1.94    1.32
   0  -7 -17   -1.12    1.07
   0   7 -17    0.63    1.08
   0   7  17   -1.66    1.20
   0   7 -17   -0.36    0.75
   0   7 -17   -1.54    1.18
   0  -7 -17    0.19    0.88
   0  -7 -18    0.17    0.65
   0   7 -18   -0.32    0.51
   0   7  18   -0.76    1.09
   0   7 -18   -1.78    0.76
   0   7 -18   -0.04    0.76
   0   7 -18   -0.65    0.57
   0  -7 -19    0.66    0.62
   0   7 -19   -0.87    0.47
   0   8   0  922.47   21.89
   0  -8   0  978.40   36.10
   0   8   0  911.70   22.46
   0   8   1  331.79   13.19
   0   8   1  355.90   13.25
   0   8  -1  339.70   13.24
   0   8  -1  359.44   13.11
   0   8  -1  312.79   25.32
   0   8   1  320.85   25.61
   0  -8  -1  335.67   21.87
   0   8   1  336.03   13.57
   0   8  -1  331.35   13.52
   0   8  -2   10.11    2.14
   0   8  -2   13.48    2.53
   0   8   2   11.05    2.55
   0   8   2    8.48    1.99
   0   8  -2   12.59    2.41
   0   8  -2   11.09    2.01
   0   8  -2   10.02    2.07
   0   8   2   10.72    2.43
   0   8  -2    9.56    1.87
   0   8  -2   10.47    5.21
   0  -8  -2    8.70    3.28
   0   8  -2   12.24    2.78
   0   8   2   10.45    4.87
   0   8  -3   18.74    3.12
   0   8   3   17.96    3.12
   0   8  -3   16.06    3.05
   0   8  -3   20.93    3.46
   0   8   3   17.70    2.99
   0   8  -3   17.80    2.93
   0   8  -3   15.75    2.81
   0   8  -3   16.02    2.55
   0   8  -3   17.86    2.91
   0   8  -3   14.01    5.22
   0   8  -3   17.00    3.02
   0   8   3   16.86    2.96
   0   8  -3   17.98    2.86
   0  -8  -3   16.22    5.29
   0   8   3   13.06    4.85
   0   8   4  356.94   13.52
   0   8  -4  356.44   13.42
   0   8  -4  382.29   14.85
   0   8  -4  368.45   14.84
   0   8  -4  348.39   13.13
   0   8  -4  366.56   13.80
   0   8  -4  371.41   13.72
   0   8  -4  363.02   13.08
   0   8  -4  355.85   13.87
   0   8  -4  366.92   13.84
   0  -8  -4  368.47   26.03
   0   8   4  353.64   13.62
   0   8   5 1206.30   24.87
   0   8  -5 1223.49   25.10
   0   8  -5 1272.05   28.43
   0   8  -5 1310.83   27.96
   0   8  -5 1198.69   24.67
   0   8   5 1230.18   24.38
   0   8  -5 1200.64   25.09
   0   8  -5 1231.30   25.77
   0   8  -5 1241.89   25.90
   0   8  -5 1194.06   49.04
   0   8   5 1221.82   25.10
   0  -8  -5 1232.12   49.70
   0   8  -5 1207.18   25.32
   0   8  -5 1239.10   26.29
   0   8  -6 1497.39   27.71
   0   8  -6 1451.96   29.74
   0   8  -6 1490.37   31.70
   0   8   6 1508.66   27.44
   0   8  -6 1455.08   29.59
   0   8  -6 1422.05   27.24
   0   8  -6 1413.62   54.65
   0  -8  -6 1433.19   55.41
   0   8  -6 1477.19   28.01
   0   8  -6 1445.54   28.29
   0   8  -6 1414.55   28.69
   0   8   6 1503.27   27.49
   0   8  -6 1457.99   28.04
   0   8  -7  130.95    8.17
   0   8  -7  130.84    9.44
   0   8  -7  137.90    9.60
   0  -8  -7  132.12   17.21
   0   8  -7  119.72   16.16
   0   8  -7  134.61    9.23
   0   8  -7  128.49    8.50
   0   8  -7  134.69    8.81
   0   8   7  133.21    8.46
   0   8  -7  131.80    9.06
   0   8  -7  139.03    8.73
   0   8  -7  116.53    7.17
   0   8  -8   97.74    8.12
   0   8  -8   93.69    7.84
   0   8  -8  106.98    7.32
   0   8  -8   90.74   14.43
   0   8  -8  100.74    8.12
   0   8  -8  101.12    7.70
   0   8   8  106.88    7.70
   0   8  -8  114.47    8.17
   0   8  -8  100.88    8.18
   0  -8  -8   94.57    6.08
   0   8  -8   95.50    6.67
   0  -8  -9   93.51    6.25
   0   8  -9   92.14    7.61
   0   8  -9   99.09    7.05
   0   8  -9  100.22    8.50
   0   8  -9   92.67    8.00
   0   8  -9   86.08    7.74
   0   8   9  102.64    7.66
   0  -8  -9   95.83    6.33
   0   8  -9  103.52    7.58
   0   8  -9   95.45    6.90
   0   8 -10   63.66    6.56
   0   8  10   53.46    5.86
   0  -8 -10   58.06    4.94
   0   8 -10   56.10    5.31
   0   8 -10   56.04    5.93
   0   8 -10   51.89    5.90
   0  -8 -10   54.62    4.77
   0   8 -10   63.13    5.76
   0   8  10   56.28    5.84
   0   8 -10   48.17    5.93
   0   8 -10   56.89    5.48
   0  -8 -11    4.32    2.08
   0   8  11    0.75    0.90
   0   8 -11   -0.49    1.06
   0   8 -11    0.24    1.47
   0   8 -11    1.76    1.15
   0   8 -11    3.74    1.62
   0   8 -11    1.66    1.49
   0  -8 -11   -0.24    1.85
   0   8 -11    3.11    1.75
   0   8  12   61.59    5.40
   0   8 -12   56.19    5.67
   0   8 -12   64.11    6.06
   0  -8 -12   66.35    5.06
   0   8 -12   69.66    6.41
   0  -8 -12   63.47    5.15
   0   8 -12   65.69    6.25
   0   8 -12   70.60    5.86
   0   8 -12   77.82    5.53
   0   8 -12   67.83    5.76
   0   8 -13    2.33    0.98
   0   8  13    1.64    0.72
   0   8 -13    1.19    1.11
   0  -8 -13    0.86    1.12
   0   8 -13    0.63    1.19
   0   8 -13    3.47    1.60
   0   8 -13    0.87    1.00
   0   8 -14   23.72    3.28
   0   8 -14   18.77    2.67
   0  -8 -14   23.93    2.82
   0   8 -14   24.12    3.38
   0   8 -14   23.39    3.44
   0  -8 -14   24.46    2.79
   0   8 -14   23.00    2.99
   0   8  14   25.23    3.10
   0   8 -15    0.94    0.68
   0  -8 -15    1.88    0.78
   0   8 -15    0.30    0.97
   0   8 -15    1.06    0.97
   0   8 -15    2.59    0.91
   0   8  15    1.11    0.86
   0  -8 -15    1.16    0.85
   0   8  16   34.89    4.18
   0   8 -16   34.24    3.24
   0   8 -16   30.73    3.13
   0   8 -16   37.39    3.24
   0  -8 -16   36.34    2.78
   0   8  17   54.89    4.43
   0   8 -17   44.35    3.05
   0   8 -17   42.36    3.06
   0  -8 -17   57.09    3.06
   0   8 -17   52.31    3.40
   0   8 -18   99.97    3.75
   0  -8 -18  114.51    3.51
   0   9   0   -0.30    1.25
   0   9   0    0.33    1.03
   0   9   0   -0.85    1.54
   0   9   0   -0.40    0.91
   0   9  -1    1.31    0.94
   0   9  -1   -0.31    1.26
   0   9   1    0.82    0.98
   0   9   1   -0.45    1.09
   0   9  -1    0.70    1.07
   0   9   1    0.37    0.91
   0   9  -1   -1.84    1.34
   0   9  -1   -0.43    1.14
   0   9   1    0.68    0.79
   0   9  -1   -0.80    1.59
   0   9  -2   -0.80    1.11
   0   9   2    0.06    1.19
   0   9   2    0.79    1.22
   0   9  -2   -0.82    0.98
   0   9  -2   -0.64    0.87
   0   9  -2    0.58    1.09
   0   9  -2    0.79    1.76
   0   9  -2    0.70    1.20
   0   9  -2   -1.01    0.87
   0   9  -2    0.15    1.01
   0   9   2    0.14    0.78
   0  -9  -2   -1.47    5.34
   0   9   3    0.38    0.92
   0   9  -3   -1.27    1.18
   0   9  -3    0.07    0.85
   0   9   3   -0.05    1.28
   0   9  -3    1.08    0.94
   0   9  -3    0.59    1.78
   0   9  -3   -1.08    1.41
   0   9  -3    2.58    2.67
   0   9  -3    0.79    0.95
   0  -9  -3   -3.78    5.03
   0   9   3    0.01    0.89
   0   9  -3   -0.47    1.43
   0   9   4    0.68    0.93
   0   9   4    1.57    1.84
   0   9  -4   -0.53    1.20
   0   9  -4    0.34    1.38
   0   9   4   -0.10    0.82
   0   9  -4   -2.43    2.03
   0   9  -4    1.26    1.13
   0   9  -4    0.50    1.80
   0   9  -4    0.13    1.67
   0  -9  -4   -2.14    3.12
   0   9  -4   -0.66    1.31
   0   9   4    0.37    0.83
   0   9  -4    0.35    0.88
   0   9  -5   -0.57    1.25
   0   9  -5    0.67    0.95
   0   9   5    2.02    1.38
   0   9   5    0.17    1.15
   0   9  -5   -1.28    1.96
   0   9  -5   -0.06    0.99
   0   9  -5   -1.78    1.96
   0   9  -5    1.56    1.51
   0   9   5    0.63    0.87
   0   9  -5   -1.81    1.01
   0   9  -5   -0.19    1.15
   0   9   5    0.91    1.23
   0   9  -6    0.62    1.12
   0   9  -6   -0.68    1.16
   0   9   6   -0.75    0.80
   0   9  -6   -1.15    1.01
   0   9   6   -0.23    1.62
   0   9  -6    1.05    1.54
   0   9   6    1.40    1.19
   0   9  -6    0.25    1.06
   0   9  -6    0.78    1.19
   0   9  -6   -0.99    1.29
   0   9   6    0.06    0.76
   0   9  -7   -0.14    0.81
   0   9   7   -0.98    1.21
   0   9  -7    0.63    1.19
   0   9  -7    1.27    1.47
   0   9   7   -0.55    0.89
   0   9  -7    0.04    1.70
   0   9  -7    0.50    1.36
   0   9  -7    1.55    1.34
   0   9  -7   -0.61    1.55
   0   9  -8   -0.75    1.23
   0   9  -8   -1.11    1.79
   0   9  -8   -0.27    0.96
   0   9   8    0.31    1.10
   0  -9  -8    1.43    1.15
   0   9   8    0.53    0.89
   0   9  -8    0.16    1.29
   0   9  -8    2.74    2.33
   0   9  -8    1.07    1.55
   0   9  -9   -1.30    0.99
   0  -9  -9   -0.62    1.25
   0   9   9   -0.13    1.09
   0   9  -9    2.84    1.90
   0   9  -9   -1.04    1.50
   0   9  -9   -1.04    1.61
   0   9   9   -0.48    0.88
   0   9  -9    0.76    1.31
   0   9  -9   -2.63    2.79
   0   9 -10    0.73    0.97
   0  -9 -10    2.17    1.25
   0   9 -10   -0.80    0.77
   0   9 -10   -0.30    1.08
   0   9  10   -0.14    0.77
   0   9 -10   -0.85    1.74
   0   9 -10    1.05    1.07
   0  -9 -10    0.91    1.62
   0   9  10   -0.73    1.01
   0   9 -10   -1.68    1.90
   0  -9 -11   -0.33    1.45
   0   9 -11    4.82    2.01
   0   9  11    0.05    0.97
   0   9 -11   -2.61    1.71
   0   9 -11    0.99    1.33
   0   9 -11    2.98    1.58
   0   9 -11    0.42    1.14
   0   9 -11   -0.40    1.25
   0  -9 -12    1.15    1.06
   0   9 -12    0.19    1.08
   0   9  12   -1.29    1.18
   0   9 -12    1.30    1.36
   0   9 -12    2.69    1.63
   0   9 -12    0.28    0.98
   0   9 -12    0.65    1.00
   0  -9 -13    0.01    1.02
   0   9 -13   -0.92    1.17
   0   9  13   -0.43    0.90
   0   9 -13   -0.15    1.16
   0   9 -13   -1.51    1.47
   0   9  13   -0.34    0.94
   0  -9 -14   -0.17    1.03
   0   9 -14   -0.62    0.96
   0   9 -14    0.50    0.96
   0   9 -14    0.37    0.77
   0   9  14    0.62    0.73
   0   9 -14   -0.74    0.84
   0  -9 -15   -1.08    0.97
   0   9 -15   -0.03    0.73
   0   9 -15    1.18    0.74
   0   9  15   -1.93    0.96
   0   9 -15   -0.82    0.68
   0   9 -15   -0.06    0.67
   0   9  15   -0.41    0.67
   0  -9 -16    0.17    0.56
   0   9 -16    1.52    0.95
   0   9  16    0.30    0.53
   0   9 -16   -0.23    0.52
   0   9 -16    1.26    0.93
   0  10   0    8.97    2.31
   0  10   0    7.85    2.16
   0  10   0    7.26    2.09
   0  10   0    7.51    2.18
   0  10  -1  383.97   14.96
   0  10   1  395.21   13.76
   0  10   1  389.20   15.06
   0  10  -1  373.24   14.18
   0  10   1  383.03   14.35
   0  10  -1  391.02   14.00
   0  10   1  389.08   15.91
   0  10  -1  378.40   15.74
   0  10   2  762.43   20.83
   0  10  -2  745.84   20.89
   0  10  -2  755.39   21.12
   0  10   2  760.68   20.98
   0  10  -2  770.38   22.42
   0  10   2  798.45   22.69
   0  10  -3   53.54    5.53
   0  10   3   52.10    5.70
   0  10   3   49.69    5.25
   0  10  -3   49.84    5.57
   0  10  -3   49.81    4.36
   0  10  -3   51.54    5.00
   0  10   3   50.99    5.04
   0  10  -3   51.21    5.33
   0  10  -3   54.65    5.92
   0  10   3   52.63    5.65
   0  10   4  180.30   10.58
   0  10  -4  188.79   10.94
   0  10  -4  189.90   10.32
   0  10   4  190.12   10.13
   0  10  -4  183.08    9.73
   0  10   4  171.41    9.26
   0  10   4  184.27   10.55
   0  10  -4  177.15   10.43
   0  10  -4  185.93   10.11
   0  10   5   25.74    3.59
   0  10   5   22.55    3.77
   0  10  -5   27.04    4.21
   0  10  -5   23.73    3.66
   0  10  -5   23.02    3.44
   0  10   5   24.03    3.56
   0  10  -5   25.31    3.97
   0  10   5   26.01    3.84
   0  10  -5   25.58    3.90
   0  10  -6   46.97    5.05
   0  10   6   46.20    5.32
   0  10  -6   44.99    5.51
   0  10   6   47.34    4.62
   0  10  -6   47.25    5.09
   0  10   6   41.49    4.65
   0  10  -6   49.31    5.35
   0  10  -7   20.60    3.29
   0  10   7   20.83    3.47
   0 -10  -7   20.61    2.78
   0  10  -7   23.22    3.89
   0  10   7   19.75    3.23
   0  10  -7   19.90    3.45
   0  10  -7   21.06    3.56
   0  10   8  272.06   12.38
   0  10  -8  254.85   11.37
   0 -10  -8  243.16    9.18
   0  10  -8  249.65   12.50
   0  10   8  232.09   10.99
   0  10  -8  252.55   12.00
   0  10  -8  251.39   12.05
   0  10  -9   14.84    3.27
   0  10   9   12.03    2.65
   0 -10  -9    6.09    1.48
   0  10  -9    8.73    2.27
   0  10  -9   12.55    2.95
   0  10  -9    9.85    2.55
   0  10   9    9.06    2.04
   0  10  -9   13.90    2.66
   0  10 -10  162.75    9.20
   0  10 -10  177.20    8.54
   0  10  10  177.87    9.07
   0 -10 -10  158.28    6.88
   0  10 -10  173.60    9.61
   0  10 -10  166.20    9.01
   0  10 -10  177.26    8.37
   0  10  11   43.40    4.05
   0  10 -11   47.39    4.64
   0 -10 -11   44.92    3.50
   0  10 -11   41.62    4.44
   0  10 -11   47.86    3.99
   0  10 -11   45.75    4.57
   0  10 -11   29.55    2.88
   0  10  12   62.55    4.45
   0  10 -12   65.34    4.94
   0 -10 -12   60.70    3.65
   0  10 -12   69.20    5.21
   0  10 -12   65.04    4.99
   0  10 -12   85.18    4.86
   0  10 -12   46.75    3.36
   0  10  12   69.93    4.89
   0 -10 -13    5.48    1.07
   0  10 -13    5.11    1.15
   0  10 -13    6.08    1.40
   0  10 -13    7.26    1.56
   0  10 -13    5.54    1.19
   0  10  13    5.66    1.45
   0  10  14  286.36   10.52
   0  10 -14  267.36    7.74
   0  10 -14  285.97    8.43
   0  10 -14  284.94    8.49
   0  10  14  244.79    7.22
   0 -10 -14  246.64    5.82
   0  10 -15    1.35    0.64
   0  10  15    1.93    0.88
   0  11   0    0.20    1.20
   0  11   0    1.08    0.99
   0  11   0    0.25    1.11
   0  11   0   -0.49    1.73
   0  11   1    1.85    1.51
   0  11  -1   -1.44    1.50
   0  11  -1   -0.39    0.87
   0  11   1   -0.92    1.54
   0  11  -1    0.47    0.82
   0  11   1   -0.58    0.93
   0  11   1   -0.77    1.09
   0  11   1   -1.48    1.59
   0  11   1    1.50    0.98
   0  11  -2   -0.04    0.89
   0  11   2    1.20    0.89
   0  11  -2    0.47    1.11
   0  11  -2   -0.08    1.00
   0  11   2    0.85    1.43
   0  11   2    0.75    1.16
   0  11   2    0.07    0.91
   0  11   2    0.46    0.88
   0  11  -3    0.37    0.70
   0  11   3   -0.62    0.93
   0  11  -3   -0.52    1.56
   0  11   3    0.44    0.95
   0  11  -3    0.50    1.13
   0  11   3   -0.06    0.75
   0  11   4    1.76    1.55
   0  11  -4    0.07    0.89
   0  11  -4   -0.35    0.83
   0  11   4    1.02    1.25
   0  11   4   -0.46    0.80
   0  11   5   -0.83    0.68
   0  11  -5   -0.69    1.03
   0  11  -5   -0.91    1.38
   0  11   5   -1.33    0.83
   0  11   5   -0.37    1.26
   0  11   6    0.86    1.03
   0  11   6   -1.56    0.74
   0  11  -6    1.29    1.45
   0  11  -6   -0.87    1.09
   0  11  -6   -0.69    1.64
   0  11   6   -0.18    0.77
   0  11  -6    0.78    0.96
   0  11   7   -1.24    1.01
   0  11  -7    0.83    1.00
   0  11  -7   -1.25    1.43
   0  11   7    0.42    0.80
   0  11  -7   -0.04    1.00
   0  11  -7    0.26    1.02
   0  11  -8    0.10    1.07
   0  11   8    0.77    0.97
   0  11  -8    0.07    0.67
   0  11  -8    0.85    1.18
   0  11  -8   -0.86    1.20
   0  11   8    1.30    0.90
   0  11  -8    0.35    1.10
   0  11   8   -1.07    1.11
   0  11  -9    0.81    0.66
   0  11  -9    0.90    0.96
   0  11   9   -0.26    1.03
   0  11  -9   -0.01    1.05
   0  11  -9   -0.17    0.76
   0  11  -9    0.25    0.74
   0  11   9   -1.10    1.21
   0  11 -10    0.47    0.86
   0  11  10   -0.03    0.56
   0  11 -10   -1.01    0.66
   0  11 -10   -0.16    1.00
   0  11 -10    0.40    0.92
   0  11 -10    0.26    0.71
   0  11  10   -0.81    0.88
   0  11 -11   -0.53    0.62
   0  11  11    0.69    0.97
   0  11 -11   -0.77    0.90
   0  11 -11    0.10    0.64
   0  11  11   -1.24    0.92
   0  11 -12    1.11    0.56
   0  11  12   -0.28    0.67
   0  11 -12   -0.36    0.81
   0  11  12    1.07    0.74
   0  11  13   -0.79    0.71
   0  11 -13   -0.64    0.56
   0  11  13    0.60    0.38
   0  12   0   47.51    3.69
   0  12   0   57.15    5.05
   0  12   0   48.27    4.19
   0  12   0   58.96    4.59
   0  12  -1   16.67    2.04
   0  12  -1   22.53    3.07
   0  12   1   19.14    2.30
   0  12   1   23.59    3.11
   0  12  -1   27.45    3.40
   0  12  -1   21.47    2.79
   0  12   1   22.65    2.90
   0  12   1   25.11    2.98
   0  12  -2    0.46    0.73
   0  12   2    0.17    0.99
   0  12  -2    1.98    1.29
   0  12  -2    2.13    0.95
   0  12  -2    2.23    1.37
   0  12  -2    0.68    0.60
   0  12   2    1.01    0.85
   0  12   2    1.27    0.67
   0  12   3    1.59    1.06
   0  12  -3    1.42    1.01
   0  12  -3    0.10    0.75
   0  12  -3    0.31    1.13
   0  12   3    0.77    0.94
   0  12   3   -0.46    1.20
   0  12  -4   53.69    4.67
   0  12   4   51.13    4.26
   0  12  -4   52.86    4.69
   0  12   4   47.05    4.11
   0  12  -4   54.15    4.61
   0  12   4   47.53    3.84
   0  12  -5   10.36    2.07
   0  12  -5    9.61    2.14
   0  12   5   11.20    1.90
   0  12  -5   10.11    2.13
   0  12   5    8.72    1.76
   0  12   5    9.26    1.61
   0  12  -6   39.66    3.83
   0  12  -6   35.04    3.71
   0  12  -6   42.20    3.81
   0  12   6   34.33    3.47
   0  12   6   35.12    3.33
   0  12  -7    2.94    1.07
   0  12  -7    3.63    1.56
   0  12  -7    3.23    1.38
   0  12   7    2.64    0.92
   0  12  -8    6.50    1.55
   0  12  -8    5.77    1.43
   0  12  -8    7.35    1.38
   0  12   8    5.20    1.11
   0  12  -9   46.51    3.56
   0  12  -9   50.24    3.34
   0  12   9   46.86    3.32
   0  12 -10  169.68    6.12
   0  12  10  156.23    5.02
   0  12  10  175.32    5.70
   0  12 -11   78.85    3.50
   0  12  11   78.94    3.23
   0  13   0   -0.41    0.67
   0  13   0   -0.11    0.60
   0  13   0   -0.27    0.54
   0  13   0    0.01    0.73
   0  13  -1   -1.33    0.91
   0  13   1    0.20    0.80
   0  13  -1   -0.48    0.62
   0  13   1   -0.36    0.50
   0  13   1    0.07    0.47
   0  13  -1   -0.65    0.73
   0  13  -2   -0.10    0.62
   0  13   2    0.03    0.56
   0  13   2   -1.12    0.72
   0  13   3   -0.59    0.49
   0  13   3    0.35    0.55
   0  13  -3    0.03    0.49
   0  13   3    1.05    0.81
   0  13  -3    0.16    0.79
   0  13   4    2.01    0.73
   0  13  -4   -0.77    0.73
   0  13   4   -0.21    0.85
   0  13  -4   -0.43    0.66
   0  13  -5   -0.28    0.44
   0  13   5    0.62    0.61
   0  13  -5   -0.62    0.84
   0  13   5   -0.90    0.57
   0  13   6    0.43    0.52
   0  13  -6    0.39    0.60
   0  13  -6    0.25    0.68
   0  13   6   -1.61    0.75
   0  13   7    0.48    0.58
   0  13  -7    0.04    0.51
   1   0   0    0.79    0.35
   1   0  -1   -0.01    0.23
   1   0   1    0.10    0.29
   1   0   2  735.71   12.70
  -1   0  -3    0.55    0.85
  -1   0  -4  228.66    9.43
   1   0   4  224.56    5.36
   1   0  -4  232.76    5.30
   1   0  -4  218.09    9.51
   1   0  -5    0.21    0.38
   1   0   5   -0.49    0.60
  -1   0   5   -0.29    1.38
  -1   0  -5   -0.94    0.79
   1   0  -5   -0.83    1.04
   1   0  -6    6.02    2.19
   1   0   6    9.55    2.90
  -1   0   6    9.03    2.87
  -1   0  -6   11.82    2.70
  -1   0   7    0.05    1.77
  -1   0  -7   -0.30    0.97
   1   0  -7    0.28    1.08
   1   0   7   -0.33    1.54
  -1   0  -8  373.25   17.11
  -1   0   8  370.80   20.28
   1   0   8  382.44   20.96
   1   0   9    0.26    2.45
  -1   0   9   -0.14    2.54
  -1   0  -9   -1.72    2.34
  -1   0  10  100.33   12.37
   1   0  10  109.51   13.00
  -1   0 -10  108.30   10.68
  -1   0  11    0.84    2.43
  -1   0 -11   -0.13    1.33
   1   0  11    1.31    4.68
   1   0  12  883.00   41.12
  -1   0 -12  910.70   34.78
  -1   0  12  912.23   41.99
  -1   0  13    2.03    2.78
   1   0  13    4.54    3.48
  -1   0 -13   -2.35    1.60
   1   0 -13   -2.20    1.61
   1   0  14   23.27    8.10
  -1   0  14   30.41    8.58
  -1   0 -14   24.15    3.00
   1   0 -14   26.03    2.93
   1   0 -14   26.70    3.67
  -1   0 -14   27.67    3.38
  -1   0 -15   -0.99    1.45
   1   0 -15    0.28    1.22
  -1   0 -15    0.39    1.16
  -1   0 -15    0.48    1.16
  -1   0 -16  114.61    6.66
   1   0 -16  118.98    6.46
  -1   0 -16  113.04    7.02
   1   0  16  114.14    7.04
  -1   0 -17   -0.62    1.30
   1   0 -17    0.19    0.99
   1   0  17   -0.41    1.68
  -1   0 -17   -0.32    1.56
   1   0 -17    1.08    1.11
  -1   0 -18   42.07    3.59
  -1   0 -18   36.14    3.75
   1   0 -18   42.66    3.66
  -1   0 -18   45.29    4.03
  -1   0  18   43.38    4.40
   1   0  18   43.33    4.42
   1   0 -18   35.88    3.63
   1   0 -19    0.58    0.87
  -1   0 -19   -0.42    1.19
  -1   0 -19    1.03    1.02
  -1   0 -19   -1.16    1.12
   1   0  19    0.72    1.24
  -1   0  19   -0.74    1.48
   1   0 -19    1.06    0.76
   1   0 -20   17.98    1.97
  -1   0 -20   19.76    2.92
   1   0  20   19.27    2.43
   1   0 -20   19.33    2.38
  -1   0 -20   19.65    2.32
  -1   0  20   21.52    2.69
  -1   0 -21    0.78    0.87
  -1   0 -21    0.26    0.73
  -1   0 -21    0.46    0.62
   1   0 -21   -0.68    0.63
  -1   0  21   -0.60    0.90
   1   0  21    0.55    0.84
  -1   0 -21   -0.37    0.69
  -1   0 -22    4.69    1.02
   1   0 -22    5.49    1.04
   1   0 -22    3.18    0.60
   1   1   0    0.21    0.61
   1  -1   0    0.30    0.47
   1   1   0   -0.13    0.66
  -1   1   0    0.01    0.47
   1  -1   1    0.74    0.41
   1   1  -1    1.38    0.61
  -1   1  -1    0.66    0.46
  -1  -1   1    1.24    0.33
   1  -1   1    1.08    0.53
   1   1   1    0.85    0.52
   1   1  -1    1.10    0.66
   1  -1   2   88.99    4.19
   1  -1   2   90.34    5.12
   1   1  -2   90.07    4.59
   1  -1  -2   85.96    5.27
  -1  -1  -2   88.24    5.32
   1   1   2   89.68    4.64
   1   1   2   91.83    5.40
  -1   1  -3  726.11   12.21
   1   1   3  713.70   17.47
   1   1  -3  700.30   12.86
   1  -1   3  694.93   17.11
  -1   1   3  687.91   15.61
   1   1   3  698.39   12.85
  -1  -1  -3  738.76   17.22
   1  -1  -3  713.01   16.66
   1  -1   3  708.62   13.38
  -1  -1  -4  232.98   10.67
   1  -1   4  226.88    8.77
   1  -1  -4  219.25   10.35
   1   1  -4  209.88    6.98
   1  -1   4  227.91   11.31
   1   1   4  234.72   11.53
   1   1   4  217.37    7.15
  -1   1   4  215.40   10.22
  -1   1  -4  232.13    8.16
   1  -1   5  202.29   11.97
   1   1  -5  174.41    6.11
   1   1   5  180.58    6.36
  -1   1   5  202.84   11.27
  -1   1  -5  197.87    8.60
  -1  -1   5  207.46   11.57
   1   1   5  204.10   11.88
   1  -1  -5  192.35   10.93
  -1  -1  -5  206.31   10.95
  -1   1   6  194.98   12.36
   1   1   6  178.12   12.22
   1  -1   6  186.50   12.54
  -1   1  -6  176.20    9.12
  -1  -1  -6  180.06   11.00
  -1  -1   6  178.47   11.91
   1  -1  -6  188.92   11.76
  -1   1  -7  334.72   13.81
   1   1   7  329.97   17.99
  -1  -1  -7  341.53   16.32
  -1   1   7  338.72   17.67
   1  -1   7  347.70   18.58
  -1  -1   7  353.86   18.33
   1  -1  -7  347.73   17.03
   1  -1  -8   74.38    8.53
  -1   1   8   72.02    9.04
  -1  -1   8   76.10    9.38
   1   1   8   73.02    9.34
   1  -1   8   74.84    9.43
  -1  -1  -8   77.64    8.44
  -1   1  -8   77.07    7.23
   1   1   9    5.98    3.01
  -1   1   9    2.77    1.82
  -1   1  -9    0.74    1.65
  -1  -1  -9    0.66    1.88
  -1  -1   9    3.99    3.41
   1  -1   9    3.45    3.35
   1  -1  -9    1.88    2.00
  -1   1  10  350.17   22.55
  -1  -1  10  360.02   23.40
   1  -1  10  370.84   23.83
  -1   1 -10  342.83   18.04
  -1  -1 -10  354.01   20.38
   1   1  10  347.65   22.85
  -1  -1  11  744.72   36.08
   1   1  11  701.62   34.56
  -1  -1 -11  754.73   31.63
   1  -1  11  704.12   35.08
  -1   1 -11  712.86   27.42
  -1   1  11  699.38   34.16
  -1  -1  12    4.46    2.89
   1   1  12   -0.84    4.55
   1  -1  12    0.03    3.32
  -1   1  12    0.62    3.10
  -1  -1 -12    6.72    4.11
   1  -1 -13  106.85    5.89
  -1  -1 -13  121.30   14.51
   1   1  13  117.56   15.85
   1  -1  13  108.11   15.28
  -1   1  13  115.82   15.45
  -1  -1  13  115.16   16.01
   1  -1 -13  102.28    5.83
   1  -1 -13  115.40    7.28
  -1   1 -13   98.70    5.66
  -1  -1 -13  103.29    5.97
   1  -1 -14    8.20    2.05
   1   1 -14    7.17    1.50
  -1   1 -14    2.18    1.66
  -1   1 -14    7.08    2.20
  -1  -1 -14    8.48    1.99
   1   1  14    8.97    4.76
  -1   1  14    9.39    4.90
   1  -1  14   10.23    7.36
  -1  -1  14   11.21    6.42
   1  -1 -14    6.58    1.98
   1   1 -14    4.02    1.82
  -1  -1 -14    5.88    1.78
   1  -1 -14    8.80    2.08
   1   1 -14    7.87    2.42
  -1   1 -14    6.90    1.11
  -1   1 -15  273.31   15.46
   1   1  15  303.39   27.29
   1  -1  15  318.50   28.72
  -1   1  15  318.00   27.66
  -1  -1  15  330.26   29.15
  -1   1 -15  292.21   10.76
   1   1  15  307.86   11.78
   1   1 -15  300.81    9.96
   1   1 -15  333.58   11.36
  -1  -1 -15  311.72   10.91
  -1  -1 -15  300.53   11.80
  -1   1 -15  318.18   10.89
   1  -1 -15  311.84   10.53
   1  -1 -16   -0.07    1.34
   1   1 -16   -0.18    0.99
  -1   1 -16   -1.83    1.85
  -1   1 -16   -0.49    1.09
  -1  -1 -16   -0.90    0.98
   1   1 -16   -1.66    1.88
   1  -1  16    0.13    1.59
   1   1 -16    0.17    1.37
  -1   1 -16    1.00    1.37
   1   1  16    0.53    1.67
   1   1 -16   -3.51    2.74
  -1  -1 -16    0.00    1.26
  -1   1 -17  180.40   11.82
   1  -1 -17  216.26    8.57
  -1   1 -17  223.08    9.11
  -1  -1 -17  212.58    8.90
   1   1 -17  186.51    8.11
   1   1 -17  205.96    8.14
   1  -1  17  208.86    8.91
   1  -1 -17  197.45    9.09
  -1   1 -17  202.56    8.58
  -1  -1 -17  211.23    9.52
   1   1  17  214.95    9.75
   1  -1 -18   11.81    2.14
  -1   1 -18    9.55    2.15
   1   1 -18   12.11    2.01
  -1  -1 -18   11.77    2.27
   1   1 -18    8.80    2.44
  -1  -1 -18   11.90    2.27
   1  -1  18   14.12    2.74
   1  -1 -18   10.37    2.16
   1   1 -18   10.19    1.98
  -1   1 -18    9.91    2.09
   1   1  18   10.97    2.15
  -1   1  18   13.34    2.57
   1   1 -19   86.17    6.63
  -1  -1 -19  107.99    5.39
  -1  -1 -19  110.29    6.37
  -1   1 -19  107.17    5.76
   1  -1  19  101.47    5.44
  -1  -1 -19  117.53    6.01
   1   1 -19  102.92    5.14
  -1   1  19  113.58    6.61
  -1  -1 -19  104.39    5.91
   1   1  19  115.13    6.39
   1  -1 -19  105.24    5.77
   1  -1 -19  110.57    5.56
  -1  -1  19  106.93    5.97
  -1   1 -20   68.86    5.96
  -1   1 -20   88.92    5.31
  -1  -1 -20   80.42    4.74
  -1  -1 -20   84.41    4.12
   1  -1  20   77.51    4.13
  -1   1  20   91.08    5.23
   1  -1 -20   86.08    4.36
   1   1  20   85.60    4.91
   1  -1 -20   81.94    4.41
  -1   1 -20   86.88    4.51
  -1  -1 -20   86.38    4.58
  -1  -1  20   81.95    4.59
   1   1 -21   48.30    3.30
  -1   1 -21   49.79    3.36
   1  -1 -21   47.09    3.00
  -1  -1 -21   45.95    3.01
  -1   1 -21   39.75    3.64
  -1  -1  21   46.38    3.04
   1   1  21   51.54    3.20
  -1   1 -21   34.95    2.92
   1  -1  21   43.75    2.58
  -1   1  21   52.84    3.41
  -1  -1 -21   48.71    3.06
   1  -1 -21   47.56    2.83
  -1   1 -22    4.41    0.86
  -1   1 -22    5.66    0.92
   1   1 -22    4.40    0.79
  -1   1  22    3.46    0.71
   1   1 -22    3.49    0.86
   1   2   0    0.53    1.16
   1  -2   0    0.46    0.89
  -1   2   0    0.04    0.85
  -1   2  -1  119.58    6.19
   1  -2   1  114.11    4.07
  -1   2   1  116.01    2.97
   1   2  -1  114.28    6.99
   1   2   1  115.57    7.00
   1   2   1  116.58    6.80
   1   2  -1  118.02    6.89
   1  -2  -1  113.16    5.76
   1  -2   1  129.03    6.13
   1  -2   2 1089.46   17.61
   1   2  -2 1093.45   20.99
   1  -2  -2 1038.41   20.41
   1   2   2 1172.58   21.46
  -1   2  -2 1117.98   19.69
   1   2   2 1137.52   19.64
  -1   2   2 1078.00   15.20
   1   2  -2 1122.80   21.72
  -1  -2  -2 1099.67   21.52
   1   2   2 1141.23   21.60
   1  -2   2 1110.76   17.53
   1  -2   3  591.49   15.80
   1   2   3  596.10   15.83
   1  -2   3  590.90   12.86
   1   2   3  586.98   16.11
  -1   2   3  583.67   14.23
   1   2  -3  606.75   15.93
  -1  -2  -3  603.27   17.49
   1  -2  -3  600.48   16.93
  -1   2  -3  603.61   15.79
   1  -2  -4 1764.71   32.17
  -1  -2  -4 1766.62   32.46
   1   2   4 1753.84   31.37
  -1   2  -4 1712.41   15.45
   1  -2   4 1738.92   23.44
   1   2  -4 1690.99   26.72
   1  -2   4 1738.36   31.26
   1   2   4 1717.49   27.09
  -1   2   4 1734.31   29.12
   1  -2   5   83.26    5.64
   1  -2  -5   83.45    7.76
   1   2   5   83.74    7.72
   1   2  -5   78.06    5.60
  -1   2   5   87.71    7.55
  -1  -2  -5   87.16    7.87
   1  -2   5   88.11    8.02
   1   2   5   84.38    5.84
  -1   2  -5   83.78    4.44
  -1  -2   5   80.21    7.40
  -1   2  -6  281.44    9.80
  -1   2   6  285.65   15.03
   1   2   6  259.42    9.92
  -1  -2  -6  291.43   15.13
   1   2  -6  247.40    9.55
  -1   2  -6  245.09    9.79
   1  -2  -6  288.38   15.45
  -1  -2   6  295.55   15.65
   1  -2   6  291.62   15.89
   1   2   6  287.62   15.62
  -1   2   6  251.07    9.56
  -1   2   7  376.32   18.76
  -1   2  -7  374.32   13.10
   1  -2  -7  388.33   19.16
  -1  -2   7  390.62   19.58
  -1   2   7  303.46    9.56
   1   2   7  381.20   19.58
   1  -2   7  389.14   20.09
  -1  -2  -7  390.14   18.73
   1   2   8  163.24   13.75
  -1   2   8  172.72   13.69
   1  -2  -8  175.12   13.92
   1  -2   8  177.41   14.51
  -1  -2   8  162.66   13.69
  -1  -2  -8  180.72   13.55
  -1  -2  -9   79.11    9.55
  -1  -2   9   77.12   10.57
   1  -2   9   69.47    9.96
   1   2   9   74.08   10.11
   1  -2  -9   69.48    9.34
  -1   2   9   70.64    9.37
  -1   2  10  278.75   20.31
   1   2  10  275.75   20.54
  -1  -2  10  279.55   20.95
  -1  -2 -10  301.81   19.85
   1  -2  10  291.99   21.43
   1  -2 -10  298.84   20.57
   1   2  11   62.90   10.60
  -1  -2  11   56.33   10.09
   1  -2  11   57.07   10.10
  -1   2  11   47.75    8.95
  -1  -2 -11   54.25    9.05
  -1   2  12  137.50   15.76
   1   2  12  141.81   16.42
  -1  -2  12  144.70   17.08
  -1  -2 -12  156.84   16.50
   1  -2  12  158.92   17.80
   1   2 -13    5.82    2.28
  -1   2 -13    4.76    1.92
   1  -2 -13    9.59    2.07
  -1   2 -13    9.11    1.86
  -1  -2 -13    6.46    1.65
   1   2  13   14.83    6.46
  -1  -2 -13    7.05    3.14
  -1   2  13   10.55    4.21
  -1  -2  13   14.71    6.24
   1  -2  13   10.72    4.66
   1  -2 -13   10.26    1.96
   1   2 -13    8.23    1.71
  -1   2 -13   10.83    2.16
   1  -2 -13    9.82    2.37
   1   2 -13    9.62    2.29
   1   2  13    7.91    1.83
   1  -2 -14   18.71    2.68
  -1   2 -14   17.36    4.00
   1   2 -14   13.70    3.00
  -1  -2 -14   16.27    2.47
  -1   2 -14   18.48    2.55
   1  -2  14   14.36    5.25
   1   2  14   25.48    7.32
  -1  -2 -14    8.17    3.55
  -1  -2  14   24.44    9.38
  -1   2  14   27.00    8.57
   1  -2 -14   20.40    2.85
   1   2 -14   11.45    2.39
   1   2 -14   18.51    3.35
   1   2  14   20.32    3.58
   1  -2 -14   21.72    3.44
  -1   2 -15   29.78    5.37
   1  -2 -15   36.47    3.73
   1   2 -15   29.70    4.08
  -1   2  15   40.04   10.03
   1  -2  15   39.71    8.94
   1   2  15   39.13    7.30
  -1  -2  15   28.61    7.92
   1  -2 -15   36.81    3.70
   1   2 -15   33.53    4.10
  -1  -2 -15   38.22    4.00
   1   2 -15   44.13    4.44
  -1   2 -15   39.66    3.84
   1   2  15   38.82    4.53
  -1  -2 -15   40.67    4.51
   1  -2 -15   38.84    4.75
  -1  -2 -16   23.13    3.12
  -1   2 -16   16.67    3.78
   1   2 -16   14.92    2.72
   1   2  16   22.93    3.51
   1  -2 -16   25.99    3.22
   1  -2  16   28.53    3.54
   1   2 -16   24.01    3.12
  -1   2 -16   25.63    3.17
  -1  -2 -16   26.21    3.51
  -1   2 -17    0.09    1.09
  -1  -2 -17   -0.28    1.35
   1  -2 -17   -2.47    1.39
  -1   2 -17    0.38    0.92
   1   2 -17   -0.51    1.09
   1   2 -17   -0.48    1.52
   1   2  17    0.08    2.01
  -1   2  17   -0.48    1.70
  -1  -2 -17    0.81    1.47
   1  -2  17    0.10    1.82
   1  -2 -17    1.11    1.29
   1  -2 -18    0.47    1.00
  -1  -2 -18    0.56    1.60
  -1   2 -18    0.53    1.07
  -1   2 -18   -0.42    1.13
   1   2 -18    1.81    1.16
  -1  -2 -18   -1.60    1.49
   1   2 -18   -1.12    1.36
  -1   2  18    0.36    1.65
   1  -2 -18   -0.29    1.13
   1  -2  18    1.72    1.46
  -1  -2 -18   -0.05    1.38
   1   2  18    0.35    1.56
  -1  -2 -19    2.01    1.10
   1  -2 -19   -0.26    1.24
   1   2 -19   -1.62    1.19
  -1   2 -19   -0.89    1.61
  -1   2 -19    0.52    0.98
  -1  -2 -19   -1.18    0.99
  -1  -2 -19    0.81    1.07
   1   2  19   -0.34    1.44
  -1   2  19    0.30    1.81
  -1  -2  19    1.31    1.33
   1  -2 -19   -0.45    1.00
   1  -2  19    0.21    1.61
   1  -2 -20   12.29    1.72
  -1  -2 -20   13.29    2.03
  -1   2 -20    9.24    2.23
  -1  -2 -20   11.81    1.71
  -1  -2 -20   13.36    2.30
  -1   2 -20   13.02    2.41
   1  -2 -20   12.28    2.08
  -1   2 -20   10.64    2.02
   1   2  20   11.94    1.91
  -1   2  20   13.31    2.33
  -1  -2  20   10.32    1.68
   1  -2 -20   12.16    2.05
  -1  -2 -21    9.86    1.43
   1  -2 -21    9.88    1.43
   1   2 -21    7.32    1.29
   1  -2 -21    7.63    1.15
  -1   2 -21    7.04    1.57
  -1  -2 -21    8.07    1.14
  -1   2 -21    7.34    1.36
  -1   2 -21    6.08    1.40
   1   2  21    9.39    1.52
  -1   2  21    7.63    1.45
   1   2 -21    7.21    1.41
  -1   2 -22    5.43    0.86
   1   2 -22    4.63    0.86
  -1  -3   0    0.15    0.83
  -1   3   0    0.91    1.73
   1   3   0    1.04    1.22
   1  -3   0    0.52    0.68
   1  -3   0   -0.91    1.27
   1  -3   1  119.83    3.46
   1  -3  -1  131.09    7.08
   1   3  -1  127.20    8.74
   1   3  -1  137.24    9.15
  -1   3  -1  143.67    8.56
   1   3   1  141.69    9.29
  -1  -3  -1  125.91    7.63
   1   3   1  141.78    9.22
   1  -3   1  142.32    7.73
   1  -3  -2 1023.14   22.49
   1  -3   2 1022.17   16.99
  -1  -3   2 1074.43   17.19
   1  -3   2 1081.04   20.79
  -1  -3  -2 1059.85   24.09
   1   3  -2 1097.95   25.21
  -1   3  -2 1105.46   24.17
   1   3   2 1135.04   26.03
   1   3   2 1099.27   25.92
   1   3  -2 1060.07   25.54
   1   3  -2 1099.08   25.85
  -1  -3  -3   32.59    4.49
  -1  -3   3   31.60    2.41
   1   3   3   31.41    4.64
   1  -3  -3   29.88    4.36
  -1   3   3   31.76    3.06
   1  -3   3   31.22    3.78
   1   3  -3   35.50    5.26
   1  -3   3   32.02    3.46
   1   3  -3   32.64    4.57
  -1   3  -3   32.22    4.43
   1   3  -3   33.56    4.80
   1   3   3   34.39    4.59
   1  -3   4  234.33   11.64
   1   3   4  243.28   12.41
   1  -3  -4  247.88   13.22
  -1   3   4  240.88   10.43
   1   3  -4  239.09   13.03
  -1   3  -4  248.80   12.60
  -1  -3  -4  241.22   13.14
   1   3   4  240.12   11.48
   1   3  -4  248.73   12.37
   1  -3   4  240.40    9.43
   1  -3  -5  782.49   25.41
  -1  -3   5  734.48   23.09
   1   3  -5  751.30   21.35
   1   3   5  761.55   21.67
  -1  -3  -5  775.64   25.05
   1   3  -5  799.18   25.59
   1  -3   5  776.15   23.85
  -1   3  -5  789.29   23.97
  -1   3   5  735.83   21.33
   1   3   5  760.12   23.04
   1  -3   5  781.19   17.55
   1   3   6 1480.93   35.69
   1  -3  -6 1513.31   38.19
   1   3  -6 1385.40   28.74
  -1   3  -6 1384.51   29.14
  -1  -3   6 1460.77   35.82
  -1   3   6 1459.32   33.88
  -1  -3  -6 1481.42   37.06
   1  -3   6 1409.82   25.85
   1  -3   6 1491.58   36.60
   1   3  -6 1546.18   39.12
  -1   3  -6 1537.78   36.89
   1   3   6 1434.85   29.51
  -1   3   6 1425.08   28.80
   1  -3   7   58.81    8.18
  -1  -3   7   58.84    7.93
  -1  -3  -7   56.07    7.60
   1   3   7   50.18    7.36
  -1   3   7   46.21    6.69
  -1   3   7   52.08    5.22
   1  -3  -7   55.83    7.95
  -1   3  -7   45.63    5.08
  -1   3   8   49.86    7.65
   1  -3   8   51.27    7.79
  -1  -3  -8   54.15    7.99
  -1  -3   8   50.97    7.89
   1  -3  -8   51.17    8.19
   1   3   8   51.72    7.78
   1  -3  -9  169.59   15.91
   1   3   9  168.70   15.33
   1  -3   9  172.36   15.78
  -1  -3  -9  178.89   15.42
  -1  -3   9  187.29   16.19
  -1   3   9  166.67   14.59
   1   3  10   89.55   11.78
   1  -3  10   95.42   12.42
  -1   3  10   98.76   12.16
   1  -3 -10   82.94   11.63
  -1  -3  10   85.81   11.77
  -1  -3 -10   91.09   11.54
  -1  -3  11  113.65   14.21
   1   3  11  103.84   13.54
   1  -3  11  108.97   14.19
  -1   3  11  124.63   14.67
   1  -3 -11  113.40   14.48
  -1  -3 -11  125.02   14.40
  -1   3 -12   40.05    5.77
   1  -3 -12   50.06    4.29
  -1  -3 -12   53.48    4.47
  -1   3  12   55.64   10.69
   1  -3  12   45.98    9.25
   1   3  12   43.53    9.21
  -1  -3 -12   52.76    9.70
  -1  -3  12   52.31    9.98
  -1  -3 -12   55.13    4.73
   1  -3 -12   52.64    4.38
   1   3 -12   56.46    5.56
   1  -3 -12   55.62    5.28
   1   3  12   52.05    4.77
  -1   3 -12   56.11    4.62
   1   3 -12   53.46    4.64
  -1   3 -13   20.80    2.65
   1   3 -13   14.17    2.95
  -1   3 -13   18.29    4.03
   1   3 -13   14.60    3.47
   1  -3 -13   19.50    2.86
  -1  -3 -13   23.36    3.03
  -1   3 -13   17.05    4.50
  -1   3  13   23.78    6.47
   1   3  13   34.13    9.13
  -1  -3 -13   23.63    7.67
   1  -3  13   20.90    6.93
  -1  -3  13   25.29    8.10
   1   3 -13   17.06    6.40
  -1  -3 -13   21.31    3.00
   1   3 -13    9.78    2.37
   1  -3 -13   20.78    2.76
  -1   3 -13   15.79    2.52
   1   3 -13   21.80    3.39
   1  -3 -13   23.32    3.55
   1   3  13   23.51    3.72
  -1  -3 -14  238.75    9.52
  -1   3 -14  215.72   13.89
   1   3 -14  203.82   11.52
   1   3 -14  197.14   12.88
   1  -3 -14  229.89    9.18
  -1  -3 -14  231.44   23.69
  -1   3  14  216.68   21.43
   1  -3  14  225.26   23.29
  -1  -3  14  222.47   23.15
  -1   3 -14  185.56   19.99
   1   3 -14  217.70   21.42
   1   3  14  225.61   22.60
  -1   3 -14  172.58    9.21
   1   3 -14  233.20   11.37
   1  -3 -14  248.21    9.93
   1   3 -14  264.47   10.75
   1   3  14  245.04   10.53
   1  -3 -14  248.63   11.56
  -1   3 -14  215.52    8.66
  -1  -3 -14  237.02   10.64
   1  -3 -15  133.34    7.12
   1   3 -15  111.02    8.04
  -1   3 -15  109.62    9.95
   1   3 -15  114.93    9.93
   1  -3 -15  134.18    7.40
   1   3 -15  115.28    8.10
  -1   3 -15  121.24    6.66
  -1  -3 -15  134.03    8.07
   1   3  15  133.24    7.88
  -1  -3 -15  134.63    7.22
   1   3 -15  144.47    7.83
   1   3  16   88.65    7.58
  -1   3 -16  101.32    9.55
   1  -3 -16  107.56    6.28
   1   3 -16   80.51    6.48
   1   3 -16   86.99    8.58
  -1  -3 -16  113.04    7.43
   1   3 -16  113.94    7.15
  -1   3 -16  110.40    6.31
  -1   3  16  106.01    7.09
  -1  -3 -16  109.83    6.49
   1   3  16  110.77    7.14
  -1   3 -17    1.21    0.99
   1  -3 -17    1.00    1.19
  -1  -3 -17    2.57    1.52
  -1   3 -17    0.10    1.46
  -1  -3 -17    3.56    1.75
   1   3 -17    1.81    1.41
   1   3 -17    4.00    2.03
   1  -3 -17    2.60    1.42
  -1   3  17    1.64    1.67
   1   3  17    1.96    2.08
  -1  -3 -17    2.37    1.84
  -1  -3 -18    4.50    1.52
   1  -3 -18    6.04    1.51
  -1   3 -18    3.95    1.78
   1   3 -18    1.79    1.19
  -1  -3 -18    5.24    1.26
  -1  -3 -18    4.26    1.17
   1  -3 -18    5.47    2.05
  -1  -3  18    3.39    1.20
   1   3  18    6.34    1.88
  -1   3  18    4.79    2.09
  -1   3 -19   29.08    4.23
  -1  -3 -19   30.54    2.77
  -1   3 -19   31.39    3.34
   1   3 -19   25.98    3.73
   1  -3 -19   25.88    2.45
   1  -3 -19   31.89    3.35
  -1  -3 -19   32.75    3.36
  -1  -3 -19   32.74    3.13
  -1   3 -19   29.66    3.46
   1   3  19   33.98    3.57
  -1   3  19   32.36    3.45
   1  -3 -19   33.18    2.97
   1   3 -20   30.90    3.29
  -1   3 -20   30.57    3.77
  -1  -3 -20   39.01    2.81
  -1   3 -20   37.19    3.16
   1   3  20   42.66    3.55
   1  -3 -20   39.82    2.88
   1   3 -20   38.49    3.46
   1  -3 -20   39.11    3.17
  -1   3 -20   34.57    3.24
  -1  -3 -20   38.02    2.95
  -1   3  20   38.02    3.19
  -1   3 -21   68.64    3.52
  -1  -3 -21   88.26    3.46
   1   3 -21   87.86    3.99
  -1   3 -21   83.35    3.91
  -1   3 -21   67.49    4.31
   1  -3 -21   85.93    3.15
   1   3 -21   82.78    4.26
   1  -3 -21   89.29    3.56
  -1   3 -21   74.00    3.85
  -1  -3 -21   90.18    3.76
  -1   3  21   93.38    4.12
   1   4   0    1.14    1.91
   1   4   0   -0.55    1.27
   1  -4   0    0.25    1.12
  -1  -4   0   -0.21    1.26
   1   4   0    1.05    1.95
   1  -4  -1    5.45    1.40
   1  -4  -1    6.16    1.57
   1  -4   1    7.91    2.01
  -1  -4   1    5.98    1.74
  -1  -4  -1    7.34    2.33
   1   4   1    6.84    2.26
   1   4  -1    8.82    2.97
  -1   4  -1    5.14    1.76
   1   4  -1    7.53    2.83
   1   4  -1    5.18    2.00
   1   4   1    7.84    2.61
  -1  -4   2    0.62    0.47
  -1   4  -2    1.03    1.33
  -1  -4   2    2.00    1.34
   1  -4   2    2.48    2.01
   1   4  -2    2.33    2.26
   1   4   2    1.09    2.03
   1  -4  -2    1.38    1.51
   1   4  -2    2.59    3.13
   1  -4   2    1.08    0.92
   1   4  -2    1.12    1.78
  -1  -4  -2    1.87    1.33
   1   4   2    1.67    1.58
   1  -4   3    7.21    1.53
  -1   4  -3    7.37    2.32
   1  -4   3    6.91    1.82
  -1  -4   3    4.58    1.21
  -1  -4  -3    5.77    1.90
   1   4  -3    8.01    3.05
   1   4   3    4.75    2.43
   1  -4  -3    4.14    2.02
   1   4   3    5.31    2.17
   1   4  -3    4.09    1.95
   1   4  -3    6.28    2.20
  -1  -4   3    2.99    1.09
  -1  -4  -4    8.45    2.96
  -1   4  -4    6.43    2.35
   1   4  -4    8.33    2.57
   1  -4  -4    9.00    2.91
  -1   4   4    6.99    1.68
  -1  -4   4    9.79    1.44
   1   4   4   10.50    2.85
   1   4   4    7.30    2.42
   1  -4   4   10.35    2.42
  -1   4   4    6.97    2.69
   1   4  -4    7.22    2.38
  -1  -4   4    8.09    2.27
   1  -4   4    9.40    2.59
   1   4  -4    8.92    3.37
  -1   4   5  466.55   15.40
  -1   4  -5  512.11   20.97
  -1  -4  -5  512.96   22.08
   1  -4  -5  520.60   22.27
  -1  -4   5  475.85   19.51
   1   4   5  501.90   20.59
   1  -4   5  498.82   19.43
   1   4  -5  507.51   22.52
   1   4  -5  493.44   20.39
   1  -4   5  506.16   15.28
  -1   4  -5  510.12   21.50
  -1   4   5  523.72   20.67
   1   4  -6   81.09    8.23
  -1  -4  -6   86.58    9.71
  -1   4   6   82.73    8.14
   1  -4  -6   83.89    9.70
  -1   4  -6   88.26    9.74
  -1   4   6   74.50    7.41
   1   4  -6   81.43    9.60
  -1  -4   6   82.37    8.81
  -1   4  -6   82.68    8.31
   1   4   6   79.86    8.08
   1  -4   6   86.68    6.60
   1   4   6   81.29    8.08
   1  -4   6   83.54    8.74
   1   4   7   -1.76    2.33
  -1  -4   7    1.63    1.76
   1  -4  -7    3.80    2.38
  -1  -4  -7    2.26    2.64
   1  -4   7    1.80    1.82
  -1   4   7    0.87    1.84
  -1   4   7   -0.06    0.94
  -1   4  -7    0.04    1.06
   1   4  -7    2.28    3.23
  -1   4  -7    2.72    2.28
   1  -4  -8   49.61    8.52
  -1  -4   8   43.12    7.35
   1   4   8   47.31    7.75
  -1   4  -8   46.97    7.90
  -1   4   8   45.67    7.44
   1  -4   8   50.31    8.12
   1   4  -8   53.81    9.15
  -1  -4  -8   50.66    8.17
  -1  -4   9    3.98    2.41
   1   4  -9   -1.14    1.86
  -1   4   9    4.02    3.33
   1   4   9    3.00    2.40
   1  -4   9    3.08    1.83
   1  -4  -9    1.72    1.63
  -1  -4  -9   -0.68    1.33
  -1   4  -9   -0.15    2.43
   1   4 -10  199.09   20.06
  -1  -4 -10  195.03   17.71
  -1   4  10  173.60   15.92
   1   4  10  170.12   16.27
  -1  -4  10  175.89   17.06
   1  -4  10  177.51   17.12
   1  -4 -10  191.86   18.24
  -1   4 -10  186.51   18.48
   1  -4 -11   50.37    4.43
   1  -4 -11   52.03   10.18
  -1  -4 -11   48.03    9.38
   1   4  11   53.79    9.84
  -1   4 -11   43.91    9.31
   1  -4  11   60.40   10.59
   1   4 -11   57.25   11.05
  -1   4  11   57.64    9.62
  -1  -4  11   48.43    9.35
   1  -4 -11   53.43    4.59
   1   4 -11   54.64    4.84
  -1   4 -12   -0.25    1.42
  -1   4 -12   -1.44    1.22
   1   4 -12    2.33    1.84
   1  -4 -12    1.22    1.47
   1   4 -12   -0.83    0.89
  -1  -4 -12    1.19    1.46
   1   4 -12    3.62    4.85
   1   4  12   -0.08    2.21
  -1   4 -12    1.10    3.26
  -1  -4  12    0.54    3.45
   1  -4  12    1.54    1.79
  -1  -4 -12    0.26    2.35
   1   4 -12   -0.05    1.37
   1  -4 -12    0.59    1.13
   1   4 -12    0.33    1.05
  -1  -4 -12    1.48    1.39
   1  -4 -12    0.22    1.05
   1   4 -12   -1.07    2.13
   1   4  12    1.14    1.66
   1   4 -13   18.22    4.10
  -1   4 -13   17.44    3.84
   1  -4 -13   20.20    2.89
  -1   4 -13   20.69    2.83
  -1  -4 -13   20.76    2.89
   1   4 -13   18.98    3.36
   1   4  13    8.04    5.02
  -1  -4 -13   21.27    7.58
   1  -4  13   13.55    4.71
  -1  -4  13   29.81    7.68
   1   4 -13   20.11    6.48
  -1   4 -13   19.66    6.50
   1   4 -13   15.78    3.49
  -1  -4 -13   24.61    3.55
   1  -4 -13   22.58    3.10
   1   4 -13   18.18    4.01
   1  -4 -13   25.56    3.80
   1   4  13   22.04    3.42
  -1   4  13   20.34    3.67
   1   4 -13   28.65    4.09
   1  -4 -14   24.83    3.24
  -1   4 -14   17.21    4.22
   1   4 -14   21.93    3.88
  -1  -4 -14   23.78    3.19
   1   4 -14   17.12    6.37
  -1   4 -14   26.67    7.32
   1  -4  14   11.49    3.98
  -1  -4  14   15.20    6.14
   1   4 -14   21.22    4.58
   1   4 -14   19.16    3.32
   1  -4 -14   24.48    3.50
   1   4  14   25.43    3.54
   1  -4 -14   21.26    3.79
   1   4 -14   24.58    3.72
  -1  -4 -14   24.97    3.48
  -1   4  14   22.24    3.61
   1  -4 -15   78.91    5.43
   1   4 -15   64.29    6.18
  -1  -4 -15   82.08    5.61
  -1   4 -15   66.62    7.76
  -1   4 -15   66.64    7.69
   1  -4 -15   79.78    5.90
   1   4 -15   72.24    6.28
   1   4 -15   61.40    7.30
  -1  -4 -15   84.88    6.51
   1   4 -15   86.79    6.51
   1   4  15   84.56    6.41
  -1   4  15   76.33    6.12
   1  -4 -16   -0.27    1.11
  -1   4 -16    0.88    1.52
  -1  -4 -16    1.06    1.31
   1   4 -16   -1.51    1.13
   1   4  16   -0.69    0.86
   1   4 -16    1.01    1.40
   1   4 -16   -1.00    1.45
  -1   4 -16    0.67    1.39
  -1  -4 -16    0.11    1.34
  -1   4  16   -0.05    1.57
   1   4  16   -1.82    2.08
   1  -4 -17    2.69    1.09
  -1  -4 -17    2.16    1.12
   1   4  17    4.55    1.78
   1   4 -17    4.24    2.03
  -1   4 -17    3.58    1.85
  -1   4  17    4.52    1.85
  -1   4 -17    3.03    1.66
   1  -4 -17    4.96    2.04
   1   4  17    3.33    1.69
  -1  -4 -17    3.29    2.09
   1  -4 -18    0.88    1.07
  -1  -4 -18    1.13    1.32
  -1   4 -18   -0.58    1.27
   1   4 -18   -0.46    0.98
  -1   4 -18    1.93    1.21
   1  -4 -18    0.59    1.31
  -1   4  18    0.75    1.44
  -1   4 -18    0.93    1.60
   1   4  18    0.12    1.74
  -1  -4 -18   -0.35    1.34
  -1   4 -19   38.55    3.44
  -1   4 -19   34.01    4.40
   1   4 -19   33.12    3.95
   1  -4 -19   38.67    3.44
  -1   4  19   42.15    3.60
  -1  -4 -19   40.70    3.57
   1  -4 -19   42.48    3.12
  -1   4 -19   42.69    3.87
  -1  -4 -19   40.65    3.33
   1   4  19   38.67    3.35
   1   4 -19   47.55    4.16
  -1  -4 -20    7.60    1.24
   1  -4 -20    8.10    1.30
  -1   4 -20    7.20    1.25
  -1   4 -20    7.67    1.27
  -1  -4 -20    8.33    1.43
   1   4 -20    6.71    1.34
  -1   4 -20    5.89    1.57
   1   4 -20    7.42    1.59
   1   4  20    6.22    1.29
  -1   4 -20    8.09    1.74
  -1   4  20    6.90    1.28
   1  -4 -20    6.87    1.29
  -1   4 -20    3.97    0.95
   1   4 -21   49.78    2.55
  -1  -4 -21   56.49    2.54
  -1   4 -21   43.88    2.70
   1  -4 -21   55.02    2.54
  -1  -4 -21   54.91    2.67
   1   4 -21   48.74    2.93
   1  -5   0    1.16    1.57
  -1   5   0    0.34    1.56
  -1  -5   0   -0.44    1.57
   1   5   0    0.31    1.36
   1   5   0    0.06    2.36
   1   5   1    0.60    1.59
   1  -5  -1    0.39    1.74
   1  -5  -1    2.86    1.73
  -1  -5   1    2.17    1.72
   1  -5   1    3.76    1.95
  -1  -5  -1    1.19    0.92
  -1   5  -1    1.28    1.88
   1   5  -1    3.01    2.62
   1   5   1    3.79    2.70
   1   5  -1    0.66    1.88
   1   5  -1    1.06    2.02
  -1   5  -1    2.44    1.51
  -1   5   1    1.46    1.51
   1  -5  -2  222.65   14.40
   1   5  -2  222.57   15.38
  -1  -5   2  207.64   10.86
   1  -5  -2  209.03   12.17
  -1   5  -2  225.76   14.93
   1   5  -2  215.53   14.85
  -1  -5  -2  204.16   12.66
   1  -5   2  221.85   12.16
   1   5  -2  202.89   14.95
  -1   5   2  218.24   15.72
  -1   5  -2  216.17   15.80
   1   5   2  214.27   14.96
   1   5   2  202.65   14.85
   1  -5   3  505.83   17.95
  -1  -5  -3  468.99   20.44
  -1   5   3  483.45   23.35
  -1  -5   3  488.59   15.32
   1   5  -3  464.33   22.58
  -1   5  -3  468.25   23.27
   1  -5  -3  472.14   20.01
  -1   5  -3  487.50   22.17
  -1  -5   3  470.18   16.79
   1   5  -3  504.23   23.22
   1   5   3  501.10   23.27
   1   5  -3  485.35   22.79
   1   5   3  496.13   22.95
  -1  -5   4    9.96    2.74
  -1  -5  -4    9.39    2.99
   1  -5  -4    8.02    3.68
  -1   5   4    7.24    2.96
  -1   5  -4   10.82    3.71
   1   5  -4    9.68    3.41
   1  -5   4    9.75    2.41
   1   5   4   11.54    3.71
   1   5  -4    9.73    2.60
  -1   5  -4    9.40    3.04
   1   5  -4   11.33    4.21
   1  -5   5  244.30   11.80
   1  -5  -5  232.20   16.21
   1  -5   5  245.78   13.27
  -1   5  -5  249.55   17.11
   1   5  -5  251.46   16.55
   1   5  -5  230.46   16.86
  -1  -5  -5  241.75   16.29
  -1   5   5  258.41   16.63
  -1   5  -5  248.33   16.63
  -1  -5   5  231.97   14.28
   1   5   5  245.65   16.57
   1  -5   6  306.70   16.72
   1  -5  -6  305.45   19.88
  -1  -5   6  302.71   17.61
  -1   5  -6  302.88   18.27
  -1  -5  -6  315.85   19.57
   1   5  -6  334.43   21.26
  -1   5   6  313.66   18.15
  -1   5  -6  312.35   19.71
   1  -5   7    5.31    3.08
  -1   5  -7    0.67    2.89
   1  -5  -7    0.54    1.71
  -1  -5  -7    2.45    2.76
   1   5  -7    0.88    1.94
  -1  -5   7    1.32    1.97
  -1   5  -7    0.05    1.00
  -1   5   7    3.04    1.79
   1  -5  -8    3.08    2.94
  -1  -5  -8   -2.83    2.55
  -1   5  -8   -1.93    2.08
   1   5  -8    2.48    3.36
   1  -5   8   -1.17    1.70
  -1  -5   8   -0.04    1.77
  -1  -5  -9  110.44   13.44
  -1  -5   9  106.95   12.94
   1  -5  -9  114.92   14.04
   1  -5   9  108.14   12.91
   1   5  -9  122.06   15.46
  -1   5  -9  104.95   13.94
  -1   5 -10  556.55   22.54
  -1  -5 -10  598.02   32.90
   1  -5 -10  577.80   33.16
  -1  -5  10  519.58   30.11
   1  -5  10  530.84   29.61
  -1   5 -10  535.39   33.34
   1   5 -10  584.84   35.84
   1   5 -10  594.43   17.50
  -1   5 -10  621.79   23.08
   1  -5 -10  523.33   14.46
   1   5 -10  537.88   21.56
   1   5  10  561.04   16.41
   1   5 -10  581.82   16.01
   1   5 -10  537.96   14.69
  -1  -5 -11   29.62    3.63
  -1   5 -11   19.26    4.59
   1   5 -11   24.72    4.51
   1   5 -11   19.06    3.23
   1  -5 -11   30.15    3.51
   1   5 -11   29.52    8.74
  -1  -5  11   24.09    7.53
   1  -5  11   34.99    9.49
  -1   5 -11   17.08    4.18
  -1  -5 -11   28.97    7.37
  -1   5 -11   15.65    4.01
   1   5 -11   30.30    3.64
   1   5 -11   24.78    3.91
   1  -5 -11   27.80    3.64
  -1  -5 -11   31.28    3.88
   1   5 -11   24.09    4.56
  -1   5  11   26.36    3.80
   1   5  11   25.09    3.56
   1   5 -11   29.75    3.78
  -1   5  11   26.27    3.44
   1  -5 -11   28.76    3.87
  -1   5 -12  103.84    9.87
  -1  -5 -12  117.88    6.88
   1  -5 -12  116.25    6.82
   1   5 -12   96.39    7.35
   1   5 -12  119.74    8.67
  -1  -5 -12  115.07   16.40
  -1   5 -12   99.50   14.88
  -1  -5  12  106.70   15.33
   1   5 -12  120.09   17.47
  -1   5 -12  140.13   11.46
   1   5 -12  107.95    7.85
   1   5 -12  101.96    9.79
  -1  -5 -12  118.89    7.13
   1  -5 -12  120.57    7.31
   1  -5 -12  122.06    8.08
  -1   5  12  118.23    7.54
   1   5  12  114.57    7.29
   1   5 -12  134.03    7.86
   1   5 -13    8.70    2.23
  -1  -5 -13   13.45    2.59
  -1   5 -13    9.34    2.74
   1  -5 -13   11.99    2.40
  -1  -5  13   21.94    9.52
  -1   5 -13    2.87    5.13
   1   5 -13    5.41    4.69
  -1   5 -13    9.33    3.00
   1   5 -13   14.16    3.08
   1   5 -13   13.65    3.82
  -1  -5 -13   14.75    2.82
   1  -5 -13   13.12    2.81
  -1  -5 -13   13.68    2.82
   1   5  13   10.65    2.18
   1   5 -13   10.01    2.29
   1  -5 -13   13.23    2.80
  -1   5 -13   13.05    2.88
  -1   5  13   12.23    3.26
  -1   5 -14   39.74    6.24
   1   5 -14   35.52    4.41
  -1  -5 -14   48.10    4.47
   1  -5 -14   48.48    4.52
   1   5 -14   42.03    6.17
   1  -5 -14   49.97    4.82
  -1   5 -14   37.47    5.86
   1   5 -14   54.33    5.35
   1   5  14   49.15    5.15
  -1   5  14   47.91    4.59
  -1  -5 -14   49.09    4.97
  -1   5 -14   51.49    5.62
   1  -5 -15   12.84    1.96
  -1   5 -15    7.59    1.95
   1   5 -15   10.11    2.24
  -1  -5 -15   17.45    2.68
  -1   5 -15   12.49    3.34
   1   5 -15   13.88    3.50
   1  -5 -15   13.51    2.62
  -1   5  15   14.01    3.11
  -1  -5 -15   14.24    2.81
  -1   5 -15   17.84    3.65
   1   5  15   15.64    2.81
   1   5 -16   76.98    6.05
   1  -5 -16   97.25    5.79
   1   5 -16   79.25    7.78
  -1   5 -16   87.03    8.45
   1   5  16   95.01    6.37
   1   5 -16  105.57    7.46
  -1   5  16   88.53    5.91
   1  -5 -16   93.23    6.40
  -1  -5 -16   98.67    5.99
  -1  -5 -16   97.87    6.67
  -1   5 -16  107.90    7.76
   1  -5 -17    9.11    1.85
  -1  -5 -17   11.40    1.85
   1   5  17    8.49    2.19
   1   5 -17    5.56    1.31
  -1   5 -17   11.39    2.93
  -1   5 -17   11.45    2.01
  -1   5 -17    6.48    1.61
   1   5 -17    9.69    2.68
  -1   5  17   13.05    2.47
  -1   5 -17   13.56    2.54
   1   5 -17   12.23    2.59
  -1  -5 -17   12.32    2.55
   1  -5 -17   13.09    2.39
   1   5  17    9.40    2.22
  -1   5 -18   13.87    2.14
  -1  -5 -18   17.05    2.31
   1  -5 -18   16.06    2.21
   1   5  18   15.18    2.74
  -1   5  18   11.91    2.35
  -1   5 -18   11.74    2.66
   1   5 -18   12.50    2.70
  -1   5 -18   14.88    2.12
   1   5  18   17.21    2.48
  -1   5 -18   18.20    2.90
  -1   5  18   16.72    2.57
   1  -5 -18   15.11    2.31
  -1  -5 -18   18.03    2.63
   1   5 -18   20.93    3.01
   1  -5 -19    0.59    0.77
  -1  -5 -19    2.95    1.10
  -1   5 -19    0.11    0.92
  -1   5 -19    0.82    0.61
  -1   5 -19    0.47    0.74
   1   5 -19    0.96    0.50
  -1   5 -19    0.43    0.62
   1   5 -19    1.75    0.78
   1  -5 -19    1.66    1.00
  -1   5  19    0.75    1.07
  -1   5 -19   -1.90    1.41
   1   5 -19   -0.36    0.93
  -1  -5 -20  107.77    4.16
  -1   5 -20  112.90    5.00
   1  -5 -20  106.34    4.40
  -1  -5 -20  107.21    4.10
   1   5 -20  116.64    4.97
   1  -5 -20  114.70    4.15
  -1   6   0   -0.62    1.55
  -1  -6   0    1.55    0.91
   1   6   0   -0.01    1.43
   1   6   0    1.72    1.89
   1  -6   0    1.03    1.27
   1  -6  -1    6.61    2.43
  -1  -6  -1    6.66    1.71
   1   6   1    8.83    3.60
   1   6  -1    5.96    2.82
   1   6   1    6.15    1.84
   1   6  -1    4.76    2.77
   1  -6   1   10.33    2.93
  -1  -6   1    5.89    2.14
  -1   6   1    7.14    3.60
  -1   6  -1    6.65    3.17
  -1  -6  -2  105.99    9.71
   1  -6   2  117.34    9.70
  -1  -6   2  121.92    9.39
  -1   6  -2  116.39   12.92
   1  -6  -2  112.01   11.25
  -1   6  -2  123.52   12.28
   1  -6  -2  116.86    9.57
   1   6  -2  121.21   12.70
   1   6   2  107.59   12.09
  -1   6   2  117.71   12.91
   1   6  -2  123.97   12.87
   1   6  -2  104.32   12.05
   1   6   2  115.00   12.34
   1  -6  -3   17.75    4.77
   1   6  -3   13.18    4.40
  -1   6  -3   12.18    4.48
  -1   6   3   12.21    4.19
   1  -6  -3    7.90    2.97
  -1   6  -3   11.23    3.88
  -1  -6  -3   13.07    3.71
   1   6  -3   12.46    4.00
   1   6  -3   14.79    4.21
   1   6   3   16.72    5.40
   1   6   3   13.24    4.02
   1  -6   3   13.57    3.72
  -1   6   4  168.59   15.29
   1  -6  -4  170.47   13.87
   1  -6   4  175.39   11.43
  -1   6  -4  182.39   16.15
  -1  -6  -4  167.39   13.91
  -1   6  -4  174.02   15.09
   1   6  -4  179.70   15.76
  -1  -6  -5    1.57    2.40
   1  -6  -5    0.38    2.78
  -1   6  -5    1.42    1.88
  -1   6  -5    3.61    2.28
  -1   6   5    2.19    1.41
   1   6  -5    0.66    1.95
  -1  -6  -6   11.37    4.31
   1  -6  -6   13.46    4.39
  -1   6  -6    9.15    3.53
  -1   6  -6    9.32    3.88
  -1   6   6   10.32    3.75
   1   6  -6   13.13    3.79
  -1   6   7  414.11   23.03
  -1  -6  -7  398.33   25.24
   1   6  -7  424.51   27.06
  -1   6  -7  447.35   24.43
   1  -6  -7  399.50   25.89
  -1   6  -7  424.56   26.21
  -1  -6  -8    2.48    2.64
   1  -6  -8   -3.03    2.12
   1   6  -8    4.35    3.54
  -1   6  -8   -0.69    3.02
  -1  -6  -9    1.41    1.28
   1   6  -9   -0.09    0.84
   1   6  -9    0.22    1.07
   1  -6  -9    1.71    2.98
   1   6  -9   -1.11    2.22
  -1   6  -9    1.38    3.54
   1   6  -9    3.61    3.46
  -1  -6  -9    3.18    2.90
   1   6  -9   -1.46    1.76
  -1   6   9    0.82    0.84
  -1  -6  -9   -0.20    1.57
   1   6  -9   -0.11    1.16
   1   6   9   -1.12    1.18
   1   6  -9    0.26    1.03
  -1   6  -9   -0.58    1.05
  -1   6  -9   -1.70    2.25
   1   6  -9   -0.32    1.28
   1   6   9   -3.25    2.27
  -1   6  -9   -2.19    1.17
   1   6  -9   -1.07    1.44
   1   6  -9   -2.29    1.92
   1   6 -10   36.09    4.71
  -1   6 -10   34.56    4.44
   1   6 -10   33.51    4.62
  -1  -6 -10   40.92    4.11
  -1  -6 -10   38.85    8.67
   1   6 -10   33.18    8.88
  -1   6 -10   40.34    9.37
   1  -6 -10   43.25    4.39
   1   6 -10   42.32    4.47
  -1   6 -10   46.21    6.59
  -1  -6 -10   40.85    3.96
  -1   6  10   45.88    4.93
   1   6 -10   35.87    5.70
   1   6 -10   39.45    4.82
   1   6  10   43.17    4.83
   1   6 -10   40.59    4.13
   1  -6 -10   40.74    4.61
  -1  -6 -10   37.60    4.07
  -1   6 -10   41.55    4.69
   1   6  10   34.38    3.59
   1   6 -10   41.54    5.16
   1   6 -11   40.62    4.98
   1   6 -11   43.26    5.21
   1  -6 -11   44.84    4.40
  -1  -6 -11   48.87    4.38
  -1  -6 -11   45.85   10.51
   1   6 -11   36.74   10.34
  -1   6 -11   45.42    9.93
   1  -6 -11   48.12    4.63
   1   6 -11   51.14    4.85
  -1  -6 -11   46.29    4.24
  -1   6  11   46.83    5.12
   1   6 -11   42.78    4.82
  -1   6 -11   56.19    7.56
   1   6 -11   33.10    5.53
  -1   6 -11   48.49    5.37
  -1  -6 -11   46.29    4.54
   1   6 -11   48.24    5.01
   1  -6 -11   46.95    5.11
   1   6 -11   46.99    5.23
   1   6  11   43.41    4.53
  -1   6  11   39.47    3.93
   1   6 -12  105.08    8.25
   1  -6 -12  111.22    6.71
  -1  -6 -12  111.80    6.71
   1   6 -12  100.73    7.59
  -1   6 -12   93.69   14.34
   1   6 -12  106.74   16.37
   1  -6 -12  112.19    7.06
  -1  -6 -12  112.02    6.92
   1   6 -12  126.93    7.51
   1   6 -12  111.51    7.39
  -1   6 -12  127.62   10.92
   1  -6 -12  113.43    7.80
   1   6  12  100.90    6.84
  -1   6 -12  117.93    8.25
   1   6 -12  111.12    7.25
   1   6 -12  115.94    7.92
  -1  -6 -12  103.32    6.88
  -1   6  12   96.81    6.45
   1   6 -13    5.33    1.74
   1  -6 -13    7.47    2.02
  -1  -6 -13    8.66    2.03
   1   6 -13    8.37    2.72
   1  -6 -13    6.35    2.12
   1   6 -13    4.85    2.51
  -1  -6 -13    6.76    1.94
  -1   6 -13    6.27    2.69
  -1  -6 -13    6.47    2.08
  -1   6 -13    8.12    2.69
  -1   6  13    2.01    1.65
   1   6  13    6.16    2.11
   1   6 -13    3.66    1.69
  -1   6 -14    0.00    1.23
   1   6 -14   -3.20    2.05
  -1  -6 -14    0.66    1.17
   1  -6 -14   -0.04    1.68
   1   6 -14   -0.49    1.04
  -1   6 -14    0.58    1.28
   1  -6 -14    0.14    1.27
  -1   6 -14   -0.51    1.03
   1   6 -14    0.22    1.09
   1   6 -14   -0.10    1.07
  -1   6  14    0.46    1.41
  -1  -6 -14    0.32    1.13
  -1   6 -14   -1.15    1.46
   1   6  14   -0.12    1.71
  -1  -6 -15    0.44    1.03
   1   6 -15    1.83    1.43
  -1   6 -15    1.23    1.10
   1  -6 -15   -0.57    1.67
   1   6 -15    1.49    0.91
   1   6 -15   -0.34    1.38
  -1   6 -15    0.83    1.16
  -1   6 -15    0.90    0.92
   1  -6 -15   -0.40    1.29
   1   6  15    0.45    1.61
   1   6 -15   -0.75    1.49
  -1   6  15   -0.42    1.53
  -1   6 -15   -0.60    1.35
  -1  -6 -15    1.67    1.45
   1  -6 -15    0.83    1.32
   1   6 -16    0.85    0.98
   1  -6 -16    1.04    1.18
  -1   6 -16    0.11    1.07
  -1  -6 -16    1.74    1.25
   1   6 -16    1.59    1.18
   1   6  16    0.11    1.36
  -1   6 -16    0.05    0.97
   1   6 -16   -0.16    1.65
  -1   6 -16    1.54    1.38
  -1   6 -16    0.34    1.13
  -1  -6 -16   -0.24    1.19
  -1   6 -16    1.01    1.54
  -1   6  16   -0.48    1.94
   1   6 -16    0.23    1.33
   1   6  16    0.91    1.40
   1  -6 -16    3.20    1.49
  -1  -6 -17    1.28    1.12
   1  -6 -17    2.19    1.33
   1   6 -17    0.99    0.96
  -1   6 -17    1.89    1.12
   1   6  17    2.77    1.49
  -1   6 -17    3.36    1.57
  -1   6 -17    1.21    0.84
   1   6 -17    1.82    1.23
  -1   6 -17    0.30    0.88
   1   6  17    2.13    1.16
  -1   6 -17    2.54    1.11
  -1   6  17    4.84    1.53
   1   6 -17   -0.50    1.08
  -1  -6 -17    3.62    1.76
   1  -6 -17    0.08    1.05
   1  -6 -18    1.23    0.76
  -1   6 -18    0.21    0.64
   1   6  18    0.18    1.12
  -1   6  18    0.48    0.79
  -1   6 -18    0.56    0.55
   1   6 -18    2.30    1.11
  -1   6 -18    0.54    0.72
   1   6 -18    1.56    0.72
   1   6 -18    1.33    1.02
  -1  -6 -18    1.89    0.97
  -1   6  18    0.21    1.04
   1  -6 -18    1.38    0.92
  -1   6 -18    2.19    1.25
   1   6  19   18.22    2.25
  -1   6 -19   11.63    1.49
  -1  -6 -19   16.39    1.80
  -1   6 -19   14.98    1.71
   1  -6 -19   17.72    1.93
  -1   6 -19   22.27    2.35
   1   6 -19   19.16    2.10
   1  -6 -19   18.22    1.80
  -1  -6 -20    0.88    0.49
   1  -6 -20    0.33    0.52
  -1  -6 -20    0.43    0.41
  -1   6 -20    0.68    0.52
  -1   7   0   -1.14    2.36
   1  -7   0    1.28    2.64
  -1  -7   0   -2.17    2.03
   1  -7   1  154.10   12.57
  -1  -7   1  175.84   13.00
  -1   7   1  161.01   16.84
  -1  -7  -1  174.14   14.60
  -1   7  -1  158.65   16.75
   1  -7  -1  162.94   13.89
   1  -7  -2    2.25    2.05
  -1   7  -2    1.16    1.87
   1  -7   2    0.16    1.75
  -1   7   2    4.56    2.68
  -1  -7  -3  288.21   18.40
  -1   7  -3  273.49   22.02
   1   7  -3  280.18   21.41
   1  -7  -3  291.11   21.04
  -1   7   3  290.60   22.35
   1   7  -4   23.95    6.68
   1  -7  -4   27.83    6.86
  -1   7  -4   25.64    6.72
  -1   7  -4   27.29    6.75
  -1  -7  -4   22.03    4.92
  -1   7   4   26.67    6.77
  -1  -7  -5   27.92    7.15
   1  -7  -5   30.25    7.91
   1   7  -5   26.20    7.15
  -1   7   5   26.73    6.60
  -1   7  -5   21.99    5.91
  -1   7  -5   24.60    6.35
   1   7  -6   51.51    5.45
  -1  -7  -6   40.27    8.57
  -1   7   6   42.86    8.13
   1   7  -6   47.41    5.06
  -1   7  -6   49.59    8.98
   1  -7  -6   50.60   10.09
   1   7  -6   43.74    9.21
  -1   7  -6   45.35    8.86
  -1   7  -6   46.96    4.88
   1   7  -6   46.14    4.98
   1   7  -6   47.61    4.80
  -1   7  -6   45.50    4.87
  -1   7  -6   41.48    4.54
   1   7   6   44.90    4.40
   1   7  -6   44.76    4.84
   1   7  -7  806.84   19.39
  -1   7  -7  818.37   19.22
   1   7  -7  881.23   23.00
   1   7  -7  844.61   22.70
  -1   7  -7  797.52   21.15
  -1  -7  -7  764.10   36.66
   1   7  -7  888.48   22.41
   1  -7  -7  810.72   41.85
  -1   7  -7  808.53   36.37
   1   7  -7  803.32   40.30
  -1   7  -7  843.42   40.23
  -1   7  -7  784.09   19.80
   1   7  -7  859.23   20.21
  -1   7  -7  837.25   21.60
  -1   7   7  877.86   20.54
  -1   7  -7  865.94   21.04
   1   7   7  855.64   20.11
   1   7  -7  864.69   20.79
  -1   7  -7  809.30   20.19
   1   7  -7  795.25   20.45
   1   7  -7  776.92   18.46
  -1   7  -7  768.51   18.48
  -1   7  -8  170.72    8.65
  -1   7  -8  144.16    8.93
   1   7  -8  190.68   11.25
  -1  -7  -8  164.38    7.96
   1   7  -8  179.97    9.22
   1   7  -8  186.68   10.90
   1   7  -8  196.49   20.76
  -1  -7  -8  160.43   17.72
   1  -7  -8  183.37   20.31
   1   7  -8  192.40   10.76
  -1   7  -8  173.38   18.84
  -1  -7  -8  162.47    7.68
  -1   7  -8  230.05   13.99
  -1   7  -8  175.32    9.31
  -1   7   8  191.02    9.87
   1   7   8  189.80    9.85
   1   7  -8  179.45   10.07
   1   7  -8  194.79    9.90
   1   7  -8  202.30   10.28
  -1   7  -8  178.76    9.36
   1   7  -8  188.40    9.57
   1   7  -9    3.48    1.95
   1   7  -9    1.01    0.77
  -1   7  -9   -0.80    1.71
   1   7  -9    1.67    1.53
  -1  -7  -9   -0.22    1.50
  -1   7  -9    7.74    5.93
  -1  -7  -9    0.07    2.05
   1   7  -9    1.04    0.99
   1  -7  -9    4.73    4.78
   1   7  -9    1.82    1.89
   1   7  -9    3.09    4.37
   1   7  -9    3.89    2.06
   1   7  -9    0.66    1.19
   1  -7  -9    0.25    1.69
  -1  -7  -9    1.61    1.31
  -1   7  -9    0.80    1.67
  -1   7   9    2.74    1.67
   1   7  -9    1.36    1.71
  -1   7  -9    2.21    1.54
   1   7   9    1.66    1.14
   1   7  -9   -0.35    1.80
   1   7  -9   -0.29    1.32
  -1   7  -9    1.91    1.63
   1   7  10   17.40    3.06
   1   7 -10   16.72    2.81
   1   7 -10   16.14    3.17
  -1  -7 -10   22.59    3.17
   1   7 -10   18.52    3.65
  -1   7 -10   14.70    2.99
   1   7 -10   15.23    3.09
  -1   7 -10   15.64    7.85
   1   7 -10    8.59    3.83
   1   7 -10   21.06    3.66
  -1   7 -10   14.36    2.86
   1   7  10   16.69    3.15
  -1   7  10   20.46    3.51
   1   7 -10   16.71    4.27
   1  -7 -10   17.59    3.01
  -1   7 -10   21.12    4.54
   1   7 -10   17.81    3.05
  -1  -7 -10   16.80    2.72
  -1   7 -10   17.36    3.31
   1   7 -10   19.80    3.57
   1  -7 -11   87.75    6.13
  -1   7 -11   83.44    7.55
   1   7 -11   84.04    7.32
   1   7 -11   92.52    7.70
  -1   7 -11   83.74    6.91
  -1  -7 -11   98.47    6.36
   1   7  11   85.71    6.73
   1   7 -11   88.09    7.64
   1   7 -11   98.64    7.08
   1  -7 -11   89.40    6.14
  -1  -7 -11   84.78    5.96
  -1   7 -11   94.56    6.72
  -1   7  11   90.56    7.35
   1   7 -11   75.87    8.92
   1   7 -11   91.59    6.90
  -1   7 -11   98.38   10.06
   1   7 -11  101.75    6.69
  -1  -7 -11   91.04    6.08
  -1   7 -11   99.90    7.61
   1   7  11   82.09    5.75
   1   7 -11   91.19    7.13
   1  -7 -12   64.88    5.22
  -1   7 -12   54.19    6.03
   1   7 -12   64.55    6.15
   1   7 -12   71.16    6.58
   1   7  12   65.06    5.47
  -1  -7 -12   67.59    5.36
   1   7 -12   61.41    6.18
  -1  -7 -12   68.00    5.50
  -1   7 -12   77.73    8.62
   1   7 -12   58.52    7.49
   1   7 -12   70.63    5.81
   1  -7 -12   65.64    5.33
   1   7 -12   67.30    6.06
  -1  -7 -12   64.20    5.28
  -1   7 -12   70.18    6.26
   1   7  12   58.58    5.09
  -1   7 -13    0.99    1.04
  -1  -7 -13    1.70    1.07
   1  -7 -13    2.13    1.58
   1   7 -13    2.87    2.60
   1   7 -13    1.85    1.59
   1   7 -13    2.37    1.58
   1   7 -13    0.02    1.06
   1   7 -13    1.45    1.78
  -1   7 -13    1.23    1.33
   1  -7 -13    1.98    1.48
  -1   7 -13    0.53    1.12
  -1  -7 -13    0.27    1.44
  -1   7 -13    1.63    1.06
   1   7  13    6.29    3.13
   1   7 -13    4.28    2.20
   1  -7 -13    1.44    1.78
  -1   7 -14   77.54    6.42
   1  -7 -14   95.77    5.86
   1   7 -14   81.25    6.57
   1   7 -14   76.92    5.97
  -1   7  14   63.51    5.12
  -1  -7 -14   94.27    5.82
   1   7 -14   83.97    6.63
  -1   7 -14   94.79    8.76
   1  -7 -14   89.77    6.07
  -1   7 -14   79.04    6.83
   1   7 -14   96.00    6.49
   1   7  14   69.14    5.70
  -1  -7 -14   85.09    5.82
   1  -7 -14   84.51    5.73
  -1   7  14   76.53    4.89
  -1   7 -14   96.60    6.87
  -1   7 -15    1.25    0.87
   1   7 -15    3.45    1.51
  -1  -7 -15    2.07    0.98
   1  -7 -15    2.87    1.53
  -1   7 -15    3.03    1.24
   1   7 -15    3.27    1.33
  -1   7 -15    2.54    1.62
  -1   7 -15    2.41    1.38
  -1   7 -15    3.12    1.55
   1  -7 -15    1.82    1.05
  -1   7  15    3.31    1.46
   1   7 -15    5.00    1.31
  -1  -7 -15    3.76    1.53
   1   7 -16   85.40    5.42
  -1   7 -16   92.66    5.61
   1  -7 -16  126.44    5.93
   1   7  16  126.78    8.99
   1   7 -16  100.95    6.13
  -1   7 -16   97.26    6.27
   1   7 -16   95.77    6.45
  -1   7 -16   94.96    6.15
  -1   7 -16  110.72    8.31
   1  -7 -16  114.04    5.93
  -1  -7 -16  122.32    5.72
  -1   7 -16  145.53    7.39
  -1  -7 -16  116.60    6.12
   1   7 -16  128.24    6.52
  -1  -7 -17   12.91    1.88
   1  -7 -17   14.49    1.94
   1   7  17   17.38    2.93
  -1   7  17   15.60    2.81
   1   7 -17    9.86    1.63
  -1   7 -17   11.53    1.81
  -1   7 -17    9.88    1.68
   1   7 -17    8.94    1.85
   1   7 -17   15.82    2.20
   1  -7 -17   14.84    1.94
  -1   7 -17   16.96    2.36
  -1  -7 -18    0.32    0.61
   1  -7 -18    0.02    0.61
   1   7  18   -0.66    1.02
  -1   7  18    0.95    0.78
  -1   7 -18    0.74    0.87
   1   7 -18    0.30    0.52
   1  -7 -18    0.51    0.74
  -1   7 -18   -0.24    0.76
  -1   7 -18    1.41    0.83
   1   7 -18    0.18    0.68
  -1  -7 -19   26.15    1.76
  -1   7 -19   22.08    1.75
  -1  -7 -19   24.37    1.65
   1  -7 -19   28.41    1.84
   1   8   0   -0.38    1.19
   1   8   0   -0.32    1.42
  -1   8   0   -1.14    1.27
   1   8   0   -0.74    0.79
  -1   8   0   -0.56    1.52
   1  -8   0    0.25    2.19
  -1   8   0    0.16    0.88
   1   8   1    8.33    2.14
   1   8  -1    8.45    1.99
   1   8  -1    7.47    1.92
  -1   8  -1    9.69    2.33
  -1   8   1    9.09    2.20
   1   8  -1    7.56    2.03
   1   8   1    8.47    2.01
  -1   8   1    7.79    1.99
   1   8  -1    6.66    2.27
  -1   8  -1   11.87    2.30
  -1   8  -1   10.60    2.08
  -1  -8  -1   12.80    4.96
  -1   8  -1    8.15    2.19
   1   8  -1    7.16    2.02
   1   8   1    7.44    1.92
  -1   8   1    7.72    4.41
   1   8  -1    8.23    2.12
  -1   8   1    8.02    2.06
   1  -8   1   10.76    3.38
   1  -8  -1    9.03    2.97
  -1   8  -1    6.49    3.55
   1   8  -2   32.19    4.08
   1   8   2   29.61    3.76
  -1   8  -2   34.94    4.26
   1   8  -2   30.23    3.98
  -1   8   2   32.84    4.19
   1   8  -2   30.96    3.82
   1   8   2   31.43    3.96
   1   8  -2   33.37    4.12
  -1   8  -2   36.10    4.42
   1   8  -2   29.05    3.32
   1   8  -2   26.19    3.38
  -1   8  -2   35.97    4.18
   1   8  -2   28.51    3.70
   1   8  -2   29.91    3.66
  -1   8  -2   34.50    4.18
  -1   8  -2   32.70    4.41
  -1   8  -2   30.08    7.94
   1  -8  -2   28.66    6.73
   1   8   2   30.65    4.21
   1   8  -2   33.19    4.03
  -1  -8  -2   28.44    7.00
  -1   8   2   29.06    4.03
   1   8  -2   25.70    3.86
  -1   8   2   32.45    7.80
   1   8  -3  203.86   10.23
   1   8  -3  212.40   10.82
  -1   8   3  203.52   10.70
   1   8   3  222.62   10.96
   1   8  -3  236.42   11.47
  -1   8  -3  214.24   11.02
   1   8   3  200.67    9.81
  -1   8  -3  219.05   10.65
  -1   8  -3  208.01   10.02
   1   8  -3  207.13   10.31
   1   8  -3  195.76    9.65
  -1   8  -3  206.37   10.48
  -1   8  -3  199.85    9.46
   1   8  -3  196.07    9.21
  -1   8  -3  219.06   10.50
   1   8  -3  214.37   10.09
  -1   8  -3  220.93   10.74
   1   8  -3  202.16    9.66
  -1   8  -3  209.97   10.85
   1   8  -3  203.86   10.70
  -1   8   3  198.68   20.41
  -1  -8  -3  202.88   18.82
   1   8  -3  209.49   10.30
  -1   8  -3  207.19    9.91
  -1   8  -3  200.41   20.77
   1  -8  -3  217.30   18.96
  -1   8   3  211.57   10.79
   1   8   3  197.45   10.26
  -1   8  -4   22.18    3.33
   1   8  -4   18.45    2.44
   1   8   4   25.86    3.97
   1   8  -4   23.07    3.71
   1   8  -4   18.48    3.06
  -1   8   4   19.91    3.35
   1   8   4   19.88    2.98
   1   8  -4   24.02    3.72
  -1   8  -4   23.37    4.09
   1   8   4   23.11    3.31
   1   8  -4   18.40    3.31
   1   8  -4   19.63    3.26
  -1   8  -4   20.63    3.38
   1   8  -4   21.91    3.43
   1   8  -4   21.38    3.46
  -1   8  -4   21.85    3.41
  -1   8  -4   23.89    4.01
  -1   8  -4   21.87    3.55
  -1   8  -4   21.04    3.70
   1   8   4   20.29    3.43
   1   8  -4   21.80    3.44
  -1  -8  -4   27.44    6.93
  -1   8  -4   19.67    3.24
  -1   8   4   19.63    3.27
  -1   8  -4   16.89    6.02
   1  -8  -4   21.84    5.86
  -1   8   4   15.96    5.76
   1   8  -4   16.51    3.01
  -1   8  -4   20.37    3.45
  -1   8  -5  108.56    7.38
   1   8  -5  114.73    8.40
   1   8  -5  108.00    7.59
  -1   8   5  101.55    7.52
   1   8  -5  121.54    8.46
  -1   8  -5  112.92    8.63
  -1   8  -5  105.06    7.85
   1   8   5  117.00    8.40
  -1   8   5  114.47    7.80
  -1   8  -5  102.55    7.42
  -1   8  -5  108.24    7.77
   1   8  -5  117.54   15.59
   1   8   5  107.76    7.56
  -1   8  -5  109.76   15.14
  -1   8   5  104.76   14.45
   1  -8  -5  111.44   14.73
   1   8  -5  113.56    8.09
   1   8  -5  105.05    7.56
  -1   8  -5  110.84    7.80
  -1   8  -5  106.53    7.40
   1   8  -5  110.81    7.53
  -1   8  -5  111.06    7.75
   1   8   5  104.23    7.01
   1   8  -5  116.54    7.63
   1   8  -5  105.62    7.72
   1   8  -5  102.36    7.53
   1   8  -6  197.62   10.28
  -1   8  -6  195.10   11.57
   1   8  -6  206.85   11.57
  -1   8   6  180.64   10.12
   1   8   6  213.76   11.21
  -1   8  -6  202.95   11.23
   1   8  -6  207.15   11.40
  -1   8  -6  205.54   10.18
  -1   8  -6  199.76   10.87
   1   8   6  197.19   10.03
  -1   8   6  199.83   10.09
   1   8  -6  184.68    9.88
   1  -8  -6  215.54   21.21
  -1   8  -6  186.26   19.62
   1   8  -6  189.55   20.34
   1   8  -6  207.39   11.15
  -1   8  -6  188.57    9.96
   1   8   6  198.89    9.93
  -1   8  -6  199.34   10.54
   1   8  -6  193.78   10.08
  -1   8   6  207.88   10.31
   1   8  -6  184.95   10.41
   1   8  -6  199.09   10.48
  -1   8  -6  207.69   10.98
   1   8  -6  190.40   10.57
  -1   8  -6  190.33    9.19
   1   8  -7   32.18    4.74
   1   8  -7   39.04    5.12
  -1   8  -7   30.57    4.63
  -1   8  -7   34.46    5.07
  -1   8  -7   32.95    4.13
   1   8  -7   29.09    3.96
   1   8   7   33.84    4.54
  -1  -8  -7   33.90    7.64
  -1   8  -7   36.26    4.93
   1   8  -7   31.38    4.58
  -1   8  -7   34.98    4.27
   1   8  -7   36.16    9.25
   1  -8  -7   25.11    7.50
  -1   8  -7   22.43    7.13
  -1   8  -7   34.72    4.75
   1   8   7   29.94    4.05
   1   8  -7   33.54    4.23
   1  -8  -7   31.61    3.74
  -1   8   7   37.18    4.54
   1   8  -7   29.41    4.18
   1   8  -7   30.61    4.25
  -1   8  -7   37.24    4.67
  -1   8  -7   31.20    3.87
   1   8  -8  281.28   12.08
   1   8   8  271.56   12.81
   1   8  -8  280.67   13.74
  -1   8  -8  278.66   11.65
  -1  -8  -8  251.47    9.98
  -1   8  -8  239.79   12.23
   1   8  -8  276.15   13.58
  -1   8  -8  265.50   13.85
   1   8  -8  268.92   13.20
  -1   8  -8  247.92   13.12
  -1   8  -8  238.16   23.48
   1   8  -8  272.30   25.84
   1   8   8  270.23   12.17
   1   8  -8  270.27   12.31
   1  -8  -8  257.53   10.41
  -1   8  -8  264.14   12.96
   1   8  -8  287.42   12.80
   1   8  -8  272.92   12.65
  -1   8   8  287.12   12.43
  -1   8  -8  275.77   12.40
  -1   8  -8  259.31   11.33
  -1  -8  -9   15.52    2.94
  -1   8  -9   13.68    2.58
   1   8  -9   16.20    3.35
   1   8  -9   15.33    3.35
   1   8  -9   12.52    2.63
  -1   8  -9   18.66    3.58
  -1   8  -9   17.14    3.53
   1   8   9   16.46    3.20
  -1   8  -9   13.83    3.32
   1   8  -9   16.69    3.53
  -1   8   9   15.78    2.97
   1   8  -9   17.40    3.43
  -1  -8  -9   14.62    2.40
   1   8  -9   13.96    3.03
   1  -8  -9   16.80    3.17
  -1   8  -9   16.17    3.16
  -1   8  -9   14.14    3.06
   1   8   9   17.19    3.29
  -1   8  -9   15.72    3.04
   1   8 -10   62.77    5.69
   1   8  10   67.89    6.13
   1  -8 -10   64.24    5.32
   1   8 -10   71.08    6.68
  -1   8 -10   53.76    5.70
  -1  -8 -10   63.46    4.95
  -1   8 -10   64.38    6.71
   1   8 -10   66.56    6.54
  -1   8 -10   56.56    6.51
   1   8 -10   68.56    6.72
   1   8 -10   72.04    6.39
  -1  -8 -10   62.87    5.12
   1   8 -10   66.38    5.89
  -1   8  10   66.54    6.21
   1  -8 -10   62.65    5.18
  -1   8 -10   60.77    6.36
   1   8  10   61.81    6.23
   1   8 -10   64.73    5.86
  -1   8 -10   67.29    6.25
   1   8  11   61.59    5.46
   1   8 -11   62.93    6.23
   1   8 -11   50.74    5.23
  -1   8 -11   57.84    6.20
  -1  -8 -11   58.47    4.76
   1  -8 -11   59.99    5.14
   1   8 -11   57.40    6.00
  -1   8 -11   51.92    5.36
  -1   8 -11   59.98    6.31
   1   8 -11   61.40    6.34
  -1   8 -11   59.21    6.11
   1   8 -11   65.66    5.36
   1  -8 -11   56.31    4.87
   1   8 -11   63.94    5.84
  -1   8  11   58.11    5.94
   1   8 -11   60.95    5.63
  -1   8 -11   61.74    5.72
   1   8  12   21.94    3.12
  -1  -8 -12   24.31    2.82
  -1   8 -12   19.63    3.08
  -1   8 -12   22.90    3.69
   1  -8 -12   23.68    3.14
   1   8 -12   25.62    3.85
   1   8 -12   24.41    3.65
   1   8 -12   23.28    3.83
  -1   8 -12   24.86    3.82
   1   8 -12   31.94    3.53
   1  -8 -12   25.37    3.33
   1   8 -12   22.34    3.21
  -1   8 -12   27.43    4.19
  -1   8 -12   28.39    3.93
   1   8 -12   22.98    3.32
   1   8 -13   17.57    3.28
  -1   8 -13   19.01    3.23
  -1   8  13   14.04    2.61
   1  -8 -13   17.10    2.59
   1   8 -13   18.77    3.14
  -1  -8 -13   18.19    2.58
   1   8 -13   18.36    3.22
  -1   8 -13   17.14    3.04
   1   8 -13   18.98    3.37
   1   8 -13   16.36    2.78
  -1   8 -13   15.93    2.96
   1  -8 -13   17.19    2.53
  -1   8 -13   22.03    3.33
   1  -8 -13   16.08    2.35
   1   8 -13   16.78    2.61
   1   8  13   15.73    2.73
  -1   8 -14    1.09    1.06
  -1  -8 -14    3.42    1.32
   1  -8 -14    1.21    1.13
   1   8 -14    1.91    1.07
   1   8 -14   -0.21    1.03
  -1   8  14    0.39    0.99
   1   8 -14    0.47    0.94
  -1   8 -14    1.73    1.13
   1   8 -14   -0.87    0.92
  -1   8 -14    2.14    0.88
   1  -8 -14    0.78    1.05
   1   8 -14    2.39    1.40
  -1   8 -14    1.94    1.56
  -1  -8 -14    3.26    1.38
   1   8  14    1.41    0.94
  -1   8 -15   28.42    3.20
   1   8 -15   32.29    3.03
   1   8 -15   26.55    3.11
   1  -8 -15   38.72    3.32
   1   8  15   37.13    4.93
  -1   8 -15   34.09    3.65
   1   8 -15   31.31    3.38
   1   8 -15   34.43    3.89
  -1   8 -15   33.26    3.67
  -1   8 -15   40.19    3.72
   1  -8 -15   37.31    3.03
  -1   8  15   33.64    3.16
   1   8 -15   37.80    3.45
  -1  -8 -15   32.69    2.96
   1   8  15   39.00    3.11
  -1   8 -16    9.59    1.59
  -1  -8 -16   12.95    1.75
   1  -8 -16   12.43    1.72
   1   8  16   10.82    2.40
   1   8 -16   10.22    1.72
  -1   8 -16   10.72    1.78
  -1   8 -16   11.69    2.01
   1   8 -16   10.96    1.98
  -1   8 -16   15.49    2.18
  -1   8 -16   10.71    1.81
   1   8 -16   10.51    1.66
   1  -8 -16    8.71    1.25
   1   8  17   19.24    2.70
  -1   8  17   18.16    2.59
  -1   8 -17   18.03    2.08
   1   8 -17   15.05    1.67
  -1   8 -17   14.37    1.64
   1   8 -17   14.74    1.85
  -1  -8 -17   19.85    1.79
  -1   8 -17   19.88    2.04
   1  -8 -17   21.12    1.88
   1  -8 -18   12.61    1.17
  -1   8 -18   11.77    1.26
   1   8 -18   10.50    1.16
  -1   9   0   -0.55    1.58
   1   9   0   -0.08    1.16
  -1   9   0   -0.59    0.87
  -1   9   0    1.89    1.56
   1   9   0   -0.08    1.13
   1   9   0    0.70    1.09
   1   9   0    0.96    1.20
   1   9   0   -1.55    1.81
   1   9   0   -1.99    1.81
  -1   9   0   -0.69    1.52
  -1   9   0    3.61    3.50
   1   9  -1  459.55   15.92
  -1   9  -1  462.04   15.04
  -1   9  -1  464.99   15.67
   1   9  -1  452.05   16.01
  -1   9   1  464.24   15.77
   1   9  -1  446.44   15.40
  -1   9  -1  468.54   16.33
   1   9   1  467.00   15.48
   1   9   1  453.82   15.81
   1   9   1  440.43   15.68
  -1   9   1  476.17   16.83
   1   9  -1  455.19   14.23
   1   9  -1  425.50   14.01
   1   9  -1  472.25   15.54
   1   9  -1  429.70   14.32
  -1   9  -1  492.60   15.59
   1   9  -1  429.73   13.70
  -1   9   1  463.36   17.20
  -1   9  -1  440.33   16.77
  -1   9  -1  461.36   14.70
  -1   9  -1  422.78   32.07
  -1   9   1  409.43   31.54
   1   9   1  448.10   16.79
   1   9  -1  439.14   16.72
   1   9   2   16.10    3.04
  -1   9   2   17.33    3.13
   1   9   2   14.52    2.96
  -1   9  -2   19.01    2.93
   1   9  -2   19.87    3.24
  -1   9  -2   17.31    3.17
   1   9  -2   16.03    3.06
  -1   9   2   17.13    3.28
   1   9   2   14.98    2.92
  -1   9  -2   14.20    3.03
   1   9  -2   15.45    2.98
   1   9  -2   13.91    2.71
  -1   9  -2   16.23    2.78
   1   9  -2   14.12    2.66
  -1   9  -2   14.72    2.88
   1   9  -2   13.28    2.73
  -1   9  -2   13.68    6.72
  -1   9   2   17.58    3.38
  -1   9  -2   16.25    3.29
   1   9  -2   17.21    3.31
   1   9   2   14.48    2.91
  -1   9  -2   15.96    2.79
  -1   9   2   17.28    6.58
   1  -9  -2   16.05    5.18
   1   9  -2   14.61    3.24
  -1   9   3  413.10   15.78
  -1   9   3  401.22   15.47
  -1   9  -3  417.03   15.23
  -1   9  -3  430.60   16.04
   1   9  -3  423.93   16.00
   1   9  -3  411.81   15.36
   1   9   3  414.30   14.82
   1   9   3  435.37   16.08
   1   9  -3  421.32   15.15
  -1   9  -3  421.52   15.02
   1   9   3  391.43   13.58
   1   9  -3  399.07   14.26
   1   9  -3  415.90   14.37
   1   9  -3  422.35   14.39
   1   9  -3  406.10   16.05
  -1   9   3  395.00   30.62
  -1   9  -3  393.12   14.30
  -1   9  -3  399.50   31.12
   1   9   3  419.05   15.88
   1   9  -3  432.40   15.71
   1  -9  -3  374.35   27.29
  -1   9   3  425.24   16.15
  -1   9  -3  419.38   16.16
   1   9  -4   22.82    3.67
  -1   9   4   21.87    3.75
  -1   9  -4   25.10    4.20
   1   9   4   22.51    3.57
   1   9  -4   26.53    4.12
  -1   9  -4   22.92    3.52
  -1   9   4   22.74    3.63
   1   9  -4   23.61    4.01
   1   9   4   22.99    3.23
   1   9  -4   23.09    3.10
  -1   9  -4   22.51    3.58
   1   9  -4   24.37    3.98
   1   9  -4   21.41    3.44
   1   9   4   21.49    3.20
   1   9  -4   19.64    3.16
   1   9  -4   22.50    3.61
   1  -9  -4   25.54    7.41
   1   9  -4   23.04    3.69
  -1   9  -4   18.97    3.25
  -1   9   4   22.94    3.87
   1   9   4   21.26    3.63
   1   9  -4   19.39    3.60
  -1  -9  -4   22.11    6.03
  -1   9  -4   22.25    3.67
   1   9  -5   96.90    7.86
   1   9   5   89.05    6.51
   1   9   5   91.85    7.60
   1   9  -5   90.80    7.63
  -1   9  -5   89.27    6.99
  -1   9   5   84.00    7.62
   1   9  -5   85.47    7.00
  -1   9  -5   88.08    7.83
  -1   9   5   88.28    7.11
   1   9  -5   85.06    6.96
   1   9   5   84.39    6.55
   1   9  -5   85.16    6.67
   1   9  -5   87.88    7.16
  -1   9   5   89.57    6.78
   1   9  -5   87.87    7.08
  -1   9  -5   92.00    7.25
   1   9  -5   75.10    6.95
  -1   9   5   90.91    7.16
  -1   9  -5   85.11    7.00
   1   9  -5   93.55    7.52
  -1   9  -5   81.95    6.88
   1   9   6  121.49    8.79
   1   9  -6  121.33    8.32
  -1   9  -6  114.30    9.08
  -1   9   6  117.42    8.10
   1   9  -6  120.85    9.02
  -1   9  -6  122.46    8.24
   1   9  -6  119.68    9.02
   1   9   6  110.38    7.55
  -1   9   6  113.22    7.74
   1   9  -6  119.19    8.21
   1   9  -6  117.75    8.28
   1   9  -6   96.50    8.03
  -1   9  -6  116.42    8.32
   1   9  -6  112.16    7.89
   1   9  -6  121.57    8.74
  -1   9  -6  117.23    8.00
  -1   9  -6  119.75    8.53
  -1   9   6  118.55    7.97
  -1   9  -7   75.02    6.44
   1   9  -7   78.33    6.84
   1   9  -7   88.46    7.84
  -1   9  -7   77.62    7.64
   1   9   7   86.04    7.30
   1   9  -7   78.89    7.47
   1   9  -7   88.08    6.99
   1   9  -7   80.43    6.80
  -1   9   7   79.34    6.50
   1   9   7   81.88    6.67
  -1   9  -7   79.18    7.00
   1   9  -7   83.82    7.02
   1   9  -7   75.36    6.94
  -1   9   7   84.12    6.48
   1   9  -7   85.13    7.42
  -1   9  -7   73.48    6.15
  -1   9  -7   75.87    6.97
   1   9   8   -0.75    1.40
  -1   9  -8    2.74    2.13
   1   9  -8   -0.47    0.92
   1   9  -8   -0.67    1.26
  -1   9  -8    0.38    0.81
   1   9  -8    0.80    1.23
  -1   9  -8   -0.34    1.56
   1   9  -8   -0.17    2.43
   1   9  -8    1.04    0.96
   1   9   8    0.56    1.43
  -1   9   8   -0.85    1.13
   1   9  -8   -2.38    1.83
   1   9  -8    0.99    1.39
  -1   9  -8   -0.27    1.58
   1   9  -9   29.27    4.03
  -1  -9  -9   31.90    3.60
   1   9   9   34.13    4.34
  -1   9  -9   32.40    4.67
   1   9  -9   30.77    4.47
   1   9  -9   34.82    4.88
  -1   9   9   31.30    4.45
   1  -9  -9   28.19    3.50
  -1   9  -9   32.68    4.06
   1   9  -9   33.51    4.50
   1   9  -9   27.86    4.27
   1  -9  -9   28.72    3.41
  -1   9  -9   31.47    4.45
   1   9  -9   32.24    4.10
   1   9   9   27.78    4.20
  -1   9   9   28.31    3.93
   1   9  -9   31.67    4.41
  -1   9  -9   27.95    4.22
   1   9  10    9.25    2.36
  -1   9 -10    8.48    2.51
   1   9 -10    6.33    2.02
   1  -9 -10    8.27    2.09
  -1  -9 -10    7.81    1.96
   1   9 -10    5.67    2.29
   1   9 -10   11.49    2.67
  -1   9  10   10.20    2.54
  -1   9 -10    9.48    2.45
  -1   9  10    8.22    2.40
   1  -9 -10    6.38    1.18
   1   9 -10   10.92    2.47
   1   9 -10    5.35    1.90
   1   9 -10    7.11    2.17
  -1   9 -10    8.74    2.50
   1   9 -10    6.25    2.00
   1   9 -11  225.02   11.12
   1   9  11  216.18    9.83
  -1  -9 -11  197.10    7.96
  -1   9 -11  210.59   10.91
   1   9 -11  217.30   10.88
   1   9 -11  200.23    9.44
  -1   9  11  210.48   10.43
   1  -9 -11  204.79    8.99
   1   9 -11  223.45   11.20
  -1   9 -11  212.35   10.98
   1  -9 -11  196.69    8.22
  -1   9 -11  221.26   10.91
   1   9 -11  229.49   10.52
   1   9 -11  240.45    9.87
   1   9 -11  207.28   10.73
   1   9  12   54.53    4.51
   1   9 -12   54.08    5.22
  -1   9  12   55.65    4.94
   1   9 -12   63.29    5.54
   1  -9 -12   55.64    4.27
  -1   9 -12   50.96    5.02
  -1  -9 -12   51.48    3.80
   1   9 -12   54.19    5.28
  -1   9 -12   56.22    5.30
   1   9 -12   75.46    5.16
  -1   9 -12   57.51    5.35
  -1   9 -12   65.38    4.88
   1   9 -12   58.72    5.39
   1  -9 -12   55.51    4.39
   1   9  12   54.87    4.99
  -1   9 -12   45.68    4.22
  -1   9 -13   14.86    2.59
  -1  -9 -13   12.13    1.67
   1  -9 -13   14.29    2.07
  -1   9  13    9.22    1.78
   1   9 -13   13.90    2.41
   1   9  13   12.38    1.86
   1   9 -13   10.11    2.29
   1   9 -13   11.35    2.30
  -1   9 -13   15.94    2.76
  -1   9 -13   12.68    2.48
   1   9 -13   14.59    2.57
  -1   9 -13   11.49    2.11
   1   9  13   15.33    2.50
   1   9 -14   14.62    2.13
  -1   9 -14   12.34    2.11
  -1  -9 -14   14.98    2.00
   1  -9 -14   16.19    2.13
  -1   9  14   10.66    1.73
   1   9  14   16.14    3.06
   1   9 -14   12.91    2.15
  -1   9 -14   14.70    2.42
   1   9 -14   13.36    2.34
  -1   9 -14   13.55    2.21
   1   9  14   17.04    2.20
  -1   9  14   12.40    1.99
  -1   9 -14   14.75    2.20
   1  -9 -15  105.06    4.46
   1   9  15  111.56    7.19
  -1   9 -15   96.39    4.99
   1   9 -15   99.33    4.52
   1   9 -15  100.04    5.19
  -1   9 -15  100.34    5.37
  -1   9 -15  104.04    5.38
   1   9 -15  103.09    5.53
  -1   9  15  101.56    4.54
   1   9 -15   82.67    4.32
   1   9  15  114.38    4.54
  -1   9 -15   96.63    4.83
  -1  -9 -15   96.11    4.05
  -1   9  16   39.39    3.76
   1   9  16   39.03    3.54
  -1   9 -16   35.62    2.71
   1   9 -16   33.13    2.75
  -1   9 -16   27.67    2.28
   1  -9 -16   35.49    2.25
  -1   9 -16   33.37    2.40
  -1  -9 -16   34.66    2.07
   1   9 -16   31.02    2.25
  -1  10   0   -0.45    0.84
   1  10   0    1.24    1.62
   1  10   0    0.92    1.05
   1  10   0    0.37    0.81
  -1  10   0   -0.15    0.93
   1  10   0   -0.19    0.80
  -1  10   0   -1.49    1.64
  -1  10   0   -0.39    1.11
  -1  10  -1   66.01    5.82
  -1  10   1   66.52    5.86
   1  10  -1   59.28    5.90
   1  10   1   62.15    5.93
  -1  10  -1   64.87    6.07
   1  10   1   59.54    5.83
  -1  10  -1   62.24    5.37
   1  10  -1   61.48    5.97
  -1  10   1   66.24    6.19
   1  10   1   63.42    5.68
   1  10   1   61.38    6.37
   1  10  -1   61.06    6.39
  -1  10   1   64.71    6.54
  -1  10  -1   66.28    6.66
   1  10   1   59.38    5.31
   1  10   1   64.84    5.56
   1  10  -1   53.67    4.88
   1  10   1   55.53    4.94
   1  10  -2  249.37    9.95
   1  10   2  276.08   12.46
  -1  10  -2  277.38   12.54
   1  10  -2  281.77   12.95
   1  10   2  287.65   11.86
  -1  10   2  296.17   12.75
   1  10   2  269.28   12.51
   1  10  -2  278.83   12.90
  -1  10  -2  299.71   12.85
  -1  10   2  273.82   12.90
   1  10  -2  254.98   11.07
   1  10   2  269.37   11.34
   1  10  -2  271.19   11.08
   1  10   2  315.29   11.75
   1  10  -2  271.53   13.42
   1  10   2  280.28   13.44
  -1  10   2  300.09   13.99
  -1  10  -2  288.86   13.75
  -1  10   3    1.10    1.06
  -1  10   3    1.45    1.34
   1  10   3    0.87    1.01
  -1  10  -3    1.69    1.32
   1  10  -3    2.07    1.29
  -1  10  -3    2.68    1.45
   1  10  -3    0.86    1.12
   1  10  -3    0.66    0.95
   1  10   3   -0.67    1.07
   1  10  -3    1.33    1.09
   1  10   3    0.00    0.85
  -1  10  -3    2.14    0.97
   1  10  -3    0.32    1.39
  -1  10   3    1.32    1.29
  -1  10  -3    1.70    1.54
  -1  10  -3    0.89    1.08
   1  10  -4  242.11    9.41
  -1  10   4  253.71   12.60
  -1  10   4  263.66   12.25
  -1  10  -4  272.18   13.15
   1  10   4  276.52   12.95
   1  10  -4  252.49   12.20
   1  10  -4  275.58   13.17
  -1  10  -4  270.92   12.17
   1  10   4  281.39   11.96
   1  10   4  250.90   11.10
   1  10  -4  257.97   11.30
  -1  10  -4  274.49   12.05
  -1  10   4  260.46   11.53
   1  10  -4  261.05   11.53
   1  10  -4  277.48   12.84
  -1  10  -4  262.91   11.83
  -1  10   4  288.04   13.16
  -1  10  -4  268.25   12.69
   1  10  -5    0.68    0.91
  -1  10   5    0.55    1.15
   1  10   5   -0.82    0.99
   1  10   5    0.76    1.32
  -1  10  -5   -0.56    1.81
  -1  10  -5    0.51    0.93
   1  10  -5    0.05    1.40
  -1  10   5    0.43    0.85
  -1  10  -5    1.64    1.06
   1  10  -5    1.20    0.82
  -1  10   5    1.34    1.00
   1  10  -5   -2.31    2.14
   1  10   5    0.69    0.81
  -1  10  -5   -0.20    0.74
   1  10  -5    0.86    1.17
  -1  10  -5    1.35    1.23
  -1  10   5    1.64    1.35
  -1  10   6   29.33    3.81
   1  10   6   29.79    4.26
   1  10  -6   32.27    4.58
   1  10  -6   26.38    3.96
  -1  10   6   26.26    4.26
  -1  10  -6   31.64    4.74
  -1  10  -6   30.40    4.05
  -1  10   6   26.39    3.68
   1  10  -6   28.21    4.09
   1  10   6   25.63    3.86
  -1  10  -6   30.64    4.09
   1  10  -6   32.63    5.00
  -1  10  -6   31.70    4.19
  -1  10   6   30.58    3.94
  -1  10  -6   27.41    4.03
   1  10  -6   30.85    4.40
   1  10   7   54.13    5.54
  -1  10  -7   51.08    5.83
  -1  10   7   53.90    5.80
   1  10  -7   54.72    5.54
  -1  10  -7   58.59    5.46
   1  10  -7   52.03    5.69
  -1  10   7   47.06    4.61
  -1  10   7   48.97    4.96
   1  10   7   43.01    4.81
   1  10  -7   56.11    5.44
  -1  10  -7   53.79    5.51
   1  10  -7   48.13    5.29
   1  10  -7   57.39    6.35
   1  10  -7   55.79    5.85
  -1  10  -7   47.77    5.16
   1 -10  -8    3.99    1.53
   1  10  -8    4.37    1.81
   1  10  -8    5.40    2.18
  -1  10  -8    7.92    2.10
  -1  10  -8    4.45    1.94
  -1  10   8    3.21    1.28
   1  10   8    4.10    1.80
   1  10  -8    2.92    1.35
  -1  10  -8    4.78    1.93
  -1  10  -8    5.26    1.92
   1  10   8    2.70    1.43
   1  10  -8    2.03    1.14
  -1  10   8    1.92    0.98
   1  10  -8    3.57    1.75
   1 -10  -9   40.92    3.82
   1  10   9   44.51    4.76
  -1  10  -9   42.15    4.29
   1  10  -9   43.60    4.83
   1  10  -9   40.95    4.83
  -1  10   9   41.93    4.77
  -1  10  -9   40.57    5.02
   1  10  -9   42.78    4.95
  -1  10  -9   36.20    4.59
   1  10   9   34.89    4.32
  -1  10  -9   45.11    4.90
  -1  10   9   39.67    4.62
   1  10  -9   44.06    4.87
   1  10  -9   46.14    4.54
  -1  10  -9   31.33    3.30
   1  10 -10   21.26    3.32
  -1  10  10   22.47    3.43
  -1  10 -10   23.49    2.94
   1  10  10   20.15    3.05
   1 -10 -10   21.53    2.68
  -1  10 -10   19.29    3.26
   1  10 -10   20.27    3.04
   1  10 -10   18.86    3.20
  -1  10 -10   23.29    3.60
  -1  10  10   19.83    3.20
   1  10 -10   25.03    3.24
   1  10 -10   17.67    2.98
  -1  10 -10   21.73    3.41
   1  10  10   19.26    2.97
  -1  10 -10   15.87    2.19
   1 -10 -11    1.22    0.87
   1  10  11    1.57    0.93
  -1  10  11    0.40    0.72
   1  10 -11    1.53    1.10
  -1  10 -11    2.27    1.34
   1  10 -11    0.77    0.97
  -1  10 -11    1.19    1.07
   1  10 -11    2.74    1.32
  -1  10 -11    1.82    1.24
   1  10 -11    3.27    1.19
  -1  10 -11    1.53    1.03
   1  10 -11    0.69    0.63
  -1  10 -11   -0.33    0.82
   1  10  11    3.27    1.28
  -1  10  12    7.72    1.57
   1  10 -12    8.76    1.89
   1 -10 -12    7.34    1.31
  -1  10 -12    7.21    1.75
   1  10  12    8.69    2.38
   1  10 -12    8.60    2.18
  -1  10 -12    6.98    1.60
   1  10 -12    8.24    1.94
   1  10 -12    8.13    1.46
  -1  10 -12    9.05    1.96
  -1  10 -12    8.76    1.47
   1  10 -12    5.62    1.06
  -1  10 -12    5.26    1.15
   1  10  12    8.64    1.71
  -1  10  13    7.34    1.35
   1 -10 -13    7.29    1.43
  -1  10 -13    6.91    1.52
   1  10 -13    6.10    1.42
   1  10  13    9.67    2.21
  -1  10 -13    7.69    1.67
   1  10 -13    7.49    1.59
  -1  10 -13    5.51    1.50
   1  10 -13    7.21    1.58
  -1  10 -13    4.71    0.91
  -1  10  13    8.66    1.66
   1  10  13    9.32    1.67
   1  10 -13    2.62    0.78
   1 -10 -14    1.24    0.57
   1  10 -14    0.55    0.47
  -1  10 -14    1.01    0.73
  -1  10  14    3.00    1.26
  -1  10 -14    1.82    0.81
   1  10  14    1.07    0.84
  -1  10 -14    2.14    0.94
   1  10 -14    0.95    0.69
   1  10  14    1.71    0.72
  -1  10 -14    0.66    0.45
  -1  10  14    0.84    0.49
   1  10 -14    0.69    0.50
   1  10 -15    0.76    0.45
   1  10  15    0.23    0.48
  -1  10  15    0.78    0.63
  -1  10 -15    0.96    0.51
  -1  11   0    0.17    1.23
   1  11   0    1.23    1.45
   1  11   0    0.70    1.11
  -1  11   0    1.23    1.33
   1  11   0    0.02    1.18
  -1  11   0    0.48    0.97
  -1  11   0   -0.13    1.00
   1  11   0   -0.61    1.24
   1  11   0   -0.54    0.74
  -1  11   1   88.85    6.91
   1  11  -1   83.18    5.48
  -1  11   1   88.39    6.34
  -1  11  -1   89.18    6.29
   1  11   1   93.17    7.04
   1  11  -1   96.57    7.33
   1  11  -1   93.87    6.84
  -1  11  -1   91.02    6.85
  -1  11   1   88.36    7.34
  -1  11  -1   87.14    7.25
   1  11  -1   94.76    6.75
   1  11   1   84.06    6.02
   1  11   1   93.38    6.26
   1  11  -1   82.25    5.85
   1  11   1   77.27    5.17
  -1  11  -2  103.34    5.64
   1  11  -2  107.43    6.14
  -1  11   2  114.40    7.38
   1  11   2  114.97    7.66
   1  11  -2  123.49    8.08
  -1  11  -2  119.75    7.86
  -1  11  -2  116.30    7.48
  -1  11   2  123.97    8.18
   1  11  -2  124.86    8.25
  -1  11   2  127.37    8.68
  -1  11  -2  120.78    8.53
   1  11   2  132.18    7.14
  -1  11   2  116.63    7.34
  -1  11   2  133.92    7.14
   1  11  -2  123.31    7.88
   1  11   2  110.55    6.91
   1  11   2  105.60    6.36
  -1  11  -3   93.95    6.88
  -1  11   3   88.76    6.66
   1  11   3   97.08    6.81
  -1  11   3   94.52    6.97
   1  11  -3   96.01    7.17
   1  11  -3   92.18    7.09
  -1  11  -3   89.91    6.70
   1  11  -3   81.33    5.17
  -1  11   3   98.89    7.52
  -1  11  -3   93.60    7.25
   1  11   3   85.95    6.19
   1  11  -3   98.84    7.11
  -1  11   3   89.42    6.38
   1  11   3   83.63    5.93
   1  11  -4    0.31    0.83
  -1  11   4    1.65    1.24
  -1  11  -4    1.63    1.00
   1  11  -4    1.12    1.11
   1  11  -4    1.20    0.69
  -1  11   4    1.20    0.76
   1  11   4    1.38    0.78
  -1  11  -4    0.87    0.98
   1  11   4    1.19    1.32
  -1  11   4    1.76    1.31
  -1  11  -4    1.80    1.30
  -1  11   4    1.68    1.02
   1  11   4    1.77    0.89
   1  11  -4    2.65    1.40
   1  11   4    3.13    1.47
  -1  11  -5   92.79    6.60
   1  11  -5   96.27    7.28
  -1  11   5   91.10    6.42
   1  11   5   90.79    6.89
   1  11   5   94.37    6.13
  -1  11  -5   89.53    6.93
  -1  11   5   92.53    7.08
   1  11  -5   95.26    7.06
   1  11  -5   99.61    7.08
   1  11  -5   87.11    6.09
   1  11   5   77.63    5.92
  -1  11   5   92.14    6.36
   1  11   5   83.32    6.09
   1  11  -6   15.85    2.98
  -1  11  -6   15.65    2.99
  -1  11   6   13.41    2.30
  -1  11   6   12.58    2.60
   1  11  -6   12.66    2.42
  -1  11  -6   12.43    2.28
   1  11   6   15.09    2.79
  -1  11  -6   13.36    2.51
   1  11  -6   12.40    2.26
  -1  11   6   12.95    2.47
   1  11  -6   13.80    2.72
   1  11   6   11.70    2.26
   1  11   6   13.34    2.46
  -1  11  -7  132.48    7.45
   1  11   7  139.19    8.24
   1  11   7  129.63    8.16
  -1  11   7  129.03    7.97
  -1  11  -7  121.68    7.87
   1  11  -7  133.43    8.46
   1 -11  -7  120.09    5.88
   1  11  -7  132.14    7.90
  -1  11  -7  123.23    7.57
  -1  11   7  122.41    7.30
   1  11  -7  137.23    7.72
   1  11   7  104.40    6.96
   1  11  -7  123.26    7.41
   1  11   7  126.79    7.53
   1  11  -8    1.90    1.05
  -1  11  -8    1.21    0.64
  -1  11  -8    1.46    1.23
   1  11  -8    3.06    1.42
   1  11   8    0.21    0.88
   1 -11  -8    1.18    0.92
  -1  11   8    1.51    0.86
  -1  11  -8    1.43    1.04
   1  11   8    1.08    1.27
   1  11  -8    1.17    0.73
  -1  11  -8    2.30    1.47
  -1  11   8    1.48    1.13
   1  11  -8    1.22    1.12
   1  11   8    0.58    1.09
   1 -11  -9   42.45    3.24
  -1  11  -9   45.95    4.01
  -1  11  -9   41.62    4.33
  -1  11   9   43.98    4.21
   1  11   9   40.16    4.49
   1  11  -9   43.60    4.28
   1  11  -9   44.93    4.46
  -1  11  -9   41.71    4.23
  -1  11   9   38.93    4.06
  -1  11  -9   40.85    4.10
  -1  11  -9   44.48    3.92
   1  11  -9   50.79    4.30
   1  11  -9   43.03    4.21
   1  11   9   46.55    4.12
   1  11 -10   14.64    2.35
   1 -11 -10   15.99    1.82
  -1  11  10   14.88    2.36
  -1  11 -10   16.13    2.40
   1  11  10   12.89    2.56
  -1  11 -10   16.03    2.47
   1  11 -10   17.99    2.22
   1  11 -10   14.19    2.30
  -1  11 -10   17.87    2.30
   1  11  10   18.25    2.33
  -1  11  10   18.13    2.53
   1  11  11   54.20    4.64
   1  11 -11   56.48    4.19
  -1  11 -11   54.31    4.09
  -1  11  11   55.62    3.89
   1 -11 -11   52.88    2.92
  -1  11 -11   58.52    4.23
   1  11 -11   67.10    3.94
  -1  11 -11   69.29    3.99
   1  11 -11   57.84    4.08
  -1  11  11   56.77    4.06
   1  11  11   60.49    3.97
   1  11  12   29.42    2.04
  -1  11 -12   30.55    2.71
   1  11  12   25.42    2.85
   1  11 -12   32.64    2.78
  -1  11  12   29.51    3.37
   1 -11 -12   29.85    2.02
  -1  11 -12   38.19    2.37
   1  11 -12   30.23    2.64
  -1  11  12   31.80    2.67
   1  11  12   33.60    2.59
   1  11  13    5.18    0.93
  -1  11  13    4.68    1.15
  -1  11 -13    5.08    1.01
  -1  11  13    7.61    1.07
   1  11  13    8.19    1.10
  -1  12   0    0.66    0.69
   1  12   0    0.70    0.86
  -1  12   0   -0.70    1.16
   1  12   0    0.77    0.76
   1  12   0   -1.46    0.91
  -1  12   0    0.29    0.72
   1  12   0   -0.78    0.89
  -1  12   0    0.01    0.91
  -1  12  -1    1.06    1.30
  -1  12   1    0.83    0.69
  -1  12  -1   -0.43    0.70
   1  12   1   -0.60    0.86
   1  12  -1    1.47    1.14
   1  12   1    1.88    1.34
  -1  12  -1    1.14    1.13
   1  12  -1    0.04    0.86
  -1  12   1   -0.54    0.96
   1  12  -1    1.34    1.35
  -1  12   1    0.19    0.75
   1  12   1   -0.85    0.78
  -1  12  -1    3.31    1.58
   1  12   1   -1.14    1.38
  -1  12  -1   -0.32    1.01
  -1  12  -2   42.97    3.88
   1  12   2   37.90    3.52
  -1  12  -2   46.88    4.33
   1  12  -2   36.68    3.04
   1  12   2   46.58    4.36
  -1  12   2   44.79    4.31
   1  12  -2   42.34    4.29
   1  12  -2   37.89    3.92
  -1  12  -2   38.22    3.67
  -1  12  -2   45.68    4.19
  -1  12   2   43.52    4.02
   1  12  -2   45.54    4.32
   1  12   2   37.70    3.57
   1  12   2   37.12    3.06
  -1  12   3    3.55    1.26
   1  12  -3    2.47    1.27
   1  12   3    2.14    1.14
   1  12  -3    1.74    0.75
   1  12   3    1.55    0.84
  -1  12  -3    2.52    1.28
  -1  12  -3    1.60    0.87
   1  12  -3    2.82    1.07
   1  12  -3    3.30    1.50
  -1  12  -3    3.74    1.52
   1  12   3    2.21    1.18
  -1  12   3    1.86    1.11
   1  12   3    1.28    0.81
  -1  12   3    1.18    0.65
  -1  12  -4   16.71    2.50
   1  12   4   16.07    2.43
  -1  12  -4   17.93    2.60
   1  12  -4   15.91    2.59
   1  12   4   19.84    2.55
  -1  12   4   16.99    2.48
   1  12  -4   16.30    2.73
  -1  12   4   17.12    2.45
  -1  12  -4   17.61    2.58
   1  12  -4   18.28    2.78
   1  12   4   14.65    2.32
  -1  12   4   14.97    2.22
   1  12   4   16.59    2.19
  -1  12   5    6.26    1.55
  -1  12   5    5.05    1.39
   1  12  -5    5.79    1.77
  -1  12  -5    6.67    1.78
   1  12  -5    5.77    1.67
  -1  12  -5    6.70    1.49
   1  12  -5    7.19    1.91
  -1  12   5    5.94    1.61
  -1  12  -5    6.71    1.66
   1  12   5    4.18    1.27
  -1  12   5    4.37    1.28
   1  12   5    5.13    1.37
  -1  12   6   34.30    3.64
  -1  12  -6   33.21    3.34
  -1  12   6   31.47    2.80
   1  12  -6   34.02    3.64
  -1  12  -6   30.23    3.45
   1  12  -6   30.31    3.46
   1  12  -6   36.13    3.52
  -1  12  -6   36.99    3.52
  -1  12   6   31.03    3.27
  -1  12   6   30.09    3.10
   1  12   6   30.00    2.95
   1  12  -7   -1.18    1.10
  -1  12  -7   -0.34    0.49
  -1  12   7   -0.80    0.97
  -1  12  -7    0.95    1.12
   1  12   7    1.56    1.10
   1  12  -7    1.63    1.03
   1  12  -7    0.69    1.07
  -1  12   7    0.33    0.60
  -1  12  -7   -0.26    0.93
  -1  12   7    0.35    0.72
   1  12   7    0.81    0.86
  -1  12  -8   14.72    2.23
   1  12  -8   15.63    2.34
   1  12  -8   14.48    2.23
   1  12   8   16.01    2.03
  -1  12  -8   15.66    2.11
  -1  12  -8   16.57    2.09
   1  12  -8   16.56    2.03
  -1  12   8   15.58    2.02
   1  12   8   16.51    2.11
  -1  12  -9   24.39    2.33
   1  12  -9   28.01    2.81
  -1  12  -9   25.42    2.58
   1  12   9   25.57    2.34
  -1  12  -9   30.51    2.59
   1  12  -9   28.58    2.50
   1  12   9   28.64    2.52
  -1  12   9   28.52    2.52
   1  12  10   45.92    2.57
  -1  12 -10   47.39    3.15
   1  12 -10   47.45    3.23
  -1  12 -10   56.79    2.97
  -1  12  10   46.40    2.94
   1  12  10   46.44    2.90
  -1  12 -11   12.64    1.39
   1  12  11   13.16    1.29
  -1  12  11   15.57    1.43
   1  13   0    0.49    0.70
  -1  13   0   -0.12    0.56
   1  13   0   -0.09    0.50
  -1  13   0   -0.44    0.64
  -1  13   0   -0.25    0.65
  -1  13   0   -1.24    0.66
  -1  13  -1   40.74    3.43
   1  13   1   35.61    2.58
   1  13  -1   34.11    2.26
  -1  13   1   35.13    2.36
   1  13   1   39.63    3.40
  -1  13   1   39.62    3.38
   1  13  -1   42.40    3.62
   1  13  -1   39.33    2.87
  -1  13  -1   33.87    2.61
  -1  13  -1   43.70    3.06
  -1  13   1   36.11    2.88
  -1  13  -2   51.10    3.74
  -1  13   2   47.24    2.86
   1  13   2   49.82    3.64
   1  13  -2   47.55    2.53
  -1  13   2   52.43    3.77
   1  13  -2   55.70    4.12
   1  13   2   44.98    3.02
   1  13  -2   53.56    3.63
  -1  13  -2   56.75    3.78
  -1  13  -2   37.54    2.61
  -1  13   2   46.82    3.33
   1  13  -3    3.83    1.13
  -1  13   3    4.05    0.91
  -1  13  -3    3.30    1.04
   1  13   3    1.55    0.67
  -1  13   3    2.16    0.63
   1  13   3    2.50    0.83
  -1  13   3    3.33    0.94
  -1  13  -3    3.66    0.99
   1  13  -3    1.87    0.67
  -1  13   4   12.71    1.72
  -1  13  -4   13.89    1.84
  -1  13   4   14.55    1.67
   1  13  -4   12.72    1.92
   1  13   4   13.34    1.76
  -1  13  -4   15.20    1.89
  -1  13   4   12.89    1.75
   1  13  -4   15.16    2.01
   1  13   5    8.01    1.30
  -1  13   5    8.50    1.51
   1  13  -5    9.20    1.62
  -1  13  -5    7.31    1.32
  -1  13  -5    9.48    1.55
   1  13  -5    8.48    1.40
  -1  13   5    7.64    1.38
   1  13   5    5.20    0.94
   1  13  -6   23.13    2.27
   1  13   6   20.25    1.85
  -1  13  -6   22.36    2.08
  -1  13   6   18.14    1.84
  -1  13  -6   21.49    2.04
   1  13  -6   18.44    1.94
   1  13   6   15.25    1.45
   1  13   7   26.68    1.90
  -1  13   7   26.82    1.96
  -1  13  -7   30.64    2.10
   2   0   0 1611.49   18.54
   2   0   1   -0.35    0.51
   2   0  -1   -0.11    0.49
   2   0   2 1311.01   22.97
   2   0   2 1323.45   20.33
   2   0  -2 1263.54   16.15
   2   0   3   16.05    2.68
   2   0  -3   11.88    3.31
  -2   0  -4 3360.83   39.20
   2   0  -4 3169.39   29.86
   2   0   5    0.52    1.15
  -2   0  -5   -0.12    1.02
   2   0  -5    1.54    0.81
   2   0   5    0.60    0.90
   2   0  -6   14.09    1.87
   2   0   6   14.23    1.95
   2   0   6   17.18    4.03
  -2   0  -6   17.49    3.35
  -2   0   6   15.84    3.86
  -2   0   7    0.14    2.17
   2   0   7    1.21    0.65
   2   0  -7    0.89    0.53
   2   0   7    0.02    1.88
  -2   0  -7    0.88    1.21
  -2   0  -8  670.13   23.52
   2   0   8  696.13   29.00
  -2   0   8  662.54   27.34
  -2   0   9    1.80    3.26
  -2   0  -9   -0.33    2.30
   2   0   9    2.70    2.06
   2   0  10    2.63    2.95
  -2   0 -10    2.88    1.73
  -2   0  10    7.09    3.01
   2   0  11    1.26    2.48
  -2   0  11   -2.33    2.25
  -2   0 -11   -1.49    2.04
   2   0  12  179.76   18.99
  -2   0 -12  202.25   16.51
  -2   0  12  181.50   19.10
   2   0  13    2.51    2.71
  -2   0  13    3.50    3.72
  -2   0 -13   -1.78    1.71
   2   0  13   -0.96    1.46
   2   0 -13    0.89    1.20
  -2   0 -13   -1.64    1.16
   2   0  14   97.07   16.05
  -2   0  14  106.75   16.47
  -2   0 -14   99.13    6.11
   2   0 -14   94.90    5.42
   2   0 -14  104.00    6.87
  -2   0 -14   98.90    6.53
   2   0 -14  105.94    6.41
   2   0  14   91.63    6.10
  -2   0  15   -5.83    4.56
   2   0  15   -8.15    4.94
   2   0 -15   -0.67    1.01
  -2   0 -15   -0.81    1.52
   2   0 -15   -0.33    1.12
  -2   0 -15   -1.36    1.22
   2   0  15   -2.90    2.02
  -2   0 -16    5.00    1.85
  -2   0 -16    1.49    1.33
   2   0 -16    2.60    1.43
   2   0  16    3.51    1.75
  -2   0 -16    2.60    1.33
   2   0 -17    1.30    1.60
   2   0 -17    0.36    1.00
  -2   0 -17    2.40    2.09
  -2   0 -17    0.96    1.22
   2   0 -17   -2.26    1.29
   2   0  17   -2.15    2.17
  -2   0 -17   -0.67    1.32
  -2   0 -18   32.86    4.82
  -2   0 -18   46.72    4.57
  -2   0 -18   42.59    3.66
  -2   0 -18   45.40    4.06
   2   0 -18   43.50    3.47
   2   0 -18   39.69    3.78
   2   0  18   44.70    4.38
  -2   0 -19   -0.44    1.05
  -2   0 -19    0.77    0.91
  -2   0 -19   -0.13    0.97
   2   0  19   -0.25    1.37
   2   0 -19   -2.45    1.16
  -2   0  19    2.52    2.16
  -2   0 -20    7.03    1.64
  -2   0 -20    6.84    1.55
  -2   0 -20    8.54    1.38
  -2   0  20    7.08    1.66
   2   0  20    6.22    1.16
  -2   0 -20    4.50    1.47
   2   0 -20   11.80    1.59
   2   0 -21   -0.22    0.70
  -2   0 -21   -0.40    0.60
  -2   0 -21   -0.87    0.58
  -2   0  21    0.96    0.90
  -2   0 -21    0.61    0.81
  -2   0 -22    0.17    0.52
   2   0 -22    1.18    0.43
   2   1   0 6563.92   47.45
   2   1   0 6895.67   40.81
   2  -1   0 6983.73   44.42
   2   1   0 6670.32   40.07
   2   1   1 2147.28   27.73
   2   1  -1 2099.12   26.70
   2   1  -1 2148.48   19.77
   2  -1   1 2189.40   24.97
   2  -1  -1 2152.88   25.63
   2   1  -1 2142.90   23.45
   2   1   2   83.45    5.40
   2   1  -2   80.92    5.18
   2  -1   2   76.39    4.86
   2  -1  -2   75.96    5.15
   2   1  -2   78.76    3.12
   2  -1   2   76.90    5.40
   2  -1  -3 2379.40   30.60
   2   1   3 2560.55   29.32
   2   1  -3 2542.65   28.90
   2  -1   3 2456.55   34.32
   2  -1   3 2467.09   29.78
  -2  -1  -4 2642.75   38.48
   2   1  -4 2664.89   30.05
   2   1   4 2657.62   41.02
   2   1  -4 2564.70   14.98
   2  -1   4 2641.35   40.01
   2  -1   4 2641.35   33.72
   2   1   4 2619.24   29.58
  -2   1  -4 2618.80   30.88
  -2   1  -5  166.64    8.62
   2   1   5  160.34    7.34
   2   1  -5  163.67    7.52
  -2   1   5  163.15   10.32
   2   1   5  164.44   11.39
   2  -1   5  171.19   11.38
   2   1  -5  157.69    4.50
   2  -1   5  163.51    9.25
  -2  -1  -5  170.66   10.51
   2   1  -6   12.48    2.07
  -2   1   6    9.08    2.59
   2   1   6   11.58    2.10
  -2   1  -6   13.15    2.70
   2   1  -6    7.58    1.48
   2   1   6   12.61    3.45
  -2  -1  -6    8.99    2.76
   2  -1   6   14.78    3.89
  -2  -1   6   10.00    3.13
  -2  -1  -7   68.84    7.65
   2   1  -7   47.93    3.85
  -2   1   7   66.67    8.16
   2   1  -7   46.59    3.54
   2   1   7   66.96    8.77
   2  -1   7   76.53    9.08
  -2   1  -7   67.16    6.45
  -2  -1   7   72.66    8.85
   2   1   7   55.80    4.13
  -2   1  -8    4.75    2.12
  -2  -1  -8    5.88    2.70
  -2  -1   8    6.71    3.52
   2   1   8    5.95    2.62
   2  -1   8    4.88    2.43
  -2   1   8    4.51    2.87
  -2  -1  -9  353.42   19.40
  -2   1  -9  342.46   16.71
  -2   1   9  331.92   20.81
  -2  -1   9  353.34   22.05
   2  -1   9  352.40   22.18
   2   1   9  340.90   21.86
  -2   1 -10    4.32    1.07
  -2  -1 -10    4.20    2.22
  -2  -1  10    4.33    3.60
  -2   1  10    2.63    2.03
   2  -1  10    5.42    3.54
   2   1  10    7.84    4.05
  -2  -1 -11   13.09    4.74
   2   1  11   12.75    4.68
   2  -1  11   10.83    4.47
  -2   1  11    9.38    3.89
  -2  -1  11   13.06    4.95
  -2   1 -11    8.14    2.94
  -2  -1 -12  144.52   14.68
  -2   1  12  131.40   16.03
  -2  -1  12  142.08   17.00
   2   1  12  136.21   16.56
   2  -1  12  141.78   16.66
   2  -1 -13  189.79    7.81
  -2  -1 -13  231.90   19.66
   2   1  13  218.73   21.68
  -2   1  13  202.28   21.00
  -2  -1  13  214.47   22.38
   2  -1  13  210.79   21.50
   2  -1 -13  195.82    8.01
   2  -1 -13  223.97   10.23
  -2  -1 -13  196.06    9.17
   2   1  13  191.74    8.79
  -2   1 -13  185.02    8.34
   2   1 -13  194.83    8.57
  -2  -1 -13  199.40    8.49
   2   1 -13  198.27    9.07
  -2   1 -13  192.13    8.18
   2  -1 -14  110.71    6.15
  -2  -1 -14  114.41   14.95
   2  -1  14  136.47   18.69
   2   1  14  106.17   15.62
  -2   1  14  113.89   16.70
  -2  -1  14   99.08   16.07
   2  -1 -14  108.19    6.21
  -2  -1 -14  114.21    7.20
   2   1  14  114.85    7.09
   2  -1  14  114.20    6.69
   2  -1 -14  119.32    7.68
  -2  -1 -14  120.86    6.84
   2   1 -14  116.29    6.77
   2   1 -14  108.74    6.91
  -2   1 -14  113.83    6.77
  -2   1 -14  114.65    6.55
  -2   1  15   67.72   13.52
   2  -1  15   78.66   14.35
   2   1  15   64.76   12.96
  -2  -1  15   62.95   12.23
   2   1 -15   58.99    5.99
  -2   1 -15   58.78    7.30
  -2  -1 -15   65.17    5.57
   2   1 -15   71.12    5.20
   2  -1 -15   60.23    4.62
  -2  -1 -15   65.74    5.14
  -2   1 -15   62.24    5.08
   2   1  15   63.70    5.33
   2  -1 -15   66.41    5.79
  -2   1 -15   63.42    5.23
   2  -1  15   63.92    5.09
   2   1 -16   23.43    3.89
  -2   1 -16   25.73    4.96
   2   1 -16   18.62    2.98
  -2   1 -16   36.51    3.77
  -2  -1 -16   33.30    3.85
   2  -1 -16   31.62    3.33
  -2   1 -16   34.52    3.82
  -2  -1 -16   37.70    4.00
  -2   1 -16   28.75    3.30
   2  -1  16   34.70    3.86
   2   1 -16   33.46    3.78
   2   1  16   33.89    4.17
  -2  -1 -17   89.54    8.41
  -2   1 -17   87.88    8.76
   2   1 -17   69.04    6.34
   2   1 -17   65.92    5.45
  -2   1 -17   93.27    5.62
   2  -1  17   90.33    5.78
  -2  -1 -17  102.75    6.81
   2   1  17   98.24    6.49
   2   1 -17   95.12    5.73
  -2  -1 -17   93.83    6.00
   2   1 -17   83.21    5.35
  -2   1 -17  100.73    6.15
   2  -1 -17   95.15    5.62
  -2   1 -18   10.21    2.09
  -2  -1 -18    8.75    1.94
  -2   1 -18    7.09    2.33
   2  -1 -18    8.82    1.79
  -2   1 -18    7.67    1.54
  -2   1 -18   10.23    2.22
  -2  -1 -18    7.12    1.93
   2   1 -18    3.41    0.95
   2   1  18   11.37    2.65
   2   1 -18    6.92    1.46
   2  -1  18    8.87    1.57
  -2  -1 -18   10.19    2.08
   2  -1 -18    8.55    1.73
   2  -1 -19    3.63    1.28
  -2   1 -19    6.86    2.27
  -2   1 -19    4.06    1.41
  -2  -1 -19    6.25    1.54
  -2  -1 -19    4.37    1.45
  -2   1 -19    5.01    1.66
  -2  -1 -19    4.17    1.46
   2  -1  19    5.26    1.54
   2   1  19    3.01    1.29
   2  -1 -19    3.89    1.30
  -2   1  19    5.99    2.42
  -2  -1  19    4.57    1.77
  -2   1 -20   85.76    5.17
  -2   1 -20   73.12    6.24
  -2  -1 -20   86.17    4.85
  -2  -1 -20   85.20    4.20
  -2   1  20   88.34    5.20
   2   1  20   90.07    4.89
   2  -1  20   78.04    3.93
  -2   1 -20   57.25    4.04
   2  -1 -20   87.83    4.13
  -2  -1 -20   94.22    4.79
   2  -1 -20   80.88    4.40
  -2  -1  20   89.81    4.94
  -2  -1 -21    8.07    1.35
  -2   1 -21    8.46    1.88
  -2  -1 -21    9.17    1.15
  -2  -1 -21    4.31    1.20
   2  -1 -21    7.23    1.22
  -2  -1 -21    8.45    1.26
  -2   1 -21    9.06    1.47
  -2  -1  21    7.22    1.28
  -2   1  21    8.22    1.45
  -2   1 -21    4.64    1.16
  -2   1 -22    0.74    0.45
   2   1 -22    1.80    0.63
   2  -2   0 2147.51   29.24
   2   2   0 2170.70   30.48
   2  -2  -1    3.75    1.38
   2  -2   1    4.34    1.56
   2   2   1    4.37    1.66
   2   2  -1    4.29    1.71
   2   2  -1    3.70    1.44
  -2   2  -1    2.76    1.12
   2   2  -2  517.89   15.31
   2  -2  -2  515.91   15.77
   2   2   2  529.37   16.02
   2   2  -2  528.35   15.98
   2  -2   2  500.89   12.92
   2  -2   2  536.75   14.30
  -2   2  -2  495.60   12.95
   2   2   3  811.91   19.78
   2  -2   3  809.24   17.80
   2   2  -3  811.66   19.89
   2   2   3  792.19   21.03
  -2  -2  -3  788.58   21.48
   2  -2  -3  823.47   20.71
   2  -2   3  804.66   19.16
   2   2  -3  802.38   20.49
  -2   2  -3  792.62   17.72
  -2  -2  -4 2090.73   37.70
  -2   2  -4 2099.20   23.29
   2   2   4 2083.83   31.97
   2   2  -4 2126.02   32.53
  -2   2   4 2060.68   32.12
   2  -2   4 2090.30   30.41
   2   2   4 2091.22   37.44
   2  -2   4 2112.61   35.64
  -2  -2  -5 1089.97   29.12
  -2   2  -5 1054.76   18.12
   2   2   5 1075.58   29.23
   2   2   5 1016.44   22.38
   2   2  -5 1043.94   22.80
  -2   2   5 1067.57   26.13
   2  -2   5 1079.78   28.57
   2  -2   5 1032.30   23.34
   2   2   6  457.46   14.87
  -2  -2  -6  499.14   20.71
  -2   2  -6  473.51   13.28
   2   2   6  495.44   21.58
  -2  -2   6  498.55   21.03
   2   2  -6  446.08   14.66
   2  -2   6  489.49   21.10
   2  -2   6  464.83   16.70
  -2   2   6  473.20   19.29
  -2   2  -7  201.96    9.57
  -2   2   7  199.10   13.80
  -2  -2   7  215.21   15.14
   2   2  -7  167.62    8.51
   2  -2   7  208.95   15.10
   2   2   7  183.48    9.09
  -2  -2  -7  213.70   14.32
   2   2   7  210.12   15.20
  -2  -2  -8   70.03    8.79
  -2   2  -8   74.80    6.35
  -2   2   8   69.73    8.94
   2   2   8   70.67    9.66
   2  -2   8   76.16    9.94
  -2  -2   8   68.92    9.05
  -2  -2  -9   71.70    9.36
  -2  -2   9   70.64    9.97
  -2   2   9   75.02   10.08
   2   2   9   75.44   10.63
   2  -2   9   74.69   10.28
  -2  -2 -10    4.78    3.06
  -2  -2  10    0.96    3.43
  -2   2  10    1.16    1.85
   2   2  10    2.02    2.22
   2  -2  10   -0.42    2.48
  -2   2  11  108.20   13.87
  -2  -2  11  117.54   14.96
   2   2  11  127.12   15.08
   2  -2  11  115.66   14.55
  -2  -2 -11  139.27   14.45
  -2  -2 -12   71.93   11.39
   2  -2  12   56.77   10.98
   2   2  12   63.13   11.80
  -2   2  12   48.30    9.52
  -2  -2  12   67.77   11.84
   2  -2 -13  139.75    7.08
  -2   2 -13  124.00   10.55
   2   2 -13  106.06    8.90
  -2  -2  13  155.21   18.95
  -2  -2 -13  143.34   16.60
   2   2  13  146.23   18.05
  -2   2  13  119.19   15.86
   2  -2  13  140.11   17.68
   2  -2 -13  128.80    6.91
   2  -2 -13  149.70    8.63
   2   2  13  132.24    7.50
  -2   2 -13  136.38    6.96
   2   2 -13  139.01    7.57
  -2  -2 -13  134.77    7.08
  -2  -2 -13  132.15    7.64
  -2   2 -14   52.25    7.23
   2   2  14   43.04    5.67
   2   2 -14   51.35    5.73
   2  -2 -14   60.23    4.64
  -2  -2 -14   64.30   11.79
   2   2  14   57.76   12.76
   2  -2  14   58.23   11.67
  -2   2  14   61.81   12.29
  -2  -2  14   55.09   11.80
   2  -2 -14   56.20    4.74
   2   2 -14   56.62    5.54
   2   2  14   55.00    4.98
  -2  -2 -14   60.28    5.33
   2   2 -14   63.15    5.39
   2  -2 -14   65.34    5.82
  -2  -2 -14   63.03    4.92
  -2   2 -14   59.78    4.79
  -2   2 -15   -0.68    1.49
  -2   2 -15   -0.02    1.42
   2   2 -15    4.30    2.11
   2  -2 -15   -0.81    1.37
  -2  -2 -15    1.71    1.02
   2  -2 -15    1.19    1.20
   2   2 -15    1.46    1.21
   2   2 -15    0.00    1.02
   2   2 -15    5.03    2.41
   2  -2 -15    3.21    1.55
  -2  -2 -15    2.66    1.84
   2   2  15    2.38    2.12
  -2  -2 -16    7.27    2.19
  -2   2 -16    5.26    1.80
   2  -2 -16    6.99    2.06
   2   2 -16    2.83    1.38
  -2   2 -16    6.63    2.67
   2   2 -16    4.08    1.81
   2   2 -16    2.76    1.08
   2   2 -16    7.72    2.12
  -2  -2 -16    6.80    1.77
   2   2  16    7.13    2.21
   2  -2 -16    5.31    2.07
   2   2 -17    2.48    1.20
  -2  -2 -17    4.96    1.44
   2  -2 -17    3.85    1.53
  -2   2 -17    3.85    1.87
  -2   2 -17    4.94    1.88
   2   2 -17    2.46    0.95
  -2  -2 -17    4.56    1.51
   2   2 -17    0.68    1.45
   2   2 -17    6.35    2.21
  -2  -2 -17    4.89    1.87
   2   2  17    6.41    2.45
  -2   2 -18    0.98    1.25
   2  -2 -18    2.38    1.03
   2   2 -18    2.20    1.53
  -2  -2 -18    1.81    1.43
  -2   2 -18    2.51    1.26
  -2   2 -18    0.92    0.92
   2   2 -18   -0.99    1.40
  -2  -2 -18    0.63    0.90
  -2  -2 -18    1.51    1.13
   2   2  18    1.60    1.82
  -2   2  18   -0.27    2.10
   2  -2 -18    1.51    1.20
  -2  -2 -19    2.79    1.25
   2  -2 -19    2.25    0.74
  -2   2 -19    1.22    0.78
  -2   2 -19    2.84    1.16
  -2  -2 -19    1.32    0.81
  -2  -2 -19    2.26    1.24
  -2  -2  19    0.97    1.38
   2  -2 -19    0.97    1.12
  -2   2  19    1.07    1.76
   2   2  19    4.75    1.63
  -2   2 -19    3.00    1.34
   2  -2 -20    1.38    0.62
  -2  -2 -20   -0.62    0.74
  -2   2 -20    0.06    0.68
  -2   2 -20   -1.20    1.03
  -2  -2 -20    1.42    0.80
  -2  -2 -20   -0.81    0.85
   2   2  20    2.43    1.16
   2  -2 -20   -1.33    0.96
  -2   2 -20   -0.79    0.96
  -2   2  20    2.52    1.65
  -2  -2  20   -0.56    1.28
  -2   2 -21   23.80    2.27
  -2   2 -21   28.18    2.42
  -2  -2 -21   23.74    1.84
  -2   2 -21   17.94    2.46
   2   2 -21   23.28    2.18
   2   2 -21   25.01    2.40
  -2   2 -21   18.37    1.90
   2  -2 -21   26.09    2.10
  -2  -2 -21   24.98    2.14
  -2   2  21   29.90    2.49
  -2  -2  21   24.79    2.32
   2   3   0    5.17    2.25
   2  -3   0    3.97    1.50
   2   3   0    4.21    2.22
   2  -3   1  255.78   11.37
  -2   3  -1  242.14   10.97
   2   3   1  246.82   12.79
   2   3  -1  249.19   12.82
   2   3  -1  257.37   12.68
   2  -3  -1  251.53   12.01
  -2  -3  -2  320.34   14.35
   2   3  -2  350.42   15.43
   2   3  -2  359.61   15.07
   2  -3   2  358.50   13.32
   2   3   2  369.18   15.68
   2  -3   2  331.19    9.97
  -2   3   2  317.70    7.90
   2  -3  -2  352.37   15.09
  -2   3  -2  349.93   13.63
   2  -3   3    8.41    1.92
   2   3   3   13.44    3.46
  -2  -3   3    7.32    0.93
   2   3  -3   10.26    2.72
  -2  -3  -3   10.88    3.28
  -2   3   3   10.38    2.00
   2  -3  -3    8.48    2.70
   2  -3   3   10.07    2.35
  -2   3  -3    8.44    2.40
   2   3  -3    9.97    2.86
   2  -3   4    2.98    1.34
   2   3  -4    0.74    1.42
   2  -3  -4    0.82    2.11
   2   3   4    4.07    2.38
  -2   3  -4    2.66    1.76
   2   3  -4    1.59    1.30
   2  -3   4    5.03    1.74
  -2  -3  -4    2.58    1.79
  -2   3   4    4.62    1.99
   2   3  -5  468.62   17.99
   2  -3   5  472.45   16.11
   2   3   5  470.25   19.39
   2  -3   5  473.90   19.03
   2   3   5  475.56   18.09
  -2   3   5  468.79   17.37
   2  -3  -5  473.72   20.58
  -2  -3  -5  478.87   20.68
  -2   3  -5  466.36   18.35
   2   3  -5  491.49   20.75
   2   3   6   43.76    5.52
   2  -3  -6   45.02    6.94
  -2   3  -6   48.81    6.57
  -2   3   6   48.28    6.51
  -2  -3   6   47.14    6.72
   2  -3   6   48.60    7.00
   2  -3   6   48.29    5.44
  -2  -3  -6   44.11    6.79
   2   3  -6   43.21    5.42
   2   3   6   48.09    6.65
   2   3  -6   50.81    7.49
  -2   3  -7   -0.49    2.39
   2  -3   7    2.97    1.41
   2  -3   7   -1.68    2.56
  -2  -3  -7    2.64    2.49
  -2  -3   7    1.81    1.90
   2   3  -7   -0.25    1.65
   2   3  -7   -2.14    3.47
   2  -3  -7    1.68    2.90
   2   3   7   -0.12    1.68
  -2   3   7    1.31    1.45
   2   3   7    3.85    3.40
   2   3  -8   24.92    6.31
   2   3   8   21.66    5.45
  -2  -3  -8   22.02    5.36
  -2   3   8   22.12    4.98
  -2  -3   8   25.20    5.87
   2  -3   8   21.89    5.18
  -2  -3   9  263.90   19.70
   2   3   9  253.51   19.60
  -2   3   9  263.64   18.62
  -2  -3  -9  249.81   18.55
   2  -3   9  275.76   19.95
  -2  -3 -10   25.15    5.74
   2  -3  10   26.88    6.98
  -2  -3  10   24.17    6.95
  -2   3  10   24.79    6.17
   2   3  10   16.36    6.26
  -2  -3 -11   21.54    5.96
   2   3  11   30.13    7.70
   2  -3  11   20.48    7.16
  -2   3  11   25.66    6.63
  -2  -3  11   24.53    7.10
  -2   3 -12   23.61    2.89
  -2  -3 -12   31.07    3.55
   2  -3 -12   26.00    3.08
  -2   3 -12   23.51    4.57
   2   3 -12   25.85    4.29
  -2   3  12   38.48    9.17
  -2   3 -12   23.05    6.26
  -2  -3  12   31.88    9.02
   2   3  12   26.14    7.29
   2  -3  12   43.27   10.91
  -2  -3 -12   29.72    8.24
   2   3 -12   25.64    7.14
   2  -3 -12   26.64    3.21
   2   3 -12   28.56    4.02
   2   3 -12   18.40    3.70
   2   3  12   28.87    3.46
  -2  -3 -12   26.53    3.28
   2   3 -12   28.04    3.05
   2  -3 -12   31.52    3.96
   2   3 -12   26.29    3.43
  -2   3 -13   14.50    2.43
   2  -3 -13   19.12    2.76
   2   3 -13   12.32    3.34
  -2   3 -13   12.54    3.49
  -2  -3 -13   15.41    2.78
   2   3 -13   11.05    5.31
   2  -3  13   12.30    5.47
  -2   3 -13    7.94    5.03
   2   3  13   14.23    6.67
  -2  -3  13   22.42    6.96
  -2   3  13   10.12    5.61
  -2  -3 -13    7.34    2.07
   2  -3 -13   14.83    2.73
   2   3 -13   14.07    2.66
   2   3 -13   12.58    3.28
   2   3  13   11.82    2.08
  -2  -3 -13   15.95    2.94
   2   3 -13   17.70    2.96
   2  -3 -13   13.57    2.54
   2   3 -14  354.20   15.17
  -2   3 -14  344.07   18.00
   2  -3 -14  363.29   11.66
  -2  -3 -14  367.86   29.66
   2  -3  14  315.53   27.05
   2   3  14  333.98   28.07
  -2   3  14  352.06   27.73
  -2  -3  14  351.91   29.81
  -2   3 -14  231.77   22.80
   2   3 -14  307.74   25.71
   2   3 -14  317.32   16.05
   2  -3 -14  344.41   11.65
   2   3 -14  279.83   12.85
  -2   3 -14  329.97   11.21
   2  -3 -14  357.98   13.88
  -2  -3 -14  348.15   12.90
   2   3 -14  374.19   12.85
  -2  -3 -14  346.55   11.67
   2   3  14  345.62   12.53
  -2   3 -15    3.49    1.93
   2   3 -15    3.75    1.88
   2  -3 -15    4.60    1.85
  -2   3 -15    3.82    1.45
  -2  -3 -15    4.27    1.42
   2   3  15    5.78    2.27
   2   3 -15    4.18    1.95
   2  -3 -15    6.74    2.44
  -2  -3 -15    4.57    1.59
   2   3 -15    1.45    1.14
   2  -3 -15    4.25    1.58
   2   3 -15    4.52    1.97
   2   3  15    8.02    2.60
  -2  -3 -15    3.83    1.64
   2   3 -16  163.57    9.85
   2  -3 -16  195.03    8.27
  -2   3 -16  178.80   12.84
   2   3  16  177.62   10.74
   2   3 -16  159.04   10.99
   2   3 -16  164.63    9.53
  -2  -3 -16  211.44    9.49
   2  -3 -16  192.51    8.58
  -2  -3 -16  200.56    8.84
   2   3  16  196.90    9.37
  -2  -3 -16  200.40    9.74
   2   3 -16  212.33    9.46
  -2   3 -16  188.30    8.43
  -2   3 -17   11.06    3.27
  -2  -3 -17   17.28    2.78
   2  -3 -17   14.71    2.59
   2   3 -17    8.93    1.92
   2   3 -17   13.48    3.11
  -2  -3 -17   14.36    2.58
  -2   3 -17   13.98    2.67
   2   3 -17    9.34    2.04
   2   3 -17   17.83    3.17
   2   3  17   14.34    2.95
  -2  -3 -17   15.95    2.89
  -2   3  17   16.01    2.89
  -2   3 -18   62.65    6.66
   2   3 -18   53.49    4.70
   2   3 -18   55.95    5.65
   2   3 -18   52.08    4.53
  -2  -3 -18   75.77    4.93
  -2   3 -18   74.26    7.46
  -2   3 -18   80.12    5.76
  -2   3  18   78.61    5.67
   2  -3 -18   76.72    5.43
  -2   3 -18   81.42    6.13
   2  -3 -18   83.83    4.95
   2   3  18   81.65    5.60
  -2  -3 -18   83.68    5.78
  -2  -3 -18   84.43    5.34
  -2  -3 -19   21.10    2.47
  -2   3 -19   20.21    2.70
  -2   3 -19   16.17    3.21
   2  -3 -19   21.60    2.65
  -2   3  19   20.00    2.80
  -2  -3  19   19.63    2.32
  -2   3 -19   11.39    1.81
   2  -3 -19   21.56    2.36
   2   3  19   22.27    2.82
  -2   3 -19   16.76    2.53
   2  -3 -20    1.51    0.92
  -2  -3 -20    1.59    0.85
  -2  -3 -20   -0.13    0.93
  -2   3 -20    1.79    0.88
  -2   3 -20    1.15    0.98
  -2   3  20    2.08    1.24
   2  -3 -20    1.54    0.84
   2   3 -20    3.75    1.24
  -2   3 -20    0.76    1.05
   2   3  20    2.04    1.07
  -2  -3 -21   13.62    1.31
  -2   3 -21   10.43    1.39
  -2  -3 -21   17.82    1.60
  -2   3 -21   16.50    1.74
  -2   3 -21   10.39    1.85
   2   3 -21   14.98    1.61
  -2   3  21   14.22    1.58
  -2   3 -21   10.45    1.40
   2  -3 -21   17.14    1.71
   2   3 -21   18.89    2.01
   2  -4   0 1293.06   29.57
   2   4   0 1236.18   33.15
   2  -4  -1  541.76   19.95
   2  -4   1  551.28   18.80
  -2  -4  -1  499.89   18.43
  -2   4  -1  567.56   20.00
   2   4   1  535.31   21.87
   2   4  -1  534.07   21.74
   2   4  -1  576.44   21.89
   2  -4   2  133.06    9.09
   2  -4  -2  133.19   10.33
   2   4  -2  139.56   10.76
  -2   4  -2  136.29    9.92
   2   4   2  131.52   10.74
   2   4  -2  136.79   11.06
  -2  -4  -2  134.69    9.99
   2   4  -3    8.07    2.98
  -2  -4  -3    5.89    2.53
   2  -4   3    7.80    1.86
   2  -4  -3    8.10    2.87
  -2  -4   3    6.29    1.18
   2  -4   3    9.54    2.22
   2   4   3    7.85    3.40
   2   4  -3    7.42    2.71
  -2   4  -3    5.87    1.96
   2  -4   4    0.68    1.15
  -2  -4  -4    2.35    1.78
   2   4   4    0.79    1.55
   2  -4   4   -0.18    1.00
   2   4  -4    0.82    1.82
   2   4  -4    0.14    2.04
  -2   4  -4    0.92    1.83
  -2  -4  -5  961.27   31.45
  -2   4  -5  920.54   28.76
   2  -4  -5  921.32   30.94
   2  -4   5  974.69   24.56
  -2   4   5  852.02   21.23
   2  -4   5  903.63   25.86
   2   4   5  948.90   29.11
   2   4  -5  937.72   28.88
   2   4  -5  940.63   31.50
   2  -4  -6   85.64   10.12
  -2  -4  -6   90.36   10.12
   2   4  -6   82.32    8.52
   2  -4   6   84.08    9.04
   2  -4   6   81.67    7.23
  -2  -4   6   82.14    9.18
  -2   4   6   72.01    7.00
   2   4  -6   91.54   10.62
  -2   4  -6   82.67    9.09
   2   4   6   81.65    8.40
   2   4  -7    8.36    3.33
  -2   4  -7    6.48    2.33
  -2   4  -7    8.20    3.14
  -2  -4  -7   10.50    4.06
   2   4  -7    7.88    3.15
   2   4   7   11.78    3.59
   2  -4   7   11.99    3.62
  -2   4   7    8.11    2.56
  -2   4   7    8.06    3.00
  -2  -4   7   10.90    3.57
   2  -4   7    5.35    1.74
  -2   4  -8   47.04    7.67
  -2  -4  -8   53.41    8.58
  -2  -4   8   52.46    8.58
   2   4   8   55.27    8.41
   2  -4   8   53.44    8.24
  -2   4   8   45.64    7.38
   2   4  -8   54.19    9.22
   2   4   9  204.91   17.42
  -2  -4  -9  234.98   18.84
  -2  -4   9  212.53   18.00
   2  -4   9  207.91   17.45
  -2   4   9  198.56   15.72
  -2   4  -9  206.12   17.96
   2   4  -9  208.31   19.09
  -2  -4 -10   78.48   11.42
   2  -4  10   77.11   11.44
   2   4  10   73.73   10.71
  -2  -4  10   69.02   10.98
  -2   4 -10   74.14   11.45
   2   4 -10   65.03   11.28
  -2  -4 -11    2.29    1.08
   2  -4 -11    6.73    2.06
  -2   4 -11    3.56    1.31
  -2   4 -11    3.12    1.93
   2   4 -11    2.25    1.58
   2   4 -11   -1.25    4.34
   2  -4  11    0.66    2.42
  -2  -4 -11    5.21    3.74
  -2  -4  11    2.08    2.57
   2   4  11    5.36    2.76
  -2   4 -11   11.66    5.14
  -2  -4 -11    2.30    1.71
   2   4 -11    2.59    1.02
   2   4 -11    2.81    1.67
   2   4 -11    3.79    1.61
   2   4  11    2.72    1.56
   2  -4 -11    4.03    1.60
  -2  -4 -11    4.52    1.66
   2   4 -11    4.60    1.50
   2  -4 -12   16.18    2.80
   2   4 -12    8.32    2.52
  -2  -4 -12   14.54    2.73
  -2   4 -12   11.51    2.19
  -2   4 -12   14.04    4.04
   2   4 -12    8.89    5.44
   2   4  12    8.82    3.37
  -2   4 -12    5.06    4.88
  -2  -4  12   15.27    6.11
   2  -4 -12   15.59    6.15
  -2  -4 -12   14.67    5.90
   2  -4  12    6.54    5.14
   2   4 -12    6.83    2.58
   2   4 -12   12.52    3.01
   2  -4 -12   15.05    2.89
   2  -4 -12   18.56    3.32
   2   4 -12   18.47    3.42
  -2  -4 -12   14.46    2.56
   2   4 -12   10.85    2.49
   2   4  12   12.94    2.08
  -2  -4 -13   64.25    5.11
   2  -4 -13   60.58    4.92
   2   4 -13   57.53    6.15
  -2   4 -13   57.03    7.45
  -2   4 -13   51.75   10.96
   2   4 -13   51.22   11.04
  -2  -4 -13   65.17   12.52
   2   4  13   67.52   12.30
  -2  -4  13   63.13   12.37
   2  -4  13   60.50   11.92
   2   4 -13   46.25    6.14
   2   4 -13   53.15    5.49
   2  -4 -13   60.14    5.08
   2   4 -13   66.00    5.45
   2   4  13   59.24    5.35
   2  -4 -13   67.64    6.04
  -2   4 -13   56.12    4.57
  -2  -4 -13   62.05    5.37
  -2   4 -14    2.67    2.08
   2   4 -14    3.53    2.02
   2  -4 -14    3.28    1.43
   2   4 -14    1.88    1.52
   2   4 -14   -0.13    1.36
   2  -4 -14    2.72    1.26
   2   4  14    6.19    2.29
   2  -4 -14    3.50    1.29
  -2  -4 -14    0.67    1.41
   2   4 -14    2.43    1.63
  -2   4 -15   31.25    5.46
   2   4 -15   27.47    4.32
   2  -4 -15   34.17    3.70
   2   4  15   28.94    4.95
   2   4 -15   31.19    5.00
   2   4 -15   33.48    4.33
   2  -4 -15   34.46    3.68
  -2   4 -15   40.02    5.26
  -2   4  15   39.07    4.37
   2   4  15   37.03    4.24
   2   4 -15   39.78    4.32
  -2  -4 -15   40.82    4.52
  -2  -4 -15   37.40    3.85
   2  -4 -15   36.51    4.75
   2  -4 -16    2.00    1.40
   2   4 -16    1.49    1.03
  -2  -4 -16    0.31    1.19
  -2   4 -16    1.64    1.88
   2   4  16    0.95    1.36
   2   4 -16    0.92    0.99
   2   4 -16   -0.18    1.38
   2  -4 -16    1.57    1.18
  -2   4 -16    1.12    1.26
  -2   4 -16    1.38    1.45
  -2   4 -16    1.38    1.34
  -2   4  16    1.67    1.92
   2   4 -16   -1.09    2.01
  -2  -4 -16   -1.10    1.46
   2   4  16    3.54    1.52
  -2   4 -17   19.05    4.08
   2   4 -17   20.08    3.16
   2   4  17   22.37    3.72
  -2   4 -17   25.52    4.47
   2   4 -17   16.82    3.27
  -2   4 -17   26.25    3.44
  -2  -4 -17   30.57    3.80
   2   4  17   27.11    3.62
  -2   4 -17   30.34    3.96
  -2   4  17   27.28    3.48
   2  -4 -17   28.97    3.14
  -2  -4 -17   30.01    3.35
  -2  -4 -18    1.11    1.14
   2   4 -18    1.26    0.95
   2  -4 -18    1.59    0.96
   2   4  18    0.73    1.04
  -2   4 -18   -0.03    0.96
   2   4 -18    0.29    0.70
  -2   4 -18    1.64    1.21
   2  -4 -18    1.93    1.31
  -2   4 -18    0.28    1.18
  -2  -4 -18    0.94    1.18
  -2   4  18    0.62    1.35
   2   4  18    0.31    1.78
   2  -4 -19   14.28    1.91
  -2   4 -19   14.55    2.07
  -2  -4 -19   13.27    1.70
  -2   4 -19   12.19    2.59
  -2   4 -19   16.77    2.31
  -2   4 -19   10.01    1.68
  -2   4  19   16.14    2.36
   2  -4 -19   15.14    2.30
   2   4  19   18.44    2.48
   2   4 -19   16.77    2.43
  -2   4 -19   13.83    2.21
  -2   4 -20   -0.06    0.76
  -2  -4 -20    0.32    0.76
   2  -4 -20   -0.14    0.70
  -2   4 -20    0.19    0.59
  -2  -4 -20    0.39    0.75
  -2   4 -20    0.78    0.78
   2   4 -20   -0.35    0.67
  -2   4 -20    1.52    0.76
  -2   4 -20    1.45    0.76
   2  -4 -20    0.21    0.77
  -2   4 -20    0.88    0.77
  -2   4  20    1.99    1.12
   2   4 -20    0.31    0.84
  -2  -4 -21    0.23    0.43
  -2  -4 -21   -0.47    0.68
  -2   4 -21   -1.72    0.70
   2   4 -21   -0.63    0.64
  -2  -5   0   80.31    7.76
   2   5   0   89.18    9.91
   2  -5   0   90.77    8.79
  -2  -5  -1  770.95   25.07
   2  -5   1  804.55   25.22
   2  -5  -1  797.58   26.82
  -2  -5   1  717.26   21.77
   2   5   1  802.10   29.73
   2   5  -1  800.29   29.72
   2   5  -1  834.46   30.38
  -2  -5  -2   46.55    6.42
  -2  -5   2   58.92    5.76
   2  -5   2   57.87    6.82
  -2  -5   2   43.16    5.02
   2   5   2   57.39    7.91
   2   5  -2   54.63    7.90
   2  -5  -2   63.89    8.07
  -2   5  -2   60.02    7.65
   2   5  -2   51.94    7.66
   2   5   3  284.83   17.89
   2  -5  -3  294.11   17.82
   2  -5   3  279.67   14.54
   2   5  -3  268.71   17.45
   2   5  -3  289.56   17.99
  -2  -5  -3  255.98   15.82
  -2   5  -3  291.83   16.90
  -2  -5  -4  122.09   11.35
   2  -5   4  130.67    9.95
   2   5  -4  131.37   12.50
   2   5   4  126.86   11.89
   2   5  -4  129.20   12.09
   2  -5  -4  138.74   12.89
  -2   5  -4  125.00   11.31
   2   5   5   65.42    8.68
  -2  -5   5   59.96    7.67
  -2   5  -5   60.67    8.23
   2  -5   5   57.68    6.48
   2  -5  -5   58.25    9.11
   2   5  -5   55.66    7.89
  -2   5   5   58.64    8.39
  -2  -5  -5   62.38    8.72
   2   5  -5   65.98    9.04
  -2   5  -6    8.25    3.28
  -2  -5  -6   14.87    3.98
   2   5  -6   11.54    4.70
  -2   5   6   10.11    3.75
   2   5   6    4.81    2.65
   2  -5   6    8.40    1.95
  -2  -5   6    9.87    2.91
   2   5  -6    8.19    3.84
  -2   5  -6   11.69    3.05
  -2  -5  -7   70.96   10.06
  -2  -5   7   59.95    8.52
  -2   5  -7   60.05    8.40
  -2   5   7   59.47    8.20
  -2   5  -7   61.48    8.90
   2   5  -7   76.87   11.13
   2   5   7   59.98    8.23
   2   5  -7   57.11    8.44
  -2   5  -8  391.53   24.23
  -2  -5  -8  387.12   24.27
  -2  -5   8  364.64   22.82
   2   5  -8  415.13   26.96
  -2  -5  -9   32.62    7.72
  -2  -5   9   26.45    6.63
  -2   5  -9   21.67    5.47
   2   5  -9   18.24    6.25
  -2   5 -10  113.53   10.29
  -2  -5 -10  108.27    6.37
   2   5 -10  110.56    8.41
  -2  -5 -10  117.39   14.69
   2  -5 -10   92.08   14.89
  -2  -5  10  110.83   14.31
   2   5 -10   98.75    6.19
  -2   5 -10  106.24   14.03
   2   5 -10  106.59   14.86
   2   5 -10  114.20    7.00
  -2   5  10  104.14    6.93
  -2  -5 -10  103.78    6.30
   2   5 -10  118.26    7.94
   2   5 -10   76.99    7.81
   2   5 -10  117.02    7.11
  -2   5 -10  114.18    7.61
   2   5  10   98.91    6.40
   2  -5 -10  106.78    7.16
  -2  -5 -10   95.47    6.15
   2   5 -10  109.45    6.66
   2  -5 -11   33.32    3.72
  -2  -5 -11   28.95    3.52
  -2   5 -11   32.42    5.65
   2   5 -11   29.31    4.46
  -2  -5 -11   30.06    7.40
   2  -5 -11   32.78    9.03
  -2   5 -11   23.96    6.88
  -2  -5  11   23.77    6.09
   2   5 -11   34.00   10.67
   2   5 -11   31.05    3.73
  -2  -5 -11   32.63    3.76
  -2   5  11   28.82    3.68
   2   5 -11   35.03    4.44
   2   5 -11   17.11    3.59
  -2   5 -11   33.67    4.37
   2   5 -11   33.54    4.08
   2  -5 -11   35.06    4.51
  -2  -5 -11   27.43    3.46
   2   5  11   28.29    4.10
   2   5 -11   29.59    3.95
  -2   5  11   31.11    3.88
  -2   5 -12   21.67    4.86
  -2  -5 -12   23.09    3.01
   2  -5 -12   20.86    3.20
   2   5 -12   17.96    3.71
  -2  -5 -12   19.54    6.87
  -2  -5  12   21.67    4.78
  -2   5 -12   23.41    7.40
   2  -5 -12   18.26    6.53
   2   5 -12   37.84   10.65
   2   5 -12   18.64    3.27
  -2   5 -12   23.62    4.68
   2  -5 -12   24.33    3.39
   2   5 -12   13.22    3.49
  -2   5  12   19.84    2.89
  -2   5 -12   29.07    4.36
   2   5 -12   22.62    3.33
   2  -5 -12   26.01    3.91
  -2  -5 -12   24.22    3.51
   2   5  12   23.23    3.52
   2   5 -12   24.64    3.62
  -2  -5 -13    4.67    1.80
   2   5 -13    4.30    1.47
  -2   5 -13    5.48    2.18
   2  -5 -13    7.55    1.30
  -2   5 -13   -3.11    5.91
   2   5 -13    2.76    0.99
   2  -5 -13    6.31    2.24
  -2   5 -13    5.14    2.19
   2   5 -13    5.92    2.27
  -2   5  13    3.77    2.42
  -2  -5 -13    4.90    2.03
   2  -5 -13    3.12    1.57
   2   5  13    3.21    2.18
   2   5 -13    3.46    1.73
  -2   5 -13    2.67    1.46
  -2  -5 -14   29.36    3.48
  -2   5 -14   25.09    4.81
   2  -5 -14   31.09    3.79
   2   5 -14   25.16    3.93
   2   5 -14   19.14    3.18
   2  -5 -14   32.15    3.92
   2   5 -14   25.40    4.07
  -2   5 -14   28.01    4.92
   2   5 -14   14.70    3.46
   2  -5 -14   29.76    4.18
  -2  -5 -14   31.16    3.84
   2   5 -14   32.46    4.25
   2   5  14   32.85    4.19
  -2   5 -14   33.69    4.55
  -2   5  14   25.71    3.70
   2   5 -15    7.15    2.51
  -2   5 -15    7.30    2.71
  -2  -5 -15    7.94    2.08
   2  -5 -15    8.17    2.10
   2   5  15    5.29    2.27
   2   5 -15    4.26    1.35
  -2   5 -15    8.01    2.92
  -2   5 -15    4.28    0.98
   2  -5 -15    8.82    2.63
   2   5 -15    4.59    1.66
  -2   5 -15   10.00    2.31
   2   5 -15    5.84    2.19
  -2   5  15    6.29    1.83
   2   5 -15    7.96    2.47
  -2  -5 -15    6.78    2.09
   2   5  15    7.98    1.81
  -2   5 -15   12.69    3.09
  -2   5 -16   27.55    3.65
   2  -5 -16   51.39    4.17
   2   5 -16   44.95    4.77
   2   5  16   41.20    5.56
   2   5 -16   38.50    5.22
   2  -5 -16   50.93    4.52
  -2   5 -16   47.15    6.12
  -2   5 -16   47.54    4.41
  -2   5  16   49.28    4.43
  -2  -5 -16   49.40    4.77
  -2  -5 -16   48.24    4.25
  -2   5 -16   59.89    5.83
   2   5  16   50.35    4.45
  -2   5 -17    0.53    0.90
   2   5 -17    0.11    0.78
   2  -5 -17    1.43    1.32
  -2  -5 -17    0.39    1.01
   2   5  17    0.27    1.04
  -2   5 -17    1.51    1.66
  -2   5 -17    0.84    0.73
   2   5 -17   -0.29    1.14
   2   5  17    3.23    1.69
  -2   5  17    1.61    1.21
   2  -5 -17    0.90    1.21
  -2  -5 -17    2.76    1.39
  -2   5 -17    0.45    1.08
   2   5 -17    1.68    1.20
   2   5  18  113.16    7.48
  -2   5 -18  108.38    5.63
  -2   5 -18  115.90    5.83
  -2   5 -18  109.23    8.04
   2  -5 -18  120.73    5.42
  -2   5  18  114.63    5.55
   2  -5 -18  117.14    6.01
  -2  -5 -18  117.13    5.61
   2   5 -18  132.36    6.82
  -2   5 -19   25.12    2.31
  -2   5 -19   23.66    2.46
  -2   5 -19   32.99    2.61
  -2   5 -19   31.73    3.91
   2   5 -19   32.30    2.53
   2  -5 -19   38.64    2.78
  -2   5 -19   25.77    2.46
   2  -5 -19   37.70    3.00
  -2   5 -19   36.41    3.27
   2   5 -19   37.38    3.19
  -2  -5 -19   35.35    2.77
  -2   5  19   33.23    2.72
   2  -5 -20    1.77    0.84
  -2  -5 -20   -0.16    0.60
  -2  -5 -20    0.25    0.83
  -2   5 -20   -0.23    0.76
  -2   5  20    0.99    0.66
   2   5 -20   -0.32    0.55
  -2   5 -20    0.43    0.47
   2  -5 -20    1.17    0.74
  -2  -6   0  231.17   13.60
   2  -6   0  247.09   15.69
   2   6   0  247.82   18.35
  -2  -6  -1  742.20   26.48
  -2  -6   1  864.67   26.90
   2   6   1  827.14   33.66
   2  -6   1  825.60   28.08
   2  -6  -1  835.58   29.88
   2   6  -1  820.22   33.51
   2  -6   2   31.01    5.16
  -2   6   2   29.29    7.11
  -2  -6  -2   29.22    5.67
   2  -6  -2   29.79    6.20
   2   6   2   30.32    6.66
   2   6  -2   30.82    6.20
   2   6  -2   35.88    6.97
  -2  -6  -3  144.30   12.94
  -2   6   3  148.36   15.31
   2   6  -3  141.91   13.91
   2  -6  -3  154.00   14.14
  -2   6  -3  150.10   15.26
   2   6   3  163.25   15.23
  -2   6  -3  155.53   13.99
   2  -6   3  153.59   11.86
   2   6  -3  156.29   15.04
  -2   6   4   12.77    4.54
  -2   6  -4   10.31    4.29
   2   6   4   14.16    4.51
   2   6  -4   14.40    4.93
  -2   6  -4   11.02    4.13
   2  -6  -4   12.60    4.28
  -2  -6  -4    9.30    3.01
   2  -6   4   13.05    3.74
   2   6  -4   11.35    4.12
  -2  -6  -5   85.85   10.96
  -2   6   5   81.42   11.01
  -2   6  -5   80.31   10.95
   2  -6  -5   84.96   11.65
   2  -6   5   89.85    8.86
  -2   6  -5   90.07   11.26
   2   6  -5   85.98   11.24
   2   6   5   89.79   11.80
   2   6  -5   97.38   12.45
   2   6   6   12.55    3.37
   2   6  -6   19.25    5.54
  -2  -6  -6   19.24    5.60
   2  -6  -6   21.93    6.95
  -2   6  -6   19.21    5.76
  -2   6   6   22.16    5.75
   2   6  -6   15.38    4.32
  -2   6  -6   21.01    5.23
  -2   6  -7   15.33    4.21
  -2  -6  -7   23.32    5.83
   2  -6  -7   16.16    5.62
  -2   6  -7   17.48    5.34
  -2   6   7   17.99    5.05
   2   6  -7   17.72    5.53
  -2   6  -8    3.52    1.86
   2   6  -8    2.23    1.25
  -2  -6  -8    5.59    2.93
   2  -6  -8    1.54    2.36
  -2   6  -8    1.18    2.06
   2   6  -8    3.61    3.11
   2   6  -8    1.87    1.28
   2   6   8    0.97    0.70
   2   6  -8    4.60    1.69
   2   6  -8    2.66    2.03
   2   6  -8    3.88    1.84
  -2   6  -8    1.60    1.01
  -2   6  -9  114.52   10.61
   2   6   9  105.53    6.98
   2   6  -9  106.19    8.57
   2   6  -9  104.79    7.17
   2   6  -9  109.22    7.78
  -2  -6  -9  111.96    6.54
   2   6  -9  106.36    7.69
  -2  -6  -9  120.91   15.02
   2   6  -9  102.73    6.18
   2  -6  -9  112.06   15.94
   2   6  -9  114.61   15.65
  -2   6  -9   89.16   12.86
  -2   6  -9  124.27   10.41
   2   6  -9  111.48    7.20
  -2  -6  -9  105.70    6.18
   2   6  -9  116.34    7.98
  -2   6   9  111.38    7.32
   2   6  -9  103.43    9.42
   2   6  -9  121.19    7.34
  -2   6  -9  100.79    6.74
   2   6   9  105.33    7.31
   2  -6  -9  111.04    7.29
   2   6   9  100.41    6.36
  -2   6  -9  108.75    7.51
   2   6  -9   98.15    6.19
   2   6  -9  114.00    7.31
   2   6 -10    0.46    1.40
  -2   6 -10    2.96    1.89
   2   6 -10    0.45    0.66
  -2  -6 -10    0.70    1.46
   2   6 -10    2.00    1.74
  -2  -6 -10    2.80    3.52
   2  -6 -10   -0.97    3.12
   2   6 -10   -0.62    2.69
   2   6 -10    1.59    1.08
   2   6 -10    2.92    4.87
  -2   6 -10    3.67    5.28
   2   6 -10    0.71    1.97
  -2  -6 -10    0.70    1.26
  -2   6 -10    4.19    2.67
   2   6 -10    1.37    1.57
   2   6 -10    1.18    1.19
  -2   6  10   -0.72    1.01
  -2   6 -10    1.70    1.16
   2   6 -10    1.36    1.35
   2   6 -10    1.56    1.75
  -2  -6 -10   -0.06    1.18
   2  -6 -10   -0.17    1.61
   2   6 -10    3.02    1.87
   2   6 -10    1.14    1.27
   2   6  10    0.82    2.16
  -2   6 -10   -0.09    1.11
   2  -6 -11  145.77    7.76
   2   6 -11  147.21    9.78
  -2   6 -11  173.85   13.15
  -2  -6 -11  161.29    8.03
   2   6 -11  151.60    9.31
  -2  -6 -11  161.62   19.64
   2   6 -11  144.62    9.30
   2  -6 -11  139.15   18.66
  -2   6 -11  148.15   17.90
   2   6 -11  149.65   19.88
   2   6 -11  167.64    8.77
  -2   6 -11  193.50   13.85
   2   6 -11  174.92   10.07
   2  -6 -11  152.02    8.33
  -2  -6 -11  152.76    7.97
  -2   6  11  159.96    9.29
   2   6 -11  139.50   11.49
   2   6 -11  156.46    8.34
  -2   6 -11  166.95    9.74
   2   6  11  143.71    8.05
   2   6 -11  149.08    9.30
   2  -6 -11  157.76    9.10
  -2  -6 -11  151.55    8.18
   2   6 -11  170.74    9.25
   2   6 -12   52.24    5.77
  -2   6 -12   39.58    4.28
  -2  -6 -12   56.46    4.72
  -2   6 -12   51.01    7.04
   2   6 -12   46.63    4.97
   2  -6 -12   52.44    4.85
   2   6 -12   45.83    5.30
  -2   6 -12   53.43    7.11
   2  -6 -12   55.48    5.21
   2   6 -12   40.11    5.83
   2   6 -12   50.48    5.05
   2   6 -12   58.36    5.08
   2   6  12   51.37    5.11
  -2   6 -12   54.69    5.51
   2   6 -12   53.94    5.50
   2  -6 -12   54.13    5.45
  -2  -6 -12   49.99    4.89
   2   6 -12   58.11    5.30
  -2   6 -13   -0.60    1.69
  -2  -6 -13    0.93    1.15
   2  -6 -13    0.54    1.42
   2   6 -13   -1.46    1.50
   2   6 -13    1.79    1.01
   2  -6 -13    2.03    1.46
   2   6 -13    2.87    1.75
   2   6 -13    1.55    1.37
  -2   6 -13    0.27    1.26
   2   6 -13    1.05    1.15
  -2   6 -13    2.23    1.27
   2   6 -13   -0.76    2.44
   2   6  13   -2.31    2.14
  -2   6 -13    1.08    1.36
   2   6  13    1.84    1.12
   2  -6 -13    0.02    1.06
   2   6 -13    1.11    1.32
  -2  -6 -13   -0.04    1.37
  -2   6  13    0.74    1.62
  -2   6 -14    3.12    1.12
  -2  -6 -14    5.03    1.78
   2  -6 -14    5.80    1.75
   2   6 -14    1.30    1.28
   2   6 -14    4.78    1.98
  -2   6 -14    4.72    1.94
   2  -6 -14    2.91    1.36
  -2   6 -14    6.43    2.80
  -2   6 -14    3.53    1.46
   2   6 -14    1.45    1.28
   2   6  14    6.43    1.93
  -2  -6 -14    6.22    2.36
  -2   6  14    1.77    2.77
  -2   6 -14    4.40    2.13
   2   6 -14    4.36    1.73
  -2   6 -15    1.93    1.15
  -2  -6 -15    0.28    1.04
   2  -6 -15   -0.08    1.21
  -2   6 -15    0.13    1.08
   2   6 -15    1.84    1.29
   2   6  15   -0.04    1.10
   2   6 -15   -1.37    1.19
  -2   6 -15   -1.17    1.41
  -2   6 -15   -0.39    0.94
  -2   6 -15    0.61    1.16
   2  -6 -15    0.75    1.17
  -2   6  15   -0.95    1.88
   2   6 -15    1.58    0.95
   2   6  15   -0.14    1.56
  -2   6 -15    0.50    1.26
  -2  -6 -15    1.02    1.51
   2  -6 -16    2.96    0.99
  -2   6 -16    3.29    1.18
   2   6 -16    2.32    1.11
  -2   6 -16    6.12    1.77
  -2  -6 -16    4.23    1.54
   2   6 -16    3.12    1.15
   2   6  16    1.22    1.23
  -2   6 -16    3.51    1.39
  -2   6 -16    2.89    1.48
   2  -6 -16    3.96    1.20
  -2   6 -16    2.84    0.87
  -2   6 -16    4.64    1.86
  -2   6  16    5.15    1.40
   2   6 -16    3.81    1.55
  -2  -6 -16    5.65    2.01
   2  -6 -16    3.81    1.61
   2   6 -17    1.26    0.94
  -2  -6 -17    0.91    0.98
   2  -6 -17    0.52    0.98
  -2   6 -17   -0.71    0.75
   2   6  17    1.82    1.32
  -2   6 -17    1.15    0.66
  -2   6 -17   -0.21    1.24
  -2   6 -17    0.38    1.01
   2  -6 -17    0.61    1.31
   2   6 -17    1.48    0.90
  -2   6  17    1.20    1.26
  -2  -6 -18    3.05    1.00
   2  -6 -18    4.21    0.90
   2   6  18    4.58    1.52
  -2   6  18    3.05    1.12
  -2   6 -18    2.01    0.65
   2   6 -18    2.65    0.84
  -2   6 -18    2.08    1.04
  -2   6 -18    3.15    1.16
   2   6 -18    2.58    0.98
   2  -6 -18    4.22    1.10
  -2   6  18    3.55    1.10
  -2   6 -18    5.29    1.52
  -2  -6 -19    0.66    0.72
   2  -6 -19   -0.28    0.62
  -2   6 -19    0.45    0.53
   2   6 -19   -0.08    0.52
  -2  -6 -19    1.28    0.76
   2   6 -19    0.18    0.71
  -2   6 -19    0.74    0.85
  -2   6 -19    1.36    0.76
   2  -6 -19    1.36    0.65
   2   7   0  143.96   15.52
   2  -7   0  136.59   12.59
  -2   7   0  138.82   16.20
  -2  -7   0  166.46   13.69
   2  -7  -1   67.45    9.25
   2  -7   1   64.13    8.51
  -2   7   1   65.88   11.23
  -2   7  -1   57.58   10.68
   2   7   1   66.78   10.80
   2   7  -1   63.14   10.52
  -2   7   2   12.70    5.29
   2   7   2   11.96    4.34
  -2   7  -2   13.76    5.34
   2   7  -2    8.27    3.19
   2  -7   2   10.42    2.72
   2  -7  -2    9.60    3.73
  -2  -7  -3  217.29   16.50
   2  -7   3  266.77   17.02
  -2   7   3  241.89   21.26
   2  -7  -3  248.22   19.41
  -2   7  -3  236.77   20.99
   2   7  -3  225.32   19.70
   2   7   3  228.95   19.92
   2   7  -3  258.58   20.97
  -2  -7  -4  177.29   16.03
   2  -7  -4  192.93   17.91
  -2   7   4  193.69   18.79
   2   7  -4  199.70   18.84
  -2   7  -4  192.29   18.76
  -2   7  -4  181.28   16.95
   2   7  -4  191.53   18.30
   2   7   4  177.31   17.19
  -2  -7  -5  178.67   16.63
   2  -7  -5  175.33   18.00
  -2   7  -5  174.79   17.64
  -2   7   5  175.09   17.66
  -2   7  -5  173.04   17.05
   2   7  -5  185.04   18.57
   2   7  -6  150.10    9.32
   2   7   6  147.37    8.65
   2   7  -6  131.17    8.32
   2   7  -6  143.27    8.97
   2  -7  -6  146.33   16.83
  -2  -7  -6  131.31   15.02
   2   7  -6  148.86    8.83
  -2   7  -6  134.39   15.19
  -2   7   6  129.82   14.83
  -2   7  -6  125.06   14.82
   2   7  -6  141.05   16.77
  -2   7  -6  129.73    8.01
   2   7  -6  135.07    8.29
   2   7   6  141.05    7.87
  -2   7  -6  183.93   11.40
  -2   7  -6  145.97    8.66
   2   7  -6  138.33    7.99
  -2   7  -6  135.44    8.47
   2   7  -6  129.71    7.36
  -2   7  -6  129.71    7.58
  -2   7  -7    6.81    1.73
   2   7   7    8.96    2.98
   2   7  -7    6.25    1.80
   2   7  -7    7.41    2.40
   2   7  -7    7.35    2.08
  -2   7  -7    6.99    2.42
   2   7  -7    5.62    1.47
  -2  -7  -7   10.12    4.99
   2   7  -7    3.80    1.26
   2  -7  -7    5.15    4.08
  -2   7   7    4.63    2.54
  -2   7  -7    6.10    3.46
  -2   7  -7    7.21    3.98
   2   7  -7    8.68    5.89
   2   7  -7    8.15    2.43
   2   7   7    7.92    2.19
  -2   7  -7   18.01    3.26
  -2   7  -7    8.50    2.54
  -2   7   7    6.10    1.65
  -2   7  -7    7.56    2.06
  -2   7  -7    6.74    2.07
   2   7  -7    7.75    2.12
  -2   7  -7    8.77    2.27
  -2   7   7    4.74    1.33
   2   7  -7    5.88    1.82
  -2   7  -8  289.21   12.80
   2   7  -8  351.27   15.49
   2   7   8  332.72   13.07
   2   7  -8  332.85   12.95
   2   7  -8  332.35   14.18
  -2  -7  -8  309.86   24.75
   2   7  -8  280.44   10.17
   2   7  -8  331.86   13.91
   2  -7  -8  331.88   27.15
  -2   7  -8  295.56   23.93
   2   7  -8  314.20   26.82
   2   7  -8  332.38   13.22
   2   7   8  329.06   12.94
  -2   7  -8  419.86   18.63
   2   7  -8  339.54   12.87
  -2   7  -8  340.06   13.98
  -2   7   8  345.43   13.22
  -2   7  -8  336.51   13.10
  -2   7  -8  332.85   12.92
   2   7  -8  270.75   10.14
   2   7  -8  313.52   12.31
   2   7  -9  314.83   14.64
   2   7  -9  300.42   12.35
   2   7   9  299.12   12.33
  -2  -7  -9  306.54   10.88
   2   7  -9  309.91   13.78
  -2  -7  -9  277.38   24.17
   2   7  -9  263.16   10.22
   2  -7  -9  309.15   27.11
  -2   7  -9  279.24   24.92
   2   7  -9  297.38   27.00
   2   7  -9  306.91   13.63
  -2   7  -9  298.73   13.37
   2   7  -9  317.98   12.63
  -2  -7  -9  277.20   10.14
  -2   7  -9  361.85   18.10
   2   7  -9  327.31   13.00
   2   7   9  285.52   12.50
   2   7  -9  326.08   12.35
  -2   7   9  320.31   12.93
   2   7  -9  282.57   12.91
  -2   7  -9  291.98   12.23
   2   7  -9  240.35    9.89
   2   7  -9  301.31   12.25
  -2   7  -9  312.99   13.06
   2   7 -10    0.61    1.30
  -2  -7 -10    0.93    1.42
   2   7  10    1.12    1.05
   2   7 -10   -1.73    1.00
   2   7 -10    0.14    0.86
   2   7 -10    2.48    1.98
   2   7 -10   -4.41    6.71
   2   7 -10    0.88    1.17
  -2   7 -10    0.01    6.12
   2  -7 -10    2.59    1.44
  -2   7 -10   -0.30    1.28
   2   7 -10    0.83    1.58
  -2   7  10    0.14    1.02
   2   7 -10    1.39    1.09
   2   7 -10    0.07    1.45
  -2   7 -10   -0.70    1.63
   2   7 -10    2.50    1.99
   2   7 -10    1.03    1.70
  -2   7 -10   -0.82    1.77
   2  -7 -10    0.20    1.21
   2   7 -10   -0.86    1.78
  -2  -7 -11    6.06    1.02
   2   7 -11    4.98    2.00
   2  -7 -11    5.81    1.68
   2   7 -11    4.30    1.71
   2   7 -11    5.45    1.47
   2   7 -11    5.80    2.00
  -2   7  11    7.12    2.19
   2   7 -11    5.80    1.61
   2   7 -11    5.64    1.24
  -2   7 -11    5.97    2.49
   2  -7 -11    7.84    2.30
   2   7 -11    4.95    1.79
  -2   7 -11    5.85    2.00
   2  -7 -11    6.45    2.06
  -2   7 -11    5.03    1.89
  -2  -7 -11    6.23    1.99
   2   7 -11    4.67    1.92
   2   7 -12  227.48   11.88
   2   7 -12  204.99   10.58
  -2  -7 -12  205.17    8.81
   2  -7 -12  203.39    9.28
   2   7 -12  206.39   11.06
  -2   7 -12  201.00   11.23
   2  -7 -12  205.63    9.53
  -2   7 -12  235.21   14.84
   2   7 -12  214.97   10.72
   2   7 -12  220.02   10.08
  -2   7 -12  222.31   11.15
  -2  -7 -12  202.13    9.18
   2   7 -12  197.25   10.00
   2   7  12  189.43    9.75
   2   7 -13   -1.17    1.06
   2  -7 -13   -0.60    1.35
  -2   7 -13   -0.02    1.27
  -2  -7 -13    0.01    1.11
   2   7 -13   -0.50    1.56
   2   7 -13    2.85    1.27
   2  -7 -13    0.40    1.37
  -2   7 -13    2.74    1.85
  -2   7 -13    1.62    1.86
   2   7 -13    0.57    0.97
  -2   7 -13   -0.19    1.22
   2   7  13   -0.16    0.96
  -2  -7 -13    0.48    1.62
   2   7 -13    0.24    1.48
   2  -7 -14    2.87    1.32
  -2   7 -14    0.69    1.02
  -2  -7 -14    1.35    0.96
   2   7 -14    3.18    1.66
   2   7 -14    2.33    0.94
   2  -7 -14    2.55    1.60
  -2   7 -14    2.90    1.35
   2   7 -14    3.39    1.58
  -2   7 -14    3.13    1.96
  -2  -7 -14    2.77    1.04
  -2   7 -14    3.35    1.53
   2   7 -14    3.07    1.40
   2   7  14    0.63    0.95
   2  -7 -15   47.36    3.98
   2   7  15   46.34    5.62
  -2   7 -15   39.58    4.28
   2   7 -15   41.12    4.40
   2   7 -15   38.45    3.88
  -2   7 -15   36.03    3.90
   2  -7 -15   46.28    4.02
  -2   7 -15   46.41    5.67
  -2   7 -15   54.88    5.06
  -2  -7 -15   45.58    3.73
   2   7 -15   43.32    3.89
  -2  -7 -15   44.97    4.03
   2  -7 -15   46.38    3.90
   2  -7 -16   34.47    3.13
   2   7 -16   30.19    3.43
  -2   7 -16   22.83    2.88
   2   7  16   37.26    4.69
  -2   7 -16   28.25    3.30
   2   7 -16   25.79    2.88
  -2   7 -16   29.80    4.25
  -2   7 -16   26.14    3.00
  -2   7 -16   35.93    3.85
   2  -7 -16   34.66    3.18
  -2   7 -16   43.03    4.12
  -2  -7 -16   33.97    2.99
   2   7 -16   32.12    3.11
   2  -7 -17    6.48    1.41
   2   7 -17    2.70    1.05
  -2   7 -17    3.27    1.16
  -2  -7 -17    7.15    1.29
  -2   7 -17    3.00    0.98
   2   7  17    6.67    1.82
  -2   7 -17    2.46    0.77
   2   7 -17    6.37    1.52
  -2   7 -17    4.62    1.23
   2   7 -17    6.74    1.33
   2  -7 -17    5.74    1.09
  -2   7 -17    8.22    1.69
   2   7  18   67.67    4.77
  -2   7  18   65.46    4.58
  -2   7 -18   59.88    3.68
  -2  -7 -18   71.90    3.42
   2   7 -18   55.45    3.48
  -2   7 -18   88.11    4.62
  -2   7 -18   71.08    3.84
   2   7 -18   53.09    3.04
   2  -7 -18   71.51    3.42
  -2  -7 -18   68.86    3.33
   2  -7 -18   81.03    3.63
   2  -7 -19    3.79    0.65
   2   7 -19    2.49    0.61
  -2   8   0    3.58    1.57
   2   8   0    2.46    1.63
   2   8   0    1.13    0.75
   2   8   0    2.22    1.03
   2   8   0    2.72    1.36
   2   8   0    1.45    0.85
  -2   8   0   -1.07    1.33
   2   8   0    0.73    0.97
   2  -8   0   -2.87    4.62
  -2   8   0    1.45    2.93
   2   8  -1   57.86    5.53
   2   8  -1   53.07    5.37
   2   8  -1   54.61    5.30
  -2   8   1   58.82    5.82
   2   8   1   57.76    5.53
   2   8   1   52.58    5.08
  -2   8  -1   60.62    5.72
   2   8  -1   62.00    5.77
   2   8   1   57.34    5.32
  -2   8  -1   55.05    5.01
   2   8  -1   56.20    5.48
   2   8   1   47.63    5.32
  -2   8   1   59.68   11.81
  -2   8  -1   57.25   11.64
   2  -8   1   57.29    8.45
   2  -8  -1   57.46    8.72
   2   8  -1   54.05    5.79
   2   8  -1   50.09    4.71
   2   8  -1   54.27    4.93
  -2   8  -1   64.92    5.63
   2   8  -1   57.99    5.30
  -2   8   1   58.53    5.35
  -2   8  -1   61.30    5.65
   2   8   1   53.14    4.44
   2   8   1   57.53    5.04
   2   8  -2    8.80    2.34
  -2   8  -2    6.57    1.95
   2   8   2    7.12    2.05
  -2   8  -2    5.62    1.47
   2   8  -2    5.50    1.83
  -2   8   2    5.97    1.93
   2   8   2    7.00    1.77
   2   8  -2    7.00    1.99
   2   8   2    6.07    1.67
   2   8  -2    4.26    1.55
   2  -8  -2    7.68    2.57
   2   8   2    4.06    1.74
  -2   8  -2    5.07    1.58
  -2   8   2    5.51    3.55
  -2  -8  -2   10.04    4.65
   2   8  -2    2.52    1.36
  -2   8  -2    6.08    4.08
   2   8   2    6.83    1.63
  -2   8  -2    6.59    1.93
   2   8  -2    5.46    1.70
  -2   8  -2    6.21    1.81
   2   8  -2    5.51    1.64
   2   8  -2    5.18    1.32
   2   8   2    4.57    1.25
  -2   8   2    4.30    0.97
  -2   8  -3   18.44    3.85
   2   8  -3   20.07    3.42
   2   8  -3   17.69    2.63
   2   8  -3   18.12    3.38
  -2   8  -3   16.92    2.97
   2   8   3   15.62    3.11
  -2   8   3   18.23    3.50
   2   8   3   13.92    2.59
   2   8  -3   16.77    3.11
   2   8   3   15.43    2.75
   2   8   3   16.14    3.20
   2   8  -3   14.96    3.19
   2   8  -3   15.50    2.90
   2  -8  -3   15.95    6.20
  -2   8  -3   16.87    2.86
  -2   8   3   14.24    5.70
  -2   8  -3   14.84    5.99
   2   8  -3   16.53    2.82
   2   8   3   14.39    2.50
  -2   8  -3   14.02    2.56
  -2   8  -3   15.30    2.94
   2   8  -3   13.24    2.56
   2   8  -3   18.25    3.20
   2   8  -3   16.46    2.68
   2   8   3   14.92    2.35
  -2   8   3   17.23    2.65
   2   8   4    0.42    0.82
   2   8  -4   -1.49    2.01
  -2   8   4   -0.77    0.87
   2   8   4    0.21    0.80
  -2   8  -4    2.17    1.29
  -2   8  -4    2.35    1.72
   2   8  -4    2.38    1.63
   2   8  -4   -0.66    1.35
   2   8  -4    0.36    0.92
  -2   8   4    0.25    1.96
  -2   8  -4    1.25    1.29
   2  -8  -4    1.46    2.46
   2   8  -4    0.05    0.94
  -2   8  -4    0.61    1.66
   2   8  -4    1.62    1.98
  -2   8  -4    1.26    1.04
   2   8  -4    1.43    1.88
   2   8   4   -1.01    1.30
   2   8  -4   -0.71    1.21
   2   8  -4   -1.30    1.77
  -2   8  -4    0.52    1.35
   2   8  -4    0.53    1.55
  -2   8   4   -1.16    0.82
   2   8  -4    0.07    1.23
   2   8   4    0.78    1.26
   2   8   5  105.72    7.67
  -2   8   5   89.30    7.61
  -2   8  -5  102.44    7.34
  -2   8  -5   91.33    8.12
   2   8  -5  113.68    8.40
   2   8  -5   96.48    5.86
   2   8  -5  106.59    8.01
   2   8  -5  100.31    7.52
  -2   8  -5   92.52    7.30
   2  -8  -5  102.33   14.35
   2   8  -5  107.21    7.85
  -2   8  -5   96.95   14.27
  -2   8  -5   92.77    7.13
  -2   8   5   99.97    7.55
  -2   8   5   83.34   13.59
   2   8  -5   96.70   14.32
  -2   8  -5  102.61    7.64
   2   8   5  100.51    6.81
   2   8  -5  102.06    7.23
   2   8  -5   99.30    7.73
  -2   8  -5   91.30    7.21
   2   8  -5   99.03    7.47
   2   8  -5   90.37    7.14
   2   8  -5   89.68    6.34
  -2   8   5   83.43    5.99
  -2   8   6    9.61    2.89
   2   8   6   13.58    3.04
   2   8  -6    8.41    2.10
   2   8  -6   10.54    2.66
   2   8  -6   10.94    2.62
  -2   8  -6   13.24    3.35
  -2   8  -6   12.77    2.65
  -2   8   6   13.61    2.81
  -2   8  -6   12.78    2.66
  -2   8  -6   12.66    2.80
   2   8  -6   10.39    2.15
   2   8  -6   13.24    2.89
   2  -8  -6   13.09    5.75
  -2   8   6   12.47    5.30
  -2   8  -6   13.20    5.50
   2   8  -6    6.70    3.11
  -2   8  -6   14.14    3.03
   2   8  -6    8.00    2.52
   2   8   6   11.76    2.54
   2   8  -6   26.32    3.99
   2   8  -6   10.69    2.42
  -2   8  -6   16.25    3.49
   2   8  -6    8.58    2.40
  -2   8   6    8.50    2.13
  -2   8  -6   16.10    2.89
   2   8  -7    2.95    1.56
  -2   8  -7    2.49    1.29
   2   8   7    2.18    1.00
  -2   8  -7    0.48    1.07
   2   8  -7    1.38    1.62
  -2   8   7    1.11    1.05
   2   8  -7    4.01    1.59
  -2   8  -7    2.78    1.23
  -2  -8  -7   -8.83    7.80
   2   8  -7    4.46    1.47
  -2   8  -7    3.53    1.60
   2  -8  -7   11.68    7.10
  -2   8  -7    1.91    2.17
   2   8  -7    5.33    2.07
  -2   8  -7   -2.20    6.41
   2   8  -7   11.25    5.01
   2   8  -7    3.73    1.67
  -2   8   7    2.24    0.94
   2   8  -7    4.43    1.92
   2   8  -7    4.76    2.16
  -2   8  -7    2.35    1.19
  -2   8  -7    4.23    2.03
   2   8   7    4.55    1.54
  -2   8   7    3.77    1.63
   2   8  -7    2.69    1.51
  -2   8  -7    3.36    1.90
  -2   8  -8  170.29    9.01
   2   8  -8  170.75    9.93
   2   8  -8  195.55   11.72
   2   8   8  184.86   10.06
   2   8  -8  179.58   10.70
  -2   8  -8  155.61   11.01
  -2   8  -8  141.06   16.99
   2   8  -8  149.80    7.58
   2   8  -8  185.67   10.72
   2   8  -8  158.22   19.84
   2   8  -8  182.31   10.14
   2   8  -8  195.61   10.01
   2   8  -8  180.11    9.76
   2   8  -8  169.29   10.12
  -2   8   8  181.64    9.89
   2   8   8  165.56    9.53
  -2   8  -8  180.85   10.46
  -2   8  -8  174.61    9.49
  -2   8  -9   14.45    3.54
   2   8  -9   17.32    3.51
   2   8   9   16.20    3.01
   2   8  -9   16.29    3.19
   2   8  -9   15.07    3.14
   2   8  -9   15.45    2.94
   2   8  -9   18.46    3.52
   2   8  -9   15.48    3.18
  -2   8   9   15.86    3.03
   2   8   9   16.67    3.07
   2   8  -9   18.91    3.29
  -2   8  -9   17.01    3.38
   2  -8  -9   16.74    2.80
   2   8  -9   21.50    3.04
   2   8  -9   13.94    3.07
  -2   8  -9   18.05    3.27
  -2  -8 -10   44.79    4.17
   2   8 -10   37.11    4.81
   2   8 -10   37.51    4.98
   2   8 -10   48.77    5.56
  -2   8 -10   37.85    5.46
   2   8  10   44.72    4.67
   2   8 -10   43.76    5.18
  -2   8 -10   42.41    5.10
   2   8 -10   46.89    4.74
   2   8 -10   45.56    4.89
   2   8 -10   48.80    5.02
   2  -8 -10   41.54    4.22
  -2   8  10   40.51    4.73
  -2   8 -10   45.95    5.05
  -2  -8 -11   26.35    4.10
   2   8 -11   20.50    3.58
   2   8 -11   27.32    3.99
   2   8  11   26.23    3.46
   2  -8 -11   26.77    3.54
  -2   8 -11   25.08    4.12
   2   8 -11   26.31    4.13
   2   8 -11   25.37    4.03
   2  -8 -11   24.73    3.46
   2   8 -11   27.01    3.95
   2   8 -11   24.26    3.49
  -2   8  11   25.59    3.76
  -2   8 -11   23.92    3.72
   2   8 -11   30.32    3.68
   2   8  11   22.94    3.42
  -2   8 -11   27.52    3.98
   2   8 -12    0.59    1.06
   2   8 -12   -1.03    1.14
   2  -8 -12   -0.29    1.51
  -2   8 -12    2.23    1.58
  -2  -8 -12    0.68    1.01
  -2   8 -12    1.17    1.31
   2  -8 -12    0.29    1.17
  -2   8 -12    0.68    1.19
   2   8 -12    0.46    1.07
   2   8 -12    0.11    1.13
  -2   8 -12   -0.43    1.74
   2   8  12    0.88    1.13
  -2   8 -13   24.90    3.59
   2  -8 -13   29.30    3.39
   2   8 -13   27.85    3.89
   2   8 -13   25.85    3.43
  -2  -8 -13   28.79    3.13
   2   8 -13   27.17    3.66
  -2   8 -13   29.31    3.81
   2  -8 -13   27.54    3.38
   2   8 -13   24.80    3.05
  -2   8 -13   29.35    3.87
  -2   8 -13   34.62    4.12
   2  -8 -13   28.09    3.05
   2   8  13   25.68    3.20
   2   8 -14   42.11    3.88
  -2   8  14   28.03    3.14
   2   8  14   49.49    5.78
   2   8 -14   42.47    4.35
  -2   8 -14   36.69    4.02
   2  -8 -14   45.25    3.80
   2   8 -14   42.27    4.14
  -2   8 -14   39.01    4.16
   2   8 -14   39.81    3.60
   2  -8 -14   39.92    3.60
  -2   8 -14   40.14    4.21
   2   8 -14   37.96    4.28
   2   8  14   46.24    3.74
  -2   8 -14   40.52    4.11
   2  -8 -14   39.68    3.54
  -2   8 -14   46.56    4.41
  -2  -8 -14   39.20    3.33
  -2   8 -15   -0.51    1.06
  -2  -8 -15   -0.59    0.92
   2  -8 -15   -1.11    1.26
  -2   8  15    0.60    0.66
   2   8 -15    1.04    1.02
  -2   8 -15    0.68    0.68
   2   8  15    0.76    0.91
   2   8 -15   -0.75    0.62
  -2   8 -15    0.02    0.92
   2   8 -15    1.62    1.19
   2   8  15    0.41    0.80
  -2   8 -15    1.59    1.28
   2  -8 -15   -1.58    1.11
  -2   8 -15   -0.23    0.75
   2  -8 -16   13.11    1.68
  -2  -8 -16    9.62    1.39
   2   8 -16    5.92    1.36
  -2   8 -16    8.46    1.56
   2   8 -16    9.55    1.53
  -2   8 -16   10.24    1.76
   2   8  16   12.04    2.37
  -2   8 -16    8.51    1.44
   2   8 -16    8.44    1.69
  -2   8 -16   14.05    2.11
  -2   8 -16   13.37    2.11
   2  -8 -16   11.46    1.37
  -2  -8 -17    0.53    0.61
   2  -8 -17    0.70    0.57
  -2   8  17    0.44    0.50
  -2   8 -17   -0.28    0.70
   2   8  17   -0.10    0.53
  -2  -8 -17    1.81    0.93
   2   8 -17    0.52    0.57
  -2   8 -17   -0.20    0.61
   2   9   0   72.16    6.50
   2   9   0   68.53    6.26
  -2   9   0   75.55    6.68
   2   9   0   75.71    6.44
  -2   9   0   76.83    6.33
  -2   9   0   73.92    6.96
  -2   9   0   65.43   12.39
   2   9   0   68.01    5.38
   2   9   0   73.96    5.90
   2   9   0   65.10    5.57
   2   9   0   71.09    5.87
   2   9   0   71.69    5.60
   2   9  -1   61.58    5.96
  -2   9  -1   62.22    5.50
   2   9  -1   58.53    5.91
   2   9   1   59.78    5.75
  -2   9  -1   62.60    6.03
   2   9   1   56.32    5.62
  -2   9   1   60.22    6.07
   2   9   1   57.09    5.83
  -2   9  -1   62.86    5.64
  -2   9   1   59.11    5.70
  -2   9  -1   56.71    6.08
   2  -9  -1   64.67   10.20
  -2   9   1   58.15    6.28
  -2   9   1   66.05   13.15
  -2   9  -1   47.73   10.47
   2   9   1   46.68    4.29
  -2   9  -1   60.37    5.73
   2   9  -1   53.23    5.23
   2   9  -1   59.47    5.53
   2   9   1   62.73    5.19
   2   9   1   59.76    5.10
   2   9  -1   56.97    5.05
   2   9  -1   56.51    5.28
  -2   9   1   54.27    4.66
   2   9   1   54.59    5.00
   2   9   2  344.69   13.53
  -2   9  -2  344.39   14.01
   2   9   2  358.25   14.42
   2   9  -2  343.34   14.26
   2   9   2  339.27   13.44
  -2   9   2  365.52   15.34
   2   9  -2  364.48   14.60
  -2   9  -2  351.90   14.04
  -2   9   2  344.23   13.98
  -2   9  -2  341.92   12.61
  -2   9   2  324.96   28.57
  -2   9  -2  341.19   14.93
   2  -9  -2  329.77   24.09
  -2   9  -2  352.77   12.85
  -2   9  -2  324.79   28.48
  -2   9   2  347.00   15.08
   2   9  -2  320.93   12.08
   2   9   2  305.43   11.27
  -2   9  -2  348.27   14.28
   2   9  -2  325.64   12.68
  -2   9  -2  353.24   13.77
   2   9  -2  343.65   12.36
   2   9  -2  311.75   12.62
   2   9  -2  347.32   13.56
   2   9   2  366.55   12.68
   2   9   2  318.41   11.92
  -2   9   2  300.25   10.81
  -2   9  -3    8.27    2.18
   2   9  -3   12.27    2.90
   2   9   3   10.76    2.34
   2   9  -3    7.09    1.87
  -2   9  -3    8.28    2.55
   2   9   3   10.50    2.53
   2   9  -3   11.90    2.89
   2   9  -3   10.57    2.37
  -2   9   3   10.06    2.60
   2   9  -3    9.87    2.50
  -2   9   3    9.79    2.51
  -2   9  -3   10.89    2.62
  -2   9  -3    6.62    3.51
  -2   9  -3    9.66    2.04
   2  -9  -3    7.95    5.88
  -2   9   3    9.70    5.60
  -2   9  -3   11.32    2.58
   2   9  -3   11.23    2.69
   2   9  -3    9.09    2.46
   2   9  -3    7.91    2.01
  -2   9  -3   10.41    2.69
   2   9  -3   10.57    2.50
   2   9   3    8.87    2.04
   2   9   3    8.10    2.09
  -2   9   3    9.22    1.91
   2   9  -4  231.66   11.60
  -2   9  -4  236.57   11.41
   2   9  -4  203.85    8.94
   2   9  -4  237.84   12.16
  -2   9   4  227.43   12.10
  -2   9  -4  236.09   12.37
   2   9  -4  234.53   12.04
   2   9   4  239.50   11.97
   2   9   4  244.24   10.90
  -2   9   4  229.87   11.84
  -2   9  -4  225.21   11.60
  -2   9  -4  214.70   10.65
   2   9  -4  245.32   12.03
  -2   9   4  204.03   21.94
  -2   9  -4  196.37   21.30
   2   9  -4  227.23   11.39
   2   9  -4  215.78   10.78
   2   9   4  208.75    9.99
   2   9  -4  209.70   10.38
  -2   9  -4  245.59   11.75
   2   9  -4  219.04   10.69
  -2   9   4  192.20    8.78
   2   9  -5  737.92   21.79
   2   9  -5  622.77   15.29
  -2   9   5  674.76   20.90
   2   9  -5  691.90   21.15
  -2   9  -5  707.03   19.51
   2   9   5  701.71   20.39
   2   9  -5  680.92   19.92
  -2   9  -5  665.70   21.42
  -2   9  -5  663.57   19.53
  -2   9  -5  669.89   19.28
   2   9  -5  709.95   20.78
  -2   9   5  597.60   37.05
  -2   9  -5  641.45   38.15
  -2   9   5  702.30   20.14
   2   9  -5  680.08   19.04
   2   9   5  624.52   17.72
   2   9  -5  666.93   19.08
   2   9  -5  660.97   19.84
  -2   9  -5  705.66   20.16
   2   9  -5  653.18   18.82
  -2   9   5  572.74   15.46
  -2   9  -6   46.31    4.95
  -2   9   6   36.41    4.63
   2   9   6   42.87    5.12
   2   9  -6   47.32    5.58
   2   9  -6   38.58    5.06
  -2   9  -6   40.78    5.47
   2   9  -6   39.08    4.82
  -2   9  -6   41.78    4.95
   2   9  -6   38.61    4.87
  -2   9  -6   39.53    4.60
  -2   9   6   37.73    4.44
   2   9  -6   41.10    4.77
   2   9  -6   40.23    5.07
  -2   9   6   42.82    4.78
   2   9   6   38.06    4.45
   2   9  -6   34.41    4.26
  -2   9  -6   40.54    5.03
   2   9  -6   39.79    4.76
   2   9  -6   39.95    4.89
   2   9   7   13.31    2.76
  -2   9   7    9.81    2.47
   2   9  -7   14.29    2.92
   2   9  -7   15.35    3.26
   2   9  -7   14.53    3.35
  -2   9  -7   13.19    3.12
  -2   9  -7   14.57    2.74
  -2   9  -7   17.98    2.97
   2   9  -7   14.70    3.13
  -2   9  -7    9.87    2.66
  -2   9   7   17.36    3.79
   2  -9  -7   16.12    2.88
   2   9  -7   14.27    2.67
  -2   9  -7   13.50    2.86
  -2   9   7   14.82    2.88
   2   9   7   11.47    2.62
   2   9  -7   15.17    3.05
   2   9  -7   15.40    2.93
   2   9  -7   12.13    2.87
   2   9  -7   13.56    2.80
  -2   9  -7   11.71    2.48
   2   9   7    8.59    1.88
  -2   9  -8   34.15    5.16
   2   9  -8   36.91    5.32
   2   9  -8   39.07    5.01
  -2   9  -8   34.16    4.18
   2   9  -8   36.30    4.64
   2   9   8   38.05    4.55
  -2   9  -8   33.74    4.94
   2   9  -8   44.99    5.41
   2  -9  -8   37.43    3.64
   2   9  -8   38.45    4.74
   2   9  -8   37.03    4.67
  -2   9   8   38.02    4.59
   2   9  -8   43.17    4.76
   2   9   8   31.91    4.37
  -2   9  -8   39.10    4.92
   2   9  -8   38.17    4.89
   2   9  -8   36.28    4.95
  -2   9  -8   30.37    3.88
   2   9   8   23.00    3.24
   2   9  -9  151.53    9.69
   2   9  -9  138.63    9.11
   2   9  -9  157.60   10.39
   2   9   9  154.49    8.93
  -2   9  -9  150.17    8.27
  -2   9  -9  146.84   10.04
  -2   9  -9  131.23    9.38
   2   9  -9  150.83    9.64
  -2   9  -9  155.38    9.45
   2  -9  -9  136.90    7.44
   2   9  -9  156.19    9.18
   2   9  -9  159.32    8.84
   2   9  -9  157.56    9.31
  -2   9   9  149.38    8.85
   2   9  -9  133.29    9.43
  -2   9  -9  112.41    7.17
   2   9 -10    2.49    1.16
   2   9  10    1.41    0.98
  -2   9 -10    3.16    1.84
   2   9 -10    2.67    1.10
   2   9 -10    3.05    1.35
   2  -9 -10    5.36    1.86
   2   9 -10    2.54    1.04
  -2   9 -10    4.38    2.12
   2   9 -10    6.58    2.82
  -2   9  10    3.00    1.52
   2   9 -10    5.19    1.90
   2   9 -10    4.42    1.81
   2   9 -10    3.94    1.73
   2  -9 -10    1.90    1.59
  -2   9 -10    3.90    1.93
  -2   9 -10    4.62    1.75
   2   9  10    3.73    1.62
   2   9 -11   14.59    2.96
   2   9  11   13.86    2.54
   2  -9 -11   16.25    2.54
  -2   9 -11   14.08    2.86
  -2   9  11   14.40    2.82
   2   9 -11   14.00    2.67
   2   9 -11   17.92    3.22
  -2   9 -11   14.06    2.99
   2   9 -11   15.97    3.05
  -2   9 -11   13.41    2.47
  -2   9  11   14.81    2.65
   2  -9 -11   16.53    2.48
   2   9 -11   17.24    3.07
   2   9 -11   19.49    2.87
  -2   9 -11   13.72    2.53
   2   9  11   13.28    2.67
  -2   9  12   20.58    2.99
   2   9 -12   26.35    3.46
  -2  -9 -12   24.30    2.57
   2   9 -12   30.09    3.99
  -2   9 -12   24.83    3.49
   2  -9 -12   23.54    2.81
   2   9 -12   26.38    3.80
  -2   9 -12   25.67    3.55
   2  -9 -12   27.99    2.91
   2   9 -12   28.85    3.10
   2   9 -12   24.55    3.17
  -2   9 -12   28.76    3.72
   2   9 -12   24.80    3.37
   2   9  12   24.55    3.15
  -2   9 -12   20.90    2.80
   2   9 -13   73.71    5.13
   2   9 -13   77.02    5.75
   2   9  13   76.58    7.03
  -2   9  13   60.42    4.67
   2  -9 -13   75.23    4.67
  -2   9 -13   72.00    5.41
   2   9 -13   73.25    5.42
  -2   9 -13   73.83    5.51
  -2   9 -13   78.18    5.66
   2  -9 -13   73.69    4.58
   2   9 -13   73.10    5.55
  -2  -9 -13   69.42    3.98
   2   9  13   76.64    4.98
  -2   9 -13   66.45    4.88
  -2   9 -14   48.34    4.04
   2  -9 -14   57.51    3.76
   2   9  14   65.19    5.74
   2   9 -14   53.41    3.88
   2   9 -14   55.48    4.35
  -2   9  14   38.41    3.16
  -2   9 -14   53.58    4.24
   2   9 -14   53.63    4.16
   2   9 -14   51.93    4.31
  -2   9 -14   51.29    4.16
   2   9  14   62.46    3.84
  -2   9 -14   52.11    3.87
  -2  -9 -14   51.69    3.20
   2  -9 -15   13.89    1.71
  -2   9 -15   12.58    1.80
   2   9  15   13.24    2.39
  -2   9 -15   11.56    1.81
  -2   9 -15   12.47    1.94
   2   9 -15   11.32    1.80
  -2   9  15   14.00    1.63
   2   9  15   16.47    1.70
  -2   9 -15   14.61    1.89
   2  -9 -16   -0.22    0.55
   2   9  16    1.98    0.81
  -2   9  16   -0.59    0.70
  -2   9 -16   -0.21    0.49
   2   9 -16    0.48    0.48
  -2   9 -16    0.84    0.60
   2   9 -16   -0.34    0.58
   2  10   0   12.38    2.78
  -2  10   0   15.78    2.84
   2  10   0   12.85    3.02
  -2  10   0   13.98    2.76
  -2  10   0   14.08    2.99
   2  10   0   13.46    2.91
   2  10   0   14.03    2.95
   2  10   0   18.97    3.16
   2  10   0   13.38    2.44
  -2  10   0   12.71    2.22
   2  10   0   11.09    1.75
   2  10   1    4.62    1.78
   2  10  -1    5.06    1.85
   2  10  -1    6.25    1.96
  -2  10   1    5.92    1.44
  -2  10  -1    6.00    1.88
   2  10   1    5.51    1.79
  -2  10  -1    5.10    1.49
  -2  10   1    7.16    2.07
   2  10  -1    7.90    2.09
  -2  10  -1    5.84    1.76
  -2  10   1    5.73    2.01
  -2  10  -1    7.84    2.35
   2  10   1    7.41    1.90
   2  10  -1    5.90    2.07
   2  10  -1    6.12    1.99
   2  10   1    5.83    1.85
   2  10   1    5.54    2.08
   2  10  -1    5.03    1.56
  -2  10  -1    4.72    1.45
   2  10   1    6.55    1.69
   2  10  -2   65.13    5.13
  -2  10  -2   63.69    5.20
  -2  10   2   60.75    5.78
  -2  10  -2   64.08    5.88
   2  10  -2   69.09    6.54
  -2  10   2   66.41    6.44
  -2  10  -2   64.88    6.02
   2  10   2   73.99    6.30
   2  10  -2   72.10    6.63
  -2  10   2   63.55    6.47
  -2  10  -2   66.89    6.68
   2  10  -2   63.21    5.55
   2  10   2   77.20    5.91
   2  10  -2   68.14    5.95
   2  10   2   57.55    4.84
   2  10  -2   66.21    5.36
   2  10   2   62.29    5.32
   2  10  -2   58.61    5.32
   2  10   2   67.96    5.66
  -2  10  -3   37.45    4.46
   2  10  -3   37.31    3.80
   2  10   3   41.16    5.00
   2  10   3   40.84    4.58
  -2  10   3   37.17    4.94
   2  10  -3   41.28    5.05
  -2  10   3   36.93    4.58
  -2  10  -3   38.54    4.89
   2  10  -3   33.96    4.74
  -2  10  -3   43.47    4.49
  -2  10   3   41.82    5.28
  -2  10  -3   38.92    5.03
   2  10   3   38.84    4.27
   2  10  -3   36.76    4.14
   2  10  -3   43.66    4.96
   2  10  -3   45.00    4.86
   2  10  -3   33.79    3.85
   2  10  -3   39.51    4.48
   2  10   3   37.60    4.28
   2  10   4    2.73    1.13
  -2  10   4    2.12    1.30
   2  10  -4    4.87    1.96
  -2  10  -4    1.40    1.38
  -2  10  -4    3.60    1.03
   2  10  -4    3.49    1.45
   2  10  -4    3.68    1.52
  -2  10   4    0.98    1.43
   2  10   4    3.75    1.78
  -2  10   4    5.15    2.05
  -2  10  -4    3.55    1.53
  -2  10  -4    3.21    0.92
   2  10  -4    4.07    1.25
   2  10   4    2.68    1.37
   2  10  -4    4.68    2.05
   2  10  -4    2.52    2.07
   2  10  -4    4.52    1.52
   2  10  -4    6.01    2.20
   2  10   4    4.12    1.96
   2  10  -5   -0.01    0.89
   2  10  -5    1.32    1.24
  -2  10   5   -0.14    1.12
  -2  10  -5    0.77    1.10
   2  10   5    0.50    1.24
  -2  10  -5    1.60    1.24
  -2  10   5    1.72    1.15
   2  10  -5   -0.14    1.36
  -2  10   5   -0.45    1.11
  -2  10  -5    0.48    0.74
  -2  10  -5    0.75    0.91
   2  10   5    0.75    0.82
   2  10  -5    1.11    1.02
   2  10  -5   -1.23    2.28
   2  10  -5    0.80    1.69
   2  10  -5   -0.12    1.60
  -2  10  -5    0.26    1.08
   2  10  -5   -0.82    1.97
  -2  10   5   -0.82    1.16
   2  10   5   -0.81    1.60
   2  10   6   81.51    6.88
   2  10  -6   82.39    7.01
  -2  10   6   69.71    7.01
   2  10  -6   90.48    7.46
  -2  10  -6   80.61    6.32
  -2  10   6   73.38    6.29
  -2  10  -6   72.58    6.93
  -2  10  -6   73.67    6.33
   2  10  -6   84.60    7.15
  -2  10   6   81.12    6.43
  -2  10  -6   74.20    6.15
  -2  10  -6   79.56    6.67
   2  10  -6   79.34    6.56
   2  10  -6   89.47    7.04
   2  10   6   66.49    5.88
  -2  10   6   79.74    6.26
   2  10  -6   74.83    6.25
   2  10  -6   76.19    6.53
   2  10  -6   80.99    6.47
   2  10   6   78.34    6.48
  -2  10  -7    5.03    1.50
  -2  10   7    4.87    1.98
   2  10   7    5.80    2.11
   2  10  -7    3.59    1.76
  -2  10   7    4.45    1.61
  -2  10  -7    5.33    2.15
   2  10  -7    7.58    2.57
  -2  10   7    5.01    1.61
  -2  10  -7    4.03    1.46
  -2  10  -7    7.47    2.34
   2  10  -7    7.10    2.37
   2  10  -7    5.23    2.03
  -2  10  -7    4.42    1.76
   2  10  -7    7.97    2.34
   2  10   7    5.31    1.75
  -2  10   7    5.79    1.75
   2  10  -7    3.38    1.72
   2  10  -7    2.29    1.64
   2  10  -7    1.81    1.83
   2  10   7    5.37    1.81
   2  10   8    6.01    1.82
  -2  10   8    3.53    1.60
   2  10  -8    2.65    1.19
   2  10  -8    4.56    1.92
  -2  10  -8    6.26    2.51
  -2  10  -8    6.14    1.73
   2  10  -8    4.63    1.94
  -2  10  -8    4.18    1.65
  -2  10   8    3.65    1.53
   2  10  -8    6.57    2.09
   2  10  -8    6.82    2.05
  -2  10  -8    7.10    2.19
   2  10  -8    3.37    1.59
   2  10   8    4.59    1.78
   2  10   9   27.97    3.67
   2 -10  -9   23.48    2.91
   2  10  -9   25.45    3.90
  -2  10  -9   28.88    3.44
  -2  10   9   26.05    3.94
  -2  10  -9   26.31    4.02
   2  10  -9   22.01    3.47
  -2  10  -9   23.71    3.56
   2  10  -9   28.48    4.10
  -2  10   9   22.58    3.31
  -2  10  -9   28.94    3.88
   2  10  -9   25.84    3.72
   2  10  -9   23.88    3.63
   2  10  -9   31.52    3.68
   2  10   9   27.72    3.70
  -2  10  -9   19.45    2.50
   2 -10 -10   16.07    2.33
  -2  10 -10   17.18    3.09
  -2  10  10   18.49    2.99
   2  10 -10   20.01    3.27
   2  10 -10   15.71    2.80
   2  10 -10   19.68    3.36
   2  10  10   18.18    3.59
  -2  10 -10   17.37    3.04
  -2  10 -10   18.23    2.86
   2  10 -10   23.31    3.11
   2  10 -10   18.15    3.01
   2 -10 -10   15.25    1.87
  -2  10  10   18.10    2.90
   2  10 -10   23.86    3.98
  -2  10 -10   13.17    2.05
   2  10  10   21.23    3.02
   2  10 -11    6.94    2.01
   2 -10 -11    3.08    1.13
  -2  10  11    3.42    1.17
  -2  10 -11    2.62    1.31
   2  10  11    4.87    1.91
  -2  10 -11    2.71    1.33
   2  10 -11    5.04    1.77
   2 -10 -11    3.58    0.92
  -2  10 -11    6.14    1.83
   2  10 -11    3.41    1.35
   2  10 -11    5.85    1.85
   2  10  11    2.38    0.93
  -2  10 -11    2.83    0.80
  -2  10 -12    1.03    0.90
   2 -10 -12    0.91    0.81
   2  10  12    1.49    0.78
   2  10 -12    0.35    0.60
  -2  10  12    0.99    0.60
   2  10  12   -0.41    0.98
  -2  10 -12    1.26    1.12
  -2  10 -12    1.65    0.97
  -2  10 -12    1.30    0.97
   2  10 -12    1.60    0.78
   2  10  12    2.50    0.97
  -2  10 -12    1.62    0.88
   2  10 -13    0.05    0.47
   2 -10 -13    0.98    0.76
  -2  10  13    0.02    0.40
  -2  10 -13   -0.85    0.76
   2  10  13    0.79    1.11
  -2  10 -13    0.05    0.57
  -2  10 -13    1.38    1.06
   2  10 -13    0.91    0.89
  -2  10 -13    0.58    0.76
   2  10  13   -0.61    0.72
  -2  10 -14    0.64    0.70
   2 -10 -14   -0.37    0.54
  -2  10  14    0.84    0.52
   2  10  14   -0.11    0.51
  -2  10 -14    0.39    0.50
   2  10 -14    0.96    0.68
   2  10  14    0.84    0.62
  -2  10 -14    0.73    0.44
  -2  10  14    0.12    0.52
   2  10 -15    0.07    0.36
  -2  10 -15    0.91    0.44
   2  10  15    0.39    0.42
  -2  10  15    0.16    0.49
   2  11   0   11.22    2.69
  -2  11   0   11.79    2.56
  -2  11   0    7.56    2.00
   2  11   0    7.26    2.03
  -2  11   0    8.75    2.37
   2  11   0   11.09    2.53
   2  11  -1  112.37    6.48
  -2  11   1  119.45    7.17
   2  11   1  109.23    6.52
  -2  11   1  124.69    8.25
   2  11  -1  124.09    8.01
  -2  11  -1  120.07    7.00
   2  11   1  121.73    7.98
  -2  11  -1  120.29    7.82
   2  11  -1  120.80    8.22
  -2  11   1  123.44    8.67
  -2  11  -1  120.26    8.53
   2  11   1  132.20    7.49
   2  11  -1   98.65    6.30
   2  11   1  109.76    6.67
   2  11  -1  135.23    8.09
   2  11   1  108.39    6.11
  -2  11   2  167.83    8.73
   2  11  -2  185.24   10.13
   2  11   2  184.46    9.57
   2  11  -2  161.65    7.59
  -2  11  -2  177.10    9.34
  -2  11   2  179.37    9.89
  -2  11  -2  170.50    8.70
   2  11  -2  184.44    9.91
  -2  11   2  186.70   10.48
  -2  11  -2  179.15   10.28
   2  11   2  163.43    8.21
   2  11   2  200.65    8.69
   2  11  -2  188.97    9.69
   2  11  -2  154.64    7.98
   2  11   2  158.79    7.72
   2  11  -3    1.27    0.78
   2  11  -3    3.81    1.54
  -2  11   3    1.50    0.98
  -2  11   3    3.13    1.12
  -2  11  -3    1.93    1.28
   2  11   3    1.98    1.04
  -2  11  -3    2.28    1.13
   2  11  -3    1.91    1.35
  -2  11   3    1.82    1.35
  -2  11  -3    2.42    1.07
   2  11  -3    0.81    1.51
  -2  11   3    2.39    0.97
   2  11   3    1.60    1.14
   2  11  -3    3.94    1.50
   2  11   3    2.11    0.85
   2  11  -4   18.98    2.64
  -2  11  -4   18.38    3.04
   2  11  -4   18.06    3.41
   2  11  -4   21.70    3.56
  -2  11   4   20.50    3.19
   2  11   4   22.50    2.97
  -2  11   4   19.73    3.32
  -2  11  -4   22.34    3.17
  -2  11   4   19.46    3.19
  -2  11  -4   21.53    3.29
  -2  11   4   20.18    3.05
   2  11   4   15.12    2.63
   2  11  -4   18.87    3.00
   2  11  -4   21.38    3.43
   2  11   4   18.23    2.87
   2  11  -5   80.44    4.89
  -2  11   5   95.15    7.07
  -2  11   5   86.36    6.38
   2  11  -5   94.24    7.33
  -2  11  -5   88.76    6.82
   2  11  -5   93.09    7.25
  -2  11  -5   91.46    6.35
  -2  11  -5   87.40    6.32
  -2  11   5   89.45    6.50
   2  11  -5   98.48    7.06
   2  11  -5   80.48    5.68
  -2  11   5   90.16    6.26
   2  11   5   73.23    5.68
   2  11   5   86.43    6.10
  -2  11  -6    6.66    1.67
  -2  11  -6    5.54    1.90
   2  11  -6    3.45    1.33
   2  11  -6    4.69    1.81
  -2  11   6    6.54    1.72
  -2  11   6    6.53    1.99
  -2  11  -6    6.12    1.47
  -2  11   6    6.67    1.85
   2  11  -6    5.04    1.37
   2  11   6    5.35    1.65
   2  11  -6    7.59    2.31
   2  11   6    6.45    1.55
  -2  11   7    2.72    1.05
  -2  11  -7    4.61    1.48
   2  11  -7    5.49    1.73
  -2  11   7    3.50    1.43
  -2  11  -7    4.51    1.45
   2  11  -7    3.77    1.45
   2 -11  -7    3.31    1.07
  -2  11  -7    5.44    1.85
   2  11  -7    3.38    1.35
   2  11  -7    3.30    1.18
  -2  11   7    4.91    1.56
   2  11   7    3.03    1.08
  -2  11  -8    9.50    2.07
   2  11  -8   13.66    2.70
  -2  11   8   10.67    2.30
  -2  11  -8   13.73    2.16
   2 -11  -8   12.09    1.82
   2  11  -8   14.29    2.71
   2  11   8    8.47    1.94
  -2  11  -8   10.12    2.19
   2  11  -8   12.02    2.21
  -2  11   8   11.15    2.19
   2  11  -8   12.51    2.51
   2  11   8   12.92    2.25
  -2  11  -9  114.63    6.02
   2  11   9   98.88    6.79
  -2  11   9  114.27    6.64
   2  11  -9  109.75    6.71
   2  11  -9  117.08    7.09
  -2  11  -9  105.55    6.67
   2 -11  -9  107.06    5.20
  -2  11  -9  111.01    6.84
  -2  11   9  100.43    6.10
   2  11  -9  107.86    6.48
   2  11  -9  129.36    6.52
   2  11   9  122.81    6.45
   2  11  10   33.83    2.87
   2 -11 -10   35.87    2.86
   2  11 -10   37.43    3.65
   2  11  10   32.59    3.66
  -2  11 -10   35.07    3.51
  -2  11  10   38.47    3.59
  -2  11 -10   36.92    3.62
  -2  11 -10   40.91    3.45
   2  11 -10   41.27    3.40
   2  11 -10   35.58    3.42
   2  11  10   41.71    3.48
  -2  11 -11   -0.24    0.84
   2  11  11    0.48    0.71
   2 -11 -11    1.10    1.02
  -2  11  11    0.45    0.57
   2  11 -11    0.94    0.76
   2  11  11    0.95    0.70
  -2  11 -11    1.22    0.81
   2  11 -11    1.07    0.50
  -2  11 -11    1.35    0.59
   2  11  11    1.09    0.79
  -2  11  11    0.32    0.60
  -2  11 -12   23.56    2.31
   2  11 -12   24.23    2.31
  -2  11  12   21.67    2.06
   2 -11 -12   23.24    1.84
  -2  11 -12   24.02    2.31
   2  11  12   16.45    2.15
   2  11 -12   21.78    2.17
  -2  11  12   23.04    2.20
   2  11  12   27.52    2.27
  -2  11 -13   83.32    3.68
  -2  11  13   81.42    3.21
  -2  12   0    8.80    1.53
  -2  12   0    9.77    1.88
   2  12   0    7.98    1.67
   2  12   0   10.49    2.11
  -2  12   0    9.64    1.94
   2  12   0    9.15    1.73
  -2  12   0   10.72    1.79
  -2  12   0   12.22    2.53
   2  12   1    2.68    1.34
   2  12  -1    2.64    1.09
   2  12   1    1.86    0.83
  -2  12  -1    3.68    1.27
  -2  12   1    2.91    1.26
   2  12  -1    4.52    1.72
  -2  12   1    3.28    1.46
  -2  12  -1    1.85    0.74
   2  12   1    3.48    1.21
  -2  12   1    3.60    1.41
   2  12  -1    2.30    0.85
  -2  12   1    3.33    1.23
   2  12  -2   33.90    3.00
   2  12   2   33.73    3.34
  -2  12  -2   36.27    3.11
  -2  12   2   40.49    4.10
  -2  12  -2   40.58    4.01
   2  12  -2   35.35    4.04
   2  12   2   38.24    3.89
   2  12   2   32.80    3.20
  -2  12   2   39.41    3.81
   2  12  -2   42.30    4.03
   2  12   2   33.39    3.03
  -2  12  -3   14.06    2.17
  -2  12   3   15.30    2.28
   2  12  -3   14.65    1.94
   2  12   3   17.70    2.52
   2  12   3   14.79    2.15
  -2  12  -3   15.96    2.42
  -2  12   3   15.11    2.47
   2  12  -3   17.47    2.99
  -2  12   3   15.11    2.34
   2  12  -3   16.08    2.56
   2  12   3   13.18    2.16
   2  12   3   13.31    1.91
  -2  12   3   14.56    1.98
   2  12  -4   -0.94    0.86
  -2  12  -4    1.04    0.95
   2  12   4    0.99    0.77
  -2  12  -4    1.46    0.89
  -2  12   4   -0.18    1.02
  -2  12   4    0.33    0.77
   2  12   4    1.09    1.04
   2  12  -4    1.13    0.59
   2  12  -4    0.56    0.74
   2  12  -4   -0.03    1.17
  -2  12   4    0.48    0.63
  -2  12   4    0.48    0.68
   2  12   4    0.06    0.64
   2  12  -5    1.93    1.07
  -2  12  -5    1.32    1.47
   2  12   5    3.25    1.46
  -2  12   5    0.57    0.63
  -2  12  -5    3.13    1.12
  -2  12   5    2.17    1.13
   2  12  -5    2.11    1.18
  -2  12   5    1.83    0.93
   2  12  -5    1.89    1.21
  -2  12   5    1.75    0.84
   2  12   5    0.82    0.74
  -2  12   6   26.33    3.11
   2  12   6   26.78    2.88
  -2  12  -6   27.50    2.88
  -2  12   6   26.57    2.60
   2  12  -6   24.11    3.29
  -2  12  -6   23.74    2.92
   2  12  -6   25.80    3.19
   2  12  -6   28.70    3.29
  -2  12  -6   27.17    2.92
  -2  12   6   23.92    2.74
   2  12   6   24.96    2.67
  -2  12   6   22.37    2.63
   2  12  -7    3.07    1.33
  -2  12   7    3.09    1.16
   2  12  -7    1.53    1.00
  -2  12  -7    1.97    0.97
  -2  12  -7    1.93    0.88
   2  12   7    2.43    1.02
   2  12  -7    3.08    1.12
  -2  12   7    2.59    1.08
  -2  12  -7    2.89    0.69
  -2  12   7    2.82    1.09
   2  12   7    0.91    0.72
   2  12   8   14.98    1.88
  -2  12  -8   14.19    1.93
   2  12  -8   14.83    2.39
  -2  12  -8   14.10    2.04
  -2  12   8   14.77    2.03
   2  12  -8   14.99    2.09
  -2  12  -8   16.84    2.00
   2  12   8   14.81    1.89
  -2  12   8   14.51    2.00
   2  12   9    7.59    1.15
  -2  12  -9    7.58    1.39
  -2  12   9    6.88    1.33
  -2  12  -9    6.89    1.26
  -2  12   9    8.23    1.29
   2  12   9    8.73    1.37
  -2  12 -10   12.58    1.66
  -2  12 -10   16.94    1.64
   2  12  10   13.18    1.58
  -2  12  10   13.29    1.60
   2  13   0   -0.99    0.77
   2  13   0    0.25    0.54
  -2  13   0    1.34    0.91
  -2  13   0   -0.93    0.72
  -2  13   0    0.61    0.61
  -2  13   1    0.91    0.50
  -2  13  -1    0.82    0.59
   2  13   1    0.60    0.53
   2  13  -1    0.73    0.69
  -2  13   1    0.38    0.71
   2  13   1   -0.06    0.67
   2  13  -1    0.65    0.77
  -2  13  -1    0.28    0.71
  -2  13   1   -0.09    0.51
  -2  13  -1    0.35    0.62
   2  13   2    0.08    0.60
  -2  13   2   -0.67    0.66
   2  13   2   -0.10    0.76
  -2  13  -2   -0.96    0.77
   2  13  -2    0.30    0.53
   2  13  -2   -0.27    0.51
  -2  13   2   -0.31    0.48
  -2  13   2   -0.06    0.50
  -2  13  -2    0.02    0.90
  -2  13  -2    0.35    0.45
  -2  13  -3   29.18    2.64
   2  13   3   25.25    2.22
  -2  13   3   24.63    2.43
   2  13  -3   28.73    2.92
  -2  13   3   24.88    2.08
  -2  13   3   26.75    2.51
  -2  13  -3   20.73    1.99
  -2  13  -3   31.28    2.69
   2  13  -4  108.48    5.45
   2  13   4   94.77    4.26
  -2  13   4   92.48    4.04
  -2  13  -4  106.71    4.93
  -2  13   4  104.39    4.50
  -2  13  -4  114.71    5.19
  -2  13   4   97.43    4.66
  -2  13   5    1.13    0.59
   2  13   5    1.73    0.72
  -2  13  -5    1.67    0.77
   2  13  -5    1.81    0.85
  -2  13   5    1.93    0.75
  -2  13  -5    2.65    0.97
   2  13   6   10.08    1.25
  -2  13   6   10.83    1.39
  -2  13  -6   12.64    1.42
  -2  13  -6   14.05    1.67
   2  13   7   16.95    1.43
  -2  13   7   13.95    1.40
  -2  13  -7   18.65    1.63
   3   0   0    0.92    0.90
   3   0  -1   -0.37    0.58
   3   0  -1   -0.44    1.03
   3   0   1    0.70    0.77
   3   0   2  613.94   16.21
   3   0  -2  601.12   13.68
   3   0   3   -0.71    1.34
   3   0  -3   -0.44    0.69
   3   0   3   -0.41    1.28
   3   0  -4 3568.94   34.42
   3   0   4 3512.93   45.15
   3   0  -5    0.12    0.91
   3   0  -5    0.48    1.13
   3   0   5    3.11    2.37
   3   0   6   19.70    2.96
   3   0  -6   18.82    2.94
  -3   0  -6   21.88    4.19
   3   0  -6   15.70    2.59
   3   0   6   20.36    4.47
   3   0   7    1.08    2.31
   3   0   7   -0.41    1.12
   3   0  -7   -0.55    1.11
   3   0  -7    0.96    1.04
  -3   0  -7    0.77    1.18
  -3   0   7    0.42    1.90
  -3   0  -8  793.74   27.00
   3   0   8  768.59   31.75
  -3   0   8  795.89   31.23
   3   0  -8  748.16   19.07
  -3   0   9   -0.33    2.29
  -3   0  -9    0.93    1.36
   3   0   9   -2.41    3.45
  -3   0  10   -0.29    3.04
  -3   0 -10    1.77    2.28
   3   0  10    3.13    2.74
  -3   0 -11    1.89    2.17
   3   0  11   -0.53    3.04
  -3   0  11   -0.80    2.78
  -3   0 -12  322.92   21.17
   3   0  12  303.67   25.14
  -3   0  12  311.60   25.82
  -3   0 -13   -0.92    1.44
   3   0  13   -5.19    6.34
  -3   0  13   -0.94    4.33
   3   0 -13    1.14    1.24
   3   0 -13   -1.60    1.23
  -3   0 -13   -0.61    1.86
   3   0  13   -0.20    1.89
   3   0  14    3.13    4.84
  -3   0  14   12.22    4.03
  -3   0 -14    8.47    1.71
  -3   0 -14    9.76    2.30
   3   0  14    8.35    1.82
   3   0 -14    9.24    2.01
  -3   0 -15   -2.28    1.54
   3   0  15    0.83    1.57
   3   0 -15    1.21    0.93
   3   0 -15   -2.58    2.26
  -3   0 -15   -1.62    1.20
  -3   0 -16   67.94    5.13
  -3   0 -16   71.42    6.04
   3   0 -16   66.56    5.58
   3   0  16   68.51    5.20
   3   0 -16   66.34    4.97
  -3   0 -16   70.18    5.39
  -3   0 -16   67.90    5.59
   3   0 -17    0.23    1.33
  -3   0 -17   -0.07    1.65
  -3   0 -17   -0.32    1.08
  -3   0 -17   -0.03    1.10
  -3   0 -17   -0.05    1.00
   3   0 -17   -0.15    0.89
   3   0  17    0.34    1.45
   3   0 -18    0.40    0.98
  -3   0 -18    2.55    1.56
  -3   0 -18    2.15    1.37
  -3   0 -18    1.18    1.06
   3   0 -18    1.24    0.78
  -3   0 -18    2.87    1.50
   3   0 -18    2.44    1.27
   3   0  18    2.31    1.45
   3   0 -19   -0.01    0.66
  -3   0 -19   -0.12    1.16
  -3   0 -19    1.30    1.10
  -3   0 -19    1.03    0.93
  -3   0 -19    0.64    0.96
   3   0 -19   -0.04    0.79
   3   0  19    0.92    1.15
   3   0 -19   -1.64    0.75
  -3   0 -19   -0.18    1.06
  -3   0 -20  215.75    7.84
  -3   0 -20  202.56    6.25
  -3   0 -20  218.47    7.17
   3   0 -20  204.41    6.02
  -3   0  20  215.25    7.81
  -3   0 -21    0.41    0.76
  -3   0  21    0.87    1.04
   3   1   0    1.36    1.61
   3  -1   0   -0.30    1.07
   3   1   0   -0.22    0.76
   3   1   0   -0.65    1.04
   3   1  -1  809.51   15.68
   3   1   1  817.15   21.17
   3   1  -1  771.71   19.72
   3  -1  -1  834.55   18.06
   3  -1   1  830.06   18.29
   3   1   1  822.51   18.62
   3   1  -1  754.00   15.16
   3   1   2  352.69   13.43
   3   1  -2  334.17   12.61
   3  -1   2  350.31   12.25
   3   1  -2  336.67    9.15
   3  -1  -2  349.43   11.89
  -3   1  -2  305.21    6.73
   3   1  -2  320.39   10.79
   3  -1   3 2769.45   40.37
   3   1   3 2905.49   37.64
   3   1  -3 2753.48   35.88
   3  -1  -3 2765.25   34.53
   3  -1   3 2793.06   36.85
   3   1  -3 2641.93   23.77
   3   1   4 1295.98   31.17
   3   1  -4 1198.11   14.84
   3   1   4 1301.29   24.97
   3  -1  -4 1256.55   24.42
   3   1  -4 1298.15   24.68
   3  -1   4 1272.44   26.47
   3  -1   4 1296.24   30.09
  -3  -1  -5  122.61    9.65
   3   1  -5  127.88    7.81
   3   1  -5  118.24    4.42
   3  -1  -5  123.51    8.07
   3   1   5  125.86    7.81
   3  -1   5  124.56   10.21
   3   1   5  123.69   10.41
   3  -1   5  122.25    8.89
  -3   1  -6 1342.85   29.12
   3  -1  -6 1268.22   27.82
   3   1  -6 1300.89   14.37
   3   1  -6 1262.12   24.96
   3   1   6 1218.77   24.03
   3  -1   6 1378.44   36.93
   3   1   6 1382.13   37.56
   3  -1   6 1229.97   30.56
  -3   1   6 1347.44   34.00
  -3  -1  -6 1340.68   33.84
  -3  -1  -7  202.09   13.80
  -3   1  -7  202.25   11.89
   3  -1  -7  192.95   11.24
   3   1  -7  177.29    9.03
   3   1   7  186.15    9.27
   3   1   7  199.51   15.22
   3  -1   7  201.29   15.36
  -3   1   7  200.72   14.34
  -3  -1   7  208.35   15.22
  -3  -1  -8    1.87    1.22
  -3   1   8    3.91    2.00
   3   1   8    5.21    2.92
  -3   1  -8    5.25    2.17
   3  -1  -8    4.80    2.09
  -3  -1   8    0.97    2.51
   3  -1   8    3.93    3.16
  -3  -1  -9  271.39   17.66
  -3   1  -9  270.85   15.50
   3  -1  -9  248.83   14.15
   3   1   9  260.85   19.92
   3  -1   9  259.07   19.92
  -3   1   9  264.14   19.17
  -3  -1   9  279.78   20.36
   3  -1  10    1.74    1.71
  -3  -1 -10    0.95    1.89
  -3  -1  10    5.03    4.60
  -3   1 -10    6.00    2.62
   3   1  10    3.99    3.50
  -3   1  10    2.74    2.11
  -3  -1 -11   14.89    4.89
  -3   1  11   12.24    5.57
  -3  -1  11   10.61    4.68
   3  -1  11   16.10    5.54
   3   1  11   14.92    4.46
  -3   1 -12    4.22    1.10
  -3  -1 -12    2.67    0.98
  -3   1  12    7.90    4.57
  -3  -1 -12    0.95    1.85
   3   1  12    5.61    3.27
   3  -1  12    2.42    2.37
  -3  -1  12    2.13    5.12
   3   1 -12    4.09    1.64
   3  -1 -13   69.25    4.80
  -3  -1 -13   66.86   10.88
   3   1  13   82.63   14.25
   3  -1  13   76.89   12.93
  -3  -1  13   79.96   14.27
  -3   1  13   68.14   11.00
   3  -1 -13   79.26    6.20
   3   1 -13   78.93    6.21
   3  -1 -13   76.89    5.20
   3   1  13   69.99    5.16
   3  -1  13   72.56    5.22
   3  -1 -13   76.66    6.08
  -3  -1 -13   69.23    5.39
  -3   1 -13   73.30    5.32
  -3   1 -13   73.63    5.45
   3   1 -13   72.72    5.51
  -3  -1 -13   75.52    5.85
  -3  -1 -14    1.44    1.78
   3  -1 -14    1.71    1.12
  -3   1 -14    0.16    1.27
   3  -1  14    1.58    4.13
  -3   1  14   -2.50    6.60
  -3  -1  14    2.72    3.60
   3   1  14    3.58    3.13
  -3   1 -14    0.47    1.15
   3  -1 -14    2.50    1.20
   3   1  14   -0.29    2.04
  -3  -1 -14    2.00    1.56
   3  -1  14    3.86    2.38
   3  -1 -14    1.92    1.47
   3   1 -14    1.01    1.04
   3   1 -14    1.93    1.69
  -3   1 -14    1.97    1.05
  -3   1 -15    2.17    1.15
  -3  -1 -15   -0.18    1.43
   3  -1 -15    1.07    0.96
   3  -1 -15    0.82    1.64
  -3   1 -15    1.77    1.07
  -3  -1 -15    4.13    1.81
   3  -1  15    0.76    1.39
  -3  -1 -15    1.69    1.30
   3   1  15    0.52    1.61
   3   1 -15   -0.89    1.65
   3   1 -15    1.46    1.98
  -3   1 -15    2.30    1.04
   3  -1 -15    2.91    1.22
  -3   1 -16   45.63    6.75
   3   1 -16   40.42    5.15
  -3   1 -16   51.44    4.73
   3   1 -16   35.73    4.29
  -3  -1 -16   45.49    4.82
  -3   1 -16   47.31    5.09
  -3   1 -16   47.04    4.32
   3  -1 -16   44.39    3.85
  -3  -1 -16   46.90    4.58
  -3  -1 -16   45.17    4.51
   3  -1 -16   43.86    4.58
   3   1  16   46.12    4.65
   3   1 -16   49.02    4.64
   3  -1  16   43.76    3.95
   3   1 -17    0.49    1.06
   3  -1 -17    2.54    0.83
  -3  -1 -17    3.88    1.45
  -3   1 -17    3.24    2.00
  -3   1 -17    5.16    1.83
  -3   1 -17    2.58    1.00
  -3  -1 -17    3.55    1.50
   3   1 -17    0.81    1.00
  -3   1 -17    3.89    1.82
   3   1  17    0.63    1.83
   3  -1  17   -0.30    2.13
  -3  -1 -17    3.40    1.76
   3   1 -17    4.19    2.15
   3   1 -18    7.95    1.91
  -3   1 -18   11.25    2.23
  -3  -1 -18   12.75    2.44
  -3  -1 -18   10.97    2.82
  -3   1 -18    9.78    2.87
   3  -1 -18   12.10    1.90
   3  -1 -18    6.73    1.95
  -3  -1 -18   12.91    2.24
  -3   1 -18   10.19    2.14
  -3   1 -18    9.27    1.70
  -3  -1 -18   12.80    2.55
   3   1 -18    7.30    1.81
   3  -1 -18    5.06    1.42
   3   1 -18    9.85    2.14
   3  -1  18    9.43    1.87
  -3   1 -18    7.04    1.66
   3   1  18   13.64    2.81
  -3   1 -19   46.86    5.23
   3  -1 -19   29.61    3.30
   3   1 -19   36.11    3.67
   3   1 -19   32.16    3.31
  -3   1 -19   56.15    3.59
  -3  -1 -19   59.59    4.10
  -3  -1 -19   58.60    4.54
  -3   1 -19   62.63    4.88
  -3   1  19   60.56    4.72
  -3   1 -19   39.25    3.77
   3   1  19   57.43    4.23
  -3  -1 -19   57.21    4.33
  -3   1 -19   58.30    4.25
   3  -1 -19   51.97    3.90
   3  -1  19   54.81    3.46
  -3   1 -20    5.55    1.62
  -3  -1 -20    5.58    1.36
  -3  -1 -20    3.75    1.12
  -3  -1 -20    2.95    0.89
  -3   1 -20    3.93    1.22
   3  -1 -20    3.78    1.05
  -3  -1  20    2.16    1.33
  -3   1  20    4.12    1.28
  -3   1 -20    1.74    0.93
  -3   1 -21   11.01    1.58
  -3  -1 -21   12.97    1.48
  -3   1 -21   11.48    2.14
   3  -1 -21   10.95    1.40
   3  -1 -21   13.28    1.38
  -3   1  21   13.96    1.80
  -3  -1  21   12.26    1.77
   3   2   0    0.71    1.18
   3  -2   0    1.14    1.68
   3   2   0    0.70    1.01
   3  -2  -1  431.30   14.93
   3   2   1  405.69   15.93
   3   2  -1  437.01   14.44
   3   2  -1  405.54   15.69
   3  -2   1  426.29   14.53
   3  -2   2    4.54    1.70
   3   2   2    5.40    2.27
   3  -2  -2    3.78    1.58
   3   2  -2    3.98    1.93
  -3   2  -2    2.63    0.79
   3   2  -2    6.58    1.97
   3   2  -3  445.36   16.27
   3   2  -3  424.86   15.60
   3  -2  -3  439.37   15.86
   3   2   3  440.66   16.27
   3  -2   3  428.82   14.99
   3  -2   3  411.26   15.09
  -3   2  -3  421.21   12.28
  -3   2  -4   13.43    2.53
   3   2  -4   18.00    3.74
   3  -2   4   14.33    2.90
   3  -2  -4   14.89    3.18
   3  -2   4   15.12    3.18
   3   2   4   15.53    2.99
   3   2  -4   16.67    3.20
  -3   2  -5   14.34    2.61
  -3  -2  -5   18.00    4.26
   3   2   5   14.85    4.17
   3  -2  -5   14.24    3.51
   3  -2   5   19.08    4.20
  -3   2   5   14.05    3.21
   3  -2   5   17.62    3.64
   3   2   5   13.88    2.74
   3   2  -5   18.41    3.62
   3  -2  -6  425.90   18.55
  -3  -2  -6  424.65   20.53
  -3   2  -6  412.94   14.37
   3   2   6  407.82   15.71
   3   2  -6  407.06   15.84
   3   2   6  436.74   21.40
   3  -2   6  429.95   17.75
   3  -2   6  436.42   20.86
  -3   2   6  420.81   18.92
  -3   2  -7   38.78    4.74
  -3  -2  -7   34.64    6.02
   3  -2  -7   32.67    5.47
   3   2  -7   34.17    4.62
   3  -2   7   32.99    5.54
   3   2   7   31.43    4.36
   3   2   7   41.24    6.96
   3  -2   7   40.80    6.84
  -3   2   7   40.47    6.26
  -3  -2  -8  685.71   28.41
  -3   2  -8  662.63   19.97
   3  -2  -8  664.41   25.74
  -3   2   8  687.60   28.12
  -3  -2   8  669.37   30.04
   3  -2   8  674.68   29.89
   3   2   8  650.95   29.91
  -3  -2  -9  325.91   20.35
   3  -2  -9  297.70   17.80
  -3  -2   9  327.74   22.28
   3  -2   9  335.62   22.53
   3   2   9  310.56   21.88
  -3   2   9  301.07   20.20
  -3  -2 -10    0.75    2.00
  -3   2  10    0.32    2.35
   3   2  10   -0.43    2.62
   3  -2 -10   -3.84    2.75
   3  -2  10   -0.37    3.75
  -3  -2  10   -0.40    3.43
  -3  -2 -11   61.64   10.13
   3  -2  11   56.07   10.18
   3   2  11   62.40   11.38
  -3  -2  11   64.44   11.60
  -3   2  11   53.30    9.80
   3  -2 -12  284.47    9.87
  -3  -2 -12  326.71   24.04
  -3   2  12  294.71   23.61
  -3  -2  12  326.51   27.21
   3  -2  12  332.34   26.51
   3   2  12  303.30   25.38
   3  -2 -12  280.18    9.97
   3  -2 -12  295.74   10.03
   3   2 -12  313.26   11.97
   3  -2 -12  305.77   11.43
   3   2  12  293.62   10.84
  -3  -2 -12  300.37   10.44
  -3  -2 -12  284.46   10.93
  -3   2 -12  281.74   10.06
   3  -2 -12  333.54   12.71
   3   2 -13   12.76    3.35
   3  -2 -13   14.88    2.24
  -3   2 -13   15.47    2.68
  -3  -2 -13   15.35    2.45
  -3  -2 -13   16.67    5.47
   3   2  13   12.84    3.36
   3  -2  13   24.30    8.03
  -3   2  13   10.49    2.78
  -3  -2  13   19.53    7.23
   3   2  13   16.09    7.11
   3   2 -13   16.11    3.11
  -3   2 -13   14.15    2.62
   3  -2 -13   12.49    2.20
   3  -2 -13   14.84    2.97
   3   2  13   16.32    3.06
   3  -2 -13   17.15    3.13
  -3  -2 -13   14.22    2.52
   3   2 -14   -1.01    1.85
  -3  -2 -14    1.28    1.52
   3  -2 -14   -2.51    1.82
  -3   2 -14    1.01    1.35
  -3   2 -14    0.12    0.93
   3   2  14   -0.99    1.04
   3   2  14   -9.12    6.69
   3  -2  14   -2.71    3.37
  -3   2  14   -2.91    3.03
  -3  -2  14    9.18    3.65
  -3  -2 -14    1.55    2.52
  -3   2 -14    0.78    1.14
   3  -2 -14   -0.38    1.75
  -3  -2 -14   -0.77    0.97
   3   2  14   -1.72    1.87
   3   2 -14   -0.85    2.05
  -3  -2 -14   -2.14    1.96
   3  -2 -14   -2.55    1.70
   3   2 -15   -2.12    1.77
  -3   2 -15   -0.38    1.42
  -3  -2 -15    0.74    1.03
  -3   2 -15    1.33    1.74
   3  -2 -15   -1.92    1.39
   3   2  15   -0.42    0.84
   3  -2 -15    0.46    1.22
   3   2 -15   -0.59    1.55
  -3  -2 -15   -0.78    1.03
  -3   2 -15   -0.42    1.32
   3   2  15    0.49    1.76
   3   2 -15   -0.14    1.59
   3  -2 -15   -2.58    1.48
  -3  -2 -15   -1.44    2.10
  -3   2 -16  179.63   13.33
   3   2 -16  186.75   10.87
   3  -2 -16  176.71    7.90
  -3   2 -16  191.60    8.01
  -3  -2 -16  185.48    9.40
  -3   2 -16  201.93   10.24
   3   2 -16  178.25   10.01
   3   2 -16  192.44    8.84
   3   2  16  195.06    9.19
  -3  -2 -16  191.01    9.52
  -3   2 -16  199.90    9.10
   3  -2 -16  186.59    9.74
   3  -2 -16  187.63    7.90
  -3  -2 -16  197.46    8.80
   3   2 -17   71.32    6.38
  -3   2 -17   71.85    8.05
  -3   2 -17   86.16    6.55
  -3  -2 -17   84.68    6.12
   3   2 -17   56.34    5.57
   3   2  17   86.63    5.96
  -3   2 -17   84.28    5.78
  -3  -2 -17   82.28    5.59
   3   2 -17   81.46    5.63
   3  -2 -17   82.43    5.04
  -3  -2 -17   84.58    6.29
  -3   2 -17   72.77    6.08
   3   2 -18   19.13    3.12
  -3  -2 -18   24.16    3.89
  -3   2 -18   23.33    4.28
  -3  -2 -18   27.30    3.21
  -3  -2 -18   26.26    3.21
   3   2 -18   16.47    2.48
  -3   2 -18   27.86    3.62
   3   2  18   28.22    3.33
  -3   2 -18   24.33    2.93
  -3   2 -18   20.35    2.90
  -3  -2 -18   29.49    3.34
  -3   2  18   27.29    3.95
   3   2 -18   25.77    2.92
   3  -2 -18   26.58    2.76
   3  -2 -19    0.39    0.68
   3   2 -19    0.50    0.85
   3  -2 -19    2.64    0.88
  -3  -2 -19    1.24    0.92
  -3   2 -19    1.74    1.44
  -3   2 -19    1.73    1.20
  -3  -2 -19    1.73    1.07
  -3  -2 -19    1.06    0.78
   3   2 -19    0.89    0.72
   3  -2 -19    1.19    0.97
   3   2  19    3.46    1.68
  -3   2 -19   -0.72    1.55
  -3   2  19    1.39    1.70
  -3  -2 -20   13.77    1.91
  -3   2 -20   11.10    2.31
  -3   2 -20   13.81    2.01
  -3  -2 -20   13.23    1.65
  -3  -2  20   13.62    2.01
   3  -2 -20   12.70    1.70
  -3   2  20   14.14    2.14
  -3   2 -20    8.66    1.67
  -3   2 -21    2.77    0.81
  -3  -2 -21    2.71    0.75
  -3  -2 -21    3.10    0.74
  -3  -2 -21    3.22    0.83
  -3   2 -21    3.15    1.22
   3   2 -21    2.96    0.91
  -3  -2  21    0.51    0.78
  -3   2  21    4.83    1.55
   3  -2 -21    2.24    0.65
   3  -3   0    0.02    1.17
   3   3   0   -0.86    1.11
   3   3   0   -1.23    2.06
   3  -3  -1   13.32    3.15
   3  -3   1   11.67    2.71
   3   3   1   12.60    3.15
   3   3  -1   14.00    3.33
   3   3  -1   14.98    3.53
   3   3   2  145.74   10.77
   3   3  -2  139.97   10.63
   3  -3   2  148.60    9.68
  -3   3  -2  143.40    8.20
   3   3  -2  154.38   10.18
   3  -3  -2  150.82   10.24
   3  -3  -3   45.07    5.80
  -3   3   3   40.74    4.19
   3   3  -3   45.81    6.17
   3   3   3   51.02    6.50
   3  -3   3   48.43    5.67
  -3   3  -3   46.20    5.13
   3   3  -3   44.43    5.78
   3   3  -4   -0.10    1.69
   3   3   4    0.70    2.12
   3   3  -4    0.94    1.70
  -3  -3  -4    2.08    1.50
  -3   3  -4    1.32    1.54
   3  -3   4   -0.49    2.06
   3  -3  -4    1.06    1.30
   3  -3   4    1.06    1.70
  -3   3   4    1.76    1.79
  -3  -3  -5  130.64   11.68
   3  -3  -5  117.75   11.11
   3   3   5  132.08   10.11
   3   3  -5  126.17    9.93
   3  -3   5  134.71   10.56
  -3   3   5  125.99    9.46
   3  -3   5  133.83    9.67
  -3   3  -5  128.97    9.49
   3   3  -5  138.71   11.37
  -3   3  -6   32.44    5.10
   3   3   6   25.55    4.55
   3   3  -6   31.56    6.02
   3   3  -6   29.08    4.74
   3  -3   6   27.95    4.91
   3  -3  -6   29.69    5.38
  -3  -3  -6   25.66    5.63
   3  -3   6   26.32    5.34
  -3   3   6   24.22    4.72
  -3  -3  -7 1465.47   41.89
  -3   3   7 1377.23   37.31
   3  -3  -7 1533.80   41.25
  -3  -3   7 1463.81   42.48
   3   3   7 1409.55   41.65
   3  -3   7 1417.90   40.48
   3   3   7 1304.63   31.83
   3   3  -7 1250.92   30.98
  -3   3  -7 1394.05   36.87
   3  -3   7 1349.64   34.50
   3   3  -7 1491.50   43.08
  -3  -3  -8  286.76   19.51
   3  -3  -8  285.14   18.38
   3   3   8  258.91   19.26
  -3  -3   8  267.01   19.29
   3  -3   8  263.99   18.94
  -3   3   8  250.38   16.96
  -3   3  -8  262.32   17.34
   3   3  -8  288.50   20.32
  -3   3  -9   -0.03    1.86
  -3  -3  -9    0.09    2.02
   3   3  -9    1.11    1.79
  -3  -3   9   -1.68    2.37
   3   3   9    1.66    1.87
   3  -3  -9    0.88    2.44
   3  -3   9    1.57    2.30
  -3   3   9   -1.46    2.79
  -3  -3 -10  291.60   21.51
   3  -3  10  288.59   22.51
  -3   3  10  278.10   20.61
  -3  -3  10  266.95   22.05
   3   3  10  282.71   22.52
  -3   3 -10  236.01   18.64
   3   3 -10  282.86   22.55
   3  -3 -10  267.83   20.09
  -3   3 -11   -3.57    3.83
   3   3 -11    0.91    2.61
  -3  -3 -11    1.35    1.81
   3  -3 -11   -1.52    3.02
   3   3  11   -0.76    2.50
   3  -3  11    4.44    5.06
  -3   3  11   -0.15    3.78
  -3  -3  11    6.07    3.70
   3   3 -12   57.90    6.81
  -3   3 -12   55.84    7.39
  -3  -3 -12   71.29    5.27
   3  -3 -12   59.41    4.72
  -3   3 -12   61.30   10.46
  -3  -3 -12   73.92   11.64
   3   3  12   75.99   13.07
   3  -3  12   63.47   11.18
  -3   3  12   48.04    9.21
  -3  -3  12   72.40   12.68
   3   3 -12   72.45   12.98
   3  -3 -12   63.71    4.93
   3   3 -12   74.03    5.81
   3  -3 -12   65.47    5.32
   3   3 -12   54.52    5.69
   3   3  12   69.52    5.59
   3  -3 -12   77.28    6.42
  -3  -3 -12   65.11    5.34
  -3   3 -12   64.30    5.03
   3   3 -12   66.28    5.23
   3  -3 -13   10.38    2.02
   3   3 -13    9.02    2.90
  -3  -3 -13    8.33    1.84
  -3   3 -13    7.69    1.58
  -3   3 -13    7.49    2.58
  -3   3 -13   -0.95    5.77
   3   3 -13    1.84    5.11
   3   3  13    5.78    2.42
   3   3  13   10.87    4.08
   3  -3  13   19.13    9.26
  -3   3  13   17.40    4.84
  -3  -3  13    4.96    4.47
  -3  -3 -13   13.87    5.36
   3   3 -13    7.53    2.43
  -3  -3 -13   12.82    2.66
   3  -3 -13    9.93    2.09
   3   3 -13    6.09    2.41
   3   3  13   11.80    2.78
   3   3 -13    7.77    1.84
   3   3 -13    9.74    2.04
   3  -3 -13    8.40    2.36
  -3  -3 -13    9.48    2.21
   3  -3 -14   41.15    4.12
   3   3 -14   38.07    5.16
   3   3  14   35.08    5.34
  -3   3 -14   35.69    5.84
   3   3 -14   40.09    9.24
   3   3  14   38.25    8.98
   3  -3  14   39.99   10.40
  -3  -3  14   46.17   11.80
   3  -3 -14   45.03    4.46
   3   3 -14   46.28    5.35
  -3  -3 -14   46.69    4.52
  -3  -3 -14   43.67    4.35
  -3   3 -14   43.44    4.29
   3   3 -14   46.05    4.67
   3   3  14   43.79    4.85
  -3  -3 -14   41.61    4.53
   3  -3 -14   44.90    4.91
   3   3 -15   75.45    6.92
   3   3  15   57.73    6.44
   3  -3 -15   74.72    5.14
  -3   3 -15   64.98    8.01
  -3  -3 -15   82.90    6.12
  -3   3 -15   79.27    6.37
   3   3 -15   69.93    6.50
   3  -3 -15   73.80    5.45
   3   3 -15   75.60    5.73
  -3   3 -15   75.09    5.59
  -3  -3 -15   68.67    5.86
   3  -3 -15   74.22    6.41
   3   3  15   73.46    5.80
  -3  -3 -15   75.95    5.64
   3   3 -16    4.84    2.00
  -3   3 -16    5.65    1.88
  -3  -3 -16    5.38    1.87
   3  -3 -16    5.08    1.30
  -3   3 -16    4.85    1.98
   3   3  16    2.91    0.97
  -3   3 -16    3.48    1.94
   3   3 -16    3.21    1.76
   3  -3 -16    5.67    1.82
  -3  -3 -16    7.03    1.84
   3   3 -16    3.98    2.17
  -3  -3 -16    3.98    1.27
   3  -3 -16    4.08    1.53
  -3   3 -16    4.61    1.88
   3   3  16    5.86    1.72
   3  -3 -17    4.65    1.51
  -3  -3 -17    3.52    1.36
  -3   3 -17    3.99    2.22
   3   3 -17    3.20    1.62
   3   3  17    3.57    2.02
   3   3 -17    1.89    1.02
  -3  -3 -17    0.91    0.80
  -3   3 -17    3.50    1.71
   3   3 -17    3.10    1.68
  -3  -3 -17    1.59    1.55
   3   3  17    2.11    1.97
  -3   3 -17    3.38    1.79
  -3   3  17    1.83    1.77
   3  -3 -18   -0.46    0.99
  -3   3 -18   -1.34    1.57
  -3  -3 -18   -0.48    1.24
   3   3 -18    0.96    1.14
  -3  -3 -18   -0.37    0.98
   3   3 -18    0.53    1.04
  -3   3 -18   -0.34    0.92
   3   3  18    1.04    1.52
  -3   3 -18   -0.50    0.80
  -3   3  18   -0.48    1.36
  -3   3 -18   -1.10    1.39
  -3  -3 -19    3.36    1.04
   3  -3 -19    5.90    1.31
   3   3 -19    2.00    0.80
  -3  -3 -19    5.67    1.26
  -3   3 -19    4.04    1.13
  -3   3 -19    2.84    1.29
   3  -3 -19    6.64    1.64
  -3   3 -19    4.43    1.15
  -3   3  19    4.23    1.31
  -3   3 -19    3.80    1.39
  -3  -3 -20    0.94    0.69
  -3   3 -20    0.06    0.70
   3  -3 -20   -0.10    0.68
  -3  -3 -20    0.52    0.83
  -3   3 -20    0.66    0.68
  -3   3 -20   -0.39    0.90
   3   3 -20    1.03    0.83
  -3  -3  20    0.70    0.96
   3  -3 -20   -0.54    0.95
  -3   3  20    1.65    1.30
  -3   3 -20   -0.62    0.90
  -3   3 -21    4.91    0.94
  -3  -3 -21    6.66    1.04
   3   3 -21    5.41    0.96
  -3   3 -21    3.83    1.14
  -3  -3 -21    6.64    1.02
   3   3 -21    4.54    0.98
   3  -3 -21    6.51    1.03
  -3   3  21    6.58    1.23
   3  -4   0    0.84    1.38
   3   4   0   -0.49    1.66
   3   4   1    0.19    1.66
   3  -4   1   -0.13    1.54
   3   4  -1   -0.22    1.90
   3  -4  -1    0.12    1.56
   3   4  -1    1.18    1.51
  -3  -4  -2  780.13   26.19
   3  -4   2  835.53   25.11
   3  -4  -2  836.92   26.75
   3   4   2  829.87   28.83
   3   4  -2  825.62   28.50
  -3   4  -2  849.82   24.42
   3   4  -2  862.37   28.07
  -3  -4  -3 1164.98   33.63
   3   4   3 1256.78   35.15
   3  -4  -3 1262.53   34.50
   3   4  -3 1234.62   34.83
   3  -4   3 1280.81   30.91
  -3   4  -3 1264.59   30.63
   3   4  -3 1241.87   34.19
   3   4   4    7.59    2.91
   3   4  -4    7.97    2.58
   3  -4  -4    7.41    2.68
  -3  -4  -4   10.63    3.59
   3  -4   4    8.36    2.85
  -3   4  -4    8.45    2.31
   3   4  -4    8.59    3.39
  -3  -4  -5  681.68   28.11
   3  -4   5  665.32   22.43
   3  -4   5  699.84   23.54
   3   4   5  688.99   26.00
   3   4  -5  699.53   26.41
  -3   4  -5  687.65   24.39
   3  -4  -5  725.25   28.83
   3   4  -5  703.96   28.01
  -3  -4  -6   21.94    5.45
   3  -4  -6   28.58    5.86
   3  -4   6   23.90    5.04
   3   4   6   18.96    3.89
   3  -4   6   25.35    4.53
   3   4  -6   20.78    4.52
  -3   4  -6   26.45    5.22
   3   4  -6   20.43    5.07
  -3  -4  -7  549.99   27.16
   3  -4  -7  583.34   27.73
  -3  -4   7  535.52   26.52
   3  -4   7  535.41   24.59
   3  -4   7  532.80   21.73
   3   4   7  503.36   22.23
   3   4  -7  473.25   21.48
  -3   4  -7  524.88   23.84
   3   4  -7  567.95   28.18
  -3   4  -8    3.63    1.98
   3   4  -8   10.68    3.43
  -3  -4  -8    8.25    3.56
   3  -4  -8    8.25    3.36
   3  -4   8    5.13    2.03
  -3  -4   8    7.94    3.59
   3  -4   8    8.38    2.29
  -3   4  -9   32.76    7.21
   3   4  -9   33.32    8.20
  -3  -4  -9   35.19    7.58
   3  -4  -9   30.93    7.63
   3  -4   9   30.44    6.83
  -3  -4   9   32.65    7.68
  -3   4 -10    4.71    2.20
   3   4 -10    8.14    3.75
  -3  -4 -10   14.23    5.19
   3  -4 -10   12.36    4.61
   3  -4  10   17.26    5.84
  -3  -4  10   12.19    5.06
   3  -4 -11   40.31    4.05
   3   4 -11   45.14    5.70
  -3  -4 -11   43.99    4.20
  -3   4 -11   43.56    6.35
  -3   4 -11   35.45    7.06
   3   4 -11   38.07    8.74
  -3  -4 -11   41.57    9.13
   3   4 -11   46.06    4.69
   3  -4 -11   31.81    8.73
   3  -4  11   48.11    9.62
  -3  -4  11   45.99    9.28
   3   4 -11   39.16    4.89
   3   4 -11   46.44    4.47
   3   4 -11   30.39    4.77
   3   4 -11   50.83    4.62
   3   4  11   44.75    4.17
  -3   4 -11   43.93    5.03
   3   4 -11   47.49    4.57
  -3  -4 -11   40.87    4.21
   3  -4 -11   46.30    4.79
  -3   4 -12   52.70    6.98
  -3  -4 -12   53.08    4.59
   3  -4 -12   49.87    4.57
   3   4 -12   50.25    6.31
  -3   4 -12   37.44    8.85
   3   4 -12   48.80   10.51
  -3  -4 -12   52.63   10.85
  -3  -4  12   53.05   11.64
   3  -4 -12   41.86   10.07
   3  -4  12   56.78   11.67
   3  -4 -12   53.24    4.81
   3   4 -12   42.12    5.73
   3   4 -12   56.44    5.79
   3   4 -12   43.54    4.07
   3  -4 -12   56.12    5.50
  -3   4 -12   51.22    5.51
   3   4 -12   53.70    4.96
   3   4  12   52.27    4.95
  -3  -4 -12   47.05    4.75
   3   4 -13   19.99    3.59
  -3   4 -13   25.43    5.15
  -3  -4 -13   25.55    3.15
   3  -4 -13   24.23    3.33
   3   4 -13   17.98    6.84
   3  -4  13   23.34    7.97
  -3  -4  13   28.07    8.69
  -3   4 -13   27.31    3.85
   3  -4 -13   23.76    3.51
   3   4 -13   17.66    3.42
   3   4 -13   21.73    3.78
   3   4 -13   24.51    3.52
   3   4  13   22.70    3.50
  -3   4 -13   23.67    3.51
   3  -4 -13   25.90    3.83
   3   4 -13   25.88    3.63
  -3  -4 -13   22.32    2.95
   3   4 -14    8.34    2.29
  -3   4 -14   10.01    3.19
   3  -4 -14   13.44    2.64
  -3  -4 -14   12.80    2.47
   3   4  14   11.03    3.00
  -3   4 -14    9.71    2.57
   3  -4 -14   10.93    2.57
   3   4 -14    8.35    2.74
   3   4 -14   11.98    2.74
   3   4  14   10.27    2.85
   3   4 -14   10.81    2.71
  -3   4 -14   12.19    3.28
  -3  -4 -14    8.76    2.24
   3  -4 -14   12.46    2.81
  -3  -4 -15   14.24    2.40
  -3   4 -15   15.24    4.06
   3   4 -15   12.72    2.80
   3  -4 -15   13.51    2.11
   3   4  15   11.37    2.71
   3   4 -15   15.35    3.06
  -3   4 -15   14.09    2.85
   3  -4 -15   15.87    2.59
   3   4 -15   12.76    3.32
  -3   4 -15   16.13    3.41
   3   4 -15   19.08    3.57
   3   4  15   15.38    2.87
  -3  -4 -15   15.72    2.91
   3  -4 -15   15.41    2.88
  -3   4 -16    1.92    1.68
   3   4 -16    1.67    0.90
  -3  -4 -16    0.81    1.52
   3  -4 -16    3.47    1.76
   3   4  16    2.49    1.63
   3   4 -16    0.63    1.16
  -3   4 -16    2.18    1.38
   3   4 -16    3.15    1.62
   3  -4 -16    2.30    1.16
   3   4  16    2.43    1.62
  -3   4  16    2.57    1.73
   3   4 -16    5.40    2.29
  -3  -4 -16    2.12    1.17
   3  -4 -16    2.72    1.69
  -3   4 -16    3.49    1.78
  -3  -4 -17   -1.51    1.66
  -3   4 -17    0.74    1.19
   3  -4 -17    1.00    1.18
   3   4 -17    2.28    1.62
   3   4  17    0.44    0.93
  -3   4 -17    0.43    1.06
  -3   4 -17    1.63    1.46
   3   4 -17    0.94    1.66
  -3   4  17    1.79    1.28
  -3   4 -17    0.31    1.37
   3   4  17    0.95    1.68
  -3  -4 -17   -1.40    1.69
   3   4 -17    0.00    1.64
  -3   4 -18    3.18    1.33
  -3  -4 -18    3.61    1.19
   3  -4 -18    4.27    1.09
   3   4 -18    4.95    1.67
   3   4  18    5.34    1.84
  -3   4 -18    2.11    1.07
  -3   4 -18    4.34    1.10
  -3   4 -18    3.37    1.10
  -3   4  18    3.80    1.65
   3  -4 -18    3.15    1.22
  -3   4 -18    4.60    1.63
  -3   4 -19    0.97    0.77
  -3  -4 -19    2.58    1.14
   3  -4 -19    1.28    0.68
   3   4 -19    0.65    0.55
  -3  -4 -19    2.92    1.46
  -3   4 -19    0.32    1.02
  -3   4 -19    0.86    0.84
  -3   4 -19    0.95    0.61
  -3   4  19    1.42    1.07
   3  -4 -19    1.54    0.72
  -3   4 -19    0.45    1.11
   3   4 -19    1.45    1.11
   3  -4 -20    1.18    0.58
  -3  -4 -20    0.30    0.58
  -3   4 -20    0.29    0.66
  -3  -4 -20   -0.01    0.65
  -3   4 -20    1.86    1.30
  -3   4 -20    0.25    0.79
  -3   4  20    1.61    1.10
   3  -4 -20    0.13    0.76
   3   4 -20    1.04    0.70
  -3  -5   0   -0.86    1.79
   3   5   0    0.56    2.23
   3  -5   0   -0.35    1.28
  -3  -5  -1   12.76    3.88
   3   5   1   10.11    3.63
   3   5  -1   11.97    3.57
   3  -5  -1   14.35    4.04
   3   5  -1   14.35    4.38
   3  -5   1   12.99    3.40
  -3  -5  -2   45.95    7.02
   3  -5  -2   41.29    6.54
   3  -5   2   50.63    6.97
   3   5   2   46.05    7.64
   3   5  -2   42.59    7.44
   3   5  -2   48.87    7.50
  -3  -5  -3  256.22   17.12
   3  -5  -3  303.66   18.63
   3  -5   3  285.44   16.19
   3   5  -3  302.81   19.33
   3   5   3  295.18   18.95
  -3   5  -3  298.86   16.92
   3   5  -3  295.21   18.65
  -3  -5  -4    0.00    1.71
   3  -5  -4    0.41    1.85
   3  -5   4    3.73    2.29
  -3   5  -4    6.30    3.12
   3   5   4    1.97    2.94
   3   5  -4    4.46    2.65
   3   5  -4   -0.16    2.13
   3   5   5   41.88    7.17
   3   5  -5   36.35    6.42
  -3  -5  -5   37.00    6.92
   3  -5  -5   49.96    8.42
   3  -5   5   44.66    6.45
  -3   5  -5   40.73    7.03
   3   5  -5   46.64    8.01
  -3  -5  -6   42.52    8.29
   3   5  -6   27.78    6.11
   3   5   6   29.33    5.88
   3  -5   6   38.04    6.08
   3  -5  -6   35.61    7.59
  -3  -5   6   37.75    6.69
  -3   5  -6   36.18    6.39
   3   5  -6   40.51    8.03
  -3  -5  -7   65.05    9.93
   3  -5  -7   75.79   11.08
   3  -5   7   56.80    7.42
  -3  -5   7   63.76    9.43
   3   5   7   59.82    8.32
   3   5  -7   60.43    8.78
  -3   5   7   48.13    7.97
  -3   5  -7   73.54    9.66
   3   5  -7   73.38   10.87
  -3  -5  -8    1.43    2.74
   3  -5  -8    3.05    3.94
  -3  -5   8    6.78    1.50
  -3   5  -8    1.01    2.48
   3   5  -8    1.66    1.88
   3  -5  -9   76.22   12.53
  -3  -5  -9   85.76   12.18
  -3  -5   9   75.31   11.49
  -3   5  -9   74.40   10.85
   3   5  -9   83.56   13.19
   3   5  -9   86.07    6.11
  -3   5  -9   88.82    6.70
   3   5 -10   17.84    3.84
   3   5 -10   17.79    3.18
  -3   5 -10   23.73    4.91
  -3  -5 -10   18.02    2.52
  -3  -5  10   28.65    7.47
  -3  -5 -10   23.91    7.36
   3   5 -10   16.27    2.78
   3  -5 -10   11.38    5.54
   3   5 -10   21.66    3.06
  -3   5 -10   18.54    5.78
   3   5 -10   24.86    8.05
   3   5 -10   20.67    3.43
  -3   5  10   20.03    2.85
   3   5 -10   21.36    2.95
   3   5 -10   14.89    3.35
   3   5 -10   21.29    3.20
   3   5  10   21.33    3.11
  -3   5 -10   20.78    3.45
   3   5 -10   19.09    3.05
  -3  -5 -10   20.42    3.07
   3  -5 -10   24.03    3.67
  -3   5 -11    0.20    1.19
  -3  -5 -11    0.37    1.21
   3   5 -11   -0.52    1.19
   3   5 -11    1.51    2.60
  -3  -5 -11   -3.48    4.83
   3  -5 -11   -4.88    1.99
   3   5 -11    1.12    1.23
  -3  -5  11   -2.35    4.16
  -3   5 -11   -2.52    4.05
   3   5 -11    0.53    5.12
   3   5 -11    1.25    1.47
   3   5 -11    1.27    1.40
   3   5 -11   -0.14    1.35
  -3   5 -11   -1.35    1.43
  -3   5 -11   -1.24    1.86
  -3   5  11    1.61    0.92
   3   5 -11   -0.36    1.49
   3   5 -11    1.82    1.77
  -3   5 -11   -0.97    1.76
   3   5 -11    2.19    1.56
  -3  -5 -11    0.01    1.43
   3  -5 -11    1.08    1.16
   3   5  11    1.55    1.73
   3   5  11    1.37    1.38
  -3  -5 -12    4.71    1.28
  -3   5 -12    5.40    2.67
   3   5 -12    5.10    2.32
   3  -5 -12    4.06    1.34
   3   5 -12    2.70    1.23
   3  -5 -12   -4.70    5.36
  -3  -5  12   -1.42    5.38
   3   5 -12   -1.72    4.92
   3   5 -12    5.49    2.11
  -3   5 -12    1.85    1.14
   3  -5 -12    4.86    1.75
  -3   5 -12    3.62    1.25
   3   5 -12    2.55    1.53
   3   5 -12    7.18    2.39
   3   5  12    6.77    2.49
  -3   5 -12    2.98    1.44
   3   5 -12    3.13    1.87
  -3  -5 -12    2.94    1.22
   3  -5 -12    4.91    1.46
   3  -5 -13   36.86    3.92
   3   5 -13   37.29    4.95
  -3   5 -13   30.16    5.62
  -3  -5 -13   33.78    3.61
   3   5 -13   22.44    3.36
  -3   5 -13   29.76    4.09
   3   5 -13   22.80    3.99
  -3   5 -13   35.96    5.73
   3   5 -13   35.63    4.74
  -3   5 -13   35.73    3.99
   3  -5 -13   37.92    4.23
   3   5 -13   35.79    4.08
  -3   5  13   35.44    4.24
   3  -5 -13   35.91    4.56
  -3   5 -13   43.00    5.23
  -3  -5 -13   32.37    4.03
   3   5  13   37.96    4.65
   3   5 -13   33.71    4.15
   3  -5 -14    1.86    1.34
  -3  -5 -14    4.08    1.72
  -3   5 -14    3.92    2.27
   3   5 -14    3.74    2.08
   3   5  14    1.91    1.34
   3   5 -14    2.09    1.10
  -3   5 -14    3.23    1.42
  -3   5 -14    5.32    2.25
   3  -5 -14    2.01    1.19
   3   5 -14    2.63    1.64
   3   5  14    1.93    2.20
  -3  -5 -14    1.89    1.55
  -3   5  14    6.02    4.05
   3  -5 -14    2.08    1.72
   3   5 -14    6.55    2.37
  -3   5 -14    2.87    1.62
   3   5 -15    2.15    1.62
  -3   5 -15   -0.49    1.19
  -3  -5 -15   -0.40    1.16
   3  -5 -15    2.26    1.67
  -3   5 -15    1.54    1.44
   3   5  15    0.99    1.23
  -3   5 -15    1.75    1.30
   3   5 -15   -0.54    1.65
  -3   5 -15    1.73    1.25
   3   5 -15   -0.87    1.42
   3  -5 -15    0.80    1.13
   3   5  15   -1.41    1.78
  -3   5  15   -0.24    1.46
   3   5 -15    0.41    1.79
  -3  -5 -15    0.69    1.27
   3  -5 -15    0.30    1.52
  -3   5 -15   -1.69    2.01
  -3   5 -16   10.92    2.42
   3  -5 -16   10.92    1.94
  -3   5 -16    9.29    2.79
  -3  -5 -16   12.41    2.29
   3   5 -16    7.88    2.11
   3   5  16    8.04    2.57
  -3   5 -16    9.21    2.03
   3  -5 -16   11.99    2.37
  -3   5 -16   10.19    2.74
  -3   5  16    7.44    1.91
   3   5  16   11.12    2.66
  -3   5 -16   11.79    2.56
   3   5 -16   11.82    2.41
  -3  -5 -16    9.39    2.23
  -3   5 -17    3.41    1.35
  -3  -5 -17    6.20    1.68
  -3   5 -17    7.18    1.61
   3  -5 -17    7.66    1.38
   3   5 -17    5.42    1.71
   3   5  17    7.49    2.19
  -3   5 -17    5.60    1.40
  -3   5 -17    5.61    1.97
  -3   5  17    4.76    1.35
   3   5 -17    7.22    1.58
  -3   5 -17    6.75    1.66
  -3   5 -17    8.43    2.10
   3  -5 -18   -0.41    0.91
  -3  -5 -18    1.54    0.77
  -3   5 -18    1.63    0.85
   3   5 -18    1.63    0.69
   3   5  18    2.31    1.29
  -3   5 -18    2.07    0.87
  -3   5 -18    1.56    1.04
   3  -5 -18    2.46    1.25
  -3   5 -18    1.18    0.93
  -3   5  18   -0.21    1.34
  -3   5 -18    2.08    1.30
   3   5 -18    1.90    1.35
   3  -5 -19    1.11    0.74
  -3  -5 -19    0.71    0.75
  -3   5 -19    1.37    0.58
   3   5  19    0.96    0.81
  -3  -5 -19    2.47    1.38
  -3   5 -19   -0.62    0.92
  -3   5 -19   -0.05    0.68
  -3   5  19    1.58    1.11
  -3   5 -19    0.83    0.56
   3   5 -19   -0.43    0.64
   3  -5 -19    0.98    0.86
  -3  -5 -20    4.45    0.94
  -3  -5 -20    7.05    1.04
  -3   5 -20    5.83    1.09
   3  -5 -20    6.47    1.00
   3   6   0   -2.08    4.01
   3  -6   0    2.66    1.49
  -3  -6   0   -0.01    2.89
  -3  -6   1  526.10   21.94
  -3  -6  -1  537.72   24.58
   3  -6   1  602.44   25.22
   3   6   1  597.32   29.79
   3   6  -1  593.92   29.50
   3  -6  -1  603.18   26.54
  -3  -6  -2   21.14    5.49
   3  -6  -2   22.82    5.39
   3   6  -2   27.81    6.41
   3   6   2   25.20    6.63
   3  -6   2   22.72    4.62
   3   6  -2   22.04    6.09
   3  -6  -3   68.51    9.32
  -3  -6  -3   57.85    8.81
   3  -6   3   71.63    8.76
   3   6   3   71.91   10.47
   3   6  -3   70.07   10.03
   3   6  -3   65.71    9.90
  -3  -6  -4   27.46    5.64
   3   6   4   26.04    5.17
   3   6  -4   33.37    7.46
   3  -6  -4   35.96    7.66
   3  -6   4   28.86    5.83
  -3   6  -4   34.99    7.02
   3   6  -4   34.76    7.70
  -3   6   5    0.10    1.48
  -3  -6  -5    2.73    2.20
   3   6  -5   -4.53    4.58
   3  -6  -5    5.87    3.28
   3   6   5    3.90    3.43
   3  -6   5    0.88    1.56
  -3  -6   5    4.34    2.62
  -3   6  -5    6.06    3.50
   3   6  -5    1.29    2.49
  -3   6   6   13.87    4.97
  -3   6  -6   12.29    3.92
  -3  -6  -6    8.29    3.44
   3   6   6   10.66    3.86
   3   6  -6   10.48    4.38
   3  -6  -6    8.83    4.39
  -3  -6   6   15.12    4.93
  -3   6  -6   22.60    6.29
   3   6  -6   10.69    3.75
  -3  -6  -7  318.54   23.19
   3  -6  -7  305.21   24.84
  -3  -6   7  298.35   21.10
  -3   6   7  260.32   19.73
  -3   6  -7  274.44   20.78
  -3   6  -7  288.63   21.13
   3   6  -7  324.32   24.87
   3   6   7  295.58   21.45
   3   6  -7  276.02   20.64
   3   6  -8   -0.71    1.42
  -3   6  -8   -0.22    1.18
   3   6  -8    3.09    1.50
   3   6  -8   -0.04    1.37
  -3  -6  -8    4.29    3.44
   3   6  -8   -0.98    1.64
   3   6  -8    3.04    1.34
   3  -6  -8    3.43    4.21
  -3  -6   8    2.01    3.41
  -3   6  -8    1.65    4.33
   3   6  -8    3.01    3.42
   3   6   8    0.82    0.68
  -3   6   8   -0.07    0.78
   3   6  -8    1.01    0.86
  -3   6  -8    0.08    0.87
  -3   6  -8    0.46    1.63
  -3   6  -8    2.39    1.28
   3   6  -8   -0.21    1.19
   3   6  -8    0.06    1.17
   3   6  -8    0.58    1.29
   3   6  -8   -0.05    1.36
  -3   6  -8    0.18    0.94
  -3   6   8   -0.25    0.82
  -3   6  -9   35.72    5.98
   3   6  -9   41.51    5.67
   3   6  -9   27.89    3.87
   3   6  -9   29.08    3.94
  -3   6  -9   30.65    3.85
   3   6  -9   34.77    4.01
  -3  -6  -9   35.14    8.05
   3   6  -9   30.02    3.90
   3  -6  -9   37.21    9.33
  -3  -6   9   43.70   10.39
  -3   6  -9   30.87    7.29
   3   6  -9   36.08   10.62
   3   6  -9   38.06    4.53
  -3   6  -9   30.65    3.92
   3   6  -9   41.06    4.36
  -3   6   9   31.55    3.82
  -3   6  -9   26.12    3.61
  -3   6  -9   36.75    5.88
   3   6  -9   32.90    3.79
  -3  -6  -9   35.02    3.46
  -3   6  -9   32.87    4.30
   3   6  -9   33.38    4.06
   3   6  -9   30.23    3.77
   3  -6  -9   33.67    4.10
   3   6   9   29.34    3.43
  -3   6 -10   82.61    9.32
   3   6 -10   58.29    5.75
   3   6 -10   74.78    7.45
  -3   6 -10   60.62    5.42
  -3  -6 -10   76.54    5.38
   3   6 -10   66.28    5.99
  -3  -6 -10   56.36   10.30
   3   6 -10   64.89    5.28
   3   6 -10   61.84    5.76
   3  -6 -10   73.78   12.74
   3   6 -10   55.38   10.92
   3   6 -10   75.78    6.54
   3   6 -10   66.31    5.59
  -3   6 -10   88.49    9.38
  -3   6 -10   68.79    6.17
  -3   6  10   72.50    6.03
  -3   6 -10   65.34    5.48
   3   6 -10   77.51    6.05
  -3  -6 -10   67.90    5.31
   3   6 -10   63.45    5.19
   3  -6 -10   73.51    6.23
   3   6 -10   74.64    6.17
  -3   6 -10   78.33    6.62
   3   6  10   63.66    5.32
  -3   6 -11  206.66   14.54
  -3  -6 -11  183.04    8.19
  -3   6 -11  151.38    8.60
   3   6 -11  214.61   11.86
   3   6 -11  189.99    9.99
   3   6 -11  158.05    9.31
   3   6 -11  173.33    8.92
   3   6 -11  176.76   21.31
   3   6 -11  205.76   10.93
   3   6 -11  189.89    9.33
  -3   6  11  190.73    9.84
  -3   6 -11  210.07   14.17
   3   6 -11  198.94    9.82
  -3   6 -11  180.64   10.19
   3  -6 -11  179.54    9.80
   3   6  11  166.22    9.04
   3   6 -11  182.08    9.08
  -3  -6 -11  170.43    8.78
  -3   6 -11  185.14   10.33
   3   6  11  176.82    9.13
   3   6 -11  191.73    9.64
  -3   6 -12   48.89    6.99
   3   6 -12   51.87    5.84
  -3   6 -12   38.83    4.42
  -3  -6 -12   45.86    4.12
   3  -6 -12   41.85    4.26
   3   6 -12   40.30    4.70
   3   6 -12   48.38    4.54
   3   6 -12   47.84    5.25
   3  -6 -12   43.42    4.66
  -3   6 -12   44.07    6.30
  -3   6 -12   44.43    5.21
   3   6 -12   50.08    5.08
   3   6  12   47.94    5.13
   3   6  12   41.90    4.26
  -3  -6 -12   43.93    4.63
  -3   6 -12   48.42    5.49
   3   6 -12   42.75    4.71
   3  -6 -12   45.67    4.99
   3   6 -12   50.45    5.06
  -3   6 -13   15.99    3.02
  -3   6 -13   14.82    3.87
  -3  -6 -13   15.60    2.69
   3  -6 -13   14.64    2.96
   3   6 -13   19.23    3.62
   3   6 -13    9.34    1.90
   3  -6 -13   17.17    2.89
   3   6 -13   14.06    2.48
  -3   6 -13   13.44    2.85
   3   6 -13   15.55    3.20
  -3   6 -13   13.66    3.28
   3   6  13   17.02    2.82
   3   6 -13   13.67    2.94
   3   6  13   13.95    2.56
  -3  -6 -13   16.03    3.06
  -3   6 -13   16.66    3.21
   3  -6 -13   15.97    3.04
   3   6 -13   11.72    2.58
  -3   6 -14    9.19    1.95
   3  -6 -14   11.39    2.17
  -3  -6 -14   10.48    2.05
   3   6 -14   11.93    2.96
   3   6  14    7.84    2.66
   3   6 -14   11.61    2.29
   3  -6 -14   10.84    2.30
  -3   6 -14    9.76    2.07
  -3   6 -14   12.18    3.05
   3   6 -14    9.55    2.41
  -3   6 -14    9.62    2.02
  -3  -6 -14   12.24    2.59
   3   6 -14    8.60    1.98
   3  -6 -14   11.35    2.57
  -3   6  14   11.36    2.12
  -3   6 -14   12.78    2.64
   3   6 -14   14.00    2.81
   3   6 -15  100.15    7.30
   3  -6 -15  101.64    5.96
   3   6  15   98.82    8.58
  -3   6 -15   80.68    5.69
  -3   6 -15   74.87    5.44
  -3   6 -15  100.44    8.74
   3  -6 -15  101.73    6.34
  -3   6 -15   85.41    5.45
  -3   6 -15  121.08    8.00
  -3   6  15   85.41    5.03
   3   6 -15   93.57    6.10
  -3  -6 -15   95.57    5.50
  -3  -6 -16    4.76    1.52
   3  -6 -16    1.65    0.95
  -3   6 -16   -0.44    1.36
   3   6 -16    2.16    1.21
  -3   6 -16    3.49    1.32
   3   6  16    5.50    2.05
  -3   6 -16    2.79    1.66
   3  -6 -16    1.71    1.33
  -3   6 -16    3.77    1.20
  -3   6 -16    1.28    0.90
  -3   6  16    3.10    1.46
   3   6 -16    1.84    0.84
  -3   6 -16    3.59    1.53
   3   6  17   68.75    5.94
  -3   6 -17   39.71    3.60
  -3   6 -17   54.71    3.77
   3   6 -17   57.82    4.57
   3  -6 -17   69.09    4.18
  -3   6 -17   61.10    6.01
  -3   6  17   62.59    3.72
  -3   6 -17   77.61    5.44
  -3  -6 -17   62.98    3.91
  -3   6 -17   62.92    4.76
   3  -6 -17   61.57    4.25
   3   6 -17   59.42    4.01
   3   6 -18    0.38    0.58
  -3  -6 -18    0.52    0.88
  -3   6 -18   -1.30    0.95
   3  -6 -18    0.01    0.74
  -3   6  18   -0.89    0.78
  -3   6 -18    0.00    0.73
   3   6  18   -0.57    0.96
  -3  -6 -18   -0.79    1.04
  -3   6 -18   -0.85    0.83
   3  -6 -18   -0.78    0.72
  -3   6  18   -0.11    1.09
  -3   6 -18    0.60    0.58
  -3   6 -18   -0.91    1.00
   3   6 -18    0.61    0.73
  -3   6 -19   21.12    1.97
   3   6 -19   18.16    1.90
  -3  -6 -19   32.73    2.25
  -3   6 -19   31.68    2.54
  -3  -6 -19   28.49    1.99
   3  -6 -19   38.12    2.26
   3  -6 -19   34.17    2.32
  -3   6 -19   26.73    2.02
  -3   7   0   -5.07    3.37
   3  -7   0    0.60    2.38
   3   7   0    5.34    4.48
   3   7  -1   -3.14    3.19
  -3   7   1    0.01    1.59
  -3   7  -1    0.02    1.08
   3  -7   1    1.53    2.36
   3  -7  -1   -0.85    1.60
   3   7   1    3.75    3.37
  -3   7   2   36.28    8.59
  -3   7  -2   39.53    9.20
   3   7  -2   42.01    8.81
   3   7   2   46.97    9.12
  -3  -7  -2   35.96    6.53
   3  -7  -2   40.37    7.38
   3  -7   2   41.90    7.24
  -3   7   3   -1.24    2.13
  -3   7  -3    2.57    3.04
   3  -7  -3    2.50    1.69
  -3  -7  -3   -1.69    1.68
   3   7   3    3.96    2.40
   3   7  -3    0.23    3.10
   3   7  -3    4.80    3.77
   3  -7   3    0.35    3.39
  -3   7   4   37.47    8.86
  -3   7  -4   40.76    8.93
   3   7  -4   36.91    8.25
  -3  -7  -4   45.75    8.31
   3  -7  -4   42.68    8.74
   3  -7   4   42.93    7.29
   3   7  -4   31.46    8.28
   3   7   4   29.28    6.39
   3   7   5   -0.19    0.87
   3   7  -5    0.84    0.65
   3   7  -5   -0.10    1.25
   3   7  -5    2.94    1.56
   3   7  -5    1.29    3.03
  -3  -7  -5   -4.98    3.20
   3  -7  -5    5.74    4.60
   3   7  -5   -1.38    1.32
   3   7   5    1.42    1.99
   3   7  -5    0.56    2.66
  -3   7   5   -2.25    2.56
  -3   7  -5   -2.41    3.24
   3   7  -5   -1.18    1.47
  -3   7  -5    1.22    1.07
  -3   7  -5   -0.15    1.20
   3   7  -5    1.71    1.28
  -3   7   5    0.60    0.76
  -3   7  -5    0.95    1.12
  -3   7  -6   26.16    3.43
   3   7  -6   32.72    3.39
   3   7  -6   27.16    4.01
   3   7  -6   30.48    4.18
   3   7   6   33.04    4.19
   3   7  -6   31.56    4.16
   3   7  -6   30.73    7.47
  -3  -7  -6   23.50    5.72
   3   7  -6   30.63    4.01
   3   7   6   21.76    4.78
   3  -7  -6   38.58    9.20
  -3   7  -6   37.61    7.74
   3   7  -6   30.77    8.27
  -3   7   6   22.12    6.13
  -3   7  -6   27.19    7.14
  -3   7  -6   40.73    5.40
   3   7  -6   33.15    3.96
  -3   7  -6   28.33    3.81
   3   7   6   29.47    3.70
  -3   7  -6   33.33    4.10
  -3   7   6   32.12    3.74
  -3   7  -6   32.52    4.03
   3   7  -6   30.53    3.73
   3   7  -7    2.59    1.65
   3   7  -7    2.67    1.63
   3   7  -7    2.39    1.64
   3   7   7    3.13    1.26
  -3  -7  -7    0.54    3.59
   3  -7  -7   -1.16    4.66
   3   7  -7    0.98    1.12
   3   7  -7   -0.84    1.66
  -3   7   7    4.45    3.69
  -3   7  -7    2.33    2.45
   3   7  -7    3.36    3.20
   3   7   7    2.36    1.46
   3   7  -7    2.49    1.38
  -3   7  -7    2.69    1.88
   3   7  -7    4.08    1.88
  -3   7  -7    4.65    2.17
  -3   7  -7    2.06    1.00
  -3   7   7    0.66    0.85
  -3   7  -7    1.74    1.91
   3   7  -7    1.77    1.39
   3   7   8  194.99    9.77
   3   7  -8  187.50   10.30
   3   7  -8  220.37   12.25
   3   7  -8  201.81   10.85
  -3  -7  -8  190.90   19.48
   3  -7  -8  199.02   20.94
   3   7  -8  173.09    8.33
   3   7  -8  207.51   10.84
   3   7  -8  206.78   22.07
   3   7  -8  192.46   10.25
  -3   7  -8  241.26   14.08
  -3   7  -8  174.13    9.45
  -3   7   8  203.54   10.07
   3   7  -8  203.62    9.97
   3   7   8  182.60    9.81
   3   7  -8  215.47   10.07
  -3   7  -8  203.20   10.77
  -3   7  -8  192.81   10.15
   3   7  -8  160.52    7.89
   3   7  -8  188.27    9.52
   3   7   9  343.58   12.77
   3   7  -9  319.54   13.26
   3   7  -9  328.51   13.86
   3   7  -9  352.72   15.99
   3   7  -9  289.92   11.03
  -3  -7  -9  314.57   25.69
   3   7  -9  323.80   13.75
   3   7  -9  336.94   28.94
   3   7  -9  327.96   13.02
  -3   7  -9  389.44   18.71
   3   7  -9  364.58   13.10
  -3   7   9  349.92   13.43
   3   7  -9  345.17   13.02
  -3   7  -9  342.58   14.17
  -3   7  -9  328.04   13.02
  -3   7  -9  340.82   13.79
   3   7  -9  329.35   12.79
   3   7  -9  264.73   10.41
   3   7 -10  202.88   10.76
   3   7 -10  225.71   11.41
   3   7 -10  245.14   13.05
   3   7 -10  198.48    9.33
   3   7 -10  228.44   11.60
   3   7 -10  228.35   10.77
  -3   7 -10  275.01   16.42
   3   7 -10  255.48   10.87
  -3   7 -10  216.64   10.46
  -3   7  10  240.10   11.15
   3   7 -10  242.71   11.08
  -3   7 -10  236.13   11.74
   3   7  10  191.54   10.33
   3   7 -10  203.11    9.31
  -3   7 -10  238.58   11.82
   3  -7 -10  227.69   10.59
   3   7 -10  231.60   10.83
  -3  -7 -11   13.49    2.24
   3   7 -11   15.88    3.32
   3   7 -11   14.38    2.93
   3   7 -11   14.60    3.13
  -3   7  11   16.98    3.11
  -3   7 -11   14.09    2.81
   3  -7 -11   14.07    2.71
  -3   7 -11   14.73    3.71
   3   7 -11   20.94    3.00
   3   7 -11   13.44    2.78
   3   7 -11   18.15    3.18
   3   7 -11   14.23    3.00
   3   7 -11   13.88    2.67
   3   7 -11   14.38    2.88
  -3   7 -11   14.72    3.08
  -3  -7 -11   16.71    2.91
   3  -7 -11   13.53    2.53
   3   7  11   12.50    2.44
   3  -7 -12  100.27    6.49
   3   7 -12  126.32    8.92
   3   7 -12  105.50    7.21
  -3  -7 -12  106.22    6.07
   3   7 -12  104.02    7.50
   3   7 -12  113.73    7.22
  -3   7 -12  124.01   10.50
   3   7 -12  101.41    7.37
   3  -7 -12  103.70    6.79
  -3   7 -12  107.76    7.70
   3  -7 -12  102.23    7.12
  -3   7 -12  123.79    8.35
   3   7 -12  102.83    6.62
   3   7  12  102.86    6.82
  -3  -7 -13   23.33    2.88
   3  -7 -13   24.62    3.32
   3   7 -13   24.93    3.82
   3   7  13   28.43    4.92
   3   7 -13   23.69    3.49
   3   7 -13   24.38    3.29
  -3   7 -13   22.06    3.21
   3  -7 -13   25.33    3.37
  -3   7 -13   28.43    4.89
   3   7 -13   18.43    2.84
   3   7  13   21.41    3.01
  -3   7 -13   29.40    4.00
  -3  -7 -14   24.18    2.79
   3   7 -14   24.97    3.78
   3  -7 -14   26.82    3.23
  -3   7 -14   19.82    3.04
   3   7 -14   20.20    2.86
   3   7  14   26.17    4.41
  -3   7 -14   23.54    4.16
   3   7 -14   21.54    3.06
   3  -7 -14   24.23    3.22
  -3   7 -14   20.69    3.06
  -3   7 -14   28.51    3.80
  -3   7 -14   29.67    3.92
   3   7  14   24.15    2.77
   3  -7 -15    1.24    0.94
  -3   7 -15    1.93    1.44
   3   7 -15    3.62    1.57
  -3  -7 -15    2.38    0.98
   3   7  15    2.83    1.39
   3   7 -15    4.81    1.66
  -3   7 -15    2.70    1.26
   3  -7 -15    5.55    1.73
  -3   7 -15    2.98    1.22
   3   7 -15    2.52    0.79
  -3   7 -15    3.73    1.69
  -3   7 -15    3.40    1.58
   3  -7 -16   13.63    1.97
  -3   7 -16    7.50    1.67
   3   7 -16   11.75    2.14
  -3  -7 -16   10.55    1.67
   3   7  16   10.81    2.56
   3  -7 -16   11.52    1.90
  -3   7 -16    7.29    2.01
  -3   7 -16   11.31    2.14
  -3   7 -16   14.04    2.45
   3  -7 -16   14.51    2.16
   3  -7 -17   -0.57    0.68
  -3   7 -17   -0.49    0.59
  -3  -7 -17    0.10    0.81
   3   7 -17    0.28    0.57
   3   7  17   -0.61    0.63
  -3   7 -17    0.32    0.78
  -3  -7 -17   -0.67    0.96
   3   7 -17    1.22    0.78
   3  -7 -17   -0.69    0.72
  -3   7 -17   -1.31    0.75
  -3   7 -17   -1.62    1.28
  -3  -7 -18    2.95    0.64
   3  -7 -18    5.10    1.10
   3   7  18    3.69    1.38
  -3   7 -18    2.65    0.83
  -3  -7 -18    4.28    1.04
   3   7 -18    2.11    0.71
  -3   7 -18    3.97    1.04
   3  -7 -18    3.08    0.63
   3   8   0    0.68    1.24
  -3   8   0   -0.52    1.28
   3   8   0    0.68    0.94
   3  -8   0    3.28    2.05
   3   8   0   -0.52    4.81
  -3   8   0    0.78    2.53
  -3   8   0    0.49    1.83
   3   8   0    0.36    1.24
   3   8   0   -1.00    1.72
   3   8   0   -1.01    0.81
   3   8   0    1.37    1.34
   3   8   0   -0.08    0.94
   3   8   1   56.18    5.35
   3   8   1   46.64    5.16
   3   8  -1   45.79    5.08
  -3   8  -1   50.63    5.35
  -3   8   1   49.36    5.57
   3   8   1   48.96    5.16
   3   8  -1   44.59    5.08
   3   8  -1   49.84    5.38
   3   8  -1   56.86   11.14
   3  -8  -1   44.78    7.76
   3  -8   1   48.19    7.92
  -3   8   1   47.80   10.73
  -3   8  -1   47.52   11.00
   3   8   1   52.05   11.29
  -3   8   1   55.37    5.27
   3   8   1   56.77    4.99
   3   8  -1   52.41    4.77
   3   8  -1   50.11    4.75
  -3   8  -1   50.46    5.30
   3   8  -1   52.39    5.13
   3   8   1   45.32    4.52
   3   8   1   45.17    4.40
   3   8   1   49.04    4.57
   3   8  -2  238.94   11.55
   3   8  -2  222.52    9.39
   3   8   2  232.77   11.33
   3   8  -2  241.47   11.43
   3   8   2  212.98   10.32
  -3   8  -2  237.65   11.66
   3   8   2  205.24   10.81
   3   8  -2  226.74   11.46
  -3   8   2  244.52   12.31
  -3   8  -2  252.68   11.81
   3  -8  -2  215.95   18.75
   3  -8   2  233.77   18.16
  -3   8   2  218.97   23.11
  -3   8  -2  217.47   22.94
   3   8   2  225.75   21.86
   3   8  -2  236.64   22.34
   3   8  -2  221.13    9.83
  -3   8   2  256.97   11.08
   3   8   2  255.47   10.46
   3   8   2  205.35    9.73
   3   8  -2  244.26   10.79
  -3   8  -2  245.05   11.67
   3   8  -2  222.86   10.87
  -3   8  -2  233.96   11.69
  -3   8   2  206.42    9.15
   3   8   2  218.09    9.97
   3   8   2  203.70    9.15
   3   8  -3  147.55    7.52
   3   8   3  164.27    9.53
   3   8   3  147.59    8.40
  -3   8  -3  144.17    9.32
  -3   8  -3  154.35    9.45
   3   8  -3  148.03    9.19
   3   8  -3  144.93    9.51
   3   8  -3  169.28    9.74
  -3   8  -3  158.37    8.58
   3  -8  -3  143.55   15.94
   3   8  -3  149.98    9.47
  -3   8   3  131.33   17.83
  -3   8  -3  142.03   18.13
   3   8   3  138.73   17.23
   3   8  -3  161.92   18.40
   3   8  -3  153.15    8.22
   3   8   3  138.45    7.56
  -3   8  -3  157.88    9.57
   3   8  -3  156.73    8.78
   3   8  -3  145.79    9.15
  -3   8  -3  162.00    9.59
   3   8   3  136.63    7.52
  -3   8   3  136.13    7.48
   3   8   3  146.11    8.33
   3   8  -4   16.74    3.29
   3   8  -4   12.19    2.24
   3   8  -4   10.64    2.67
   3   8   4   11.70    2.54
  -3   8  -4   13.22    2.87
   3   8  -4   13.37    3.12
  -3   8  -4   13.02    3.23
   3   8  -4   12.64    2.68
  -3   8  -4   11.03    2.52
   3  -8  -4   13.91    5.58
  -3   8  -4   11.70    5.40
  -3   8   4    8.85    4.87
  -3   8  -4   12.81    2.81
   3   8  -4   13.18    2.54
   3   8  -4   10.81    2.32
   3   8  -4   11.79    2.81
   3   8   4    9.78    1.95
  -3   8  -4   15.16    3.07
   3   8  -4   11.39    2.60
   3   8  -4   14.50    2.78
   3   8  -4   10.70    2.28
   3   8   4   12.44    2.33
  -3   8   4   12.69    2.51
   3   8  -5   26.48    3.02
   3   8   5   29.15    3.98
   3   8  -5   28.40    4.11
  -3   8  -5   33.24    4.37
   3   8  -5   33.06    4.65
   3   8  -5   30.47    4.40
   3   8  -5   28.66    3.99
  -3   8  -5   30.11    4.30
   3  -8  -5   25.51    7.05
   3   8  -5   29.02    7.66
  -3   8   5   24.96    7.22
  -3   8  -5   25.72    6.82
   3   8  -5   28.54    4.25
  -3   8  -5   34.31    4.52
   3   8  -5   29.73    4.36
  -3   8  -5   34.15    4.28
   3   8   5   28.19    3.63
   3   8  -5   26.50    3.84
   3   8  -5   29.47    3.90
  -3   8  -5   27.31    3.53
   3   8  -5   30.06    3.78
  -3   8   5   27.20    3.66
  -3   8  -6  131.69    8.18
   3   8  -6  128.53    6.94
   3   8   6  142.17    8.83
   3   8  -6  140.74    9.02
   3   8  -6  145.01    9.36
   3   8  -6  147.60    9.73
   3   8  -6  113.35    6.55
  -3  -8  -6  110.41   14.05
   3  -8  -6  133.97   16.90
   3   8  -6  141.60    9.22
  -3   8  -6  138.50    9.01
  -3   8   6  103.35   14.91
  -3   8  -6  111.88   14.89
   3   8  -6  149.38   18.86
   3   8   6  128.40    8.01
   3   8  -6  125.75    8.71
   3   8  -6  126.60    9.01
  -3   8  -6  149.82    9.14
   3   8  -6  150.13    8.98
  -3   8  -6  156.43    9.50
   3   8  -6  136.21    8.50
  -3   8   6  118.92    7.51
  -3   8  -6  118.45    7.26
   3   8  -6  126.55    7.61
   3   8  -7   54.70    4.54
   3   8  -7   58.33    6.00
   3   8   7   53.88    5.36
  -3   8  -7   52.33    5.03
  -3   8   7   46.92    5.60
   3   8  -7   66.66    6.52
   3   8  -7   65.36    6.67
  -3   8   7   47.06    5.03
  -3   8  -7   46.78    5.13
   3   8  -7   56.08    5.83
   3   8  -7   47.80    4.26
   3   8  -7   47.19   10.95
   3   8  -7   59.78    5.80
   3   8   7   46.18    4.98
   3   8  -7   66.91    6.08
  -3   8  -7   58.20    5.80
   3   8  -7   58.57    5.62
  -3   8   7   57.91    5.52
   3   8  -7   49.90    5.68
  -3   8  -7   58.02    6.00
  -3   8  -7   49.83    5.01
  -3   8   7   44.69    4.65
  -3   8  -7   55.64    5.46
   3   8  -7   59.67    5.52
   3   8   8  125.44    8.15
   3   8  -8  109.68    8.39
  -3   8   8   98.43    8.04
   3   8  -8  135.87    9.90
   3   8  -8  123.52    8.78
   3   8  -8  134.84    9.09
   3   8  -8  106.15    6.53
   3   8  -8  131.38    8.59
  -3   8   8  124.35    8.03
   3   8  -8  119.46    8.48
  -3   8  -8  117.10    8.04
   3   8  -8  138.66    8.46
   3   8   8  109.28    7.87
  -3   8  -8  126.49    8.73
   3   8  -8  130.09    8.24
  -3   8  -8  122.15    8.16
   3   8   8  118.97    7.89
  -3   8  -8  109.01    7.37
   3   8  -8  123.23    7.78
   3   8   9   49.49    5.01
   3   8  -9   41.73    5.29
   3   8  -9   54.39    6.38
   3   8  -9   49.22    5.48
   3   8  -9   39.82    4.16
   3   8  -9   47.98    5.42
  -3   8  -9   57.17    5.88
   3   8  -9   48.96    5.12
   3   8  -9   61.28    5.67
  -3   8  -9   46.89    4.95
  -3   8   9   53.61    5.32
   3   8  -9   52.74    5.33
   3   8  -9   50.45    5.48
  -3   8  -9   48.75    4.97
   3   8   9   48.43    4.99
  -3   8  -9   55.60    5.64
   3   8  -9   50.71    4.96
   3   8  10   31.66    3.84
   3   8 -10   22.49    3.84
   3   8 -10   29.37    4.12
   3   8 -10   29.44    4.59
   3   8 -10   24.56    3.72
   3   8 -10   23.19    3.78
   3   8 -10   25.46    3.73
   3  -8 -10   27.41    3.56
   3   8 -10   31.66    3.88
   3   8 -10   27.70    3.95
  -3   8 -10   38.70    6.01
  -3   8 -10   29.67    4.27
   3   8 -10   33.20    4.18
  -3   8  10   28.10    3.79
   3   8  10   27.19    3.76
  -3   8 -10   27.55    3.79
  -3   8 -10   35.37    4.64
  -3   8 -11  127.05    8.99
   3   8 -11  146.95    8.83
   3   8 -11  150.14    9.71
   3  -8 -11  131.33    7.29
   3   8 -11  144.29    9.07
   3   8 -11  150.51    8.48
  -3   8 -11  155.70   11.88
   3  -8 -11  134.36    7.46
   3   8 -11  138.99    8.69
  -3   8  11  141.39    8.48
   3   8 -11  155.75    7.99
  -3   8 -11  147.77    9.08
  -3   8 -11  129.31    8.07
  -3   8 -11  148.87    8.89
   3   8  11  140.95    7.99
   3  -8 -12   10.61    2.65
   3   8 -12   10.57    2.30
  -3   8 -12    7.23    2.28
   3   8 -12   10.29    2.38
   3   8  12    9.82    3.15
   3   8 -12    9.70    2.37
   3   8 -12    8.32    2.09
   3   8 -12   11.12    2.56
  -3   8 -12    7.49    1.95
   3  -8 -12    9.46    1.96
   3   8  12    7.63    1.74
  -3   8 -12   10.74    2.32
  -3   8 -12   13.06    2.84
   3   8 -13  128.91    7.14
   3   8  13  132.66    9.81
   3  -8 -13  128.29    6.71
   3   8 -13  137.29    8.40
  -3   8 -13  109.09    7.44
   3   8 -13  112.73    7.05
  -3   8 -13  118.71    7.59
   3   8 -13  118.64    7.00
   3  -8 -13  122.35    6.69
  -3   8 -13  119.39    7.35
  -3  -8 -13  119.57    5.70
   3   8  13  130.18    6.71
  -3   8 -13  121.52    7.27
  -3   8 -13  138.00    7.96
   3   8 -14   57.38    5.11
   3   8  14   57.22    5.94
   3  -8 -14   59.36    4.32
  -3   8 -14   47.86    4.59
  -3   8 -14   52.77    4.65
   3   8 -14   50.08    4.26
   3  -8 -14   54.03    4.24
   3   8 -14   49.40    4.04
  -3   8 -14   51.44    4.39
  -3   8 -14   69.83    5.32
  -3   8 -14   59.87    4.92
   3  -8 -14   50.52    3.62
   3   8  14   62.88    4.20
  -3  -8 -14   47.73    3.39
   3   8 -15   49.07    4.33
   3   8  15   56.71    5.50
  -3   8  15   28.34    2.73
   3  -8 -15   56.34    3.75
  -3   8 -15   40.46    3.81
  -3   8 -15   46.44    4.12
   3   8 -15   46.77    3.60
   3  -8 -15   50.37    3.75
   3   8 -15   50.59    3.64
  -3   8 -15   43.20    3.55
   3   8 -15   46.90    4.12
  -3   8 -15   52.27    4.17
  -3   8 -15   65.25    4.79
   3  -8 -15   46.86    3.27
  -3  -8 -15   49.16    3.21
   3  -8 -16   18.75    2.05
  -3   8 -16   10.23    1.72
  -3  -8 -16   15.11    1.72
   3   8 -16   13.30    2.03
  -3   8 -16   16.16    2.11
   3   8  16   15.83    2.58
   3   8 -16   13.01    2.01
  -3  -8 -16   13.38    1.70
  -3   8 -16   17.75    2.15
   3  -8 -16   16.06    1.52
   3  -8 -17    7.19    1.12
  -3   8  17    5.46    1.36
  -3   8 -17    4.27    0.98
   3   8  17    5.88    1.45
   3   8 -17    5.65    1.19
   3   8  17    2.53    0.70
  -3   8 -17    6.93    1.26
   3   9   0    1.01    1.08
  -3   9   0   -0.79    1.25
   3   9   0    0.27    0.93
  -3   9   0   -0.98    1.10
  -3   9   0    1.87    5.16
   3   9   0    0.28    1.47
   3   9   0   -1.87    1.25
  -3   9   0    0.56    1.02
   3   9   0   -0.50    1.78
   3   9   0   -0.15    1.12
   3   9   0    1.57    1.51
   3   9  -1  112.71    6.94
  -3   9   1  101.93    7.52
   3   9  -1  101.54    7.92
  -3   9  -1  114.83    8.27
  -3   9   1  111.46    8.43
   3   9  -1  104.53    7.91
   3   9   1  100.03    7.74
  -3   9  -1  109.50    7.25
  -3   9  -1  116.35    7.69
   3   9   1  106.42    7.80
   3  -9  -1  107.38   14.21
  -3   9   1   94.29   15.72
  -3   9  -1  100.65   16.51
   3   9  -1   96.84    7.08
   3   9   1  107.35    6.81
  -3   9  -1  112.28    8.10
   3   9  -1  115.58    7.63
   3   9   1  115.00    7.23
   3   9  -1  114.04    7.56
   3   9  -1  100.97    6.80
  -3   9   1  124.13    8.17
   3   9   1  109.87    7.45
   3   9   1  105.69    6.98
   3   9   1   98.91    6.47
  -3   9   1   94.75    6.38
   3   9  -2  211.73    9.47
  -3   9   2  227.72   12.27
   3   9  -2  210.14   11.21
   3   9   2  216.22   10.67
   3   9  -2  212.59   11.47
  -3   9  -2  209.56   11.03
  -3   9  -2  214.91   10.96
  -3   9   2  191.34   22.59
  -3   9  -2  193.73   22.25
   3   9  -2  190.53   10.06
   3   9   2  237.12   10.63
   3   9   2  193.74    9.29
   3   9  -2  229.08   10.95
  -3   9  -2  214.16   11.28
   3   9  -2  209.64   10.60
   3   9  -2  207.42    9.91
  -3   9   2  240.63   10.93
   3   9   2  200.19    9.82
  -3   9   2  181.89    8.78
   3   9   2  182.06    8.70
   3   9  -3  152.98    8.00
   3   9   3  159.69    9.80
   3   9  -3  156.89    9.68
  -3   9  -3  166.04    9.75
   3   9  -3  156.26    9.87
  -3   9   3  160.04   10.56
   3   9  -3  162.28    9.98
  -3   9  -3  158.76    9.88
   3   9   3  157.91    8.92
  -3   9  -3  158.49    8.66
  -3   9   3  143.46   19.71
  -3   9  -3  153.86   19.31
   3   9  -3  144.34    8.80
   3   9   3  135.78    7.79
   3   9  -3  145.28    9.23
   3   9  -3  163.35    9.33
   3   9   3  140.42    7.93
   3   9   3  183.47    8.89
  -3   9  -3  164.50    9.93
   3   9  -3  154.85    8.96
   3   9  -3  156.45    9.33
   3   9   3  133.53    7.39
  -3   9   3  145.88    7.92
   3   9   3  161.39    8.98
   3   9   4  228.68   10.33
   3   9  -4  207.15    9.20
   3   9   4  223.76   11.50
   3   9  -4  208.06   11.42
  -3   9   4  208.64   12.15
   3   9  -4  229.22   12.04
  -3   9  -4  222.06   11.20
   3   9  -4  236.04   12.27
  -3   9  -4  213.94   11.89
  -3   9   4  205.78   11.54
  -3   9  -4  208.77   11.32
  -3   9  -4  214.15   10.52
   3   9   4  177.11    8.83
   3   9  -4  194.17   10.30
   3   9  -4  209.53   10.47
  -3   9  -4  224.19   11.52
   3   9   4  193.87    9.53
   3   9  -4  225.23   11.02
  -3   9  -4  224.98   11.45
   3   9  -4  214.32   11.41
   3   9  -4  203.92   10.10
  -3   9   4  188.32    9.08
   3   9   4  189.64    8.87
   3   9   4  210.51   10.43
   3   9  -5  150.71    9.88
  -3   9   5  133.58    9.66
   3   9   5  140.00    9.05
   3   9  -5  133.71    9.15
  -3   9  -5  139.14    8.64
   3   9  -5  129.49    7.20
   3   9  -5  142.64    9.56
  -3   9  -5  139.52    9.87
  -3   9   5  137.29    9.06
  -3   9  -5  131.82    8.76
   3   9  -5  151.53    9.73
   3   9  -5  113.28    6.41
  -3   9  -5  132.69    8.45
   3   9  -5  131.56    8.57
   3   9   5  122.19    7.73
   3   9   5  110.46    6.93
   3   9  -5  138.66    9.29
  -3   9  -5  145.16    9.26
  -3   9  -5  141.19    9.11
   3   9  -5  153.11    9.16
   3   9  -5  134.67    8.57
   3   9  -5  129.54    8.24
  -3   9   5  115.15    7.27
   3   9   5  114.18    6.89
   3   9  -5  121.08    7.07
   3   9   5  134.10    8.37
   3   9  -6  134.84    9.39
   3   9  -6  112.43    6.48
   3   9   6  125.72    8.52
   3   9  -6  120.25    8.56
  -3   9  -6  118.94    7.78
  -3   9   6  116.50    8.89
   3   9  -6  129.23    9.02
  -3   9  -6  106.18    8.78
  -3   9   6  117.80    8.06
  -3   9  -6  105.07    7.50
   3   9  -6  130.48    9.11
  -3   9  -6  111.76    7.96
   3   9  -6  102.05    6.22
   3   9   6  104.83    7.35
   3   9   6   93.33    6.18
   3   9  -6  119.46    8.28
  -3   9  -6  123.56    8.39
   3   9  -6  131.42    8.45
  -3   9   6  120.55    7.98
   3   9  -6  115.14    8.43
  -3   9  -6  124.42    8.59
   3   9  -6  123.85    8.26
   3   9  -6  107.78    7.75
  -3   9  -6   96.04    6.18
   3   9   6   93.45    6.37
  -3   9   6   92.64    6.52
   3   9  -6  109.46    7.01
   3   9   6  115.85    7.88
   3   9  -7   64.33    6.51
   3   9  -7   58.14    4.66
   3   9   7   62.75    5.92
  -3   9  -7   60.46    5.44
  -3   9   7   53.33    5.85
   3   9  -7   69.30    6.98
   3   9  -7   56.67    6.04
  -3   9  -7   57.74    6.71
   3   9  -7   64.73    6.37
  -3   9  -7   59.28    6.11
   3   9  -7   52.12    4.66
  -3   9   7   62.72    5.58
  -3   9  -7   56.52    5.36
   3   9  -7   66.97    6.13
   3   9   7   52.41    5.37
   3   9  -7   65.60    5.96
  -3   9  -7   70.39    6.52
   3   9  -7   58.68    6.00
  -3   9   7   62.10    5.72
   3   9  -7   70.39    6.22
   3   9  -7   60.04    6.00
   3   9   7   47.35    4.45
   3   9   7   60.07    5.65
  -3   9  -7   52.20    4.79
  -3   9  -8   -0.43    1.16
   3   9   8    0.49    0.79
  -3   9  -8   -1.46    1.71
   3   9  -8    1.01    1.15
  -3   9   8    1.01    1.41
   3   9  -8   -0.04    1.33
   3   9  -8   -0.90    1.22
  -3   9  -8    1.77    0.99
   3   9  -8   -0.76    0.99
   3   9  -8   -1.85    2.23
   3   9  -8    0.93    1.81
  -3   9   8    0.82    0.96
   3   9  -8   -0.38    0.90
  -3   9  -8    1.54    1.31
   3   9  -8    0.27    1.80
   3   9  -8    0.97    1.34
   3   9  -8   -0.70    1.79
   3   9   8   -1.43    1.29
   3   9   8    0.84    1.39
  -3   9  -8   -0.34    1.13
   3   9  -9   18.00    3.42
   3   9   9   17.16    3.10
   3   9  -9   14.08    3.16
  -3   9  -9   13.54    3.04
   3   9  -9   15.51    3.21
   3   9  -9   12.57    2.42
   3   9  -9   15.64    2.87
   3   9   9   19.40    3.93
  -3   9  -9    9.51    2.51
  -3   9  -9   18.91    3.41
  -3   9   9   16.04    2.95
   3   9  -9   17.66    3.16
   3   9  -9   12.12    3.25
   3   9  -9   19.28    3.15
   3   9  -9   19.71    3.44
   3  -9  -9   15.55    2.45
   3   9  -9   17.93    3.05
  -3   9  -9   13.55    2.44
   3   9   9   14.20    2.78
   3   9 -10    3.39    1.65
  -3   9 -10    5.03    2.19
   3   9 -10    0.93    1.45
   3   9 -10    3.20    1.59
   3   9  10    2.58    1.81
   3   9 -10    2.88    1.56
  -3   9 -10    3.58    1.93
  -3   9 -10    2.12    1.00
   3   9 -10    4.38    1.93
  -3   9  10    4.21    1.65
   3   9 -10    2.83    1.30
   3   9 -10    5.42    1.96
   3  -9 -10    2.77    1.20
   3   9 -10    4.72    1.82
   3   9  10    2.41    1.50
  -3   9 -10    1.67    1.08
   3   9 -11    7.10    1.97
   3  -9 -11    5.05    1.22
   3   9 -11    7.39    2.05
  -3   9 -11    6.85    2.12
   3   9  11    7.63    2.31
   3   9 -11    7.67    2.08
  -3   9 -11    6.06    1.74
  -3   9 -11    9.33    2.36
   3   9 -11    8.38    2.72
   3  -9 -11    7.02    1.96
   3   9 -11    5.76    1.72
   3   9 -11    6.96    2.04
  -3   9  11    8.43    2.06
   3   9 -11    5.89    1.99
  -3   9 -11    5.71    1.57
   3   9  11    8.13    2.00
   3   9  12   28.71    4.31
   3   9 -12   30.63    3.80
   3   9 -12   35.30    3.92
  -3   9 -12   26.52    3.55
   3  -9 -12   32.46    3.48
   3   9 -12   31.68    3.86
  -3   9 -12   29.25    3.68
   3  -9 -12   28.64    3.01
   3   9 -12   30.45    3.56
   3   9 -12   25.45    3.44
  -3   9 -12   30.31    3.66
  -3   9 -12   26.53    3.18
   3   9  12   32.78    3.35
   3   9 -13   23.37    3.23
   3   9  13   22.64    3.55
  -3   9  13   16.22    2.44
  -3   9 -13   17.81    2.77
   3   9 -13   18.08    2.55
   3  -9 -13   21.43    2.59
   3   9 -13   18.00    2.65
  -3   9 -13   19.36    2.80
   3  -9 -13   22.28    2.57
   3   9 -13   18.25    2.69
  -3   9 -13   20.26    2.79
   3   9 -13   17.13    2.38
   3   9  13   22.33    2.45
   3   9  13   11.42    1.81
  -3   9 -13   21.24    2.58
  -3   9 -14    0.42    0.83
  -3   9  14    0.71    0.54
   3   9 -14    0.40    0.71
   3  -9 -14    1.45    0.96
   3   9  14    1.14    1.05
  -3   9 -14   -0.49    0.75
   3  -9 -14    1.12    1.06
   3   9 -14   -0.71    0.60
   3   9  14   -0.72    0.51
  -3   9 -14   -0.60    0.76
   3   9  14   -0.04    0.53
  -3   9 -15    4.54    1.16
   3  -9 -15    7.05    1.19
  -3   9  15    3.05    0.78
   3   9  15    4.83    1.47
  -3   9 -15    7.10    1.39
   3   9 -15    4.61    1.06
   3   9  15    5.09    0.90
  -3   9 -15    6.80    1.23
  -3   9  15    8.20    1.10
   3  -9 -16    1.08    0.60
   3   9  16   -0.08    0.64
  -3   9  16    0.21    0.44
  -3   9 -16    0.32    0.45
   3   9 -16    0.07    0.57
  -3   9 -16    1.10    0.48
   3  10   0    0.16    1.01
   3  10   0   -0.19    1.21
  -3  10   0   -0.18    0.94
   3  10   0   -0.83    1.33
  -3  10   0    0.65    0.83
  -3  10   0    2.02    1.78
   3  10   0   -1.00    1.56
   3  10   0    0.09    1.25
   3  10   0    1.81    1.69
   3  10   0    0.31    1.10
   3  10   0   -2.55    1.43
  -3  10   0   -0.01    1.04
   3  10  -1    2.57    1.56
   3  10  -1    2.32    1.62
   3  10   1    1.76    1.26
  -3  10  -1    3.46    1.24
   3  10  -1    0.11    1.30
   3  10   1    1.65    1.43
  -3  10   1    3.02    1.83
  -3  10   1    8.45    2.75
  -3  10  -1    4.02    2.28
  -3  10   1    2.34    1.42
  -3  10  -1    2.08    1.38
   3  10   1    1.66    1.43
   3  10  -1    0.15    1.83
   3  10   1    6.78    3.32
   3  10   1    2.16    1.00
   3  10  -1    2.04    1.04
   3  10  -1    1.56    1.17
   3  10  -1    2.39    2.91
   3  10  -1    6.87    2.83
  -3  10   1    2.11    1.09
   3  10   1    2.19    1.18
  -3  10  -1    1.43    0.82
  -3  10   2  343.66   13.52
   3  10  -2  344.52   11.93
   3  10  -2  361.43   15.01
   3  10   2  360.02   13.98
  -3  10  -2  356.58   14.02
  -3  10   2  377.10   15.46
   3  10  -2  366.37   14.97
  -3  10  -2  360.15   13.61
  -3  10   2  368.32   15.89
  -3  10  -2  356.61   15.45
   3  10  -2  333.07   12.93
   3  10   2  374.69   13.13
   3  10  -2  396.78   14.80
   3  10  -2  373.42   13.69
   3  10   2  309.39   11.32
   3  10  -2  337.86   12.87
  -3  10   2  306.40   11.00
   3  10   2  341.71   12.48
   3  10   3   18.52    3.05
   3  10  -3   17.73    3.32
   3  10  -3   18.20    3.26
  -3  10   3   15.48    3.17
  -3  10  -3   16.17    3.22
  -3  10  -3   17.25    3.10
  -3  10   3   21.09    3.66
   3  10  -3   18.45    3.00
  -3  10   3   16.61    3.34
  -3  10  -3   16.46    3.36
   3  10  -3   21.94    3.53
   3  10  -3   16.01    3.00
   3  10   3   14.19    2.32
   3  10   3   14.55    2.40
   3  10  -3   15.51    3.13
   3  10  -3   16.34    2.87
   3  10   3   15.16    2.85
  -3  10   3   13.41    2.40
   3  10  -4    1.09    0.99
  -3  10   4    2.50    1.79
   3  10  -4    0.03    1.46
  -3  10  -4    2.20    1.02
   3  10   4    1.26    0.94
  -3  10  -4    3.36    1.55
   3  10  -4    1.91    1.11
  -3  10   4    2.06    1.64
  -3  10   4    0.30    1.08
  -3  10  -4    1.09    1.03
  -3  10  -4   -1.56    1.82
   3  10  -4   -0.72    1.33
   3  10  -4   -0.08    1.44
   3  10   4    1.04    0.94
   3  10  -4    1.61    1.16
   3  10  -4    2.42    1.88
   3  10   4   -0.55    1.63
   3  10  -4    2.60    1.49
   3  10   4    0.21    0.67
  -3  10   4    1.78    0.95
   3  10   4    1.79    1.20
   3  10  -5    2.47    1.43
  -3  10   5    1.30    1.00
  -3  10  -5    2.59    1.48
  -3  10  -5    3.14    1.45
  -3  10   5    0.84    1.45
   3  10  -5    1.47    1.15
   3  10  -5    1.20    1.05
  -3  10   5    2.38    1.28
  -3  10  -5    2.03    1.20
  -3  10  -5    2.05    1.48
   3  10  -5    1.04    0.75
   3  10   5    2.17    1.17
   3  10  -5    1.11    1.37
   3  10  -5    1.12    1.38
   3  10  -5    2.33    1.42
  -3  10   5    3.67    1.68
   3  10  -5    0.34    1.15
   3  10   5    1.55    0.85
  -3  10   5    0.74    0.97
   3  10   5    2.20    1.58
   3  10  -6  137.43    7.06
  -3  10   6  127.54    9.31
   3  10  -6  131.56    9.34
  -3  10  -6  148.06    8.35
  -3  10   6  136.67    8.85
   3  10  -6  151.03    9.73
  -3  10  -6  125.42    9.10
   3  10  -6  118.22    6.46
  -3  10  -6  141.55    8.35
  -3  10   6  144.92    8.48
  -3  10  -6  129.70    7.95
   3  10  -6  143.83    8.60
  -3  10   6  139.26    8.20
   3  10   6  112.55    7.40
   3  10  -6  162.32    9.34
   3  10  -6  144.01    8.88
   3  10  -6  144.47    8.43
   3  10  -6  126.64    7.93
   3  10   6  145.15    8.54
   3  10   6  113.55    6.31
   3  10   7   54.18    6.04
  -3  10   7   55.33    5.90
  -3  10   7   52.48    5.19
   3  10  -7   63.12    6.03
  -3  10  -7   61.57    5.26
   3  10  -7   65.68    6.74
   3  10  -7   61.14    6.19
  -3  10  -7   53.37    5.93
   3  10  -7   48.14    3.93
  -3  10  -7   51.08    5.11
  -3  10   7   56.54    4.92
  -3  10  -7   53.84    4.88
   3  10  -7   61.00    5.54
  -3  10   7   60.46    5.32
   3  10  -7   67.34    5.86
   3  10  -7   63.88    5.81
   3  10  -7   47.58    4.86
   3  10  -7   62.33    5.58
   3  10   7   61.06    5.50
   3  10   7   46.81    4.00
  -3  10  -8    2.18    1.24
   3  10  -8    2.79    1.59
   3  10  -8    1.08    1.67
   3  10  -8    2.51    1.50
  -3  10   8    3.85    1.38
  -3  10  -8    0.78    1.08
  -3  10   8    2.32    1.39
  -3  10  -8    1.08    0.98
   3  10   8    0.57    1.00
   3  10  -8    3.74    2.24
   3  10  -8    2.62    2.10
   3  10  -8    1.19    1.01
  -3  10   8    2.10    1.10
   3  10  -8    4.91    1.97
   3 -10  -8    2.51    1.08
   3  10  -8    2.77    1.50
  -3  10  -8    1.61    0.95
   3  10  -8    3.46    2.02
  -3  10  -8    1.97    1.05
   3  10   8    3.59    1.69
   3  10   8   -0.16    0.80
   3  10   9   26.44    4.01
   3  10  -9   28.57    4.05
   3  10  -9   32.24    4.39
   3  10  -9   29.02    4.10
  -3  10   9   32.23    4.21
  -3  10  -9   29.86    4.04
  -3  10  -9   30.94    4.06
  -3  10   9   32.63    3.81
   3  10  -9   39.19    4.12
   3  10  -9   36.89    4.60
   3 -10  -9   35.22    3.22
  -3  10  -9   32.64    4.12
   3  10  -9   32.08    3.78
   3  10  -9   28.73    3.70
  -3  10  -9   26.63    2.99
   3  10   9   22.90    2.73
   3  10   9   35.35    3.90
  -3  10  10  141.66    8.22
   3  10  10  140.08    6.39
   3 -10 -10  142.55    6.66
   3  10  10  139.85    9.10
   3  10 -10  158.91    9.00
   3  10 -10  143.36    8.45
  -3  10 -10  141.53    8.37
  -3  10 -10  134.13    7.96
   3 -10 -10  133.42    5.91
   3  10 -10  162.14    7.69
   3  10 -10  152.46    7.84
  -3  10  10  147.66    7.74
   3  10 -10  135.34    7.87
  -3  10 -10  122.78    6.10
   3  10  10  160.82    7.68
   3  10 -11    0.93    1.08
  -3  10 -11   -0.25    0.94
  -3  10  11    0.80    0.83
   3  10  11   -0.42    0.92
   3  10 -11    0.12    1.15
   3 -10 -11   -0.38    0.94
   3  10  11    0.52    1.22
  -3  10 -11    0.66    1.06
   3  10 -11    1.37    1.00
   3 -10 -11    1.70    1.00
   3  10 -11    1.93    1.70
   3  10  11   -0.85    1.20
   3  10  11    1.09    1.09
  -3  10 -11   -1.67    0.83
   3 -10 -12  132.63    5.53
  -3  10  12  113.22    5.99
   3  10 -12  129.38    6.46
   3  10  12  133.76    7.97
  -3  10 -12  118.36    6.41
  -3  10 -12  124.22    6.32
   3 -10 -12  120.78    5.01
  -3  10 -12  151.30    6.04
   3  10 -12  118.78    6.17
  -3  10 -12  113.37    5.18
   3  10  12  136.69    5.98
   3 -10 -13    8.20    1.36
  -3  10 -13    7.10    1.37
  -3  10  13    5.06    1.13
  -3  10 -13    8.26    1.61
   3  10  13    8.54    1.90
   3  10 -13    7.88    1.43
  -3  10 -13    6.75    1.21
   3  10  13    8.14    1.26
  -3  10 -14    0.03    0.46
  -3  10  14   -0.16    0.33
   3 -10 -14    1.04    0.83
   3  10  14    1.87    0.98
  -3  10 -14    0.34    0.51
   3  10 -14    1.30    0.66
  -3  10 -14   -0.44    0.57
  -3  10  14    0.77    0.58
   3  11   0    1.76    1.22
  -3  11   0    0.29    0.73
   3  11   0   -0.21    1.12
  -3  11   0    0.18    1.07
  -3  11   0    1.39    1.30
   3  11   0    0.54    1.21
   3  11   0   -0.06    1.17
  -3  11   0   -0.01    0.90
  -3  11  -1   75.32    6.18
   3  11  -1   72.47    5.21
   3  11   1   71.16    5.27
  -3  11   1   70.97    5.32
   3  11  -1   70.15    6.24
   3  11   1   74.73    6.19
  -3  11   1   76.38    6.44
  -3  11   1   76.24    6.77
  -3  11  -1   73.67    6.69
   3  11   1   75.96    5.62
   3  11  -1   81.76    6.21
   3  11  -1   63.03    5.11
  -3  11  -1   66.20    4.72
  -3  11   1   65.85    4.68
   3  11   1   68.20    4.87
   3  11  -2  212.09    8.75
   3  11   2  218.97    9.41
   3  11  -2  230.89   11.49
   3  11   2  229.81   10.45
  -3  11  -2  221.73   10.32
  -3  11   2  223.57   11.11
   3  11  -2  224.04   11.29
  -3  11  -2  206.29    9.19
  -3  11   2  196.61    9.19
  -3  11   2  229.68   11.57
  -3  11  -2  228.91   11.41
   3  11   2  224.62    9.10
   3  11  -2  250.13   11.11
   3  11  -2  202.44    9.16
  -3  11  -2  190.08    8.05
  -3  11   2  192.49    7.92
   3  11   2  203.51    8.68
   3  11  -3   18.18    3.20
  -3  11  -3   15.55    2.68
   3  11  -3   16.30    2.51
   3  11   3   18.93    3.03
  -3  11   3   14.83    2.66
   3  11   3   17.03    2.79
  -3  11   3   15.58    2.92
   3  11  -3   13.23    2.83
  -3  11  -3   10.93    2.42
  -3  11   3   15.17    2.97
  -3  11  -3   15.13    3.08
   3  11  -3   20.37    3.30
   3  11   3   15.80    2.43
   3  11   3   12.37    2.32
   3  11  -3   16.66    2.74
  -3  11  -3   13.47    2.18
   3  11   3   15.61    2.67
  -3  11   3   12.46    1.91
   3  11  -4   26.79    3.09
   3  11   4   29.86    3.57
   3  11  -4   31.00    4.28
   3  11   4   32.06    3.71
  -3  11  -4   33.74    3.76
  -3  11   4   29.87    4.02
  -3  11   4   27.61    3.63
   3  11  -4   32.74    4.37
  -3  11  -4   31.14    3.78
  -3  11   4   35.39    4.30
  -3  11  -4   32.92    3.98
  -3  11   4   36.87    3.98
   3  11  -4   33.48    4.02
   3  11  -4   30.95    3.66
   3  11   4   24.72    3.26
   3  11   4   29.64    3.50
  -3  11  -4   24.54    2.77
   3  11  -5   33.56    3.37
   3  11   5   38.15    3.75
  -3  11   5   32.05    4.09
  -3  11  -5   40.02    4.09
  -3  11   5   37.03    4.29
   3  11  -5   39.83    4.76
   3  11  -5   35.34    4.58
  -3  11  -5   33.36    4.04
  -3  11   5   37.07    4.08
  -3  11  -5   35.62    3.91
  -3  11   5   40.90    4.21
   3  11  -5   43.42    4.60
   3  11  -5   35.65    3.45
   3  11  -5   36.47    3.99
   3  11   5   34.48    3.81
   3  11  -6   -0.91    1.19
  -3  11   6    0.23    0.62
   3  11  -6    1.00    0.82
   3  11   6    0.44    0.86
  -3  11  -6   -0.60    1.00
  -3  11   6   -0.66    1.04
   3  11  -6    0.16    0.77
  -3  11  -6    0.42    0.84
  -3  11   6    0.64    0.58
  -3  11  -6   -0.77    0.95
  -3  11  -6    1.19    0.91
   3  11  -6    0.01    0.89
  -3  11   6   -0.60    0.92
   3  11  -6   -0.83    1.34
   3  11   6   -1.39    0.84
   3  11   7   52.61    4.22
  -3  11   7   48.52    4.88
  -3  11   7   49.09    4.15
   3  11  -7   56.31    5.40
  -3  11  -7   43.28    4.64
  -3  11  -7   58.12    4.52
   3  11  -7   51.21    5.20
  -3  11  -7   50.21    4.33
  -3  11   7   58.62    4.73
   3  11  -7   59.47    5.06
   3  11  -7   45.97    4.05
   3  11   7   51.50    4.53
   3  11   8   55.23    4.06
  -3  11   8   48.70    4.55
   3  11  -8   55.36    5.00
  -3  11  -8   56.46    4.19
   3  11  -8   57.81    5.26
  -3  11  -8   52.78    4.89
   3 -11  -8   48.00    3.61
  -3  11  -8   48.64    4.30
   3  11  -8   57.47    4.64
  -3  11   8   52.76    4.43
   3  11  -8   42.06    3.88
   3  11   8   58.04    4.49
   3  11  -9   -0.13    0.66
  -3  11  -9    0.93    0.89
   3  11   9    1.87    0.93
   3 -11  -9   -0.64    1.29
  -3  11   9    0.45    0.65
   3  11   9   -0.41    0.99
  -3  11  -9   -1.25    1.00
   3  11  -9    0.61    0.75
  -3  11   9    0.77    0.71
   3  11  -9    0.16    0.69
   3  11   9    1.17    0.74
   3  11 -10   -0.91    0.90
   3  11  10   -1.01    0.79
  -3  11 -10   -0.39    0.79
  -3  11  10    0.51    0.72
   3 -11 -10   -0.71    0.98
  -3  11 -10    0.14    0.69
   3  11  10    0.45    0.57
   3  11 -10    0.36    0.74
  -3  11 -10    0.81    0.63
   3  11  10    0.69    0.74
  -3  11 -11   11.95    1.82
   3 -11 -11   12.37    1.49
  -3  11  11   11.71    1.78
   3  11  11    9.16    1.74
  -3  11 -11   11.65    1.61
   3  11 -11    9.92    1.49
  -3  11 -11   17.73    2.04
   3  11  11   16.11    1.89
  -3  11 -12    8.87    1.38
   3 -11 -12   10.34    1.16
  -3  11  12    6.29    1.04
   3  11 -12    7.55    1.20
  -3  11  12   10.95    1.56
   3  11  12   10.67    1.42
  -3  12   0   -1.12    1.03
   3  12   0   -0.73    0.64
   3  12   0   -0.80    0.80
  -3  12   0    1.05    0.97
  -3  12   1    2.43    1.20
   3  12   1    2.02    1.04
   3  12  -1    0.44    1.01
   3  12   1    0.70    0.62
  -3  12  -1    0.96    0.81
   3  12  -1    1.38    0.77
  -3  12   1    2.45    1.15
  -3  12  -1    2.23    1.24
   3  12  -1    0.38    0.79
  -3  12   1    0.33    0.93
  -3  12   1    1.28    0.83
   3  12  -2  238.66    7.90
   3  12   2  251.45    8.79
   3  12   2  274.46   10.04
   3  12  -2  284.59   11.20
  -3  12  -2  262.51    9.76
  -3  12   2  276.15   10.70
  -3  12   2  277.18   10.94
  -3  12  -2  269.95   10.73
   3  12  -2  271.58    9.92
  -3  12   2  259.31    9.55
   3  12   2  237.89    7.56
   3  12  -3   13.22    1.91
  -3  12   3   13.68    2.07
   3  12   3   12.52    1.94
  -3  12  -3   15.74    2.37
   3  12   3   14.39    2.22
  -3  12   3   14.33    2.38
   3  12  -3   15.32    2.63
  -3  12  -3   14.30    2.37
  -3  12   3   16.94    2.65
   3  12  -3   14.21    2.31
  -3  12   3   13.51    2.12
   3  12   3   11.25    1.70
   3  12  -4   13.34    1.76
   3  12  -4   16.23    2.67
  -3  12  -4   17.83    2.39
  -3  12   4   14.05    2.16
  -3  12   4   15.54    2.30
  -3  12  -4   15.49    2.20
   3  12   4   15.32    2.31
   3  12  -4   15.89    2.56
  -3  12   4   15.79    2.23
   3  12   4   13.13    2.04
   3  12  -5    7.07    1.26
  -3  12  -5    9.27    1.79
  -3  12   5   12.82    2.20
   3  12   5   12.69    2.01
  -3  12  -5   11.51    1.84
  -3  12   5   10.03    1.74
   3  12  -5   11.54    2.21
  -3  12   5   10.19    1.85
   3  12  -5   13.32    2.32
   3  12   5   12.45    1.93
   3  12   6   66.94    4.19
  -3  12  -6   73.71    4.45
   3  12  -6   68.56    5.08
  -3  12   6   63.52    4.01
  -3  12  -6   56.51    4.24
   3 -12  -6   57.79    3.28
  -3  12   6   68.66    4.88
  -3  12   6   66.39    4.44
   3  12  -6   71.25    4.80
   3  12   6   67.05    4.28
  -3  12  -7    3.70    1.50
   3  12   7    0.54    0.64
  -3  12   7    1.29    0.78
   3 -12  -7   -0.05    0.78
  -3  12  -7    1.35    0.66
  -3  12   7    0.34    0.71
  -3  12  -7    1.28    0.80
   3  12   7    0.97    0.78
   3  12   8   57.51    3.26
  -3  12   8   48.40    3.56
  -3  12  -8   44.86    3.45
   3 -12  -8   47.60    2.63
  -3  12   8   49.16    3.53
  -3  12  -8   56.98    3.58
  -3  12   8   45.96    3.41
   3  12   8   55.03    3.50
  -3  12  -9    3.90    0.96
   3  12   9    4.53    0.87
  -3  12   9    4.24    1.14
  -3  12  -9    5.62    1.01
   3  12   9    4.32    1.05
  -3  12   9    4.08    1.04
  -3  12 -10   28.85    2.11
   3  12  10   32.22    2.21
  -3  12  10   28.58    2.06
   3  13   0    0.14    0.60
  -3  13   0   -0.37    0.51
   3  13   0    0.59    0.54
  -3  13   0    0.04    0.46
   3  13  -1    3.49    0.88
   3  13  -1    2.69    0.95
   3  13   1    2.83    0.99
  -3  13  -1    4.13    1.08
  -3  13   1    3.32    1.04
   3  13   1    2.46    0.88
  -3  13   1    3.80    1.06
  -3  13  -1    1.91    0.71
  -3  13  -1    4.73    1.00
   3  13  -2   -0.01    0.69
   3  13   2    0.37    0.59
  -3  13  -2    1.81    0.71
  -3  13   2    0.80    0.54
   3  13  -2    0.11    0.47
  -3  13  -2    1.86    0.79
  -3  13   2    0.18    0.66
  -3  13  -2   -0.38    1.07
  -3  13   3    4.91    1.07
  -3  13   3    2.61    0.82
  -3  13  -3    4.50    1.02
   3  13   3    4.60    1.09
   3  13  -3    4.29    1.17
  -3  13   3    4.49    1.07
  -3  13  -3    4.05    1.05
  -3  13  -3    6.32    1.42
  -3  13   4   -0.11    0.46
  -3  13  -4   -0.03    0.36
  -3  13   4    0.41    0.44
   3  13   4    0.21    0.70
  -3  13   4   -0.06    0.48
  -3  13  -4   -0.29    0.75
   3  13   5   11.37    1.46
  -3  13   5    8.97    1.22
  -3  13  -5   11.01    1.37
  -3  13   5   11.67    1.54
  -3  13  -5   11.74    1.55
   3  13   6   11.58    1.20
  -3  13  -6   14.01    1.50
   4   0   0  206.59    9.90
   4   0  -1    0.22    1.07
   4   0   1    0.06    1.14
   4   0  -1    0.00    0.65
   4   0  -2    1.82    1.30
   4   0   2    0.34    1.31
   4   0  -3    0.33    0.74
   4   0   3    0.10    1.00
   4   0  -4  176.69    8.69
   4   0   4  165.64   10.98
   4   0   5    1.22    2.06
   4   0  -5    0.48    0.95
   4   0  -5   -0.45    0.84
  -4   0  -6  136.29   10.95
   4   0   6  127.04    9.23
   4   0  -6  131.10    9.22
   4   0  -6  137.70    7.80
   4   0   6  146.10   13.04
   4   0   7    0.66    1.63
   4   0  -7   -0.42    1.59
   4   0   7   -0.95    1.81
  -4   0  -7    0.11    1.23
   4   0  -7   -0.23    1.43
  -4   0  -8   70.66    8.63
   4   0   8   69.29   10.38
  -4   0   8   69.39    9.66
  -4   0  -9   -0.30    1.40
   4   0   9   -3.30    1.90
  -4   0   9    1.62    2.14
  -4   0 -10   10.72    3.07
   4   0  10   12.17    4.50
  -4   0  10   13.26    5.45
  -4   0 -11   -1.15    3.61
   4   0  11    1.39    2.51
  -4   0  11    0.94    3.93
  -4   0  12  182.80   20.17
   4   0  12  178.36   19.68
  -4   0 -12  164.92    8.64
   4   0 -12  159.98    8.43
  -4   0 -12  156.71    7.60
   4   0  12  148.08    7.33
  -4   0 -12  159.46    8.08
   4   0 -12  151.84    8.32
  -4   0 -13   -0.54    1.49
   4   0  13    1.03    2.58
   4   0 -13    1.29    1.25
  -4   0 -13   -1.02    1.51
   4   0  13    0.13    1.57
   4   0 -13    1.21    1.05
  -4   0 -13    0.68    1.61
   4   0  14  483.45   34.63
  -4   0  14  498.41   36.21
   4   0 -14  508.77   15.88
  -4   0 -14  507.31   16.07
   4   0  14  486.78   14.03
  -4   0 -14  484.73   14.90
   4   0 -14  496.35   15.27
  -4   0 -14  497.72   14.40
  -4   0 -15   -1.29    1.79
  -4   0 -15    3.60    1.65
  -4   0 -15   -0.44    1.08
   4   0  15    0.05    1.68
   4   0 -15   -0.34    1.68
   4   0 -15    1.34    0.92
  -4   0 -16  396.33   12.57
  -4   0 -16  385.56   14.04
   4   0 -16  381.88   11.84
   4   0  16  366.32   11.75
  -4   0 -16  388.52   12.68
   4   0 -16  354.34   12.49
   4   0 -17   -1.92    1.71
  -4   0 -17   -0.24    1.36
  -4   0 -17   -0.34    1.09
  -4   0 -17   -0.41    1.35
  -4   0 -17    0.36    1.28
   4   0  17   -2.76    1.64
   4   0 -17   -0.54    1.72
  -4   0 -17   -1.24    1.55
   4   0 -18   19.80    3.34
  -4   0 -18   23.62    4.10
  -4   0 -18   25.23    2.86
   4   0 -18   17.83    2.81
  -4   0 -18   26.87    3.38
  -4   0 -18   28.23    3.36
   4   0  18   27.54    3.19
   4   0 -19   -1.18    1.20
  -4   0 -19    1.62    1.04
  -4   0 -19   -1.89    1.35
  -4   0 -19    0.14    0.82
  -4   0 -19   -0.42    1.03
   4   0 -19   -0.05    0.85
   4   0 -19   -0.10    0.87
  -4   0 -20   -1.36    1.09
   4   0 -20    0.88    0.65
  -4   0 -20    0.52    0.65
   4   0 -20    0.72    0.66
  -4   0  20   -0.64    1.32
  -4   0 -21   -0.94    0.78
  -4   0 -21    0.93    0.79
  -4   0  21    1.34    1.13
   4   1   0  109.82    9.22
   4  -1   0  122.96    7.93
   4   1   0  116.32    7.66
   4   1   1    7.23    2.36
   4   1  -1    5.61    1.69
   4  -1  -1    8.37    2.43
   4  -1   1    8.93    2.33
   4   1  -1    7.28    2.14
   4   1   1    8.22    2.20
   4   1  -1    5.77    1.40
   4   1   2  124.63    9.56
   4   1  -2  124.41    9.03
   4  -1  -2  123.04    7.98
   4  -1   2  123.54    8.54
   4   1  -2  117.81    6.83
   4   1   2  130.30    8.88
   4   1  -2  110.77    6.56
   4   1   3  316.56   14.62
   4   1  -3  302.50   13.72
   4  -1  -3  310.07   12.69
   4   1  -3  279.82    9.97
   4  -1   3  309.82   13.88
  -4   1  -3  258.09    7.00
   4   1  -3  279.11   11.68
   4   1  -4   52.15    5.77
   4  -1  -4   45.43    4.88
   4   1  -4   43.42    3.75
   4  -1   4   42.53    5.46
   4  -1   5    3.21    1.69
   4   1   5    6.97    2.05
   4   1  -5    3.45    1.46
   4  -1  -5    2.70    1.34
   4   1  -5    3.01    1.02
   4  -1   5    2.82    1.87
   4   1   6   18.28    3.77
  -4   1  -6   14.96    3.34
  -4  -1  -6   27.94    5.45
   4   1  -6   13.00    3.40
   4   1   6   21.78    5.42
   4  -1  -6   17.30    3.28
   4  -1   6   14.74    4.16
   4  -1   6   13.07    3.62
  -4   1  -7  437.16   19.27
  -4  -1  -7  476.15   22.78
   4   1  -7  427.37   16.66
   4   1   7  417.34   16.25
   4  -1  -7  440.25   17.07
   4   1   7  469.49   24.81
   4  -1   7  467.55   24.34
  -4   1   7  474.71   23.21
  -4   1  -8    3.80    2.16
   4   1   8    4.35    1.69
  -4  -1  -8    3.87    2.12
   4  -1  -8    7.17    1.95
   4  -1   8    5.51    3.74
  -4   1   8    7.29    2.61
  -4  -1   8    6.05    3.66
   4  -1   9    3.57    2.33
  -4   1  -9    4.89    2.27
  -4  -1  -9    4.06    2.82
   4   1   9    3.29    3.02
  -4   1   9    0.93    2.96
  -4  -1   9   -1.01    2.37
  -4   1 -10   18.29    4.28
  -4  -1 -10   16.92    5.06
   4   1  10   26.85    7.16
   4  -1  10   15.08    5.55
  -4   1  10   20.79    6.37
  -4  -1  10   16.83    5.86
  -4  -1 -11  205.36   17.79
   4  -1  11  203.93   20.37
  -4   1  11  212.67   20.38
  -4  -1  11  219.58   21.47
   4   1  11  203.50   20.43
  -4  -1 -12    1.52    1.46
  -4   1 -12    1.47    0.94
  -4  -1 -12   -4.80    3.50
   4   1  12   -0.40    2.59
   4  -1  12   -1.31    2.99
  -4   1  12   -0.51    3.55
  -4  -1  12    4.90    2.50
  -4   1 -12    1.03    1.03
   4   1 -12    1.45    1.30
   4  -1 -12    1.07    1.23
  -4  -1 -12    0.82    0.92
  -4   1 -12    1.29    1.17
   4  -1 -12    2.66    1.74
   4   1  12    1.52    2.08
  -4  -1 -12    1.40    0.99
   4   1 -12    2.35    0.99
   4  -1 -12    0.29    1.14
  -4  -1 -13   29.59    3.27
  -4  -1 -13   27.62    5.76
   4   1  13   26.09    4.02
   4   1  13   27.77    8.61
   4  -1  13   31.94    8.64
  -4   1  13   31.07    9.22
  -4  -1  13   35.33    9.95
  -4   1 -13   34.42    3.77
   4   1 -13   35.28    4.47
  -4  -1 -13   35.86    4.25
  -4   1 -13   32.24    4.27
   4  -1 -13   40.71    4.64
   4   1  13   28.13    3.62
   4   1 -13   33.50    3.84
  -4  -1 -13   30.45    3.90
  -4   1 -13   30.57    3.55
   4  -1 -13   31.52    4.18
   4   1  14   36.26    9.39
   4  -1  14   52.03   11.88
  -4   1  14   46.41   10.53
  -4  -1  14   50.98   12.65
  -4   1 -14   45.81    4.21
  -4   1 -14   50.87    5.19
  -4  -1 -14   48.39    4.94
   4  -1 -14   51.57    5.02
   4   1 -14   51.24    5.18
   4  -1 -14   48.46    4.97
   4   1  14   43.72    4.52
  -4  -1 -14   46.60    4.32
   4   1 -14   44.39    4.45
  -4  -1 -14   46.51    5.00
  -4   1 -14   52.14    4.81
  -4   1 -15   98.80    6.20
  -4   1 -15   97.15    7.17
  -4  -1 -15   98.50    7.02
   4  -1  15  100.99    5.88
   4   1  15   96.16    6.47
   4   1 -15   98.88    6.37
  -4   1 -15  102.00    6.69
  -4  -1 -15   98.07    6.90
  -4  -1 -15   92.79    6.24
   4   1 -15   92.30    6.20
   4  -1 -15   95.49    6.86
   4   1 -16    2.45    1.75
  -4   1 -16    4.69    2.32
  -4   1 -16    3.57    1.48
  -4  -1 -16    5.46    1.83
  -4   1 -16    4.81    1.83
  -4  -1 -16    4.31    1.84
  -4   1 -16    3.66    1.42
  -4  -1 -16    3.75    1.55
   4   1  16    3.16    1.83
  -4   1 -16    4.38    1.94
   4  -1 -16    3.88    1.86
   4   1 -16    2.94    1.51
   4   1 -16    2.68    1.08
   4  -1  16    3.93    1.72
   4   1 -17    3.60    1.54
  -4   1 -17    5.22    1.68
  -4   1 -17    4.71    2.15
  -4  -1 -17    5.85    1.79
  -4   1 -17    2.78    1.59
  -4  -1 -17    2.99    1.44
   4   1 -17    3.79    1.65
  -4  -1 -17    6.08    1.77
  -4   1 -17    4.54    1.71
   4   1  17    2.32    1.41
   4   1 -17    4.86    2.02
   4  -1 -17    5.62    1.61
  -4   1 -17    4.31    1.28
  -4  -1 -18    0.77    1.07
   4  -1 -18   -0.55    1.28
  -4   1 -18   -0.14    1.30
  -4  -1 -18    1.71    1.59
   4   1 -18    1.30    1.07
  -4   1 -18    1.07    1.39
  -4  -1 -18    0.03    1.12
  -4   1 -18    0.64    1.05
   4   1 -18    0.58    1.11
  -4   1 -18   -0.44    1.20
   4  -1 -18   -0.39    0.82
  -4  -1 -18    1.15    0.86
  -4   1 -18   -0.26    1.47
   4   1 -18    1.14    1.35
   4   1  18    0.24    1.22
   4   1 -19    8.23    1.75
   4  -1 -19    5.27    1.48
  -4   1 -19    7.96    2.12
  -4  -1 -19    8.54    2.18
  -4  -1 -19   10.50    1.92
  -4   1 -19    9.09    1.56
   4   1 -19    5.28    1.28
  -4  -1 -19   11.04    1.77
  -4  -1 -19   10.73    1.99
   4  -1 -19    5.31    1.24
  -4   1 -19   10.14    2.07
  -4   1 -19    7.12    1.61
   4  -1 -19   10.55    1.95
   4  -1 -20    3.12    1.15
  -4   1 -20    3.02    1.15
  -4   1 -20    1.40    0.94
  -4  -1 -20    3.35    1.05
   4   1 -20    2.48    0.97
  -4  -1 -20    2.64    0.66
   4   1 -20   -0.48    0.73
  -4  -1  20    4.94    1.83
  -4   1  20    2.13    1.40
   4  -1 -20    2.71    0.73
  -4   1 -21    6.80    1.26
  -4  -1 -21    4.26    0.93
  -4   1 -21    5.55    1.44
  -4  -1  21    7.70    1.24
  -4   1  21    7.80    1.44
   4  -2   0   88.91    7.35
   4   2   0   73.84    7.98
   4   2   1  204.44   13.09
   4  -2  -1  204.86   11.17
   4  -2   1  211.39   11.42
   4   2  -1  193.69   12.27
   4   2  -1  206.51   10.47
   4   2   2   88.37    8.70
   4  -2  -2   91.13    7.54
   4   2  -2   96.01    8.49
   4  -2   2   90.01    7.53
   4   2  -2   91.42    7.23
   4   2   3  229.46   13.18
   4  -2  -3  225.82   12.25
   4   2  -3  231.36   12.93
   4  -2   3  227.38   12.40
  -4   2  -3  203.80    7.60
   4   2  -3  217.47   11.52
   4   2  -4  197.95   12.07
   4   2   4  208.09   12.61
   4  -2  -4  200.53   11.90
   4  -2   4  183.94   12.32
  -4   2  -4  199.52    8.92
   4   2  -4  199.44   11.89
  -4   2  -5   16.59    3.20
   4   2  -5   20.43    4.37
   4  -2  -5   22.17    4.23
   4   2   5   20.06    4.16
   4  -2   5   20.18    4.42
   4   2  -5   20.19    3.90
   4  -2   5   20.46    4.11
  -4   2  -6  194.77   11.30
  -4  -2  -6  212.40   15.41
   4  -2   6  202.64   14.91
   4   2   6  192.59   12.12
   4   2  -6  199.77   12.45
   4  -2  -6  196.78   12.63
   4  -2   6  198.27   13.55
  -4   2   6  200.89   13.71
   4   2  -6  208.87   14.29
  -4  -2  -7  234.77   16.86
  -4   2  -7  228.37   12.72
   4   2   7  226.11   13.05
   4  -2  -7  242.40   14.54
   4   2  -7  221.83   12.97
   4  -2   7  252.65   18.00
   4  -2   7  204.50   15.05
  -4   2   7  224.62   15.54
  -4  -2  -8   96.34   11.36
   4  -2  -8   87.80    9.12
   4   2   8   97.42   12.41
  -4  -2   8   99.73   12.60
   4  -2   8   84.36   10.86
  -4   2   8   85.89   10.31
   4   2   9   10.17    4.95
  -4  -2  -9    9.40    4.05
   4  -2  -9    6.64    1.92
   4  -2   9    5.97    3.45
  -4   2   9    9.33    4.07
  -4  -2   9    4.77    3.11
  -4  -2 -10  115.22   13.28
   4   2  10  105.14   14.25
   4  -2  10  112.99   14.22
  -4   2  10  103.49   13.10
  -4  -2  10  113.35   14.87
  -4  -2 -11   88.85   12.18
   4   2  11   88.93   13.46
   4  -2  11   84.78   13.34
  -4   2  11   79.41   12.25
  -4  -2  11   87.82   13.64
  -4   2 -11   71.31    5.07
   4   2  12   32.92    4.78
   4  -2 -12   35.47    3.72
  -4  -2 -12   36.97    8.14
   4   2  12   42.45    9.34
   4  -2  12   37.37    8.49
  -4   2  12   41.52    8.84
  -4  -2  12   47.05   10.93
  -4   2 -12   39.08    3.75
  -4   2 -12   38.89    4.35
  -4  -2 -12   38.41    4.20
   4  -2 -12   42.59    4.43
   4   2 -12   42.49    4.43
   4  -2 -12   38.61    4.14
  -4  -2 -12   38.12    3.84
   4  -2 -12   40.25    4.51
   4   2  12   36.13    3.91
  -4   2 -12   35.19    3.67
  -4  -2 -12   42.85    4.39
   4   2 -13    4.65    2.21
  -4   2 -13    5.97    2.15
   4  -2 -13    2.25    1.20
  -4  -2 -13    4.15    1.46
   4   2 -13    3.24    3.69
  -4  -2 -13    3.67    2.64
   4   2  13    4.79    2.22
   4   2  13    0.51    4.33
   4  -2  13    0.89    4.23
  -4   2  13   -1.41    5.48
  -4  -2  13   -1.89    3.98
  -4   2 -13    4.62    1.79
   4  -2 -13    5.71    1.68
  -4  -2 -13    2.84    1.76
  -4   2 -13    4.93    1.65
   4  -2 -13    2.86    1.29
   4   2 -13    4.73    1.52
  -4  -2 -13    3.57    1.75
   4   2  13    5.04    1.80
   4  -2 -13    4.30    1.70
   4   2  14  113.43    9.06
   4   2 -14  132.15    9.37
   4  -2 -14  107.63    6.12
   4   2 -14   85.12   13.74
   4  -2  14  105.45   15.71
   4   2  14  109.47   15.93
  -4  -2  14  112.53   17.89
  -4   2  14   93.19   14.83
  -4   2 -14  100.87    6.27
  -4   2 -14  114.86    7.87
   4   2 -14  112.97    7.56
   4  -2 -14  106.57    6.32
  -4  -2 -14  112.28    7.33
  -4   2 -14  107.16    6.79
  -4  -2 -14  115.44    6.91
   4  -2 -14  119.55    7.91
  -4  -2 -14  113.14    7.41
   4   2  14  111.19    7.02
   4   2 -15   93.66    7.76
   4   2  15   81.57    7.50
  -4   2 -15   91.46    9.79
   4  -2 -15   92.40    5.56
  -4   2 -15   92.04    6.02
   4  -2 -15   84.61    5.38
   4   2 -15   89.29    7.20
  -4   2 -15   94.68    7.10
  -4  -2 -15   90.88    6.61
  -4  -2 -15   85.46    5.91
   4   2 -15   88.96    6.25
  -4   2 -15   89.76    6.15
  -4  -2 -15   89.46    6.79
  -4   2 -15   78.02    6.73
   4  -2 -15   88.60    6.81
   4   2  15   87.81    6.14
  -4   2 -16   63.76    8.06
   4   2 -16   66.55    6.55
   4   2  16   60.07    6.20
  -4   2 -16   78.05    5.44
   4  -2 -16   69.11    5.05
  -4  -2 -16   69.16    5.71
  -4   2 -16   68.52    5.98
   4   2 -16   51.51    5.67
  -4  -2 -16   67.91    5.25
  -4   2 -16   68.77    5.34
  -4   2 -16   71.13    5.44
   4   2  16   75.76    5.84
   4  -2 -16   69.42    4.83
   4   2 -16   69.53    5.35
  -4   2 -16   56.55    5.40
   4  -2 -16   65.50    5.67
   4   2 -17   20.38    3.55
  -4   2 -17   19.49    2.62
  -4  -2 -17   20.36    2.71
   4  -2 -17   19.08    2.46
  -4   2 -17   20.35    4.24
  -4   2 -17   19.73    2.55
  -4  -2 -17   22.70    3.08
   4   2 -17   17.97    3.09
  -4   2 -17   20.80    3.39
  -4  -2 -17   21.11    3.01
   4   2 -17   22.53    3.13
   4   2  17   22.37    3.13
   4  -2 -17   18.12    3.00
  -4   2 -17   16.73    2.67
  -4   2 -18   64.32    7.05
  -4  -2 -18   58.46    6.23
   4   2 -18   57.52    5.33
  -4   2 -18   69.00    4.19
  -4  -2 -18   72.40    4.92
  -4  -2 -18   65.94    4.82
   4   2 -18   51.93    4.73
  -4   2 -18   76.36    5.75
   4   2 -18   73.03    4.81
  -4  -2 -18   68.60    4.71
   4   2  18   72.30    5.04
  -4   2 -18   53.44    4.57
  -4  -2 -19    3.85    1.32
   4  -2 -19    2.08    1.00
  -4   2 -19    2.78    1.30
  -4  -2 -19    3.92    1.46
   4   2 -19    1.79    0.98
  -4  -2 -19    4.55    1.67
  -4   2 -19    1.60    0.96
   4   2 -19    2.92    1.20
  -4   2  19    1.70    1.38
   4  -2 -19    2.07    0.82
  -4   2 -19    2.64    0.89
  -4  -2 -20   15.67    1.93
  -4   2 -20   19.10    2.28
   4   2 -20   10.73    1.63
  -4  -2 -20   21.87    2.09
  -4   2 -20   16.76    2.78
  -4  -2  20   19.52    2.30
  -4   2 -20    9.69    1.53
  -4   2  20   18.06    2.10
  -4  -2 -20   19.19    2.02
   4  -2 -20   18.56    2.03
  -4   2 -21    3.21    0.85
  -4  -2 -21    2.31    0.70
  -4   2 -21    2.28    0.83
  -4   2  21    4.63    1.07
   4   2 -21    0.71    0.62
   4   3   0  358.89   18.40
   4  -3   0  360.16   16.23
   4   3   1    8.14    3.42
   4  -3  -1    8.17    3.01
   4  -3   1    9.64    3.37
   4   3  -1    4.04    1.81
   4   3  -1    6.20    2.18
   4  -3  -2    0.98    1.76
   4  -3   2    1.54    2.05
   4   3   2    0.68    1.71
   4   3  -2    2.80    2.67
   4   3  -2    2.79    2.07
   4  -3  -3    0.81    1.38
   4  -3   3    0.70    1.24
   4   3   3    0.79    2.85
   4   3  -3    0.74    1.63
  -4   3  -3    2.99    1.83
   4   3  -3    0.12    1.68
   4   3  -4   76.42    8.41
   4   3   4   78.72    8.53
   4  -3   4   73.93    8.07
   4  -3  -4   79.79    8.71
  -4   3  -4   75.41    6.29
   4   3  -4   78.14    8.36
   4   3  -5   55.30    7.04
  -4  -3  -5   57.77    8.26
   4   3   5   61.17    7.41
   4  -3   5   59.40    7.39
   4  -3  -5   61.66    7.58
  -4   3   5   55.26    6.70
  -4   3  -5   61.07    6.18
   4   3  -5   54.17    7.42
  -4  -3  -6  195.32   15.74
   4  -3  -6  197.20   14.04
   4   3   6  194.79   13.18
   4   3  -6  188.79   13.30
   4  -3   6  182.67   13.34
   4  -3   6  183.65   13.89
  -4   3   6  186.91   13.13
  -4   3  -6  185.81   11.81
   4   3  -6  195.15   15.17
  -4  -3  -7  434.33   24.33
   4  -3  -7  435.92   21.76
   4   3   7  378.83   18.50
   4   3  -7  368.52   18.32
   4  -3   7  404.66   22.27
   4  -3   7  401.40   20.45
  -4   3   7  392.58   20.23
  -4   3  -7  412.64   19.08
   4   3  -7  425.81   23.55
  -4   3  -8    5.26    1.37
   4   3  -8   10.98    4.13
  -4  -3  -8   11.50    4.73
   4  -3  -8    8.00    2.73
   4  -3   8   12.40    4.29
  -4   3   8   11.04    3.80
  -4  -3   8   14.03    5.11
   4  -3   8    8.06    3.30
  -4   3  -9    4.12    2.47
   4   3  -9    9.08    3.52
  -4  -3  -9   10.18    4.25
   4  -3  -9    6.01    2.68
   4  -3   9    6.05    4.61
  -4   3   9   13.94    4.50
  -4  -3   9    7.07    3.90
  -4  -3 -10  210.88   19.03
   4  -3 -10  197.05   16.57
   4  -3  10  188.07   18.43
  -4   3  10  192.48   17.29
  -4  -3  10  208.05   20.42
   4   3 -10  181.92   18.09
   4   3  11   53.04    6.48
   4  -3 -11   46.71    4.18
   4   3 -11   50.14    6.09
   4   3 -11   51.26   10.13
  -4  -3 -11   54.07    9.86
   4  -3  11   60.63   10.69
  -4   3  11   61.35    9.85
  -4  -3  11   59.32   11.89
   4   3 -11   47.35    4.50
   4   3 -11   53.47    4.92
  -4   3 -11   51.07    4.84
   4  -3 -11   50.90    4.07
   4   3  11   62.71    5.57
   4   3 -11   54.28    4.70
  -4   3 -11   52.20    4.39
  -4  -3 -11   52.78    4.30
  -4  -3 -11   47.78    4.48
  -4   3 -11   48.02    5.16
   4  -3 -11   56.39    5.29
  -4   3 -12    4.41    1.65
  -4  -3 -12    5.40    1.69
   4  -3 -12    5.45    1.65
   4   3 -12    6.08    2.57
  -4   3 -12    2.61    1.77
   4   3 -12   12.45    4.83
   4   3  12    2.85    1.70
  -4  -3 -12    7.66    5.18
   4  -3  12    0.75    4.52
  -4   3  12    0.31    2.29
  -4  -3  12    9.40    4.22
   4  -3 -12    5.52    1.81
  -4   3 -12    2.89    1.04
   4  -3 -12    6.77    2.52
  -4  -3 -12    1.62    1.29
  -4   3 -12    5.33    1.53
   4   3 -12    5.56    2.19
   4   3 -12    6.06    1.53
  -4  -3 -12    2.84    1.46
   4  -3 -12    4.27    1.50
   4   3  12    5.22    2.34
  -4   3 -12    4.80    2.01
  -4   3 -13   80.91    8.77
   4   3  13   80.99    7.98
   4  -3 -13   81.31    5.72
   4   3 -13   90.12    8.03
   4   3 -13   63.92   12.71
  -4  -3 -13   76.56   13.24
  -4  -3  13  101.44   17.35
   4  -3  13   81.30   14.63
  -4   3 -13   79.26    5.23
   4  -3 -13   92.11    6.27
   4   3 -13   83.19    6.50
   4  -3 -13   84.28    5.88
  -4   3 -13   82.40    6.44
   4  -3 -13   83.52    5.81
  -4  -3 -13   95.26    6.53
   4   3 -13   97.46    7.51
  -4  -3 -13   80.51    5.74
  -4   3 -13   83.23    5.80
   4   3  13   84.68    6.38
   4  -3 -13   88.48    6.95
  -4  -3 -13   87.69    6.54
  -4   3 -13   83.51    6.85
   4   3 -13   87.20    6.14
   4   3 -14   17.67    3.45
  -4   3 -14   15.87    2.79
   4  -3 -14   12.13    2.30
  -4   3 -14   15.55    3.97
  -4  -3 -14   14.43    2.69
   4   3  14   14.15    3.30
  -4   3 -14   14.22    2.32
   4  -3 -14   11.59    2.22
  -4   3 -14   15.52    3.10
  -4  -3 -14   16.38    2.92
   4   3 -14   10.87    2.77
  -4   3 -14   16.35    3.36
   4   3 -14   15.14    2.30
   4   3 -14   15.29    3.10
  -4  -3 -14   13.97    2.73
   4  -3 -14   14.75    2.86
   4   3  14   13.81    2.64
   4   3 -15   19.39    3.66
  -4  -3 -15   15.73    2.65
   4  -3 -15   18.87    2.68
  -4   3 -15   13.07    3.90
   4   3  15   11.08    2.77
   4  -3 -15   14.22    2.31
  -4  -3 -15   17.98    2.87
  -4   3 -15   14.50    2.94
   4   3 -15   14.45    2.99
   4   3 -15   13.73    2.99
   4   3  15   14.90    2.96
  -4  -3 -15   12.89    2.68
   4  -3 -15   12.48    2.75
  -4   3 -15   11.67    2.47
   4   3 -16   -0.48    1.07
   4  -3 -16    1.28    1.31
  -4  -3 -16   -1.22    1.30
  -4   3 -16    0.91    2.28
   4   3  16   -1.48    1.56
  -4   3 -16    0.41    1.25
  -4  -3 -16   -0.28    1.03
   4   3 -16   -1.14    1.62
   4  -3 -16   -1.76    1.13
   4   3  16    1.71    1.57
  -4   3 -16   -1.27    1.76
   4   3 -16    1.51    1.80
  -4   3 -16   -0.27    1.24
   4  -3 -16    0.28    1.01
  -4   3 -17   22.24    4.37
  -4  -3 -17   24.10    2.93
   4   3 -17   25.89    3.97
   4   3  17   19.67    3.39
  -4   3 -17   24.32    3.31
   4   3 -17   23.60    3.54
   4  -3 -17   24.75    2.68
   4   3 -17   30.44    3.67
  -4   3 -17   22.64    3.08
   4  -3 -17   22.47    3.27
  -4   3 -17   25.61    3.53
   4   3  17   27.20    3.47
  -4   3 -18   16.65    2.69
  -4   3 -18   18.67    3.77
  -4  -3 -18   16.67    2.47
   4  -3 -18   18.64    2.11
   4   3 -18   13.22    2.41
  -4   3 -18   14.19    2.44
  -4  -3 -18   20.06    2.84
   4   3 -18   12.67    2.31
   4   3 -18   17.35    2.55
  -4   3 -18   15.38    2.11
  -4   3  18   17.23    2.71
  -4   3 -18   14.78    2.50
  -4   3 -19   -1.91    1.13
   4  -3 -19   -2.18    1.42
   4  -3 -19    0.12    0.61
  -4   3 -19    0.04    0.84
  -4  -3 -19   -0.04    0.78
   4   3 -19   -0.41    0.73
  -4   3 -19   -0.42    1.14
  -4  -3 -19    0.89    0.88
  -4   3 -19   -0.44    0.94
   4  -3 -19   -1.53    1.08
  -4   3 -19   -2.05    1.12
  -4   3  19    0.01    1.31
  -4   3 -20    3.17    1.00
  -4  -3 -20    4.12    1.09
  -4  -3 -20    4.67    1.09
  -4   3 -20    4.10    1.36
   4   3 -20    3.22    0.97
  -4  -3  20    4.80    1.00
   4  -3 -20    4.69    0.95
  -4   3  20    4.56    1.13
  -4   3 -20    2.95    0.84
   4  -4   0  231.60   14.33
   4   4   0  234.07   16.25
   4   4   1   13.04    4.65
   4   4  -1    9.14    3.95
   4  -4  -1   11.10    3.46
   4  -4   1    8.51    3.06
   4   4  -1   11.80    3.81
   4  -4  -2   42.54    6.54
   4   4   2   49.46    7.45
   4   4  -2   42.53    7.06
   4  -4   2   42.83    6.19
   4   4  -2   48.79    7.25
   4   4   3    3.06    2.50
   4   4  -3    1.21    2.17
  -4  -4  -3    1.33    2.27
   4  -4  -3    2.79    2.26
   4  -4   3   -0.90    2.21
  -4   4  -3   -1.00    1.56
   4   4  -3   -1.38    2.19
  -4  -4  -4   36.74    6.62
   4  -4  -4   42.10    6.80
   4   4   4   49.38    7.63
   4  -4   4   39.43    6.20
   4   4  -4   44.37    6.96
  -4   4  -4   37.75    5.05
   4   4  -4   40.13    6.83
  -4  -4  -5   71.44    9.90
   4  -4  -5   68.56    8.87
   4  -4   5   70.63    8.78
   4   4   5   68.50    8.56
   4   4  -5   68.56    8.89
  -4   4  -5   70.10    7.82
   4   4  -5   71.62    8.78
  -4  -4  -6    1.45    2.29
   4   4   6    0.28    1.68
   4   4  -6   -0.23    2.03
   4  -4  -6   -0.05    2.09
   4  -4   6    0.69    1.82
  -4   4  -6    1.22    1.33
   4   4  -6    5.00    3.71
  -4  -4  -7   28.30    6.63
   4  -4  -7   32.88    6.86
   4   4   7   28.95    5.74
   4  -4   7   30.74    6.23
   4   4  -7   28.01    6.20
   4  -4   7   31.07    5.94
  -4   4  -7   23.71    4.98
   4   4  -7   30.33    6.83
  -4  -4  -8  303.57   22.17
   4  -4  -8  294.84   21.31
   4  -4   8  294.52   20.11
   4  -4   8  257.61   18.04
  -4  -4   8  332.12   23.64
   4   4  -8  339.33   23.77
   4   4  -9   12.30    5.70
  -4  -4  -9   12.82    5.61
   4  -4  -9    5.73    2.56
   4  -4   9   15.23    5.28
  -4  -4   9   11.72    4.98
  -4   4 -10  197.96   13.37
   4   4 -10  221.66   12.40
  -4  -4 -10  200.80   19.40
   4  -4 -10  187.01   18.21
   4   4 -10  195.61    8.66
  -4  -4  10  200.16   20.48
   4  -4  10  185.77   17.78
   4   4 -10  170.86   18.69
   4   4 -10  182.67    8.83
   4  -4 -10  165.16    7.18
  -4   4 -10  169.32    8.41
   4   4 -10  219.93   10.44
   4   4  10  175.13    8.53
  -4  -4 -10  175.39    8.58
  -4   4 -10  202.75   10.09
   4  -4 -10  200.71   10.07
   4   4 -10  191.47    8.86
   4   4 -11    5.57    1.99
  -4  -4 -11    4.48    1.19
  -4   4 -11    3.39    1.21
   4   4 -11    5.94    3.38
   4   4  11    8.28    2.85
   4   4 -11    2.92    1.99
  -4  -4 -11    5.29    1.75
   4  -4 -11   11.84    4.53
   4  -4  11    4.67    2.95
  -4  -4  11    8.52    5.33
  -4   4 -11    5.25    1.68
   4  -4 -11    6.69    1.78
   4   4 -11    6.21    1.96
   4   4 -11    5.85    1.91
   4   4 -11    6.59    2.06
  -4   4 -11    6.03    2.11
   4   4  11    4.87    1.43
   4  -4 -11    8.51    2.55
  -4  -4 -11    6.36    1.86
   4   4 -12    1.64    1.29
  -4  -4 -12    3.32    1.34
  -4   4 -12    4.04    2.07
   4  -4 -12    1.92    1.20
   4   4 -12   11.39    6.08
   4   4  12    4.79    2.02
  -4  -4 -12   13.53    6.14
   4  -4  12   -0.49    6.38
  -4  -4  12   -2.19    4.43
   4   4 -12    2.89    1.76
  -4   4 -12    1.95    1.36
   4  -4 -12    4.45    1.99
   4   4 -12    3.40    1.36
   4   4  12    4.57    2.42
   4   4 -12    6.49    2.36
   4   4 -12    5.87    1.88
   4  -4 -12    2.41    1.62
  -4  -4 -12    4.70    1.92
  -4   4 -12    6.31    2.64
   4   4  13  239.57   13.78
   4   4 -13  260.51   12.97
   4  -4 -13  228.50    9.56
  -4   4 -13  226.42   14.74
  -4   4 -13  216.13   10.42
   4   4 -13  253.06   12.04
   4  -4 -13  213.08    9.55
   4   4  13  218.39   10.12
  -4  -4 -13  211.69    9.06
  -4  -4 -13  212.15   10.12
  -4   4 -13  227.92   11.58
   4  -4 -13  226.31   11.16
   4   4 -13  228.94   10.17
   4   4 -13  231.72   10.19
   4   4 -14    2.90    1.38
  -4   4 -14    5.16    2.45
   4  -4 -14    4.41    1.78
  -4  -4 -14    3.85    1.65
   4   4  14    4.06    1.62
   4  -4 -14    3.70    1.40
   4   4 -14    3.91    1.79
  -4   4 -14    4.37    1.48
   4   4 -14    1.34    1.60
   4   4  14    6.22    2.88
   4   4 -14    3.87    2.09
  -4  -4 -14    4.06    1.70
  -4   4 -14    3.25    1.50
   4  -4 -14    2.56    1.69
   4   4 -15    7.37    2.25
  -4  -4 -15    6.87    1.79
   4  -4 -15    6.50    1.60
  -4   4 -15    8.10    2.96
   4   4  15    7.67    2.43
   4   4 -15    5.73    2.15
   4  -4 -15   10.30    2.25
  -4   4 -15    8.44    2.41
   4  -4 -15    7.44    2.32
  -4   4 -15    9.55    2.69
   4   4 -15    8.34    2.41
  -4  -4 -15    9.23    2.15
   4   4  15   11.03    2.75
  -4   4 -16    0.05    1.38
  -4   4 -16   -1.45    1.63
   4  -4 -16    0.83    1.27
  -4  -4 -16   -1.63    1.76
   4   4 -16   -1.49    1.75
   4   4  16    0.45    0.90
  -4   4 -16   -0.59    0.98
   4  -4 -16    1.11    1.35
   4   4 -16   -2.53    1.55
   4   4  16   -0.08    1.72
  -4   4 -16   -1.94    1.85
  -4   4  16   -2.66    1.82
   4   4 -16   -0.73    1.67
  -4   4 -16    0.19    1.04
   4  -4 -16   -0.46    1.03
  -4   4 -17   66.98    5.35
  -4   4 -17   62.59    7.03
   4   4 -17   61.42    5.51
   4   4  17   65.24    6.18
   4  -4 -17   64.98    4.52
  -4   4 -17   68.97    5.32
   4   4 -17   60.37    5.32
  -4   4 -17   67.38    6.94
  -4  -4 -17   62.70    4.46
  -4   4  17   58.49    4.35
   4   4 -17   71.25    5.24
  -4   4 -17   67.09    5.44
   4  -4 -17   67.86    4.33
  -4   4 -17   63.59    5.01
  -4   4 -18   79.84    7.21
   4   4 -18   68.17    5.13
   4   4  18   80.68    6.14
  -4   4 -18   93.30    5.72
  -4  -4 -18  103.46    5.50
  -4   4 -18   90.34    5.47
  -4   4 -18   87.47    7.34
  -4   4 -18   84.39    4.87
  -4   4  18   83.88    4.80
   4  -4 -18   93.39    4.54
  -4   4 -18   85.54    5.52
  -4  -4 -18   88.16    4.86
  -4   4 -19   17.76    2.17
   4   4 -19   11.81    1.69
  -4  -4 -19   18.06    2.04
  -4   4 -19   19.39    3.06
  -4   4 -19   15.27    1.68
   4   4 -19   15.73    1.88
  -4   4  19   17.90    1.94
  -4  -4 -19   17.67    1.99
   4  -4 -19   19.10    2.19
  -4   4 -19   15.25    2.09
   4  -4 -19   19.67    1.75
  -4  -4 -20    2.13    0.60
  -4   4 -20    2.40    0.80
  -4  -4 -20    3.56    1.00
  -4   4 -20    3.89    1.26
  -4   4  20    3.23    0.85
   4  -4 -20    3.29    0.83
  -4   4 -20    2.49    0.74
   4   4 -20   -0.10    0.71
   4   5   0  358.86   22.46
   4  -5   0  388.33   19.95
  -4  -5  -1   72.49    9.25
   4  -5  -1   79.94    9.36
   4  -5   1   82.88    9.23
   4   5   1   81.75   10.71
   4   5  -1   88.63   11.08
  -4  -5  -2  129.46   12.39
   4  -5  -2  147.53   12.98
   4  -5   2  144.78   12.26
   4   5   2  144.46   14.29
   4   5  -2  151.52   14.42
   4   5  -2  139.94   12.88
   4   5   3    4.99    2.35
   4   5  -3    3.53    2.23
  -4  -5  -3    3.63    1.56
   4  -5  -3    4.08    2.04
   4  -5   3    2.84    2.04
   4   5  -3    5.93    3.43
  -4  -5  -4    0.78    2.82
   4   5   4    1.90    2.95
   4   5  -4   -2.97    1.69
   4  -5  -4   -0.09    1.94
   4  -5   4    0.19    1.26
  -4   5  -4   -1.45    2.89
   4   5  -4   -0.33    3.23
  -4  -5  -5   -0.69    2.59
   4  -5  -5   -1.48    1.45
   4   5   5   -3.58    3.18
   4   5  -5   -0.98    2.57
   4  -5   5    1.20    2.51
  -4   5  -5    0.09    1.79
   4   5  -5    0.26    2.56
  -4  -5  -6    3.58    2.68
   4  -5  -6    2.81    2.72
   4  -5   6   -0.26    1.56
   4   5   6    5.39    2.12
   4   5  -6   10.82    5.36
   4   5  -6    4.11    2.76
  -4  -5  -7   81.88   11.83
   4  -5  -7   90.89   12.48
   4  -5   7   77.86   10.20
  -4  -5   7   83.95   11.74
   4   5   7   82.39   10.86
   4   5  -7   70.46    9.87
   4   5  -7   79.83   11.93
   4  -5  -8   18.97    6.16
  -4  -5   8   22.59    5.61
  -4  -5  -8   17.54    5.88
   4   5  -8   21.75    5.43
   4   5  -9    2.78    1.01
  -4   5  -9   -0.17    1.78
  -4   5  -9    0.12    1.30
   4   5  -9   -1.04    1.30
  -4  -5  -9   -1.24    4.04
   4   5  -9   -0.23    1.30
   4  -5  -9   -1.48    2.20
  -4  -5   9    3.30    4.17
   4   5  -9   -0.63    2.43
  -4   5  -9   -0.09    1.17
   4   5  -9   -1.65    1.79
  -4   5  -9    0.07    1.41
   4   5  -9    0.30    1.13
   4   5   9    2.20    1.64
   4   5  -9   -1.41    2.29
   4  -5  -9   -0.95    1.26
  -4  -5  -9   -2.09    1.80
   4   5   9   -2.09    1.44
  -4   5  -9    1.30    1.18
   4   5 -10   52.35    6.35
  -4   5 -10   52.95    7.08
  -4   5 -10   38.04    4.40
  -4  -5 -10   41.66    8.59
   4  -5 -10   34.18    8.02
  -4  -5  10   49.81   10.95
   4   5 -10   46.39    4.42
   4   5 -10   35.76    9.40
  -4   5 -10   37.46    3.97
   4   5 -10   40.53    4.27
   4   5 -10   49.35    5.26
   4   5 -10   45.69    4.47
  -4   5 -10   39.43    4.54
   4   5 -10   38.94    4.61
   4   5 -10   47.30    4.89
  -4  -5 -10   37.43    4.06
  -4   5 -10   42.01    4.68
   4   5  10   39.20    4.44
   4  -5 -10   47.25    5.25
   4   5  10   39.24    4.29
  -4   5 -11    2.28    1.40
   4   5 -11    5.14    2.25
  -4  -5 -11    2.87    1.23
  -4   5 -11    2.87    1.88
  -4  -5 -11    0.68    1.79
   4   5  11    3.27    1.53
   4   5 -11   -0.23    2.28
   4  -5 -11   -4.40    5.29
  -4  -5  11   -0.99    6.24
   4   5 -11    7.57    4.72
   4   5 -11    2.13    1.45
  -4   5 -11    1.51    0.86
   4   5 -11    1.86    1.06
   4   5 -11    2.31    1.06
   4   5 -11    3.86    1.43
   4   5  11    0.85    1.97
   4   5 -11    2.12    1.56
  -4  -5 -11    3.11    1.82
  -4   5 -11    5.17    2.27
   4   5  11    0.82    1.19
   4  -5 -11    3.49    1.18
  -4   5 -12   35.05    5.80
   4   5 -12   39.89    5.10
   4   5  12   34.51    5.38
   4  -5 -12   33.60    3.73
  -4   5 -12   34.43    4.12
  -4  -5  12   35.57    8.96
   4   5 -12   30.75    7.56
  -4   5 -12   34.28    4.13
   4  -5 -12   34.12    3.73
   4   5 -12   37.84    4.80
   4   5  12   37.56    4.49
   4   5 -12   43.30    4.74
  -4   5 -12   34.69    4.39
  -4  -5 -12   34.82    4.07
   4  -5 -12   37.65    4.70
  -4  -5 -12   36.93    3.75
   4   5 -12   38.34    4.27
  -4   5 -13    1.52    1.37
   4  -5 -13    0.78    1.29
  -4   5 -13    0.21    1.61
  -4  -5 -13   -0.59    1.06
   4   5 -13   -0.13    1.39
   4   5  13    3.23    1.99
   4   5 -13    0.42    1.37
  -4   5 -13    0.31    1.14
  -4   5 -13   -0.07    1.12
   4  -5 -13   -1.04    1.68
   4   5 -13   -1.21    1.82
   4   5 -13   -2.96    2.23
   4  -5 -13    0.78    1.18
   4   5  13   -3.22    2.57
  -4  -5 -13    0.30    1.12
  -4   5 -13   -0.82    1.30
  -4   5 -14   60.98    5.60
   4  -5 -14   66.33    5.04
   4   5  14   69.61    7.54
  -4   5 -14   59.21    7.42
   4   5 -14   80.27    7.05
   4   5 -14   68.59    6.13
  -4   5 -14   64.73    5.64
  -4   5 -14   69.90    7.73
   4  -5 -14   63.08    5.06
  -4   5  14   59.63    4.85
  -4  -5 -14   65.88    5.00
  -4   5 -14   74.52    6.59
   4  -5 -14   66.10    5.89
   4   5 -14   67.74    5.88
  -4   5 -15   -1.06    1.29
  -4   5 -15    0.70    1.05
   4  -5 -15    1.64    1.45
  -4  -5 -15    0.10    1.14
   4   5 -15    0.21    1.21
   4   5  15    0.87    1.37
   4  -5 -15    0.13    1.48
  -4   5 -15    1.78    1.18
  -4   5 -15    0.79    1.13
   4   5 -15    1.50    1.46
  -4   5 -15    0.46    1.35
  -4   5 -15   -1.04    1.62
   4   5 -15   -1.78    2.34
  -4   5  15   -1.95    1.92
   4  -5 -15    1.21    1.26
  -4   5 -16    4.82    1.37
  -4  -5 -16    5.42    1.55
  -4   5 -16    3.60    1.80
   4  -5 -16    4.43    1.50
   4   5 -16    4.30    1.48
   4   5  16    3.99    1.68
  -4   5 -16    3.09    1.12
   4  -5 -16    3.96    1.15
  -4   5 -16    3.65    1.94
   4   5 -16    3.89    1.57
  -4   5  16    2.69    1.33
  -4   5 -16    5.31    1.62
  -4   5 -16    7.09    1.93
   4   5 -16    2.21    2.00
   4  -5 -16    3.78    1.40
   4   5 -16    8.69    1.91
  -4   5 -17   18.82    2.52
   4  -5 -17   19.15    2.16
  -4  -5 -17   18.04    2.34
   4   5 -17   18.75    2.87
   4   5  17   16.08    3.04
  -4  -5 -17   20.29    2.52
   4  -5 -17   20.06    2.56
  -4   5 -17   17.50    3.34
  -4   5 -17   19.87    2.65
  -4   5 -17   24.41    3.11
   4   5 -17   16.61    2.19
  -4   5  17   18.25    2.39
  -4  -5 -18   15.50    2.02
   4   5 -18   11.85    1.90
  -4   5 -18   13.26    1.86
   4   5  18   15.54    2.68
  -4  -5 -18   15.90    1.98
  -4   5 -18   15.25    2.80
  -4   5  18   11.13    1.49
  -4   5 -18   15.07    1.93
   4  -5 -18   16.92    1.88
   4  -5 -18   13.93    1.95
  -4   5 -18   16.61    2.33
   4   5 -18   12.99    1.81
   4  -5 -19    1.89    0.73
   4   5 -19    0.51    0.56
  -4  -5 -19    0.17    0.59
  -4   5 -19   -0.10    0.75
  -4  -5 -19    1.19    0.92
  -4   5 -19    2.30    1.13
  -4   5 -19    0.82    0.65
   4  -5 -19    1.34    1.13
  -4   5  19    0.88    0.77
   4   5 -19    1.10    0.72
  -4   5 -19    0.63    0.63
  -4  -6   0  136.21   12.57
   4  -6   0  166.27   14.23
   4   6   0  157.88   15.82
  -4  -6   1    2.76    2.59
  -4  -6  -1   -0.34    2.95
   4  -6  -1    2.50    2.16
   4  -6   1    1.27    1.32
   4   6   1   -1.68    3.88
   4   6  -1   -0.88    2.26
  -4  -6  -2   65.83    9.57
   4  -6  -2   76.66    9.98
   4  -6   2   77.48    9.29
   4   6   2   75.08   11.28
   4   6  -2   79.78   11.00
  -4  -6  -3   -0.54    2.45
   4  -6  -3    3.26    2.17
   4  -6   3    2.20    2.72
   4   6  -3    0.51    2.99
   4   6   3    3.87    4.31
   4   6  -3    4.05    2.44
   4   6   4   40.61    7.93
   4   6  -4   44.18    7.95
  -4  -6  -4   34.33    6.99
   4  -6   4   45.22    7.31
   4  -6  -4   36.34    7.92
   4   6  -4   42.99    8.83
   4   6  -5   27.44    6.81
   4   6   5   25.25    5.87
  -4  -6  -5   19.39    6.10
   4  -6  -5   23.21    6.00
   4  -6   5   22.38    5.51
   4   6  -5   29.85    7.54
  -4  -6  -6   41.10    8.34
   4   6   6   37.34    7.53
   4   6  -6   35.54    7.30
   4  -6  -6   43.42    9.28
   4  -6   6   41.44    6.94
  -4  -6   6   39.38    8.04
   4   6  -6   36.91    8.34
   4   6  -7   17.26    3.10
  -4   6  -7   18.02    4.10
   4   6  -7   17.18    2.49
   4   6  -7    9.00    2.47
   4   6  -7   17.38    3.76
  -4   6  -7    9.15    2.12
  -4   6   7   11.49    4.57
  -4   6  -7    8.87    3.18
   4   6   7   -0.29    4.83
  -4  -6  -7   12.16    5.06
   4   6  -7   15.06    5.59
   4   6  -7   14.92    2.63
   4  -6  -7    9.71    5.02
  -4  -6   7   16.95    5.23
   4   6  -7   14.73    2.75
   4   6  -7   15.92    5.70
  -4   6  -7   14.36    2.68
   4   6  -7   16.52    2.74
  -4   6  -7   12.40    2.61
   4   6  -7   17.30    3.23
  -4   6   7   17.44    2.92
   4   6   7   13.66    2.77
  -4   6  -7   14.88    2.82
   4   6  -7   15.40    2.70
   4   6  -8   32.25    3.60
  -4   6  -8   34.62    5.83
   4   6  -8   24.59    3.87
   4   6  -8   30.74    4.70
   4   6  -8   30.23    3.99
  -4   6  -8   25.53    3.23
  -4  -6  -8   30.15    8.13
   4   6  -8   27.63    3.46
   4   6  -8   28.60    3.67
   4  -6  -8   22.96    5.93
  -4  -6   8   25.01    5.92
   4   6  -8   27.97    7.62
  -4   6  -8   28.29    3.89
  -4   6   8   26.17    3.43
  -4   6  -8   33.81    5.17
   4   6  -8   34.89    4.02
   4   6  -8   38.73    4.97
  -4   6  -8   24.84    3.51
   4   6  -8   30.16    3.68
   4   6  -8   29.22    4.02
   4   6  -8   23.24    2.87
  -4   6  -8   29.17    3.71
   4   6   8   25.66    3.52
  -4   6   8   31.75    4.18
   4  -6  -8   29.82    3.97
  -4   6  -9  577.02   24.55
   4   6  -9  606.70   21.03
   4   6  -9  484.49   16.03
  -4   6  -9  429.76   14.27
   4   6  -9  444.83   16.01
  -4  -6  -9  486.76   31.92
   4  -6  -9  510.08   32.50
   4   6  -9  461.32   13.93
   4   6  -9  463.34   15.39
  -4  -6   9  448.50   30.47
   4   6  -9  497.68   33.85
  -4   6   9  517.71   15.33
  -4   6  -9  474.65   15.41
   4   6  -9  570.55   15.93
   4   6  -9  549.93   17.70
  -4   6  -9  574.97   22.57
   4   6  -9  517.66   15.26
  -4   6  -9  528.66   16.92
   4   6  -9  495.26   15.29
   4   6  -9  437.73   13.38
   4  -6  -9  490.29   15.93
   4   6   9  484.20   15.29
  -4   6  -9  520.51   16.82
  -4   6 -10    7.63    1.89
   4   6 -10    5.02    1.54
  -4   6 -10    6.21    3.09
   4   6 -10    5.92    2.35
   4   6 -10    3.98    2.03
   4   6 -10    4.68    1.67
   4  -6 -10    6.09    5.37
  -4  -6  10    7.07    4.64
   4   6 -10    4.24    3.23
   4   6 -10    3.08    1.04
  -4   6 -10    4.39    1.29
  -4   6 -10    0.96    1.82
  -4   6 -10    6.51    2.09
  -4   6  10    5.84    1.71
   4   6 -10    7.18    2.06
   4   6 -10    7.91    2.52
   4   6 -10    4.52    1.95
  -4   6 -10    5.03    1.38
   4   6 -10    5.46    2.16
   4   6  10    6.71    1.94
   4  -6 -10    4.04    1.85
  -4   6 -11    1.57    1.25
  -4   6 -11    1.95    1.74
   4   6 -11   -0.07    1.11
   4   6  11    0.00    1.00
   4   6 -11    0.72    2.65
   4   6 -11    0.32    1.72
  -4   6 -11   -1.16    1.53
  -4   6  11    1.48    0.79
   4   6 -11    2.45    1.45
  -4   6 -11   -0.15    1.00
   4   6 -11    1.30    1.12
   4   6 -11    2.39    1.30
   4   6 -11   -2.60    2.09
   4   6 -11    0.95    1.54
   4   6  11    2.40    1.31
  -4   6 -11    1.02    1.37
   4  -6 -11    0.86    1.74
  -4   6 -12   65.87    8.05
   4   6  12   75.25    8.10
   4   6 -12   81.26    7.19
  -4   6 -12   60.49    5.36
   4  -6 -12   66.77    5.30
   4   6 -12   58.28    5.37
   4   6 -12   69.10    5.55
  -4   6 -12   72.74    8.02
   4   6 -12   76.14    6.55
  -4   6 -12   62.42    5.73
   4   6 -12   68.28    5.65
   4   6 -12   74.98    6.18
  -4   6 -12   76.65    6.68
   4   6  12   61.29    5.24
   4  -6 -12   72.49    6.25
  -4  -6 -12   66.43    4.84
  -4   6 -13    9.56    2.46
  -4  -6 -13   10.99    2.07
  -4   6 -13    9.23    3.03
   4  -6 -13   11.79    2.52
   4   6 -13   12.65    2.98
   4   6  13    7.86    2.96
   4  -6 -13   12.67    2.65
   4   6 -13   11.34    2.57
  -4   6 -13   11.77    2.26
   4   6 -13   11.21    2.05
  -4   6 -13    9.37    2.11
  -4   6 -13   11.12    3.21
   4   6 -13   10.26    2.70
   4   6 -13   11.48    2.46
  -4   6 -13   12.92    2.75
  -4   6 -13   11.27    2.52
   4  -6 -13    7.05    1.86
   4   6  13    8.95    1.91
  -4   6 -14   18.52    4.29
  -4  -6 -14   19.88    2.59
   4  -6 -14   22.51    2.90
   4   6 -14   21.83    3.64
  -4   6 -14   18.88    3.08
   4   6  14   20.12    3.86
  -4   6 -14   24.81    4.49
   4  -6 -14   21.15    3.09
   4   6 -14   22.28    3.51
  -4   6 -14   21.79    3.50
  -4   6 -14   26.93    3.87
   4  -6 -14   22.47    3.43
  -4  -6 -15   11.93    2.12
   4  -6 -15   11.19    2.03
   4   6 -15    9.78    2.32
  -4   6 -15    8.57    2.17
   4   6  15    8.31    2.54
   4  -6 -15    7.48    1.76
  -4   6 -15   12.74    3.09
   4   6 -15    5.76    1.25
  -4   6 -15   11.48    2.53
   4   6 -15    8.92    2.18
  -4   6 -15   13.81    3.03
   4  -6 -15    8.95    1.99
  -4  -6 -16    2.24    1.09
   4  -6 -16    1.29    1.07
  -4   6 -16   -1.40    1.42
   4   6 -16    0.32    0.84
  -4   6 -16   -0.12    1.38
   4   6  16    2.04    1.47
  -4   6 -16    0.55    1.05
   4  -6 -16    2.63    1.49
  -4   6 -16    2.42    1.43
  -4   6 -16    2.51    1.34
   4  -6 -17   41.68    2.97
   4   6 -17   35.70    3.52
  -4   6 -17   34.19    2.88
   4   6  17   43.19    4.65
  -4   6 -17   23.18    2.65
  -4  -6 -17   40.61    3.20
  -4   6 -17   34.95    4.28
  -4   6 -17   45.84    3.82
  -4   6 -17   49.04    4.22
   4  -6 -17   37.61    3.19
  -4  -6 -17   35.30    2.80
   4  -6 -18    0.20    0.57
   4   6 -18    0.49    0.79
  -4  -6 -18    0.33    0.77
  -4   6 -18    1.05    0.81
   4   6  18   -1.21    0.96
  -4  -6 -18    1.29    0.70
  -4   6 -18    1.75    0.88
  -4   6 -18    0.24    0.54
  -4   6 -18    1.63    1.07
   4  -6 -18    0.56    0.56
  -4   6 -19   32.34    2.35
  -4  -6 -19   46.75    2.37
   4  -6 -19   50.84    2.56
   4   7   0   60.67   10.48
   4  -7   0   49.87    8.59
   4   7  -1   54.58    9.64
   4   7   1   46.49    8.84
   4  -7  -1   46.78    8.18
   4  -7   1   42.69    7.48
  -4  -7  -2   59.63    9.51
   4  -7  -2   59.58    9.34
   4  -7   2   61.31    9.09
   4   7  -2   66.13   11.42
   4   7   2   57.28   10.64
   4   7  -3    4.33    1.77
  -4   7  -3    6.83    2.24
   4   7  -3    5.86    1.60
   4   7   3    6.39    1.84
   4   7  -3    5.42    2.21
   4   7  -3    7.18    2.07
  -4  -7  -3    1.95    2.18
  -4   7   3    7.21    2.12
  -4   7  -3    8.89    2.14
   4   7  -3    5.49    1.92
   4   7   3    7.32    4.61
   4   7  -3    5.35    4.89
   4  -7  -3    7.09    4.72
   4  -7   3    4.89    2.79
   4   7  -3    7.06    1.57
  -4   7  -3    3.73    1.00
   4   7  -3    7.35    2.00
  -4   7  -3    8.24    2.04
   4   7   3    7.53    1.90
  -4   7   3    4.91    1.42
   4   7   3    7.66    2.12
   4   7  -4  145.53    8.86
   4   7  -4  146.16    7.30
   4   7   4  134.52    8.37
   4   7  -4  134.64    8.78
  -4   7  -4  122.63    8.28
   4   7  -4  135.82    8.61
  -4  -7  -4  116.39   14.00
  -4   7  -4  121.75    7.54
  -4   7   4  133.35    8.06
   4  -7  -4  139.72   15.52
   4   7  -4  145.94    8.85
   4  -7   4  134.30   13.87
   4   7   4  130.26   15.96
   4   7  -4  142.10   16.38
  -4   7   4  121.23   16.01
   4   7  -4  148.69   17.20
   4   7  -4  158.96    8.71
  -4   7  -4  142.57    8.77
  -4   7  -4  141.77    8.83
   4   7  -4  147.66    7.75
   4   7  -4  120.71    7.11
  -4   7   4  131.74    7.45
  -4   7  -4  127.28    7.19
   4   7   4  139.24    8.08
   4   7  -5    0.93    0.81
   4   7   5   -1.08    0.75
   4   7  -5    0.39    0.75
  -4   7  -5    2.21    1.44
   4   7  -5    1.02    0.80
   4   7  -5    0.98    1.09
  -4   7   5    0.66    1.19
  -4   7   5   -1.57    2.51
  -4   7  -5    2.53    3.31
   4   7  -5    0.16    2.86
   4   7   5   -0.61    2.55
   4   7  -5    0.63    1.22
  -4  -7  -5    0.96    3.42
  -4   7  -5    1.17    0.98
   4  -7  -5    3.65    3.94
   4   7  -5    5.62    3.27
  -4   7  -5    0.76    1.46
   4   7  -5    3.15    1.89
   4   7  -5    2.07    1.47
  -4   7  -5    0.01    1.05
   4   7   5    0.42    0.84
   4   7  -5    0.32    1.08
  -4   7   5    1.05    0.83
   4   7   5   -0.51    1.46
  -4   7  -5   -0.24    1.01
  -4   7  -6    9.32    2.13
   4   7   6   11.14    2.57
   4   7  -6   10.95    2.27
   4   7  -6    8.11    2.48
   4   7  -6   10.23    2.56
   4   7  -6    8.54    2.53
  -4   7  -6   11.36    4.74
   4   7   6   -1.58    5.22
  -4  -7  -6    9.61    4.16
   4   7  -6    9.48    2.34
   4   7  -6    5.58    3.44
   4  -7  -6    6.90    3.50
   4   7  -6   15.42    7.11
  -4   7   6    9.54    5.22
  -4   7  -6   11.39    2.50
   4   7  -6   10.50    2.54
   4   7  -6   10.31    2.44
  -4   7  -6    7.95    2.08
  -4   7  -6   11.53    2.68
   4   7   6    6.99    1.81
  -4   7   6   10.43    2.37
  -4   7  -6   10.11    2.27
   4   7  -6    6.85    1.56
  -4   7  -6   10.58    2.83
   4   7   6    7.94    2.28
   4   7  -7    1.18    1.01
   4   7  -7    2.46    1.66
   4   7  -7    0.24    0.88
   4   7   7    3.04    1.64
   4   7  -7   -1.82    1.62
   4   7  -7    0.49    1.39
   4  -7  -7    2.75    4.71
   4   7  -7    1.11    2.25
   4   7  -7   -2.42    5.35
  -4   7  -7    1.10    3.10
  -4  -7  -7   -4.69    5.00
  -4   7  -7    1.40    0.92
   4   7  -7    1.13    1.26
  -4   7  -7    0.25    0.96
   4   7  -7    0.44    0.97
  -4   7  -7   -0.26    1.31
   4   7  -7    2.45    1.91
  -4   7   7    0.44    1.44
  -4   7  -7    3.32    1.39
  -4   7  -7    2.48    1.09
   4   7   7   -0.15    1.23
   4   7  -8  133.07    7.13
   4   7  -8  163.11   10.78
   4   7   8  137.44    8.19
   4   7  -8  124.91    8.96
   4   7  -8  142.76    9.10
   4   7  -8  148.59    9.07
  -4  -7  -8  124.92   16.21
   4   7  -8  131.16    7.36
   4  -7  -8  121.58   16.05
   4   7  -8  148.58   19.21
   4   7  -8  164.45    9.04
  -4   7  -8  151.69   11.03
  -4   7  -8  132.86    8.37
  -4   7   8  142.85    8.35
  -4   7  -8  132.27    8.64
   4   7  -8  147.12    8.53
   4   7  -8  111.19    6.48
   4   7  -8  135.43    8.20
  -4   7   8  125.07    8.08
  -4   7  -8  139.67    8.81
   4   7   8  141.70    8.44
  -4   7  -8  128.26    8.11
   4   7  -9   17.57    3.30
   4   7  -9   10.45    3.02
   4   7  -9   21.69    4.33
  -4   7  -9   15.39    2.59
   4   7  -9   17.84    3.20
   4   7  -9   17.67    3.39
   4   7  -9   20.96    8.20
  -4   7   9   15.29    2.76
   4   7  -9   16.11    3.18
  -4   7  -9   21.73    4.54
   4   7  -9   22.21    3.50
  -4   7  -9   21.36    3.64
  -4   7  -9   16.87    2.92
   4   7  -9   18.15    2.95
   4   7  -9   17.28    3.30
  -4   7  -9   19.36    3.07
   4   7   9   18.65    3.06
  -4   7  -9   22.13    3.70
   4  -7  -9   19.15    3.00
   4   7  -9   18.33    3.48
   4   7 -10   14.30    2.71
   4   7 -10   19.13    4.01
  -4   7 -10    9.53    2.18
   4   7  10   12.06    3.29
   4   7 -10   13.32    2.56
   4   7 -10   12.31    2.65
  -4   7 -10   16.50    3.18
  -4   7 -10   13.62    3.55
   4   7 -10   16.43    2.64
  -4   7 -10   14.23    2.88
  -4   7  10   18.46    2.97
   4   7 -10   17.14    3.25
   4   7 -10   16.24    2.88
  -4   7 -10   16.70    3.30
   4   7 -10   17.98    3.09
  -4   7 -10   14.99    2.87
   4   7 -10   15.24    2.80
   4   7  10   14.17    2.87
   4  -7 -10   16.18    3.16
   4   7 -11    3.70    1.71
   4   7 -11    3.38    1.69
  -4   7 -11    5.15    2.15
   4   7  11    1.26    1.48
   4   7 -11    2.29    2.92
   4   7 -11    3.49    1.41
  -4   7 -11    2.71    1.14
   4   7 -11    3.97    1.49
   4   7 -11    2.00    0.97
  -4   7 -11    4.02    2.14
  -4   7 -11    2.04    1.42
  -4   7  11    3.93    1.54
   4   7 -11    2.71    1.49
   4   7 -11   -1.48    2.28
   4   7 -11    1.85    1.84
   4   7  11    2.56    1.38
  -4   7 -11    1.65    1.22
  -4   7 -11    2.28    1.64
   4  -7 -11    2.37    1.31
   4  -7 -12    1.95    1.33
   4   7 -12    2.91    1.81
  -4   7 -12    1.86    0.92
   4   7  12    2.80    1.55
   4   7 -12    2.13    1.01
  -4   7 -12    1.98    1.17
   4  -7 -12    1.60    1.58
  -4   7 -12    2.06    1.18
   4   7 -12    2.19    1.45
   4   7 -12    1.32    2.04
   4   7 -12    3.50    1.85
  -4   7 -12    2.35    1.80
   4   7  12    1.66    0.97
  -4   7 -12   -0.16    1.28
   4  -7 -12    2.79    1.53
   4  -7 -13    6.58    1.51
   4   7 -13    7.90    2.17
  -4   7 -13    7.59    1.76
   4   7 -13   11.41    2.32
   4   7  13    9.79    2.81
  -4   7 -13    8.82    2.11
  -4   7 -13    8.16    2.73
   4   7 -13    8.44    2.27
   4  -7 -13    9.94    2.47
   4   7 -13    4.67    1.29
   4   7  13    8.52    1.90
  -4   7 -13    7.45    2.13
  -4   7 -13    9.25    2.30
   4   7 -13    7.56    2.05
   4  -7 -13    8.73    2.03
  -4  -7 -14   17.81    2.26
   4  -7 -14   19.02    2.66
   4   7 -14   17.83    3.04
  -4   7 -14   11.60    2.09
   4   7  14   17.50    3.71
   4   7 -14   12.70    2.00
  -4   7 -14   12.76    2.01
   4  -7 -14   15.58    2.46
  -4   7 -14   12.37    3.03
   4   7 -14   18.48    2.84
   4   7  14   20.46    2.47
  -4   7 -14   19.01    3.17
  -4   7 -14   18.97    3.10
  -4  -7 -15    1.97    1.02
   4  -7 -15    3.93    1.37
  -4   7 -15    1.39    0.95
   4   7 -15    3.06    1.58
  -4   7 -15    1.63    0.95
   4   7  15    1.75    0.87
   4  -7 -15    5.05    1.67
  -4   7 -15    2.92    1.29
   4   7 -15    2.67    1.21
  -4   7 -15    3.82    1.31
  -4   7 -15    6.31    2.15
   4   7  16   23.25    3.39
   4  -7 -16   24.43    2.42
  -4   7 -16   16.60    2.31
   4   7 -16   26.37    3.19
   4  -7 -16   26.07    2.71
  -4   7 -16   21.93    3.45
  -4  -7 -16   22.51    2.33
  -4   7 -16   26.60    2.96
   4  -7 -16   20.79    2.31
  -4  -7 -16   20.58    2.08
  -4   7 -16   29.31    3.26
   4  -7 -17   -0.61    0.77
  -4   7 -17   -0.76    0.79
   4   7 -17   -0.64    0.86
   4   7  17    1.42    0.64
  -4   7 -17   -0.43    0.77
  -4  -7 -17    0.26    0.80
   4  -7 -17    0.68    0.76
  -4   7 -17    0.14    0.57
   4   7  18   29.46    2.79
  -4   7 -18   20.32    1.88
   4   7 -18   18.37    1.86
   4  -7 -18   32.47    1.90
  -4   7 -18   26.53    2.00
   4   8   0  127.36    7.29
   4   8   0  112.42    8.00
  -4   8   0  129.28    9.06
   4   8   0  111.90    8.34
   4  -8   0  112.69   13.39
  -4   8   0  133.76    8.77
  -4   8   0  100.35   16.12
   4   8   0  110.25   15.34
   4   8   0  119.11    7.46
   4   8   0  141.43    8.35
  -4   8   0  130.41    8.84
   4   8   0  122.69    7.60
   4   8   0  112.33    7.28
   4   8   0  117.91    7.04
   4   8  -1   71.09    6.50
   4   8  -1   73.67    5.47
   4   8  -1   70.40    6.35
   4   8   1   68.84    6.12
  -4   8  -1   76.62    6.90
   4   8   1   63.98    6.36
   4   8  -1   66.21    6.62
  -4   8  -1   55.37   12.40
   4  -8  -1   78.49   11.32
  -4   8   1   79.44    6.73
  -4   8  -1   80.01    6.70
   4  -8   1   61.16    9.77
  -4   8   1   72.29   13.71
   4   8   1   65.12   11.56
   4   8  -1   83.20   13.28
  -4   8  -1   72.22    6.82
   4   8  -1   76.72    5.96
   4   8   1   86.54    6.59
   4   8  -1   84.46    6.51
   4   8   1   67.93    5.73
  -4   8   1   90.42    7.09
   4   8  -1   72.38    6.03
   4   8   1   69.98    5.65
   4   8  -1   73.86    5.46
   4   8   1   74.36    5.76
   4   8  -2    3.09    1.74
   4   8  -2    1.23    1.10
   4   8  -2    2.40    1.46
   4   8   2    1.77    1.37
  -4   8  -2    1.15    0.87
   4   8  -2    3.09    1.50
  -4   8  -2    3.49    1.54
   4   8   2    1.15    3.69
  -4   8   2   -1.30    3.51
  -4   8  -2    0.90    2.75
   4   8  -2    0.68    3.82
  -4   8  -2    3.96    1.61
  -4   8   2    2.99    1.49
   4  -8  -2    3.88    2.31
   4  -8   2    9.51    4.51
   4   8   2    1.40    1.09
  -4   8   2    1.76    1.58
   4   8  -2    1.26    1.27
   4   8  -2    2.14    1.22
  -4   8  -2    2.63    1.74
   4   8  -2    1.82    1.18
   4   8   2    2.14    1.02
  -4   8   2    1.39    0.76
   4   8   2    3.63    1.42
   4   8  -3    7.88    2.53
   4   8  -3    7.49    2.30
   4   8   3    7.92    2.21
  -4   8  -3    9.63    2.52
   4   8  -3    4.04    1.51
   4   8  -3   11.40    2.34
  -4   8  -3    2.34    2.47
   4   8   3   11.36    3.09
   4   8  -3    7.69    3.74
   4  -8  -3   10.18    4.20
  -4   8   3   11.22    5.23
  -4   8  -3    9.17    2.51
   4   8   3   12.69    2.74
   4   8  -3   10.55    2.59
   4   8  -3   10.56    2.39
   4   8  -3    8.56    2.65
   4   8  -3    7.30    2.02
   4   8   3    8.61    2.09
   4   8   3    9.31    2.27
  -4   8   3   10.49    2.39
   4   8  -4   50.93    4.54
   4   8  -4   43.89    5.38
  -4   8  -4   50.87    5.53
   4   8  -4   57.14    6.09
   4   8  -4   49.49    5.59
   4   8   4   42.69    9.31
   4   8  -4   38.01    9.09
   4  -8  -4   49.28    9.56
  -4   8   4   44.08   10.25
  -4   8  -4   37.22    9.23
   4   8   4   46.00    4.60
   4   8  -4   59.77    5.64
  -4   8  -4   54.06    5.73
  -4   8  -4   55.93    5.88
   4   8  -4   53.76    5.13
  -4   8  -4   49.21    4.53
   4   8  -4   45.65    4.39
   4   8   4   47.91    4.82
   4   8   4   52.59    5.29
  -4   8   4   54.07    4.99
   4   8  -5  115.41    6.81
   4   8   5  116.92    8.31
   4   8  -5  109.98    8.58
   4   8  -5  133.89    9.10
  -4   8  -5  115.09    8.04
   4   8  -5  130.80    8.87
   4   8   5  115.54    9.33
   4   8  -5  119.74    8.64
   4  -8  -5  125.15   16.62
  -4   8  -5  110.16    7.78
  -4   8   5   89.94   14.41
  -4   8  -5   91.14   14.30
   4   8   5  107.10   14.72
   4   8  -5  100.38   14.48
   4   8   5   99.64    6.96
   4   8  -5  125.02    7.80
  -4   8  -5  128.53    8.59
   4   8  -5  131.97    8.40
  -4   8  -5  127.25    8.70
  -4   8   5  115.89    7.37
   4   8  -5  103.85    6.81
   4   8   5  108.28    7.27
   4   8   5  109.82    7.50
  -4   8  -5  106.82    6.81
   4   8  -6    3.52    1.16
   4   8   6    3.67    1.57
  -4   8  -6    7.69    2.11
   4   8  -6    6.10    2.27
   4   8  -6    7.19    2.50
   4   8  -6    5.74    2.33
   4   8   6    3.70    1.99
   4   8  -6    2.59    1.63
   4   8  -6    8.31    2.77
   4   8  -6    9.11    6.18
  -4   8   6   17.90    6.97
  -4   8  -6    5.41    2.56
   4   8  -6    3.96    1.71
  -4   8  -6    7.74    2.53
   4   8   6    7.94    2.30
   4   8  -6    5.74    2.17
  -4   8  -6    4.62    1.72
   4   8  -6    4.70    1.82
  -4   8  -6    6.22    1.58
  -4   8   6    5.70    1.87
   4   8   6    6.36    2.15
   4   8  -7   29.89    3.62
   4   8  -7   34.14    4.66
  -4   8  -7   36.36    4.16
   4   8  -7   38.12    5.22
   4   8  -7   30.77    4.35
   4   8   7   33.48    5.08
   4   8  -7   32.07    3.87
   4   8  -7   37.50    4.68
  -4   8   7   37.46    4.48
   4   8  -7   37.75    4.49
   4   8  -7   39.24    4.74
  -4   8  -7   41.01    5.03
  -4   8  -7   34.42    4.28
   4   8  -7   32.62    4.19
  -4   8   7   30.12    4.05
   4   8  -7   33.14    3.90
   4   8   7   36.35    4.35
  -4   8  -7   32.92    3.99
   4   8  -8  150.72    7.72
   4   8  -8  171.94   10.19
   4   8  -8  192.46   11.79
   4   8  -8  178.08   10.36
   4   8   8  175.90   11.95
   4   8  -8  156.00    8.06
   4   8  -8  175.91   10.24
   4   8  -8  173.95    9.71
  -4   8   8  172.52    9.40
   4   8  -8  203.27   10.21
  -4   8  -8  171.46    9.55
  -4   8  -8  180.34   10.25
   4   8  -8  177.81    9.62
  -4   8  -8  157.52    8.65
   4   8   8  176.09    9.34
   4   8  -8  164.86    8.91
   4   8  -9    4.33    1.72
   4   8  -9    2.65    1.53
  -4   8   9    2.44    1.63
   4   8  -9    6.98    2.73
   4   8  -9    1.02    1.78
   4   8   9    1.96    1.33
   4   8  -9    4.07    1.53
  -4   8  -9    1.05    1.01
   4   8  -9    3.91    1.77
  -4   8   9    4.07    1.69
   4   8  -9    5.61    1.77
  -4   8  -9    4.38    2.04
   4   8  -9    2.34    1.67
   4   8  -9    4.46    1.64
  -4   8  -9    2.15    1.31
   4   8  -9    4.67    2.12
   4   8   9    3.98    1.52
   4   8 -10   89.67    8.09
   4   8  10   92.82    8.62
   4   8 -10   85.06    6.75
   4   8 -10   72.72    5.94
   4   8 -10   88.19    6.97
  -4   8 -10   85.69    6.77
   4   8 -10   90.07    6.77
   4   8 -10   93.94    6.45
  -4   8 -10   80.23    6.31
  -4   8  10   84.95    6.41
   4   8 -10   86.03    6.94
   4   8 -10   91.34    6.84
  -4   8 -10   91.16    7.19
  -4   8 -10   85.23    6.63
   4   8  10   87.29    6.33
   4   8 -10   89.09    6.64
   4   8 -11   42.61    5.21
   4   8  11   36.23    5.33
   4   8 -11   35.27    4.18
   4   8 -11   33.23    4.16
   4   8 -11   39.17    4.19
  -4   8  11   34.54    4.05
   4  -8 -11   32.93    3.79
   4   8 -11   37.41    4.56
  -4   8 -11   36.93    4.23
   4   8 -11   36.60    3.98
  -4   8 -11   33.36    4.12
  -4   8 -11   38.78    4.62
   4   8  11   38.36    4.10
   4   8 -12    4.25    1.56
   4  -8 -12    4.38    1.96
   4   8 -12    5.27    1.99
  -4   8 -12    2.15    0.91
   4   8  12    3.82    2.01
   4   8 -12    5.71    1.91
  -4   8 -12    3.96    1.57
   4  -8 -12    4.65    1.83
   4   8 -12    2.63    1.30
   4   8 -12    4.71    1.59
  -4   8 -12    3.83    1.42
   4   8  12    4.73    1.44
  -4   8 -12    4.70    1.76
  -4   8 -13  155.04    8.73
   4   8  13  211.82   11.73
   4   8 -13  209.53   10.15
   4  -8 -13  191.96    8.01
   4   8 -13  172.21    8.13
   4   8 -13  179.09    8.44
  -4   8 -13  192.23    8.74
   4  -8 -13  176.22    7.61
   4   8  13  197.86    7.80
  -4   8 -13  183.21    8.61
   4  -8 -14    0.44    1.06
  -4   8 -14    0.93    0.78
   4   8 -14    0.78    0.81
  -4   8 -14    2.10    1.02
   4   8  14   -0.35    1.31
   4  -8 -14    2.75    1.59
   4   8 -14    2.62    1.34
   4   8  14    1.30    0.72
  -4   8 -14    1.30    1.05
   4  -8 -14    0.37    0.89
  -4   8 -15   -0.10    0.67
   4  -8 -15    0.85    0.92
  -4   8  15    0.42    0.51
   4   8 -15   -0.41    0.75
   4   8  15    0.33    0.73
  -4   8 -15   -2.29    1.13
   4   8 -15   -0.78    1.06
   4  -8 -15    0.18    1.02
   4   8 -15   -0.79    0.98
   4  -8 -15   -0.80    0.68
  -4   8 -15   -0.68    0.86
   4  -8 -16    6.97    1.14
  -4   8 -16    2.25    0.79
   4   8 -16    2.86    0.91
   4   8  16    6.02    1.58
  -4   8 -16    4.52    1.14
   4   8 -16    4.50    1.12
  -4   8 -16    6.81    1.34
   4  -8 -16    5.82    1.08
   4   8  17    9.37    1.73
  -4   8 -17    8.65    1.17
   4   8 -17    7.80    1.23
   4  -8 -17   12.18    1.23
  -4   8 -17   10.70    1.29
   4   9   0   33.15    3.84
   4   9   0   26.48    4.37
   4   9   0   32.18    4.70
  -4   9   0   33.39    4.58
  -4   9   0   32.43    4.19
   4   9   0   29.98    3.91
   4   9   0   37.60    4.27
   4   9   0   39.69    4.50
  -4   9   0   39.30    4.78
   4   9   0   34.61    4.04
   4   9   0   31.95    3.81
   4   9  -1    0.71    1.22
   4   9  -1    0.30    1.14
   4   9  -1   -0.08    0.92
   4   9   1    0.57    1.07
  -4   9  -1    0.97    0.97
  -4   9   1    0.54    1.00
   4   9   1    0.04    1.36
   4   9  -1   -0.48    1.33
   4   9  -1   -0.30    1.51
   4   9   1    0.70    1.39
   4   9  -1    0.55    1.60
  -4   9   1   -0.01    0.88
  -4   9  -1   -0.97    1.07
   4   9  -1    2.08    1.27
   4   9   1    1.15    1.13
   4   9   1    0.46    1.25
   4   9  -1    0.12    0.89
  -4   9   1    0.83    1.15
   4   9   1    2.01    1.59
   4   9  -2   12.46    3.04
   4   9  -2   11.78    1.88
   4   9   2   10.00    2.46
   4   9  -2   11.38    2.93
   4   9   2   11.11    2.64
  -4   9  -2   10.28    2.48
  -4   9   2   13.28    3.15
  -4   9  -2   12.74    2.88
   4   9  -2    8.25    2.47
   4   9  -2   10.88    2.26
  -4   9  -2   12.15    2.57
  -4   9   2   13.74    2.83
   4   9  -2   13.34    2.56
   4   9  -2   10.57    2.33
   4   9   2   11.89    2.58
   4   9   2    9.93    2.26
   4   9   2    9.06    2.00
  -4   9   2   12.99    2.43
   4   9   2   10.69    2.39
   4   9  -3    2.42    1.51
   4   9  -3    0.68    1.18
   4   9   3    1.68    0.96
  -4   9  -3    0.10    0.88
  -4   9  -3    2.64    1.65
  -4   9   3    2.15    1.81
   4   9  -3    2.16    1.52
   4   9  -3   -0.17    1.19
   4   9  -3    2.79    1.77
   4   9   3    1.91    1.43
   4   9  -3    2.90    1.39
  -4   9  -3    2.27    1.25
   4   9  -3    1.15    1.14
   4   9  -3    0.78    1.18
   4   9   3   -0.06    1.37
   4   9   3    2.94    1.43
  -4   9   3    0.67    0.83
   4   9   3   -0.11    1.32
   4   9  -4   22.96    3.23
   4   9  -4   21.30    4.09
   4   9  -4   25.99    4.26
  -4   9   4   23.81    4.54
  -4   9  -4   21.43    3.46
   4   9  -4   28.28    4.48
  -4   9  -4   17.12    3.28
   4   9  -4   23.11    3.46
   4   9  -4   28.75    3.80
   4   9  -4   30.15    4.13
  -4   9  -4   26.13    3.84
   4   9   4   19.50    2.99
   4   9  -4   26.77    4.22
   4   9  -4   24.34    3.77
   4   9   4   23.63    3.28
   4   9   4   21.29    3.12
  -4   9   4   20.23    3.14
   4   9   4   25.32    3.62
   4   9  -4   18.97    2.62
   4   9  -5    0.58    1.19
   4   9  -5    0.51    1.05
  -4   9  -5    1.70    1.16
  -4   9   5    0.71    1.41
  -4   9  -5    1.64    1.65
   4   9  -5    1.09    1.13
   4   9  -5    0.46    0.88
   4   9  -5    0.79    1.41
  -4   9  -5    0.55    1.65
  -4   9   5   -0.68    1.64
   4   9   5    2.31    1.45
   4   9  -5    2.85    1.56
   4   9  -5    1.73    1.72
   4   9  -5   -0.26    1.20
  -4   9  -5    3.12    1.73
   4   9  -5    3.15    1.99
   4   9  -5    1.81    1.37
  -4   9  -5    1.04    1.16
   4   9  -5   -0.34    1.69
   4   9   5    1.96    1.46
   4   9   5   -1.66    1.53
  -4   9   5    0.25    1.08
   4   9   5    1.21    1.36
   4   9  -6   28.03    3.81
   4   9  -6   32.09    4.69
  -4   9  -6   26.20    3.69
  -4   9   6   21.67    4.06
   4   9  -6   24.94    4.15
  -4   9  -6   17.55    3.99
   4   9  -6   21.62    4.19
  -4   9   6   24.50    3.75
  -4   9  -6   27.81    4.34
   4   9   6   19.09    3.63
  -4   9  -6   24.34    3.81
   4   9  -6   24.65    3.51
   4   9  -6   25.13    3.90
  -4   9   6   24.73    3.64
   4   9  -6   19.80    3.31
   4   9  -6   30.00    4.03
  -4   9  -6   25.87    3.84
   4   9  -6   25.12    4.06
   4   9  -6   30.52    4.25
  -4   9  -6   23.48    3.06
   4   9   6   20.23    2.99
   4   9   6   24.37    3.84
  -4   9   6   20.99    3.14
   4   9  -6   36.40    4.57
   4   9  -7   -2.37    1.60
   4   9  -7   -1.00    0.94
  -4   9  -7   -0.28    1.13
  -4   9  -7   -0.72    1.88
   4   9  -7    2.23    1.71
  -4   9   7   -0.99    1.46
   4   9  -7   -1.16    1.55
  -4   9   7   -0.26    0.75
  -4   9  -7   -0.84    1.18
   4   9   7   -0.52    1.00
   4   9  -7    0.01    1.63
  -4   9  -7   -2.26    1.67
  -4   9  -7    0.15    0.89
   4   9  -7   -0.32    1.49
  -4   9  -7   -0.37    0.93
   4   9  -7   -0.50    1.55
  -4   9   7   -0.35    0.94
   4   9  -7   -0.81    1.31
   4   9  -7   -0.22    1.00
   4   9  -7   -0.55    1.23
   4   9  -7    0.04    1.30
   4   9   7    0.60    0.88
  -4   9  -7   -1.25    1.29
   4   9   7   -0.70    1.21
  -4   9  -8   44.42    5.87
   4   9  -8   47.26    4.23
   4   9   8   56.97    6.53
  -4   9   8   40.96    5.03
   4   9  -8   56.13    6.00
   4   9  -8   54.67    5.95
   4   9  -8   62.84    6.65
   4   9  -8   52.03    4.67
  -4   9  -8   43.71    5.23
   4   9  -8   60.18    5.61
   4   9  -8   65.65    5.71
  -4   9  -8   55.07    5.26
   4   9  -8   45.69    5.40
  -4   9  -8   55.74    5.63
   4   9  -8   51.14    5.42
   4   9  -8   56.59    5.30
  -4   9   8   56.55    5.20
   4   9   8   42.27    4.34
   4   9   8   50.13    5.07
  -4   9  -8   47.31    4.48
   4   9  -8   53.07    4.94
  -4   9  -9   27.80    4.32
   4   9   9   30.44    3.25
  -4   9   9   21.01    3.39
   4   9  -9   24.94    4.13
   4   9   9   31.68    4.85
   4   9  -9   39.92    5.54
   4   9  -9   36.83    4.52
   4   9  -9   26.83    3.63
  -4   9  -9   27.67    4.10
   4   9  -9   35.17    4.10
  -4   9   9   31.77    3.82
   4   9  -9   25.07    3.86
   4   9  -9   37.03    4.14
  -4   9  -9   34.90    4.35
   4   9  -9   32.89    4.19
   4   9  -9   38.88    4.54
   4   9   9   34.70    4.04
   4   9   9   29.85    3.85
  -4   9  -9   28.21    3.43
   4   9 -10    2.07    1.17
   4   9  10    0.56    0.80
  -4   9 -10    2.28    1.63
   4   9 -10    3.53    1.90
   4   9  10    1.78    1.40
  -4   9 -10    1.27    1.00
   4  -9 -10    0.25    1.45
  -4   9  10    0.54    0.93
  -4   9 -10    0.92    1.09
   4   9 -10   -1.37    1.59
   4   9 -10    1.60    1.57
   4   9 -10    0.46    0.98
   4   9 -10    0.13    1.20
   4   9  10    1.34    1.30
  -4   9 -10    0.55    0.92
   4   9  10    1.43    1.07
   4   9 -11    2.07    1.00
   4  -9 -11    2.45    1.29
  -4   9 -11    1.70    1.45
   4   9 -11    7.53    2.10
   4   9  11    2.64    1.38
  -4   9 -11    4.97    1.71
  -4   9 -11    3.86    1.71
   4   9 -11    4.82    1.55
   4  -9 -11    5.52    1.51
  -4   9  11    3.28    1.29
   4   9 -11    2.68    1.48
   4   9 -11    5.34    1.85
  -4   9 -11    4.10    1.56
   4   9  11    1.28    0.92
   4   9  11    3.93    1.24
   4   9 -12   21.92    2.79
   4  -9 -12   22.38    2.70
   4   9 -12   23.32    3.43
  -4   9 -12   17.70    2.93
   4   9  12   19.74    3.39
  -4   9 -12   18.66    2.79
   4   9 -12   18.60    2.72
   4  -9 -12   20.64    2.47
   4   9 -12   22.13    2.85
  -4   9 -12   19.48    2.67
   4   9  12   14.79    2.36
   4   9  12   24.74    2.82
  -4   9 -13    8.24    1.90
   4  -9 -13    7.65    1.54
   4   9 -13    8.64    1.93
  -4   9  13    4.33    1.20
   4   9  13    6.01    1.97
  -4   9 -13    5.89    1.41
   4   9 -13    8.80    1.76
   4  -9 -13    7.46    1.65
   4   9 -13    6.30    1.47
   4   9  13    9.69    1.53
   4   9  13    4.22    1.38
  -4   9 -13    7.61    1.62
   4  -9 -14    8.31    1.34
  -4   9  14    5.66    1.25
  -4   9 -14    6.56    1.55
   4   9 -14    9.70    1.91
   4   9  14    7.52    1.77
  -4   9 -14    6.91    1.41
   4   9 -14    8.38    1.69
   4  -9 -14   10.03    1.60
   4   9 -14    9.83    1.99
   4   9  14   10.20    1.44
  -4   9 -14   10.18    1.73
   4   9  14    6.02    1.25
   4   9 -15    5.06    1.32
   4  -9 -15    5.10    0.98
  -4   9 -15    4.35    1.15
  -4   9  15    2.49    0.56
   4   9  15    4.07    1.28
  -4   9 -15    5.32    1.13
   4   9 -15    4.00    0.95
  -4   9  15    1.52    0.57
   4   9  15    1.20    0.45
  -4   9 -15    4.57    0.97
   4  10   0  338.00   12.13
   4  10   0  312.52   13.71
  -4  10   0  329.89   12.10
  -4  10   0  341.67   14.24
  -4  10   0  306.09   15.05
   4  10   0  309.56   11.70
   4  10   0  322.83   11.84
   4  10   0  356.76   13.27
   4  10   0  318.97   11.11
  -4  10   0  311.05   11.34
   4  10  -1   10.39    2.34
   4  10   1   11.76    2.48
  -4  10   1    8.22    2.19
   4  10   1    9.91    2.40
  -4  10  -1    9.92    2.50
  -4  10   1    9.57    2.29
   4  10  -1    7.46    2.53
  -4  10   1    8.90    2.82
  -4  10  -1    7.45    2.53
   4  10  -1    7.66    2.18
   4  10  -1    9.47    2.22
   4  10  -1    8.89    2.56
   4  10  -1   10.90    2.14
  -4  10  -1   10.89    2.77
   4  10   1    8.23    2.11
   4  10  -1   11.07    2.59
   4  10   1    9.42    1.87
   4  10   1   12.36    2.41
  -4  10   1    7.94    1.94
  -4  10  -1    6.73    1.72
   4  10  -2  177.38    8.57
   4  10   2  207.60   10.04
   4  10  -2  178.75   10.52
  -4  10   2  166.15    9.25
   4  10  -2  179.84   10.77
   4  10   2  176.02    9.57
  -4  10  -2  183.65   10.00
  -4  10   2  181.31   10.81
  -4  10   2  176.35   11.10
  -4  10  -2  170.71   10.77
   4  10   2  165.73    8.24
   4  10  -2  165.78    9.16
   4  10   2  166.43    8.75
   4  10  -2  163.38    8.97
   4  10  -2  197.81   10.29
  -4  10  -2  190.87   10.49
   4  10  -2  181.87    9.31
   4  10  -2  172.46    8.97
  -4  10   2  160.95    8.20
   4  10   2  177.60    8.79
   4  10  -3    0.28    1.09
   4  10   3    3.26    1.47
  -4  10  -3    2.21    1.09
  -4  10  -3   -0.44    1.55
  -4  10   3    1.34    1.39
   4  10  -3    2.06    1.22
   4  10   3   -0.46    1.27
  -4  10   3    1.62    1.92
   4  10  -3    1.95    1.27
  -4  10   3    0.60    0.93
  -4  10  -3    2.78    1.65
   4  10   3    0.09    0.87
   4  10  -3    1.51    1.28
   4  10  -3    0.45    1.41
  -4  10  -3    2.85    1.61
   4  10  -3    1.37    1.15
   4  10  -3    2.01    1.10
   4  10   3    0.99    1.37
  -4  10   3    1.54    0.92
   4  10  -4   98.97    6.31
   4  10   4  107.31    6.82
   4  10  -4  110.26    8.43
  -4  10  -4  115.61    7.61
  -4  10   4  115.57    8.66
   4  10  -4  119.73    8.59
  -4  10   4   94.56    7.55
  -4  10  -4   99.54    7.53
  -4  10   4  108.62    8.14
  -4  10  -4  101.08    7.52
   4  10  -4   98.50    5.84
   4  10  -4  102.98    7.17
   4  10   4   87.82    5.94
   4  10  -4  114.13    7.81
   4  10  -4  116.09    7.95
   4  10  -4  109.38    7.27
   4  10   4   90.69    5.92
  -4  10   4   88.80    6.20
   4  10   4  109.06    7.19
   4  10  -5   67.63    5.14
   4  10   5   77.30    5.68
   4  10  -5   72.63    7.23
  -4  10  -5   80.82    6.22
  -4  10   5   79.91    7.14
   4  10  -5   77.33    7.03
  -4  10  -5   69.44    6.46
  -4  10  -5   67.93    5.90
   4  10  -5   69.08    5.00
  -4  10  -5   77.01    5.68
  -4  10   5   76.77    6.47
   4  10  -5   77.43    6.25
   4  10   5   59.94    4.89
   4  10  -5   86.37    6.74
   4  10  -5   84.70    6.95
  -4  10   5   78.44    6.16
   4  10  -5   83.19    6.44
  -4  10   5   58.68    5.15
   4  10   5   67.22    5.01
   4  10   5   82.57    6.26
   4  10  -6   12.22    2.87
   4  10  -6    9.35    2.17
   4  10   6   10.39    2.11
   4  10  -6   11.17    2.98
  -4  10  -6   10.07    2.66
  -4  10  -6   15.02    2.60
  -4  10   6    9.03    2.53
  -4  10   6   13.47    2.64
  -4  10  -6   11.03    2.43
   4  10  -6    8.22    1.68
  -4  10  -6   13.73    2.51
  -4  10   6   12.48    2.43
   4  10  -6   13.52    2.74
   4  10  -6   11.10    2.80
   4  10  -6    9.91    2.27
   4  10  -6   14.34    3.00
   4  10  -6   12.42    2.40
   4  10   6    9.00    1.96
   4  10   6   13.63    2.64
   4  10   6    8.91    2.03
   4  10  -7    0.39    0.99
   4  10  -7    0.84    0.83
   4  10   7    2.28    1.32
   4  10  -7    0.44    0.86
  -4  10  -7   -0.64    1.07
  -4  10  -7   -0.08    0.81
  -4  10   7    1.35    0.87
   4  10  -7   -2.17    1.82
  -4  10   7    3.53    1.31
  -4  10  -7    1.13    0.72
   4  10  -7   -0.40    1.42
   4  10   7   -0.39    1.20
  -4  10  -7    2.34    1.51
   4 -10  -7    2.62    1.71
  -4  10   7   -0.89    0.75
   4  10  -7    2.04    1.65
   4  10  -7    1.15    1.04
   4  10   7   -0.24    1.38
   4  10  -7    2.37    1.49
   4  10  -7   -0.42    1.67
   4  10  -7   -0.02    1.41
   4  10   7    1.65    1.10
  -4  10  -7    0.55    0.95
   4  10   7    0.12    0.90
   4  10  -8   17.07    3.18
   4  10   8   21.51    2.74
  -4  10  -8   23.43    2.88
   4  10  -8   17.01    3.19
  -4  10  -8   17.42    3.40
  -4  10   8   13.71    2.53
   4  10  -8   24.22    4.06
   4  10  -8   17.88    3.03
   4  10   8   19.65    3.32
  -4  10  -8   16.23    2.81
  -4  10   8   21.06    3.03
   4 -10  -8   20.15    2.53
   4  10  -8   23.48    3.41
   4  10  -8   22.96    3.36
   4  10  -8   20.97    3.13
   4  10  -8   25.54    3.60
   4  10  -8   16.23    2.72
   4  10   8   19.02    3.08
   4  10   8   16.54    2.70
  -4  10  -8   16.63    2.33
   4  10  -9    0.57    0.92
  -4  10  -9    2.48    1.32
  -4  10   9    2.64    1.06
   4  10   9    1.14    0.79
   4  10  -9    0.06    1.16
   4  10   9    4.19    1.93
  -4  10  -9    2.68    1.50
   4  10  -9    1.27    1.71
   4  10  -9    1.66    1.21
   4 -10  -9    1.34    0.97
  -4  10   9    4.73    1.51
   4  10  -9    2.65    1.51
   4  10  -9    2.43    1.20
  -4  10  -9    1.88    1.02
   4  10   9    3.07    1.38
   4  10   9    0.91    1.17
   4  10 -10   10.01    2.07
   4  10  10   10.46    1.55
   4 -10 -10   12.12    2.00
  -4  10  10    9.29    2.26
  -4  10 -10    9.59    2.03
   4  10 -10   10.84    2.55
  -4  10 -10    7.24    1.71
   4  10  10   10.85    2.46
   4 -10 -10   11.57    1.85
  -4  10  10    9.44    1.88
   4  10 -10    9.24    2.15
   4  10 -10   10.12    2.18
   4  10  10   13.05    2.26
  -4  10 -10    9.20    1.85
   4  10  10    7.54    1.58
   4  10 -11    5.68    1.53
  -4  10  11    8.06    1.80
  -4  10 -11    6.65    1.63
   4 -10 -11    7.14    1.72
   4  10 -11    6.76    1.81
   4  10  11    6.59    1.88
  -4  10 -11    6.44    1.40
   4  10 -11    8.12    1.70
   4 -10 -11    7.57    1.35
   4  10 -11    7.73    1.85
   4  10  11    2.74    1.05
   4  10  11    9.72    1.85
  -4  10 -11    7.88    1.61
   4  10  12   28.88    3.42
   4 -10 -12   38.74    2.87
  -4  10  12   29.61    2.96
  -4  10 -12   32.02    3.17
  -4  10 -12   31.85    2.97
   4 -10 -12   31.84    2.39
  -4  10 -12   41.58    3.00
   4  10 -12   29.70    2.85
  -4  10 -12   34.23    2.78
   4  10  12   42.75    3.15
   4  10  12   22.11    2.09
   4 -10 -13   45.28    2.72
  -4  10  13   30.58    2.54
  -4  10 -13   38.03    3.09
   4  10  13   39.56    3.83
  -4  10 -13   40.51    3.02
   4  10 -13   37.00    2.79
  -4  10 -13   41.71    2.74
   4  10  13   50.33    3.00
   4 -10 -14   61.14    2.69
   4  10  14   56.37    3.81
  -4  10 -14   52.66    3.07
  -4  10 -14   48.58    2.75
   4  11   0   16.75    2.50
  -4  11   0   20.47    2.69
  -4  11   0   19.52    3.21
   4  11   0   17.29    3.10
  -4  11   0   19.86    3.54
   4  11   0   16.21    2.36
  -4  11   0   20.32    2.76
   4  11  -1    8.54    1.96
  -4  11   1    7.49    1.64
   4  11  -1    6.67    2.14
   4  11   1    7.12    2.03
  -4  11  -1    7.24    1.76
  -4  11   1    7.06    1.73
   4  11   1    8.96    1.87
  -4  11   1    6.76    2.11
  -4  11  -1    6.94    2.28
   4  11  -1    4.77    1.57
   4  11  -1    6.87    2.01
   4  11   1    7.97    1.62
   4  11  -1    7.89    1.91
   4  11   1    5.52    1.76
  -4  11  -1    7.39    1.70
   4  11   1    7.83    1.86
  -4  11   1    7.76    1.75
   4  11   2   13.24    2.25
  -4  11   2   10.06    1.95
   4  11   2   12.48    2.54
   4  11  -2   12.86    2.94
  -4  11  -2   15.37    2.71
  -4  11   2   11.99    2.64
   4  11  -2   10.36    2.07
  -4  11   2   10.74    2.63
  -4  11  -2   11.77    2.74
   4  11  -2   11.08    1.70
   4  11  -2   12.25    2.75
   4  11  -2   10.65    2.21
   4  11   2   12.21    1.95
   4  11  -2   11.77    2.23
   4  11   2   12.28    2.10
  -4  11   2   10.08    1.87
  -4  11  -2   10.43    1.91
   4  11   3   -0.03    1.30
   4  11  -3   -0.94    1.17
  -4  11   3   -0.16    0.64
   4  11  -3    0.61    1.34
  -4  11  -3   -0.78    0.69
  -4  11  -3    0.06    0.91
   4  11   3   -2.02    1.27
  -4  11   3    0.97    0.97
  -4  11   3    0.09    0.98
  -4  11  -3   -0.29    1.04
   4  11  -3   -0.79    1.74
   4  11   3    1.69    1.02
   4  11  -3   -0.61    1.60
   4  11  -3    0.19    1.26
   4  11  -3    0.36    1.07
   4  11   3   -0.47    1.26
  -4  11  -3    0.92    0.90
  -4  11   3   -0.48    0.97
   4  11  -4    3.81    1.29
   4  11   4    3.34    1.25
  -4  11  -4    3.41    1.08
  -4  11   4    2.66    1.20
   4  11  -4    4.61    1.67
  -4  11  -4    3.68    1.23
  -4  11   4    3.60    1.69
  -4  11   4    5.10    1.73
  -4  11  -4    4.07    1.42
   4  11  -4    4.30    1.29
   4  11   4    1.66    1.11
   4  11  -4    3.13    1.59
  -4  11   4    4.11    1.20
   4  11  -4    3.84    1.74
   4  11  -4    2.26    0.91
   4  11   4    3.74    1.31
  -4  11   4    1.70    0.83
  -4  11  -4    2.87    1.10
   4  11  -5   12.68    2.12
   4  11   5   14.76    2.34
  -4  11  -5    9.94    2.13
  -4  11  -5   16.50    2.57
  -4  11   5   11.00    2.48
   4  11  -5   12.50    2.79
  -4  11   5   12.07    2.40
  -4  11   5   10.61    2.08
  -4  11  -5   11.56    2.21
   4  11   5    9.70    1.78
   4  11  -5   13.05    2.51
  -4  11   5   11.89    2.00
   4  11  -5   10.61    2.41
   4  11  -5   13.77    2.25
   4  11   5   12.65    2.20
   4  11  -6    1.96    0.97
   4  11   6    2.71    1.20
  -4  11   6    1.41    1.04
   4  11  -6    2.91    1.60
  -4  11  -6    2.91    0.94
  -4  11   6    2.11    0.97
  -4  11  -6    2.13    1.16
  -4  11   6    3.05    1.14
  -4  11  -6    2.27    1.12
   4  11  -6    3.48    1.79
  -4  11   6    3.60    1.22
   4  11  -6    3.02    1.46
   4  11  -6    2.11    1.80
   4  11   6    3.04    1.35
   4  11   7    0.35    0.92
  -4  11  -7   -0.34    0.91
  -4  11   7    0.15    0.89
   4  11  -7   -0.15    0.82
  -4  11  -7    0.85    0.48
  -4  11   7    1.59    1.15
  -4  11  -7    1.56    0.91
  -4  11  -7    1.83    0.96
   4  11  -7   -0.06    0.83
  -4  11   7    0.75    0.71
   4  11   7   -1.94    1.34
   4  11   8    0.88    0.91
   4 -11  -8   -0.25    0.98
  -4  11  -8   -0.45    0.88
  -4  11   8   -1.52    1.19
  -4  11   8   -0.60    0.62
  -4  11  -8    0.13    0.97
   4  11  -8   -0.48    0.86
  -4  11   8    0.25    0.66
   4  11   8   -0.41    0.98
   4  11   9   41.56    2.92
  -4  11   9   37.14    3.54
   4 -11  -9   41.06    3.16
  -4  11  -9   34.56    3.48
  -4  11  -9   29.71    2.85
  -4  11   9   38.89    3.43
   4  11  -9   28.41    2.65
   4  11   9   47.26    3.65
   4  11  10   38.04    2.29
  -4  11  10   29.16    2.90
   4  11  10   23.66    2.67
  -4  11 -10   28.41    2.89
   4 -11 -10   30.68    2.50
  -4  11 -10   25.76    2.36
   4  11 -10   19.72    2.14
   4  11  10   35.66    2.87
  -4  11 -11    4.00    0.99
   4 -11 -11    5.81    1.05
  -4  11  11    4.65    1.00
   4  11 -11    3.49    0.87
  -4  11 -11    6.63    1.10
   4  11  11    6.61    1.21
   4 -11 -12   31.62    1.82
  -4  11  12   22.87    1.82
  -4  11 -12   27.98    2.17
  -4  11  12   26.66    2.02
   4  12   0    7.96    1.61
   4  12   0    4.61    1.51
  -4  12   0    4.60    1.34
  -4  12   0    6.70    1.83
   4  12   0    4.25    1.55
  -4  12   0    4.19    1.03
   4  12   1    7.54    1.67
   4  12   1    5.01    1.39
   4  12  -1    4.76    1.54
  -4  12  -1    7.74    1.68
  -4  12   1    7.47    1.73
   4  12  -1    5.83    1.36
  -4  12   1    6.52    1.62
  -4  12  -1    8.03    2.00
[truncated: 453,003 more chars]
