# Supplementary material for: Synthesis of Diaryl‐ and Dialkynylphosphinates From Ubiquitous PV Sources via a Redox‐Neutral Approach
Source: Adv Sci (Weinh). 2025 Jul 2;12(36):e09922. doi: 10.1002/advs.202509922 (PMC12463002; doi:10.1002/advs.202509922)
Supplement: Supplementary file 2 — Supporting Information [file ADVS-12-e09922-s001.zip › 9a_jjw1788.cif]

data_jjw1788
_audit_creation_date               2024-08-12
_audit_creation_method
;
Olex2 1.5
(compiled 2024.02.16 svn.r378c4104 for OlexSys, GUI svn.r6928)
;
_shelx_SHELXL_version_number       '2018/3'
_audit_contact_author_address      ?
_audit_contact_author_email        ?
_audit_contact_author_name         ''
_audit_contact_author_phone        ?
_publ_contact_author_id_orcid      ?
_publ_section_references
;
Dolomanov, O.V., Bourhis, L.J., Gildea, R.J, Howard, J.A.K. & Puschmann, H.
 (2009), J. Appl. Cryst. 42, 339-341.

Sheldrick, G.M. (2015). Acta Cryst. A71, 3-8.

Sheldrick, G.M. (2015). Acta Cryst. C71, 3-8.
;
_chemical_name_common              ?
_chemical_name_systematic          ?
_chemical_formula_moiety           '0.5(C20 H38 O4 P2 Si4)'
_chemical_formula_sum              'C10 H19 O2 P Si2'
_chemical_formula_weight           258.40
_chemical_melting_point            ?
_chemical_oxdiff_formula           C10H19O2PSi2
loop_
  _atom_type_symbol
  _atom_type_description
  _atom_type_scat_dispersion_real
  _atom_type_scat_dispersion_imag
  _atom_type_scat_source
 'C' 'C' 0.0181 0.0091 'International Tables Vol C Tables 4.2.6.8 and 6.1.1.4'
 'H' 'H' 0.0000 0.0000 'International Tables Vol C Tables 4.2.6.8 and 6.1.1.4'
 'O' 'O' 0.0492 0.0322 'International Tables Vol C Tables 4.2.6.8 and 6.1.1.4'
 'P' 'P' 0.2955 0.4335 'International Tables Vol C Tables 4.2.6.8 and 6.1.1.4'
 'Si' 'Si' 0.2541 0.3302 'International Tables Vol C Tables 4.2.6.8 and 6.1.1.4'

_shelx_space_group_comment
;
The symmetry employed for this shelxl refinement is uniquely defined
by the following loop, which should always be used as a source of
symmetry information in preference to the above space-group names.
They are only intended as comments.
;
_space_group_crystal_system        'monoclinic'
_space_group_IT_number             12
_space_group_name_H-M_alt          'I 1 2/m 1'
_space_group_name_Hall             '-I 2y'
loop_
  _space_group_symop_operation_xyz
 'x, y, z'
 '-x, y, -z'
 'x+1/2, y+1/2, z+1/2'
 '-x+1/2, y+1/2, -z+1/2'
 '-x, -y, -z'
 'x, -y, z'
 '-x+1/2, -y+1/2, -z+1/2'
 'x+1/2, -y+1/2, z+1/2'

_cell_length_a                     13.4443(2)
_cell_length_b                     7.51900(10)
_cell_length_c                     15.7509(2)
_cell_angle_alpha                  90
_cell_angle_beta                   102.4460(10)
_cell_angle_gamma                  90
_cell_volume                       1554.80(4)
_cell_formula_units_Z              4
_cell_measurement_reflns_used      4533
_cell_measurement_temperature      100.01(10)
_cell_measurement_theta_max        76.2590
_cell_measurement_theta_min        4.8610
_shelx_estimated_absorpt_T_max     0.844
_shelx_estimated_absorpt_T_min     0.388
_exptl_absorpt_coefficient_mu      2.917
_exptl_absorpt_correction_T_max    1.000
_exptl_absorpt_correction_T_min    0.286
_exptl_absorpt_correction_type     gaussian
_exptl_absorpt_process_details
;
CrysAlisPro 1.171.41.93a (Rigaku Oxford Diffraction, 2020)
Numerical absorption correction based on gaussian integration over
a multifaceted crystal model
Empirical absorption correction using spherical harmonics,
implemented in SCALE3 ABSPACK scaling algorithm.
;
_exptl_absorpt_special_details     ?
_exptl_crystal_colour              colourless
_exptl_crystal_colour_lustre       .
_exptl_crystal_colour_modifier     .
_exptl_crystal_colour_primary      colourless
_exptl_crystal_density_diffrn      1.104
_exptl_crystal_density_meas        ?
_exptl_crystal_density_method      ?
_exptl_crystal_description         block
_exptl_crystal_F_000               552
loop_
  _exptl_crystal_face_index_h
  _exptl_crystal_face_index_k
  _exptl_crystal_face_index_l
  _exptl_crystal_face_perp_dist
 5 0 -2 0.1236
 -5 0 2 0.1236
 -1 -5 1 0.1605
 1 5 -1 0.2197
 -3 4 1 0.2000
 0 0 1 0.0320
 0 0 -1 0.0320

_exptl_crystal_size_max            0.4
_exptl_crystal_size_mid            0.26
_exptl_crystal_size_min            0.06
loop_
  _exptl_oxdiff_crystal_face_indexfrac_h
  _exptl_oxdiff_crystal_face_indexfrac_k
  _exptl_oxdiff_crystal_face_indexfrac_l
  _exptl_oxdiff_crystal_face_x
  _exptl_oxdiff_crystal_face_y
  _exptl_oxdiff_crystal_face_z
 5.0000 -0.0000 -2.0000 -0.1406 -0.0178 0.5597
 -5.0000 0.0000 2.0000 0.1406 0.0178 -0.5597
 -1.0000 -5.0000 1.0000 1.0249 -0.0429 0.1288
 1.0000 5.0000 -1.0000 -1.0249 0.0429 -0.1288
 -3.0000 4.0000 1.0000 -0.7116 0.0202 -0.5326
 -0.0000 0.0000 1.0000 0.0051 -0.0989 -0.0151
 0.0000 -0.0000 -1.0000 -0.0051 0.0989 0.0151

_exptl_transmission_factor_max     ?
_exptl_transmission_factor_min     ?
_diffrn_reflns_av_R_equivalents    0.0424
_diffrn_reflns_av_unetI/netI       0.0308
_diffrn_reflns_Laue_measured_fraction_full  1.000
_diffrn_reflns_Laue_measured_fraction_max  0.992
_diffrn_reflns_limit_h_max         16
_diffrn_reflns_limit_h_min         -13
_diffrn_reflns_limit_k_max         9
_diffrn_reflns_limit_k_min         -9
_diffrn_reflns_limit_l_max         19
_diffrn_reflns_limit_l_min         -19
_diffrn_reflns_number              7561
_diffrn_reflns_point_group_measured_fraction_full  1.000
_diffrn_reflns_point_group_measured_fraction_max  0.992
_diffrn_reflns_theta_full          67.684
_diffrn_reflns_theta_max           76.562
_diffrn_reflns_theta_min           3.928
_diffrn_ambient_environment        N~2~
_diffrn_ambient_temperature        100.01(10)
_diffrn_detector                   'CCD plate'
_diffrn_detector_area_resol_mean   10.5700
_diffrn_detector_type              AtlasS2
_diffrn_measured_fraction_theta_full  1.000
_diffrn_measured_fraction_theta_max  0.992
_diffrn_measurement_details
;
List of Runs (angles in degrees, time in seconds):

  # Type    Start    End  Width  t~exp~   \w     \q     \k     \f   Frames
--------------------------------------------------------------------------
  1  \w     46.00  72.00   0.50    0.50    --   42.75 -99.00 -30.00   52
  2  \w     18.00 112.00   0.50    0.50    --   42.75  57.00-180.00  188
  3  \w     42.00  91.00   0.50    0.50    --   42.75-125.00 -60.00   98
  4  \w    -27.00  68.00   0.50    0.50    --   42.75 -57.00  30.00  190
  5  \w     24.00  67.00   0.50    0.50    --   42.75  38.00  30.00   86
  6  \w     20.00 110.00   0.50    0.50    --   42.75  38.00 -60.00  180
  7  \w     89.00 133.00   0.50    1.00    --  111.00 -45.00  30.00   88
  8  \w     42.00  67.00   0.50    1.00    --  111.00-125.00 150.00   50
  9  \w     98.00 164.00   0.50    1.00    --  111.00 125.00 -60.00  132
 10  \w     41.00 112.00   0.50    1.00    --  111.00-125.00  90.00  142
 11  \w     71.00  96.00   0.50    1.00    --  111.00-125.00 -90.00   50
 12  \w     40.00  78.00   0.50    1.00    --  111.00 -45.00  30.00   76
 13  \w     90.00 150.00   0.50    1.00    --  111.00  45.00-120.00  120
 14  \w     61.00 112.00   0.50    1.00    --  111.00-125.00   0.00  102
 15  \w    103.00 145.00   0.50    1.00    --  111.00 125.00  90.00   84
 16  \w    105.00 130.00   0.50    1.00    --  111.00 -77.00-120.00   50
 17  \w     53.00  93.00   0.50    1.00    --  111.00-125.00-150.00   80
 18  \w     55.00 111.00   0.50    1.00    --  111.00-125.00  60.00  112
 19  \w    118.00 174.00   0.50    1.00    --  111.00  45.00 -60.00  112
 20  \w     83.00 168.00   0.50    1.00    --  111.00  61.00   0.00  170
 21  \w     42.00 100.00   0.50    1.00    --  111.00-125.00 -30.00  116
 22  \w     64.00 107.00   0.50    1.00    --  111.00 -94.00  90.00   86
 23  \w     43.00  89.00   0.50    1.00    --  111.00-125.00-120.00   92
 24  \w     37.00  73.00   0.50    1.00    --  111.00 -77.00-120.00   72
 25  \w     34.00  61.00   0.50    1.00    --  111.00 -94.00 120.00   54
 26  \w     68.00 106.00   0.50    1.00    --  111.00 -94.00 120.00   76
 27  \w    128.00 177.00   0.50    1.00    --  111.00  15.00  90.00   98
 28  \w     50.00  77.00   0.50    1.00    --  111.00-125.00 -60.00   54
 29  \w     84.00 112.00   0.50    1.00    --  111.00-125.00 -60.00   56
 30  \w     82.00 107.00   0.50    1.00    --  111.00 -94.00-180.00   50
 31  \w     69.00 125.00   0.50    1.00    --  111.00  15.00  90.00  112
;
_diffrn_measurement_device         'four-circle diffractometer'
_diffrn_measurement_device_type    'SuperNova, Dual, Cu at home/near, AtlasS2'
_diffrn_measurement_method         '\w scans'
_diffrn_orient_matrix_type        
 'CrysAlisPro convention (1999,Acta A55,543-557)'
_diffrn_orient_matrix_UB_11        -0.0260997000
_diffrn_orient_matrix_UB_12        -0.1987392000
_diffrn_orient_matrix_UB_13        0.0050742000
_diffrn_orient_matrix_UB_21        -0.0431296000
_diffrn_orient_matrix_UB_22        -0.0025743000
_diffrn_orient_matrix_UB_23        -0.0989202000
_diffrn_orient_matrix_UB_31        0.1059091000
_diffrn_orient_matrix_UB_32        -0.0499481000
_diffrn_orient_matrix_UB_33        -0.0150768000
_diffrn_radiation_monochromator    mirror
_diffrn_radiation_probe            x-ray
_diffrn_radiation_type             'Cu K\a'
_diffrn_radiation_wavelength       1.54184
_diffrn_source                     'micro-focus sealed X-ray tube'
_diffrn_source_type                'SuperNova (Cu) X-ray Source'
_reflns_Friedel_coverage           0.000
_reflns_Friedel_fraction_full      .
_reflns_Friedel_fraction_max       .
_reflns_number_gt                  1618
_reflns_number_total               1757
_reflns_special_details
;
 Reflections were merged by SHELXL according to the crystal
 class for the calculation of statistics and refinement.
 
 _reflns_Friedel_fraction is defined as the number of unique
 Friedel pairs measured divided by the number that would be
 possible theoretically, ignoring centric projections and
 systematic absences.
;
_reflns_threshold_expression       'I > 2\s(I)'
_computing_cell_refinement         'CrysAlisPro 1.171.41.93a (Rigaku OD, 2020)'
_computing_data_collection         'CrysAlisPro 1.171.41.93a (Rigaku OD, 2020)'
_computing_data_reduction          'CrysAlisPro 1.171.41.93a (Rigaku OD, 2020)'
_computing_molecular_graphics      'Olex2 1.5 (Dolomanov et al., 2009)'
_computing_publication_material    'Olex2 1.5 (Dolomanov et al., 2009)'
_computing_structure_refinement    'SHELXL 2018/3 (Sheldrick, 2015)'
_computing_structure_solution      'SHELXT 2018/2 (Sheldrick, 2018)'
_refine_diff_density_max           0.258
_refine_diff_density_min           -0.351
_refine_diff_density_rms           0.051
_refine_ls_extinction_coef         .
_refine_ls_extinction_method       none
_refine_ls_goodness_of_fit_ref     1.051
_refine_ls_hydrogen_treatment      mixed
_refine_ls_matrix_type             full
_refine_ls_number_parameters       85
_refine_ls_number_reflns           1757
_refine_ls_number_restraints       0
_refine_ls_R_factor_all            0.0324
_refine_ls_R_factor_gt             0.0296
_refine_ls_restrained_S_all        1.051
_refine_ls_shift/su_max            0.000
_refine_ls_shift/su_mean           0.000
_refine_ls_structure_factor_coef   Fsqd
_refine_ls_weighting_details      
 'w=1/[\s^2^(Fo^2^)+(0.0453P)^2^+0.7708P] where P=(Fo^2^+2Fc^2^)/3'
_refine_ls_weighting_scheme        calc
_refine_ls_wR_factor_gt            0.0792
_refine_ls_wR_factor_ref           0.0821
_refine_special_details            ?
_olex2_refinement_description
;
1. Fixed Uiso
 At 1.5 times of:
  All C(H,H,H) groups
2. Others
 Fixed Sof: H4A(0.5) H4C(0.5) H7A(0.5) H7C(0.5)
3.a Idealised Me refined with everything fixed:
 C3(H3A,H3B,H3C), C4(H4A,H4B,H4C), C7(H7A,H7B,H7C)
3.b Idealised Me refined as rotating group:
 C8(H8A,H8B,H8C)
;
_atom_sites_solution_hydrogens     mixed
_atom_sites_solution_primary       dual
_atom_sites_solution_secondary     ?
loop_
  _atom_site_label
  _atom_site_type_symbol
  _atom_site_fract_x
  _atom_site_fract_y
  _atom_site_fract_z
  _atom_site_U_iso_or_equiv
  _atom_site_adp_type
  _atom_site_occupancy
  _atom_site_site_symmetry_order
  _atom_site_calc_flag
  _atom_site_refinement_flags_posn
  _atom_site_refinement_flags_adp
  _atom_site_refinement_flags_occupancy
  _atom_site_disorder_assembly
  _atom_site_disorder_group
 P1 P 0.53424(3) 0.500000 0.88106(3) 0.01583(13) Uani 1 2 d S T P . .
 Si1 Si 0.86342(3) 0.500000 0.80709(3) 0.02215(14) Uani 1 2 d S T P . .
 Si2 Si 0.25729(4) 0.500000 0.63001(3) 0.02562(15) Uani 1 2 d S T P . .
 O1 O 0.52670(7) 0.67085(12) 0.93002(6) 0.0219(2) Uani 1 1 d . . . . .
 C1 C 0.65063(13) 0.500000 0.84877(11) 0.0194(3) Uani 1 2 d S T P . .
 C2 C 0.73381(13) 0.500000 0.83179(11) 0.0205(3) Uani 1 2 d S T P . .
 C3 C 0.92883(11) 0.7037(2) 0.85780(10) 0.0345(3) Uani 1 1 d . . . . .
 H3A H 0.890220 0.808898 0.833040 0.052 Uiso 1 1 calc . U . . .
 H3B H 0.997608 0.709077 0.846411 0.052 Uiso 1 1 calc . U . . .
 H3C H 0.933148 0.700405 0.920689 0.052 Uiso 1 1 calc . U . . .
 C4 C 0.84617(15) 0.500000 0.68679(13) 0.0275(4) Uani 1 2 d S T P . .
 H4A H 0.808140 0.393650 0.662791 0.041 Uiso 0.5 1 calc . U P . .
 H4B H 0.912989 0.499861 0.671349 0.041 Uiso 1 2 calc . U P . .
 H4C H 0.808277 0.606489 0.662802 0.041 Uiso 0.5 1 calc . U P . .
 C5 C 0.43965(12) 0.500000 0.78578(11) 0.0204(3) Uani 1 2 d S T P . .
 C6 C 0.36935(13) 0.500000 0.72353(12) 0.0224(4) Uani 1 2 d S T P . .
 C7 C 0.14273(14) 0.500000 0.67759(15) 0.0329(4) Uani 1 2 d S T P . .
 H7A H 0.143052 0.393558 0.713550 0.049 Uiso 0.5 1 calc . U P . .
 H7B H 0.081444 0.500046 0.630788 0.049 Uiso 1 2 calc . U P . .
 H7C H 0.143079 0.606396 0.713586 0.049 Uiso 0.5 1 calc . U P . .
 C8 C 0.26536(13) 0.2949(3) 0.56645(13) 0.0546(5) Uani 1 1 d . . . . .
 H8A H 0.327685 0.297706 0.543695 0.082 Uiso 1 1 calc R U . . .
 H8B H 0.205986 0.287739 0.517975 0.082 Uiso 1 1 calc R U . . .
 H8C H 0.266687 0.190726 0.604099 0.082 Uiso 1 1 calc R U . . .
 H1 H 0.500000 0.662(7) 1.000000 0.122(17) Uiso 1 2 d S . P . .

loop_
  _atom_site_aniso_label
  _atom_site_aniso_U_11
  _atom_site_aniso_U_22
  _atom_site_aniso_U_33
  _atom_site_aniso_U_23
  _atom_site_aniso_U_13
  _atom_site_aniso_U_12
 P1 0.0142(2) 0.0195(2) 0.0140(2) 0.000 0.00372(15) 0.000
 Si1 0.0135(2) 0.0300(3) 0.0234(3) 0.000 0.00481(18) 0.000
 Si2 0.0156(2) 0.0348(3) 0.0236(3) 0.000 -0.00222(18) 0.000
 O1 0.0255(4) 0.0211(4) 0.0202(4) -0.0025(3) 0.0070(3) -0.0002(3)
 C1 0.0185(8) 0.0225(8) 0.0166(7) 0.000 0.0023(6) 0.000
 C2 0.0183(8) 0.0233(8) 0.0194(8) 0.000 0.0029(6) 0.000
 C3 0.0263(6) 0.0421(8) 0.0338(7) -0.0035(6) 0.0036(5) -0.0122(6)
 C4 0.0269(9) 0.0322(10) 0.0262(9) 0.000 0.0118(7) 0.000
 C5 0.0165(8) 0.0253(9) 0.0199(8) 0.000 0.0051(6) 0.000
 C6 0.0175(8) 0.0271(9) 0.0227(8) 0.000 0.0046(7) 0.000
 C7 0.0195(9) 0.0328(10) 0.0454(12) 0.000 0.0044(8) 0.000
 C8 0.0339(8) 0.0758(14) 0.0460(10) -0.0318(10) -0.0095(7) 0.0120(9)

_geom_special_details
;
 All esds (except the esd in the dihedral angle between two l.s. planes)
 are estimated using the full covariance matrix.  The cell esds are taken
 into account individually in the estimation of esds in distances, angles
 and torsion angles; correlations between esds in cell parameters are only
 used when they are defined by crystal symmetry.  An approximate (isotropic)
 treatment of cell esds is used for estimating esds involving l.s. planes.
;
loop_
  _geom_bond_atom_site_label_1
  _geom_bond_atom_site_label_2
  _geom_bond_distance
  _geom_bond_site_symmetry_2
  _geom_bond_publ_flag
 P1 O1 1.5129(9) . ?
 P1 O1 1.5130(9) 6_565 ?
 P1 C1 1.7465(17) . ?
 P1 C5 1.7455(18) . ?
 Si1 C2 1.8655(18) . ?
 Si1 C3 1.8584(15) 6_565 ?
 Si1 C3 1.8583(15) . ?
 Si1 C4 1.859(2) . ?
 Si2 C6 1.8663(19) . ?
 Si2 C7 1.852(2) . ?
 Si2 C8 1.8547(18) 6_565 ?
 Si2 C8 1.8548(18) . ?
 O1 H1 1.232(3) . ?
 C1 C2 1.205(3) . ?
 C3 H3A 0.9800 . ?
 C3 H3B 0.9800 . ?
 C3 H3C 0.9800 . ?
 C4 H4A 0.9800 . ?
 C4 H4B 0.9800 . ?
 C4 H4C 0.9800 . ?
 C5 C6 1.206(3) . ?
 C7 H7A 0.9800 . ?
 C7 H7B 0.9800 . ?
 C7 H7C 0.9800 . ?
 C8 H8A 0.9800 . ?
 C8 H8B 0.9800 . ?
 C8 H8C 0.9800 . ?

loop_
  _geom_angle_atom_site_label_1
  _geom_angle_atom_site_label_2
  _geom_angle_atom_site_label_3
  _geom_angle
  _geom_angle_site_symmetry_1
  _geom_angle_site_symmetry_3
  _geom_angle_publ_flag
 O1 P1 O1 116.23(7) . 6_565 ?
 O1 P1 C1 108.12(4) 6_565 . ?
 O1 P1 C1 108.13(4) . . ?
 O1 P1 C5 108.77(4) . . ?
 O1 P1 C5 108.78(5) 6_565 . ?
 C5 P1 C1 106.38(8) . . ?
 C3 Si1 C2 106.69(6) 6_565 . ?
 C3 Si1 C2 106.68(6) . . ?
 C3 Si1 C3 110.98(10) . 6_565 ?
 C3 Si1 C4 112.44(6) . . ?
 C3 Si1 C4 112.44(6) 6_565 . ?
 C4 Si1 C2 107.20(8) . . ?
 C7 Si2 C6 106.31(9) . . ?
 C7 Si2 C8 111.64(7) . 6_565 ?
 C7 Si2 C8 111.64(8) . . ?
 C8 Si2 C6 107.15(6) 6_565 . ?
 C8 Si2 C6 107.15(6) . . ?
 C8 Si2 C8 112.53(16) 6_565 . ?
 P1 O1 H1 118(2) . . ?
 C2 C1 P1 176.00(16) . . ?
 C1 C2 Si1 179.23(16) . . ?
 Si1 C3 H3A 109.5 . . ?
 Si1 C3 H3B 109.5 . . ?
 Si1 C3 H3C 109.5 . . ?
 H3A C3 H3B 109.5 . . ?
 H3A C3 H3C 109.5 . . ?
 H3B C3 H3C 109.5 . . ?
 Si1 C4 H4A 109.5 . . ?
 Si1 C4 H4B 109.5 . . ?
 Si1 C4 H4C 109.5 . . ?
 H4A C4 H4B 109.5 . . ?
 H4A C4 H4C 109.5 . . ?
 H4B C4 H4C 109.5 . . ?
 C6 C5 P1 175.43(16) . . ?
 C5 C6 Si2 177.89(16) . . ?
 Si2 C7 H7A 109.5 . . ?
 Si2 C7 H7B 109.5 . . ?
 Si2 C7 H7C 109.5 . . ?
 H7A C7 H7B 109.5 . . ?
 H7A C7 H7C 109.5 . . ?
 H7B C7 H7C 109.5 . . ?
 Si2 C8 H8A 109.5 . . ?
 Si2 C8 H8B 109.5 . . ?
 Si2 C8 H8C 109.5 . . ?
 H8A C8 H8B 109.5 . . ?
 H8A C8 H8C 109.5 . . ?
 H8B C8 H8C 109.5 . . ?

_shelx_res_file
;
TITL jjw1788_a.res in I2/m
    jjw1788.res
    created by SHELXL-2018/3 at 14:38:26 on 12-Aug-2024
REM Old TITL jjw1788 in I2/m
REM SHELXT solution in I2/m: R1 0.093, Rweak 0.005, Alpha 0.027
REM <I/s> 0.000 for 0 systematic absences, Orientation as input
REM Formula found by SHELXT: C10 O2 Si2 P
CELL 1.54184 13.4443 7.519 15.7509 90 102.446 90
ZERR 4 0.0002 0.0001 0.0002 0 0.001 0
LATT 2
SYMM -X,+Y,-Z
SFAC C H O P Si
UNIT 40 76 8 4 8

L.S. 4 0 0
PLAN  5
SIZE 0.06 0.26 0.4
TEMP -173
CONF
BOND
list 4
MORE -1
BOND $H
fmap 2 53
ACTA
REM <olex2.extras>
REM <HklSrc "%.\\jjw1788.hkl">
REM </olex2.extras>

WGHT    0.045300    0.770800
FVAR       0.62315
P1    4    0.534241    0.500000    0.881063    10.50000    0.01423    0.01954 =
         0.01402    0.00000    0.00372    0.00000
SI1   5    0.863421    0.500000    0.807090    10.50000    0.01346    0.03000 =
         0.02338    0.00000    0.00481    0.00000
SI2   5    0.257290    0.500000    0.630013    10.50000    0.01564    0.03476 =
         0.02356    0.00000   -0.00222    0.00000
O1    3    0.526700    0.670850    0.930024    11.00000    0.02549    0.02108 =
         0.02018   -0.00245    0.00704   -0.00023
C1    1    0.650631    0.500000    0.848773    10.50000    0.01851    0.02249 =
         0.01659    0.00000    0.00227    0.00000
C2    1    0.733810    0.500000    0.831792    10.50000    0.01827    0.02330 =
         0.01938    0.00000    0.00294    0.00000
C3    1    0.928828    0.703659    0.857799    11.00000    0.02627    0.04213 =
         0.03376   -0.00354    0.00362   -0.01217
AFIX 131
H3A   2    0.890220    0.808898    0.833040    11.00000   -1.50000
H3B   2    0.997608    0.709077    0.846411    11.00000   -1.50000
H3C   2    0.933148    0.700405    0.920689    11.00000   -1.50000
AFIX   0
C4    1    0.846168    0.500000    0.686790    10.50000    0.02690    0.03224 =
         0.02620    0.00000    0.01185    0.00000
AFIX 131
H4A   2    0.808140    0.393650    0.662791    10.50000   -1.50000
H4B   2    0.912989    0.499861    0.671349    10.50000   -1.50000
H4C   2    0.808277    0.606489    0.662802    10.50000   -1.50000
AFIX   0
C5    1    0.439654    0.500000    0.785778    10.50000    0.01646    0.02526 =
         0.01989    0.00000    0.00506    0.00000
C6    1    0.369350    0.500000    0.723535    10.50000    0.01752    0.02710 =
         0.02265    0.00000    0.00457    0.00000
C7    1    0.142728    0.500000    0.677585    10.50000    0.01946    0.03280 =
         0.04542    0.00000    0.00442    0.00000
AFIX 131
H7A   2    0.143052    0.393558    0.713550    10.50000   -1.50000
H7B   2    0.081444    0.500046    0.630788    10.50000   -1.50000
H7C   2    0.143079    0.606396    0.713586    10.50000   -1.50000
AFIX   0
C8    1    0.265364    0.294854    0.566451    11.00000    0.03394    0.07578 =
         0.04596   -0.03184   -0.00951    0.01204
AFIX 137
H8A   2    0.327685    0.297706    0.543695    11.00000   -1.50000
H8B   2    0.205986    0.287739    0.517975    11.00000   -1.50000
H8C   2    0.266687    0.190726    0.604099    11.00000   -1.50000
AFIX   0
H1    2    0.500000    0.661831    1.000000    10.50000    0.12194
HKLF 4


REM  jjw1788_a.res in I2/m
REM wR2 = 0.0821, GooF = S = 1.051, Restrained GooF = 1.051 for all data
REM R1 = 0.0296 for 1618 Fo > 4sig(Fo) and 0.0324 for all 1757 data
REM 85 parameters refined using 0 restraints

END

WGHT      0.0453      0.7708

REM Highest difference peak  0.258,  deepest hole -0.351,  1-sigma level  0.051
Q1    1   0.6057  0.5000  0.8466  10.50000  0.05    0.26
Q2    1   0.1880  0.5311  0.6576  11.00000  0.05    0.23
Q3    1   0.5053  0.6005  0.9232  11.00000  0.05    0.22
Q4    1   0.5288  0.6220  0.9316  11.00000  0.05    0.21
Q5    1   0.7807  0.4637  0.8216  11.00000  0.05    0.21
;
_shelx_res_checksum                57319
_shelx_hkl_file
;
   0   0  -2 1580.27   45.94
   0   0  -2 1428.14   38.56
   0   0  -4 7003.26  179.19
   0   0  -4 7927.88  194.61
   0   0  -6  207.48   18.10
   0   0  -6  179.60   10.42
   0   0  -8  293.38   15.83
   0   0  -8  298.48   24.60
   0   0 -10    2.37    1.82
   0   0 -10   -1.26    4.65
   0   0 -12  482.72   21.94
   0   0 -12  499.97   39.75
   0   0 -12  486.73   28.02
   0   0  12  562.25   25.75
   0   0 -14  188.64   12.61
   0   0 -14  183.91   16.80
   0   0 -16  893.38   31.46
   0   0  16  860.54   33.05
   0   0  18    7.45    2.16
   0  -1  -1  880.82   23.53
   0   1  -1  843.98   26.35
   0  -1   1  825.96   23.09
   0  -1  -3  539.95   18.03
   0   1  -3  541.80   18.51
   0   1  -5   26.66    4.02
   0   1  -5   31.70    6.98
   0  -1  -5   29.48    3.94
   0  -1  -5   33.71    7.10
   0   1  -7  112.03   14.22
   0  -1  -7  127.98    9.97
   0   1  -7  122.44   10.20
   0  -1  -9    1.95    4.55
   0  -1  -9   -2.67    2.31
   0   1  -9    0.55    3.74
   0   1  -9    0.08    2.13
   0  -1 -11  183.07   15.20
   0  -1 -11  168.40   15.11
   0  -1 -11  185.67   22.36
   0   1 -11  173.87   21.85
   0  -1 -13  148.62   14.79
   0   1 -13  120.91   21.07
   0   1  13  157.15   12.95
   0   1 -13  139.83   14.32
   0  -1  13  132.36   10.95
   0   1 -13  139.43   10.96
   0   1  15   20.33    4.99
   0  -1 -15   21.77    4.98
   0  -1  15   18.55    4.26
   0  -1 -15   23.27    6.62
   0  -1  17    3.91    1.99
   0  -1 -17    4.33    1.92
   0   1  17    4.42    1.86
   0   1  19   43.30    3.33
   0  -1  19   45.31    3.53
   0  -2   0 7314.78  181.66
   0  -2   2 7535.12  182.27
   0   2  -2 7482.28  189.67
   0   2  -2 7033.86  182.39
   0  -2  -2 7398.29  184.05
   0  -2  -2 7331.39  182.41
   0  -2   4  769.74   25.67
   0   2  -4  739.59   33.44
   0  -2  -4  829.55   26.95
   0  -2   6 1979.68   58.72
   0   2  -6 2051.41   74.71
   0  -2  -6 1938.53   59.58
   0  -2  -6 2024.32   71.85
   0   2  -8  401.34   30.31
   0  -2  -8  399.05   22.30
   0  -2   8  424.63   21.52
   0  -2  -8  412.53   32.16
   0  -2 -10  648.51   32.06
   0  -2 -10  680.59   44.47
   0   2 -10  671.62   43.50
   0  -2 -12 1097.72   45.96
   0  -2  12 1093.40   39.45
   0   2 -12 1102.22   62.38
   0  -2 -12  989.29   45.25
   0   2  12 1093.94   41.53
   0   2  14  290.53   17.75
   0  -2  14  273.71   16.42
   0  -2 -14  253.45   19.41
   0  -2 -16  282.81   18.52
   0  -2  16  290.56   15.50
   0  -2 -16  268.86   14.25
   0   2  18    5.03    1.38
   0  -2  18    4.86    1.49
   0   3  -1  111.71    8.01
   0  -3  -1   98.32    7.13
   0  -3   1  106.69    7.60
   0  -3  -1  108.10    8.08
   0   3   1  110.45    7.94
   0  -3   3  119.44    8.37
   0  -3  -3  113.69    9.12
   0   3  -3  123.41    8.59
   0   3  -5  543.76   31.02
   0  -3   5  579.71   22.94
   0  -3  -5  560.84   23.59
   0  -3   7   -0.15    1.75
   0   3  -7    1.65    3.53
   0  -3  -7    2.48    2.17
   0  -3  -9   84.82   11.10
   0   3  -9   95.00   16.12
   0   3 -11  160.18   23.04
   0  -3 -11  137.15   14.33
   0  -3  11  150.33   11.94
   0  -3 -11  140.13   15.26
   0   3  11  133.11   12.79
   0  -3 -13  522.66   28.60
   0  -3  13  549.89   24.96
   0   3  13  519.08   25.79
   0  -3  15   37.51    5.45
   0  -3 -15   26.38    5.76
   0   3  15   32.64    5.34
   0   3 -17   11.08    2.72
   0  -3 -17   16.49    3.49
   0  -3  17   15.71    2.79
   0  -3 -17   16.35    2.62
   0   4   0 9197.89  232.34
   0  -4   0 8966.01  232.26
   0   4  -2 1728.76   53.80
   0  -4   2 1716.96   53.13
   0  -4  -2 1558.18   53.55
   0   4  -4 1493.06   50.11
   0  -4  -4 1517.10   50.00
   0  -4   4 1531.39   49.64
   0  -4  -6  651.45   29.86
   0   4  -6  604.84   28.76
   0  -4   6  679.65   28.79
   0   4  -8  183.51   15.93
   0   4   8  161.37   13.33
   0  -4   8  159.61   11.98
   0  -4  -8  151.83   14.56
   0  -4  10  167.24   13.34
   0  -4 -10  151.40   16.44
   0   4  10  134.71   13.65
   0   4 -10  182.42   16.73
   0  -4 -10  145.43   14.60
   0   4  12  533.41   26.93
   0  -4  12  600.31   26.36
   0  -4 -12  525.04   28.10
   0   4  14    7.60    2.96
   0  -4 -14    3.61    2.98
   0   4 -14    4.21    3.45
   0  -4  14    7.49    2.66
   0  -4 -16  201.10   10.18
   0  -4  16  235.35   11.70
   0   4  16  231.57   11.85
   0   4 -16  236.28   12.85
   0  -4 -16  223.56   12.68
   0  -5  -1  331.32   20.51
   0  -5   1  358.06   20.75
   0   5  -1  346.07   20.29
   0  -5   3  536.81   26.60
   0  -5  -3  515.62   25.75
   0   5  -3  529.93   26.58
   0   5   5    0.66    1.36
   0  -5  -5    2.62    2.46
   0   5  -5    2.35    2.80
   0  -5   7    5.69    3.13
   0   5  -7    8.36    5.11
   0   5  -7    2.80    4.35
   0   5   7    4.00    2.11
   0  -5  -7    6.60    4.02
   0   5  -9   12.06    5.46
   0   5   9    2.76    3.17
   0   5   9   10.00    2.85
   0   5  -9    5.84    5.32
   0  -5   9   12.51    3.81
   0  -5  11   33.46    5.76
   0   5  11   32.63    6.08
   0   5 -11   36.08    7.01
   0   5 -13   51.59    7.44
   0  -5  13   57.40    6.57
   0   5  13   62.41    7.18
   0  -5  15   14.12    2.67
   0  -5 -15   12.48    2.33
   0   5 -15   16.14    3.35
   0   5  15    9.13    2.20
   0  -6   0 5387.67  165.71
   0  -6   0 5504.17  156.28
   0   6  -2  218.36   17.33
   0  -6   2  206.58   21.83
   0  -6  -2  222.07   17.54
   0   6   2  231.51   13.09
   0  -6   2  218.76   17.80
   0  -6  -4  733.78   35.59
   0   6  -4  755.50   35.89
   0   6  -4  706.24   30.14
   0   6   4  745.46   27.08
   0   6  -6   33.94    6.78
   0   6   6   35.36    4.76
   0   6  -8    6.01    5.17
   0   6   8   -0.09    1.81
   0   6   8   -1.10    2.51
   0   6 -10   33.35    7.12
   0   6  10   30.30    6.06
   0   6  12  258.65   14.97
   0   6 -12  285.49   16.25
   0   6 -14    6.02    1.97
   0  -6  14    1.35    1.50
   0   6  14    3.44    1.46
   0  -6 -14    5.45    1.76
   0   7   1  106.11    8.65
   0   7  -1  116.39    9.18
   0  -7   3   42.33    6.49
   0   7  -3   41.47    5.58
   0   7   3   41.40    5.41
   0   7   5    2.37    1.92
   0   7  -5    0.93    1.82
   0   7  -5    2.83    3.25
   0  -7   5   -0.17    2.83
   0   7   7   93.36    7.57
   0   7  -7   88.04    6.82
   0  -7   7   90.66   10.13
   0   7   7   98.63   10.37
   0   7  -7  107.92   10.54
   0   7  -9    6.33    3.61
   0   7   9    0.45    1.83
   0   7   9    0.64    3.61
   0  -7   9   -0.32    2.24
   0   7  11   38.18    4.95
   0  -7 -11   51.45    5.19
   0   7 -11   48.49    5.45
   0  -7  11   43.06    4.95
   0  -7  13   59.52    4.19
   0  -7 -13   48.22    3.78
   0   8   0 1016.11   33.59
   0   8  -2  323.73   15.34
   0   8   2  315.53   14.86
   0   8  -4  207.18   11.27
   0   8   4  199.77   11.06
   0   8   6  133.02   10.76
   0   8  -6  113.92    6.87
   0  -8   6  116.51    9.05
   0   8   6  118.03    7.83
   0  -8  -6  147.37    9.47
   0   8  -8   57.59    5.92
   0   8   8   56.37    4.60
   0  -8  -8   80.53    6.23
   0   8  -8   44.29    6.76
   0   8   8   77.44    7.37
   0  -8   8   65.99    6.10
   0  -8  10   82.50    5.32
   0   8  10   94.96    5.88
   0  -8 -10   95.43    5.64
   0   9   1    1.06    0.94
   0   9  -1    1.96    1.22
   0   9  -3   98.46    5.77
   0   9   3   91.75    5.92
   0   9  -5   11.16    3.83
   0   9   5   11.62    1.96
   0   9   5   14.55    3.08
   1   0 -19   81.71    5.98
  -1   0  19   76.91    4.95
  -1   0  17  262.62   14.21
   1   0 -17  280.35   13.95
   1   0 -15   55.60    7.19
   1   0 -15   51.53    9.34
  -1   0  15   49.37    6.36
   1   0 -13  374.23   24.22
   1   0 -13  348.65   18.86
  -1   0  13  407.87   21.98
   1   0 -11    1.19    3.85
   1   0 -11    2.43    2.51
   1   0  -9  611.70   35.45
   1   0  -9  582.58   26.39
   1   0  -7 2238.45   74.97
   1   0  -7 2106.40   62.95
   1   0  -5   47.71    7.15
   1   0  -5   36.75    4.41
   1   0  -3  951.60   30.53
   1   0  -3  917.87   28.12
   1   0  -1 1050.11   28.95
  -1   0  -1 3002.42   72.43
  -1   0  -1 2960.99   72.86
  -1   0  -3  520.45   16.40
  -1   0  -5 4914.88  132.82
  -1   0  -5 4070.24  107.71
  -1   0  -7  239.90   12.75
  -1   0  -7  264.50   24.17
  -1   0  -9  166.23   21.08
  -1   0  -9  143.01   11.05
   1   0  11   17.16    3.76
  -1   0 -11    4.74    4.72
  -1   0 -11   13.99    5.27
  -1   0 -13  248.47   29.31
   1   0  13  254.80   17.35
  -1   0 -13  222.01   18.46
  -1   0 -15    2.47    4.05
   1   0  15    2.29    2.23
   1   0  17  218.29   12.30
   1   0  19   34.89    2.87
  -1  -1  18   41.35    4.47
  -1   1  18   45.85    4.59
   1  -1 -18   39.04    4.09
   1  -1 -16   12.63    4.96
   1   1 -16    8.39    3.25
  -1  -1  16   12.99    3.48
   1  -1 -16   10.99    3.45
  -1   1  16    9.22    2.65
   1  -1 -14  519.13   29.62
  -1  -1  14  500.87   23.74
   1   1 -14  502.21   23.40
  -1   1  14  576.38   26.77
   1  -1 -14  510.44   23.53
   1   1 -14  600.56   32.01
   1  -1 -12  103.24   12.45
   1   1 -12  102.74   12.21
  -1  -1  12   87.65    8.52
   1   1 -12  104.07    9.34
  -1   1  12  111.99   10.59
   1  -1 -12  100.94   11.91
   1   1 -12   99.34   16.77
  -1  -1  12   88.41   10.54
   1  -1 -10  228.54   21.77
   1  -1 -10  204.81   15.76
   1   1 -10  233.64   16.96
   1   1 -10  220.45   22.37
   1   1  -8  348.36   19.41
   1  -1  -8  337.02   18.69
   1   1  -8  334.97   24.89
   1  -1  -8  382.36   25.76
   1   1  -6  642.30   26.49
   1  -1  -6  571.36   23.81
   1   1  -6  589.70   31.00
   1  -1  -6  644.68   31.41
   1  -1  -4  120.98    7.57
   1   1  -4  123.95    8.08
   1  -1  -4  135.49   10.56
   1   1  -4  122.38   10.16
   1  -1  -2 3509.57   90.46
  -1  -1   2 3525.53   89.19
   1   1   0 1241.27   31.73
   1  -1   0 1140.25   33.40
  -1   1   0 1130.77   33.04
   1  -1   0 1225.19   31.31
   1  -1   2 9602.89  233.70
  -1   1  -2 9456.34  245.80
  -1  -1  -2 9780.95  236.24
  -1  -1  -4 2218.29   67.41
  -1  -1  -4 2176.88   56.37
  -1   1  -4 2131.21   72.44
  -1   1  -6 2126.23   62.71
  -1   1  -6 2034.94   77.21
  -1  -1  -6 2166.80   62.43
  -1  -1  -6 2310.39   83.51
  -1   1  -8 1411.56   46.18
  -1   1  -8 1291.76   61.10
  -1  -1  -8 1360.87   46.04
  -1  -1 -10   24.11   10.34
  -1  -1 -10   16.97    4.85
  -1   1 -10    9.13    5.89
  -1  -1 -12  216.02   18.05
   1  -1  12  207.05   13.68
  -1   1 -12  228.87   18.09
  -1  -1 -12  245.73   29.75
  -1   1 -12  225.32   28.15
   1   1  12  209.28   15.36
  -1  -1 -14   77.45   10.56
   1   1  14  103.81   10.55
  -1   1 -14  106.42   12.57
  -1  -1 -14   90.90    8.38
   1  -1  14   74.99    8.23
   1  -1  16   19.36    3.92
   1   1  16   13.55    3.17
  -1  -1 -16   22.16    5.72
   1   1  18  566.40   19.89
   1  -1  18  580.55   20.15
   1   2 -19   52.45    4.28
  -1   2  17   31.69    4.13
  -1  -2  17   39.00    4.85
   1  -2 -17   41.17    5.04
   1  -2 -17   42.36    4.72
  -1   2  15   11.77    3.54
   1  -2 -15    8.65    4.48
   1  -2 -15   12.81    3.83
  -1  -2  15   11.22    3.43
   1   2 -13  511.07   40.91
  -1  -2  13  499.26   23.43
   1  -2 -13  500.92   28.52
   1  -2 -13  447.57   29.01
   1   2 -13  534.36   23.79
  -1   2  13  526.57   25.52
   1  -2 -11  122.80   13.38
  -1  -2  11  143.43   13.17
   1   2 -11  134.79   11.29
  -1   2  11  123.30   11.34
   1   2 -11  117.36   18.10
   1  -2 -11  113.70   12.16
  -1  -2  11  118.64    9.95
   1  -2  -9 1996.13   67.80
   1   2  -9 2007.84   80.55
  -1  -2   9 2105.11   67.15
   1   2  -7   62.27   10.73
   1  -2  -7   63.30   10.98
  -1  -2   7   67.80    7.75
   1  -2  -7   60.00    7.60
   1   2  -5  675.20   32.66
   1  -2  -5  735.96   27.09
  -1  -2   5  714.03   26.46
   1  -2  -5  763.22   31.42
   1   2  -3 2181.19   58.60
  -1  -2   3 2230.66   60.25
   1  -2  -3 2233.68   60.06
   1  -2  -3 2086.70   61.10
   1  -2  -1  261.79   11.41
  -1   2   1  283.32   11.63
   1   2  -1  290.23   11.58
  -1  -2   1  267.02   11.54
  -1   2  -1 1259.81   40.16
   1  -2   1 1316.09   35.34
  -1  -2  -1 1266.96   33.22
  -1   2  -3 1668.82   56.66
  -1  -2  -3 1719.93   49.62
   1  -2   3 1711.59   46.29
  -1  -2  -5   72.64    6.52
   1  -2   5   70.63    5.62
  -1   2  -5   87.90   12.24
  -1  -2  -5   79.89   10.56
  -1   2  -7 4405.09  143.35
  -1  -2  -7 4584.94  146.38
   1  -2   7 4609.57  120.56
  -1  -2  -7 4382.29  122.99
  -1  -2  -9  203.05   15.74
  -1   2  -9  190.27   22.02
  -1  -2  -9  231.78   27.27
   1  -2  11  348.54   18.66
  -1  -2 -11  345.08   23.42
  -1   2 -11  331.03   32.47
  -1   2 -11  342.16   22.04
  -1  -2 -11  335.97   22.04
   1   2  11  319.39   19.63
   1   2  13   33.42    6.22
   1  -2  13   34.84    5.68
  -1  -2 -13   43.84    8.19
  -1  -2 -15  102.08    8.37
   1   2  15  111.56   10.26
  -1  -2 -15  109.87   11.82
   1  -2  15  103.57    9.38
  -1   2 -17   37.51    4.56
   1   2  17   36.21    4.22
   1  -2  17   47.49    5.03
  -1  -2 -17   39.57    5.79
  -1  -3  18   39.38    3.66
   1   3 -18   35.86    3.86
   1  -3 -18   39.72    3.34
  -1   3  18   39.70    3.39
   1   3 -16   63.53    7.31
   1  -3 -16   57.73    6.03
   1  -3 -16   63.55    7.89
  -1  -3  16   67.77    6.61
  -1   3  16   69.53    7.01
   1  -3 -14   51.95    8.35
  -1  -3  14   50.49    6.53
  -1   3  14   55.17    7.54
   1  -3 -12  738.89   35.05
  -1  -3  12  736.18   30.24
  -1   3  12  748.52   32.54
   1  -3 -12  713.53   37.73
  -1   3  10  250.74   17.56
   1  -3 -10  254.94   20.07
   1  -3 -10  242.87   18.22
  -1  -3  10  283.10   16.35
   1   3  -8 2496.14   95.86
   1  -3  -8 2290.92   77.06
  -1  -3   8 2399.14   75.64
  -1  -3   6  629.88   26.54
   1   3  -6  591.08   24.31
   1  -3  -6  635.91   27.41
  -1  -3   4  303.36   15.15
   1   3  -4  274.47   13.92
   1  -3  -4  276.58   14.61
   1   3  -2 2981.59   80.00
  -1   3   2 2969.48   79.91
   1  -3  -2 2873.63   80.78
  -1  -3   2 2991.31   80.70
   1  -3  -2 2804.07   80.60
   1  -3   0   11.78    2.42
  -1  -3   0    9.41    2.58
  -1   3   0   10.19    2.54
   1   3   0   11.00    2.45
  -1   3  -2  538.69   21.88
  -1  -3  -2  538.25   22.45
   1  -3   4 4038.21  105.16
  -1   3  -4 3985.55  119.73
  -1  -3  -4 4272.35  108.24
  -1   3  -6  225.92   22.09
  -1  -3  -6  236.12   20.51
  -1  -3  -6  215.53   14.06
   1  -3   6  242.79   13.04
  -1  -3  -8 3243.52   99.80
  -1  -3  -8 3639.97  128.24
  -1   3  -8 3389.67  122.29
  -1  -3 -10   76.13   10.78
   1  -3  10   89.05    9.15
  -1   3 -10   84.04   16.66
  -1  -3 -10   82.46   11.57
   1   3  10   73.82    9.84
   1   3  12  154.72   13.33
  -1  -3 -12  168.13   15.93
   1  -3  12  170.42   12.84
  -1  -3 -14  100.67   11.25
   1  -3  14  128.24   10.51
   1   3  14  123.16   10.94
  -1  -3 -16   27.22    4.87
   1   3  16   38.71    5.23
   1  -3  16   40.25    4.96
  -1   3 -16   24.54    4.51
  -1  -3 -16   33.56    4.07
   1  -3  18  252.03    9.48
   1   3  18  221.15    8.78
   1  -4 -17   97.47    5.90
   1   4 -17   93.98    6.55
   1  -4 -15    2.76    3.04
  -1   4  15    3.43    2.23
  -1  -4  15    1.53    1.64
   1   4 -15    0.39    2.40
   1  -4 -15    5.43    2.30
  -1  -4  13  452.21   21.51
   1   4 -13  434.15   23.82
   1  -4 -13  419.54   23.09
  -1   4  13  409.55   21.80
   1   4 -11   68.50    9.14
  -1  -4  11   67.41    7.99
   1  -4 -11   66.05   11.17
   1  -4 -11   68.30    9.52
  -1   4  11   63.58    8.80
  -1   4   9  848.64   37.80
   1   4  -9 1005.55   42.14
  -1  -4   9  931.12   36.00
   1  -4  -9  887.14   44.11
  -1  -4   7    2.26    2.08
   1   4  -7    0.57    2.49
   1  -4  -7    3.76    3.05
   1   4  -5   53.24    6.80
  -1  -4   5   53.23    7.19
   1  -4  -5   49.03    6.93
   1  -4  -3    3.61    1.95
  -1  -4   3    2.11    1.50
   1   4  -3    1.57    1.76
   1  -4  -1    4.23    2.08
  -1   4   1   -4.15    2.04
  -1  -4   1   -0.17    1.57
   1  -4  -1   -5.12    2.46
   1   4  -1   -0.10    1.19
  -1   4  -1  113.61    9.71
   1  -4   1  103.14    8.74
  -1  -4  -1  105.66    9.63
   1  -4   3  656.38   25.70
  -1   4  -3  648.02   27.47
  -1  -4  -3  570.40   27.26
  -1  -4  -5  413.64   21.07
  -1   4  -5  428.82   22.46
  -1  -4  -7 1501.99   55.02
  -1   4  -7 1637.65   58.35
   1   4   9   -0.81    3.21
   1  -4   9   -0.12    2.06
   1   4   9    1.59    2.89
  -1   4  -9   -0.17    3.59
  -1  -4  -9    4.38    5.17
  -1  -4  -9    0.02    4.57
   1   4  11   22.52    5.31
  -1  -4 -11   17.50    6.08
   1  -4  11   23.73    4.83
   1   4  13    0.14    2.15
   1  -4  13   -4.74    2.65
  -1  -4 -13    0.06    4.05
   1   4  15  105.90    8.44
   1  -4  15  109.68    8.31
  -1   4 -15   99.30    9.07
  -1  -4 -15   84.43    8.49
   1   4  17   29.05    2.82
  -1   4 -17   35.09    3.46
   1   5 -16    6.90    2.33
   1  -5 -16    2.90    1.52
  -1   5  16    3.08    1.51
  -1   5  14  171.71   11.05
   1   5 -14  181.43   12.66
   1  -5 -14  185.80   10.69
  -1   5  12    7.36    3.37
   1   5 -12   14.98    4.83
  -1  -5  12   10.39    3.18
   1   5 -10   27.19    7.12
  -1  -5  10   41.05    6.48
   1   5 -10   22.20    6.25
  -1   5  10   33.16    6.80
   1  -5  -8   77.10   11.65
   1   5  -8   69.92   10.13
   1   5  -8   87.81   11.68
  -1   5   8   79.97    6.89
  -1  -5   8   83.20    8.77
   1   5  -8  107.65   13.41
   1   5  -6  175.56   14.94
   1   5  -6  149.10   13.05
  -1  -5   6  208.02   16.84
  -1   5   6  172.67   10.28
   1   5  -6  165.62   14.57
   1  -5  -6  158.06   14.99
   1   5  -4    7.62    3.02
   1  -5  -4    8.74    3.28
  -1  -5   4    8.07    3.28
   1   5  -2 1000.73   39.57
   1  -5  -2 1058.65   40.21
  -1  -5   2 1054.48   41.88
  -1   5   0  268.25   17.53
   1  -5   0  255.33   17.04
  -1  -5   0  278.57   18.53
  -1   5  -2 2834.18   84.95
  -1  -5  -2 2567.86   84.81
   1  -5   2 2753.97   82.29
  -1   5  -4  589.09   29.36
  -1  -5  -4  554.20   27.37
  -1   5  -6  815.94   38.29
  -1  -5  -6  723.73   34.77
   1   5   6  762.59   27.82
   1  -5   6  784.02   31.10
   1   5   8  540.80   27.58
  -1  -5  -8  473.79   28.91
   1  -5   8  544.87   25.80
   1   5   8  485.87   21.35
   1   5  10    7.12    4.10
   1  -5  10    9.05    3.14
   1   5  10   13.43    3.33
  -1  -5 -10   12.04    5.10
   1   5  12  159.67   12.58
  -1   5 -12  146.82   12.80
   1  -5  12  186.50   12.79
  -1  -5 -12  144.87   12.64
   1  -5  14   53.46    5.67
  -1  -5 -14   50.45    5.88
  -1   5 -14   45.40    6.16
   1   5  14   46.93    5.44
  -1   5 -16   28.54    3.43
   1   6 -15   31.37    3.58
   1  -6 -15   26.59    2.72
   1  -6 -13   78.13    6.58
   1   6 -13   77.99    7.69
  -1   6  13   75.33    6.63
   1   6 -11    5.58    2.92
  -1   6  11   13.42    3.88
  -1   6   9  329.56   20.55
  -1   6   9  310.71   14.87
   1   6  -9  360.24   23.11
   1   6  -7  116.62   13.95
   1   6  -7  115.92   11.91
  -1   6   7  116.94    8.62
   1   6  -5  387.34   23.99
   1   6  -5  342.76   19.91
   1   6  -5  319.94   23.22
   1  -6  -5  351.25   24.31
  -1   6   5  357.13   16.71
   1  -6  -3    4.27    4.06
  -1   6   3   -0.28    2.27
   1   6  -3    6.52    5.99
  -1  -6   3    1.69    4.01
   1  -6  -3    0.28    5.95
   1   6  -3    0.40    3.62
   1  -6  -1  233.44   22.63
   1   6  -1  228.49   13.05
   1  -6  -1  228.60   17.41
  -1  -6   1  237.62   19.06
   1   6   1  712.29   26.41
   1  -6   1  705.43   40.35
  -1   6  -1  711.21   34.37
  -1  -6  -1  628.99   34.60
  -1   6  -3   96.93   11.90
   1   6   3   77.55    7.28
  -1  -6  -3   91.48   11.58
   1  -6   3   97.76   14.97
  -1   6  -5  447.79   27.73
  -1   6  -5  415.66   22.58
   1   6   5  415.33   18.93
   1   6   7  201.55   12.34
  -1   6  -7  210.38   16.58
   1   6   9  120.14    9.16
  -1   6  -9  154.06   14.40
   1   6   9  125.50   12.54
   1  -6  11   20.03    4.10
   1   6  11   32.40    5.52
  -1   6 -11   33.30    6.03
   1  -6  13   61.27    5.78
   1   6  13   55.16    5.54
  -1   6 -13   67.42    6.61
   1  -7 -12  127.31    7.84
  -1  -7  12  119.40    7.88
   1   7 -12  122.92    8.02
  -1   7  12  110.39    7.22
   1  -7 -10  128.46    9.17
  -1   7  10  101.17    9.09
   1   7 -10  116.09    9.92
  -1  -7  10  103.23    8.94
  -1   7   8  231.23   15.88
  -1   7   8  210.42   11.43
   1   7  -8  247.67   16.39
   1   7  -6    4.48    3.63
   1   7  -6    3.91    1.99
  -1   7   6    1.81    1.50
  -1   7   4    2.30    1.88
   1   7  -4   -0.19    2.66
   1   7  -4    1.13    1.66
  -1  -7   4    1.79    2.60
   1   7  -2  244.31   13.82
  -1   7   2  241.98   13.60
   1   7   0  279.34   14.89
  -1   7   0  290.82   15.32
   1  -7   2  509.18   34.83
   1  -7   2  509.40   23.59
   1   7   2  553.80   22.43
   1  -7   4  705.81   30.95
   1   7   4  775.61   28.13
  -1   7  -6  176.44   13.16
   1   7   6  176.18   11.17
   1  -7   6  160.49   13.57
   1   7   8  386.75   17.33
   1  -7   8  398.86   20.84
   1   7   8  432.29   22.76
  -1   7  -8  425.74   22.26
  -1   7  -8  390.63   15.70
   1  -7  10    1.40    1.93
  -1   7 -10    1.94    2.04
   1   7  10    1.60    0.65
   1   7  10    3.24    2.14
   1   7  12   28.87    3.61
  -1  -7 -12   34.49    3.63
  -1   7 -12   35.37    3.99
   1  -7  12   34.35    3.85
  -1  -8   9  238.49   11.59
   1  -8  -9  275.52   11.94
   1   8  -9  232.24   11.31
  -1   8   9  253.56   12.46
   1   8  -7   12.85    3.52
  -1   8   7   12.83    2.40
   1  -8  -7   16.69    3.23
  -1   8   7   16.64    3.74
  -1  -8   7   15.84    3.31
   1   8  -5   49.97    4.64
  -1   8   5   54.02    5.22
   1   8  -3   27.24    4.02
  -1   8   3   31.19    4.11
  -1   8   1    5.35    2.02
   1   8  -1    5.26    2.11
   1   8   1   55.69    5.62
  -1   8  -1   57.95    5.92
  -1   8  -3  174.35   10.76
   1   8   3  162.50   10.05
   1  -8   5   65.06    6.48
  -1   8  -5   70.13    5.87
   1   8   5   64.11    5.89
  -1   8  -7  450.47   15.46
   1   8   7  463.47   17.67
   1   8   7  489.80   22.10
   1  -8   7  501.49   20.28
   1  -8   9    3.52    1.94
  -1  -8  -9    0.58    1.40
   1   8   9    0.22    1.66
  -1   9   4    1.95    1.29
   1   9  -4    2.71    1.01
  -1   9   4    0.60    1.78
   1   9  -4    4.27    2.89
  -1   9   2  208.58    9.71
   1   9  -2  224.10   10.00
   1   9   0    2.84    1.21
   1   9   0   -1.32    3.74
  -1   9   0    1.54    0.99
   1   9   2  143.72    7.80
  -1   9  -2  158.22    8.17
   1   9   4  165.61    8.03
  -1   9  -4  161.75    7.06
  -2   0  18    1.88    1.24
   2   0 -18    8.86    2.73
  -2   0  16  123.83    9.95
   2   0 -16  127.92   10.36
   2   0 -14   16.52    6.31
   2   0 -14   22.56    5.10
   2   0 -12  132.07   10.56
   2   0 -12  133.35   14.42
   2   0 -12  128.22   13.25
  -2   0  12  146.89   11.72
   2   0 -10    2.13    4.57
   2   0 -10    2.83    2.12
   2   0  -8   39.01    5.85
   2   0  -8   40.94    7.69
   2   0  -6  236.38   13.23
   2   0  -6  271.96   16.76
   2   0  -4 2391.19   65.94
   2   0  -2  142.64    8.48
   2   0  -2  145.35    6.87
  -2   0   0    7.63    0.93
  -2   0  -2  107.65    4.07
  -2   0  -4 1226.77   49.98
  -2   0  -4 1084.30   31.05
  -2   0  -6 1757.42   50.77
  -2   0  -6 2163.81   80.69
  -2   0  -8   -1.60    6.81
  -2   0  -8    2.26    1.80
  -2   0 -10  283.99   30.79
  -2   0 -12  259.98   20.05
   2   0  12  299.69   18.47
  -2   0 -12  283.48   33.05
  -2   0 -14   57.76    9.45
  -2   0 -16   74.95    9.39
   2   0  16   74.97    7.37
   2   0  18  149.56    7.96
   2  -1 -19  266.53   11.22
  -2  -1  19  238.25    9.53
   2   1 -19  271.42   11.78
  -2   1  19  228.82    9.15
   2   1 -19  265.20   12.23
  -2   1  17  455.18   19.15
   2   1 -17  419.87   18.89
   2  -1 -17  456.75   19.58
  -2  -1  17  434.05   19.01
   2   1 -15  368.84   19.38
  -2  -1  15  361.18   18.97
   2  -1 -15  396.47   24.68
   2  -1 -15  374.93   19.51
   2   1 -13  324.71   18.34
  -2   1  13  357.97   19.85
   2   1 -13  365.13   24.03
   2  -1 -13  343.93   22.69
   2   1 -13  345.36   32.59
  -2  -1  13  311.87   17.29
   2  -1 -13  331.37   24.33
  -2  -1  13  296.37   22.14
   2   1 -11  104.15   12.05
   2  -1 -11   85.35   10.82
   2   1 -11   84.97   13.64
   2  -1  -9    4.94    2.86
   2   1  -9    3.91    4.37
   2   1  -9    4.27    1.95
   2  -1  -9   -0.62    3.19
   2  -1  -7  579.55   25.54
   2  -1  -7  622.13   28.88
   2   1  -7  650.46   32.60
   2   1  -5  657.97   25.11
   2   1  -5  626.57   26.83
   2  -1  -5  615.17   24.07
   2  -1  -3 4557.67  122.07
   2  -1  -3 4453.95  120.04
   2   1  -3 4868.29  116.01
  -2   1   1 8160.39  197.33
   2  -1  -1 7794.83  197.67
  -2  -1   1 8249.31  198.90
  -2   1   1 8094.06  196.67
   2  -1  -1 8332.84  203.41
  -2  -1  -1 1072.28   30.55
  -2   1  -1 1180.27   40.89
  -2  -1  -3  162.84    8.32
  -2   1  -3  174.12   16.35
   2  -1   3  153.37    5.69
  -2  -1  -5 2709.39   89.59
  -2   1  -5 2576.64   92.27
  -2  -1  -5 2650.30   71.55
  -2   1  -7  113.73   16.46
  -2  -1  -7  126.39   18.43
  -2  -1  -7  100.52    8.51
  -2   1  -9 2081.08   89.32
  -2  -1  -9 1996.90   63.68
  -2  -1 -11 1382.77   75.54
   2   1  11 1354.73   47.54
  -2   1 -11 1302.00   50.26
  -2  -1 -11 1315.41   52.95
  -2   1 -11 1271.98   71.30
  -2   1 -13   83.55   11.15
   2  -1  13   76.32    8.28
   2   1  13   88.88    9.95
  -2  -1 -13   85.44   11.38
   2  -1  15  384.14   19.70
  -2   1 -15  446.55   24.95
  -2  -1 -15  392.69   23.65
   2  -1  17   32.69    4.20
  -2  -1 -17   39.34    5.97
   2   1  17   33.10    4.20
  -2  -2  18  140.73    7.98
   2  -2 -18  137.36    8.09
   2  -2 -18  136.21    7.89
  -2   2  18  127.68    7.30
   2   2 -18  140.18    8.64
  -2  -2  16   27.07    4.41
   2  -2 -16   30.11    6.65
   2  -2 -16   30.71    4.97
   2   2 -14  382.16   19.96
  -2  -2  14  346.23   18.82
   2  -2 -14  379.62   23.79
  -2   2  14  410.13   21.33
  -2   2  12   29.94    6.10
  -2  -2  12   44.89    8.16
   2  -2 -12   33.13    6.33
   2  -2 -12   48.47    9.24
  -2  -2  12   36.89    5.81
   2   2 -12   45.77    7.04
   2   2 -10   16.93    7.08
   2  -2 -10   16.93    5.04
  -2  -2  10   13.84    4.08
   2   2  -8   37.21    9.17
  -2  -2   8   35.05    6.57
   2  -2  -8   26.49    5.61
   2  -2  -6  146.59   11.30
   2  -2  -6  156.50   11.79
  -2  -2   6  152.87   11.28
   2   2  -6  156.59   14.75
   2  -2  -4  336.20   14.39
  -2  -2   4  336.22   15.52
   2   2  -4  329.31   12.98
   2  -2  -4  327.73   15.26
   2  -2  -2    1.70    1.63
  -2   2   2    0.16    0.77
   2   2  -2    0.96    0.91
   2  -2  -2    0.65    1.02
  -2  -2   2    0.99    0.86
  -2   2   0  708.26   24.63
  -2  -2   0  722.21   23.39
   2  -2   0  683.36   26.20
   2  -2   0  688.38   21.58
  -2   2   0  698.88   22.68
   2  -2   2  892.32   25.29
   2  -2   2  903.44   29.52
  -2  -2  -2  904.21   28.90
  -2   2  -2  848.13   34.57
  -2  -2  -4  524.19   18.89
  -2  -2  -4  458.74   19.36
   2  -2   4  466.51   15.37
  -2   2  -4  462.36   29.50
  -2  -2  -6 3901.13  124.60
  -2   2  -6 3818.88  127.26
  -2  -2  -6 3845.34  104.55
  -2   2  -8  273.01   26.33
  -2  -2  -8  281.58   17.85
  -2  -2  -8  325.68   32.55
   2  -2  10 1284.78   43.98
  -2   2 -10 1240.81   66.91
   2   2  10 1262.12   46.42
  -2  -2 -10 1459.16   77.90
  -2  -2 -10 1230.99   47.49
  -2  -2 -10 1309.69   53.23
  -2   2 -12  466.05   40.43
   2  -2  12  449.55   22.40
  -2  -2 -12  425.34   26.98
   2   2  12  449.69   23.92
  -2   2 -12  545.01   28.45
   2  -2  14    1.18    1.77
   2   2  14    5.85    2.81
  -2  -2 -14    2.88    3.82
   2  -2  16   35.92    4.87
  -2  -2 -16   40.51    6.35
   2   2  18  127.68    6.63
   2  -2  18  139.06    6.96
   2   3 -17  249.11   12.27
   2  -3 -17  258.60   12.42
  -2  -3  17  261.43   12.39
  -2  -3  15    3.89    2.34
  -2   3  15    3.21    2.05
   2  -3 -15    2.40    2.80
   2   3 -15    6.81    3.64
   2  -3 -13  900.28   38.55
  -2  -3  13  847.76   33.22
  -2   3  13  884.35   35.39
  -2   3  11   46.28    7.64
   2  -3 -11   37.30    8.87
  -2  -3  11   60.71    9.62
   2  -3 -11   34.35    7.20
  -2  -3  11   42.81    6.60
   2  -3  -9  170.48   15.91
  -2  -3   9  199.14   16.59
   2  -3  -7 2522.65   78.83
   2   3  -7 2383.48   71.47
  -2  -3   7 2619.82   78.13
   2   3  -5  183.56   10.90
   2  -3  -5  192.07   13.00
  -2  -3   5  183.44   12.58
  -2  -3   3 3633.76   95.58
   2  -3  -3 3497.20   94.02
   2  -3  -3 3323.12   96.00
  -2   3   3 3298.75   92.37
   2   3  -3 3575.18   92.92
   2  -3  -1   26.43    3.78
  -2  -3   1   19.65    3.69
   2   3  -1   23.48    3.51
  -2   3   1   27.07    3.93
  -2   3  -1  957.75   31.52
   2  -3   1  857.27   28.41
  -2  -3  -1  895.10   31.61
  -2  -3  -3    3.73    1.83
   2  -3   3    4.63    1.57
   2  -3   3    1.49    1.62
  -2   3  -5 1198.24   54.74
  -2  -3  -5 1176.83   39.31
  -2   3  -7  319.22   29.39
  -2  -3  -7  264.37   25.32
  -2  -3  -7  251.70   16.30
  -2  -3  -9 4971.36  150.11
   2  -3   9 5522.23  140.40
  -2  -3  -9 4818.03  144.69
  -2  -3  -9 5606.21  185.52
   2   3   9 4848.94  142.70
  -2   3  -9 4985.75  169.64
   2  -3  11  679.23   28.98
  -2   3 -11  673.45   49.19
  -2  -3 -11  631.18   34.52
   2   3  11  643.92   30.55
   2  -3  13  519.83   23.87
  -2  -3 -13  503.28   28.02
   2   3  13  501.84   24.97
  -2  -3 -15   14.88    3.14
   2  -3  15   17.05    3.57
   2   3  15   15.74    3.57
  -2  -3 -15    8.22    3.71
   2  -3  17   -1.07    1.18
  -2  -3 -17    1.74    1.71
   2   3  17   -0.98    0.95
  -2   3 -17    1.03    1.83
  -2  -4  16   26.94    3.68
   2   4 -16   21.01    3.94
   2  -4 -16   24.07    3.60
  -2   4  16   28.32    3.88
   2  -4 -14  226.24   13.21
  -2  -4  14  216.25   13.30
  -2   4  14  210.05   13.82
   2   4 -14  224.69   15.42
   2   4 -14  213.83   14.22
  -2   4  12    0.61    2.34
   2   4 -12    2.68    2.92
   2   4 -12    6.65    3.80
  -2  -4  12    3.07    2.21
   2  -4 -10   14.60    6.95
  -2   4  10    8.43    4.74
  -2  -4  10   11.24    3.70
   2   4 -10   11.30    4.95
   2   4 -10   10.39    5.45
   2  -4  -8  173.35   16.27
  -2  -4   8  182.52   16.15
   2   4  -8  185.54   14.27
   2   4  -8  152.44   13.12
  -2  -4   8  160.00   11.42
  -2  -4   6  228.60   16.52
   2  -4  -6  208.04   15.79
   2   4  -6  211.72   14.09
  -2  -4   4   64.05    7.87
   2   4  -4   56.22    6.66
   2  -4  -4   57.92    7.18
  -2  -4   2    4.65    2.57
   2  -4  -2    1.98    2.32
   2   4  -2    1.47    1.31
   2  -4  -2    1.86    1.69
  -2   4   2    1.96    1.72
  -2  -4   0  299.76   17.22
  -2   4   0  277.36   16.11
   2  -4   0  258.20   14.69
  -2   4  -2    6.38    2.78
  -2  -4  -2    3.23    1.70
   2  -4   2   10.90    2.66
  -2  -4  -4  209.77   15.28
  -2   4  -4  235.61   15.90
  -2  -4  -4  242.48   15.06
  -2  -4  -6  650.80   30.01
  -2  -4  -6  760.40   43.53
  -2   4  -6  696.18   33.26
  -2   4  -6  822.30   48.44
  -2   4  -8  239.41   29.37
  -2  -4  -8  206.22   16.69
  -2  -4  -8  216.65   19.79
   2   4   8  215.83   16.38
  -2   4  -8  275.49   22.08
   2  -4   8  218.77   14.92
   2   4   8  201.63   12.61
  -2   4 -10  528.40   30.68
   2   4  10  467.36   26.67
   2   4  10  508.41   21.27
  -2  -4 -10  470.61   29.13
  -2  -4 -10  444.39   28.46
   2  -4  10  564.02   26.24
   2   4  12  286.54   17.93
   2  -4  12  298.39   17.20
  -2  -4 -12  256.52   19.28
   2   4  14    3.31    1.91
   2  -4  14    5.50    2.53
  -2  -4 -14    6.95    3.35
   2  -4  14    6.67    2.31
   2  -4  16   99.10    6.49
  -2   4 -16   90.06    7.05
   2  -4  16   81.37    5.73
   2   4  16   95.84    6.75
  -2  -4 -16   86.55    7.05
  -2   5  15  308.08   13.77
   2   5 -15  338.03   16.00
   2  -5 -15  308.72   13.50
  -2   5  13  153.88   11.42
   2   5 -13  172.10   12.67
   2  -5 -13  183.09   11.77
   2   5 -13  157.65   12.85
   2   5 -11   97.51   11.67
   2   5 -11   82.38   10.18
  -2   5  11   68.20    8.77
   2   5  -9   -1.04    4.35
  -2   5   9    4.96    3.78
   2   5  -9    0.50    3.51
   2   5  -7  298.55   19.69
   2   5  -7  331.13   22.09
   2  -5  -7  311.49   22.99
  -2  -5   7  378.54   24.84
  -2   5   7  293.94   14.28
   2   5  -7  351.28   21.60
  -2  -5   5  511.24   27.84
   2  -5  -5  520.40   33.06
   2   5  -5  464.74   25.76
   2   5  -5  437.48   23.58
   2   5  -5  427.44   22.21
   2  -5  -5  455.40   26.08
   2   5  -3 1315.46   47.69
  -2  -5   3 1457.05   52.68
   2  -5  -3 1351.90   48.98
   2  -5  -1 2736.45   86.89
   2  -5  -1 2769.11   83.04
  -2   5   1 2742.89   84.94
  -2  -5   1 2904.94   88.02
  -2  -5  -1  341.44   21.52
   2  -5   1  343.59   19.26
  -2   5  -1  377.02   21.76
  -2  -5  -3    8.20    3.85
  -2   5  -3    9.69    3.53
   2   5   5  987.12   33.80
  -2  -5  -5  944.15   39.82
  -2   5  -5 1065.04   44.67
   2  -5   7   24.25    5.02
  -2  -5  -7   26.34    6.80
  -2   5  -7   23.42    6.84
  -2  -5  -7   14.10    5.06
   2   5   7   20.52    4.03
   2   5   9  633.63   32.92
  -2  -5  -9  681.91   35.76
   2   5   9  697.45   27.60
  -2  -5 -11  604.73   30.47
   2   5  11  614.21   29.47
   2  -5  13    4.53    2.48
  -2  -5 -13    2.50    2.31
   2   5  13    5.31    2.36
  -2   5 -13    0.04    2.63
  -2  -5 -15  186.19    9.43
  -2  -5 -15  164.58    7.48
  -2   5 -15  196.15   10.52
   2   5  15  218.49   10.12
   2  -6 -14    1.07    1.16
  -2   6  14    2.23    1.50
   2   6 -14    3.78    1.83
  -2   6  12   54.26    6.43
   2  -6 -12   61.89    6.51
   2   6 -12   57.73    7.41
   2   6 -10    5.06    3.38
   2   6 -10   -1.86    4.12
  -2   6  10    3.69    2.85
   2   6  -8    0.76    3.08
  -2   6   8    3.30    2.52
  -2   6   8    4.25    1.49
   2   6  -6   24.64    5.84
   2   6  -6   22.54    6.91
  -2   6   6   28.25    4.21
   2   6  -4  219.58   15.31
  -2   6   4  250.02   13.54
  -2  -6   4  238.26   20.28
   2   6  -4  252.41   13.86
   2   6  -4  184.44   18.14
   2  -6  -4  242.97   23.74
   2  -6  -4  252.99   19.95
   2  -6  -2   20.20    8.17
   2   6  -2   35.56    5.00
   2   6  -2   21.18    6.96
  -2  -6   2   31.43    7.61
   2   6  -2   39.16    6.63
   2  -6  -2   39.06    7.48
   2  -6   0   54.85   11.50
   2   6   0   58.73    6.11
   2  -6   0   45.54    8.07
  -2  -6   0   51.15    9.42
  -2   6   0   49.81    8.67
   2  -6   2  205.81   14.81
   2   6   2  232.46   13.08
   2  -6   2  253.47   23.48
  -2   6  -2  228.23   18.56
  -2  -6  -2  237.74   18.78
  -2  -6  -2  208.52   18.78
  -2  -6  -4  131.42   13.40
   2  -6   4  116.95   11.46
   2  -6   4  159.00   17.81
   2   6   4  138.78   10.01
  -2   6  -4  131.05   14.34
  -2   6  -6  960.08   39.65
   2   6   6  991.59   34.84
   2   6   8    2.11    2.27
   2   6   8   -0.15    2.32
  -2   6  -8    2.83    4.76
  -2   6 -10  174.19   13.93
   2   6  10  190.82   14.43
   2   6  10  179.51   10.25
   2  -6  10  169.31   12.60
  -2   6 -12  107.06    8.91
   2   6  12  101.37    8.34
   2  -6  12  105.28    8.16
  -2   6 -14   27.22    3.54
   2   6  14   27.22    3.13
   2  -7 -13  143.27    7.45
  -2  -7  13  135.29    7.53
   2   7 -13  140.89    7.50
   2  -7 -11    3.57    1.93
  -2   7  11    3.04    1.51
   2   7 -11    2.81    2.42
   2   7  -9    5.59    3.78
   2  -7  -9    5.19    2.46
   2   7  -9    1.88    2.96
  -2   7   9    3.32    2.23
   2   7  -7  185.22   17.63
  -2   7   7  211.87   11.40
   2   7  -7  228.07   15.42
  -2   7   7  255.95   16.58
  -2   7   5   31.70    4.51
   2   7  -5   28.16    5.53
   2   7  -5   29.90    4.40
  -2   7   3  710.21   26.69
   2   7  -3  707.78   26.80
   2   7  -3  670.11   27.87
   2  -7  -1  307.47   27.27
  -2   7   1  352.64   17.20
   2   7  -1  333.43   16.45
   2  -7   1   61.72   12.07
   2   7   1   53.29    6.02
   2  -7   3   44.20    6.71
   2  -7   3   42.36   10.88
   2   7   3   43.18    5.44
   2  -7   5  434.04   23.04
   2   7   5  461.30   20.23
   2  -7   7    2.36    3.20
   2   7   7    1.54    1.42
  -2   7  -7    3.06    3.54
   2   7   7    0.14    2.77
  -2   7  -9  813.17   30.65
   2  -7   9  844.18   30.38
   2   7   9  727.35   25.67
   2   7   9  819.55   32.11
   2  -7  11  289.79   12.88
  -2   7 -11  262.79   12.43
   2   7  11  270.98   13.00
  -2  -8  10    3.17    1.38
   2  -8 -10    3.01    1.39
   2   8 -10    6.09    1.75
  -2  -8   8   14.88    3.21
   2   8  -8   12.22    3.72
   2  -8  -8   11.50    2.52
   2   8  -8    4.83    2.49
  -2   8   8    9.22    2.70
   2  -8  -6   65.64    6.17
  -2   8   6   58.23    5.08
   2   8  -6   65.40    6.28
  -2   8   6   72.56    7.76
  -2   8   4    1.69    1.34
   2   8  -4    4.71    1.82
   2   8  -4    4.43    2.38
   2   8  -2    3.22    1.82
  -2   8   2    3.16    1.58
   2   8   0   36.93    4.68
  -2   8   0   36.99    4.66
   2   8   2   11.88    2.79
  -2   8  -2   18.58    3.56
   2   8   4   30.26    4.14
  -2   8  -4   34.68    4.54
   2  -8   4   30.45    4.35
  -2   8  -6  302.79   12.51
   2   8   6  314.43   17.10
   2   8   6  295.63   13.67
   2  -8   6  310.60   15.36
   2   8   8   88.47    7.20
   2  -8   8   85.22    6.26
  -2   9   5    3.49    1.65
   2   9  -5    1.03    2.37
   2  -9  -5    5.48    1.88
  -2   9   3  235.66    9.80
   2   9  -3  219.27   15.41
   2   9  -3  198.73    8.76
   2   9  -1  108.58   10.78
  -2   9   1  135.44    7.14
   2   9  -1  110.10    6.70
   2   9   1    1.57    2.35
   2  -9   1    2.77    2.06
   2   9   1   -0.60    0.99
  -2   9  -1    1.46    1.14
   2   9   3    5.62    2.16
  -2   9  -3    6.86    1.64
   2   9   3    5.49    1.64
   2   9   5  105.16    5.22
   2   9   5  108.26    6.83
   3   0 -19   26.02    3.56
   3   0 -17  197.69   12.47
  -3   0  17  213.66   11.97
  -3   0  15 1063.03   37.76
   3   0 -15 1090.92   39.74
   3   0 -13   81.20    9.00
   3   0 -13  102.38   13.99
   3   0 -13  110.15   12.86
   3   0 -11   78.22   10.40
   3   0  -9   71.84    8.58
   3   0  -9   53.13    8.81
   3   0  -7  756.40   29.89
   3   0  -7  759.95   31.73
   3   0  -5   15.82    3.53
   3   0  -3 6285.14  157.81
   3   0  -3 6249.03  163.22
   3   0  -1  249.50    9.61
   3   0  -1  276.32   11.71
   3   0  -1  256.78   11.83
  -3   0  -1 9999.00  242.01
  -3   0  -3 8184.61  207.69
  -3   0  -3 7515.21  184.33
  -3   0  -5 1712.58   47.19
  -3   0  -5 2169.83   80.12
  -3   0  -7 2836.92  111.94
  -3   0  -9  840.20   56.28
  -3   0 -11    4.84    8.80
   3   0  11   11.40    4.15
  -3   0 -11    7.35    5.60
  -3   0 -13 1396.32   53.99
  -3   0 -15   22.10    5.92
   3   0  15   17.73    3.94
   3   0  17 1195.09   36.59
   3  -1 -18   18.57    3.43
   3  -1 -18   19.65    3.35
  -3   1  18   22.26    3.10
  -3  -1  18   17.00    2.81
  -3  -1  16  749.78   28.29
   3   1 -16  736.77   29.60
   3  -1 -16  769.63   29.99
  -3   1  16  716.20   27.61
  -3   1  14  107.05   10.33
   3  -1 -14  100.86    9.57
  -3  -1  14   90.24    8.59
   3  -1 -14   87.19   11.37
   3   1 -14   93.79    9.59
  -3   1  12  587.02   25.39
   3  -1 -12  539.43   31.13
   3   1 -12  555.68   32.50
   3   1 -12  556.85   24.79
   3  -1 -12  573.48   29.35
  -3  -1  12  517.79   29.40
  -3  -1  12  512.46   22.77
   3   1 -10 1137.98   46.87
   3   1 -10 1238.89   55.01
   3  -1 -10 1118.38   45.28
   3   1  -8  117.77   11.87
   3  -1  -8  105.69   10.15
   3   1  -8  110.04   12.80
   3  -1  -6   15.98    3.51
   3   1  -6   24.25    4.90
   3  -1  -6   15.04    2.83
   3  -1  -4  164.02   10.08
   3   1  -4  178.74    6.30
  -3  -1   2  379.71   14.70
   3   1  -2  366.86   14.66
  -3   1   2  378.82   12.21
   3  -1  -2  398.21   15.06
  -3   1   0 3603.65  101.00
   3  -1   0 3478.05   86.11
   3   1   0 3483.35   86.46
  -3  -1   0 3306.22   87.81
   3  -1   0 3538.55   92.72
  -3   1  -2   96.76   12.38
  -3  -1  -2   89.15    5.56
  -3  -1  -4  128.46   13.99
  -3  -1  -4  104.90    6.30
  -3   1  -4  106.24   14.69
  -3  -1  -6  108.23    8.17
  -3  -1  -6  106.50   15.93
  -3   1  -6  111.46   16.80
  -3  -1  -8  995.59   62.52
  -3   1  -8  936.85   56.08
  -3  -1 -10  399.82   40.33
   3   1  10  352.77   19.56
  -3   1 -10  390.41   36.73
  -3  -1 -10  378.53   24.66
  -3   1 -10  343.52   21.75
  -3  -1 -12    9.91    4.39
   3   1  12   -0.60    2.78
  -3   1 -12    6.82    4.19
   3  -1  12    2.18    2.47
  -3  -1 -12    1.16    9.93
   3  -1  14  181.13   12.82
   3   1  14  214.09   15.16
  -3  -1 -14  183.15   15.99
  -3   1 -14  189.49   16.05
   3  -1  16  285.21   14.40
   3   1  16  277.43   14.19
  -3  -1 -16  280.65   17.15
   3  -1  18    2.12    1.17
   3   1  18    1.62    1.15
   3   2 -19   -0.61    1.43
   3  -2 -19    0.55    1.14
   3  -2 -19    2.55    1.23
  -3   2  17   57.27    5.38
   3  -2 -17   61.67    6.54
  -3  -2  17   60.06    5.72
   3  -2 -17   58.86    6.29
  -3  -2  15  785.95   30.45
   3  -2 -15  873.16   37.92
  -3   2  15  910.87   33.67
   3  -2 -15  774.13   31.40
   3   2 -15  794.31   32.08
   3  -2 -13  306.75   23.96
   3   2 -13  321.84   18.56
  -3  -2  13  313.95   17.17
  -3   2  13  367.15   19.87
  -3  -2  13  301.44   22.54
   3  -2 -13  345.55   22.12
  -3  -2  11 1362.11   46.32
   3   2 -11 1481.65   49.33
  -3  -2  11 1449.61   56.03
   3  -2 -11 1470.76   57.63
   3  -2 -11 1463.97   52.16
   3  -2  -9  458.82   25.93
  -3  -2   9  480.16   26.72
   3   2  -7  460.67   17.46
  -3  -2   7  487.32   24.14
   3  -2  -7  482.25   23.99
   3  -2  -5 1187.00   41.11
  -3  -2   5 1215.18   40.97
   3   2  -5 1237.05   35.24
   3  -2  -3  434.83   20.37
  -3   2   3  466.28   16.51
   3   2  -3  481.15   15.97
   3  -2  -3  445.74   18.13
  -3  -2   3  447.94   18.75
   3  -2  -1   25.94    3.01
  -3  -2   1   26.27    3.50
   3  -2  -1   27.55    5.26
  -3   2   1   25.72    3.21
   3  -2   1   50.75    6.20
  -3   2  -1   49.99    6.58
   3  -2   1   51.53    3.49
  -3  -2  -1   50.10    4.85
  -3   2  -3  226.51   19.76
  -3  -2  -3  226.57   11.97
   3  -2   3  255.56   14.38
  -3  -2  -5  750.44   26.66
  -3   2  -5  745.37   43.20
  -3  -2  -5  835.34   41.98
  -3  -2  -7  162.15   11.83
  -3  -2  -7  162.73   21.43
  -3   2  -7  134.42   19.02
  -3  -2  -9 2154.43  102.56
  -3   2  -9 1913.37   88.08
  -3  -2 -11  498.11   47.46
  -3   2 -11  435.00   40.61
  -3   2 -11  475.78   26.01
  -3  -2 -11  432.90   27.87
   3  -2  11  442.09   21.97
   3   2  11  445.95   23.66
  -3  -2 -13  796.69   38.49
   3  -2  13  858.51   33.34
   3   2  13  875.37   35.15
  -3  -2 -15  154.17   13.14
   3  -2  15  162.22   11.06
   3   2  15  188.38   12.89
   3  -2  17  305.45   12.76
  -3  -2 -17  308.65   15.09
   3   2  17  298.83   12.54
   3  -3 -18    5.55    1.74
   3   3 -18    4.01    2.08
   3   3 -16  629.07   24.66
   3  -3 -16  620.05   24.80
   3   3 -16  616.50   25.22
  -3  -3  16  647.50   24.15
   3   3 -16  630.91   26.37
   3   3 -14  238.34   16.38
   3  -3 -14  261.44   14.79
  -3   3  14  259.32   15.76
   3  -3 -14  248.18   17.47
  -3  -3  14  233.55   14.18
  -3  -3  12 1375.93   45.15
   3  -3 -12 1314.10   56.41
  -3  -3  12 1365.95   53.90
  -3   3  12 1351.85   47.33
  -3  -3  10  856.68   39.45
   3   3 -10  789.44   34.39
   3  -3 -10  775.20   38.88
  -3   3  10  754.38   33.27
  -3  -3  10  767.85   30.50
  -3  -3   8  121.81   12.67
   3  -3  -8  125.73   13.11
   3  -3  -6   51.71    7.42
   3   3  -6   57.61    5.75
  -3  -3   6   44.65    6.64
   3   3  -4   97.58    7.20
   3  -3  -4  104.16    8.90
   3  -3  -4   83.57    9.02
  -3  -3   4   96.92    8.89
   3  -3  -2   83.68    8.71
   3  -3  -2   84.41    6.84
  -3  -3   2   99.62    8.36
  -3   3   2   81.58    6.99
   3  -3   0  391.54   15.83
  -3  -3   0  398.27   18.33
  -3   3   0  421.44   18.18
   3  -3   2 1590.46   45.23
   3  -3   2 1651.05   54.05
  -3  -3  -2 1705.15   51.81
  -3   3  -2 1742.13   58.07
  -3  -3  -4   88.51    8.50
   3  -3   4   85.61    9.06
  -3   3  -4   94.08   13.20
  -3  -3  -6 1134.59   40.71
  -3  -3  -6 1296.75   59.66
  -3   3  -6 1279.93   65.48
   3  -3   8   99.32    9.59
   3   3   8   82.73   10.42
  -3   3  -8   70.48   15.00
  -3  -3  -8   89.15   12.49
  -3  -3  -8   82.60   16.85
  -3  -3  -8   80.37    9.63
   3   3  10  284.66   19.09
  -3  -3 -10  317.04   23.89
  -3  -3 -10  377.65   41.65
   3  -3  10  343.54   18.84
  -3   3 -10  304.75   32.68
   3   3  10  290.60   14.96
   3  -3  12    1.41    1.98
   3   3  12    0.84    2.06
  -3  -3 -12    0.99    3.81
   3  -3  14  455.46   20.47
  -3  -3 -14  406.92   23.44
   3   3  14  464.56   22.02
   3  -3  16   19.04    3.03
  -3  -3 -16   15.42    3.51
   3  -4 -17  104.48    6.57
   3   4 -17   90.99    6.04
   3   4 -15  350.83   18.26
   3  -4 -15  350.75   16.08
  -3  -4  15  350.93   16.22
   3   4 -15  360.07   18.47
  -3   4  15  336.30   16.24
   3   4 -13   71.18    9.01
  -3   4  13   54.54    7.15
   3   4 -13   53.57    8.06
   3  -4 -13   65.22    7.41
  -3  -4  13   57.28    6.82
   3  -4 -11  390.89   27.95
   3   4 -11  386.21   23.20
  -3  -4  11  438.00   21.58
  -3   4  11  388.29   22.37
  -3  -4   9  174.52   12.54
  -3  -4   9  234.60   20.03
   3  -4  -9  166.29   17.13
   3   4  -9  198.09   15.79
   3   4  -9  203.39   17.41
  -3   4   9  191.83   15.00
  -3  -4   7  103.22   11.91
   3  -4  -7   96.58   11.81
   3  -4  -5  685.72   31.11
   3   4  -5  675.24   27.35
  -3  -4   5  731.90   32.33
   3  -4  -3 1510.09   49.62
  -3   4   3 1447.07   48.14
   3   4  -3 1510.78   47.83
   3  -4  -3 1423.01   52.59
   3  -4  -1  224.42   13.12
  -3  -4   1  242.88   15.77
  -3   4   1  233.04   14.61
   3  -4   1  686.76   26.01
  -3   4  -1  721.28   30.04
  -3  -4  -1  684.57   30.16
  -3  -4  -3   73.88    8.57
  -3   4  -3   63.05    7.98
  -3  -4  -5  579.01   26.31
  -3   4  -5  607.43   30.00
  -3   4  -5  636.02   40.29
   3  -4   7  294.43   16.96
   3   4   7  290.38   18.91
  -3   4  -7  315.33   33.55
   3   4   7  265.16   14.89
  -3  -4  -7  264.14   18.23
  -3  -4  -7  266.64   27.65
  -3   4  -7  333.51   24.43
  -3  -4  -9 1226.89   54.60
   3  -4   9 1441.79   48.56
  -3  -4  -9 1112.06   49.90
  -3   4  -9 1343.68   73.55
  -3   4  -9 1486.61   59.03
   3   4   9 1202.71   49.19
   3   4   9 1220.43   41.81
   3   4  11   87.69   10.10
  -3  -4 -11   90.77   11.94
   3  -4  11  106.32   10.00
   3   4  11   91.51    7.49
   3  -4  13  814.27   29.86
   3   4  13  785.24   31.05
   3  -4  13  760.75   28.49
  -3  -4 -15   19.43    3.79
  -3   4 -15   16.20    3.65
   3  -4  15   17.65    2.88
   3   4  15   17.23    3.15
   3   5 -16  309.21   12.94
   3  -5 -16  288.29   12.05
  -3   5  14   41.76    5.21
   3  -5 -14   43.02    5.21
   3   5 -14   44.26    6.18
   3   5 -14   41.43    5.94
   3   5 -12  258.35   17.42
  -3   5  12  260.16   16.26
   3  -5 -12  281.07   16.07
   3   5 -12  268.48   18.52
   3   5 -10  411.38   24.24
  -3   5  10  360.33   22.39
   3  -5  -8   28.18    8.12
   3   5  -8   24.11    6.57
   3   5  -8   24.09    6.07
  -3  -5   8   47.49   10.27
   3  -5  -6   -1.71    5.55
  -3  -5   6    0.42    2.93
   3   5  -6    8.30    4.44
  -3   5   6   -5.13    2.22
   3   5  -6   -1.14    4.19
   3  -5  -6    1.18    2.98
   3  -5  -4   27.62    6.14
   3   5  -4   19.34    5.22
   3   5  -4   21.84    5.01
   3  -5  -4   36.76    8.56
  -3  -5   4   26.57    5.94
  -3   5   2   89.65    9.76
  -3  -5   2   96.01   11.43
   3  -5  -2   95.83   11.50
   3  -5  -2   87.99    9.31
   3  -5   0  724.49   30.18
  -3   5   0  779.77   34.25
  -3  -5   0  757.32   35.22
  -3  -5  -2    2.03    1.61
   3   5   2    2.94    1.56
  -3   5  -2    0.39    1.77
   3   5   4   85.66    7.65
  -3  -5  -4   96.83   10.48
  -3   5  -4  108.64   12.39
   3   5   6   -1.86    2.54
  -3   5  -6    7.76    5.43
  -3  -5  -6   -1.96    3.87
   3  -5   8  232.95   16.07
  -3  -5  -8  225.36   20.34
   3   5   8  207.11   13.55
   3   5   8  226.72   17.58
  -3  -5 -10  296.75   21.21
   3   5  10  291.92   19.42
   3   5  10  297.67   15.04
   3  -5  10  274.46   17.15
  -3  -5 -12    2.00    2.76
   3  -5  12    5.12    2.01
   3  -5  12    2.56    1.68
   3   5  12    3.20    2.07
  -3   5 -14   81.04    7.15
   3   5  14   86.59    6.75
   3  -5  14   93.33    5.98
  -3  -5 -14   85.71    7.35
   3  -6 -15  411.06   14.95
   3  -6 -15  450.94   15.20
  -3  -6  15  460.58   16.24
  -3   6  13    5.00    1.90
   3   6 -13   -0.94    2.12
   3  -6 -13    3.62    1.95
   3   6 -13    0.14    1.77
  -3   6  11  155.05   11.79
   3  -6 -11  169.16   11.87
   3   6 -11  167.06   14.47
   3   6 -11  173.19   13.42
   3   6  -9   31.65    8.56
   3   6  -9   27.51    6.67
  -3   6   9   24.62    5.50
  -3   6   7   21.96    3.65
   3   6  -7   18.72    5.93
   3   6  -7   27.41    5.93
  -3  -6   5   44.39    9.19
   3  -6  -5   26.53    8.98
   3  -6  -5   23.14    6.15
   3   6  -5   24.63    6.90
  -3   6   5   27.42    4.16
   3   6  -5   26.17    4.11
   3   6  -5   25.02    5.05
   3   6  -3  811.68   29.26
   3  -6  -3  883.26   46.55
  -3  -6   3  910.03   42.40
   3   6  -3  781.02   31.93
   3  -6  -3  791.84   37.78
   3  -6  -1   11.34    6.04
   3   6  -1    2.90    1.76
   3   6  -1    4.50    4.36
  -3  -6   1    1.31    4.46
   3   6   1 1116.13   38.91
  -3   6  -1 1394.96   51.94
   3   6   1 1163.10   38.55
   3  -6   1 1095.89   41.36
   3  -6   1 1323.05   58.67
  -3  -6  -1 1184.06   51.48
   3   6   3  173.09   11.53
   3  -6   3  170.59   13.63
  -3  -6  -3  178.78   15.85
   3  -6   3  193.54   20.43
  -3   6  -3  177.03   17.17
   3  -6   5  300.41   19.43
   3   6   5  305.73   16.38
   3  -6   7  359.57   21.59
   3   6   7  405.44   23.53
  -3  -6  -7  392.73   25.91
  -3   6  -7  374.65   23.19
   3   6   7  407.98   19.49
   3   6   9  298.38   15.10
  -3  -6  -9  296.41   19.67
   3   6   9  303.36   19.48
   3  -6   9  309.26   17.87
  -3   6  -9  308.04   19.65
  -3  -6 -11   29.55    5.20
   3   6  11   26.23    4.64
   3  -6  11   25.54    4.43
  -3   6 -11   27.50    4.82
   3   6  11   25.59    3.06
   3   6  13  349.48   14.21
   3  -6  13  352.15   13.24
  -3   6 -13  333.12   14.42
   3   7 -12  210.87   10.81
  -3   7  12  185.73    8.74
   3  -7 -12  224.84   10.92
   3   7 -10  206.14   14.62
   3   7 -10  273.18   15.29
   3  -7 -10  251.52   13.55
   3  -7 -10  218.17   11.37
  -3   7  10  234.58   13.39
   3   7 -10  228.31   16.26
   3   7  -8    6.89    4.68
   3  -7  -8   11.33    3.27
   3   7  -8    3.10    3.08
  -3   7   8    4.98    2.60
   3   7  -8    6.61    3.62
  -3   7   6   34.02    4.37
   3  -7  -6   47.37    6.50
   3   7  -6   39.58    6.20
   3   7  -6   31.00    7.46
   3  -7  -4  149.10   10.70
  -3   7   4  139.19    9.61
   3   7  -4  140.31    9.72
   3   7  -4  133.77   10.89
   3   7  -2   19.23    3.77
   3  -7  -2   15.49    7.17
  -3   7   2   19.85    3.95
   3   7  -2   15.30    3.81
   3  -7   0  486.73   34.33
   3   7   0  420.17   19.12
   3  -7   2   20.07    8.88
   3   7   2   20.64    4.03
   3  -7   2   26.29    5.19
   3  -7   4    8.95    3.80
   3   7   4   10.16    3.01
   3   7   6   84.39    7.65
   3   7   6   82.15    9.57
   3  -7   6   77.84    9.04
   3   7   8  169.39   13.00
   3  -7   8  169.69   11.78
   3   7   8  149.16    9.59
  -3   7  -8  172.07   12.37
   3   7  10   37.73    3.44
   3   7  10   33.80    4.53
  -3   7 -10   41.94    4.95
   3  -7  10   44.78    4.85
   3  -8  -9   79.73    5.58
   3   8  -9   88.85    6.52
  -3   8   9   84.99    5.80
   3   8  -9   76.21    7.32
   3  -8  -9   95.44    6.51
  -3  -8   9   78.27    5.71
   3   8  -7   78.21   10.32
  -3   8   7   87.32    7.63
  -3   8   7   68.27    5.05
   3   8  -7   81.41    6.87
   3  -8  -7   93.78    7.36
   3   8  -5  101.82    7.63
  -3   8   5   94.81    6.65
   3   8  -5   97.51    6.19
   3   8  -3  225.89   11.74
  -3   8   3  227.34   11.69
   3   8  -1    5.49    2.08
  -3   8   1    6.91    2.22
   3   8   1   68.62    6.27
  -3   8  -1   76.91    6.84
   3   8   1   74.55   10.64
   3  -8   3    6.22    2.50
  -3   8  -3    4.92    2.18
   3   8   3    4.50    2.13
   3   8   5  116.59    9.77
  -3   8  -5  114.26    7.57
   3   8   5  106.22    7.66
   3  -8   5  106.52    8.28
  -3   8  -7   30.25    2.97
   3   8   7   39.39    4.94
   3  -8   7   29.91    3.85
   3   8   7   31.58    3.34
   3   8   9  287.97   11.27
   3  -8   9  296.13   10.78
   3   9  -4    0.24    2.62
   3  -9  -4    2.13    1.67
  -3   9   4    1.24    0.85
  -3   9   2   33.28    3.28
   3   9  -2   31.94    5.89
   3   9  -2   38.76    3.48
   3  -9  -2   42.06    4.49
   3   9   0   38.62    3.80
  -3   9   0   40.29    3.66
   3  -9   0   34.80    3.79
   3   9   2   32.85    4.28
  -3   9  -2   44.77    3.98
   3   9   2   38.06    3.63
   3   9   4   40.01    3.98
   3   9   4   38.55    3.08
   4   0 -18    6.15    2.59
   4   0 -18    5.02    2.46
  -4   0  16  463.44   20.11
   4   0 -16  476.04   22.65
  -4   0  14  568.85   23.88
   4   0 -14  562.48   26.12
   4   0 -12  542.36   32.04
   4   0 -12  613.59   30.95
   4   0 -12  525.11   24.27
   4   0 -10  275.06   19.46
   4   0  -8 2028.00   65.25
   4   0  -6 2063.75   63.74
   4   0  -4 6072.43  167.23
   4   0  -4 6379.26  160.72
   4   0  -2 6859.18  174.85
   4   0  -2 7015.78  180.14
   4   0  -2 7262.99  178.76
  -4   0   0  972.20   26.84
  -4   0  -2 3036.00   74.95
  -4   0  -2 2970.22   73.01
  -4   0  -4  477.37   32.62
  -4   0  -6 1645.64   80.08
  -4   0  -8  130.70   22.08
  -4   0 -10  316.04   22.30
  -4   0 -10  358.31   38.77
   4   0  10  364.66   19.76
  -4   0 -12   35.73    8.12
   4   0  14    0.62    1.95
  -4   0 -14    9.02    4.31
   4   0  16   54.04    5.43
  -4   0 -16   50.00    6.67
   4   1 -19    4.25    1.65
   4  -1 -19    3.87    1.72
   4   1 -19    4.08    1.62
   4  -1 -19    5.15    1.81
   4  -1 -19    7.16    2.07
   4   1 -17   12.57    3.62
   4  -1 -17   11.96    3.52
   4  -1 -17    5.01    2.54
  -4  -1  15   -0.11    1.68
   4   1 -15    1.72    2.94
   4  -1 -15    2.98    2.87
  -4  -1  13  144.68   10.76
   4  -1 -13  165.93   15.33
   4   1 -13  148.67   12.11
   4  -1 -13  148.32   11.93
   4  -1 -13  181.58   18.36
  -4  -1  13  145.24   15.91
   4   1 -11   66.25    7.78
   4  -1 -11   71.86   10.20
   4   1 -11   82.67   11.32
   4  -1  -9   22.68    5.16
   4   1  -9   23.80    5.87
   4   1  -7    7.86    3.47
   4  -1  -7    5.65    2.95
   4  -1  -5   11.43    2.96
   4   1  -5   11.27    3.29
   4   1  -3  476.26   20.76
  -4  -1   3  478.77   19.17
   4  -1  -3  534.20   20.05
   4  -1  -3  470.24   24.66
   4  -1  -3  501.02   22.01
  -4   1   3  520.82   15.30
   4  -1  -1   33.93    3.04
  -4   1   1   32.10    6.38
   4  -1  -1   33.35    5.07
  -4  -1   1   32.18    3.45
   4   1  -1   35.11    4.27
  -4   1  -1  213.22   18.49
   4  -1   1  216.95   13.02
  -4  -1  -1  200.31    9.24
  -4  -1  -3 1004.35   31.14
  -4   1  -3 1100.37   51.98
  -4  -1  -5   22.17    3.23
  -4   1  -5   20.53    7.70
  -4  -1  -5   22.57    7.29
  -4   1  -7  605.78   44.55
  -4  -1  -7  597.59   47.43
  -4   1  -9    8.47    4.92
  -4  -1  -9    0.38    4.92
  -4   1 -11  376.46   38.97
  -4  -1 -11  326.74   23.43
  -4   1 -11  356.65   22.36
  -4  -1 -11  341.19   39.72
   4   1  11  366.99   20.44
   4  -1  11  335.60   18.09
   4  -1  13    8.49    2.85
   4   1  13    9.19    3.81
  -4  -1 -13    5.38    3.38
  -4   1 -13    9.51    5.22
   4   1  15 1024.04   35.47
  -4  -1 -15 1081.75   41.13
   4  -1  15 1094.36   36.32
   4  -1  17  415.41   15.16
   4   1  17  407.37   15.12
   4   2 -18    9.23    2.46
   4   2 -18   15.01    2.87
   4  -2 -18   10.32    2.34
   4  -2 -18    8.18    2.31
   4  -2 -18    6.74    2.02
   4  -2 -16   57.44    6.92
  -4  -2  16   49.42    5.56
   4  -2 -16   57.96    7.10
  -4  -2  14   57.62    6.57
   4   2 -14   58.31    7.91
   4  -2 -14   56.06    8.87
  -4   2  14   65.23    7.52
  -4  -2  12  758.72   38.65
   4   2 -12  766.96   32.49
   4  -2 -12  827.73   41.55
   4  -2 -12  787.44   35.08
  -4  -2  12  759.80   29.67
   4  -2 -12  841.71   31.27
   4  -2 -10  523.76   29.40
  -4  -2  10  524.07   29.63
   4  -2  -8 3207.16   98.64
  -4  -2   8 3442.60  101.19
  -4  -2   6  679.76   28.86
   4  -2  -6  661.22   28.50
   4  -2  -4 1767.52   54.24
  -4  -2   4 1811.04   54.54
   4  -2  -4 1672.15   56.52
  -4  -2   2    7.12    2.20
   4   2  -2    6.83    1.87
   4  -2  -2    4.43    2.37
  -4   2   2    5.92    1.56
   4  -2  -2    5.38    1.93
   4  -2  -2   12.74    4.20
   4  -2   0  832.22   25.25
  -4   2   0  776.74   30.03
  -4  -2   0  818.84   27.65
   4  -2   0  844.60   33.75
  -4   2  -2 1017.23   45.43
   4  -2   2 1049.88   37.75
  -4  -2  -2  953.75   32.21
  -4   2  -4 1226.97   58.80
  -4  -2  -4 1212.08   35.97
  -4   2  -6  308.92   28.81
  -4  -2  -6  303.28   15.68
  -4  -2  -6  323.04   29.02
  -4   2  -8 2926.30  117.56
  -4  -2  -8 3251.70  133.31
   4   2  10    4.58    2.58
  -4   2 -10   13.46   12.14
   4  -2  10    2.55    2.11
  -4  -2 -10   -1.25    5.18
  -4  -2 -10   -7.04   15.67
   4   2  10    0.73    2.35
   4   2  12  102.01   10.37
  -4  -2 -12   84.42   11.52
   4  -2  12   95.84    9.18
  -4  -2 -14  194.75   15.56
   4  -2  14  213.15   13.03
   4   2  14  232.75   14.94
   4  -2  16    0.42    0.94
   4   2  16    1.73    1.31
  -4  -2 -16    0.02    1.59
   4  -3 -17   28.62    4.24
   4   3 -17   34.90    4.75
   4   3 -17   31.25    4.49
   4  -3 -17   31.30    4.23
  -4  -3  15   25.88    4.06
   4   3 -15   31.27    5.05
   4   3 -15   26.73    5.00
  -4   3  15   34.01    5.28
  -4  -3  13   -1.53    2.43
   4   3 -13   -1.45    2.79
  -4   3  13    3.63    2.90
   4  -3 -13    0.86    2.31
  -4  -3  11  628.69   33.72
   4  -3 -11  540.48   33.08
  -4  -3  11  540.40   24.06
   4  -3 -11  542.94   24.42
   4   3 -11  508.85   26.30
   4  -3  -9   39.59    7.89
  -4  -3   9   45.81    8.18
   4  -3  -7  403.43   23.90
  -4  -3   7  425.88   23.99
   4  -3  -5  992.77   38.34
   4   3  -5  997.40   31.52
  -4  -3   5  978.46   38.02
   4  -3  -3   10.60    2.94
   4  -3  -3    6.90    2.65
  -4   3   3   10.00    2.45
  -4  -3   3    9.29    2.97
   4  -3  -1  553.12   21.37
  -4  -3   1  569.98   24.06
   4  -3  -1  511.66   28.78
  -4   3   1  567.64   22.50
   4  -3   1   11.74    3.95
   4  -3   1   15.82    2.57
  -4   3  -1   13.88    4.36
  -4  -3  -1   15.77    3.54
  -4   3  -1   12.56    3.15
  -4   3  -3  147.81   15.98
  -4  -3  -3  132.28   10.41
   4  -3   3  141.79   13.14
  -4  -3  -5  526.64   22.77
  -4   3  -5  581.34   41.60
   4  -3   5  516.76   28.19
  -4  -3  -7  162.69   12.75
  -4   3  -7  179.39   23.56
  -4  -3  -7  147.41   20.90
  -4  -3  -9  284.91   23.23
   4  -3   9  319.53   18.23
  -4   3  -9  235.52   29.21
   4   3   9  264.49   18.28
  -4  -3  -9  358.08   41.97
   4   3   9  259.37   14.63
   4  -3  11  450.27   22.02
  -4  -3 -11  421.90   27.29
   4   3  11  434.42   23.33
   4   3  11  417.00   18.31
   4  -3  13    2.49    2.02
  -4  -3 -13    3.83    4.11
   4   3  13    0.79    2.01
  -4  -3 -15  845.77   33.77
   4  -3  15  954.14   31.15
   4  -4 -18    3.88    1.18
   4   4 -16  158.54   10.65
   4  -4 -16  156.55    9.68
   4   4 -16  164.08    9.80
  -4   4  14   83.75    7.73
   4   4 -14   89.16    9.59
   4   4 -14   88.12    9.21
   4  -4 -14   87.89    8.20
  -4  -4  14   84.64    7.43
  -4   4  12  655.58   28.49
  -4  -4  12  647.93   26.99
   4   4 -12  691.38   33.18
   4   4 -12  629.98   30.00
   4  -4 -12  678.43   28.42
   4   4 -10  310.87   20.37
   4  -4 -10  308.84   24.58
   4   4 -10  375.90   25.30
  -4  -4  10  308.71   17.22
  -4  -4  10  371.32   26.25
  -4   4  10  299.32   19.46
   4   4  -8 1900.99   62.83
  -4  -4   8 1942.87   67.66
   4   4  -8 1695.36   57.99
  -4  -4   8 1613.77   52.37
   4  -4  -8 1719.17   65.93
   4  -4  -6    9.37    3.45
  -4  -4   6   10.35    3.84
   4  -4  -4 1022.79   39.44
  -4  -4   4 1094.27   42.06
   4  -4  -2  351.97   18.49
  -4  -4   2  376.10   21.07
  -4   4   2  349.91   18.56
   4  -4  -2  334.48   22.01
  -4   4   0   15.05    3.78
   4  -4   0   15.37    3.42
  -4  -4   0   13.16    3.76
  -4   4  -2  326.53   19.40
  -4  -4  -2  290.99   18.37
  -4  -4  -4  638.97   30.88
  -4   4  -4  752.53   42.21
  -4  -4  -4  729.52   30.20
  -4   4  -4  735.71   33.43
   4  -4   6  344.33   18.00
  -4   4  -6  375.99   35.07
  -4  -4  -6  309.52   19.19
   4   4   6  373.06   21.30
  -4  -4  -6  362.60   33.34
   4   4   6  322.55   17.07
  -4   4  -6  371.25   25.46
  -4  -4  -8  970.03   64.82
   4  -4   8 1098.63   39.60
   4   4   8 1009.99   42.79
   4   4   8  986.82   35.79
  -4  -4  -8 1006.20   47.79
  -4   4  -8 1081.26   65.33
   4  -4   8  864.08   36.80
   4  -4  10   -0.65    2.15
   4   4  10    3.99    3.42
  -4  -4 -10    3.73    4.62
   4   4  10   -0.03    1.48
   4  -4  10   -0.09    2.36
   4  -4  12   10.06    3.11
  -4  -4 -12    3.87    3.28
   4  -4  12    4.97    2.43
   4   4  12    4.54    2.50
   4   4  12    4.45    1.80
   4  -4  14   88.17    7.45
  -4  -4 -14   82.75    8.41
   4  -4  14   86.56    6.79
   4   4  14   88.74    7.55
   4  -5 -15    0.57    1.58
   4   5 -15    0.04    1.92
  -4   5  13   30.17    4.66
   4   5 -13   44.43    7.09
   4  -5 -13   33.48    5.07
   4   5 -13   39.12    6.40
  -4   5  11   41.91    6.61
   4   5 -11   45.20    8.51
   4  -5 -11   46.22    6.54
   4   5 -11   46.89    7.48
   4   5  -9   59.24   11.49
   4   5  -9   91.55   12.25
  -4   5   9   88.65    9.98
   4   5  -9   65.30    9.21
   4  -5  -7   10.38    5.65
   4  -5  -7    7.03    6.71
   4   5  -7   16.49    5.99
  -4  -5   7   13.92    5.30
   4   5  -7   22.50    5.87
   4   5  -5  121.87   11.06
   4  -5  -5   93.86   11.78
   4  -5  -5  131.46   16.44
  -4  -5   5  128.20   14.04
   4   5  -5  119.01   12.35
   4  -5  -3   46.08    9.63
   4  -5  -3   55.29    8.10
   4   5  -3   48.03    8.39
   4  -5  -3   56.03    9.37
  -4  -5   3   48.40    8.57
   4   5  -3   47.72    6.83
   4   5  -1   43.62    8.14
  -4  -5   1   49.69    8.26
   4  -5  -1   55.00    7.36
  -4   5   1   55.88    8.01
   4  -5  -1   48.30    9.15
  -4   5  -1   21.09    5.16
  -4  -5  -1   18.16    4.91
   4  -5   1   19.84    4.36
   4   5   1   18.68    3.29
   4  -5   3  358.40   20.46
  -4  -5  -3  369.31   24.25
   4   5   3  399.94   18.20
  -4   5  -3  421.60   25.65
   4   5   5    4.56    2.57
   4  -5   5    8.92    3.83
  -4  -5  -5   10.93    4.84
  -4  -5  -5    1.15   10.73
  -4   5  -5    1.15    4.72
   4  -5   7  143.38   12.82
   4   5   7  176.04   12.55
   4   5   7  165.73   14.88
   4  -5   9    3.56    2.66
   4  -5   9    4.46    3.23
  -4  -5  -9    1.95    3.51
   4   5   9    6.13    2.37
   4   5   9    5.27    3.43
  -4  -5 -11  180.33   14.85
   4  -5  11  177.42   12.07
   4   5  11  169.64   12.67
   4   5  11  185.52   10.04
  -4  -5 -13    3.01    2.32
   4   5  13    1.83    1.25
   4  -5  13    5.50    1.89
  -4   5 -13   -1.78    2.31
   4  -6 -14  135.63    8.12
   4   6 -14  134.84    8.30
   4   6 -12  148.58   12.61
   4   6 -12  151.59   11.30
   4  -6 -12  152.44   10.63
  -4   6  10  119.05   10.79
   4   6 -10  102.49   13.23
   4   6 -10  124.26   11.82
   4  -6 -10  135.00   10.91
   4  -6 -10  138.61   10.18
  -4   6   8  735.04   31.82
   4  -6  -8  723.59   30.61
   4   6  -8  748.48   33.33
   4   6  -8  761.83   39.38
   4   6  -6   52.45    9.43
   4  -6  -6   41.12   10.36
   4  -6  -6   45.49    6.67
   4   6  -6   44.95    7.01
  -4   6   6   39.22    4.72
   4  -6  -4 1223.96   57.13
   4  -6  -4 1062.74   47.39
   4   6  -4  977.69   46.71
  -4  -6   4 1248.76   52.75
   4   6  -4 1133.96   36.80
   4  -6  -4 1083.74   38.81
   4   6  -4 1027.15   39.89
  -4  -6   2   89.27   12.67
   4   6  -2   82.80    8.80
   4   6  -2   90.35    7.78
   4   6  -2   73.67   11.16
   4  -6  -2  107.72   15.25
   4  -6   0  117.51   16.36
  -4  -6   0  107.06   13.49
   4   6   0  103.93    8.49
   4   6   0  108.48    9.69
  -4   6   0  106.25   12.40
   4  -6   0   93.18    9.29
  -4  -6  -2  780.37   40.63
   4   6   2  806.27   30.25
   4  -6   2  761.98   32.89
   4  -6   4  166.88   13.58
   4   6   4  177.77   12.09
   4   6   6  289.98   16.56
   4  -6   6  274.77   18.72
   4  -6   8  210.73   14.54
   4   6   8  195.50   12.43
  -4  -6  -8  213.84   17.76
   4   6   8  204.87   16.00
  -4   6  -8  212.98   16.45
  -4  -6 -10   88.92    9.44
   4   6  10   88.96    8.63
   4   6  10  103.10    7.04
  -4   6 -10   96.67    9.09
   4  -6  10   92.66    8.18
   4   6  12    5.06    1.62
   4  -6  12    1.76    1.27
  -4  -6 -12    2.13    2.51
  -4   6 -12    4.25    2.39
  -4  -7  13   46.83    4.00
   4   7 -13   47.28    4.05
   4  -7 -13   49.17    4.20
   4  -7 -11   50.88    5.40
   4   7 -11   58.63    5.95
   4   7  -9   16.33    5.72
   4  -7  -9   14.10    3.23
  -4   7   9    9.77    2.90
   4  -7  -9    7.72    2.63
   4   7  -9   11.03    3.76
   4   7  -9   10.42    4.75
   4   7  -7    6.83    4.82
   4   7  -7    7.43    4.65
  -4   7   7   10.01    2.41
  -4   7   7   10.07    3.63
   4  -7  -7    7.66    2.96
   4   7  -7    4.34    3.11
   4   7  -5    4.16    4.01
  -4   7   5    1.72    1.99
   4  -7  -5    1.73    1.89
   4   7  -5    0.65    2.64
   4  -7  -3   26.43    8.80
   4   7  -3   27.91    4.32
  -4   7   3   27.94    4.35
   4   7  -3   32.20    5.41
   4  -7  -1   44.89   10.94
   4   7  -1   40.33    5.22
   4  -7   1  147.47   11.13
   4   7   1  140.04   10.03
   4  -7   1  149.11   18.62
   4  -7   3  206.81   14.03
   4   7   3  200.60   12.50
   4   7   5  204.85   14.92
   4  -7   5  181.57   13.48
   4  -7   5  214.39   18.40
   4   7   5  161.27   11.29
   4  -7   7  118.82    9.89
   4   7   7  109.89   10.56
   4   7   7  114.37    8.49
   4   7   9   13.54    2.82
   4   7   9   15.31    2.29
   4  -7   9   16.67    3.05
   4  -7  11   60.37    4.14
   4   7  11   52.88    4.05
   4   8 -10   79.26    4.97
   4   8  -8  477.26   18.75
   4  -8  -8  480.37   18.08
   4  -8  -8  417.93   17.09
   4   8  -8  469.76   22.69
  -4   8   6   61.16    6.19
  -4   8   6   47.65    4.18
   4   8  -6   58.79    5.74
   4   8  -6   67.30    9.85
  -4   8   4  210.18   10.32
   4   8  -4  179.81    9.48
   4   8  -4  232.10   20.02
   4   8  -2    0.18    1.21
  -4   8   2    1.16    1.34
   4   8   0    6.90    4.47
   4   8   0    5.79    2.18
  -4   8   0    6.84    2.20
  -4   8  -2  140.87    9.31
   4  -8   2  107.90    7.52
   4   8   2  109.77    8.02
   4   8   2   83.51    9.71
   4  -8   2  119.28    7.93
   4   8   4  196.28   12.61
   4   8   4  174.22   10.20
   4  -8   4  176.18   10.43
   4   8   6   90.78    7.52
   4  -8   6   97.42    7.06
   4   8   6   84.06    5.88
  -4   8  -6   82.13    5.45
   4  -8   8  362.78   12.71
   4   8   8  337.69   12.79
   4   9  -5   15.53    3.09
   4  -9  -5   19.21    2.42
  -4   9   3    2.05    0.98
   4   9  -3    1.43    2.39
   4  -9  -3    2.50    2.10
   4   9  -1   35.30    4.94
   4   9  -1   36.98    3.20
   4  -9  -1   40.75    3.80
  -4   9   1   37.27    3.34
   4   9   1    5.68    1.79
   4   9   1    7.21    1.59
  -4   9  -1    7.69    1.75
   4   9   3    8.09    1.35
   5   0 -19  528.12   19.84
   5   0 -19  534.28   19.87
   5   0 -17  279.58   17.01
   5   0 -17  315.08   16.54
   5   0 -15   48.60    7.05
   5   0 -13   79.16   12.78
   5   0 -13   86.14    9.17
   5   0 -11  241.42   19.91
   5   0 -11  241.62   14.60
   5   0  -9  134.60   13.16
   5   0  -7  258.04   17.10
   5   0  -5  108.29    9.18
   5   0  -3 2027.16   61.96
   5   0  -3 2070.64   58.29
   5   0  -3 2073.30   65.01
   5   0  -1 1455.69   47.85
  -5   0   1 1422.45   40.97
  -5   0  -1  391.71   23.25
  -5   0  -1  332.19   11.26
  -5   0  -3    3.92    3.80
  -5   0  -5   58.14   14.52
  -5   0  -7  447.30   42.45
   5   0   9   66.49    7.65
  -5   0  -9   68.92   10.32
  -5   0  -9   83.87   20.18
  -5   0 -11   31.85    7.33
  -5   0 -11   25.88   11.10
   5   0  13   45.15    5.89
  -5   0 -13   43.57    7.68
   5   0  15    6.69    2.30
  -5   0 -15    1.94    2.33
   5   0  17   47.39    3.46
   5  -1 -18  452.75   18.64
   5  -1 -18  425.97   18.96
   5   1 -18  438.50   19.91
   5  -1 -18  434.13   19.12
   5   1 -18  456.84   19.67
   5  -1 -16  434.11   23.07
   5   1 -16  476.34   22.68
   5  -1 -16  491.99   22.78
   5   1 -14  151.09   12.40
   5  -1 -14  145.09   12.00
   5   1 -12    2.76    3.77
  -5  -1  12    0.69    3.76
   5  -1 -12    0.88    4.29
   5  -1 -12   -0.33    2.37
   5  -1 -10  269.12   19.61
  -5  -1  10  233.86   18.52
   5   1 -10  290.75   21.76
   5  -1  -8  133.31   12.11
   5   1  -8  177.48   16.13
   5  -1  -6 3160.82   92.97
  -5  -1   6 3093.99   92.67
   5  -1  -4 4214.14  118.34
  -5  -1   4 4228.78  113.17
   5  -1  -4 3958.86  123.61
   5   1  -4 4296.38  119.01
   5  -1  -4 4382.67  113.79
  -5  -1   2  916.67   29.46
  -5   1   2  867.03   34.52
   5  -1  -2  903.59   36.87
   5  -1  -2  844.04   27.30
   5   1  -2  896.18   32.22
  -5   1   2  878.66   25.44
   5  -1  -2  942.06   34.56
  -5   1   0 1388.55   36.20
   5   1   0 1459.60   41.78
  -5   1   0 1481.08   57.54
  -5  -1   0 1380.97   40.54
   5  -1   0 1509.13   49.14
  -5  -1  -2 1452.52   42.04
  -5   1  -2 1574.38   65.84
  -5  -1  -4  204.93   20.85
  -5   1  -4  208.43   23.58
  -5  -1  -6 2534.99  107.81
  -5   1  -6 2641.31  108.37
  -5   1  -8   42.67   12.54
  -5  -1  -8   46.43   15.73
  -5   1 -10  525.15   46.81
   5   1  10  502.87   24.21
  -5  -1 -10  522.42   30.57
   5  -1  10  482.29   22.35
  -5   1 -10  516.51   27.30
  -5  -1 -10  593.75   55.32
   5  -1  12  132.56   10.64
  -5   1 -12  155.69   14.17
  -5  -1 -12  131.26   13.69
   5   1  12  165.24   13.09
   5  -1  14  300.09   15.49
  -5   1 -14  325.92   18.64
  -5  -1 -14  297.50   18.89
   5   1  14  287.48   15.09
   5   1  16   40.55    4.05
   5  -1  16   39.43    3.97
  -5  -1 -16   34.18    4.82
   5   2 -19  318.01   12.59
   5  -2 -19  319.39   12.17
   5  -2 -17  606.84   24.56
   5   2 -17  622.00   26.19
   5   2 -17  639.43   25.37
   5  -2 -17  598.55   24.60
   5  -2 -17  668.72   25.04
   5  -2 -15   34.21    5.96
   5  -2 -15   38.58    5.79
   5   2 -15   37.28    6.11
   5  -2 -13  787.67   35.39
   5   2 -13  827.22   34.47
   5   2 -11   45.29    7.36
   5  -2 -11   39.20    6.86
  -5  -2  11   47.74    8.86
   5  -2 -11   42.57    8.65
   5  -2 -11   37.35    5.74
   5  -2  -9    3.51    2.10
  -5  -2   9    6.75    3.76
   5  -2  -7  196.98   14.75
  -5  -2   7  205.45   15.53
  -5  -2   5   67.26    7.63
   5  -2  -5   74.49    7.80
   5  -2  -3  220.07   12.65
   5  -2  -3  223.39   15.58
   5   2  -3  204.47   13.00
  -5   2   3  211.35   10.05
  -5  -2   3  226.07   13.13
   5  -2  -3  202.05   17.71
  -5   2   1  778.49   27.41
   5  -2  -1  753.37   24.97
  -5  -2   1  793.78   28.10
   5  -2  -1  801.77   35.98
  -5   2   1  780.40   26.15
   5   2  -1  805.86   29.46
  -5  -2  -1  742.84   26.93
  -5   2  -1  788.98   37.81
   5  -2   1  785.09   34.30
  -5  -2  -3    2.45    1.51
  -5   2  -3    0.63    4.39
   5  -2   3    7.97    3.43
  -5   2  -5  418.35   34.64
  -5  -2  -5  475.32   34.95
  -5  -2  -5  443.86   18.65
  -5  -2  -7  487.03   43.25
  -5   2  -7  448.03   37.87
   5   2   9   48.34    6.97
   5  -2   9   42.33    6.14
   5   2   9   50.26    6.06
  -5   2  -9   47.36   14.72
  -5  -2  -9   60.84   20.34
  -5  -2  -9   49.45   10.33
   5   2  11   10.19    2.92
   5   2  11   11.05    3.53
  -5  -2 -11    7.63    4.82
   5  -2  11    9.81    3.41
   5   2  13   18.64    4.35
   5  -2  13   16.88    3.69
  -5  -2 -13   16.44    4.96
   5   2  15   87.72    6.65
   5  -2  15   78.35    6.31
  -5  -2 -15   88.64    8.67
   5   3 -18  104.43    6.24
   5  -3 -18  118.90    6.96
   5   3 -18  107.92    7.25
   5   3 -16  434.15   21.28
   5   3 -16  401.63   18.45
   5  -3 -16  417.10   18.55
   5  -3 -16  438.80   19.40
   5   3 -16  435.65   20.07
   5   3 -14   11.97    3.66
   5  -3 -14   17.59    4.36
   5  -3 -14   15.30    3.65
   5   3 -14    7.59    3.24
   5  -3 -12  492.39   25.23
   5  -3 -12  488.36   23.19
   5   3 -12  437.48   23.51
  -5  -3  12  480.08   30.07
   5   3 -12  478.61   24.46
  -5  -3  10  465.62   29.73
   5  -3 -10  458.21   28.94
   5   3 -10  445.97   22.83
   5  -3 -10  446.43   21.80
   5   3 -10  476.88   24.54
  -5  -3   8   26.10    5.93
   5  -3  -8   21.22    5.62
   5  -3  -6 5079.47  146.18
  -5  -3   6 5487.38  147.30
  -5  -3   4  409.78   21.18
  -5   3   4  373.67   16.48
   5  -3  -4  360.81   22.37
   5  -3  -4  370.74   20.19
   5  -3  -2   96.95   11.06
   5  -3  -2  104.15    8.89
  -5  -3   2  114.98    9.90
   5  -3  -2   85.04   12.03
  -5   3   2   97.92    7.97
  -5  -3   0    2.87    2.08
  -5   3   0    2.09    1.74
   5  -3   2  253.96   19.68
  -5  -3  -2  220.24   14.30
  -5   3  -2  231.68   19.36
  -5   3  -4   29.42    9.87
   5  -3   4   34.45    7.38
  -5  -3  -4   33.50    4.83
  -5  -3  -4   34.78    5.61
  -5   3  -6 1077.56   63.12
  -5  -3  -6 1212.13   64.71
   5   3   8  274.29   15.25
  -5  -3  -8  293.03   23.58
   5  -3   8  257.26   16.07
   5  -3   8  326.69   18.38
  -5   3  -8  264.25   31.11
  -5  -3  -8  320.44   38.29
   5   3   8  284.23   18.64
   5   3  10 1425.48   45.01
   5  -3  10 1506.58   48.92
   5   3  10 1462.63   50.94
  -5  -3 -10 1387.93   58.29
   5  -3  10 1312.77   46.21
   5  -3  12    5.55    2.59
  -5  -3 -12    3.16    3.19
   5   3  12    3.30    1.77
   5   3  12    5.52    2.85
   5  -3  14  439.63   18.08
  -5  -3 -14  400.65   21.20
   5  -3  16   25.47    3.08
   5   3  16   25.96    2.53
  -5  -3 -16   33.90    4.07
  -5   3 -16   25.84    3.23
   5  -4 -17  362.88   14.05
   5   4 -17  338.81   14.78
   5  -4 -15   23.97    4.13
   5   4 -15   28.36    5.13
   5  -4 -15   26.08    4.26
   5   4 -15   29.97    4.83
   5   4 -13  451.62   25.04
   5  -4 -13  459.03   21.91
   5   4 -13  426.40   22.19
   5   4 -11   -1.70    3.00
   5  -4 -11    1.30    2.52
   5   4 -11    4.33    3.91
   5   4  -9   26.43    8.33
   5   4  -9   46.97    8.81
   5  -4  -9   41.76    9.35
   5  -4  -9   51.47    6.98
   5  -4  -9   48.87    7.26
   5   4  -9   52.84    8.08
  -5  -4   9   46.66    9.59
   5  -4  -7  414.42   27.41
   5   4  -7  369.54   21.88
   5  -4  -7  355.67   24.44
   5  -4  -7  405.16   20.41
  -5  -4   7  410.83   25.78
   5   4  -7  370.20   20.23
   5  -4  -5   34.80    6.81
  -5  -4   5   52.74    8.04
   5  -4  -3  255.40   16.97
  -5  -4   3  283.57   18.70
   5  -4  -3  248.53   19.67
  -5   4   3  245.80   14.98
  -5  -4   1  453.67   24.30
  -5   4   1  449.15   22.64
   5  -4   1  186.83   18.41
  -5  -4  -1  185.21   14.63
  -5   4  -1  199.27   15.04
  -5  -4  -3   50.73    7.45
  -5   4  -3   67.52    9.09
   5  -4   5   14.83    3.42
   5   4   5   31.40    5.91
  -5  -4  -5   25.01    5.09
   5  -4   5   20.61    4.99
  -5   4  -5   11.17    7.08
   5   4   5   14.88    3.83
  -5  -4  -5   22.44    9.77
   5  -4   5   22.21    5.09
  -5   4  -5   21.22    5.75
   5  -4   7   94.34    9.96
   5   4   7  102.50   11.92
   5  -4   7  121.33   10.47
  -5   4  -7   82.63   21.31
   5   4   7  101.73    9.33
  -5  -4  -7  119.60   22.43
   5  -4   9  241.25   15.74
  -5  -4  -9  269.83   22.60
   5  -4   9  294.94   17.59
   5   4   9  269.02   14.87
   5   4   9  239.31   17.37
   5   4  11   -0.30    2.01
  -5  -4 -11   -1.94    3.87
   5  -4  11    0.23    1.95
   5  -4  11   -0.87    2.58
   5   4  11   -0.52    1.67
   5   4  13    6.54    2.30
   5  -4  13    4.86    1.73
   5  -4  13    4.90    2.01
  -5  -4 -13    4.12    2.52
   5   4  15   32.72    2.98
  -5  -4 -15   40.91    4.49
  -5   4 -15   35.17    3.98
   5  -5 -16  187.42    8.62
   5   5 -16  149.93    8.76
   5   5 -14  139.25   11.23
   5  -5 -14  136.92    9.66
   5   5 -14  137.65    9.90
   5   5 -12   14.63    5.14
   5  -5 -12    7.86    2.94
   5   5 -12   10.18    4.13
   5  -5 -10  195.03   13.20
   5   5 -10  193.66   15.61
   5   5 -10  233.76   20.18
   5  -5 -10  184.06   13.68
   5   5 -10  201.55   19.18
   5   5  -8   50.83    8.90
   5   5  -8   48.55   10.94
   5  -5  -8   53.55   11.11
   5  -5  -8   53.64    7.45
   5  -5  -8   40.52    8.28
   5   5  -8   55.33    8.36
  -5  -5   8   63.82   10.54
   5   5  -6 1336.62   49.52
   5  -5  -6 1364.46   57.70
   5   5  -6 1425.14   54.95
   5  -5  -6 1538.81   64.02
  -5  -5   6 1600.07   61.20
   5  -5  -6 1488.00   49.59
   5  -5  -4 1773.42   63.73
   5   5  -4 1789.90   63.00
  -5  -5   4 1863.70   66.96
   5  -5  -4 1704.81   54.55
   5   5  -4 1645.11   55.99
   5  -5  -2  629.49   36.13
   5   5  -2  599.94   31.64
   5  -5  -2  603.79   25.24
  -5  -5   2  714.84   35.07
  -5   5   2  654.36   30.51
   5   5  -2  653.54   27.29
   5   5  -2  631.36   24.02
   5  -5   0  608.17   26.58
  -5  -5   0  687.35   34.18
   5   5   0  657.25   24.66
   5   5   0  644.42   26.32
   5  -5   0  673.69   38.99
  -5   5   0  704.45   32.98
   5   5   2  860.32   30.52
   5  -5   2  780.34   32.94
  -5  -5  -2  777.72   37.81
  -5   5  -2  891.36   40.25
   5  -5   4   30.37    6.34
  -5  -5  -4   36.77    7.19
   5   5   4   35.26    5.27
  -5   5  -4   33.69    8.13
   5  -5   6  991.01   40.16
   5   5   6 1079.40   43.06
   5   5   6  997.66   37.58
   5   5   8   40.43    5.65
   5  -5   8   26.33    5.41
  -5  -5  -8   27.84    8.18
   5   5   8   30.12    6.35
   5   5  10  136.26   11.43
   5  -5  10  155.28   11.98
   5   5  10  138.35    9.19
   5  -5  10  137.37   10.42
  -5  -5 -10  141.19   13.95
   5   5  12  110.05    8.35
   5  -5  12  114.30    7.39
  -5  -5 -12   89.04    8.82
   5   5  12  112.14    6.29
  -5   5 -12   98.73    8.56
  -5   5 -14   98.03    5.96
   5   6 -13   52.68    6.49
   5  -6 -13   57.34    5.80
   5   6 -13   56.85    5.77
   5  -6 -11   88.14    8.32
   5  -6 -11   91.44    7.63
   5   6 -11   90.28   10.53
   5   6 -11   86.28    8.82
   5   6 -11   97.14   11.43
   5   6  -9    7.34    5.45
   5  -6  -9   -8.56    3.43
   5   6  -9    1.70    4.00
   5  -6  -9    0.58    2.15
   5   6  -9    4.66    3.72
   5   6  -7   42.53   10.34
   5   6  -7   35.04    7.95
   5  -6  -7   47.35    6.92
   5   6  -7   43.20    6.96
   5  -6  -5  113.72   16.04
   5   6  -5  102.89   12.93
   5  -6  -5  104.13    9.68
  -5   6   5  108.31    8.25
   5   6  -5  103.86   10.20
   5  -6  -3  519.92   35.35
   5   6  -3  479.30   20.48
   5   6  -3  484.57   23.12
   5  -6  -1  303.91   16.70
  -5  -6   1  331.81   24.60
   5   6  -1  292.88   15.54
  -5   6   1  292.78   21.18
   5   6  -1  289.86   16.78
   5  -6  -1  343.80   27.96
   5  -6   1   14.77    3.89
   5   6   1   13.59    3.30
   5  -6   3   65.25    8.24
   5   6   3   63.89    7.23
   5  -6   5   39.42    6.86
   5   6   5   23.46    4.70
   5   6   5   40.45    7.03
   5  -6   7  280.08   17.29
   5   6   7  306.96   19.97
   5   6   7  308.64   16.33
  -5  -6  -7  334.05   23.78
  -5  -6  -9    5.05    3.68
   5  -6   9    6.75    2.56
   5   6   9   11.99    3.60
   5   6   9    2.80    1.54
  -5   6  -9    2.81    2.53
  -5  -6 -11    8.45    3.07
   5   6  11    4.47    1.76
   5   6  11    6.50    1.63
  -5   6 -11    6.03    2.56
   5  -6  11    5.66    1.70
   5   7 -12   40.18    4.14
   5  -7 -12   51.36    4.81
   5  -7 -10   56.89    5.48
   5   7 -10   46.04    6.88
   5   7 -10   66.43    6.74
   5   7 -10   60.92    7.66
   5  -7 -10   60.34    6.20
   5   7  -8    7.29    4.11
   5   7  -8    2.68    2.90
   5   7  -8    2.38    2.32
   5  -7  -8    1.93    1.88
   5  -7  -8    3.85    2.86
   5  -7  -6  671.42   26.94
  -5   7   6  636.95   22.46
   5   7  -6  664.74   27.15
   5   7  -6  720.85   39.58
   5  -7  -4  429.37   31.36
   5   7  -4  374.50   16.82
  -5   7   4  408.56   17.55
   5   7  -4  393.15   19.40
   5   7  -4  416.65   31.09
   5  -7  -2   77.20   13.56
   5   7  -2   81.90   13.67
   5   7  -2   65.71    6.76
   5   7  -2   67.42    7.13
   5  -7   0   99.03   14.76
   5  -7   0   87.53    8.14
   5   7   0   89.28    7.95
   5   7   0  105.25   14.62
   5   7   2   63.31   10.28
   5  -7   2   70.99   12.97
   5   7   2   61.90    6.69
   5  -7   2   56.98    6.95
   5  -7   4   17.46    6.02
   5  -7   4   22.25    4.78
   5   7   4   27.37    5.43
   5   7   4   22.08    3.98
   5  -7   6  469.61   21.16
   5   7   6  446.87   22.46
   5   7   6  426.16   18.66
  -5  -7  -6  416.89   23.29
   5   7   8    7.79    2.18
   5  -7   8    6.29    2.23
  -5  -7  -8    6.26    3.53
   5   7   8    8.24    1.89
   5  -7  10  210.51    8.80
   5   7  10  179.12    8.30
   5   8  -9    4.49    2.01
   5  -8  -9    2.25    1.27
   5  -8  -7   86.35    6.71
   5   8  -7   80.85    6.48
   5  -8  -7   83.81    6.70
   5   8  -7   83.88    9.56
   5   8  -5    2.32    3.05
  -5   8   5   -0.42    1.20
   5  -8  -5    2.57    2.12
  -5   8   3   61.40    5.24
   5   8  -3   57.86    5.13
   5  -8  -3   65.58    6.99
   5   8  -3   63.49   10.31
   5  -8  -1   93.34    7.85
   5   8  -1   77.75    6.57
  -5   8   1  100.36    7.17
   5   8  -1   77.85   10.68
   5  -8   1   51.34    5.11
   5   8   1   42.85    4.80
  -5   8  -1   49.94    5.32
   5  -8   3    8.74    2.39
   5   8   3    6.84    2.67
   5   8   3    5.68    1.93
  -5   8  -3    6.44    2.19
   5  -8   5   16.28    2.97
   5   8   5   18.01    3.38
   5   8   5   15.40    2.37
  -5   8  -5   15.22    2.55
   5   8   7   26.41    2.51
   5  -8   7   41.87    3.45
  -5   9   0   17.46    2.09
   6   0 -18  413.33   19.08
   6   0 -18  424.85   19.05
   6   0 -18  453.15   18.74
   6   0 -16   29.55    5.81
   6   0 -16   27.17    5.36
   6   0 -14  251.22   17.89
   6   0 -14  274.65   16.87
   6   0 -12   35.55    9.11
   6   0 -12   43.88    6.47
   6   0 -10  894.22   41.73
   6   0  -8  466.36   26.35
   6   0  -6    8.34    3.20
   6   0  -4   80.79   10.28
   6   0  -4   93.83    8.12
  -6   0   2 3798.79   99.87
   6   0  -2 3749.87  109.79
   6   0  -2 3881.03  106.77
  -6   0   0   89.14   11.23
  -6   0   0   72.98    4.80
   6   0   0   81.49    9.10
  -6   0  -2 2467.54   88.62
  -6   0  -4 1104.44   61.59
  -6   0  -6    3.04    7.42
  -6   0  -8  904.54   41.26
  -6   0  -8 1033.12   70.55
  -6   0 -10   39.60    8.34
  -6   0 -10   32.25   10.91
  -6   0 -12  460.66   25.12
   6   0  12  429.89   20.09
   6   0  14 1121.64   36.39
  -6   0 -14 1146.50   40.70
   6   0  16    4.29    1.38
   6   0  16    3.02    1.72
   6  -1 -19  193.60    9.60
   6   1 -19  211.64   10.37
   6   1 -19  215.28   10.28
   6  -1 -19  214.76    9.87
   6  -1 -19  200.48    9.84
   6  -1 -17   57.71    6.72
   6  -1 -17   52.37    6.49
   6   1 -17   59.75    6.73
   6   1 -17   55.46    6.89
   6  -1 -17   56.02    6.51
   6   1 -17   47.92    6.61
   6   1 -15 1216.21   47.53
   6   1 -15 1343.27   46.41
   6  -1 -15 1378.98   46.25
   6  -1 -15 1265.10   47.42
   6  -1 -13   57.27    8.39
   6   1 -13   56.24    7.60
   6  -1 -13   54.19    7.46
   6  -1 -13   50.01   10.38
  -6  -1  13   49.31    9.70
   6  -1 -11 1040.82   47.04
   6  -1 -11 1073.16   42.23
  -6  -1  11  997.53   46.07
   6  -1 -11 1000.89   36.94
   6   1 -11 1089.29   39.48
   6  -1  -9  559.52   29.76
  -6  -1   9  592.72   31.61
   6  -1  -7  281.55   18.12
  -6  -1   7  265.21   17.67
   6   1  -7  320.97   20.87
   6  -1  -5  782.16   30.11
  -6  -1   5  736.08   29.35
   6   1  -5  691.50   33.94
   6  -1  -3  259.14   17.06
  -6  -1   3  238.67   13.23
   6   1  -3  246.63   16.47
   6  -1  -3  233.83   12.17
   6  -1  -3  219.89   17.84
   6  -1  -1   31.73    6.45
  -6   1   1   33.36    3.12
   6   1  -1   30.59    5.38
  -6   1   1   25.17    7.28
  -6  -1   1   26.95    3.67
   6  -1  -1   21.84    2.83
   6  -1   1 2453.60   79.90
  -6  -1  -1 2508.55   68.49
  -6   1  -1 2632.75   95.77
   6   1   1 2588.15   71.59
  -6   1  -3   11.95    6.74
  -6  -1  -3   11.71    6.10
  -6  -1  -5  584.17   43.45
  -6   1  -5  530.99   42.96
  -6   1  -7   74.35   17.69
  -6  -1  -7  108.22   21.48
   6   1   9   41.89    6.07
   6  -1   9   25.39    4.51
  -6  -1  -9   25.59    8.61
   6  -1   9   33.22    5.38
  -6   1  -9   35.79   15.55
  -6  -1  -9   27.42   15.26
   6   1   9   29.62    4.89
   6   1  11   16.63    4.14
  -6  -1 -11   16.04    5.08
   6  -1  11   14.93    3.83
   6  -1  13   44.62    5.37
  -6  -1 -13   52.13    7.71
   6   1  13   40.67    5.26
   6  -1  15    0.87    0.81
   6   1  15    0.64    0.90
  -6  -1 -15    1.81    1.74
   6   1  15    0.26    1.31
   6  -2 -18  176.43    9.22
   6  -2 -18  166.23    9.35
   6   2 -18  157.06   10.07
   6  -2 -18  152.06    8.92
   6   2 -18  151.23    9.12
   6   2 -18  163.81    9.84
   6  -2 -16   53.00    6.69
   6   2 -16   48.69    6.39
   6  -2 -16   53.26    6.62
   6   2 -16   45.75    6.39
   6  -2 -16   43.03    5.88
   6  -2 -14  345.46   20.22
   6   2 -14  324.88   19.99
   6   2 -14  330.50   19.60
   6   2 -14  311.58   18.83
   6  -2 -14  328.27   18.52
   6  -2 -12  446.90   30.03
   6  -2 -12  462.36   25.42
   6   2 -12  458.35   24.02
  -6  -2  12  486.10   30.68
   6  -2 -12  488.73   23.18
   6  -2 -10   35.36    6.27
  -6  -2  10   33.87    7.54
   6   2 -10   36.76    6.27
   6  -2 -10   23.70    6.61
   6   2 -10   44.30    7.28
   6  -2 -10   25.60    4.79
   6  -2  -8  435.03   24.95
  -6  -2   8  459.30   26.48
   6  -2  -6  976.97   38.20
  -6  -2   6  995.71   38.97
   6  -2  -4  646.12   26.31
   6   2  -4  625.30   28.93
   6  -2  -4  541.06   33.74
   6  -2  -4  597.30   30.24
  -6  -2   4  620.39   26.34
   6  -2  -2 1372.41   50.40
   6  -2  -2 1241.67   39.25
   6  -2  -2 1277.52   54.34
  -6  -2   2 1375.29   43.51
   6   2  -2 1315.43   45.71
  -6   2   2 1329.51   39.49
  -6   2   0  137.49   13.42
  -6  -2   0  142.84    9.98
   6  -2   0  166.25   15.58
  -6  -2  -2  338.40   16.63
  -6   2  -2  389.11   31.99
   6  -2   2  377.48   24.17
  -6   2  -4  380.87   33.97
  -6  -2  -4  402.53   32.78
   6  -2   4  357.10   24.77
  -6  -2  -6  238.34   28.71
  -6   2  -6  193.74   25.51
   6  -2   6  218.52   20.88
   6  -2   8  121.55   10.66
   6   2   8  108.43   10.12
   6  -2   8  131.06   10.70
   6   2   8  114.74    9.15
  -6   2  -8  132.06   22.71
  -6  -2  -8  137.47   27.57
  -6  -2  -8  126.22   16.24
   6  -2   8  140.35   18.66
   6   2  10  264.25   16.47
   6  -2  10  255.56   15.14
  -6  -2 -10  241.52   20.76
   6   2  10  267.50   14.37
   6  -2  12  709.19   27.53
  -6  -2 -12  664.36   33.33
  -6  -2 -14  491.46   22.96
   6  -2  14  489.45   18.73
   6   2  14  480.32   18.82
  -6  -2 -16   18.05    2.86
   6  -2  16   17.45    2.84
   6   3 -17   40.37    4.50
   6   3 -17   40.29    5.26
   6  -3 -17   37.78    4.52
   6   3 -17   34.53    4.23
   6  -3 -17   37.90    4.19
   6  -3 -15  823.02   30.83
   6   3 -15  829.29   31.74
   6  -3 -15  797.63   30.11
   6   3 -15  785.79   30.52
   6  -3 -15  859.72   31.38
   6  -3 -15  806.35   30.34
   6  -3 -13  167.42   13.20
   6   3 -13  160.17   12.93
   6   3 -13  151.78   12.00
   6   3 -13  164.94   13.15
   6  -3 -13  147.62   12.01
   6  -3 -13  159.70   12.29
   6  -3 -11 1978.80   63.83
   6  -3 -11 1813.75   71.48
   6   3 -11 1872.31   62.33
   6   3 -11 2014.95   63.37
   6  -3 -11 1848.04   60.17
   6   3 -11 1746.77   60.44
  -6  -3  11 1901.30   72.43
   6  -3  -9  338.79   19.01
   6  -3  -9  298.86   22.42
   6   3  -9  312.24   17.84
   6   3  -9  338.78   19.09
   6  -3  -9  328.94   18.50
   6  -3  -9  338.89   18.23
   6   3  -9  380.33   25.14
  -6  -3   9  353.20   24.86
   6  -3  -7 1176.40   47.18
  -6  -3   7 1234.59   48.47
  -6  -3   5   19.65    4.63
   6  -3  -5   17.60    5.40
   6  -3  -5   22.66    5.03
   6  -3  -3  204.34   17.50
  -6  -3   3  225.31   15.55
  -6   3   3  226.66   12.62
   6  -3  -3  228.10   14.50
   6  -3  -1  294.93   24.44
  -6  -3   1  327.40   18.29
  -6   3   1  319.66   16.73
   6  -3   1  839.50   43.37
  -6   3  -1  894.57   34.45
  -6  -3  -1  883.37   34.39
  -6   3  -3  732.58   43.36
  -6  -3  -3  691.66   29.91
   6  -3   3  817.81   41.67
   6   3   5  695.71   27.88
  -6   3  -5  741.22   51.45
   6  -3   5  764.50   42.33
   6   3   7  671.70   30.31
   6  -3   7  657.58   28.50
   6   3   7  723.19   27.79
   6  -3   7  740.42   28.86
   6  -3   7  648.56   29.44
  -6   3  -7  617.68   50.23
  -6  -3  -7  763.05   57.56
   6   3   9  182.32   11.84
   6   3   9  171.57   13.32
   6  -3   9  207.42   13.69
  -6  -3  -9  174.65   18.19
   6  -3   9  167.00   11.99
   6   3  11   38.84    5.94
   6  -3  11   39.91    5.57
  -6  -3 -11   37.01    7.93
   6   3  11   38.92    4.99
   6   3  13  103.43    8.46
  -6  -3 -13   81.75    9.02
   6  -3  13   89.25    6.95
   6   3  15   35.46    3.12
  -6  -3 -15   40.80    4.69
   6  -3  15   35.70    4.16
   6   4 -16   31.13    4.77
   6  -4 -16   29.48    3.87
   6  -4 -16   28.64    3.88
   6   4 -14   60.84    8.14
   6  -4 -14   71.64    7.61
   6   4 -14   66.82    7.21
   6   4 -12  408.07   24.93
   6  -4 -12  366.20   20.10
   6   4 -12  385.89   20.89
   6   4 -10   27.91    7.70
   6  -4 -10   27.59    5.31
   6  -4 -10   33.02    5.75
   6   4 -10   27.94    6.12
   6   4 -10   26.30    6.92
   6  -4  -8  126.81   14.69
   6   4  -8  132.44   13.08
   6  -4  -8  142.18   11.77
   6  -4  -8  130.06   11.44
  -6  -4   8  141.16   15.86
   6   4  -8  145.51   12.59
   6   4  -8  154.42   16.96
   6  -4  -6  658.11   34.73
   6   4  -6  547.18   27.03
  -6  -4   6  523.39   29.94
   6  -4  -6  536.19   24.44
   6   4  -6  494.20   24.09
   6  -4  -6  507.21   28.57
   6   4  -6  608.24   35.34
   6  -4  -4  546.28   27.37
  -6  -4   4  542.18   28.65
   6  -4  -4  470.87   30.08
  -6  -4   2 1067.96   42.83
   6  -4  -2  963.89   46.39
  -6   4   2 1004.42   38.24
  -6  -4   0   82.05    9.85
  -6   4   0   71.07    8.78
   6  -4   2  207.81   14.15
  -6  -4  -2  222.63   16.67
   6   4   2  231.40   13.29
  -6   4  -2  243.06   17.97
   6   4   4    5.48    3.09
   6  -4   4    1.12    2.45
  -6  -4  -4    1.65    2.53
   6  -4   4   -0.43    3.89
  -6  -4  -4    4.57    3.52
   6   4   4   -3.68    2.34
  -6   4  -4    2.65    2.92
   6   4   6   69.76    9.45
   6  -4   6   57.91    7.97
   6  -4   6   72.40    9.44
   6   4   6   67.74    7.59
   6  -4   6   83.90    8.27
  -6   4  -6   87.92   13.08
  -6  -4  -8  138.16   16.53
   6   4   8  134.68   12.37
   6  -4   8  139.03   11.56
   6  -4   8  153.40   12.05
   6   4   8  147.23   10.86
   6  -4   8  160.62   14.46
   6   4  10  193.54   13.59
   6  -4  10  176.40   11.97
   6   4  10  198.96   11.82
   6  -4  10  220.91   15.71
   6  -4  10  214.44   13.23
  -6  -4 -10  197.67   17.67
   6   4  12  426.40   18.68
   6  -4  12  403.03   16.85
  -6  -4 -12  380.61   21.36
   6  -4  12  403.37   19.46
   6   4  14  560.71   17.88
  -6  -4 -14  615.87   22.14
   6  -4  14  573.97   19.88
   6   5 -15  695.26   26.21
   6  -5 -15  673.58   22.40
   6  -5 -15  634.92   23.26
   6   5 -15  671.49   22.37
   6  -5 -13   28.24    4.82
   6   5 -13   24.71    4.38
   6   5 -13   22.77    5.31
   6   5 -11  546.40   30.79
   6  -5 -11  472.88   23.33
   6   5 -11  509.47   24.76
   6  -5 -11  479.61   21.90
   6   5 -11  514.50   28.16
   6   5  -9  273.70   21.13
   6  -5  -9  261.45   16.94
   6   5  -9  254.86   17.45
   6  -5  -9  283.99   16.93
   6   5  -9  297.22   24.15
   6   5  -7   38.77   10.17
   6  -5  -7   32.39    8.79
   6   5  -7   41.39    7.81
   6  -5  -7   45.49    7.13
   6   5  -7   36.90    6.56
   6  -5  -7   18.99    5.69
  -6  -5   7   45.71    8.97
   6  -5  -5  238.97   22.03
   6   5  -5  182.14   16.27
  -6  -5   5  206.28   18.97
   6  -5  -5  185.35   13.33
   6   5  -5  164.14   13.00
   6   5  -5  206.39   21.66
   6  -5  -3   69.12    7.41
   6  -5  -3   63.15    7.58
  -6  -5   3   92.02   12.26
   6   5  -3   74.24   10.44
   6  -5  -3   85.74    8.34
   6   5  -3   70.26    8.49
   6  -5  -3   77.45   13.14
   6   5  -1   18.26    8.13
   6  -5  -1   10.44    3.93
   6   5  -1   24.26    6.64
   6  -5  -1   16.37    7.39
  -6  -5   1   17.41    5.57
   6   5  -1   20.71    3.93
   6   5  -1   16.70    4.77
  -6   5   1   12.37    4.76
   6  -5   1 1021.94   39.47
  -6  -5  -1 1069.85   46.93
   6   5   1 1076.39   37.53
  -6   5  -1 1192.51   47.95
   6   5   1 1219.69   53.54
   6  -5   3   -0.21    3.60
  -6  -5  -3    3.07    4.01
  -6  -5  -3   -4.31    5.12
   6   5   3    4.16    2.43
  -6   5  -3    0.98    3.23
   6  -5   5  199.19   14.96
   6   5   5  195.67   15.57
   6   5   5  194.81   13.45
   6  -5   7    4.20    2.27
   6  -5   7    4.49    3.60
   6   5   7   -0.57    1.93
   6   5   7    5.68    2.64
   6   5   9   29.21    5.28
  -6  -5  -9   31.30    7.38
   6   5   9   30.71    4.44
   6  -5   9   26.34    5.49
   6  -5   9   19.70    3.90
   6  -5  11   39.08    4.31
   6   5  11   41.07    5.04
  -6  -5 -11   36.25    6.19
   6  -5  11   44.94    5.11
   6   5  11   34.88    3.80
  -6  -5 -13   14.93    3.10
  -6   5 -13   13.34    2.61
   6  -6 -14  200.56    8.56
   6  -6 -14  227.95   10.76
   6   6 -14  221.31    9.81
   6   6 -14  187.53   11.27
   6   6 -12   16.87    4.56
   6  -6 -12   17.31    3.72
   6   6 -12   19.18    3.82
   6   6 -10   91.12   12.41
   6  -6 -10   72.33    7.93
   6  -6 -10   74.03    7.47
   6   6 -10   72.31    8.20
   6   6 -10   84.41   11.26
   6   6  -8  126.52   14.26
   6  -6  -8  120.28   10.85
   6   6  -8  128.73   11.44
   6  -6  -8  140.36   11.41
   6   6  -8  138.06   16.40
   6   6  -6    2.84    5.02
   6  -6  -6   11.66    7.02
   6   6  -6   12.34    5.21
   6  -6  -6   17.07    4.33
   6   6  -6   13.07    4.17
   6   6  -4    5.73    6.33
   6   6  -4    2.34    3.52
   6  -6  -4    7.27    3.32
   6   6  -4    2.28    2.95
   6  -6  -2  886.52   46.75
   6  -6  -2  713.88   27.52
   6   6  -2  552.94   33.12
   6   6  -2  666.48   28.43
   6   6  -2  812.46   45.08
   6   6  -2  698.71   27.18
   6   6   0   23.69    7.70
   6  -6   0   27.17    5.17
   6   6   0   26.03    4.52
   6   6   2  583.10   25.06
   6  -6   2  563.83   26.33
   6   6   4   40.86    6.85
   6  -6   4   42.44    6.77
   6   6   4   32.52    5.54
   6  -6   6   48.92    6.85
   6   6   6   41.23    6.89
   6   6   6   44.07    5.79
   6  -6   8  181.60   11.64
   6   6   8  184.97   12.32
  -6  -6  -8  169.64   15.11
   6   6   8  190.22   10.79
   6   6  10   14.12    2.68
   6  -6  10   14.52    2.51
  -6  -6 -10   11.96    3.40
   6   6  10   14.41    2.25
  -6   6 -10    7.70    3.45
   6  -7 -11  323.24   14.03
   6   7 -11  313.42   13.24
   6  -7 -11  246.24   10.91
   6   7 -11  257.26   14.99
   6  -7  -9  103.98    8.13
   6   7  -9  100.11   11.72
   6  -7  -9  117.63    9.14
   6   7  -9  125.87    9.65
   6   7  -9  125.12   12.38
   6   7  -7  173.93   16.39
   6  -7  -7  204.63   13.21
   6   7  -7  218.06   13.33
   6  -7  -7  198.38   12.90
   6   7  -5   33.83    8.86
   6  -7  -5   33.21    8.68
  -6   7   5   31.83    4.11
   6  -7  -5   32.93    5.05
   6   7  -5   27.29    4.84
   6  -7  -5   35.29    5.60
   6  -7  -3  268.03   24.09
  -6   7   3  254.70   13.28
   6   7  -3  221.73   12.60
   6   7  -1   44.71    9.71
   6  -7  -1   46.81   10.72
   6  -7  -1   43.66    5.42
   6   7  -1   44.47    5.52
   6  -7  -1   45.73    6.41
   6  -7   1  602.83   24.72
   6  -7   1  693.80   40.78
   6  -7   1  607.85   24.33
   6   7   1  590.37   24.41
   6  -7   1  620.98   24.80
   6   7   1  644.62   32.89
   6  -7   3   25.42    7.25
   6  -7   3   19.55    3.98
   6   7   3   19.94    4.55
   6   7   3   15.47    3.53
   6  -7   5  152.53   14.13
   6  -7   5  145.96   10.58
   6   7   5  133.46   10.81
  -6  -7  -5  143.21   13.45
   6   7   5  121.40    8.80
   6   7   7   73.13    6.23
   6  -7   7   80.57    6.55
  -6  -7  -7   70.65    7.34
   6   7   7   71.14    5.60
   6  -7   9    0.46    1.28
   6  -7   9    1.86    1.39
   6   7   9    0.20    0.97
   6   8  -8   18.80    3.86
   6  -8  -8   20.95    3.19
   6   8  -6  220.05   15.31
   6  -8  -6  212.07   11.43
   6  -8  -4   87.97    7.47
  -6   8   4   76.36    5.17
   6   8  -4   91.31   10.53
   6   8  -2  236.03   11.32
  -6   8   2  264.37   11.67
   6  -8  -2  258.26   13.54
   6   8  -2  276.68   18.75
   6   8   0    7.24    3.44
   6  -8   0   -5.77    4.44
   6   8   0    3.50    2.32
   6   8   0   -0.15    1.11
  -6   8   0    1.91    1.26
   6  -8   0  -10.86    2.53
   6  -8   2   80.96   10.30
   6   8   2   75.67    6.62
   6   8   2   72.30    5.67
  -6   8  -2   96.94    7.10
   6  -8   4   29.43    3.53
   6   8   4   28.73    3.67
   6   8   4   20.86    2.73
  -6   8  -4   30.95    3.60
   6   8   6   34.19    2.77
   7   0 -19  405.50   15.54
   7   0 -19  401.43   15.42
   7   0 -17  178.43   12.39
   7   0 -17  196.04   12.25
   7   0 -17  161.76   11.79
   7   0 -15  236.95   16.78
   7   0 -15  259.62   17.18
   7   0 -15  272.89   16.61
   7   0 -13 1220.38   47.17
   7   0 -13 1222.40   44.10
   7   0 -11  241.99   17.43
   7   0 -11  246.70   15.29
   7   0 -11  255.88   22.12
   7   0  -9  711.96   36.62
   7   0  -7 2916.43   91.07
  -7   0   5 1004.68   36.83
   7   0  -5  995.34   46.84
   7   0  -5 1101.37   39.00
  -7   0   3 3405.12   92.22
   7   0  -3 3319.13  104.24
   7   0  -1  140.66   12.13
  -7   0   1  158.70   15.48
  -7   0   1  141.06    8.08
   7   0  -1  130.75   13.10
  -7   0  -1 3253.18  111.01
   7   0   1 3372.84  102.95
  -7   0  -3 2978.86  114.74
  -7   0  -5 1398.00   80.75
  -7   0  -7  158.22   28.57
  -7   0  -9   13.86    5.10
  -7   0  -9   15.63    7.74
   7   0  11   22.22    4.02
   7   0  11   28.32    4.94
  -7   0 -11   34.70    7.17
   7   0  13   71.27    6.32
  -7   0 -13   80.96    8.79
   7   0  15   22.92    3.44
   7   0  15   26.58    3.62
   7  -1 -18   15.59    3.04
   7   1 -18   11.04    2.57
   7  -1 -18   16.19    3.00
   7   1 -18    9.81    2.48
   7  -1 -18   15.41    2.92
   7  -1 -16   38.36    5.92
   7   1 -16   37.81    6.06
   7   1 -16   39.93    6.19
   7  -1 -16   40.85    6.03
   7   1 -16   35.12    5.49
   7  -1 -16   36.59    5.60
   7  -1 -14  159.28   13.67
   7   1 -14  134.62   12.68
   7  -1 -14  144.48   12.64
   7   1 -14  135.04   12.42
   7  -1 -14  153.64   12.14
   7   1 -14  150.63   12.37
   7   1 -12   11.53    3.59
  -7  -1  12   21.40    6.39
   7  -1 -12   17.04    4.94
   7   1 -12   16.60    5.14
   7  -1 -12   12.97    3.52
   7  -1 -12    4.56    5.10
   7   1 -12   11.86    4.55
   7  -1 -10  476.46   22.13
   7   1 -10  512.27   24.98
   7  -1 -10  490.37   29.67
   7  -1 -10  502.07   25.55
   7   1 -10  499.43   25.17
   7  -1 -10  534.29   25.11
  -7  -1  10  472.15   29.44
   7  -1 -10  489.46   23.71
   7   1 -10  555.29   25.41
   7  -1  -8 1031.32   43.08
  -7  -1   8 1013.87   42.78
  -7  -1   6   27.91    5.27
   7  -1  -6   34.74    5.87
   7  -1  -4  899.79   33.13
  -7  -1   4  969.05   34.75
   7  -1  -4  939.87   40.34
   7  -1  -4  915.91   45.16
   7   1  -4  916.84   41.28
  -7   1   2  701.62   23.70
   7  -1  -2  702.88   33.01
   7  -1  -2  674.85   35.50
   7   1  -2  666.07   32.10
  -7  -1   2  693.16   26.14
  -7   1   0  765.27   45.15
  -7  -1   0  750.77   26.05
   7   1   0  726.18   28.36
   7  -1   0  741.39   36.41
   7   1   0  764.32   34.78
  -7   1  -2  472.03   37.58
  -7  -1  -2  491.50   34.26
   7  -1   2  387.49   25.82
  -7   1  -4  433.37   39.57
  -7  -1  -4  437.50   36.81
  -7   1  -6  571.93   48.18
   7  -1   6  509.28   23.38
  -7  -1  -6  629.10   53.77
   7   1   6  548.33   21.96
   7   1   8  160.37   11.17
  -7   1  -8  178.47   28.92
  -7  -1  -8  206.52   35.60
   7  -1   8  158.66   11.81
  -7  -1  -8  153.82   17.01
   7   1  10  237.03   15.04
   7  -1  10  216.63   13.16
  -7  -1 -10  227.19   18.83
   7  -1  10  229.48   14.28
   7  -1  12  121.36    8.78
   7   1  12  112.89    8.48
  -7  -1 -12  131.09   12.39
   7   1  12  123.02    9.00
   7  -1  14   41.69    4.08
   7   1  14   51.71    4.56
  -7  -1 -14   45.36    5.75
   7   1  14   42.15    4.63
   7  -1  14   49.82    5.76
   7  -2 -17   -0.53    1.54
   7   2 -17   -2.82    1.68
   7   2 -17   -0.34    1.39
   7  -2 -17   -0.57    1.76
   7  -2 -15   59.01    7.38
   7   2 -15   50.20    7.06
   7   2 -15   59.83    7.66
   7  -2 -15   48.40    6.60
   7  -2 -15   59.63    7.20
   7  -2 -13  117.83   11.69
   7   2 -13  113.90   11.47
   7   2 -13  127.30   11.94
   7  -2 -13  128.88   11.80
   7   2 -13  129.94   11.86
   7  -2 -13  121.53   10.70
   7  -2 -13  129.61   11.44
   7  -2 -11  773.40   41.05
   7  -2 -11  858.33   36.18
   7   2 -11  769.54   34.72
  -7  -2  11  811.60   41.91
   7   2 -11  853.32   35.46
   7  -2 -11  808.38   34.05
   7   2 -11  853.09   35.77
   7  -2 -11  731.43   30.43
   7  -2 -11  790.65   32.91
   7   2 -11  925.55   38.79
   7  -2  -9 1048.19   46.50
   7  -2  -9 1120.66   41.43
   7   2  -9 1083.56   40.66
   7  -2  -9 1124.04   40.15
  -7  -2   9 1155.32   49.57
   7  -2  -9 1055.85   36.65
   7   2  -9 1160.63   41.66
   7   2  -9 1094.35   40.55
   7  -2  -9 1139.77   41.12
   7  -2  -9 1091.91   39.80
   7  -2  -7 2762.51   86.15
  -7  -2   7 2720.07   86.50
   7  -2  -5  300.75   17.69
  -7  -2   5  279.49   17.50
   7  -2  -3    9.64    4.49
  -7  -2   3   10.17    3.15
   7   2  -3    6.88    3.21
   7  -2  -3    8.44    2.82
   7  -2  -3    3.52    3.99
   7  -2  -1  801.54   38.07
  -7  -2   1  753.21   29.19
   7  -2  -1  729.21   40.01
   7   2  -1  744.01   33.94
  -7   2   1  731.76   26.71
   7  -2   1   20.01    6.04
  -7   2  -1   17.13    6.36
  -7  -2  -1   22.76    4.13
  -7   2  -3  603.26   44.41
   7  -2   3  588.59   35.61
   7  -2   5 1813.46   54.23
   7  -2   5 1756.15   58.23
  -7  -2  -5 1929.87   90.23
   7   2   5 1744.28   53.53
   7  -2   5 1902.78   74.60
  -7   2  -5 1793.03   86.67
   7  -2   7   45.77   12.61
   7  -2   7   30.19    5.89
   7   2   7   36.54    5.41
  -7   2  -7   37.17   14.21
  -7  -2  -7   38.97   16.58
   7   2   9  732.40   29.74
  -7  -2  -9  728.40   39.01
   7   2   9  736.04   28.05
   7  -2   9  711.72   29.84
   7   2  11  406.90   19.76
   7  -2  11  361.43   17.16
  -7  -2 -11  350.91   23.14
   7  -2  13   97.09    6.67
   7   2  13   91.10    6.72
   7   2  13  103.21    6.94
  -7  -2 -13   93.48    9.28
   7  -2  13  100.04    9.00
  -7  -2 -15  281.91   12.70
   7  -2  15  302.37   13.01
   7   3 -18  157.36    8.77
   7  -3 -18  155.25    7.54
   7   3 -16   -1.85    1.83
   7  -3 -16    1.20    1.39
   7  -3 -16    0.43    1.83
   7   3 -16    2.11    1.93
   7  -3 -14   12.09    3.63
   7   3 -14   13.70    3.89
   7   3 -14   15.64    3.97
   7  -3 -14   13.81    3.54
   7  -3 -14   19.17    4.17
   7  -3 -14   22.64    4.58
   7   3 -12   60.23    8.12
   7  -3 -12   53.33    7.93
   7   3 -12   47.30    7.54
   7  -3 -12   49.53    7.14
   7  -3 -10  755.00   32.40
   7  -3 -10  672.45   37.59
   7   3 -10  755.77   31.96
  -7  -3  10  782.84   41.42
   7  -3 -10  720.71   31.37
   7   3 -10  755.74   31.82
   7  -3 -10  752.58   31.21
   7   3 -10  822.75   38.05
   7  -3  -8  400.89   25.16
   7  -3  -8  348.53   16.82
   7   3  -8  374.06   19.57
   7  -3  -8  420.42   21.61
   7   3  -8  371.69   19.67
  -7  -3   8  386.50   25.54
   7  -3  -8  397.20   20.51
  -7  -3   6    1.77    1.84
   7  -3  -6   -1.09    2.93
   7  -3  -4    4.35    2.01
  -7  -3   4    3.69    2.26
  -7  -3   2 1035.16   40.57
   7  -3  -2  992.96   53.47
   7  -3  -2 1068.61   48.43
  -7   3   2 1079.42   36.98
   7  -3   0 1340.35   63.88
  -7  -3   0 1407.37   49.67
  -7   3   0 1405.22   48.45
   7   3   0 1543.78   55.21
   7  -3   2   10.54    5.17
  -7  -3  -2    2.34    1.62
   7  -3   4  168.52   12.48
   7  -3   4  174.42   14.55
   7  -3   4  153.43   13.00
  -7  -3  -4  212.40   26.54
   7   3   4  163.20   11.20
   7  -3   4  168.27   19.66
   7  -3   6  671.42   28.17
  -7   3  -6  583.51   48.86
  -7  -3  -6  707.39   55.40
   7  -3   6  627.28   29.82
   7   3   6  665.05   26.52
   7  -3   8  130.90   10.24
   7   3   8  121.26   10.61
   7  -3   8  130.57   11.52
   7   3   8  131.87    9.97
  -7  -3  -8  146.80   16.99
   7   3  10   11.00    3.30
   7  -3  10   11.66    3.27
  -7  -3 -10    8.15    4.51
   7   3  10   11.17    2.94
   7   3  12  198.09   11.66
  -7  -3 -12  155.92   13.18
   7  -3  12  170.40    9.54
   7  -3  12  168.20   12.18
  -7  -3 -14    1.79    2.20
   7  -3  14    1.30    1.42
   7   4 -17   16.90    3.18
   7  -4 -17   23.01    2.69
   7   4 -15   84.61    8.55
   7  -4 -15   72.86    6.95
   7  -4 -15   81.81    6.79
   7   4 -13  242.85   17.62
   7  -4 -13  224.09   13.20
   7  -4 -13  256.80   15.63
   7   4 -13  222.32   13.67
   7   4 -11  626.27   33.31
   7  -4 -11  525.16   25.78
   7   4 -11  537.08   25.63
   7  -4 -11  547.67   24.94
   7   4 -11  578.65   30.23
   7  -4  -9  582.71   34.08
   7   4  -9  664.03   33.19
   7  -4  -9  638.47   29.27
  -7  -4   9  682.84   38.04
   7   4  -9  658.31   29.59
   7  -4  -9  648.73   28.74
   7   4  -9  736.19   38.37
   7  -4  -7 2627.95   85.39
   7  -4  -7 2220.63   79.19
   7   4  -7 2264.77   75.83
   7  -4  -7 2440.84   73.93
  -7  -4   7 2405.52   82.88
   7   4  -7 2342.73   72.67
   7  -4  -7 2260.56   72.36
   7   4  -7 2614.92   89.12
   7   4  -5    0.88    4.75
   7  -4  -5   -3.22    4.99
   7  -4  -5   -1.00    2.59
   7  -4  -5    1.08    2.99
   7  -4  -5    1.55    2.26
   7   4  -5    0.34    2.55
  -7  -4   5   -2.46    2.82
   7  -4  -5    6.45    4.05
   7   4  -5    1.74    1.63
   7  -4  -3  332.21   25.98
   7  -4  -3  317.25   16.46
   7  -4  -3  307.59   16.94
   7   4  -3  344.12   20.78
  -7  -4   3  328.06   21.93
   7  -4  -3  296.10   23.95
   7  -4  -3  336.88   17.93
   7   4  -3  330.25   17.79
   7  -4  -3  349.24   19.25
   7   4  -3  370.04   28.05
   7  -4  -1  209.79   20.97
   7  -4  -1  201.76   13.16
   7  -4  -1  205.03   13.67
  -7  -4   1  201.26   16.50
   7   4  -1  174.06   15.13
   7   4  -1  199.03   12.29
   7   4  -1  189.13   12.75
  -7   4   1  216.96   15.44
   7   4  -1  235.09   20.70
   7  -4   1  289.06   16.89
  -7  -4  -1  296.73   20.20
   7  -4   1  292.88   18.16
   7  -4   1  283.89   28.01
   7   4   1  284.09   15.70
  -7   4  -1  320.42   20.73
   7   4   1  345.83   23.97
   7  -4   3  446.31   22.41
  -7  -4  -3  403.02   24.35
   7  -4   3  444.99   23.90
   7   4   3  443.66   20.94
  -7   4  -3  457.96   27.23
   7  -4   5 1254.66   45.36
   7  -4   5 1199.45   46.33
  -7   4  -5 1280.70   54.55
   7   4   5 1163.72   41.55
   7   4   7   13.36    3.86
   7  -4   7    8.22    3.24
   7  -4   7   19.87    5.33
   7   4   7   14.75    3.50
   7  -4   9  160.21   11.05
   7   4   9  163.53   11.94
  -7  -4  -9  174.78   17.18
   7   4   9  173.56   11.22
   7  -4   9  178.73   11.54
   7  -4   9  178.18   14.40
   7   4  11   86.26    7.40
  -7  -4 -11   84.71    9.94
   7   4  11   81.68    6.43
   7  -4  11   89.58    8.48
  -7  -4 -13   14.97    3.39
   7   4  13   15.83    2.16
   7  -4  13   16.79    3.18
   7   5 -14  110.28    9.72
   7  -5 -14  106.35    6.97
   7  -5 -14  105.75    8.28
   7   5 -14  107.14    7.37
   7   5 -14  109.09    7.45
   7  -5 -12    0.51    1.89
   7   5 -12    1.48    2.01
   7   5 -12   -0.01    2.40
   7   5 -10  372.55   25.17
   7  -5 -10  332.72   19.30
   7   5 -10  335.58   19.56
   7  -5 -10  336.05   18.59
   7   5 -10  389.84   25.62
   7  -5  -8  533.26   33.46
   7   5  -8  575.04   31.02
   7  -5  -8  602.09   27.90
   7   5  -8  565.87   26.81
   7  -5  -8  571.28   26.66
   7   5  -8  642.59   36.93
   7   5  -6   -0.45    6.37
   7  -5  -6    2.04    3.84
   7  -5  -6   -5.61    2.99
   7   5  -6    1.62    2.91
   7  -5  -6    0.73    2.34
   7   5  -6    0.43    2.59
   7  -5  -4  331.33   17.29
   7   5  -4  353.47   23.26
   7  -5  -4  365.00   28.80
  -7  -5   4  377.38   25.80
   7  -5  -4  357.63   19.35
   7   5  -4  337.92   19.07
   7   5  -4  400.35   30.74
   7  -5  -2  117.86   17.23
   7  -5  -2  141.10   10.87
  -7  -5   2  144.23   15.58
   7   5  -2  119.18   13.37
  -7   5   2  130.64   12.95
   7  -5  -2  134.56   11.02
   7   5  -2  141.75   10.43
   7   5  -2  142.19   11.57
   7   5  -2  145.40   18.03
   7  -5   0  187.87   13.49
  -7  -5   0  199.50   18.03
   7   5   0  186.43   12.63
  -7   5   0  202.84   17.32
   7  -5   0  203.52   22.25
   7  -5   0  200.75   13.85
   7   5   0  208.43   20.51
   7  -5   2  162.33   12.82
  -7  -5  -2  165.11   16.04
  -7   5  -2  179.85   17.01
   7   5   2  153.86   11.64
   7  -5   4   78.66    9.14
   7  -5   4   93.35   10.16
   7   5   4   77.55    8.20
   7  -5   6  282.91   17.05
   7   5   6  269.21   17.44
   7  -5   6  295.25   18.97
   7   5   6  278.63   15.75
   7  -5   8  121.23    9.55
   7   5   8  117.12    9.77
  -7  -5  -8  140.87   15.28
   7  -5   8  137.50   12.10
   7   5   8  135.78    9.53
   7  -5  10  112.18    7.42
   7   5  10  111.85    7.84
   7  -5  10   98.52    8.27
   7   5  10  106.67    7.11
  -7  -5 -10  105.28   10.57
  -7  -5 -12   51.99    5.50
  -7   5 -12   47.22    4.11
   7   6 -13  278.22   15.45
   7  -6 -13  291.36   13.92
   7   6 -13  302.03   12.69
   7   6 -11  129.58   12.73
   7  -6 -11  100.54    8.88
   7   6 -11  116.64    9.06
   7  -6 -11   98.57    7.77
   7   6 -11  111.68   10.44
   7   6  -9  364.00   24.54
   7  -6  -9  332.20   18.42
   7   6  -9  334.81   18.45
   7  -6  -9  307.17   17.15
   7   6  -9  351.84   24.20
   7  -6  -7  859.09   44.33
   7   6  -7  761.77   38.45
   7  -6  -7  837.82   33.64
   7   6  -7  810.76   32.79
   7  -6  -7  826.57   33.20
   7   6  -5   71.56   12.55
   7  -6  -5   76.35   12.76
   7   6  -5   56.74    9.50
   7  -6  -5   62.29    7.50
  -7   6   5   70.59    6.29
   7   6  -5   63.49    7.53
   7  -6  -5   66.28    8.40
   7   6  -3  419.93   20.91
   7  -6  -3  456.50   23.36
   7   6  -3  496.19   34.10
   7  -6  -1  135.00   10.58
   7  -6  -1  141.19   11.11
   7   6  -1  135.99   10.58
   7  -6  -1  149.42   11.93
   7   6  -1  164.54   18.12
   7  -6   1  434.07   21.47
   7   6   1  434.27   20.93
   7  -6   1  452.45   21.28
   7  -6   3  759.52   31.06
   7   6   3  809.95   32.60
   7   6   3  723.48   29.23
   7  -6   5  471.62   22.37
   7   6   5  416.95   21.60
   7   6   5  454.33   20.18
   7  -6   7   32.02    6.49
   7   6   7   27.89    4.39
   7  -6   7   23.93    4.19
  -7  -6  -7   25.78    6.37
   7   6   7   27.21    3.95
   7  -6   9   30.84    3.56
   7   6   9   30.29    3.78
  -7  -6  -9   33.17    5.22
   7   6   9   30.05    3.33
   7  -7 -12    9.56    1.86
   7   7 -10   67.25    7.92
   7  -7 -10   93.29    7.31
   7   7 -10   93.70    6.80
   7  -7 -10   79.73    6.11
   7   7 -10  105.55    8.67
   7   7  -8  117.25   12.60
   7  -7  -8  134.33   10.19
   7   7  -8  145.24    9.96
   7  -7  -8  134.96    9.64
   7   7  -8  145.52   13.73
   7   7  -6    9.55    4.60
   7  -7  -6   12.88    3.40
   7   7  -6   15.82    3.43
   7  -7  -6   16.43    3.99
   7  -7  -4   92.92   13.91
  -7   7   4  101.49    7.16
   7  -7  -4   98.70    9.31
   7   7  -4  112.06   14.12
   7   7  -2   63.83   10.54
   7  -7  -2   76.90   13.10
   7   7  -2   60.34    6.21
   7  -7  -2   70.21    7.69
   7  -7   0  236.74   22.45
   7  -7   0  212.41   12.07
   7  -7   0  209.84   11.83
   7   7   0  199.39   12.00
   7  -7   0  214.07   12.88
   7   7   0  214.14   17.38
   7  -7   2  161.94   10.71
   7  -7   2  162.23   10.72
   7   7   2  151.25    9.95
   7  -7   4  225.20   18.05
   7  -7   4  200.07   11.96
   7   7   4  184.56   11.24
   7  -7   4  200.25   12.10
   7   7   4  178.07   10.38
   7  -7   6  273.98   12.82
  -7  -7  -6  259.91   15.79
   7   7   6  250.59   11.53
   7  -7   6  292.79   14.18
   7  -7   8    8.52    1.81
   7  -7   8   10.27    2.07
   7   7   8    7.28    1.54
   7  -8  -7  435.01   16.72
   7   8  -7  488.91   20.34
   7   8  -5   20.26    4.45
   7   8  -5   20.43    4.18
   7  -8  -5   17.61    3.10
   7   8  -3   20.91    4.56
  -7   8   3   19.95    2.48
   7  -8  -3   20.35    3.51
   7   8  -1   76.07    5.15
  -7   8   1   94.72    6.05
   7  -8  -1   87.15    6.33
   7   8  -1   77.19    7.95
   7  -8   1   20.63    5.38
   7   8   1   14.59    2.28
  -7   8  -1   18.07    2.83
   7   8   3   96.98    7.77
   7   8   3   97.87    5.67
   8   0 -18  217.96   11.48
   8   0 -18  209.59   11.24
   8   0 -16  256.14   16.02
   8   0 -16  251.61   15.70
   8   0 -16  278.68   15.55
   8   0 -14    1.29    2.78
   8   0 -14    3.67    2.87
   8   0 -14    4.30    2.61
   8   0 -12   24.75    5.85
  -8   0  12   12.07    4.68
   8   0 -12   32.11    6.25
   8   0 -12   14.83    5.68
   8   0 -12   27.30    5.33
  -8   0  10   10.77    4.85
   8   0 -10   18.23    4.61
   8   0 -10   18.68    5.13
   8   0 -10   18.71    5.25
   8   0 -10   17.75    6.68
   8   0 -10    6.16    4.68
  -8   0   8   82.65   10.34
   8   0  -8  112.14   13.08
  -8   0   6  524.07   25.75
   8   0  -6  609.66   28.83
  -8   0   4  920.49   33.69
   8   0  -4  865.82   44.75
   8   0  -2 1107.34   45.43
   8   0  -2 1131.09   50.75
   8   0   0 1751.41   60.57
  -8   0   0 1701.27   70.66
   8   0   0 1679.94   65.10
  -8   0  -2   54.63   13.60
   8   0   2   68.23   10.83
  -8   0  -4   74.99   17.80
   8   0   6  151.75    9.88
  -8   0  -6  150.68   28.65
  -8   0  -8  271.94   38.46
   8   0  10  181.21   12.35
   8   0  12   71.65    6.54
   8   0  12   57.34    6.83
   8   0  14    0.49    1.69
   8   0  14    1.85    1.66
   8   1 -19   98.52    6.02
   8  -1 -17   22.30    4.07
   8   1 -17   21.18    3.85
   8   1 -17   22.81    4.12
   8  -1 -17   22.88    3.90
   8  -1 -17   22.91    3.99
   8  -1 -15    8.01    2.76
   8   1 -15    7.72    3.23
   8   1 -15    9.05    3.76
   8  -1 -15    6.84    2.99
   8   1 -15    3.89    2.48
   8  -1 -15    8.36    3.04
   8   1 -15    9.60    3.77
   8   1 -13   54.86    8.04
   8   1 -13   49.33    7.58
   8  -1 -13   58.57    8.30
   8  -1 -13   50.67    6.97
   8   1 -13   54.22    7.29
   8  -1 -13   45.39    7.35
   8  -1 -11  606.99   35.62
   8  -1 -11  588.27   29.21
   8   1 -11  601.41   29.28
  -8  -1  11  593.87   34.76
   8   1 -11  593.74   28.90
   8  -1 -11  596.58   28.58
   8   1 -11  609.34   28.01
   8  -1 -11  600.29   26.15
   8  -1 -11  595.77   28.14
   8   1 -11  565.13   26.45
   8  -1  -9 1701.23   63.98
   8  -1  -9 1654.94   55.27
   8   1  -9 1645.32   54.82
   8  -1  -9 1578.93   50.82
  -8  -1   9 1585.40   61.88
   8   1  -9 1660.42   54.80
   8  -1  -9 1666.44   54.40
   8   1  -9 1673.02   53.23
   8  -1  -9 1615.36   55.54
   8   1  -9 1726.82   58.00
   8  -1  -9 1577.10   53.11
   8   1  -9 1487.37   53.76
   8  -1  -7  243.06   18.29
  -8  -1   7  245.78   17.66
   8  -1  -5  729.59   30.16
  -8  -1   5  707.06   30.16
   8  -1  -5  615.93   39.41
   8   1  -5  684.52   38.12
   8  -1  -3  954.15   48.35
   8  -1  -3  987.23   43.55
   8   1  -3  985.39   45.22
  -8  -1   3  979.24   35.50
  -8  -1   1  476.41   20.33
   8  -1  -1  493.74   28.72
   8  -1  -1  472.80   31.15
   8   1  -1  474.08   28.52
   8  -1   1    2.03    2.66
   8   1   1    1.05    3.33
  -8   1  -1   16.60    8.72
  -8  -1  -1   15.18    6.49
  -8   1  -3 1785.85   87.60
  -8  -1  -3 1698.75   81.68
   8  -1   3 1725.54   70.01
   8  -1   5   64.20   12.44
   8  -1   5   63.22    6.52
   8  -1   5   64.86    7.89
   8   1   5   59.78    6.35
  -8   1  -5   68.82   16.41
  -8  -1  -5   52.56   15.36
  -8  -1  -7 1216.32   52.64
   8  -1   7 1096.02   41.01
  -8   1  -7 1232.07   76.93
  -8  -1  -7 1357.84   88.99
   8   1   7 1136.79   39.25
   8  -1   7 1339.58   65.15
  -8  -1  -9    0.74    5.64
   8  -1   9    7.96    3.20
  -8  -1 -11  603.98   28.83
   8  -1  11  596.92   24.49
   8   1  11  610.49   24.27
   8   1  11  578.96   25.24
  -8  -1 -13  151.81   10.51
   8  -1  13  150.67    9.67
   8  -1  13  153.61   10.60
   8   2 -18  141.88    8.77
   8  -2 -18  150.24    7.87
   8  -2 -18  156.87    9.14
   8   2 -16  345.39   17.56
   8   2 -16  358.11   17.76
   8  -2 -16  332.52   16.67
   8  -2 -16  381.05   17.32
   8  -2 -14   11.22    3.78
   8   2 -14    9.61    3.64
   8   2 -14    8.96    3.48
   8  -2 -14   12.48    3.97
   8  -2 -14   13.38    3.22
   8  -2 -14    8.96    3.45
   8  -2 -12  185.41   15.16
   8   2 -12  156.52   13.66
   8   2 -12  171.34   14.42
   8  -2 -12  161.02   13.42
   8  -2 -12  161.82   12.10
   8   2 -12  172.76   15.19
   8  -2 -12  173.38   13.78
   8   2 -12  147.81   12.29
   8  -2 -10  333.05   24.82
   8  -2 -10  343.59   20.32
  -8  -2  10  355.28   26.04
   8   2 -10  328.80   19.66
   8   2 -10  322.22   19.55
   8  -2 -10  321.84   18.89
   8  -2 -10  331.90   17.42
   8   2 -10  355.65   23.25
   8  -2 -10  317.30   19.48
   8   2 -10  335.22   21.47
   8  -2 -10  343.98   19.40
   8   2  -8   82.79   10.67
   8  -2  -8   85.02   11.10
  -8  -2   8   93.05   11.49
   8  -2  -8   88.92    9.27
   8   2  -8   88.23    8.86
   8   2  -8   86.12    8.89
   8  -2  -8   76.20    8.19
   8  -2  -8   80.42   12.00
   8   2  -8   93.61   10.32
   8  -2  -8   87.95    9.67
   8  -2  -8   96.80    9.58
   8  -2  -8   77.56    7.39
   8  -2  -6 1891.71   61.97
  -8  -2   6 1713.48   61.05
   8  -2  -4  630.91   35.16
   8  -2  -4  537.62   38.46
   8   2  -4  632.05   34.80
  -8  -2   4  622.65   28.34
   8  -2  -2  521.58   31.48
  -8  -2   2  531.36   24.57
   8  -2  -2  490.90   35.19
   8   2  -2  532.40   30.39
  -8  -2   0 1297.34   44.33
   8  -2   0 1289.44   60.50
   8   2   0 1340.72   54.18
  -8  -2  -2  509.65   39.78
   8  -2   2  343.73   28.35
   8  -2   4   29.91    8.28
   8  -2   4   39.90    5.81
   8  -2   4   37.85    5.25
   8  -2   4   30.32    6.20
   8   2   4   32.49    4.51
  -8   2  -4   36.69   12.45
  -8  -2  -4   53.89   15.11
   8  -2   4   22.08    4.96
   8  -2   4   34.66    6.75
   8  -2   6   23.46    9.49
   8  -2   6   21.42    5.36
   8  -2   6   17.58    5.74
   8  -2   6   15.96    4.70
  -8   2  -6    4.96   12.55
  -8  -2  -6    4.33   11.61
   8   2   6   18.80    3.91
   8  -2   8    1.32    2.23
  -8  -2  -8    7.46    6.17
   8   2   8   10.41    2.92
  -8  -2 -10  150.30   14.90
   8  -2  10  151.87   11.34
   8  -2  10  146.34   12.02
   8  -2  10  149.65   13.08
  -8  -2 -12   42.15    6.50
   8   2  12   46.36    4.98
   8  -2  12   36.27    5.49
  -8  -2 -14    7.23    2.28
   8  -2  14    4.92    1.76
   8   3 -17    4.98    1.90
   8  -3 -17    6.71    2.11
   8   3 -15   54.72    6.22
   8   3 -15   48.10    5.59
   8   3 -15   58.20    7.46
   8  -3 -15   55.89    5.60
   8  -3 -15   60.94    6.23
   8  -3 -15   47.99    6.37
   8   3 -13    5.69    2.58
   8   3 -13    0.84    2.55
   8  -3 -13   11.70    3.37
   8   3 -13    5.11    3.02
   8  -3 -13    9.63    3.00
   8  -3 -13   13.37    3.94
   8   3 -11    0.67    2.67
   8  -3 -11    3.60    3.23
   8  -3 -11    1.39    2.69
   8  -3  -9 2025.25   76.18
   8  -3  -9 2033.36   63.26
   8   3  -9 2132.59   68.08
   8   3  -9 2422.35   77.90
   8  -3  -9 2282.11   71.26
   8   3  -9 2205.84   67.37
  -8  -3   9 2236.45   80.18
   8  -3  -9 2222.52   69.37
   8   3  -9 2373.26   78.61
   8  -3  -7  459.46   26.77
   8  -3  -7  378.00   28.67
   8   3  -7  431.98   22.95
   8   3  -7  515.83   27.82
   8  -3  -7  401.75   19.28
   8   3  -7  436.92   25.80
   8  -3  -7  476.72   23.77
   8   3  -7  431.78   21.10
  -8  -3   7  423.46   26.36
   8  -3  -7  450.26   22.74
   8   3  -7  520.62   30.45
   8  -3  -5 1541.24   63.71
   8   3  -5 1652.34   54.15
   8  -3  -5 1551.36   50.18
   8  -3  -5 1426.89   53.34
   8  -3  -5 1681.22   53.81
  -8  -3   5 1549.80   57.53
   8   3  -5 1551.02   50.46
   8  -3  -5 1625.50   53.40
   8  -3  -3   78.05   12.26
  -8  -3   3   86.46   10.01
   8  -3  -1    6.73    4.78
  -8  -3   1    3.38    1.56
   8  -3  -1    3.03    3.15
   8  -3   1   40.58   10.74
   8  -3   1   46.64    6.16
   8   3   1   64.11   10.38
   8  -3   1   50.14    5.79
   8  -3   1   55.72    7.71
   8  -3   1   44.42    7.01
   8   3   1   47.16    5.71
  -8  -3  -1   36.23    6.25
  -8   3  -1   34.75    6.06
   8  -3   3   62.00   12.91
   8  -3   3   57.65    6.99
   8  -3   3   72.79    9.85
   8  -3   3   75.61    9.49
   8   3   3   68.93    7.03
  -8  -3  -3   90.05   18.69
   8  -3   3   72.61    9.70
   8  -3   5   91.96    9.11
   8  -3   5   82.68   10.67
   8  -3   5   81.16   10.12
   8  -3   5   81.61   10.17
   8   3   5   86.96    8.11
  -8  -3  -5  101.69   21.31
   8  -3   7  768.45   30.03
   8  -3   7  786.45   33.83
   8   3   7  800.20   30.31
   8  -3   7  883.02   37.66
  -8  -3  -9   50.40    9.72
   8  -3   9   65.19    8.85
   8   3   9   52.36    6.07
  -8  -3 -11  786.12   34.13
   8  -3  11  842.58   32.42
  -8  -3 -13    6.72    2.21
   8   3  13    8.03    1.95
   8  -3  13    8.94    2.53
   8   4 -16  256.82   13.18
   8  -4 -16  249.47   10.22
   8   4 -14    2.52    2.19
   8   4 -14    4.31    2.81
   8  -4 -14    0.62    1.64
   8  -4 -14    9.03    3.26
   8   4 -12   21.76    6.10
   8  -4 -12   23.62    4.34
   8  -4 -12   20.06    4.77
   8   4 -12   23.51    4.87
   8  -4 -12   26.38    5.08
   8   4 -10  274.09   20.25
   8  -4 -10  237.93   16.73
   8   4 -10  259.68   16.38
   8  -4 -10  240.49   16.00
   8   4 -10  261.21   20.58
   8   4  -8    8.04    6.35
   8  -4  -8   14.96    3.16
   8   4  -8   15.78    5.13
   8  -4  -8   21.29    5.01
   8   4  -8   21.55    5.26
   8  -4  -8   14.90    4.71
   8  -4  -6  955.82   35.15
   8   4  -6 1009.28   41.39
  -8  -4   6 1055.87   46.52
   8  -4  -6 1053.11   40.05
   8   4  -6 1020.92   38.01
   8  -4  -6 1014.26   39.61
   8  -4  -4  173.84   18.94
   8  -4  -4  160.98   11.93
   8   4  -4  181.87   15.11
   8  -4  -4  162.12   19.21
   8  -4  -4  160.06   13.88
  -8  -4   4  175.91   16.47
   8  -4  -4  163.61   12.97
   8   4  -4  182.51   12.87
   8  -4  -4  171.35   13.62
   8   4  -4  185.31   19.96
   8  -4  -2  310.94   17.08
   8  -4  -2  317.76   25.32
   8  -4  -2  318.58   18.16
   8  -4  -2  295.08   26.43
  -8  -4   2  337.95   22.71
   8   4  -2  281.70   20.11
   8  -4  -2  296.76   19.09
   8  -4  -2  318.78   18.47
   8  -4  -2  339.96   19.14
   8   4  -2  338.18   26.34
   8  -4   0  716.29   29.65
   8  -4   0  793.44   45.79
  -8  -4   0  737.47   35.53
   8  -4   0  706.04   32.34
   8  -4   0  606.57   45.35
   8   4   0  684.26   28.05
  -8   4   0  771.52   34.39
   8  -4   0  810.63   41.58
   8  -4   0  718.78   29.83
   8   4   0  809.20   39.94
   8  -4   2   62.49    7.55
  -8  -4  -2   46.76    8.74
   8  -4   2   52.46    8.20
   8   4   2   52.10    6.37
  -8   4  -2   54.13    9.35
   8  -4   4   27.69    5.40
   8  -4   4   32.10    6.26
   8   4   4   24.95    4.37
   8  -4   6   60.85    7.36
   8  -4   6   59.47    8.80
   8   4   6   60.21    6.78
   8  -4   8   11.05    3.25
  -8  -4  -8   19.73    6.77
   8  -4   8   12.81    4.43
   8   4   8   12.73    3.30
  -8  -4 -10  271.86   18.56
   8  -4  10  300.14   16.82
   8   4  10  298.10   13.79
   8  -4  12   11.06    1.98
  -8  -4 -12    9.62    2.89
   8  -4  12    7.45    2.30
   8   5 -15    0.46    1.69
   8  -5 -15    0.30    1.65
   8   5 -13   22.91    4.13
   8   5 -13   25.35    5.08
   8  -5 -13   25.69    4.45
   8   5 -13   28.50    3.79
   8  -5 -11  382.49   20.43
   8   5 -11  391.24   19.03
   8  -5 -11  367.61   18.67
   8   5 -11  411.43   23.18
   8   5  -9  701.93   34.73
   8  -5  -9  680.68   30.55
   8   5  -9  674.72   29.18
   8  -5  -9  663.43   29.19
   8   5  -9  759.44   38.05
   8   5  -7   74.29   12.58
   8  -5  -7   71.70   11.87
   8   5  -7   72.34   10.05
   8  -5  -7   81.50    9.20
   8   5  -7   88.40    9.17
   8  -5  -7   72.09    8.54
   8  -5  -5  434.35   19.79
   8   5  -5  418.00   25.62
   8  -5  -5  395.91   21.73
   8   5  -5  401.33   20.98
   8  -5  -5  443.29   23.26
   8   5  -5  471.61   32.70
   8  -5  -3  443.08   21.51
   8   5  -3  400.84   25.93
   8  -5  -3  434.98   22.52
   8   5  -3  459.25   22.27
   8  -5  -3  492.11   24.52
   8   5  -3  537.97   34.59
   8  -5  -1  361.19   19.83
   8  -5  -1  384.83   19.41
   8  -5  -1  356.86   21.17
   8   5  -1  353.32   18.37
   8  -5  -1  361.34   19.97
   8   5  -1  399.20   28.22
   8   5   1    3.97    4.69
   8  -5   1    3.53    2.19
   8  -5   1   -2.10    3.10
   8   5   1   -0.42    2.06
   8  -5   1   -1.02    2.84
   8  -5   3 1071.82   39.85
   8  -5   3 1100.60   42.56
   8   5   3 1064.13   37.89
   8  -5   5   32.72    5.70
   8  -5   5   32.47    6.54
   8   5   5   33.23    5.07
   8  -5   7  634.15   25.50
  -8  -5  -7  667.27   35.71
   8  -5   7  675.00   30.16
   8   5   7  670.25   25.15
   8  -5   9    8.82    2.19
  -8  -5  -9    8.45    3.77
   8  -5   9    7.76    2.41
   8   5   9   10.73    2.39
   8  -5  11  282.37   11.40
  -8  -5 -11  271.53   13.69
   8   6 -12    3.29    2.47
   8  -6 -12   -0.01    1.25
   8   6 -12    2.88    1.45
   8   6 -10   27.02    5.93
   8   6 -10   21.32    6.13
   8  -6 -10   18.29    4.11
   8   6 -10   20.61    3.94
   8  -6 -10   20.73    3.83
   8   6  -8    1.11    3.25
   8   6  -8    0.53    3.09
   8  -6  -8    0.30    2.12
   8   6  -8    0.95    2.18
   8  -6  -8    0.80    2.50
   8  -6  -6  385.81   27.67
   8  -6  -6  349.02   19.09
   8   6  -6  346.53   18.24
   8  -6  -6  364.61   19.78
   8   6  -6  403.74   27.72
   8  -6  -4  446.21   30.70
   8  -6  -4  364.69   19.19
   8  -6  -4  404.64   21.48
   8   6  -4  466.74   31.16
   8   6  -2  374.11   18.13
   8  -6  -2  372.87   18.56
   8  -6  -2  394.96   20.91
   8   6  -2  427.92   29.13
   8  -6   0  411.64   19.78
   8  -6   0  415.84   20.64
   8   6   0  399.52   19.15
   8  -6   0  414.22   20.31
   8   6   0  450.01   27.54
   8  -6   2    7.60    3.05
   8  -6   2    8.47    3.14
   8   6   2    6.68    2.85
   8  -6   4   48.12    6.39
   8   6   4   39.70    5.01
   8  -6   6    2.69    1.82
  -8  -6  -6   -0.19    3.88
   8   6   6    2.51    1.77
   8  -6   8   76.26    5.53
   8  -6   8   76.47    6.38
  -8  -6  -8   73.59    7.82
   8   6   8   74.29    5.35
   8   7 -11   16.06    2.54
   8  -7 -11   17.66    2.71
   8  -7  -9  468.46   19.29
   8  -7  -9  432.13   17.72
   8   7  -9  484.11   21.64
   8  -7  -7   98.54    8.11
   8   7  -7   94.15    8.81
   8  -7  -7   86.61    7.67
   8   7  -7   99.53   10.87
   8  -7  -5  164.36   16.69
   8  -7  -5  150.27   11.01
   8   7  -5  170.13   15.95
   8  -7  -3  227.86   20.74
  -8   7   3  207.48   10.60
   8  -7  -3  201.03   13.09
   8   7  -3  231.46   18.47
   8   7  -1   14.08    4.49
   8  -7  -1   17.12    6.93
   8   7  -1    8.61    2.28
   8  -7  -1   11.40    3.33
   8  -7   1    7.41    4.66
   8  -7   1    3.47    1.82
   8   7   1    5.60    1.92
   8  -7   3  216.34   17.90
   8  -7   3  202.39   11.11
   8  -7   3  192.03   11.02
   8   7   3  167.33    9.42
   8  -7   5   -0.01    3.80
   8  -7   5    0.02    1.10
   8  -7   5    0.07    1.31
  -8  -7  -5    2.14    2.71
   8   7   5   -0.93    2.82
   8   7   5   -0.14    0.83
   8  -7   7  203.42    8.86
   8   7   7  207.32    8.14
   8  -8  -6  308.79   12.84
   8   8  -6  338.61   15.36
   8   8  -4   57.21    6.18
   8  -8  -4   67.80    5.78
   8   8  -4   59.32    6.96
   8   8  -2  118.99    9.35
   8  -8  -2   98.02    6.35
   8   8  -2  102.00    8.10
   8   8   0  192.30   11.86
  -8   8   0  171.91    7.96
   8   8   2   18.05    3.07
  -8   8  -2   22.41    2.71
   9   0 -17  149.20   10.02
   9   0 -17  157.82   10.52
   9   0 -15   64.83    7.97
   9   0 -15   67.15    8.14
   9   0 -15   55.46    6.87
   9   0 -15   78.46    9.26
   9   0 -13    9.14    4.07
   9   0 -13   10.14    3.58
   9   0 -13   12.94    3.52
   9   0 -11   22.47    4.73
   9   0 -11   24.75    5.58
  -9   0  11   29.66    7.14
   9   0 -11   24.45    5.70
   9   0 -11   25.65    5.59
   9   0 -11   18.26    4.98
   9   0  -9  331.35   19.61
   9   0  -9  333.99   19.55
  -9   0   9  303.80   22.77
   9   0  -9  316.67   21.46
   9   0  -9  353.28   20.70
   9   0  -9  318.08   18.83
   9   0  -9  315.82   18.78
   9   0  -7    6.26    3.09
   9   0  -7   10.10    3.17
   9   0  -7    7.99    2.56
  -9   0   7    7.58    3.21
   9   0  -7   13.78    4.98
   9   0  -7    7.05    2.99
  -9   0   5   56.95    7.40
   9   0  -5   45.11   10.62
   9   0  -3   81.79   13.07
  -9   0   1  872.87   48.43
   9   0  -1  914.79   40.35
   9   0  -1  836.67   45.35
   9   0   1    8.20    3.71
  -9   0  -1    2.00    6.77
  -9   0  -3  295.52   35.59
   9   0   3  274.57   17.52
   9   0   3  294.83   25.65
   9   0   5   51.17   12.14
   9   0   5   50.17    6.02
  -9   0  -5   27.24   15.53
   9   0   5   62.85    8.41
   9   0   7  203.71   11.70
   9   0   7  184.55   13.03
   9   0   7  185.99   15.15
   9   0   9  860.30   32.96
   9   0   9  894.48   36.49
   9   0  11  192.46   11.69
   9   0  11  191.08   12.83
   9   0  13  134.81    8.77
   9   0  13  119.47    7.69
   9   1 -18  279.59   12.79
   9  -1 -18  262.29   12.36
   9   1 -16    3.26    2.29
   9   1 -16    2.68    1.75
   9  -1 -16    5.76    2.32
   9  -1 -16    3.33    2.63
   9   1 -16    3.92    2.57
   9  -1 -14  491.07   24.67
   9   1 -14  494.06   24.59
   9   1 -14  462.83   24.08
   9  -1 -14  451.67   23.41
   9   1 -14  471.08   22.78
   9  -1 -14  483.29   22.19
   9   1 -14  461.84   24.88
   9   1 -12    5.68    2.78
   9  -1 -12   -1.22    2.50
   9   1 -12   -0.68    2.84
   9   1 -12    2.30    3.17
   9  -1 -12    5.11    2.93
   9   1 -12    0.69    3.52
   9  -1 -12    1.32    2.87
   9   1 -12   -1.62    3.05
   9  -1 -12    0.02    3.19
   9  -1 -10  377.10   21.73
   9   1 -10  346.86   20.73
  -9  -1  10  368.44   26.44
   9   1 -10  354.97   20.88
   9  -1 -10  376.79   21.19
   9   1 -10  358.95   20.02
   9   1 -10  392.87   24.29
  -9   1  10  304.32   23.81
   9  -1 -10  352.93   21.60
   9   1 -10  401.74   22.28
   9  -1 -10  367.99   20.27
   9   1 -10  356.72   20.52
   9  -1 -10  376.44   27.57
   9  -1  -8   17.04    4.24
   9   1  -8   12.67    4.41
   9   1  -8   16.06    4.57
  -9  -1   8   19.46    5.79
   9  -1  -8   18.57    4.01
   9  -1  -8   17.14    4.16
  -9   1   8   15.20    4.96
   9   1  -8   16.43    4.49
   9  -1  -8   11.71    4.49
   9   1  -8   24.89    7.11
   9   1  -8   16.03    3.60
   9   1  -8   22.31    6.11
   9   1  -8   10.83    5.92
   9  -1  -8   16.98    5.19
   9  -1  -8    7.97    4.55
   9  -1  -8   19.13    4.76
   9  -1  -8   36.16    6.46
   9   1  -8   25.41    6.19
  -9  -1   6  130.79   12.14
   9  -1  -6  133.87   10.17
  -9   1   6  118.52   11.22
   9  -1  -6  122.84   11.93
   9  -1  -6  154.64   13.42
   9  -1  -4  211.10   23.36
   9   1  -4  217.42   21.67
  -9  -1   4  227.63   15.12
   9  -1  -2 3357.97  118.01
   9   1  -2 3366.20  112.71
   9  -1  -2 3353.02  108.79
   9  -1   0   26.21    7.70
   9   1   0   21.68    6.45
  -9  -1   0   30.78    9.77
   9  -1   0   27.68    7.20
   9  -1   2 3000.97   83.02
   9  -1   2 2699.62   89.29
   9   1   2 2721.39   89.92
   9  -1   2 3046.67   87.46
  -9   1  -2 3294.64  127.00
   9  -1   2 3100.69   90.01
   9  -1   2 3059.31   90.68
  -9  -1  -2 3017.49  119.58
   9   1   2 2996.58   82.93
   9  -1   2 3089.35  108.52
   9   1   2 3115.48  105.69
   9  -1   4  350.35   17.58
   9  -1   4  369.44   22.39
   9  -1   4  373.98   20.77
  -9   1  -4  383.33   39.93
  -9  -1  -4  404.22   43.71
   9  -1   4  382.71   21.91
   9   1   4  368.59   17.65
   9  -1   4  382.85   31.54
   9   1   4  369.54   30.16
   9  -1   6   32.82   10.08
   9  -1   6   29.57    4.66
   9  -1   6   26.87    5.08
  -9  -1  -6   31.57    8.72
   9   1   6   31.50    5.97
   9  -1   6   26.63    5.80
  -9   1  -6   44.98   16.87
  -9  -1  -6   43.64   16.90
  -9  -1  -8   43.99    8.79
   9  -1   8   38.15    6.08
   9   1   8   46.78    7.05
   9  -1   8   42.81    7.27
  -9  -1 -10   47.29    7.56
   9  -1  10   39.08    5.66
   9   1  10   46.12    5.90
   9  -1  10   50.15    7.13
   9   1  10   47.41    6.50
   9  -1  10   40.33    6.61
   9  -1  12   42.01    5.28
  -9  -1 -12   45.62    5.39
   9   1  12   33.17    4.01
   9  -1  12   41.87    5.39
   9   2 -17    9.13    2.40
   9  -2 -17    9.46    2.53
   9  -2 -17    8.44    2.35
   9   2 -15   38.65    5.62
   9  -2 -15   41.02    5.38
   9   2 -15   29.99    5.04
   9  -2 -15   34.53    5.10
   9   2 -13    5.04    2.43
   9   2 -13   10.66    3.84
   9   2 -13   11.50    4.16
   9  -2 -13   11.32    4.15
   9  -2 -13    8.80    3.48
   9   2 -13   12.72    4.86
   9  -2 -13   14.61    4.83
   9   2 -11   35.14    6.06
   9   2 -11   40.98    6.71
   9   2 -11   51.53    7.91
   9  -2 -11   40.10    6.54
   9  -2 -11   35.67    5.77
   9   2 -11   41.16    8.27
   9  -2 -11   33.84    6.60
   9  -2 -11   52.74    7.50
   9   2  -9   12.97    5.49
  -9  -2   9    4.05    4.66
   9   2  -9    8.63    3.84
   9  -2  -9    8.26    3.10
   9   2  -9    3.81    3.02
   9  -2  -9    6.50    2.76
   9  -2  -9    6.48    5.54
   9   2  -9   10.76    5.19
   9  -2  -9   12.50    4.27
   9  -2  -9    8.27    4.36
   9  -2  -7  167.84   18.08
   9  -2  -7  165.37   11.86
   9  -2  -7  178.68   12.78
   9   2  -7  196.57   17.39
   9   2  -7  179.27   15.64
   9  -2  -7  193.55   15.01
   9  -2  -7  176.08   13.89
   9   2  -7  208.73   17.85
  -9  -2   7  177.51   15.70
   9  -2  -7  191.60   14.34
   9  -2  -5  186.41   18.24
   9  -2  -5  191.45   12.76
   9   2  -5  240.57   19.02
   9   2  -5  178.31   15.42
   9  -2  -5  185.65   19.30
   9  -2  -5  163.42   14.04
   9  -2  -5  193.96   14.45
  -9  -2   5  185.98   15.11
   9  -2  -5  189.35   14.03
   9   2  -5  193.16   17.51
   9  -2  -5  214.60   15.14
   9  -2  -3  417.86   35.44
  -9  -2   3  453.20   23.63
   9   2  -3  476.61   31.56
   9  -2  -3  433.54   30.26
   9   2  -1 1183.50   47.82
   9   2  -1  905.28   42.67
   9  -2  -1  989.68   39.61
   9  -2  -1 1059.49   50.76
   9  -2  -1  964.61   55.26
   9   2  -1 1100.95   50.72
   9  -2   1   47.20   11.16
   9   2   1   58.70   10.80
   9  -2   1   50.82    5.92
   9  -2   1   50.76    5.80
   9  -2   1   65.22   11.59
   9  -2   1   65.91    8.86
   9  -2   1   55.94    6.96
   9   2   1   36.79    6.88
   9  -2   1   51.37    7.26
   9  -2   1   52.36    7.57
   9  -2   1   49.79    9.63
   9   2   1   45.97    5.35
  -9  -2  -1   50.33   12.96
   9   2   1   51.68    8.75
   9  -2   3  297.51   16.16
   9  -2   3  295.18   15.85
   9  -2   3  291.38   19.96
   9  -2   3  282.79   18.78
   9   2   3  276.58   20.49
   9  -2   3  318.50   25.51
   9  -2   3  293.75   19.04
  -9  -2  -3  319.46   34.96
   9   2   3  283.30   14.98
   9  -2   3  296.78   28.70
   9   2   3  297.26   25.89
   9  -2   5  132.13   19.82
   9  -2   5  115.43   11.45
   9  -2   5  129.21   13.25
   9  -2   5  135.55   12.86
   9   2   5  118.08    9.31
  -9  -2  -5   94.70   23.05
   9  -2   7   -0.90    2.20
  -9  -2  -7   -1.49    4.42
   9  -2   7    4.45    4.13
   9  -2   7   -0.15    2.73
   9   2   7   -0.30    1.76
  -9  -2  -9  447.64   26.71
   9  -2   9  456.62   22.07
   9  -2   9  477.37   24.92
   9  -2   9  475.89   23.92
  -9  -2 -11  334.11   18.65
   9   2  11  355.42   15.87
   9  -2  11  342.85   18.15
   9   2  13   82.73    6.50
   9  -2  13   73.04    6.07
   9   3 -16   14.76    3.39
   9  -3 -16   12.36    2.56
   9   3 -14  148.43   12.42
   9  -3 -14  162.57   10.21
   9  -3 -14  146.46   11.42
   9   3 -12   63.52    8.91
   9   3 -12   64.51    8.19
   9  -3 -12   65.17    7.05
   9  -3 -12   57.43    8.08
   9  -3 -12   79.57    8.33
   9   3 -12   58.96    7.82
   9   3 -10  782.28   36.01
   9   3 -10  822.56   39.87
   9  -3 -10  795.32   34.93
   9  -3 -10  789.72   33.42
   9   3 -10  807.72   37.48
  -9  -3   8   15.44    4.86
   9   3  -8   21.08    6.74
   9  -3  -8   14.54    3.59
   9   3  -8   13.50    4.59
   9   3  -8   23.46    6.82
   9   3  -8   25.05    8.06
   9  -3  -8   13.76    4.36
   9   3  -8   14.66    3.92
   9  -3  -8   17.13    4.33
   9  -3  -6  692.02   40.57
   9   3  -6  703.39   31.14
   9   3  -6  813.78   38.04
   9   3  -6  683.20   34.91
   9  -3  -6  590.27   30.40
   9   3  -6  760.92   32.12
   9  -3  -6  784.15   32.87
  -9  -3   6  726.17   35.51
   9  -3  -6  673.55   28.06
   9   3  -6  692.86   28.14
   9  -3  -6  725.67   31.83
   9   3  -6  789.78   39.83
   9  -3  -4 1667.55   66.63
   9   3  -4 1564.52   54.30
   9   3  -4 1885.10   64.50
   9   3  -4 1439.02   58.50
   9  -3  -4 1487.87   67.08
   9  -3  -4 1430.42   54.57
  -9  -3   4 1564.62   57.87
   9  -3  -4 1586.04   54.45
   9   3  -4 1499.93   49.67
   9  -3  -4 1588.79   51.71
   9  -3  -4 1628.00   55.16
   9   3  -4 1741.29   66.37
   9  -3  -2 1696.83   53.39
   9  -3  -2 1731.92   73.03
   9   3  -2 1710.35   59.13
   9  -3  -2 1948.43   72.35
   9   3  -2 1522.05   62.82
  -9  -3   2 1827.08   62.21
   9  -3  -2 1792.81   57.31
   9  -3  -2 1653.22   59.20
   9  -3  -2 1603.73   80.78
   9  -3  -2 1822.54   60.04
   9  -3  -2 1752.25   57.36
   9   3  -2 1891.32   68.01
   9   3   0   72.41   10.76
   9  -3   0   71.31    7.68
   9  -3   0   60.17    6.70
   9  -3   0   63.03   12.27
   9  -3   0   74.17    8.53
   9   3   0   50.79    8.10
   9  -3   0   64.35    8.35
   9  -3   0   67.30    9.01
   9  -3   0   71.34   14.25
   9   3   0   65.36    6.83
   9  -3   0   65.98    7.59
   9  -3   0   77.38   16.66
   9  -3   2 1230.47   42.44
   9  -3   2 1204.95   41.13
   9  -3   2 1080.11   46.48
   9  -3   2 1217.24   47.31
   9   3   2 1380.32   52.48
   9  -3   2 1203.27   58.15
   9  -3   2 1194.92   46.40
  -9  -3  -2 1582.86   81.32
   9   3   2 1174.36   40.04
   9  -3   2 1177.75   65.88
  -9   3  -2 1163.56   46.86
   9   3   2 1397.70   60.49
   9  -3   4  936.12   34.78
   9  -3   4  843.76   39.17
   9  -3   4  844.58   38.75
   9   3   4 1050.56   42.48
   9  -3   4  860.52   37.81
  -9  -3  -4  938.70   65.22
   9   3   4  840.23   31.76
   9  -3   4  830.39   55.17
   9   3   4  964.47   50.84
   9  -3   6  223.42   13.41
   9  -3   6  228.14   18.13
   9  -3   6  213.57   16.07
   9  -3   6  219.98   16.93
   9   3   6  214.01   12.99
  -9  -3  -8    5.39    4.80
   9  -3   8    4.15    2.84
   9  -3   8    6.54    3.93
   9   3   8    4.97    2.31
   9  -3  10  503.71   19.86
  -9  -3 -10  512.76   25.82
   9  -3  10  530.93   23.99
  -9  -3 -12  139.27    9.39
   9   3  12  150.74    7.74
   9  -3  12  163.86    9.62
   9   4 -15   52.76    6.00
   9  -4 -15   50.29    5.33
   9   4 -13    0.61    1.93
   9   4 -13    2.12    2.67
   9  -4 -13   -0.30    2.37
   9   4 -11  173.19   15.65
   9  -4 -11  154.41   13.09
   9   4 -11  161.01   11.15
   9   4 -11  175.45   14.61
   9  -4 -11  149.27   11.75
   9   4  -9    2.42    3.59
   9  -4  -9    3.94    2.30
   9   4  -9    2.05    2.23
   9  -4  -9   -0.03    2.49
   9   4  -9    1.05    2.85
   9  -4  -9   -1.45    3.17
   9   4  -7   23.84    7.69
   9   4  -7   28.88    6.10
   9  -4  -7   31.29    4.91
   9   4  -7   37.34    8.53
   9   4  -7   29.79    6.90
   9  -4  -7   34.83    6.46
   9   4  -7   32.08    5.78
   9  -4  -7   26.91    5.17
   9   4  -5  105.29   11.57
   9  -4  -5  104.12   14.77
   9  -4  -5  103.92    9.21
   9  -4  -5   83.27   10.03
  -9  -4   5  119.57   13.44
   9  -4  -5  100.41   10.70
   9   4  -5  111.59   10.00
   9  -4  -5  116.72   11.45
   9   4  -5  106.63   14.40
   9  -4  -3  390.92   29.45
   9   4  -3  358.43   22.98
   9  -4  -3  366.45   22.52
   9  -4  -3  412.37   22.70
   9  -4  -3  395.40   31.60
  -9  -4   3  418.24   26.34
   9  -4  -3  401.19   22.14
   9   4  -3  425.74   29.37
   9  -4  -3  412.04   20.82
   9  -4  -1  452.45   21.93
   9  -4  -1  512.29   32.90
   9  -4  -1  485.40   35.63
  -9  -4   1  459.15   27.67
   9  -4  -1  447.12   25.30
   9  -4  -1  462.15   23.56
   9   4  -1  480.44   21.09
   9  -4  -1  453.21   23.23
   9   4  -1  524.03   31.38
   9   4   1   -1.16    4.09
   9  -4   1    0.30    2.58
   9  -4   1    0.48    4.49
   9  -4   1    4.44    3.32
   9   4   1    1.86    2.26
   9  -4   3   26.30    4.90
   9  -4   3   26.23    5.73
   9   4   3   29.36    4.72
   9  -4   5   30.36    5.10
   9   4   5   37.67    7.62
   9  -4   5   25.77    5.99
   9   4   5   25.21    4.29
   9  -4   7   35.61    4.79
  -9  -4  -7   43.01    9.38
   9  -4   7   46.89    7.52
   9   4   7   40.71    5.20
  -9  -4  -9  338.27   20.74
   9  -4   9  337.28   18.08
   9   4   9  341.89   15.09
   9  -4  11  286.60   12.91
   9   4  11  290.04   12.20
  -9  -4 -11  274.73   13.94
   9  -5 -14  248.16   11.37
   9   5 -14  290.75   14.72
   9  -5 -14  275.54   13.16
   9   5 -14  257.32   10.66
   9   5 -12    1.19    2.08
   9   5 -12   -1.65    3.50
   9  -5 -12    1.38    1.96
   9   5 -12    4.25    1.81
   9  -5 -12   -0.47    1.85
   9   5 -12    3.14    1.86
   9   5 -10  176.94   15.43
   9  -5 -10  172.02   13.30
   9   5 -10  170.19   11.55
   9  -5 -10  170.25   12.19
   9   5 -10  186.45   15.53
   9   5  -8    5.36    4.84
   9   5  -8   15.20    5.31
   9   5  -8   19.11    5.56
   9  -5  -8   14.52    4.64
   9   5  -8   14.79    4.05
   9  -5  -8    9.85    3.79
   9   5  -6   55.97   10.50
   9  -5  -6   52.40   10.48
   9  -5  -6   50.45    5.82
   9   5  -6   49.50    8.36
   9   5  -6   67.09   10.67
   9  -5  -6   60.58    7.87
   9   5  -6   53.42    6.87
   9  -5  -6   57.18    7.90
   9   5  -4   31.56    8.25
   9  -5  -4   23.00    4.65
   9   5  -4   11.94    4.87
   9  -5  -4   22.91    5.15
   9  -5  -4   21.70    5.46
   9  -5  -2 1254.36   57.34
   9  -5  -2 1317.81   46.16
   9  -5  -2 1365.61   49.96
   9  -5  -2 1390.55   48.64
   9   5   0   39.42    8.15
   9  -5   0   28.65    5.19
   9  -5   0   31.85    5.91
   9  -5   0   32.11    6.40
   9   5   0   30.68    4.83
   9  -5   0   32.50    5.81
   9  -5   2 1370.09   45.98
   9  -5   2 1378.81   47.97
   9  -5   2 1349.26   49.47
   9   5   2 1308.15   43.44
   9  -5   4  120.24   10.14
   9   5   4  135.17   13.12
   9  -5   4  113.24   11.28
   9   5   4  112.31    8.83
   9  -5   6    2.50    2.02
  -9  -5  -6    0.41    3.94
   9  -5   6    5.24    3.15
   9   5   6    4.51    1.88
   9  -5   8   60.20    6.07
  -9  -5  -8   59.32    8.29
   9  -5   8   56.53    6.33
   9   5   8   71.67    5.67
   9  -5  10   -1.07    1.21
  -9  -5 -10    0.07    2.20
   9   6 -13   20.23    3.43
   9  -6 -13   34.29    3.78
   9   6 -11    1.63    1.76
   9   6 -11    5.75    2.88
   9  -6 -11    2.00    1.52
   9  -6 -11    1.08    1.89
   9   6 -11   -2.28    2.57
   9   6  -9   49.40    7.89
   9  -6  -9   43.85    6.06
   9   6  -9   47.32    5.61
   9  -6  -9   39.96    5.30
   9   6  -9   48.71    7.82
   9   6  -7   13.72    5.01
   9  -6  -7   18.92    6.11
   9   6  -7   15.00    5.09
   9   6  -7   15.40    4.32
   9  -6  -7   15.03    4.32
   9  -6  -7   13.67    3.71
   9   6  -5   -2.65    4.38
   9  -6  -5    0.45    4.01
   9   6  -5   -8.00    3.94
   9   6  -5    2.21    3.01
   9  -6  -5    1.53    2.53
   9  -6  -5    1.56    2.37
   9   6  -3   -2.31    3.97
   9  -6  -3    1.04    4.53
   9  -6  -3   -4.48    2.27
   9  -6  -3   -0.31    2.43
   9   6  -1  470.43   19.52
   9  -6  -1  459.52   20.93
   9  -6  -1  445.93   21.36
   9   6  -1  501.24   28.07
   9   6   1   68.57    8.88
   9  -6   1   53.96    6.59
   9   6   1   56.92    5.89
   9  -6   3  243.77   13.61
   9  -6   3  216.55   13.65
   9   6   3  252.03   17.12
   9   6   3  217.67   11.78
   9  -6   5   -0.91    1.40
   9  -6   5    0.39    1.63
  -9  -6  -5    4.60    2.91
   9   6   5    0.81    2.72
   9   6   5    0.61    1.27
   9  -6   7   14.33    2.64
  -9  -6  -7   15.24    3.93
   9   6   7   13.76    2.18
   9   7 -10  100.05    6.35
   9   7  -8    0.15    2.08
   9  -7  -8    1.76    2.46
   9  -7  -8    4.93    2.04
   9   7  -6  129.14   10.48
   9  -7  -6  125.07    9.11
   9   7  -6  154.64   12.60
   9  -7  -4  205.30   17.41
   9   7  -4  211.13   14.83
   9  -7  -4  184.36   11.73
   9   7  -4  213.31   15.85
   9  -7  -2  987.70   43.65
   9   7  -2  981.69   38.12
  -9   7   2  841.84   26.86
   9  -7  -2  793.89   29.23
   9   7  -2  854.54   34.73
   9   7   0    7.08    2.71
   9  -7   0   13.66    6.13
   9  -7   0   12.81    2.56
   9   7   0   11.28    3.89
   9   7   0    9.98    2.07
   9  -7   2  669.00   23.49
   9   7   2  656.41   21.87
   9  -7   4   87.94    9.16
  -9  -7  -4   89.20    8.36
   9   7   4   73.67    6.33
   9   7   4   77.62    4.89
   9  -7   4   83.62    6.25
   9   8  -1  169.55    9.90
  10   0 -16  186.02   11.82
  10   0 -16  182.04   12.54
  10   0 -14    4.82    2.66
  10   0 -14    4.61    2.85
  10   0 -14    6.83    3.92
  10   0 -12 1619.45   56.99
  10   0 -12 1578.75   53.12
  10   0 -12 1752.69   61.77
  10   0 -10  578.55   27.63
  10   0 -10  605.67   31.50
  10   0 -10  529.75   29.57
  10   0 -10  556.16   27.32
  10   0 -10  553.35   26.62
  10   0 -10  530.77   25.55
  10   0  -8   13.17    4.00
  10   0  -8   29.90    8.07
 -10   0   8   27.36    6.87
  10   0  -8   19.92    5.03
  10   0  -8   17.55    5.98
  10   0  -8   23.88    5.90
  10   0  -8   20.14    6.52
  10   0  -8   17.26    4.93
  10   0  -8   35.86    6.89
  10   0  -6  216.35   13.66
  10   0  -6  232.07   19.75
  10   0  -6  245.92   21.18
  10   0  -6  214.71   16.48
  10   0  -6  209.04   19.39
  10   0  -6  211.59   17.60
  10   0  -6  219.54   17.17
  10   0  -6  216.63   15.95
  10   0  -6  218.35   15.77
  10   0  -4    1.17    2.95
  10   0  -4   -3.47    2.14
  10   0  -4   -0.90    3.03
  10   0  -4   -3.51    5.39
  10   0  -4    8.87    4.94
  10   0  -4    1.64    4.47
  10   0  -4    4.93    2.17
  10   0  -4    2.59    3.19
  10   0  -4   -1.05    2.81
  10   0  -4   -8.43    4.09
  10   0  -4    3.89    4.64
  10   0  -2  373.31   22.10
  10   0  -2  407.20   22.78
  10   0  -2  376.56   18.43
  10   0  -2  473.65   30.91
  10   0  -2  387.84   23.91
  10   0  -2  430.72   23.17
  10   0  -2  353.33   23.86
  10   0  -2  402.41   32.62
  10   0  -2  385.35   22.78
  10   0  -2  381.85   20.61
  10   0  -2  388.90   20.29
  10   0   0 3258.22   99.55
  10   0   0 3157.32   91.79
  10   0   0 3565.77  109.64
  10   0   0 3195.28  101.68
  10   0   0 3437.71   98.31
  10   0   0 3245.09   98.11
  10   0   0 3463.45  119.61
  10   0   0 3322.15   97.82
  10   0   0 3141.06   93.53
  10   0   0 3241.83   93.24
  10   0   2 2550.45   81.88
  10   0   2 2596.69   77.60
  10   0   2 2870.99   91.40
 -10   0  -2 2687.21  120.79
  10   0   2 2651.94   81.15
  10   0   2 2729.34  101.84
  10   0   4 1927.32   58.97
  10   0   4 2019.87   68.53
  10   0   4 2025.42   63.60
 -10   0  -4 2057.43  108.70
  10   0   4 1962.44   65.86
  10   0   4 2068.04   86.60
  10   0   6  839.59   29.97
  10   0   6  805.54   32.80
  10   0   6  857.12   36.27
  10   0   8   33.38    5.33
  10   0   8   33.97    5.97
  10   0  10   99.16    9.38
  10   0  10   89.51    7.86
  10   0  10   93.87    8.59
  10   0  12    9.63    2.58
  10   0  12   13.04    2.78
  10   0  12    9.81    2.59
  10   1 -17   34.85    4.40
  10  -1 -17   37.81    4.91
  10   1 -15   23.51    4.59
  10  -1 -15   23.32    4.58
  10  -1 -15   25.96    4.41
  10   1 -15   13.58    3.92
  10  -1 -15   18.34    4.63
  10   1 -13    9.21    3.94
  10  -1 -13    5.46    2.60
  10  -1 -13    4.71    3.04
  10   1 -13    5.20    3.50
  10  -1 -13   13.86    5.26
  10   1 -11   11.13    3.68
  10   1 -11    9.26    3.80
  10  -1 -11    8.72    3.58
  10   1 -11    8.44    3.70
  10  -1 -11   13.44    4.57
  10  -1 -11   16.03    4.72
  10   1 -11    4.98    2.84
 -10  -1   9   59.20    9.83
  10   1  -9   61.27    8.16
  10  -1  -9   54.55    7.50
  10   1  -9   87.64   12.02
  10   1  -9   75.41   10.46
  10  -1  -9   70.40    9.98
  10   1  -9   73.72   11.18
  10   1  -9   74.26    9.60
  10  -1  -9   66.89    8.33
  10  -1  -9   70.61    8.18
  10   1  -9   75.49    9.11
  10  -1  -7  330.65   17.82
  10  -1  -7  314.50   24.83
  10   1  -7  386.55   26.42
  10   1  -7  324.56   21.69
  10  -1  -7  342.86   21.43
  10   1  -7  341.24   24.99
  10  -1  -7  334.42   21.89
  10  -1  -7  383.73   22.94
  10   1  -7  344.21   22.39
  10  -1  -7  311.91   19.57
  10  -1  -7  339.09   20.20
 -10  -1   7  289.64   20.55
  10   1  -7  334.12   20.72
  10  -1  -5    7.09    2.71
  10   1  -5   12.23    4.30
  10  -1  -5    3.60    4.14
  10   1  -5   10.74    3.20
  10  -1  -5    7.06    3.03
  10  -1  -5    7.12    3.35
  10   1  -5   10.46    3.96
  10  -1  -5   18.75    7.00
  10   1  -5    6.78    5.66
  10   1  -5    3.69    4.68
  10   1  -5    4.02    3.70
  10  -1  -5   10.45    4.12
  10  -1  -5   20.37    6.85
  10   1  -5   10.02    5.25
  10  -1  -5    6.00    3.79
  10   1  -5   12.87    5.26
  10  -1  -5   10.11    4.25
  10  -1  -5    8.80    4.06
  10  -1  -5   10.66    4.53
  10  -1  -5    5.84    5.76
  10   1  -5   16.98    8.14
  10   1  -5    6.54    4.59
  10  -1  -3  159.10   11.53
  10   1  -3  133.43   12.35
  10  -1  -3  158.46   13.34
  10   1  -3  184.69   14.88
  10  -1  -3  191.99   20.82
  10   1  -3  177.32   17.69
  10   1  -3  151.25   14.70
  10  -1  -3  155.99   13.95
  10  -1  -3  176.27   18.43
  10  -1  -3  158.37   13.86
  10   1  -3  126.78   14.42
  10  -1  -3  150.41   14.00
  10  -1  -3  139.83   20.07
  10   1  -3  143.35   18.68
  10  -1  -3  161.65   14.70
  10   1  -3  160.11   14.83
  10  -1  -3  142.06   12.25
  10  -1  -3  157.21   12.37
  10   1  -3  144.11   11.95
  10  -1  -1   13.44    3.97
  10   1  -1    7.76    3.20
  10  -1  -1   19.98    8.85
  10   1  -1   15.99    6.96
  10  -1  -1    9.36    3.60
  10   1  -1   13.73    4.33
  10  -1  -1   13.95    3.88
  10  -1  -1    9.45    3.10
  10   1  -1    8.44    4.04
  10  -1  -1   11.71    3.52
  10  -1  -1   11.40    7.00
  10   1  -1   11.72    6.53
  10   1  -1    6.26    3.34
  10  -1  -1   24.13    6.27
  10  -1  -1   40.66    9.41
  10  -1  -1   15.10    4.67
 -10  -1   1   16.57    7.41
  10  -1  -1   11.44    4.44
  10  -1  -1    9.04    3.30
  10  -1  -1   12.09    4.32
  10   1  -1   14.94    5.26
  10   1   1    0.26    3.27
  10  -1   1   12.06    9.08
  10   1   1   -0.69    4.90
  10  -1   1    5.06    2.64
  10  -1   1    2.45    3.87
  10   1   1    3.75    3.24
  10  -1   1    0.52    2.43
  10  -1   1    1.53    2.46
  10   1   1    2.11    3.28
  10  -1   1    7.39    4.18
  10  -1   1   -4.29    6.85
  10   1   1   -0.16    5.09
  10  -1   1  -16.40    6.93
  10  -1   1    5.61    3.73
  10   1   1    4.03    2.21
 -10  -1  -1   -1.56    7.41
  10  -1   1  -15.03    5.69
  10   1   1    1.51    4.34
  10  -1   3  439.04   20.44
  10  -1   3  485.07   22.40
  10  -1   3  442.47   23.80
  10   1   3  509.88   29.61
  10  -1   3  429.72   25.23
 -10  -1  -3  437.94   47.03
  10  -1   3  450.90   24.74
  10  -1   3  430.79   35.74
  10   1   3  491.68   36.40
  10  -1   5  103.47    8.86
  10   1   5  110.56    8.44
  10  -1   5  119.16   12.87
  10  -1   5  108.86   10.76
  10  -1   5  111.27   11.66
  10  -1   7    5.87    3.66
  10  -1   7    5.71    3.42
  10   1   7    3.93    2.57
  10  -1   7    3.32    2.79
  10  -1   9   13.99    3.71
  10  -1   9   11.45    3.70
  10   1   9    9.82    2.81
  10  -1   9   10.75    3.77
  10   1  11   50.12    6.04
  10  -1  11   43.85    5.30
  10  -1  11   49.45    5.06
  10   1  11   49.78    5.07
  10  -1  11   46.40    5.70
  10   2 -16    4.19    1.78
  10  -2 -16    5.67    2.16
  10  -2 -16    2.49    1.95
  10   2 -14   20.13    4.63
  10  -2 -14   18.35    3.89
  10   2 -14   18.50    4.20
  10  -2 -14   18.13    3.58
  10   2 -14   17.08    5.02
  10  -2 -14   16.94    4.65
  10   2 -12  281.46   18.22
  10  -2 -12  282.97   17.42
  10   2 -12  263.08   19.39
  10  -2 -12  273.21   18.48
  10  -2 -12  296.79   16.92
  10   2 -12  250.14   15.89
  10  -2 -10 1414.82   50.32
  10   2 -10 1562.99   58.82
  10  -2 -10 1529.42   55.75
  10   2 -10 1517.27   54.70
  10  -2 -10 1484.38   51.85
  10   2 -10 1434.99   52.06
  10   2  -8    9.89    4.38
 -10  -2   8    8.07    4.30
  10  -2  -8    9.46    5.13
  10  -2  -8   -0.42    2.06
  10   2  -8    5.70    3.08
  10   2  -8    5.26    4.24
  10   2  -8    8.31    4.24
  10  -2  -8    2.66    2.67
  10  -2  -8    8.92    3.76
  10   2  -8    7.89    4.29
  10   2  -6   50.47    8.76
  10   2  -6   47.91    7.84
  10  -2  -6   54.67    6.97
  10  -2  -6   52.90   10.09
  10   2  -6   56.16    8.23
  10  -2  -6   51.27    7.29
  10   2  -6   65.47   10.89
  10   2  -6   62.95    9.76
  10  -2  -6   55.84    8.00
  10  -2  -6   43.10    7.33
  10  -2  -6   52.86    8.42
  10  -2  -6   52.18    8.15
 -10  -2   6   54.75    8.49
  10  -2  -4  339.80   26.37
  10  -2  -4  352.43   18.70
  10  -2  -4  331.87   19.74
  10   2  -4  361.41   21.45
  10   2  -4  379.53   25.96
  10   2  -4  323.27   22.86
  10  -2  -4  338.24   20.56
  10  -2  -4  336.22   27.88
  10  -2  -4  314.45   20.64
  10  -2  -4  293.05   31.56
  10  -2  -4  322.19   20.78
 -10  -2   4  345.82   21.28
  10  -2  -4  347.28   20.47
  10   2  -4  353.59   24.78
  10   2  -4  295.77   19.09
  10  -2  -2  343.03   17.12
  10  -2  -2  349.08   20.70
  10   2  -2  371.15   22.34
  10  -2  -2  324.91   19.05
  10   2  -2  390.42   26.57
  10   2  -2  340.32   24.36
  10  -2  -2  368.68   29.00
  10  -2  -2  345.42   21.54
  10  -2  -2  359.20   19.33
  10  -2  -2  354.13   22.51
  10  -2  -2  344.69   33.61
  10   2  -2  386.75   30.79
  10  -2  -2  372.78   29.22
  10   2  -2  353.70   23.41
  10  -2  -2  352.60   19.75
  10   2  -2  332.03   19.43
  10   2   0 2040.53   66.14
  10   2   0 1944.08   68.36
  10  -2   0 1863.02   64.18
  10  -2   0 2062.42   63.73
  10   2   0 2174.44   74.88
  10  -2   0 2170.95   82.62
  10  -2   0 2188.90   81.96
  10  -2   0 1972.65   66.90
  10  -2   0 1954.51   69.74
 -10  -2   0 2483.10  100.56
  10   2   0 1999.39   59.01
  10  -2   0 2028.48   90.09
  10  -2   0 1902.76   59.74
  10   2   0 2258.10   85.36
  10   2   0 2020.42   67.96
  10  -2   0 1919.85   62.40
  10  -2   0 1783.84   67.31
  10   2   0 2050.17   62.85
  10  -2   2  473.37   21.67
  10  -2   2  510.23   35.71
  10   2   2  528.62   26.67
  10  -2   2  512.42   24.39
  10  -2   2  479.15   25.68
  10   2   2  528.54   30.26
  10  -2   2  447.28   26.59
  10  -2   2  555.70   36.61
  10  -2   2  483.78   26.41
 -10  -2  -2  513.45   45.70
  10   2   2  470.73   20.94
  10  -2   2  530.32   41.46
  10   2   2  486.55   35.87
  10  -2   4  382.20   18.95
  10   2   4  380.65   17.06
  10  -2   4  356.56   23.62
  10  -2   4  422.11   21.52
  10  -2   4  375.53   22.66
  10  -2   4  391.02   23.14
  10   2   4  377.44   18.19
  10  -2   6 1312.51   51.28
  10  -2   6 1286.00   44.01
 -10  -2  -6 1359.83   56.41
  10  -2   6 1250.60   46.38
  10  -2   6 1271.48   49.00
  10   2   6 1209.50   41.58
 -10  -2  -8  105.12   12.11
  10  -2   8  101.75    9.55
  10  -2   8  107.90   11.03
  10  -2   8  106.82   10.84
  10  -2  10  239.91   13.71
 -10  -2 -10  259.35   15.22
  10  -2  10  240.43   13.14
  10   2  10  282.78   13.63
  10  -2  10  267.44   15.38
  10   2  12  220.62   11.16
  10  -2  12  210.67   10.76
  10   3 -15  115.67    9.20
  10   3 -15  109.13    8.12
  10  -3 -15  122.21    9.60
  10  -3 -15  103.15    8.33
  10   3 -13    5.45    2.69
  10   3 -13    7.26    3.22
  10  -3 -13    4.00    2.38
  10   3 -11  200.21   15.86
  10   3 -11  182.97   16.07
  10  -3 -11  187.15   15.07
  10   3 -11  209.10   15.36
  10  -3 -11  199.68   14.03
  10   3 -11  172.42   13.64
  10  -3  -9  116.26    9.42
  10   3  -9  128.08   12.08
  10   3  -9  142.81   12.69
  10   3  -9  135.29   15.14
  10  -3  -9  143.47   13.62
  10   3  -9  131.79   13.66
  10  -3  -9  131.56   12.07
  10   3  -9  107.95   11.39
  10  -3  -7  280.26   25.00
  10  -3  -7  319.73   17.21
  10   3  -7  340.27   20.02
  10   3  -7  316.76   19.92
  10   3  -7  385.83   25.42
  10   3  -7  330.77   23.62
  10  -3  -7  370.13   21.15
  10  -3  -7  353.29   21.85
  10  -3  -7  331.08   20.34
  10   3  -7  337.76   24.31
  10   3  -5    3.90    3.76
  10  -3  -5    0.10    5.20
  10  -3  -5   -4.73    2.74
  10   3  -5   -7.59    3.75
  10   3  -5   -0.26    5.10
  10   3  -5    1.24    4.33
  10  -3  -5    4.02    2.91
  10  -3  -5    3.43    2.91
 -10  -3   5   -6.13    4.49
  10  -3  -5    1.69    3.19
  10   3  -3    2.45    4.58
  10   3  -3    5.73    3.43
  10  -3  -3   -0.20    2.54
  10  -3  -3    7.25    6.28
  10  -3  -3    1.30    2.93
  10   3  -3    2.80    3.55
  10   3  -3    1.90    3.30
  10   3  -3   -0.56    3.59
  10  -3  -3    0.29    3.22
  10  -3  -3   -0.57    6.61
  10  -3  -3    2.63    3.58
 -10  -3   3    1.88    4.45
  10  -3  -3   -3.70    3.22
  10   3  -1   66.80   10.09
  10   3  -1   54.16    7.57
  10  -3  -1   55.69    6.46
  10  -3  -1   65.06   13.50
  10   3  -1   45.33    7.95
  10  -3  -1   50.74    7.10
  10  -3  -1   80.71   13.60
  10   3  -1   54.63    9.80
  10  -3  -1   49.94    7.97
  10  -3  -1   56.28    8.65
  10  -3  -1   50.29    7.40
  10  -3  -1   61.98   16.05
  10  -3   1  108.60   19.89
  10  -3   1  100.71    8.95
  10  -3   1   97.23   10.02
  10  -3   1  103.36   11.61
  10   3   1  108.66   13.29
  10  -3   1  105.64   11.71
  10  -3   1  111.46   16.65
  10   3   1  106.55    8.62
 -10  -3  -1  118.79   21.40
  10  -3   1  119.60   17.33
  10   3   1  127.67   12.89
  10  -3   3   29.96    5.07
  10  -3   3   27.98    6.21
  10   3   3   29.21    5.92
  10  -3   3   30.29    5.61
  10  -3   3   32.57    6.97
  10   3   3   39.11    7.50
  10  -3   3   34.27    6.62
  10   3   3   31.58    4.72
  10  -3   5  122.33   11.21
  10  -3   5   96.08   10.84
  10  -3   5  101.11   11.90
  10  -3   5  117.97   12.25
  10   3   5  103.75    8.60
  10  -3   7    1.68    3.46
  10  -3   7    2.19    2.08
  10  -3   7    3.99    2.86
 -10  -3  -7   -3.83    5.57
  10  -3   7    1.50    2.70
  10   3   7    1.70    1.80
  10  -3   9   22.62    3.43
  10  -3   9   24.25    4.57
  10   3  11   -0.40    1.96
 -10  -3 -11    0.01    2.52
  10   3  11    0.49    1.40
  10  -3  11    0.72    1.18
  10   4 -14    1.83    1.66
  10   4 -14    1.79    1.60
  10  -4 -14    3.20    1.57
  10  -4 -14   -0.08    1.86
  10   4 -12  375.09   21.06
  10  -4 -12  340.74   19.05
  10   4 -12  378.16   18.09
  10  -4 -12  319.94   16.29
  10   4 -12  313.36   17.40
  10   4 -10  883.20   37.22
  10  -4 -10  847.50   35.94
  10   4 -10  817.55   30.08
  10   4 -10  914.27   38.20
  10  -4 -10  879.41   34.06
  10   4 -10  769.86   33.94
  10   4  -8    3.63    4.60
  10  -4  -8    4.19    2.06
  10   4  -8    0.05    2.99
  10   4  -8   -5.44    3.35
  10   4  -8    1.20    4.17
  10   4  -8    1.95    4.48
  10  -4  -8   -1.67    2.68
  10   4  -8   -1.07    2.26
  10  -4  -8    0.36    2.41
  10  -4  -6  158.00   11.45
  10   4  -6  185.21   13.96
  10   4  -6  215.01   18.86
  10  -4  -6  173.72   14.53
  10  -4  -6  163.05   13.94
  10   4  -6  171.49   17.97
  10   4  -6  178.73   14.73
  10  -4  -4  216.40   21.88
  10   4  -4  199.95   16.20
  10   4  -4  221.71   16.08
  10  -4  -4  221.51   14.47
  10   4  -4  250.84   21.00
  10  -4  -4  221.19   16.96
  10  -4  -4  220.55   16.41
  10  -4  -4  240.86   17.13
  10   4  -4  260.81   22.28
  10   4  -2    5.84    4.12
  10   4  -2   -8.22    3.47
  10  -4  -2    5.28    4.99
  10  -4  -2    0.84    1.80
  10   4  -2    2.55    3.21
  10   4  -2    2.66    3.44
  10  -4  -2    1.70    2.39
  10  -4  -2    2.21    3.42
  10  -4  -2    4.49    3.14
  10  -4   0 1795.41   71.62
  10  -4   0 1722.07   57.40
  10   4   0 1949.33   69.02
  10  -4   0 1643.90   60.31
  10   4   0 1689.56   52.80
  10  -4   0 1677.02   56.01
  10   4   0 1844.78   64.27
  10  -4   2  787.22   30.56
  10  -4   2  818.42   43.10
  10  -4   2  751.36   32.09
  10   4   2  816.34   38.22
  10  -4   2  695.32   33.35
  10   4   2  722.87   27.88
  10  -4   4  412.12   19.66
  10  -4   4  407.91   21.65
  10   4   4  444.27   25.14
  10  -4   4  388.04   22.89
  10   4   4  398.89   18.28
  10   4   6  899.20   33.61
  10  -4   6  854.46   32.72
 -10  -4  -6  901.87   42.40
  10  -4   6  849.00   35.87
  10   4   6  813.48   29.36
  10   4   8   25.29    4.04
  10  -4   8   18.94    3.32
 -10  -4  -8   25.91    5.86
  10  -4   8   23.26    4.44
 -10  -4 -10  150.47    9.72
  10   4  10  167.42    8.26
  10  -4  10  156.99    9.09
  10   5 -13   11.71    2.62
  10   5 -13   13.48    3.17
  10  -5 -13   14.10    3.18
  10   5 -11    2.01    1.62
  10   5 -11    4.47    2.82
  10  -5 -11    2.12    2.25
  10  -5 -11    2.10    2.57
  10   5 -11    0.24    1.95
  10   5  -9  108.90   11.35
  10  -5  -9  106.88   10.47
  10  -5  -9  101.63    9.57
  10   5  -9  118.84   12.30
  10  -5  -7  151.19   15.36
  10  -5  -7  124.85    8.82
  10   5  -7  147.68   14.47
  10   5  -7  127.52   12.52
  10  -5  -7  145.51   12.58
  10  -5  -7  152.79   12.55
  10   5  -7  157.60   15.60
  10   5  -5    4.91    5.23
  10  -5  -5   10.87    6.31
  10  -5  -5    3.82    2.20
  10   5  -5    3.23    3.09
  10   5  -5    3.83    3.33
  10  -5  -5    5.41    2.18
  10  -5  -5    3.05    3.00
  10   5  -3   73.34   11.37
  10  -5  -3   59.66    7.20
  10   5  -3   82.94   12.25
  10  -5  -3   60.46    8.27
  10  -5  -3   57.97    7.83
  10  -5  -3   57.53    7.84
  10   5  -3   57.15    7.46
  10   5  -1   42.05    7.95
  10  -5  -1   30.09    5.36
  10   5  -1   45.03    9.10
  10  -5  -1   28.87    5.90
  10   5  -1   28.18    4.19
  10  -5  -1   26.44    5.19
  10  -5   1    3.78    2.69
  10   5   1    2.93    3.37
  10  -5   1   -1.50    3.53
  10   5   1    0.08    1.48
  10   5   1    8.87    4.10
  10  -5   3  361.70   19.00
  10   5   3  359.52   21.89
  10  -5   3  338.45   19.81
  10   5   3  316.77   15.26
  10  -5   5  141.42   10.70
  10  -5   5  129.86   11.23
  10   5   5  124.24    8.26
  10  -5   7   20.14    3.35
 -10  -5  -7   20.26    5.04
  10   5   7   18.32    2.76
 -10  -5  -9   15.47    3.26
  10  -6 -12  353.99   14.01
  10   6 -12  340.68   12.51
  10   6 -10  160.03   12.23
  10  -6 -10  166.84   10.87
  10   6 -10  199.97   11.84
  10  -6 -10  167.92    9.77
  10   6 -10  164.48   10.35
  10   6  -8    0.78    3.31
  10   6  -8    0.95    1.59
  10   6  -8    2.53    1.97
  10  -6  -8    3.03    2.35
  10  -6  -8    1.43    1.91
  10   6  -6    6.08    3.99
  10  -6  -6    8.76    5.13
  10   6  -6    8.82    3.77
  10  -6  -6    6.81    2.98
  10  -6  -6   10.22    3.38
  10   6  -4   14.32    4.96
  10   6  -4    9.63    2.92
  10  -6  -4    3.27    3.99
  10  -6  -4    8.76    2.36
  10   6  -4   13.65    4.81
  10  -6  -4   14.38    3.74
  10   6  -2   15.63    5.09
  10  -6  -2   19.02    6.15
  10  -6  -2   16.89    3.35
  10   6  -2   25.55    6.28
  10  -6  -2   17.87    4.03
  10  -6   0  969.15   34.12
  10   6   0 1006.91   31.74
  10   6   0 1003.73   37.46
  10  -6   0  988.44   33.22
  10  -6   2  669.99   25.65
  10   6   2  635.29   22.53
 -10  -6  -4  570.90   27.77
  10  -6   4  581.58   22.23
  10   6   4  562.99   23.33
  10   6   4  513.52   18.62
  10  -6   6  315.88   15.71
  10  -6   6  321.82   13.25
 -10  -6  -6  313.85   16.43
  10   6   6  306.83   11.65
  10   7  -7  100.74    8.01
  10  -7  -7   87.58    6.46
  10   7  -7   82.46    6.27
  10   7  -5    3.23    2.00
  10   7  -5    5.55    2.21
  10   7  -5    6.99    3.21
  10  -7  -5    8.14    2.23
  10   7  -3   29.51    4.90
  10  -7  -3   28.35    6.07
  10   7  -3   31.07    5.30
  10  -7  -3   30.79    3.88
  10  -7  -1    3.75    2.82
  10  -7  -1    6.60    2.02
  10   7  -1    6.86    2.71
 -10   7   1   10.81    1.96
  10   7  -1    2.83    2.76
  10  -7   1   21.18    5.39
  10  -7   1   13.00    2.47
  10   7   1   16.96    3.56
  10   7   1   11.34    1.80
  10  -7   3  132.19   10.13
  10  -7   3  105.38    6.07
 -10  -7  -3  135.28    9.16
  11   0 -17  284.73   12.44
  11   0 -17  214.35   11.19
  11   0 -15  333.59   18.57
  11   0 -13   85.24    9.35
  11   0 -13  104.38   11.28
  11   0 -11   35.72    7.62
  11   0 -11   37.61    5.81
  11   0  -9    0.26    2.14
  11   0  -9    0.36    3.08
  11   0  -9    1.97    3.53
  11   0  -9   -1.63    3.58
  11   0  -9    2.62    2.66
  11   0  -7    9.69    3.91
  11   0  -7    1.19    4.64
  11   0  -7   13.67    3.76
  11   0  -7   13.07    6.57
  11   0  -7   11.59    4.54
  11   0  -7    7.26    4.62
  11   0  -7    5.15    4.07
  11   0  -7   19.50    5.06
  11   0  -7   12.75    4.54
  11   0  -5  122.57   15.11
  11   0  -5  115.71   12.03
  11   0  -5  108.49    9.50
  11   0  -5  120.74   15.68
  11   0  -5   99.45   12.18
  11   0  -5   90.74   10.81
  11   0  -5   99.15   13.90
  11   0  -5  100.90   13.05
  11   0  -5  121.60   13.00
  11   0  -5   96.93   10.99
  11   0  -5  103.83   10.63
  11   0  -5  106.46   19.08
  11   0  -3  649.81   27.24
  11   0  -3  721.62   33.80
  11   0  -3  735.36   41.77
  11   0  -3  709.66   35.77
  11   0  -3  716.94   33.40
  11   0  -3  843.40   42.28
  11   0  -3  652.49   35.37
  11   0  -3  674.27   48.04
  11   0  -3  709.79   34.12
  11   0  -3  682.98   31.15
  11   0  -3  664.21   29.70
  11   0  -1  231.64   13.89
  11   0  -1  235.47   18.08
  11   0  -1  244.43   18.60
  11   0  -1  220.03   14.34
  11   0  -1  261.53   23.23
  11   0  -1  249.23   20.35
  11   0  -1  257.34   18.19
  11   0  -1  269.04   28.86
  11   0  -1  259.11   18.39
  11   0  -1  219.38   15.41
  11   0  -1  240.45   15.78
  11   0   1  156.75   14.61
  11   0   1  142.62   14.47
  11   0   1  169.06   12.77
  11   0   1  171.82   18.24
  11   0   1  173.34   14.49
  11   0   1  192.54   23.99
  11   0   3  496.83   27.56
  11   0   3  486.16   21.77
  11   0   3  501.77   25.11
  11   0   3  514.77   26.65
  11   0   5  184.69   11.69
  11   0   5  214.24   17.10
  11   0   5  195.14   13.82
  11   0   5  210.60   15.79
  11   0   7  798.76   35.57
  11   0   7  734.43   30.49
  11   0   7  791.64   33.46
  11   0   9    0.07    2.31
  11   0   9    1.16    1.78
  11   0   9    2.21    1.70
  11   0  11   74.98    6.42
  11   0  11   67.24    5.29
  11   1 -16   58.66    5.61
  11   1 -16   67.79    6.88
  11  -1 -16   72.05    7.09
  11   1 -14   -0.88    2.74
  11  -1 -14    6.80    3.24
  11   1 -12    1.23    1.88
  11   1 -12    0.21    3.11
  11  -1 -12   -5.23    3.76
  11  -1 -12   -1.76    3.13
  11   1 -10  186.70   16.82
  11  -1 -10  183.60   16.13
  11   1 -10  162.33   15.52
  11  -1 -10  191.33   16.56
  11   1 -10  180.95   14.43
  11  -1 -10  163.01   13.34
  11  -1 -10  181.00   13.21
  11   1 -10  167.92   13.22
  11  -1  -8  167.40   12.30
  11  -1  -8  138.85   16.71
  11   1  -8  193.39   19.00
  11   1  -8  155.17   14.99
  11  -1  -8  159.78   14.70
  11   1  -8  146.56   16.65
  11  -1  -8  154.48   15.56
  11   1  -8  173.19   15.11
  11  -1  -8  151.97   13.26
  11  -1  -8  168.00   13.52
  11   1  -8  162.05   13.76
  11  -1  -6    1.81    2.31
  11   1  -6    1.70    2.62
  11  -1  -6   -1.38    5.03
  11   1  -6    1.10    4.41
  11  -1  -6    0.22    2.13
  11  -1  -6   -1.32    2.71
  11   1  -6   -0.44    2.77
  11   1  -6    5.52    4.82
  11   1  -6   -0.10    3.54
  11  -1  -6    5.78    3.94
  11  -1  -6   -2.23    6.04
  11   1  -6  -11.30    5.78
  11  -1  -6    1.79    2.72
  11   1  -6    6.03    5.07
  11  -1  -6    5.71    4.15
  11  -1  -6    0.22    2.84
  11   1  -6    0.07    2.99
  11   1  -4  159.08   11.28
  11  -1  -4  205.12   20.31
  11  -1  -4  170.91   12.48
  11  -1  -4  173.56   14.71
  11   1  -4  168.10   14.78
  11  -1  -4  180.83   20.58
  11   1  -4  205.68   20.05
  11   1  -4  155.56   15.44
  11  -1  -4  172.95   15.66
  11   1  -4  150.61   13.52
  11  -1  -4  186.79   20.07
  11  -1  -4  157.78   14.54
  11   1  -4  213.49   19.67
  11  -1  -4  170.20   16.18
  11  -1  -4  157.16   24.13
  11   1  -4  164.68   23.41
  11   1  -4  175.74   15.86
  11  -1  -4  157.66   13.69
  11  -1  -4  162.59   13.35
  11   1  -4  157.66   13.19
  11  -1  -2   31.09   10.53
  11   1  -2   61.86   14.13
  11  -1  -2   60.52    7.38
  11   1  -2   53.88    8.60
  11  -1  -2   60.47    8.85
  11   1  -2   59.02    8.99
  11  -1  -2   54.69    7.32
  11  -1  -2   60.37   12.31
  11   1  -2   71.46   12.23
  11   1  -2   56.31   10.26
  11  -1  -2   57.13    9.42
  11  -1  -2   58.45   11.30
  11  -1  -2   58.53    8.78
  11  -1  -2   55.78    9.84
  11  -1  -2   57.79    7.86
  11  -1  -2   68.79    8.41
  11   1  -2   54.17    7.38
  11   1  -2   58.15    9.04
  11  -1   0  147.06   10.65
  11  -1   0  147.79   11.41
  11  -1   0  139.91   14.08
  11   1   0  140.42   13.61
  11  -1   0  146.98   14.13
  11   1   0  135.62   14.21
  11  -1   0  139.40   11.95
  11   1   0  135.69   10.61
  11  -1   0  157.87   18.55
  11   1   0  157.61   17.10
  11  -1   0  184.32   19.91
  11  -1   0  146.99   13.71
  11  -1   0  144.74   15.35
  11  -1   0  143.96   21.58
  11   1   0  154.52   21.27
  11   1   0  140.54   13.27
  11  -1   0  148.03   12.12
  11   1   0  154.52   12.05
  11  -1   2  112.61   12.59
  11  -1   2  120.00    9.68
  11  -1   2  113.34   11.34
  11   1   2  151.09   16.06
  11   1   2  125.17   12.82
  11  -1   2  159.03   18.43
  11  -1   2  125.83   12.61
  11  -1   2  120.58   10.27
  11  -1   4  550.55   23.67
  11   1   4  548.83   22.53
  11   1   4  556.54   29.06
  11  -1   4  546.19   27.02
  11  -1   4  657.39   36.22
  11  -1   4  564.80   28.74
  11  -1   4  539.80   29.50
  11   1   6  353.57   15.71
  11   1   6  410.34   23.70
  11  -1   6  350.06   19.59
  11   1   6  364.19   18.88
  11  -1   6  364.55   21.81
  11  -1   6  388.34   23.69
  11  -1   8 1363.95   48.08
  11   1   8 1415.78   48.87
  11  -1   8 1303.07   44.39
  11   1   8 1314.67   43.54
  11  -1   8 1380.98   47.35
  11  -1  10   69.76    6.83
  11   1  10   82.12    7.69
  11  -1  10   78.12    6.41
  11   1  10   83.50    6.57
  11  -1  10   80.89    7.14
  11   2 -15  277.42   14.45
  11  -2 -15  279.29   13.80
  11   2 -15  291.95   15.20
  11  -2 -15  286.79   15.89
  11   2 -13   85.38    8.71
  11   2 -13   78.28    9.45
  11  -2 -13   96.42   10.11
  11  -2 -13   75.90    9.01
  11   2 -13   84.23    7.55
  11   2 -11  329.64   19.33
  11   2 -11  349.85   23.69
  11  -2 -11  371.53   22.68
  11  -2 -11  305.76   20.64
  11   2 -11  335.83   19.50
  11  -2 -11  336.06   19.08
  11   2 -11  318.52   18.52
  11  -2  -9  398.99   19.83
  11  -2  -9  394.71   22.03
  11   2  -9  464.77   28.11
  11   2  -9  399.44   25.76
  11  -2  -9  423.55   24.36
  11  -2  -9  385.57   24.63
  11   2  -9  413.01   23.95
  11  -2  -9  390.31   21.92
  11   2  -9  357.31   21.49
  11  -2  -7   86.88   13.97
  11  -2  -7   98.71    9.28
  11  -2  -7   99.16   10.51
  11   2  -7  108.18   11.61
  11   2  -7  130.50   15.04
  11   2  -7   96.33   12.08
  11  -2  -7   97.74   11.02
  11  -2  -7   98.57   11.84
  11   2  -7  115.42   13.04
  11  -2  -7   92.34   10.40
  11   2  -7   91.15   10.65
  11  -2  -5 1279.26   42.97
  11  -2  -5 1302.87   59.28
  11  -2  -5 1318.75   45.35
  11  -2  -5 1306.80   47.76
  11   2  -5 1286.82   49.78
  11   2  -5 1488.96   59.23
  11   2  -5 1217.82   52.57
  11  -2  -5 1307.20   49.61
  11  -2  -5 1172.97   49.14
  11   2  -5 1576.73   58.58
  11  -2  -5 1302.19   51.55
  11   2  -5 1377.94   54.64
  11  -2  -5 1329.15   49.57
  11   2  -5 1188.13   47.54
  11  -2  -3  201.62   12.93
  11  -2  -3  267.77   23.88
  11  -2  -3  230.78   15.18
  11  -2  -3  210.43   16.01
  11   2  -3  224.19   17.43
  11   2  -3  253.29   21.76
  11   2  -3  216.80   19.51
  11  -2  -3  219.78   23.41
  11  -2  -3  208.49   17.25
  11  -2  -3  220.49   18.50
  11  -2  -3  184.71   26.30
  11   2  -3  246.60   19.08
  11  -2  -3  225.68   16.21
  11   2  -3  198.01   14.76
  11  -2  -1  250.74   14.60
  11  -2  -1  273.99   16.76
  11   2  -1  246.96   17.88
  11  -2  -1  247.38   17.91
  11   2  -1  257.99   19.60
  11  -2  -1  249.15   16.96
  11   2  -1  281.88   22.99
  11  -2  -1  283.79   25.95
  11  -2  -1  241.46   18.34
  11  -2  -1  257.60   20.53
 -11  -2   1  340.53   34.67
  11  -2  -1  276.01   31.68
  11  -2  -1  244.74   24.05
  11   2  -1  264.56   18.94
  11  -2  -1  259.28   16.64
  11   2  -1  268.27   16.52
  11  -2   1   75.57    7.71
  11   2   1   95.17   10.86
  11  -2   1   85.69    9.11
  11  -2   1   75.23   10.38
  11  -2   1   81.91    9.81
  11   2   1   91.38   12.45
  11  -2   1   83.89   10.54
  11  -2   1  101.47   15.96
  11   2   1   93.02    8.26
  11   2   1  102.46   10.73
  11  -2   3   28.67    4.81
  11  -2   3   25.16    6.43
  11   2   3   25.75    5.79
  11  -2   3   25.35    5.12
  11  -2   3   29.13    6.23
  11   2   3   32.07    7.61
  11  -2   3   37.64    9.63
  11  -2   3   24.95    6.03
  11   2   3   25.66    4.35
  11  -2   5   27.98    6.65
  11   2   5   21.84    5.37
  11  -2   5   26.11    4.78
  11  -2   5   26.30    5.50
 -11  -2  -5   29.59    8.20
  11  -2   5   26.84    5.78
  11  -2   7  410.12   22.80
  11   2   7  473.46   24.00
 -11  -2  -7  444.69   24.31
  11  -2   7  418.02   21.12
  11  -2   7  443.39   23.38
  11  -2   9  262.35   14.44
  11   2   9  314.31   16.51
 -11  -2  -9  296.11   15.17
  11  -2   9  279.43   14.22
  11   2   9  304.46   14.29
  11  -2   9  317.96   16.48
  11   2  11  230.16   11.02
  11   2  11  213.94    9.18
  11  -2  11  216.88   10.48
  11  -3 -16  137.49    8.02
  11   3 -14    8.33    2.30
  11   3 -14    7.69    2.32
  11   3 -14    3.11    1.86
  11  -3 -14    5.03    2.39
  11  -3 -14    3.84    1.90
  11   3 -12    1.74    2.03
  11   3 -12    4.44    2.92
  11   3 -12    1.22    2.66
  11   3 -12   -1.36    3.01
  11  -3 -12    1.88    2.27
  11  -3 -12    0.30    2.41
  11  -3 -12    5.18    2.77
  11   3 -12   -0.16    2.13
  11   3 -10   16.31    4.14
  11   3 -10   12.17    4.19
  11   3 -10   10.74    3.76
  11   3 -10   20.17    7.13
  11  -3 -10   12.92    4.20
  11  -3 -10   12.22    4.57
  11  -3 -10   18.91    4.46
  11   3 -10   14.40    4.57
  11  -3  -8  600.98   25.32
  11   3  -8  585.05   27.78
  11   3  -8  605.51   28.86
  11   3  -8  719.81   36.08
  11   3  -8  570.54   32.88
  11  -3  -8  604.86   29.00
  11  -3  -8  659.98   32.41
  11   3  -8  673.98   33.13
  11  -3  -8  629.54   29.16
  11   3  -8  571.84   29.05
  11   3  -6   35.34    7.98
  11   3  -6   19.86    5.03
  11  -3  -6   22.08    8.06
  11  -3  -6   29.59    5.09
  11   3  -6   37.76    6.49
  11   3  -6   34.67    7.69
  11   3  -6   33.73    7.80
  11  -3  -6   27.96    6.26
  11  -3  -6   32.02    6.36
  11  -3  -4  556.67   23.58
  11  -3  -4  526.18   35.38
  11  -3  -4  548.41   24.93
  11   3  -4  488.55   26.74
  11   3  -4  619.29   34.72
  11   3  -4  474.67   29.92
  11  -3  -4  489.85   27.62
  11  -3  -4  558.31   29.19
  11   3  -4  560.55   31.73
  11  -3  -4  571.57   27.81
  11   3  -4  476.46   25.59
  11   3  -2   -0.07    2.19
  11  -3  -2    3.22    2.11
  11  -3  -2   -1.60    3.55
  11  -3  -2    0.47    2.18
  11   3  -2    5.56    3.16
  11   3  -2    0.73    3.62
  11  -3  -2   -4.39    3.26
  11  -3  -2    0.65    3.34
  11  -3  -2   -5.63    3.70
  11   3  -2   -2.29    4.66
  11  -3   0    9.96    3.30
  11  -3   0    9.60    5.73
  11  -3   0   11.24    3.33
  11   3   0   17.06    6.11
  11  -3   0    8.79    3.71
  11   3   0   15.82    3.45
  11  -3   0   17.29    4.82
  11   3   0   18.15    4.95
  11   3   2   31.78    6.45
  11  -3   2   38.68    6.12
  11  -3   2   39.51    7.58
  11   3   2   42.90    8.00
  11  -3   2   32.91    6.73
  11   3   2   41.21    5.33
  11   3   4   79.67    9.14
  11  -3   4   93.01    9.15
  11  -3   4   90.74   10.67
  11   3   4   83.13   10.85
  11  -3   4   76.61    9.93
  11   3   4   82.50    7.52
  11   3   6   28.32    5.42
  11  -3   6   31.76    4.69
 -11  -3  -6   29.27    7.21
  11  -3   6   26.40    5.53
  11  -3   8 1034.67   31.72
  11   3   8 1068.12   36.53
 -11  -3  -8  989.79   37.90
  11  -3   8 1082.61   37.68
  11   3  10  130.40    7.83
  11   3  10  139.98    7.43
  11  -3  10  142.41    8.57
  11   4 -13   46.41    5.80
  11  -4 -13   51.14    5.81
  11  -4 -13   44.32    5.73
  11   4 -13   51.73    5.05
  11   4 -11  158.68   12.80
  11  -4 -11  153.63   11.61
  11  -4 -11  144.25   12.20
  11   4 -11  155.58   11.61
  11  -4 -11  148.05   10.65
  11   4 -11  139.27   10.84
  11   4  -9   99.58   10.28
  11   4  -9   99.17    9.72
  11   4  -9  128.34   12.70
  11  -4  -9  102.62   11.19
  11   4  -9  109.56   11.56
  11  -4  -9  101.37    9.96
  11   4  -9   86.43    9.62
  11   4  -7    7.54    4.84
  11   4  -7    1.84    2.68
  11  -4  -7    5.16    2.47
  11   4  -7   10.20    4.09
  11   4  -7    6.90    3.52
  11   4  -7    5.48    4.43
  11  -4  -7    9.82    4.26
  11  -4  -7    6.82    3.61
  11  -4  -5  339.67   27.55
  11  -4  -5  382.68   19.42
  11   4  -5  372.87   21.28
  11   4  -5  446.82   28.04
  11  -4  -5  383.57   22.88
  11  -4  -5  403.36   22.75
  11   4  -5  430.13   27.67
  11   4  -5  383.98   22.01
  11  -4  -3  103.22   14.91
  11  -4  -3   96.81    9.33
  11   4  -3   94.88   10.33
  11   4  -3  127.97   14.91
  11  -4  -3   90.61   10.80
  11  -4  -3   86.87   10.87
  11  -4  -3   94.20   10.28
  11   4  -3  107.06   13.01
  11   4  -3   98.54    9.80
  11  -4  -1  103.61    9.90
  11   4  -1  105.34   13.67
  11  -4  -1  109.60   11.87
  11   4  -1  111.29   12.32
  11  -4  -1  100.12    9.85
  11  -4  -1   81.48   13.01
  11   4  -1  105.22    9.46
  11  -4   1   45.01   10.05
  11  -4   1   38.59    6.03
  11   4   1   43.33    8.27
  11  -4   1   50.56    7.91
  11   4   1   31.12    4.40
  11   4   1   35.13    5.90
  11  -4   3   91.66    9.07
  11   4   3  111.62   12.02
  11  -4   3   96.75   10.63
  11   4   3   93.51    7.54
  11  -4   5    4.04    2.21
 -11  -4  -5    6.50    4.62
  11  -4   5    7.89    3.45
  11   4   5    4.33    1.93
  11   4   7  585.24   21.98
  11  -4   7  580.28   21.26
 -11  -4  -7  584.57   27.06
  11  -4   7  604.34   25.03
 -11  -4  -9   36.76    4.25
  11   4   9   44.99    3.86
  11  -4   9   39.66    4.14
  11   5 -12    1.87    1.42
  11   5 -12    2.58    2.80
  11  -5 -12   -0.04    1.71
  11  -5 -12    2.32    2.03
  11   5 -10   86.60    8.97
  11  -5 -10   84.96    8.64
  11   5 -10   99.94    9.03
  11  -5 -10   83.82    7.45
  11   5 -10   90.24    8.18
  11   5  -8   28.92    6.13
  11   5  -8   26.43    5.05
  11  -5  -8   32.71    4.05
  11   5  -8   24.02    5.09
  11   5  -8   36.18    6.92
  11  -5  -8   22.82    4.62
  11  -5  -8   26.95    4.79
  11   5  -6   -1.67    3.09
  11   5  -6   -2.05    2.04
  11  -5  -6   -1.17    3.78
  11  -5  -6   -3.92    2.05
  11   5  -6    1.84    2.61
  11   5  -6    1.32    2.87
  11  -5  -6    0.02    2.54
  11  -5  -6    0.10    2.93
  11  -5  -4   66.34    6.75
  11   5  -4   76.79   10.91
  11  -5  -4   72.87    8.64
  11  -5  -4   81.18    8.92
  11   5  -4   63.43    9.94
  11   5  -4   64.27    7.60
  11   5  -2   10.09    3.99
  11   5  -2   14.64    3.70
  11  -5  -2   13.67    3.56
  11   5  -2   15.56    5.41
  11  -5  -2   13.16    4.29
  11  -5  -2    7.93    3.30
  11  -5   0  119.76    9.83
  11   5   0  146.13   14.28
  11  -5   0  128.90   11.49
  11   5   0  138.95    8.63
  11   5   0  128.29   11.13
  11  -5   2   91.26    8.37
  11   5   2  103.67   10.95
  11  -5   2   78.99    8.78
  11   5   2   85.97    6.60
  11  -5   4  330.22   16.20
  11   5   4  345.19   18.14
  11  -5   4  286.46   16.70
  11   5   4  304.57   13.31
  11  -5   6  223.64   10.94
 -11  -5  -6  226.38   14.69
  11  -5   6  217.26   12.04
  11   6  -9   13.16    2.80
  11  -6  -9    5.04    2.62
  11  -6  -9    9.92    2.38
  11   6  -9   10.76    2.87
  11   6  -7   15.90    3.41
  11   6  -7   20.24    4.42
  11  -6  -7   17.69    3.69
  11  -6  -7   17.45    3.50
  11   6  -7   18.95    4.40
  11  -6  -5  138.33   13.07
  11  -6  -5  116.27    7.05
  11   6  -5  132.78   11.97
  11   6  -5  138.07   11.96
  11  -6  -5  134.37    9.89
  11   6  -5  109.32    8.53
  11  -6  -3  241.70   18.77
  11  -6  -3  192.81   10.28
  11   6  -3  246.79   17.12
  11   6  -3  215.01   14.42
  11  -6  -3  193.52   11.74
  11   6  -3  177.52   10.12
  11  -6  -1  130.36    8.59
  11   6  -1  160.83   13.37
  11   6  -1  140.22   10.18
  11  -6  -1  133.72    8.59
  11  -6   1   43.28    8.53
  11  -6   1   34.44    4.24
  11   6   1   39.24    5.96
  11   6   1   32.87    3.32
  11  -6   3  149.56    8.85
 -11  -6  -3  154.32   12.16
  11   6   3  142.37    9.94
  11   6   3  138.12    7.01
  11  -6   5   47.21    3.87
 -11  -6  -5   54.87    5.74
  11  -7  -6    3.89    1.30
  11   7  -6    6.97    1.93
  11   7  -4   37.78    4.88
  11   7  -4   32.57    3.97
  11  -7  -4   33.20    3.48
  11  -7  -2   53.59    7.38
  11   7  -2   52.61    6.20
  11  -7   0   14.46    4.54
  11   7   0   18.18    3.27
  12   0 -16  124.45    8.28
  12   0 -16  131.45    8.91
  12   0 -14  354.70   19.66
  12   0 -12   -1.25    2.21
  12   0 -12   -2.38    3.02
  12   0 -12   -2.13    4.17
  12   0 -10  244.78   17.48
  12   0 -10  233.69   18.53
  12   0 -10  208.99   18.31
  12   0 -10  241.74   15.30
  12   0  -8  343.34   25.96
  12   0  -8  410.42   23.54
  12   0  -8  433.37   30.25
  12   0  -8  373.44   24.23
  12   0  -8  344.13   25.67
  12   0  -8  423.21   24.14
  12   0  -8  403.37   22.01
  12   0  -6    1.00    2.15
  12   0  -6  -12.89    6.21
  12   0  -6    0.03    2.01
  12   0  -6   -0.30    2.75
  12   0  -6    3.41    3.69
  12   0  -6    1.76    5.37
  12   0  -6    1.84    3.20
  12   0  -6   -0.74    3.84
  12   0  -6   -8.14    4.37
  12   0  -4    9.40    3.75
  12   0  -4   10.40    4.97
  12   0  -4    8.16    2.54
  12   0  -4   11.76    4.49
  12   0  -4   12.58    5.56
  12   0  -4    6.37    3.62
  12   0  -4   12.48    6.58
  12   0  -4   10.61    4.69
  12   0  -4    2.45    3.77
  12   0  -4   10.41    4.12
  12   0  -4    6.75    3.84
  12   0  -2   44.56    6.03
  12   0  -2   45.07    8.08
  12   0  -2   40.99    5.94
  12   0  -2   60.12   12.13
  12   0  -2   41.29    8.46
  12   0  -2   61.86   11.81
  12   0  -2   41.30    7.29
  12   0  -2   49.69    8.07
  12   0  -2   55.36    7.31
  12   0   0   53.65    9.10
  12   0   0   59.40    9.42
  12   0   0   55.54    7.33
  12   0   0   56.66   10.50
  12   0   0   62.68    8.93
  12   0   0   67.50   12.33
  12   0   2  209.68   13.10
  12   0   2  211.57   17.11
  12   0   2  226.77   15.47
  12   0   2  261.16   21.87
  12   0   2  217.20   16.43
  12   0   4  148.73   10.23
  12   0   4  134.11   13.46
  12   0   4  139.53   11.77
  12   0   4  142.79   12.68
  12   0   4  170.45   17.31
  12   0   6  207.52   15.92
  12   0   6  172.07   12.30
  12   0   6  202.39   16.27
  12   0   6  185.48   13.65
  12   0   8    5.85    2.78
  12   0   8    6.37    2.38
  12   0   8    3.44    1.80
  12   0  10  164.94    9.54
  12   0  10  157.66    8.24
  12  -1 -15   33.25    4.46
  12   1 -15   34.03    4.82
  12   1 -15   31.48    4.09
  12  -1 -15   36.61    5.21
  12   1 -15   28.69    4.84
  12  -1 -13 1345.31   45.79
  12   1 -13 1382.95   47.32
  12   1 -13 1269.66   47.53
  12  -1 -13 1327.19   48.07
  12  -1 -13 1234.06   45.99
  12   1 -13 1307.39   40.44
  12  -1 -11  284.86   18.28
  12   1 -11  293.54   19.14
  12   1 -11  289.64   21.07
  12  -1 -11  290.38   20.23
  12  -1 -11  255.80   19.27
  12   1 -11  291.60   17.29
  12   1 -11  264.70   15.71
  12   1  -9   25.65    5.33
  12  -1  -9   27.40    5.75
  12   1  -9   28.39    6.05
  12   1  -9   26.53    7.16
  12   1  -9   23.64    6.19
  12  -1  -9   16.44    5.00
  12  -1  -9   10.09    4.58
  12  -1  -9   28.81    5.72
  12   1  -9   33.58    6.36
  12  -1  -9   25.16    4.92
  12  -1  -7    1.37    2.91
  12   1  -7    2.65    3.03
  12  -1  -7  -10.07    5.63
  12  -1  -7   -0.18    2.07
  12  -1  -7   -4.16    2.96
  12   1  -7   -0.08    2.87
  12   1  -7   -3.04    4.76
  12   1  -7   -0.19    3.73
  12  -1  -7    6.39    3.72
  12   1  -7    8.02    4.85
  12  -1  -7    5.80    3.93
  12  -1  -7    2.42    3.27
  12   1  -7    3.14    3.14
  12  -1  -5  104.05    9.58
  12  -1  -5  103.39   14.59
  12   1  -5  124.10   15.24
  12  -1  -5  103.17   11.20
  12   1  -5  120.69   12.56
  12   1  -5  110.11   14.99
  12   1  -5   90.48   11.90
  12  -1  -5   90.89   11.33
  12  -1  -5   93.34   11.28
  12   1  -5  115.11   15.04
  12  -1  -5   90.14   14.59
  12  -1  -5   95.63   12.40
  12   1  -5  113.95   12.70
  12  -1  -5  112.29   11.83
  12  -1  -5  112.85   11.22
  12   1  -5  105.89   10.67
  12  -1  -3  196.79   13.51
  12  -1  -3  226.93   22.25
  12  -1  -3  190.36   16.13
  12   1  -3  207.37   17.22
  12  -1  -3  225.74   23.94
  12   1  -3  235.92   22.10
  12   1  -3  191.02   18.29
  12  -1  -3  189.48   17.11
  12  -1  -3  242.77   23.34
  12  -1  -3  199.49   16.67
  12   1  -3  249.40   21.93
  12  -1  -3  195.64   18.07
  12   1  -3  199.89   16.53
  12  -1  -3  198.33   15.09
  12   1  -3  197.76   14.42
  12  -1  -1 1610.10   52.61
  12  -1  -1 1677.21   54.34
  12  -1  -1 1710.54   62.01
  12   1  -1 1751.27   63.76
  12   1  -1 1586.14   60.43
  12  -1  -1 1625.53   56.04
  12   1  -1 1659.44   53.37
  12   1  -1 1920.34   71.73
  12  -1  -1 1721.17   63.17
  12  -1  -1 1781.55   73.13
  12  -1  -1 1784.52   62.07
  12   1  -1 1769.65   60.13
  12  -1  -1 1698.36   56.71
  12   1  -1 1784.86   56.15
  12  -1   1    1.61    1.75
  12  -1   1    6.39    4.77
  12   1   1    1.01    2.89
  12  -1   1    4.08    2.43
  12  -1   1    2.36    2.64
  12   1   1    4.57    2.52
  12   1   1    9.92    4.67
  12  -1   1   -0.15    4.65
  12  -1   1    1.06    2.48
  12  -1   3  583.91   24.62
  12   1   3  601.14   24.17
  12  -1   3  564.86   30.82
  12   1   3  628.53   31.09
  12  -1   3  629.32   29.57
  12   1   3  619.94   27.20
  12   1   3  713.10   35.55
  12  -1   3  685.04   37.91
  12  -1   3  606.89   30.04
  12   1   5   81.76    6.73
  12  -1   5  100.98   11.61
  12   1   5   96.37   11.02
  12  -1   5   83.78    9.04
  12   1   5   81.84    8.23
  12  -1   5   96.20   11.81
  12  -1   5   85.43    9.80
  12  -1   7  158.71   12.69
  12   1   7  164.01   12.76
  12  -1   7  158.94   11.21
  12   1   7  162.91   10.81
  12  -1   7  176.98   12.72
  12  -1   9  164.08   10.40
  12   1   9  174.22   11.08
  12  -1   9  175.90    9.83
  12   1   9  177.71    9.80
  12  -1   9  170.67   10.16
  12  -2 -16   -0.51    1.53
  12   2 -14  247.55   12.65
  12  -2 -14  245.94   12.57
  12   2 -14  249.17   13.96
  12   2 -14  229.37   13.89
  12  -2 -14  265.33   15.00
  12  -2 -14  215.02   13.39
  12  -2 -12   61.84    7.36
  12   2 -12   56.80    7.69
  12   2 -12   50.81    6.66
  12  -2 -12   56.07    8.08
  12   2 -12   53.04    8.26
  12  -2 -12   56.17    8.07
  12   2 -12   56.91    6.48
  12  -2 -12   53.22    6.41
  12   2 -12   56.80    6.33
  12  -2 -10  183.62   13.76
  12   2 -10  206.54   15.47
  12   2 -10  206.35   17.90
  12  -2 -10  181.80   15.01
  12  -2 -10  184.47   16.15
  12   2 -10  186.84   14.21
  12  -2 -10  173.87   13.34
  12   2 -10  167.32   12.91
  12  -2  -8  199.21   13.36
  12  -2  -8  164.55   18.45
  12  -2  -8  196.63   14.39
  12   2  -8  197.45   15.53
  12   2  -8  226.26   19.70
  12   2  -8  189.39   17.29
  12  -2  -8  199.75   15.89
  12  -2  -8  199.59   17.61
  12   2  -8  211.11   16.43
  12  -2  -8  191.63   14.80
  12   2  -8  187.72   14.67
  12  -2  -6   96.14    8.12
  12  -2  -6   87.03    8.78
  12  -2  -6   86.48   13.69
  12  -2  -6   86.48    9.79
  12   2  -6   89.89   10.66
  12   2  -6  102.00   14.09
  12   2  -6   85.93   12.02
  12  -2  -6   75.76   10.08
  12   2  -6   86.70   12.31
  12  -2  -6   87.42   11.44
  12   2  -6   77.43   10.62
  12  -2  -6   89.91   10.32
  12   2  -6   81.54    9.68
  12   2  -4   30.71    5.94
  12  -2  -4   35.94    5.34
  12  -2  -4   40.23    9.82
  12  -2  -4   30.19    5.15
  12  -2  -4   33.90    6.56
  12   2  -4   37.43    7.52
  12   2  -4   43.98    9.39
  12   2  -4   35.02    7.71
  12  -2  -4   22.24    5.77
  12   2  -4   31.65    7.95
  12  -2  -4   32.24    6.72
  12  -2  -4   32.73    7.71
  12  -2  -4   36.40    6.59
  12   2  -4   30.17    7.07
  12  -2  -2   41.99    5.67
  12  -2  -2   53.74    6.95
  12  -2  -2   48.89   10.64
  12  -2  -2   35.37    6.76
  12   2  -2   43.58    7.87
  12   2  -2   46.29    9.27
  12  -2  -2   56.70   12.04
  12  -2  -2   47.25    8.01
  12  -2  -2   51.97    9.24
  12  -2  -2   51.57    7.67
  12   2  -2   47.70    6.63
  12   2  -2   52.02    8.36
  12  -2   0  159.96   11.26
  12  -2   0  167.85   12.52
  12   2   0  164.82   14.44
  12  -2   0  157.64   13.43
  12   2   0  156.18   11.30
  12   2   0  201.88   19.02
  12  -2   0  168.69   20.54
  12  -2   0  189.65   15.89
  12   2   0  187.40   14.60
  12  -2   0  156.79   12.59
  12   2   0  184.84   12.58
  12  -2   2   41.49    5.49
  12  -2   2   46.25    6.41
  12  -2   2   36.72    7.40
  12   2   2   39.25    7.02
  12  -2   2   38.39    7.08
  12   2   2   47.72    9.18
  12  -2   2   55.48   11.35
  12  -2   2   37.11    6.98
  12   2   4   23.43    3.55
  12  -2   4   22.49    6.09
  12   2   4   19.93    5.16
  12  -2   4   19.44    3.88
  12  -2   4   25.72    5.66
  12   2   4   25.69    4.64
  12  -2   4   25.31    7.46
  12  -2   4   26.36    5.74
  12  -2   6  179.90   13.94
  12   2   6  189.08   14.11
  12  -2   6  174.57   12.51
  12   2   6  180.44   11.45
  12  -2   6  199.38   14.43
  12   2   8   72.63    7.22
  12   2   8   69.46    6.02
  12  -2   8   77.16    7.29
  12  -3 -15    5.80    1.63
  12   3 -13  668.44   25.11
  12   3 -13  658.27   25.20
  12  -3 -13  686.51   26.82
  12  -3 -13  651.60   27.10
  12   3 -13  667.46   23.39
  12   3 -11  646.33   26.53
  12   3 -11  640.91   27.66
  12   3 -11  517.74   27.59
  12  -3 -11  628.30   27.81
  12  -3 -11  611.26   28.96
  12   3 -11  611.36   25.80
  12  -3 -11  612.76   25.25
  12   3 -11  582.71   24.84
  12   3  -9  148.79   12.49
  12   3  -9  172.27   15.31
  12   3  -9  123.59   13.94
  12  -3  -9  132.89   11.86
  12  -3  -9  148.68   14.31
  12   3  -9  161.21   13.54
  12  -3  -9  136.70   11.59
  12   3  -9  142.70   11.94
  12   3  -7   39.88    7.06
  12  -3  -7   43.45    5.90
  12   3  -7   37.17    6.54
  12   3  -7   55.57    9.67
  12   3  -7   42.81    8.46
  12  -3  -7   47.31    7.23
  12  -3  -7   54.36    8.94
  12  -3  -7   47.25    7.61
  12   3  -7   49.35    8.27
  12  -3  -5  161.82   18.70
  12  -3  -5  188.74   12.97
  12   3  -5  174.30   14.64
  12   3  -5  187.69   18.38
  12  -3  -5  156.92   14.29
  12   3  -5  206.51   17.93
  12  -3  -5  173.45   15.73
  12   3  -5  178.57   16.38
  12  -3  -5  185.20   14.89
  12   3  -5  177.03   13.87
  12  -3  -3 1083.43   37.18
  12  -3  -3 1086.87   52.92
  12  -3  -3 1071.58   39.06
  12   3  -3  969.27   42.17
  12   3  -3 1221.05   52.46
  12  -3  -3 1027.92   43.80
  12  -3  -3 1067.41   45.51
  12   3  -3 1101.39   45.10
  12  -3  -3 1078.72   41.08
  12   3  -3 1027.12   39.26
  12  -3  -1  575.87   24.48
  12  -3  -1  647.77   38.13
  12  -3  -1  591.79   26.35
  12   3  -1  637.85   35.31
  12  -3  -1  605.12   30.51
  12  -3  -1  566.10   30.58
  12   3  -1  598.46   29.21
  12  -3  -1  577.38   26.38
  12   3  -1  623.62   25.90
  12  -3   1   18.20    7.00
  12  -3   1   18.74    4.30
  12   3   1   35.80    8.17
  12  -3   1   22.61    5.99
  12   3   1   20.97    4.85
  12   3   3  119.44   10.74
  12  -3   3  125.23   10.05
  12   3   3  132.84   13.26
  12  -3   3  114.47   11.62
  12   3   5    0.03    2.31
  12  -3   5    2.32    1.72
 -12  -3  -5    4.01    4.27
  12  -3   5    1.26    2.74
  12  -3   7  324.49   12.74
  12   3   7  357.24   16.58
 -12  -3  -7  354.04   17.28
  12   3   7  349.61   15.01
  12  -3   7  374.28   17.96
  12   3   9  148.95    7.29
  12  -3   9  143.78    8.04
  12   4 -12   17.92    3.01
  12   4 -12   15.25    3.70
  12  -4 -12   21.57    4.04
  12  -4 -12   19.18    3.91
  12  -4 -12   18.67    3.22
  12   4 -12   15.16    3.37
  12   4 -10  301.16   16.80
  12   4 -10  317.28   16.81
  12  -4 -10  334.71   19.25
  12   4 -10  340.36   17.97
  12  -4 -10  326.05   16.56
  12   4 -10  311.67   16.61
  12  -4  -8   80.87    6.98
  12   4  -8   68.52    7.92
  12   4  -8   83.24   10.26
  12  -4  -8   79.09    9.58
  12   4  -8   87.90    9.92
  12  -4  -8   87.17    8.88
  12   4  -8   73.04    8.28
  12   4  -6    5.38    2.71
  12  -4  -6    7.11    2.62
  12   4  -6    4.72    2.71
  12   4  -6   10.25    4.58
  12  -4  -6    6.39    4.02
  12  -4  -6   11.03    4.00
  12   4  -6    3.42    3.14
  12   4  -4   10.04    3.17
  12  -4  -4   11.36    5.09
  12  -4  -4   12.37    3.33
  12   4  -4    7.02    3.20
  12   4  -4   16.93    5.87
  12  -4  -4   12.40    4.18
  12  -4  -4   17.44    5.07
  12  -4  -4   12.41    3.78
  12   4  -4   17.00    5.54
  12   4  -2   19.90    4.30
  12  -4  -2   20.79    6.69
  12  -4  -2   23.36    4.34
  12   4  -2   27.55    7.45
  12  -4  -2   24.87    5.58
  12  -4  -2   26.22    6.45
  12  -4  -2   16.58    4.29
  12   4  -2   28.48    5.97
  12  -4   0   18.44    6.71
  12  -4   0   17.41    4.06
  12   4   0   18.45    5.62
  12  -4   0   18.92    4.80
  12   4   0   24.42    3.66
  12   4   0   18.46    4.93
  12  -4   2   51.54    9.92
  12  -4   2   48.74    6.16
  12   4   2   55.92    8.48
  12  -4   2   53.88    7.58
  12  -4   4  138.13    9.64
  12  -4   4  141.10   11.66
  12  -4   6   64.03    5.06
 -12  -4  -6   66.28    7.32
  12   4   6   63.65    5.22
  12  -4   6   66.20    6.74
  12  -5 -11   92.00    7.77
  12   5 -11  105.22    6.56
  12  -5 -11   97.89    6.41
  12   5 -11  103.33    6.78
  12   5  -9   16.26    3.23
  12  -5  -9   13.14    3.66
  12  -5  -9   15.62    3.32
  12   5  -9   14.05    3.46
  12   5  -7    6.54    2.62
  12  -5  -7    5.48    1.72
  12   5  -7   10.18    3.68
  12  -5  -7    3.64    2.80
  12  -5  -7    6.65    3.00
  12   5  -7    7.16    3.25
  12  -5  -5   76.82    9.78
  12  -5  -5   61.90    5.82
  12   5  -5   74.23    9.68
  12  -5  -5   55.95    7.15
  12   5  -5   71.62    8.93
  12  -5  -5   61.18    7.17
  12   5  -5   54.20    6.35
  12   5  -3   27.09    4.18
  12  -5  -3   24.73    3.79
  12   5  -3   39.50    7.59
  12  -5  -3   30.22    4.98
  12   5  -3   28.84    5.49
  12  -5  -1  968.85   33.41
  12   5  -1 1037.14   36.02
  12  -5  -1  990.73   32.81
  12  -5   1   12.51    2.95
  12   5   1   16.31    4.86
  12  -5   1   14.18    3.50
  12  -5   3  323.90   14.73
  12   5   3  323.73   16.69
  12  -5   3  289.62   15.70
  12  -5   5   58.27    4.54
 -12  -5  -5   59.13    6.42
  12   5   5   57.57    4.13
  12  -5   5   44.72    4.60
  12  -6  -8  132.75    7.69
  12   6  -8  121.06    7.24
  12   6  -6   -1.06    1.62
  12  -6  -6    2.32    2.26
  12   6  -6    0.79    1.40
  12  -6  -4    4.63    3.67
  12  -6  -4    0.26    1.28
  12   6  -4   -2.48    2.29
  12  -6  -4   -0.62    1.55
  12   6  -4   -5.60    2.35
  12  -6  -2   23.32    5.02
  12  -6  -2   26.83    3.22
  12   6  -2   23.28    4.75
  12  -6  -2   24.93    3.70
  12   6  -2   21.51    3.71
  12  -6   0  121.30   11.77
  12  -6   0   96.00    6.30
  12   6   0  108.61    9.14
  12  -6   2   75.18    5.28
 -12  -6  -2   80.08    7.66
  13   0 -15  388.70   15.88
  13   0 -15  365.32   16.99
  13   0 -13   46.71    6.18
  13   0 -13   35.64    5.97
  13   0 -11  432.14   22.80
  13   0 -11  442.99   25.41
  13   0 -11  428.42   19.65
  13   0  -9  130.17   12.17
  13   0  -9  128.23   13.40
  13   0  -9  111.94   13.41
  13   0  -9  138.57   11.26
  13   0  -7    1.07    2.60
  13   0  -7   11.02    5.92
  13   0  -7    5.56    2.31
  13   0  -7    0.61    3.70
  13   0  -7    0.57    3.16
  13   0  -5   87.36    8.34
  13   0  -5   98.36   13.90
  13   0  -5   76.03   10.01
  13   0  -5  100.78   15.00
  13   0  -5   80.73   11.09
  13   0  -5  101.43   14.71
  13   0  -5   85.44    9.43
  13   0  -3   19.85    4.64
  13   0  -3   29.91    8.58
  13   0  -3   19.09    3.80
  13   0  -3   20.91    5.42
  13   0  -3   24.51    7.80
  13   0  -3   28.90    7.13
  13   0  -3   24.44    7.55
  13   0  -3   13.22    4.61
  13   0  -1  141.70   10.42
  13   0  -1  150.01   10.32
  13   0  -1  156.79   15.16
  13   0  -1  156.77   11.80
  13   0  -1  182.67   19.19
  13   0  -1  151.04   13.66
  13   0  -1  184.68   19.39
  13   0   1  691.35   26.95
  13   0   1  656.32   32.80
  13   0   1  716.40   29.83
  13   0   1  700.79   31.65
  13   0   3   25.23    4.11
  13   0   3   31.32    6.43
  13   0   3   34.79    5.83
  13   0   3   39.38    8.88
  13   0   3   23.10    5.13
  13   0   5 1201.93   46.19
  13   0   5 1183.47   41.52
  13   0   5 1360.18   49.60
  13   0   5 1301.49   43.52
  13   0   7   72.96    7.52
  13   0   7   74.82    6.58
  13   0   7   70.83    6.23
  13   0   9  130.12    6.80
  13  -1 -14   86.28    7.08
  13   1 -14   88.11    7.57
  13   1 -14   79.30    7.79
  13  -1 -14   91.63    8.31
  13  -1 -12  369.51   19.16
  13   1 -12  388.75   20.40
  13   1 -12  348.73   21.18
  13  -1 -12  364.90   20.75
  13  -1 -12  309.97   19.29
  13   1 -12  350.09   16.14
  13  -1 -10  667.57   29.31
  13   1 -10  679.05   30.43
  13   1 -10  663.34   33.12
  13  -1 -10  650.76   31.31
  13  -1 -10  591.38   31.72
  13   1 -10  658.15   27.03
  13   1  -8    7.42    3.52
  13  -1  -8    3.79    1.77
  13  -1  -8    6.06    4.94
  13  -1  -8    4.87    3.13
  13   1  -8    4.52    2.96
  13   1  -8    8.94    4.44
  13   1  -8    6.98    4.54
  13  -1  -8    1.97    3.16
  13  -1  -8    7.22    4.81
  13  -1  -8   11.09    4.39
  13   1  -8    8.31    3.61
  13  -1  -6  724.02   29.45
  13   1  -6  742.60   38.66
  13  -1  -6  709.40   40.64
  13  -1  -6  737.17   33.50
  13   1  -6  759.37   34.77
  13   1  -6  823.88   42.52
  13   1  -6  730.09   37.23
  13  -1  -6  714.26   35.26
  13   1  -6  746.35   40.12
  13  -1  -6  725.11   37.73
  13   1  -6  776.62   35.14
  13  -1  -6  765.22   33.82
  13   1  -6  740.16   31.94
  13  -1  -4  165.28   11.30
  13  -1  -4  162.43   11.90
  13  -1  -4  182.97   19.61
  13   1  -4  203.79   19.63
  13  -1  -4  181.59   15.21
  13   1  -4  174.13   15.61
  13   1  -4  187.50   19.57
  13   1  -4  170.81   16.83
  13  -1  -4  166.96   15.86
  13  -1  -4  189.43   20.63
  13  -1  -4  167.03   15.03
  13   1  -4  194.60   19.22
  13  -1  -4  157.22   16.36
  13   1  -4  182.80   15.48
  13  -1  -4  165.43   13.90
  13   1  -4  175.35   13.19
  13   1  -2   24.79    4.89
  13  -1  -2   19.20    3.81
  13  -1  -2   34.41    9.22
  13  -1  -2   17.82    3.86
  13  -1  -2   19.21    5.18
  13   1  -2   20.58    5.59
  13  -1  -2   14.88    4.27
  13   1  -2   28.50    7.52
  13  -1  -2   30.38    8.87
  13   1  -2   23.75    6.84
  13  -1  -2   16.33    4.60
  13   1  -2   29.85    6.38
  13  -1   0   70.84    7.16
  13  -1   0   69.60    7.21
  13   1   0   59.59    8.78
  13  -1   0   63.24    7.85
  13   1   0   73.61    7.73
  13   1   0   80.58   12.02
  13  -1   0   71.70    9.22
  13  -1   0   73.71   12.91
  13  -1   2   43.47    5.38
  13   1   2   46.03    5.40
  13  -1   2   32.46    6.69
  13   1   2   44.44    7.34
  13   1   2   40.29    6.00
  13  -1   2   35.51    6.14
  13   1   2   53.11    9.41
  13  -1   2   41.48    9.68
  13  -1   2   44.88    7.18
  13   1   4  258.32   12.68
  13  -1   4  268.08   18.40
  13   1   4  264.83   17.80
  13  -1   4  287.30   16.66
  13   1   4  253.96   14.88
  13  -1   4  288.42   20.53
  13  -1   4  273.51   17.27
  13  -1   6  160.04   12.27
  13   1   6  168.61   12.51
  13  -1   6  152.28   10.57
  13   1   6  167.96   10.56
  13   1   6  206.65   14.57
  13  -1   6  168.59   11.74
  13   1   8    1.39    1.29
  13  -1   8    1.56    1.34
  13   1   8   -0.09    1.32
  13  -1   8    0.79    1.77
  13  -2 -15   64.25    5.30
  13  -2 -13  196.59   10.80
  13   2 -13  217.50   12.75
  13   2 -13  192.90   12.74
  13  -2 -13  216.94   13.36
  13  -2 -13  188.65   12.55
  13   2 -13  204.15    9.99
  13  -2 -11   95.50    8.74
  13   2 -11   87.20    9.16
  13   2 -11   84.14   10.18
  13  -2 -11   85.28    9.38
  13  -2 -11   75.64    9.44
  13   2 -11   81.29    7.98
  13   2 -11   77.98    7.34
  13  -2  -9  764.27   30.82
  13   2  -9  755.12   32.46
  13   2  -9  834.51   37.87
  13   2  -9  736.71   36.15
  13  -2  -9  729.47   32.78
  13  -2  -9  756.73   36.41
  13   2  -9  757.17   31.92
  13  -2  -9  758.57   31.16
  13   2  -9  703.66   29.83
  13   2  -7    0.31    2.70
  13  -2  -7    3.54    4.18
  13  -2  -7    2.31    2.04
  13  -2  -7    0.51    2.30
  13   2  -7   -1.30    3.47
  13   2  -7    5.96    4.61
  13   2  -7    3.62    4.03
  13  -2  -7    6.74    4.29
  13  -2  -7    4.12    4.41
  13  -2  -7   -0.09    3.07
  13   2  -7    4.09    3.09
  13  -2  -5   67.32    6.78
  13  -2  -5   64.69    7.20
  13  -2  -5   66.99   11.93
  13   2  -5   73.72    9.57
  13  -2  -5   44.72    7.10
  13   2  -5   71.97   11.66
  13   2  -5   61.27    9.89
  13  -2  -5   66.58    8.84
  13   2  -5   74.94   11.53
  13  -2  -5   68.38   10.29
  13   2  -5   71.80    9.84
  13  -2  -5   63.45    8.43
  13   2  -5   60.01    7.66
  13   2  -3   18.94    4.31
  13  -2  -3   22.26    4.15
  13  -2  -3   24.49    7.68
  13  -2  -3   20.94    4.52
  13  -2  -3   20.83    5.30
  13   2  -3   24.00    6.07
  13   2  -3   27.81    7.85
  13   2  -3   28.58    7.85
  13  -2  -3   20.90    5.78
  13  -2  -3   13.21    4.71
  13  -2  -3   21.36    5.00
  13   2  -3   27.24    5.89
  13   2  -1   26.81    5.03
  13  -2  -1   27.84    4.35
  13  -2  -1   29.12    8.48
  13  -2  -1   29.55    4.90
  13   2  -1   35.43    8.46
  13  -2  -1   31.86    9.67
  13  -2  -1   32.64    6.66
  13  -2  -1   26.83    5.25
  13   2  -1   32.74    6.26
  13  -2   1   60.47    6.36
  13  -2   1   62.83    6.90
  13   2   1   48.45    7.13
  13  -2   1   58.75    7.76
  13   2   1   52.99    6.13
  13   2   1   79.48   11.51
  13  -2   1   71.90    9.19
  13  -2   1   56.12   11.18
  13   2   3    3.93    1.78
  13   2   3    0.60    2.18
  13  -2   3   -2.84    2.04
  13  -2   3    0.14    2.95
  13   2   3    2.38    1.90
  13   2   3    2.47    4.48
  13  -2   3    8.16    3.87
  13   2   5  346.21   18.87
  13  -2   5  341.05   17.34
  13   2   5  333.47   15.77
  13  -2   5  360.05   19.33
  13   2   7  162.37   10.27
  13   2   7  164.91    9.12
  13  -2   7  171.91   10.45
  13   2   7  183.83   11.96
  13   3 -12  179.20   11.08
  13  -3 -12  187.18   11.69
  13  -3 -12  190.49   12.85
  13   3 -12  205.55   10.56
  13   3 -10 1144.34   40.50
  13  -3 -10 1095.06   39.55
  13  -3 -10 1130.52   43.49
  13   3 -10 1210.57   40.15
  13  -3 -10 1134.83   38.64
  13   3 -10 1091.81   37.93
  13  -3  -8   58.39    6.32
  13   3  -8   56.28    7.43
  13   3  -8   70.70   10.00
  13  -3  -8   51.52    7.13
  13  -3  -8   53.53    8.64
  13   3  -8   51.45    7.31
  13  -3  -8   45.36    6.49
  13   3  -8   50.55    6.71
  13  -3  -6  792.43   42.77
  13  -3  -6  864.28   31.77
  13   3  -6  830.55   35.38
  13  -3  -6  840.09   38.18
  13   3  -6  906.45   37.83
  13  -3  -6  912.23   35.90
  13   3  -6  853.51   34.02
  13   3  -4   32.52    5.28
  13  -3  -4   40.29    4.95
  13  -3  -4   37.32    5.41
  13  -3  -4   37.01    9.16
  13   3  -4   30.95    6.08
  13   3  -4   43.08    9.10
  13   3  -4   43.51    8.08
  13  -3  -4   23.66    5.48
  13  -3  -4   38.02    7.31
  13  -3  -4   35.18    6.16
  13   3  -4   32.85    6.42
  13   3  -2    0.86    1.99
  13  -3  -2    1.11    4.26
  13  -3  -2    0.40    1.84
  13   3  -2   -2.70    4.63
  13  -3  -2   -0.15    2.73
  13  -3  -2    1.68    2.38
  13   3  -2    1.68    2.45
  13  -3   0    1.69    3.59
  13  -3   0    2.14    2.14
  13   3   0    9.24    4.01
  13  -3   0    1.21    2.67
  13   3   0    8.48    3.87
  13   3   2    6.33    2.07
  13  -3   2   10.40    5.05
  13  -3   2    5.01    2.09
  13   3   2    8.61    2.65
  13   3   2    4.51    3.69
  13  -3   2    2.91    2.11
  13  -3   4   11.54    4.02
  13   3   4   19.15    3.50
  13  -3   4    9.22    2.43
 -13  -3  -4   14.44    4.82
  13   3   4   11.01    2.82
  13  -3   4    7.58    2.96
  13   3   6  240.35   10.92
  13  -3   6  253.95   13.29
  13  -4 -11   76.87    7.63
  13   4 -11   74.19    6.19
  13  -4 -11   68.03    5.77
  13   4 -11   79.47    6.07
  13   4  -9  393.63   18.62
  13  -4  -9  424.88   22.20
  13   4  -9  452.85   20.34
  13  -4  -9  432.10   19.00
  13   4  -9  390.22   18.37
  13   4  -7    3.84    2.08
  13  -4  -7    4.32    1.84
  13   4  -7    1.47    2.23
  13   4  -7    8.53    4.00
  13  -4  -7    6.94    2.82
  13  -4  -7    4.89    2.36
  13   4  -7    6.74    3.14
  13  -4  -5  119.88    8.80
  13   4  -5  146.29   14.21
  13  -4  -5  115.80   11.22
  13   4  -5  124.84   11.49
  13  -4  -5  132.88   10.79
  13   4  -5  121.08    9.51
  13  -4  -3   91.46   12.48
  13  -4  -3   91.15    7.67
  13   4  -3   94.75   11.92
  13  -4  -3   72.44    8.25
  13   4  -3  107.30   11.18
  13  -4  -3   85.11    9.21
  13   4  -3   77.69    8.59
  13  -4  -3   85.91    8.05
  13   4  -3   84.59    7.35
  13  -4  -1    8.30    5.04
  13  -4  -1    4.07    2.09
  13   4  -1    3.84    3.10
  13  -4  -1    2.33    2.21
  13  -4  -1    4.94    2.22
  13   4  -1    4.35    2.76
  13  -4   1  228.25   17.97
  13  -4   1  213.42   12.15
  13   4   1  241.50   16.60
  13  -4   1  208.66   14.31
  13  -4   3    1.12    1.14
  13   4   3   -0.97    1.66
 -13  -4  -3    3.09    2.86
  13  -4   3   -0.30    2.11
  13  -4   5  315.59   11.70
  13   4   5  340.11   12.46
  13  -4   5  328.27   15.03
  13  -5 -10  191.98   10.78
  13  -5 -10  213.79    9.27
  13   5 -10  201.39    9.19
  13   5  -8    8.57    2.23
  13   5  -8    1.86    2.35
  13  -5  -8    6.32    2.66
  13  -5  -8    7.77    2.43
  13   5  -8    7.14    2.41
  13  -5  -6  224.70   10.44
  13   5  -6  270.81   16.29
  13  -5  -6  212.51   13.00
  13   5  -6  241.40   13.96
  13  -5  -6  246.21   12.93
  13   5  -6  214.41   11.35
  13  -5  -4   63.09    7.66
  13  -5  -4   57.07    5.08
  13   5  -4   66.37    8.44
  13   5  -4   60.17    6.55
  13  -5  -4   56.32    5.67
  13   5  -4   49.98    4.77
  13  -5  -2   13.19    4.32
  13  -5  -2    5.83    1.70
  13   5  -2    8.09    3.22
  13  -5  -2    9.82    2.93
  13   5  -2    3.25    2.10
  13  -5   0   62.01    5.29
  13   5   0   63.64    7.46
  13  -5   2   29.21    3.42
 -13  -5  -2   29.92    5.40
  13   5   2   26.47    4.08
  13  -5   2   25.36    3.93
  13   6  -3    1.12    1.76
  14   0 -14   83.69    6.34
  14   0 -14   89.39    7.36
  14   0 -12   69.39    7.14
  14   0 -12   62.73    7.63
  14   0 -10  117.39   10.54
  14   0 -10  111.03   11.66
  14   0  -8  541.16   26.83
  14   0  -8  565.55   29.45
  14   0  -8  615.77   26.00
  14   0  -6  224.88   19.80
  14   0  -6  222.68   16.28
  14   0  -6  213.16   17.59
  14   0  -6  229.47   15.14
  14   0  -4  590.06   34.03
  14   0  -4  532.22   27.99
  14   0  -4  518.26   29.23
  14   0  -4  587.47   35.28
  14   0  -2 1821.42   52.63
  14   0  -2 1683.66   52.67
  14   0  -2 1684.40   61.01
  14   0  -2 1626.60   57.56
  14   0  -2 1908.08   72.09
  14   0   0    8.69    2.68
  14   0   0    8.73    3.45
  14   0   0    7.03    5.43
  14   0   0    3.99    2.81
  14   0   2   41.80    4.82
  14   0   2   32.84    5.30
  14   0   2   45.78    8.93
  14   0   2   36.72    5.71
  14   0   4  174.86   11.19
  14   0   4  181.42   14.43
  14   0   4  184.47   11.36
  14   0   6  203.72   10.51
  14  -1 -13    7.08    2.41
  14   1 -13    4.03    1.99
  14   1 -13   -0.73    2.39
  14  -1 -13    0.72    1.68
  14   1 -11    3.89    2.02
  14  -1 -11    2.10    2.19
  14   1 -11    1.18    1.65
  14   1 -11    1.04    2.51
  14  -1 -11    0.16    2.95
  14   1  -9    9.19    2.93
  14  -1  -9   12.44    3.64
  14   1  -9    7.06    3.00
  14   1  -9    6.64    3.88
  14  -1  -9    1.25    3.40
  14  -1  -9   11.07    4.19
  14   1  -7   31.58    5.27
  14  -1  -7   34.74    4.32
  14  -1  -7   34.41    7.99
  14  -1  -7   31.47    5.73
  14   1  -7   31.05    6.15
  14   1  -7   32.03    7.82
  14   1  -7   33.33    7.18
  14  -1  -7   45.48    7.70
  14  -1  -7   45.11    8.46
  14   1  -7   38.57    6.48
  14  -1  -5   98.94    8.08
  14  -1  -5  111.15    8.98
  14   1  -5  115.61   13.35
  14  -1  -5  109.76   14.26
  14  -1  -5   85.98    9.74
  14   1  -5  101.07   10.97
  14   1  -5  124.75   15.27
  14   1  -5   97.93   12.05
  14  -1  -5  112.24   12.14
  14   1  -5  102.90   13.50
  14   1  -5  123.96   12.14
  14   1  -5  108.67    9.77
  14  -1  -3    0.75    1.51
  14  -1  -3    1.98    3.34
  14   1  -3    4.67    4.03
  14  -1  -3    3.31    2.10
  14  -1  -3    4.16    2.97
  14   1  -3   -0.11    2.64
  14   1  -3   -8.45    5.52
  14  -1  -3   -4.02    5.04
  14   1  -3    2.98    4.24
  14  -1  -3   -0.30    2.61
  14   1  -3    0.94    1.83
  14  -1  -1  108.25    8.35
  14   1  -1  108.26    8.29
  14  -1  -1  115.59    8.60
  14  -1  -1  124.84   15.13
  14  -1  -1  105.87    9.15
  14   1  -1  123.93   14.41
  14  -1  -1  117.15   15.70
  14  -1  -1  100.11   10.61
  14   1  -1  125.23   14.98
  14  -1   1   63.42    6.15
  14   1   1   67.31    6.27
  14  -1   1   62.35    7.27
  14   1   1   69.60    7.08
  14   1   1   74.57   10.36
  14  -1   1   83.06   12.44
  14  -1   1   59.60    7.82
  14   1   1   92.06   12.37
  14   1   3  194.23    9.95
  14   1   3  178.43   13.25
  14  -1   3  188.07   12.42
  14   1   3  190.34   11.69
  14  -1   3  184.36   15.80
  14  -1   3  189.13   13.11
  14   1   3  211.01   16.77
  14   1   5  132.91   10.02
  14  -1   5  132.92    9.03
  14   1   5  152.27    9.17
  14   1   5  151.28   11.74
  14  -1   5  139.34    9.49
  14  -1   7   47.40    5.30
  14   1   7   39.89    3.66
  14   2 -12   23.45    3.95
  14   2 -12   19.83    4.43
  14  -2 -12   28.84    4.54
  14  -2 -12   27.77    4.58
  14   2 -12   32.16    3.68
  14   2 -10   17.74    3.51
  14  -2 -10   23.48    4.13
  14   2 -10   22.90    4.73
  14   2 -10   25.08    5.55
  14  -2 -10   15.73    3.78
  14  -2 -10   16.62    4.27
  14  -2  -8 1430.65   47.61
  14   2  -8 1452.93   50.35
  14   2  -8 1345.59   53.22
  14  -2  -8 1399.39   50.09
  14  -2  -8 1454.26   55.10
  14   2  -8 1593.52   50.82
  14  -2  -8 1482.59   49.11
  14   2  -8 1476.22   48.05
  14  -2  -6   73.37    6.09
  14  -2  -6   70.54    7.01
  14  -2  -6   67.42   10.93
  14  -2  -6   67.86    7.79
  14   2  -6   77.42    9.05
  14   2  -6   92.08   12.07
  14  -2  -6   73.43    8.59
  14   2  -6   69.48   10.17
  14  -2  -6   63.10    9.40
  14   2  -6   78.54    9.30
  14  -2  -6   82.65    8.99
  14   2  -6   76.10    7.89
  14  -2  -4 1584.15   49.24
  14  -2  -4 1616.33   50.80
  14  -2  -4 1559.81   64.52
  14   2  -4 1557.81   56.68
  14   2  -4 1870.83   67.20
  14   2  -4 1822.51   64.50
  14   2  -4 1776.01   57.15
  14  -2  -4 1695.00   54.58
  14   2  -4 1617.79   51.92
  14  -2  -2  512.73   21.21
  14  -2  -2  515.26   21.92
  14  -2  -2  559.86   33.00
  14   2  -2  607.53   32.88
  14  -2  -2  499.04   26.15
  14   2  -2  657.68   33.69
  14   2  -2  578.67   26.19
  14   2  -2  557.04   22.69
  14  -2   0    7.91    2.29
  14   2   0    8.13    2.33
  14  -2   0    9.53    4.63
  14  -2   0    6.35    2.15
  14   2   0    5.66    3.78
  14   2   0    9.98    5.07
  14  -2   0    7.39    2.98
  14   2   2    7.17    1.86
  14  -2   2    7.09    3.85
  14  -2   2    8.18    1.94
  14   2   2   11.68    2.80
  14   2   2   11.84    4.30
  14   2   2    5.00    3.53
  14  -2   2    7.99    2.76
  14  -2   4   41.18    6.85
  14   2   4   33.68    4.02
  14   2   4   44.78    6.49
  14  -2   4   31.59    4.91
  14  -2   6    2.47    2.13
  14   2   6    1.62    1.16
  14   2   6    4.74    2.25
  14  -2   6    1.91    1.68
  14   3 -11   -0.85    1.40
  14   3 -11    7.19    2.95
  14  -3 -11    3.67    2.19
  14   3  -9   17.65    3.36
  14   3  -9   11.53    2.97
  14  -3  -9   11.46    4.09
  14  -3  -9   15.84    3.45
  14   3  -9   11.92    3.19
  14  -3  -7  257.57   13.13
  14   3  -7  237.59   15.03
  14   3  -7  299.35   19.73
  14  -3  -7  263.95   18.00
  14   3  -7  259.11   15.77
  14  -3  -7  266.47   15.25
  14   3  -7  249.15   14.22
  14  -3  -5   74.96    6.85
  14  -3  -5   71.27   10.99
  14   3  -5   74.63    8.28
  14   3  -5   94.97   11.58
  14   3  -5   92.94   10.54
  14  -3  -5   76.01    9.38
  14   3  -5   84.69    8.97
  14  -3  -5   80.46    8.30
  14   3  -5   80.63    7.41
  14  -3  -3   84.66   11.55
  14  -3  -3   78.41    7.07
  14   3  -3   82.43   11.08
  14  -3  -3   65.38    8.10
  14   3  -3   98.16   11.14
  14   3  -3   94.90    9.08
  14  -3  -3   92.27    8.17
  14   3  -3   74.08    6.72
  14  -3  -1   30.73    4.38
  14  -3  -1   35.70    7.50
  14   3  -1   34.63    7.00
  14   3  -1   35.83    7.03
  14  -3  -1   29.48    5.50
  14   3  -1   44.20    5.85
  14   3   1   49.68    4.21
  14  -3   1   60.94    9.20
  14  -3   1   54.37    5.34
  14   3   1   53.22    7.51
  14  -3   1   49.09    6.51
  14   3   1   72.11    9.66
  14  -3   3  115.16   10.76
  14  -3   3   92.50    5.88
  14   3   3  108.94    6.88
  14  -3   3  100.23    8.58
  14   3   3  123.39   11.21
  14  -3   5   82.29    6.37
  14   3   5   90.13    7.52
  14   4 -10   10.32    2.10
  14  -4 -10   12.24    3.09
  14   4 -10   12.57    2.41
  14  -4  -8  608.26   26.70
  14   4  -8  698.97   25.45
  14  -4  -8  676.40   24.37
  14   4  -8  652.53   23.64
  14  -4  -6   94.26    6.58
  14   4  -6  102.81   10.23
  14  -4  -6   80.00    8.19
  14   4  -6   95.92    8.33
  14  -4  -6   90.35    7.66
  14   4  -6   87.33    6.84
  14  -4  -4  679.00   24.04
  14   4  -4  746.09   27.59
  14  -4  -4  687.63   25.53
  14   4  -4  673.68   23.52
  14  -4  -2  542.25   20.90
  14   4  -2  668.55   29.57
  14   4  -2  630.16   26.75
  14   4  -2  583.68   22.44
  14  -4   0    2.36    4.17
  14  -4   0    0.43    1.08
  14   4   0    3.58    2.50
  14   4   0   -1.29    2.93
  14  -4   0    0.48    1.51
  14  -4   2    4.45    1.65
  14   4   2    7.84    3.38
  14  -4   2    7.04    2.42
  14  -5  -7    6.16    1.79
  14   5  -7    4.06    1.70
  14   5  -5   76.19    7.43
  14   5  -5   71.95    5.81
  14  -5  -5   66.43    5.11
  14  -5  -3   16.21    2.53
  14   5  -3    0.95    2.84
  14  -5  -1   51.73    4.02
  14   5  -1   53.43    5.95
  15   0 -11   21.18    3.74
  15   0 -11   14.01    3.43
  15   0  -9   13.69    2.17
  15   0  -9   16.71    3.85
  15   0  -9   19.46    4.68
  15   0  -7    6.75    2.01
  15   0  -7    1.99    1.77
  15   0  -7    1.80    3.02
  15   0  -5    7.68    2.27
  15   0  -5    5.67    2.77
  15   0  -3  105.25    7.62
  15   0  -3  113.45   12.61
  15   0  -3  119.82   14.26
  15   0  -1  650.54   23.73
  15   0  -1  704.89   36.43
  15   0   1   12.06    2.37
  15   0   1    8.33    4.18
  15   0   1    9.30    2.52
  15   0   1    8.31    4.72
  15   0   3  356.56   15.59
  15   0   3  372.10   20.07
  15   0   5   67.39    6.67
  15   1 -12   94.07    7.10
  15   1 -12   92.88    7.64
  15  -1 -12   84.63    7.31
  15   1 -10    4.26    1.47
  15  -1 -10    3.29    2.09
  15   1 -10    5.16    2.64
  15   1 -10    6.91    2.81
  15  -1 -10    1.97    2.08
  15  -1  -8    7.46    2.59
  15   1  -8    5.82    2.70
  15   1  -8    0.21    2.14
  15  -1  -8    5.50    3.11
  15  -1  -6  277.84   12.50
  15  -1  -6  244.91   19.07
  15  -1  -6  263.05   15.68
  15   1  -6  287.14   17.21
  15  -1  -6  263.44   16.54
  15  -1  -4  585.05   21.85
  15   1  -4  589.83   21.91
  15   1  -4  664.05   30.48
  15  -1  -4  612.70   32.48
  15   1  -4  558.35   26.85
  15   1  -4  622.76   32.80
  15  -1  -2   16.02    2.89
  15   1  -2   19.91    3.24
  15  -1  -2   25.56    6.46
  15   1  -2   27.53    5.87
  15  -1  -2   23.04    3.43
  15   1  -2   21.09    5.75
  15  -1   0  847.98   28.18
  15   1   0  847.33   27.88
  15  -1   0  931.86   40.12
  15   1   0 1004.41   39.14
  15  -1   0  798.42   31.49
  15   1   0  971.02   41.04
  15   1   2    4.00    1.39
  15  -1   2   -0.38    3.23
  15   1   2   -3.91    2.86
  15   1   2   -0.44    1.76
  15   1   2    5.57    3.01
  15  -1   2    1.53    1.71
  15  -1   4  312.55   16.89
  15   1   4  336.73   17.00
  15   1   4  267.63   11.57
  15   1   4  271.76   14.98
  15   2 -11  160.58    9.67
  15   2  -9   70.17    7.12
  15  -2  -9   69.92    6.94
  15   2  -9   68.84    5.95
  15   2  -7   21.54    3.66
  15   2  -7   23.78    4.47
  15  -2  -5   -0.61    1.34
  15  -2  -5    2.70    3.60
  15  -2  -5    3.40    2.19
  15   2  -5    2.40    2.08
  15   2  -5    1.42    3.48
  15   2  -5    5.12    3.40
  15   2  -5    1.46    1.48
  15  -2  -3  135.77    8.30
  15  -2  -3  143.94    8.86
  15  -2  -3  145.49   14.21
  15   2  -3  155.33   14.56
  15   2  -3  145.48   13.61
  15   2  -1  210.47   10.39
  15  -2  -1  220.19   10.91
  15  -2  -1  235.02   17.82
  15   2  -1  251.44   17.33
  15  -2  -1  208.15   13.32
  15   2  -1  261.36   18.36
  15   2   1    4.78    1.49
  15  -2   1    9.55    3.97
  15   2   1    9.51    4.37
  15  -2   1    6.96    2.00
  15   2   1    6.76    2.89
  15  -2   1    8.07    2.50
  15  -2   3   48.22    6.62
  15  -2   3   41.02    4.76
  15   2   3   47.56    6.32
  15   3 -10   50.61    4.12
  15   3  -8   66.83    5.60
  15   3  -6  382.95   20.64
  15   3  -6  370.90   17.42
  15  -3  -4  475.42   18.26
  15   3  -4  548.54   26.58
  15   3  -4  508.28   23.51
  15   3  -2  146.33    7.70
  15  -3  -2  159.87    8.69
  15  -3  -2  151.12   13.31
  15   3  -2  180.24   13.72
  15   3  -2  177.07   13.18
  15   3   0  184.17    7.90
  15  -3   0  194.09    9.05
  15  -3   0  182.88   14.00
  15   3   0  230.77   13.95
  15  -3   0  181.41   11.18
  15   3   0  231.53   14.85
  15   3   2    2.63    2.28
  15  -3   2   -0.60    1.65
  15   4  -5    6.60    3.45
  15   4  -3   95.60    5.01
  15  -4  -3  116.18    6.38
  15  -4  -1  240.71    9.68
  15   4  -1  253.67   13.20
  16   0 -10    2.24    1.44
  16   0  -8    4.72    1.18
  16   0  -8    6.28    2.31
  16   0  -6    4.62    1.32
  16   0  -4   15.89    2.43
  16   0  -4   11.62    3.64
  16   0  -2   97.46    6.14
  16   0  -2  104.55   10.08
  16   0   0    2.47    1.15
  16   0   0   -1.56    2.75
  16   0   2  698.03   26.34
  16   1  -9  340.40   15.38
  16   1  -7   27.00    2.89
  16   1  -7   23.85    4.00
  16  -1  -5  332.63   12.66
  16   1  -5  318.32   12.88
  16  -1  -3    3.78    1.35
  16   1  -3    2.57    1.05
  16   1  -3    4.15    3.08
  16  -1  -3    1.94    2.39
  16   1  -1   27.75    2.96
  16   1  -1   28.01    5.00
  16  -1  -1   23.33    5.17
  16   1  -1   36.77    6.30
  16  -1   1  248.24   15.03
  16   1   1  248.45   14.85
  16   2  -8   60.59    3.81
  16   2  -6    3.65    1.25
  16   2  -4   -1.36    0.88
  16   2  -2   64.13    4.32
  16  -2  -2   53.00    7.01
  16   2  -2   60.83    7.59
  16  -2   0   -1.47    2.20
  16   2   0    0.41    2.62
  16   3  -5  342.09   11.61
   0   0   0    0.00    0.00


TITL jjw1788 in I2/m
REM I2/m (#12 in standard setting)
CELL 1.54184  13.444307   7.519003  15.750918  90.0000 102.4462  90.0000
ZERR    6.00   0.000169   0.000110   0.000243   0.0000   0.0014   0.0000
LATT  2
SYMM -x, y,-z
SFAC C H O Si P
UNIT 60.00 114.00 12.00 12.00 6.00
REM  CrysAlisPro recorded range (K): Min=100.0; max=100.0; aver:100.0
TEMP -173
SIZE 0.06 0.26 0.40
TREF
HKLF 4
END
_computing_structure_solution     'SHELXT 2018/2 (Sheldrick, 2018)'
;
_shelx_hkl_checksum                7938
_olex2_submission_special_instructions  'No special instructions were received'
_oxdiff_exptl_absorpt_empirical_details
;
Empirical correction (ABSPACK) includes:
- Absorption correction using spherical harmonics
- Frame scaling
;
_oxdiff_exptl_absorpt_empirical_full_max  2.724
_oxdiff_exptl_absorpt_empirical_full_min  0.438
