# Supplementary material for: Synthesis of Diaryl‐ and Dialkynylphosphinates From Ubiquitous PV Sources via a Redox‐Neutral Approach
Source: Adv Sci (Weinh). 2025 Jul 2;12(36):e09922. doi: 10.1002/advs.202509922 (PMC12463002; doi:10.1002/advs.202509922)
Supplement: Supplementary file 2 — Supporting Information [file ADVS-12-e09922-s001.zip › 9b_H2O_jjw1716.cif]

data_jjw1716
_audit_creation_date               2024-01-05
_audit_creation_method
;
Olex2 1.5
(compiled 2023.08.24 svn.re1ec1418 for OlexSys, GUI svn.r6817)
;
_shelx_SHELXL_version_number       '2018/3'
_audit_contact_author_address      ?
_audit_contact_author_email        ?
_audit_contact_author_name         ''
_audit_contact_author_phone        ?
_publ_contact_author_id_orcid      ?
_publ_section_references
;
Dolomanov, O.V., Bourhis, L.J., Gildea, R.J, Howard, J.A.K. & Puschmann, H.
 (2009), J. Appl. Cryst. 42, 339-341.

Sheldrick, G.M. (2015). Acta Cryst. A71, 3-8.

Sheldrick, G.M. (2015). Acta Cryst. C71, 3-8.
;
_chemical_name_common              ?
_chemical_name_systematic          ?
_chemical_formula_moiety           'C16 H10 O2 P, H3 O'
_chemical_formula_sum              'C16 H13 O3 P'
_chemical_formula_weight           284.23
_chemical_melting_point            ?
_chemical_oxdiff_formula           C16H13O3P
loop_
  _atom_type_symbol
  _atom_type_description
  _atom_type_scat_dispersion_real
  _atom_type_scat_dispersion_imag
  _atom_type_scat_source
 'C' 'C' 0.0181 0.0091 'International Tables Vol C Tables 4.2.6.8 and 6.1.1.4'
 'H' 'H' 0.0000 0.0000 'International Tables Vol C Tables 4.2.6.8 and 6.1.1.4'
 'O' 'O' 0.0492 0.0322 'International Tables Vol C Tables 4.2.6.8 and 6.1.1.4'
 'P' 'P' 0.2955 0.4335 'International Tables Vol C Tables 4.2.6.8 and 6.1.1.4'

_shelx_space_group_comment
;
The symmetry employed for this shelxl refinement is uniquely defined
by the following loop, which should always be used as a source of
symmetry information in preference to the above space-group names.
They are only intended as comments.
;
_space_group_crystal_system        'monoclinic'
_space_group_IT_number             14
_space_group_name_H-M_alt          'P 1 21/c 1'
_space_group_name_Hall             '-P 2ybc'
loop_
  _space_group_symop_operation_xyz
 'x, y, z'
 '-x, y+1/2, -z+1/2'
 '-x, -y, -z'
 'x, -y-1/2, z-1/2'

_cell_length_a                     13.8597(13)
_cell_length_b                     5.8984(6)
_cell_length_c                     18.1497(17)
_cell_angle_alpha                  90
_cell_angle_beta                   101.500(9)
_cell_angle_gamma                  90
_cell_volume                       1454.0(2)
_cell_formula_units_Z              4
_cell_measurement_reflns_used      2755
_cell_measurement_temperature      101(1)
_cell_measurement_theta_max        76.3690
_cell_measurement_theta_min        3.2190
_shelx_estimated_absorpt_T_max     0.983
_shelx_estimated_absorpt_T_min     0.740
_exptl_absorpt_coefficient_mu      1.716
_exptl_absorpt_correction_T_max    0.983
_exptl_absorpt_correction_T_min    0.822
_exptl_absorpt_correction_type     analytical
_exptl_absorpt_process_details
;
CrysAlisPro 1.171.41.93a (Rigaku Oxford Diffraction, 2020)
Analytical numeric absorption correction using a multifaceted crystal
model based on expressions derived by R.C. Clark & J.S. Reid.
(Clark, R. C. & Reid, J. S. (1995). Acta Cryst. A51, 887-897)
Empirical absorption correction using spherical harmonics,
implemented in SCALE3 ABSPACK scaling algorithm.
;
_exptl_absorpt_special_details     ?
_exptl_crystal_colour              colourless
_exptl_crystal_colour_lustre       .
_exptl_crystal_colour_modifier     .
_exptl_crystal_colour_primary      colourless
_exptl_crystal_density_diffrn      1.298
_exptl_crystal_density_meas        ?
_exptl_crystal_density_method      ?
_exptl_crystal_description         needle
_exptl_crystal_F_000               592
loop_
  _exptl_crystal_face_index_h
  _exptl_crystal_face_index_k
  _exptl_crystal_face_index_l
  _exptl_crystal_face_perp_dist
 1 0 5 0.0109
 -1 0 -5 0.0109
 -2 4 3 0.0857
 2 -4 -3 0.0857
 -1 0 0 0.0052
 1 0 0 0.0052

_exptl_crystal_size_max            0.187
_exptl_crystal_size_mid            0.029
_exptl_crystal_size_min            0.01
loop_
  _exptl_oxdiff_crystal_face_indexfrac_h
  _exptl_oxdiff_crystal_face_indexfrac_k
  _exptl_oxdiff_crystal_face_indexfrac_l
  _exptl_oxdiff_crystal_face_x
  _exptl_oxdiff_crystal_face_y
  _exptl_oxdiff_crystal_face_z
 0.9955 0.0000 4.9966 -0.2585 0.0562 0.3863
 -0.9955 -0.0000 -4.9966 0.2585 -0.0562 -0.3863
 -1.9892 3.9987 3.0025 -0.9353 0.2942 -0.4745
 1.9892 -3.9987 -3.0025 0.9353 -0.2942 0.4745
 -1.0018 0.0003 -0.0030 -0.0204 -0.0952 -0.0587
 1.0018 -0.0003 0.0030 0.0204 0.0952 0.0587

_exptl_transmission_factor_max     ?
_exptl_transmission_factor_min     ?
_diffrn_reflns_av_R_equivalents    0.0579
_diffrn_reflns_av_unetI/netI       0.0650
_diffrn_reflns_Laue_measured_fraction_full  0.995
_diffrn_reflns_Laue_measured_fraction_max  0.994
_diffrn_reflns_limit_h_max         16
_diffrn_reflns_limit_h_min         -16
_diffrn_reflns_limit_k_max         7
_diffrn_reflns_limit_k_min         -7
_diffrn_reflns_limit_l_max         22
_diffrn_reflns_limit_l_min         -22
_diffrn_reflns_number              8003
_diffrn_reflns_point_group_measured_fraction_full  0.995
_diffrn_reflns_point_group_measured_fraction_max  0.994
_diffrn_reflns_theta_full          67.684
_diffrn_reflns_theta_max           70.020
_diffrn_reflns_theta_min           3.254
_diffrn_ambient_environment        N~2~
_diffrn_ambient_temperature        101(1)
_diffrn_detector                   'CCD plate'
_diffrn_detector_area_resol_mean   10.5700
_diffrn_detector_type              AtlasS2
_diffrn_measured_fraction_theta_full  0.995
_diffrn_measured_fraction_theta_max  0.994
_diffrn_measurement_details
;
List of Runs (angles in degrees, time in seconds):

  # Type    Start    End  Width  t~exp~   \w     \q     \k     \f   Frames
--------------------------------------------------------------------------
  1  \w    -90.00 -49.00   0.50   10.00    --  -38.50 -54.00 -63.00   82
  2  \w    -41.00 -16.00   0.50   10.00    --  -38.50  54.00  79.00   50
  3  \w     -4.00  21.00   0.50   10.00    --   42.50 -54.00 -63.00   50
  4  \w     16.00  81.00   0.50   10.00    --   42.50  54.00  79.00  130
  5  \w     98.00 132.00   0.50   40.00    --  111.00  54.00  79.00   68
  6  \w     89.00 118.00   0.50   40.00    --  111.00 -54.00 -63.00   58
  7  \w    -85.00 -10.00   0.50   10.00    --  -38.50 125.00-150.00  150
  8  \w     59.00 103.00   0.50   10.00    --   42.50  38.00-120.00   88
  9  \w     32.00  89.00   0.50   10.00    --   42.50-125.00-150.00  114
 10  \w     87.00 175.00   0.50   40.00    --  111.00  45.00-120.00  176
 11  \w     91.00 126.00   0.50   40.00    --  111.00  45.00-180.00   70
 12  \w     43.00 102.00   0.50   40.00    --  111.00-125.00  60.00  118
 13  \w     45.00 112.00   0.50   40.00    --  111.00-125.00-120.00  134
 14  \w     39.00  64.00   0.50   40.00    --  111.00 -94.00 -90.00   50
 15  \w     69.00 104.00   0.50   40.00    --  111.00 -94.00 -90.00   70
 16  \w     97.00 150.00   0.50   40.00    --  111.00 125.00 120.00  106
 17  \w     76.00 103.00   0.50   40.00    --  111.00-125.00 120.00   54
 18  \w    143.00 175.00   0.50   40.00    --  111.00  45.00-180.00   64
 19  \w     31.00  63.00   0.50   40.00    --  111.00 -94.00 150.00   64
 20  \w     71.00  98.00   0.50   40.00    --  111.00 -94.00 150.00   54
 21  \w     43.00 105.00   0.50   40.00    --  111.00-125.00 150.00  124
 22  \w    108.00 135.00   0.50   40.00    --  111.00 125.00 -90.00   54
 23  \w    117.00 142.00   0.50   40.00    --  111.00  77.00-150.00   50
 24  \w     87.00 171.00   0.50   40.00    --  111.00  30.00   0.00  168
;
_diffrn_measurement_device         'four-circle diffractometer'
_diffrn_measurement_device_type    'SuperNova, Dual, Cu at home/near, AtlasS2'
_diffrn_measurement_method         '\w scans'
_diffrn_orient_matrix_type        
 'CrysAlisPro convention (1999,Acta A55,543-557)'
_diffrn_orient_matrix_UB_11        0.0204949000
_diffrn_orient_matrix_UB_12        -0.1817854000
_diffrn_orient_matrix_UB_13        -0.0558101000
_diffrn_orient_matrix_UB_21        0.0950638000
_diffrn_orient_matrix_UB_22        0.1266204000
_diffrn_orient_matrix_UB_23        -0.0076840000
_diffrn_orient_matrix_UB_31        0.0583275000
_diffrn_orient_matrix_UB_32        -0.1389746000
_diffrn_orient_matrix_UB_33        0.0656852000
_diffrn_radiation_monochromator    mirror
_diffrn_radiation_probe            x-ray
_diffrn_radiation_type             'Cu K\a'
_diffrn_radiation_wavelength       1.54184
_diffrn_source                     'micro-focus sealed X-ray tube'
_diffrn_source_type                'SuperNova (Cu) X-ray Source'
_reflns_Friedel_coverage           0.000
_reflns_Friedel_fraction_full      .
_reflns_Friedel_fraction_max       .
_reflns_number_gt                  2122
_reflns_number_total               2744
_reflns_special_details
;
 Reflections were merged by SHELXL according to the crystal
 class for the calculation of statistics and refinement.
 
 _reflns_Friedel_fraction is defined as the number of unique
 Friedel pairs measured divided by the number that would be
 possible theoretically, ignoring centric projections and
 systematic absences.
;
_reflns_threshold_expression       'I > 2\s(I)'
_computing_cell_refinement         'CrysAlisPro 1.171.41.93a (Rigaku OD, 2020)'
_computing_data_collection         'CrysAlisPro 1.171.41.93a (Rigaku OD, 2020)'
_computing_data_reduction          'CrysAlisPro 1.171.41.93a (Rigaku OD, 2020)'
_computing_molecular_graphics      'Olex2 1.5 (Dolomanov et al., 2009)'
_computing_publication_material    'Olex2 1.5 (Dolomanov et al., 2009)'
_computing_structure_refinement    'SHELXL 2018/3 (Sheldrick, 2015)'
_computing_structure_solution      'SHELXT 2018/2 (Sheldrick, 2018)'
_refine_diff_density_max           0.528
_refine_diff_density_min           -0.393
_refine_diff_density_rms           0.069
_refine_ls_extinction_coef         .
_refine_ls_extinction_method       none
_refine_ls_goodness_of_fit_ref     1.038
_refine_ls_hydrogen_treatment      mixed
_refine_ls_matrix_type             full
_refine_ls_number_parameters       216
_refine_ls_number_reflns           2744
_refine_ls_number_restraints       0
_refine_ls_R_factor_all            0.0769
_refine_ls_R_factor_gt             0.0586
_refine_ls_restrained_S_all        1.038
_refine_ls_shift/su_max            0.000
_refine_ls_shift/su_mean           0.000
_refine_ls_structure_factor_coef   Fsqd
_refine_ls_weighting_details      
 'w=1/[\s^2^(Fo^2^)+(0.0712P)^2^+0.6196P] where P=(Fo^2^+2Fc^2^)/3'
_refine_ls_weighting_scheme        calc
_refine_ls_wR_factor_gt            0.1434
_refine_ls_wR_factor_ref           0.1569
_refine_special_details            ?
_olex2_refinement_description
;
1. Fixed Uiso
 At 1.2 times of:
  All C(H) groups
 At 1.5 times of:
  All O(H,H) groups
2. Others
 Sof(C11A)=Sof(C16A)=Sof(H16A)=Sof(C15A)=Sof(H15A)=Sof(C14A)=Sof(H14A)=
 Sof(C13A)=Sof(H13A)=Sof(C12A)=Sof(H12A)=1-FVAR(1)
 Sof(C11B)=Sof(C12B)=Sof(H12B)=Sof(C13B)=Sof(H13B)=Sof(C14B)=Sof(H14B)=
 Sof(C15B)=Sof(H15B)=Sof(C16B)=Sof(H16B)=FVAR(1)
3.a Free rotating group:
 O3(H3A,H3B,H3C)
3.b Aromatic/amide H refined with riding coordinates:
 C4(H4), C5(H5), C6(H6), C7(H7), C8(H8), C16A(H16A), C15A(H15A), C14A(H14A),
 C13A(H13A), C12A(H12A), C12B(H12B), C13B(H13B), C14B(H14B), C15B(H15B),
 C16B(H16B)
3.c Fitted hexagon refined as free rotating group:
 C11A(C16A,C15A,C14A,C13A,C12A), C11B(C12B,C13B,C14B,C15B,C16B)
;
_atom_sites_solution_hydrogens     mixed
_atom_sites_solution_primary       dual
_atom_sites_solution_secondary     ?
loop_
  _atom_site_label
  _atom_site_type_symbol
  _atom_site_fract_x
  _atom_site_fract_y
  _atom_site_fract_z
  _atom_site_U_iso_or_equiv
  _atom_site_adp_type
  _atom_site_occupancy
  _atom_site_site_symmetry_order
  _atom_site_calc_flag
  _atom_site_refinement_flags_posn
  _atom_site_refinement_flags_adp
  _atom_site_refinement_flags_occupancy
  _atom_site_disorder_assembly
  _atom_site_disorder_group
 P1 P 0.83655(5) 0.85308(13) 0.31209(4) 0.0269(2) Uani 1 1 d . . . . .
 O1 O 0.84363(15) 1.1043(4) 0.32258(12) 0.0332(5) Uani 1 1 d . . . . .
 O2 O 0.91544(14) 0.7412(4) 0.27859(11) 0.0284(5) Uani 1 1 d . . . . .
 C1 C 0.8359(2) 0.7142(6) 0.39725(17) 0.0317(7) Uani 1 1 d . . . . .
 C2 C 0.8364(2) 0.5952(6) 0.45075(17) 0.0305(6) Uani 1 1 d . . . . .
 C3 C 0.8366(2) 0.4429(6) 0.51229(15) 0.0296(6) Uani 1 1 d . . . . .
 C4 C 0.7798(2) 0.4867(6) 0.56645(17) 0.0352(7) Uani 1 1 d . . . . .
 H4 H 0.742728 0.622817 0.564476 0.042 Uiso 1 1 calc R U . . .
 C5 C 0.7782(2) 0.3295(6) 0.62299(17) 0.0367(7) Uani 1 1 d . . . . .
 H5 H 0.739596 0.358350 0.659724 0.044 Uiso 1 1 calc R U . . .
 C6 C 0.8319(2) 0.1321(6) 0.62658(16) 0.0351(7) Uani 1 1 d . . . . .
 H6 H 0.830283 0.026811 0.665921 0.042 Uiso 1 1 calc R U . . .
 C7 C 0.8885(2) 0.0853(6) 0.57313(17) 0.0357(7) Uani 1 1 d . . . . .
 H7 H 0.924919 -0.051814 0.575448 0.043 Uiso 1 1 calc R U . . .
 C8 C 0.8910(2) 0.2422(6) 0.51620(16) 0.0324(7) Uani 1 1 d . . . . .
 H8 H 0.930040 0.212592 0.479761 0.039 Uiso 1 1 calc R U . . .
 C9 C 0.7219(2) 0.7882(6) 0.25667(18) 0.0339(7) Uani 1 1 d . . . . .
 C10 C 0.6452(2) 0.7376(6) 0.21597(19) 0.0366(7) Uani 1 1 d . . . . .
 C11A C 0.5536(3) 0.6867(8) 0.1714(3) 0.040(5) Uani 0.519(9) 1 d G . P A 2
 C16A C 0.4883(4) 0.8647(7) 0.1500(4) 0.046(2) Uani 0.519(9) 1 d G . P A 2
 H16A H 0.506843 1.015092 0.165486 0.056 Uiso 0.519(9) 1 calc R U P A 2
 C15A C 0.3958(4) 0.8227(9) 0.1061(4) 0.052(2) Uani 0.519(9) 1 d G . P A 2
 H15A H 0.351213 0.944373 0.091478 0.063 Uiso 0.519(9) 1 calc R U P A 2
 C14A C 0.3687(3) 0.6027(10) 0.0835(4) 0.048(3) Uani 0.519(9) 1 d G . P A 2
 H14A H 0.305524 0.574001 0.053451 0.058 Uiso 0.519(9) 1 calc R U P A 2
 C13A C 0.4340(4) 0.4247(7) 0.1049(5) 0.057(3) Uani 0.519(9) 1 d G . P A 2
 H13A H 0.415465 0.274344 0.089432 0.069 Uiso 0.519(9) 1 calc R U P A 2
 C12A C 0.5265(3) 0.4667(7) 0.1488(5) 0.054(2) Uani 0.519(9) 1 d G . P A 2
 H12A H 0.571096 0.345057 0.163440 0.065 Uiso 0.519(9) 1 calc R U P A 2
 C11B C 0.5507(3) 0.6840(10) 0.1639(3) 0.039(5) Uani 0.481(9) 1 d G . P A 1
 C12B C 0.5499(3) 0.5291(10) 0.1060(4) 0.042(2) Uani 0.481(9) 1 d G . P A 1
 H12B H 0.609776 0.462691 0.098783 0.050 Uiso 0.481(9) 1 calc R U P A 1
 C13B C 0.4616(4) 0.4715(10) 0.0588(3) 0.044(2) Uani 0.481(9) 1 d G . P A 1
 H13B H 0.460997 0.365690 0.019266 0.053 Uiso 0.481(9) 1 calc R U P A 1
 C14B C 0.3740(3) 0.5687(11) 0.0694(3) 0.048(3) Uani 0.481(9) 1 d G . P A 1
 H14B H 0.313586 0.529328 0.037149 0.058 Uiso 0.481(9) 1 calc R U P A 1
 C15B C 0.3748(3) 0.7235(12) 0.1273(3) 0.042(2) Uani 0.481(9) 1 d G . P A 1
 H15B H 0.314952 0.789969 0.134549 0.050 Uiso 0.481(9) 1 calc R U P A 1
 C16B C 0.4632(4) 0.7812(11) 0.1745(3) 0.0396(19) Uani 0.481(9) 1 d G . P A 1
 H16B H 0.463730 0.886974 0.214067 0.048 Uiso 0.481(9) 1 calc R U P A 1
 O3 O 0.98561(14) 0.3498(4) 0.32371(11) 0.0302(5) Uani 1 1 d G . . . .
 H3A H 0.932360 0.267507 0.314002 0.045 Uiso 1 1 d G U . . .
 H3B H 0.965388 0.487198 0.311551 0.045 Uiso 1 1 d G U . . .
 H3C H 1.022060 0.320399 0.288953 0.11(2) Uiso 1 1 d G . . . .

loop_
  _atom_site_aniso_label
  _atom_site_aniso_U_11
  _atom_site_aniso_U_22
  _atom_site_aniso_U_33
  _atom_site_aniso_U_23
  _atom_site_aniso_U_13
  _atom_site_aniso_U_12
 P1 0.0241(3) 0.0337(4) 0.0253(4) 0.0012(3) 0.0107(3) -0.0001(3)
 O1 0.0279(10) 0.0433(13) 0.0314(11) 0.0013(9) 0.0131(8) 0.0007(9)
 O2 0.0255(9) 0.0335(11) 0.0289(10) -0.0009(8) 0.0123(8) 0.0001(8)
 C1 0.0297(14) 0.0372(17) 0.0304(15) 0.0021(13) 0.0117(12) 0.0031(12)
 C2 0.0282(14) 0.0349(17) 0.0306(15) -0.0031(13) 0.0112(11) -0.0012(12)
 C3 0.0278(13) 0.0383(17) 0.0233(14) -0.0011(12) 0.0063(11) -0.0053(12)
 C4 0.0384(16) 0.0377(18) 0.0326(16) -0.0029(13) 0.0145(13) 0.0000(13)
 C5 0.0381(16) 0.048(2) 0.0270(15) -0.0023(13) 0.0147(12) -0.0066(14)
 C6 0.0383(16) 0.0442(19) 0.0217(13) 0.0047(13) 0.0031(11) -0.0053(14)
 C7 0.0308(15) 0.0452(19) 0.0300(15) 0.0033(13) 0.0035(12) 0.0044(13)
 C8 0.0291(14) 0.0468(19) 0.0221(14) 0.0008(12) 0.0075(10) 0.0028(13)
 C9 0.0275(14) 0.0429(19) 0.0333(15) 0.0043(13) 0.0114(12) -0.0010(13)
 C10 0.0291(15) 0.0388(18) 0.0448(18) 0.0039(14) 0.0144(13) 0.0002(13)
 C11A 0.031(8) 0.038(10) 0.050(7) 0.006(6) 0.007(5) -0.011(6)
 C16A 0.038(4) 0.044(5) 0.050(5) -0.008(4) -0.009(3) 0.008(3)
 C15A 0.038(4) 0.060(6) 0.055(5) -0.001(4) -0.001(3) 0.011(4)
 C14A 0.023(5) 0.064(7) 0.060(6) -0.002(6) 0.009(4) 0.005(4)
 C13A 0.038(4) 0.040(4) 0.091(7) -0.003(4) 0.004(4) -0.009(3)
 C12A 0.033(4) 0.039(5) 0.088(7) 0.008(4) 0.006(4) 0.009(3)
 C11B 0.019(8) 0.061(14) 0.038(6) 0.006(6) 0.009(5) 0.016(7)
 C12B 0.027(3) 0.041(4) 0.056(5) 0.002(4) 0.004(3) 0.006(3)
 C13B 0.035(4) 0.045(4) 0.050(5) 0.001(4) 0.001(3) -0.004(3)
 C14B 0.024(5) 0.059(7) 0.056(6) 0.011(5) -0.003(4) -0.011(5)
 C15B 0.025(3) 0.051(6) 0.050(5) 0.017(4) 0.011(3) 0.006(3)
 C16B 0.032(4) 0.038(5) 0.051(5) 0.007(3) 0.014(3) 0.001(3)
 O3 0.0265(9) 0.0362(12) 0.0301(10) -0.0001(9) 0.0111(8) 0.0027(8)

_geom_special_details
;
 All esds (except the esd in the dihedral angle between two l.s. planes)
 are estimated using the full covariance matrix.  The cell esds are taken
 into account individually in the estimation of esds in distances, angles
 and torsion angles; correlations between esds in cell parameters are only
 used when they are defined by crystal symmetry.  An approximate (isotropic)
 treatment of cell esds is used for estimating esds involving l.s. planes.
;
loop_
  _geom_bond_atom_site_label_1
  _geom_bond_atom_site_label_2
  _geom_bond_distance
  _geom_bond_site_symmetry_2
  _geom_bond_publ_flag
 P1 O1 1.494(3) . ?
 P1 O2 1.505(2) . ?
 P1 C1 1.751(3) . ?
 P1 C9 1.745(3) . ?
 C1 C2 1.197(4) . ?
 C2 C3 1.433(4) . ?
 C3 C4 1.400(4) . ?
 C3 C8 1.398(5) . ?
 C4 H4 0.9500 . ?
 C4 C5 1.387(5) . ?
 C5 H5 0.9500 . ?
 C5 C6 1.376(5) . ?
 C6 H6 0.9500 . ?
 C6 C7 1.391(5) . ?
 C7 H7 0.9500 . ?
 C7 C8 1.393(5) . ?
 C8 H8 0.9500 . ?
 C9 C10 1.205(5) . ?
 C10 C11A 1.395(5) . ?
 C10 C11B 1.487(5) . ?
 C11A C16A 1.3900 . ?
 C11A C12A 1.3900 . ?
 C16A H16A 0.9500 . ?
 C16A C15A 1.3900 . ?
 C15A H15A 0.9500 . ?
 C15A C14A 1.3900 . ?
 C14A H14A 0.9500 . ?
 C14A C13A 1.3900 . ?
 C13A H13A 0.9500 . ?
 C13A C12A 1.3900 . ?
 C12A H12A 0.9500 . ?
 C11B C12B 1.3900 . ?
 C11B C16B 1.3900 . ?
 C12B H12B 0.9500 . ?
 C12B C13B 1.3900 . ?
 C13B H13B 0.9500 . ?
 C13B C14B 1.3900 . ?
 C14B H14B 0.9500 . ?
 C14B C15B 1.3900 . ?
 C15B H15B 0.9500 . ?
 C15B C16B 1.3900 . ?
 C16B H16B 0.9500 . ?
 O3 H3A 0.8715 . ?
 O3 H3B 0.8714 . ?
 O3 H3C 0.9002 . ?

loop_
  _geom_angle_atom_site_label_1
  _geom_angle_atom_site_label_2
  _geom_angle_atom_site_label_3
  _geom_angle
  _geom_angle_site_symmetry_1
  _geom_angle_site_symmetry_3
  _geom_angle_publ_flag
 O1 P1 O2 116.84(12) . . ?
 O1 P1 C1 111.30(14) . . ?
 O1 P1 C9 108.66(15) . . ?
 O2 P1 C1 106.45(13) . . ?
 O2 P1 C9 108.80(14) . . ?
 C9 P1 C1 104.01(15) . . ?
 C2 C1 P1 172.0(3) . . ?
 C1 C2 C3 177.1(3) . . ?
 C4 C3 C2 121.2(3) . . ?
 C8 C3 C2 119.2(3) . . ?
 C8 C3 C4 119.6(3) . . ?
 C3 C4 H4 120.3 . . ?
 C5 C4 C3 119.3(3) . . ?
 C5 C4 H4 120.3 . . ?
 C4 C5 H5 119.6 . . ?
 C6 C5 C4 120.8(3) . . ?
 C6 C5 H5 119.6 . . ?
 C5 C6 H6 119.7 . . ?
 C5 C6 C7 120.6(3) . . ?
 C7 C6 H6 119.7 . . ?
 C6 C7 H7 120.4 . . ?
 C6 C7 C8 119.1(3) . . ?
 C8 C7 H7 120.4 . . ?
 C3 C8 H8 119.8 . . ?
 C7 C8 C3 120.5(3) . . ?
 C7 C8 H8 119.8 . . ?
 C10 C9 P1 176.7(3) . . ?
 C9 C10 C11A 176.7(4) . . ?
 C9 C10 C11B 177.6(4) . . ?
 C16A C11A C10 117.8(4) . . ?
 C16A C11A C12A 120.0 . . ?
 C12A C11A C10 122.2(4) . . ?
 C11A C16A H16A 120.0 . . ?
 C15A C16A C11A 120.0 . . ?
 C15A C16A H16A 120.0 . . ?
 C16A C15A H15A 120.0 . . ?
 C14A C15A C16A 120.0 . . ?
 C14A C15A H15A 120.0 . . ?
 C15A C14A H14A 120.0 . . ?
 C13A C14A C15A 120.0 . . ?
 C13A C14A H14A 120.0 . . ?
 C14A C13A H13A 120.0 . . ?
 C14A C13A C12A 120.0 . . ?
 C12A C13A H13A 120.0 . . ?
 C11A C12A H12A 120.0 . . ?
 C13A C12A C11A 120.0 . . ?
 C13A C12A H12A 120.0 . . ?
 C12B C11B C10 119.6(3) . . ?
 C12B C11B C16B 120.0 . . ?
 C16B C11B C10 120.4(3) . . ?
 C11B C12B H12B 120.0 . . ?
 C13B C12B C11B 120.0 . . ?
 C13B C12B H12B 120.0 . . ?
 C12B C13B H13B 120.0 . . ?
 C12B C13B C14B 120.0 . . ?
 C14B C13B H13B 120.0 . . ?
 C13B C14B H14B 120.0 . . ?
 C15B C14B C13B 120.0 . . ?
 C15B C14B H14B 120.0 . . ?
 C14B C15B H15B 120.0 . . ?
 C16B C15B C14B 120.0 . . ?
 C16B C15B H15B 120.0 . . ?
 C11B C16B H16B 120.0 . . ?
 C15B C16B C11B 120.0 . . ?
 C15B C16B H16B 120.0 . . ?
 H3A O3 H3B 104.5 . . ?
 H3A O3 H3C 108.8 . . ?
 H3B O3 H3C 101.5 . . ?

loop_
  _geom_torsion_atom_site_label_1
  _geom_torsion_atom_site_label_2
  _geom_torsion_atom_site_label_3
  _geom_torsion_atom_site_label_4
  _geom_torsion
  _geom_torsion_site_symmetry_1
  _geom_torsion_site_symmetry_2
  _geom_torsion_site_symmetry_3
  _geom_torsion_site_symmetry_4
  _geom_torsion_publ_flag
 C2 C3 C4 C5 176.8(3) . . . . ?
 C2 C3 C8 C7 -176.6(3) . . . . ?
 C3 C4 C5 C6 0.2(5) . . . . ?
 C4 C3 C8 C7 0.5(5) . . . . ?
 C4 C5 C6 C7 -0.4(5) . . . . ?
 C5 C6 C7 C8 0.7(5) . . . . ?
 C6 C7 C8 C3 -0.7(5) . . . . ?
 C8 C3 C4 C5 -0.3(5) . . . . ?
 C10 C11A C16A C15A -179.5(6) . . . . ?
 C10 C11A C12A C13A 179.5(6) . . . . ?
 C10 C11B C12B C13B 177.6(6) . . . . ?
 C10 C11B C16B C15B -177.6(6) . . . . ?
 C11A C16A C15A C14A 0.0 . . . . ?
 C16A C11A C12A C13A 0.0 . . . . ?
 C16A C15A C14A C13A 0.0 . . . . ?
 C15A C14A C13A C12A 0.0 . . . . ?
 C14A C13A C12A C11A 0.0 . . . . ?
 C12A C11A C16A C15A 0.0 . . . . ?
 C11B C12B C13B C14B 0.0 . . . . ?
 C12B C11B C16B C15B 0.0 . . . . ?
 C12B C13B C14B C15B 0.0 . . . . ?
 C13B C14B C15B C16B 0.0 . . . . ?
 C14B C15B C16B C11B 0.0 . . . . ?
 C16B C11B C12B C13B 0.0 . . . . ?

_shelx_res_file
;
TITL jjw1716_a.res in P2(1)/c
    jjw1716.res
    created by SHELXL-2018/3 at 10:49:13 on 05-Jan-2024
REM Old TITL jjw1716 in P2(1)/c
REM SHELXT solution in P2(1)/c: R1 0.183, Rweak 0.639, Alpha 0.041
REM <I/s> 0.815 for 298 systematic absences, Orientation as input
REM Formula found by SHELXT: C17 O3 P
CELL 1.54184 13.8597 5.8984 18.1497 90 101.5 90
ZERR 4 0.0013 0.0006 0.0017 0 0.009 0
LATT 1
SYMM -X,0.5+Y,0.5-Z
SFAC C H O P
UNIT 64 52 12 4

L.S. 10
PLAN  1
SIZE 0.01 0.029 0.187
TEMP -173
CONF
BOND $H
list 4
MORE -1
fmap 2
acta
SHEL 1000 0.82
REM <olex2.extras>
REM <HklSrc "%.\\jjw1716.hkl">
REM </olex2.extras>

WGHT    0.071200    0.619600
FVAR       0.58358   0.48121
P1    4    0.836549    0.853082    0.312093    11.00000    0.02414    0.03372 =
         0.02534    0.00116    0.01070   -0.00012
O1    3    0.843633    1.104268    0.322575    11.00000    0.02791    0.04332 =
         0.03140    0.00126    0.01314    0.00071
O2    3    0.915435    0.741186    0.278586    11.00000    0.02551    0.03353 =
         0.02892   -0.00092    0.01227    0.00010
C1    1    0.835944    0.714191    0.397251    11.00000    0.02969    0.03724 =
         0.03040    0.00215    0.01168    0.00310
C2    1    0.836376    0.595159    0.450754    11.00000    0.02825    0.03489 =
         0.03060   -0.00312    0.01115   -0.00124
C3    1    0.836592    0.442919    0.512291    11.00000    0.02781    0.03830 =
         0.02327   -0.00107    0.00625   -0.00526
C4    1    0.779806    0.486714    0.566450    11.00000    0.03844    0.03773 =
         0.03258   -0.00294    0.01454   -0.00002
AFIX  43
H4    2    0.742728    0.622817    0.564476    11.00000   -1.20000
AFIX   0
C5    1    0.778228    0.329453    0.622992    11.00000    0.03809    0.04839 =
         0.02704   -0.00226    0.01468   -0.00660
AFIX  43
H5    2    0.739596    0.358350    0.659724    11.00000   -1.20000
AFIX   0
C6    1    0.831890    0.132118    0.626580    11.00000    0.03829    0.04419 =
         0.02171    0.00472    0.00313   -0.00533
AFIX  43
H6    2    0.830283    0.026811    0.665921    11.00000   -1.20000
AFIX   0
C7    1    0.888492    0.085323    0.573133    11.00000    0.03080    0.04521 =
         0.02998    0.00332    0.00348    0.00442
AFIX  43
H7    2    0.924919   -0.051814    0.575448    11.00000   -1.20000
AFIX   0
C8    1    0.891039    0.242185    0.516197    11.00000    0.02909    0.04684 =
         0.02213    0.00083    0.00748    0.00285
AFIX  43
H8    2    0.930040    0.212592    0.479761    11.00000   -1.20000
AFIX   0
C9    1    0.721889    0.788193    0.256673    11.00000    0.02754    0.04295 =
         0.03332    0.00426    0.01144   -0.00099
C10   1    0.645154    0.737557    0.215974    11.00000    0.02913    0.03876 =
         0.04484    0.00387    0.01438    0.00021
PART 2
AFIX  66
C11A  1    0.553602    0.686726    0.171421   -21.00000    0.03079    0.03760 =
         0.05001    0.00621    0.00686   -0.01096
C16A  1    0.488295    0.864726    0.150048   -21.00000    0.03768    0.04441 =
         0.04969   -0.00841   -0.00948    0.00775
AFIX  43
H16A  2    0.506843    1.015092    0.165486   -21.00000   -1.20000
AFIX  65
C15A  1    0.395848    0.822718    0.106086   -21.00000    0.03795    0.06047 =
         0.05469   -0.00113   -0.00105    0.01142
AFIX  43
H15A  2    0.351213    0.944373    0.091478   -21.00000   -1.20000
AFIX  65
C14A  1    0.368708    0.602710    0.083497   -21.00000    0.02275    0.06356 =
         0.05967   -0.00167    0.00936    0.00461
AFIX  43
H14A  2    0.305524    0.574001    0.053451   -21.00000   -1.20000
AFIX  65
C13A  1    0.434015    0.424709    0.104870   -21.00000    0.03761    0.03958 =
         0.09147   -0.00258    0.00400   -0.00916
AFIX  43
H13A  2    0.415465    0.274344    0.089432   -21.00000   -1.20000
AFIX  65
C12A  1    0.526462    0.466714    0.148832   -21.00000    0.03266    0.03917 =
         0.08839    0.00776    0.00598    0.00866
AFIX  43
H12A  2    0.571096    0.345057    0.163440   -21.00000   -1.20000
AFIX  66
PART 1
C11B  1    0.550743    0.683951    0.163901    21.00000    0.01946    0.06054 =
         0.03750    0.00564    0.00860    0.01604
C12B  1    0.549930    0.529126    0.106043    21.00000    0.02701    0.04080 =
         0.05580    0.00222    0.00419    0.00591
AFIX  43
H12B  2    0.609776    0.462691    0.098783    21.00000   -1.20000
AFIX  65
C13B  1    0.461552    0.471506    0.058809    21.00000    0.03465    0.04489 =
         0.05012    0.00146    0.00147   -0.00446
AFIX  43
H13B  2    0.460997    0.365690    0.019266    21.00000   -1.20000
AFIX  65
C14B  1    0.373987    0.568710    0.069432    21.00000    0.02423    0.05879 =
         0.05645    0.01114   -0.00348   -0.01082
AFIX  43
H14B  2    0.313586    0.529328    0.037149    21.00000   -1.20000
AFIX  65
C15B  1    0.374799    0.723535    0.127289    21.00000    0.02524    0.05147 =
         0.05043    0.01696    0.01095    0.00621
AFIX  43
H15B  2    0.314952    0.789969    0.134549    21.00000   -1.20000
AFIX  65
C16B  1    0.463176    0.781157    0.174524    21.00000    0.03208    0.03837 =
         0.05092    0.00730    0.01430    0.00059
AFIX  43
H16B  2    0.463730    0.886974    0.214067    21.00000   -1.20000
AFIX   6

PART 0
O3    3    0.985609    0.349809    0.323712    11.00000    0.02654    0.03617 =
         0.03010   -0.00012    0.01115    0.00270
H3A   2    0.932360    0.267507    0.314002    11.00000   -1.50000
H3B   2    0.965388    0.487198    0.311551    11.00000   -1.50000
H3C   2    1.022060    0.320399    0.288953    11.00000    0.10696
AFIX   0
HKLF 4


REM  jjw1716_a.res in P2(1)/c
REM wR2 = 0.1569, GooF = S = 1.038, Restrained GooF = 1.038 for all data
REM R1 = 0.0586 for 2122 Fo > 4sig(Fo) and 0.0769 for all 2744 data
REM 216 parameters refined using 0 restraints

END

WGHT      0.0712      0.6197

REM Highest difference peak  0.528,  deepest hole -0.393,  1-sigma level  0.069
Q1    1   0.8353  1.0161  0.3070  11.00000  0.05    0.53
;
_shelx_res_checksum                73400
_shelx_hkl_file
;
   0   0   1    0.69    0.82
   0   0  -1   -0.01    0.69
   0   0   2  900.98   21.30
   0   0   3   -0.42    2.35
   0   0   4  922.56   30.78
   0   0   5    4.64    3.96
   0   0   6  334.10   23.05
   0   0   7    4.74    5.99
   0   0   7   -0.49    3.18
   0   0   8  882.36   44.69
   0   0   8  911.59   53.80
   0   0   9   -1.64    6.15
   0   0   9    0.61    4.32
   0   0  10  266.76   33.60
   0   0  10  232.32   26.40
   0   0  11    3.06    6.43
   0   0  11   -1.09    6.06
   0   0  12   85.16   22.23
   0   0  12   65.86   15.58
   0   0  13    0.35    6.07
   0   0  13    1.39    5.06
   0   0  14  149.75   33.16
   0   0  14  141.34   14.27
   0   0  14  173.13   19.66
   0   0  15  -13.54   13.95
   0   0  15    2.99    3.89
   0   0  16  391.93   28.28
   0   0  17    1.06    2.84
   0   0  18   11.93    4.99
   0   0  18   17.10    7.05
   0   0  20  109.92   12.88
   0   0  20   99.74    9.82
   0   0  21   -1.39    3.46
   0   0  21    0.75    1.52
   0   0  22   28.89    5.96
   0  -1   0    2.31    1.94
   0  -1   1  187.62   12.50
   0  -1  -1  144.07    7.24
   0  -1   2  119.01   11.70
   0  -1   2   92.40   11.14
   0   1  -2  102.35    6.84
   0   1  -3 1353.13   29.68
   0  -1   3 1436.13   45.30
   0  -1   3 1481.66   37.20
   0  -1  -3 1299.16   19.04
   0  -1   4  626.26   32.86
   0  -1   4  677.46   33.62
   0  -1   4  663.61   25.10
   0  -1  -4  587.78   24.01
   0  -1  -5   14.95    4.67
   0  -1   5    9.59    5.10
   0  -1   5   16.48    4.53
   0  -1   5   15.34    6.09
   0  -1   6   87.95   15.31
   0  -1   6   77.05   13.30
   0   1  -6   67.43    7.41
   0   1   6   50.72    6.59
   0  -1   7  106.28   17.08
   0  -1   7  115.42   18.92
   0   1  -7  100.58    8.24
   0   1   7  113.65    8.58
   0  -1   8  314.27   30.61
   0  -1   8  332.69   34.23
   0  -1   9   37.17   13.44
   0  -1   9   42.10   13.20
   0  -1  10  601.99   52.51
   0  -1  10  579.28   46.87
   0  -1  11  161.35   29.19
   0  -1  11  151.13   26.05
   0  -1  12   33.65   15.22
   0   1  12   34.19   15.09
   0  -1  12   29.75   12.98
   0   1  13   59.34   23.00
   0  -1  13   40.59   15.82
   0  -1  13   29.05   15.82
   0  -1  13   37.71    9.10
   0  -1  14   81.03   21.21
   0   1  14   65.25   23.58
   0  -1  14   87.33   25.51
   0  -1  14   85.22   13.23
   0  -1  14   82.11    9.81
   0   1  14   65.51   10.56
   0   1  14   49.42    8.61
   0   1  15   14.16    5.99
   0  -1  15    4.98    4.83
   0   1  15    2.70    8.62
   0  -1  15    3.43    4.66
   0   1  15    2.15    3.05
   0  -1  15   -5.87    6.35
   0  -1  15    3.28    9.02
   0  -1  16   29.67    9.18
   0   1  16   28.63    8.57
   0  -1  16   28.90    7.58
   0  -1  17    3.07    4.26
   0  -1 -17    0.79    2.76
   0   1  17   10.27    5.75
   0  -1  17    2.30    4.82
   0  -1  18   71.28   11.61
   0   1  18   65.84    9.33
   0   1  18   68.74   11.67
   0  -1  18   73.13   10.83
   0   1  19   83.47   11.73
   0  -1  19   77.30   11.49
   0  -1  19   83.45   10.60
   0   1  19   79.64    9.32
   0  -1  20   20.70    5.35
   0  -1  20   18.95    5.97
   0  -1  21    1.76    2.81
   0   1  21    5.89    2.98
   0   1  22   42.28    5.14
   0  -1  22   57.45    6.62
   0  -2   0 1139.72   48.97
   0  -2   0 1169.79   36.35
   0  -2  -1  449.73   19.49
   0  -2  -1  458.08   31.55
   0  -2   1  509.89   27.10
   0  -2   1  502.48   32.77
   0  -2  -2 2280.28   68.87
   0  -2   2 2390.76   63.57
   0  -2  -2 2284.88   33.79
   0  -2   2 2286.78   69.22
   0  -2   3  176.81   19.46
   0  -2  -3  206.24   21.23
   0  -2   3  203.77   20.33
   0  -2  -4  109.23   16.01
   0  -2   4  154.74   18.49
   0  -2   4  162.47   19.87
   0  -2  -5  221.70   22.14
   0  -2   5  169.60   23.82
   0  -2   5  164.67   18.85
   0   2  -5  161.85   12.98
   0  -2   5  147.35   20.78
   0  -2   6   61.06   11.67
   0   2  -6   75.79   10.24
   0  -2   6   56.48   14.84
   0  -2  -6   73.67   12.36
   0  -2   6   60.29   13.99
   0  -2   7   42.01   13.81
   0   2   7   36.11    9.17
   0  -2  -7   48.76   10.42
   0  -2   7   33.46   10.76
   0   2  -7   35.25    8.77
   0  -2   8  218.01   28.89
   0  -2   8  207.40   29.29
   0  -2   9  173.51   27.81
   0  -2   9  180.37   27.24
   0  -2  10  119.59   22.92
   0  -2  10  109.03   24.05
   0  -2  11    1.59    7.64
   0  -2  11   -1.78    7.15
   0  -2  12   26.06   13.45
   0  -2  12   27.24    7.66
   0  -2  12   22.14    5.36
   0  -2  12   26.21    5.99
   0  -2  12   34.29   14.36
   0   2  12   32.95    6.78
   0  -2  13    8.28    4.56
   0   2  13   11.94    6.15
   0  -2  13   12.65   10.60
   0  -2  13   17.53    9.08
   0  -2  13    9.85    5.28
   0  -2  13    4.59    3.46
   0  -2  14   64.30   23.14
   0  -2  14   43.12    9.32
   0  -2  14   49.24   10.99
   0   2  14   61.79   10.44
   0   2  14   31.17   12.08
   0  -2  15   84.58   11.89
   0  -2  15   97.39   13.10
   0  -2  15   91.06   15.74
   0   2  15   84.27   11.78
   0  -2  16   10.36    5.63
   0  -2  16    7.86    5.45
   0   2  16   15.33    4.84
   0  -2  17  167.38   18.67
   0  -2 -17  155.44   14.33
   0  -2  17  155.09   15.48
   0   2  17  126.02   17.14
   0   2  18    5.49    4.06
   0  -2  18    2.98    3.91
   0  -2 -18    1.21    2.42
   0  -2  18    1.00    2.95
   0  -2  19   18.14    4.78
   0  -2  19   21.87    6.64
   0  -2 -19   31.72    5.52
   0  -2 -20    2.21    1.57
   0   2  20    2.98    2.39
   0  -2  21   18.36    4.49
   0   2  21   14.71    3.39
   0  -3   0    0.82    3.11
   0  -3   0    3.42    5.68
   0  -3   1    2.68    6.64
   0  -3  -1   -1.70    5.08
   0  -3   1    5.06    2.85
   0  -3  -2   34.34   11.35
   0  -3   2   26.76    9.86
   0  -3   2   20.30    7.38
   0  -3   3   14.07    6.93
   0  -3   3   12.02    8.10
   0  -3  -3   13.04    8.24
   0  -3  -4   40.95   12.86
   0  -3   4   51.57   13.07
   0  -3   4   52.41   14.21
   0  -3   5  449.26   39.36
   0  -3  -5  484.83   41.97
   0  -3   5  463.40   40.61
   0   3  -6    4.96    5.59
   0  -3   6   -9.20    8.02
   0   3   6   -4.01    6.56
   0  -3   6   -2.15    4.89
   0  -3  -6    6.65    7.06
   0  -3   7   55.66   16.14
   0   3   7   42.07   12.74
   0   3  -7   35.00   12.05
   0  -3   8   33.62   13.99
   0  -3   9   32.14   13.43
   0  -3  10    7.43    3.72
   0  -3  10    0.96    4.72
   0  -3  10    7.26    2.35
   0   3  10    8.34    5.61
   0  -3  10    9.05    5.21
   0  -3  10    1.32    7.30
   0  -3  11   81.28   10.59
   0  -3  11   80.29   13.69
   0  -3  11   85.94   13.36
   0  -3  11   96.87   23.97
   0   3  11   77.28   11.63
   0   3  12    2.64    3.25
   0  -3  12   10.11   11.82
   0  -3  12   -3.40    4.09
   0  -3  12    2.93    3.73
   0  -3  12    0.26    4.79
   0  -3  13   14.86    5.20
   0   3  13   19.25    6.24
   0  -3  13   15.38    5.67
   0   3  13   25.62    7.18
   0  -3  14  114.50   14.94
   0  -3  14  115.10   16.34
   0   3  14  127.18   14.61
   0  -3  14  125.32   14.21
   0  -3  15   64.32    9.69
   0  -3  15   67.25   12.20
   0   3  15   72.40   10.72
   0  -3  16   16.45    6.87
   0  -3 -16   31.51    7.07
   0  -3  17    8.04    5.78
   0   3  17    9.42    4.79
   0  -3 -17    7.16    4.07
   0   3  18    1.88    2.96
   0  -3 -18    2.23    2.46
   0  -3  19   80.20    9.60
   0  -3 -19   64.85    7.43
   0   3  19   61.86    7.59
   0  -3  20    0.81    2.30
   0  -3 -20    4.74    1.82
   0  -4   0   67.86   19.67
   0  -4  -1  114.08   26.20
   0  -4   1   73.34   19.67
   0  -4   2   46.97   16.23
   0  -4  -2   33.75   13.34
   0   4  -2   39.43   16.14
   0   4   2   34.75   14.72
   0   4  -3   45.43   16.84
   0   4   3   36.53   15.93
   0  -4   3   43.26   14.97
   0  -4  -3   65.32   19.27
   0   4   4  204.27   33.79
   0  -4  -4  237.28   35.83
   0  -4   4  240.87   30.76
   0   4  -4  214.10   35.65
   0  -4   4  254.71   36.41
   0   4   5   13.29    8.70
   0  -4  -5   26.95   12.90
   0  -4   5   12.32    5.64
   0  -4   5   -1.10    7.77
   0   4  -5   22.07   11.90
   0   4  -6  379.30   45.90
   0  -4   6  336.13   25.44
   0  -4   6  328.82   24.68
   0  -4   6  311.69   38.78
   0  -4   7  223.36   34.37
   0  -4   7  203.56   19.77
   0   4   7  162.75   29.49
   0  -4   7  242.67   22.30
   0   4  -7  231.27   35.76
   0  -4   8  282.20   23.80
   0   4   8  317.83   24.44
   0  -4   8  341.21   26.85
   0  -4   8  276.31   39.52
   0   4   9   24.93    7.56
   0  -4   9   10.12    5.39
   0  -4   9   20.11    7.81
   0  -4   9   31.92   18.81
   0  -4  10    2.83    3.73
   0  -4  10   10.87    5.21
   0  -4  11    2.95    3.79
   0  -4  11    3.39    4.42
   0   4  11   -1.67    3.50
   0  -4 -12    2.98    2.75
   0  -4  12    5.82    4.31
   0   4  12    7.30    4.19
   0   4  13   52.32    8.98
   0  -4  13   48.40   10.28
   0  -4 -13   60.51    9.79
   0  -4  14  142.24   16.57
   0  -4 -14  147.23   14.41
   0   4  14  123.57   12.95
   0   4  14  139.52   13.88
   0   4  15   46.79    7.21
   0  -4  15   25.84    7.82
   0   4  15   44.35    7.30
   0  -4 -15   46.46    7.55
   0  -4 -16  145.31   13.01
   0  -4  16  113.99   14.59
   0  -4  16  128.82   13.40
   0  -4  17   33.86    6.08
   0  -4  17   42.63    7.26
   0  -4 -17   42.89    6.51
   0  -4  18   32.65    4.75
   0  -4 -18   39.69    5.29
   0  -5   0    1.14    3.66
   0  -5  -1   29.35    6.96
   0  -5   1   59.77   11.17
   0  -5   2    1.70    2.68
   0  -5  -2   -1.07    4.07
   0  -5   3   48.48   10.32
   0  -5  -3   45.17    9.23
   0  -5   3   37.51    7.52
   0  -5   4   88.21   11.79
   0  -5  -4   96.10   13.42
   0  -5   4   93.32   15.24
   0  -5  -5   29.21    7.31
   0  -5   6   -1.14    5.12
   0   5   6    2.61    4.63
   0   5   7   15.62    6.56
   0  -5   7   19.50    8.13
   0   5   8   28.33    7.52
   0  -5   8    7.16    7.07
   0  -5  -8   25.36    6.11
   0  -5  -9    4.18    3.11
   0  -5   9   -1.38    4.07
   0   5   9    6.11    5.28
   0  -5 -10    8.41    3.88
   0   5  10    6.21    4.01
   0  -5  10   14.24    7.11
   0   5  11   44.93    8.54
   0  -5 -11   43.37    7.40
   0  -5 -12   49.44    7.52
   0  -5  12   31.36    9.42
   0   5  12   41.30    7.75
   0   5  13    5.13    3.14
   0  -5 -13    2.09    2.42
   0  -5  14  175.58   16.18
   0  -5 -14  183.95   12.64
   0   5  14  170.20   12.28
   0  -5  15    6.80    3.55
   0  -5 -15   -1.04    2.01
   0  -5  16   -0.71    1.72
   0  -5 -16    4.70    2.27
   0  -5 -16    0.97    1.36
   0  -6   0   -1.37    2.97
   0  -6  -1   51.90    8.54
   0  -6   1   63.53    9.39
   0  -6  -2   25.64    6.19
   0   6   3    6.73    4.37
   0  -6  -3    4.06    3.24
   0  -6  -4   44.88    8.30
   0   6   4   42.17    9.00
   0  -6  -5   16.88    5.16
   0   6   5   17.15    5.53
   0   6   6   51.66    9.49
   0  -6   6   54.67   10.83
   0  -6  -6   48.06    8.11
   0   6   7    9.55    4.95
   0  -6   7    2.80    4.17
   0  -6  -7    1.17    2.55
   0  -6   8   19.35    7.19
   0   6   8   35.64    7.50
   0  -6  -9   26.75    5.63
   0   6   9   26.94    5.99
   0  -6   9   16.11    5.92
   0  -6 -10    0.99    1.90
   0   6  10    4.29    2.97
   0  -6  10    4.89    3.72
   0  -6 -11   44.71    6.22
   0   6  11   47.68    5.92
   0   6  11   38.49    5.61
   0  -6 -12    0.92    1.45
   0   6  12   -2.68    1.79
   0   7   0    0.33    1.99
   0   7  -1    5.22    2.34
   0   7   1    0.21    4.06
   0   7   2   -2.72    2.13
   0   7   3   10.67    3.58
   0   7   4    8.72    3.30
   0   7   5   28.95    4.73
   0   7   6   -1.08    1.47
   0   7   7   -1.08    1.26
  -1   0  22  168.37   12.27
  -1   0  21    5.76    4.00
  -1   0  20  463.94   20.44
  -1   0  20  489.51   27.54
  -1   0  19    4.24    3.98
  -1   0  19   -1.93    3.16
  -1   0  18   22.22    6.25
  -1   0  17    8.14    5.34
  -1   0  17    4.81    4.64
  -1   0  16   18.62    6.16
  -1   0  16    9.13    5.88
  -1   0  15   -2.46    4.12
  -1   0  15   -2.69    6.71
  -1   0  14  143.98   31.65
  -1   0  13    2.08    6.27
  -1   0  13   -6.32    6.24
  -1   0  12  298.94   38.50
  -1   0  12  272.25   31.89
  -1   0  11   -1.31    5.33
  -1   0  11    2.41    7.32
  -1   0  10   31.86   12.04
  -1   0  10   22.03    7.88
  -1   0   9   12.26    5.88
  -1   0   9   13.87    9.34
  -1   0   8  829.03   43.19
  -1   0   8  776.04   47.74
  -1   0   7    6.50    5.97
  -1   0   6 2264.46   60.53
  -1   0   5    6.23    4.62
  -1   0   4    4.19    3.26
  -1   0   4    5.45    2.03
  -1   0   3   -0.46    2.07
  -1   0   3   -0.06    1.18
  -1   0   2  211.48    9.79
   1   0   0 1411.93   17.61
  -1   0  -1    1.35    1.12
   1   0   2  644.63   20.75
  -1   0  -2  539.62   15.66
   1   0   3    0.88    2.56
  -1   0  -3   -0.51    1.31
   1   0   4 4774.44   74.85
  -1   0  -4 4571.45   42.13
   1   0   5    1.34    2.87
   1   0   6   11.66    5.70
   1   0   7    0.77    3.06
   1   0   7   -0.81    4.97
   1   0   8   83.22   14.55
   1   0   8   89.39   17.76
   1   0   9    2.50    4.42
   1   0   9    0.54    5.55
   1   0  10 1247.84   75.84
   1   0  10 1112.15   58.86
   1   0  11    7.71    8.66
   1   0  11    3.54    4.10
   1   0  12  246.14   39.25
   1   0  13   -8.13   12.70
   1   0  13   -2.53    3.92
   1   0  13   -0.45    3.03
   1   0  14    1.87    4.54
   1   0  14    1.87    3.39
   1   0  14   -2.62    7.30
   1   0  15   21.50    8.00
   1   0  15   16.40    5.61
   1   0  15   21.24   13.30
   1   0  17   -1.66    4.22
   1   0  18   -3.04    3.42
   1   0  19    5.02    3.13
   1   0  19    5.75    3.93
   1   0  20   47.33    7.05
   1   0  20   43.74    8.12
   1   0  21    0.88    2.22
   1   0  21   -0.41    2.11
   1   0  22   -0.35    1.42
  -1  -1  22    5.04    2.97
  -1   1  22   10.49    3.51
  -1   1  21    7.03    3.43
  -1  -1  21    1.26    2.64
  -1  -1  20   49.92    9.31
  -1  -1  20   44.40    7.05
  -1   1  20   36.68    8.01
  -1   1  19    7.21    4.92
  -1  -1  19   11.00    3.95
  -1  -1  19    9.02    4.72
  -1   1  18   15.21    6.86
  -1  -1  18   13.93    5.60
  -1  -1  18    7.74    3.85
   1  -1 -17   78.60    9.81
  -1   1  17   83.15   10.50
  -1  -1  17   86.39   12.09
  -1   1  17   88.96   13.79
  -1  -1  17   88.20   13.61
  -1  -1  16   29.88    7.45
   1  -1 -16   29.63    6.78
  -1  -1  16   32.00    9.57
  -1  -1  15   -5.63    9.34
  -1  -1  15    2.23    3.39
  -1   1  15   -7.72    8.20
  -1  -1  14   48.34   17.27
  -1  -1  14   64.13   11.72
  -1  -1  14   58.85    9.73
  -1   1  14   60.89   19.13
  -1   1  14   64.98    9.37
  -1  -1  14   56.43   18.82
  -1   1  13   22.93   11.34
  -1  -1  13   22.53   11.17
  -1  -1  13   44.62   13.39
  -1  -1  13    6.03    6.11
  -1  -1  13   22.00    5.85
  -1  -1  12    4.27    7.89
  -1  -1  12    4.60    4.49
  -1  -1  11    4.84    6.20
  -1  -1  11   13.65    6.28
  -1  -1  10   86.09   18.23
  -1  -1  10   98.84   20.45
  -1  -1   9  186.91   25.77
  -1   1   9  150.56   15.19
  -1  -1   9  172.03   24.50
  -1  -1   8   39.45   11.04
  -1  -1   8   34.91   11.15
  -1   1   8    7.62    3.33
  -1  -1   7  299.24   28.25
  -1  -1   7  256.45   14.61
  -1   1   7  292.58   16.57
  -1   1   7  300.35   17.71
  -1  -1   7  280.65   26.98
  -1  -1   6  699.38   39.20
   1   1  -6  704.64   26.36
  -1   1   6  779.56   24.87
  -1  -1   6  782.11   42.66
  -1   1   5   50.14    5.19
   1   1  -5   48.32    7.24
  -1  -1   5   50.47    9.99
  -1  -1   5   50.55   11.79
  -1  -1   4 1317.96   44.06
   1   1  -4 1325.77   36.98
   1   1  -4 1248.74   38.40
  -1  -1   4 1413.26   48.19
   1   1  -3  178.81   14.06
   1   1  -3  162.43   12.89
  -1  -1   3  178.45   16.66
  -1  -1   3  174.24   15.17
  -1  -1   2 8346.19  100.58
   1   1  -2 8024.22   86.11
   1  -1  -2 8078.47   93.19
   1   1  -2 8310.55   93.15
   1  -1  -2 8075.49   92.12
   1  -1  -1    4.50    1.68
   1  -1  -1    9.38    4.66
   1  -1  -1    1.68    3.08
   1  -1   0  128.17   12.18
   1  -1   0  129.15    8.94
   1  -1   1 2124.59   41.85
   1  -1   1 2195.29   48.99
   1  -1   1 2127.66   47.67
   1  -1   2   -0.55    2.74
   1   1   2    6.52    3.98
   1  -1   2    1.11    3.34
   1   1   3   20.98    5.10
   1  -1   3   20.85    5.87
   1  -1   4  669.03   37.29
   1   1   4  624.14   25.28
   1  -1   4  642.09   32.62
   1   1   5   23.06    5.18
   1  -1   5   27.30    9.35
   1  -1   5   23.67    6.98
   1  -1   6   25.59    6.93
   1  -1   6   26.23    8.63
   1   1   6   20.62    4.35
  -1  -1  -6   25.17    5.10
   1  -1   7  353.37   34.78
  -1  -1  -7  298.01   15.78
   1  -1   7  327.20   29.67
   1  -1   8  822.34   56.75
   1  -1   8  797.70   49.49
   1  -1   9  106.06   22.83
   1  -1   9   94.82   18.82
   1  -1  10  259.92   32.62
   1  -1  10  285.20   38.02
   1  -1  11    4.69    5.22
   1  -1  11    1.23    7.65
   1  -1  12    7.55    8.57
   1   1  12    8.21    8.39
   1  -1  12   -1.09    6.11
   1   1  13  101.32   12.67
   1   1  13   90.82   11.10
   1   1  13   96.03   24.93
   1  -1  13   79.19   20.92
   1  -1  13   88.36   25.26
   1  -1  13   93.11   13.68
   1  -1  14   37.73   18.57
   1  -1  14   24.77    7.59
   1  -1  14   29.10    7.53
   1   1  14   35.03   16.20
   1  -1  14    4.88    7.92
   1  -1  15   69.13   10.05
   1   1  15   69.43   11.16
   1   1  15   84.73   26.46
   1   1  15   64.73   11.41
   1  -1  15   50.89   19.38
   1   1  15   63.95   10.11
   1  -1  16   11.58    5.52
   1   1  16    7.59    5.05
   1  -1  16    8.74    4.56
   1   1  16    5.66    4.00
   1  -1  17  127.53   17.22
   1   1  17  120.78   15.76
   1  -1  17  128.51   14.15
   1   1  18    5.65    4.34
   1  -1  18    4.04    3.80
   1   1  19   46.02    7.33
   1  -1  19   70.84    9.64
   1  -1  20   84.23   10.78
   1   1  20   88.60    8.36
   1   1  20   99.33   11.19
   1  -1  20   79.79    8.91
   1  -1  21    8.43    3.82
  -1  -2  21   77.96    8.71
  -1   2  21   77.26    8.12
  -1  -2  20    8.73    4.31
   1  -2 -20    2.81    2.21
  -1   2  20    3.44    3.53
  -1   2  19   40.57    7.71
   1  -2 -19   41.24    6.18
  -1  -2  19   29.58    7.14
  -1  -2  18   11.60    5.20
   1  -2 -18   11.62    3.66
  -1   2  18   20.67    7.17
  -1  -2  18   15.01    5.65
   1  -2 -17   39.80    7.04
  -1  -2  17   41.38    9.56
  -1  -2  17   40.79    8.63
  -1  -2  16    7.12    4.66
   1  -2 -16    6.55    3.90
  -1  -2  16    3.51    3.53
  -1  -2  15   73.81   10.81
  -1  -2  15   80.33   13.18
  -1  -2  15   66.12   11.16
  -1  -2  14   11.10    6.93
  -1  -2  14    7.89    5.29
  -1  -2  14   -5.14    9.95
  -1  -2  14    5.18    5.91
  -1   2  13  112.25   13.24
  -1  -2  13  116.90   28.09
  -1  -2  13  133.05   29.83
  -1  -2  13  124.89   15.08
  -1  -2  13  121.66   15.47
  -1  -2  13  127.80   13.90
  -1  -2  12   10.54    6.73
  -1  -2  12   20.26   10.62
  -1  -2  12   12.02    4.62
  -1  -2  11  133.19   26.23
  -1  -2  11  126.91   25.69
  -1  -2  10   12.12    7.00
  -1  -2  10    0.33    7.52
  -1  -2   9  418.33   41.68
  -1  -2   9  461.65   44.40
  -1  -2   8   30.04   10.32
   1   2  -8   24.70    8.07
   1   2  -8   25.94    8.52
  -1  -2   8   24.89   11.14
  -1  -2   7   72.06   16.04
  -1  -2   7   65.66   15.57
   1   2  -7   66.28   11.84
   1   2  -7   63.56   11.34
  -1  -2   7   62.50   11.50
  -1  -2   6   11.80    6.77
  -1  -2   6    6.20    5.86
   1   2  -6    2.27    3.72
  -1  -2   6   11.71    5.88
   1   2  -6    5.51    4.12
   1   2  -5  830.25   42.62
   1  -2  -5  746.46   41.06
  -1  -2   5  895.63   50.17
   1   2  -5  868.85   36.50
   1   2  -4   34.73   10.05
   1  -2  -4   56.73   11.45
  -1  -2   4   34.11   10.23
   1  -2  -3   41.77   10.63
  -1  -2   3   45.97   10.45
  -1  -2   2  181.66   18.32
   1  -2  -2  188.03   20.07
  -1  -2   1  400.11   25.36
   1  -2  -1  416.04   29.28
   1  -2  -1  376.84   17.29
  -1  -2   0  216.39   17.88
   1  -2   0  271.28   24.02
   1  -2   0  256.29   16.46
   1  -2   1   54.85   12.30
  -1  -2  -1   49.78    8.16
   1  -2   1   52.32    8.65
   1  -2   2  151.01   18.03
   1  -2   2  137.50   15.14
   1  -2   3  321.12   26.22
   1  -2   3  291.40   23.94
   1   2   3  250.86   24.43
   1  -2   4    2.38    4.15
   1  -2   4    4.81    4.65
   1   2   4    7.38    5.87
   1  -2   5  118.17   17.98
   1  -2   5  117.25   21.04
   1   2   5  142.42   17.62
   1  -2   6   40.54   11.48
   1   2   6   36.01    9.04
  -1  -2  -6   33.24    9.22
   1  -2   6   41.30   14.12
   1  -2   7  206.97   29.87
   1  -2   7  200.10   26.10
  -1  -2  -7  202.79   20.91
   1   2   7  185.50   19.28
   1  -2   8  167.13   28.12
   1  -2   8  147.96   24.35
   1  -2   9   80.74   18.27
   1  -2   9   73.94   21.45
   1  -2  10   73.87   18.38
   1  -2  10   72.31   20.77
   1  -2  11   50.03   17.40
   1  -2  11   43.43   16.76
   1  -2  12   14.77    5.28
   1  -2  12   18.85    6.66
   1   2  12    9.17    4.11
   1   2  12   19.76    6.46
   1  -2  12   14.58    4.79
   1  -2  12    6.24    9.66
   1  -2  12   16.24   11.14
   1  -2  13   11.29    4.54
   1  -2  13   13.76    4.67
   1  -2  13   -4.29    9.83
   1  -2  13   17.29    5.39
   1   2  13   23.14    6.82
   1  -2  13   36.21   19.53
   1  -2  13   14.65    6.37
   1  -2  14    1.32    6.63
   1  -2  14   12.55    7.17
   1   2  14    3.75    2.92
   1   2  14    6.29    5.04
   1  -2  14    0.32    2.87
   1   2  15    3.26    3.38
   1  -2  15    4.09    5.00
   1   2  16    3.86    3.84
   1  -2  16    5.31    3.29
   1   2  16   -0.11    3.13
   1   2  16    6.18    3.58
   1  -2  17   83.87   11.32
   1  -2  17   81.02   13.14
   1   2  17   56.12   11.26
  -1  -2 -17   73.48    9.88
  -1  -2 -18    8.71    3.42
   1  -2  18   11.37    4.81
   1  -2  18    7.27    4.37
  -1  -2 -19    8.08    2.99
   1   2  19   12.50    4.71
   1  -2  19   17.45    5.49
   1  -2  19   16.20    4.82
  -1  -2 -20    5.58    2.35
   1  -2  20    5.09    3.59
   1   2  20   -2.36    2.67
   1  -2  21    0.27    2.27
   1  -3 -20   47.59    5.08
  -1  -3  20   36.79    5.67
  -1   3  20   37.53    4.99
   1  -3 -19   67.12    7.52
  -1   3  19   65.88    8.64
   1  -3 -18   20.20    5.15
  -1   3  18   13.99    5.12
   1  -3 -17   49.80    7.87
  -1  -3  17   50.87   10.09
  -1  -3  16    4.41    3.39
  -1  -3  16    1.76    3.26
   1  -3 -16    7.12    4.38
   1  -3 -15   13.04    5.69
  -1  -3  15   25.66    8.08
  -1   3  15   11.27    3.98
  -1  -3  15   17.63    5.85
  -1  -3  14    7.39    4.84
  -1   3  14    4.52    2.53
   1  -3 -14    9.37    5.38
  -1  -3  14    0.46    3.35
  -1  -3  14   -1.30    4.11
  -1   3  13    3.93    3.14
  -1  -3  13    1.86    3.35
  -1  -3  13    0.82    3.40
  -1  -3  13    1.80    4.18
  -1   3  13   -3.10    3.35
  -1   3  12   23.80    6.15
  -1  -3  12   11.04    4.66
  -1  -3  12   25.43    7.06
  -1  -3  12   17.91   14.05
  -1  -3  12   18.70    6.42
  -1  -3  11   31.18   13.75
  -1   3  11   35.72    8.20
  -1  -3  11   37.86    9.47
  -1  -3  11   28.75    8.25
  -1  -3  11   26.29    8.33
  -1  -3  10   13.67    4.94
  -1  -3  10    2.81    3.43
  -1  -3  10    6.76    8.64
  -1   3  10   22.76    6.15
  -1  -3  10   11.58    5.97
  -1  -3   9   22.29   10.85
  -1  -3   8   26.68   11.20
  -1   3   8    9.24    6.23
  -1  -3   7   60.55   15.58
   1   3  -7   69.10   16.27
  -1  -3   7   63.83   16.60
   1   3  -6  149.17   23.35
  -1  -3   6  171.79   25.84
  -1  -3   6  149.69   23.02
   1   3  -5  143.36   22.33
  -1  -3   5  138.45   21.36
  -1  -3   5  154.58   23.76
   1   3  -4  396.81   38.62
   1  -3  -4  482.61   42.00
  -1  -3   4  392.58   37.62
  -1  -3   4  415.93   37.42
   1   3  -3  194.36   26.77
   1  -3  -3  226.35   29.17
  -1  -3   3  238.46   26.56
  -1  -3   3  206.42   26.71
   1   3  -2  339.67   35.11
  -1  -3   2  337.28   29.71
   1  -3  -2  349.76   35.13
  -1  -3   2  357.80   35.76
  -1  -3   1  447.72   32.14
   1  -3  -1  469.09   40.76
  -1  -3   1  440.67   40.06
  -1  -3   0  539.41   44.11
   1  -3   0  528.65   28.99
  -1  -3   0  549.28   32.43
   1  -3   0  552.36   44.31
   1  -3   1   32.29   11.89
  -1  -3  -1   41.37   12.50
   1  -3   1   23.40    7.24
  -1  -3  -1   48.84    8.71
   1  -3   2   12.47    6.25
   1   3   2   -0.30    3.80
   1  -3   2    8.39    6.36
   1  -3   3  228.87   29.58
  -1  -3  -3  295.00   32.78
   1  -3   3  219.28   24.41
   1   3   3  276.30   31.66
   1   3   4  272.30   31.49
  -1  -3  -4  284.89   33.01
   1  -3   4  240.37   27.39
   1  -3   4  241.86   29.96
   1  -3   5   71.21   16.20
  -1  -3  -5   63.66   15.82
   1   3   5   56.49   15.00
   1   3   6   35.44   11.80
  -1  -3  -6   29.11   11.15
   1  -3   6   28.45   11.97
   1   3   7   65.91   16.02
  -1  -3  -7   94.05   18.74
   1  -3   7   59.32   16.65
   1  -3   8    1.44    4.29
   1  -3   9   63.56   18.63
   1   3  10   50.58    8.93
   1  -3  10   51.09    8.01
   1  -3  10   47.36   11.17
   1  -3  10   54.42   19.07
   1  -3  11   -7.38   11.61
   1   3  11    1.85    3.64
   1  -3  11   10.48    4.85
   1  -3  11    7.56    6.38
   1  -3  11    5.34    3.89
   1  -3  12   49.63    9.88
   1  -3  12   88.20   12.13
   1  -3  12   65.71   13.25
   1  -3  13   86.40   14.95
   1   3  13  108.24   14.34
   1  -3  13   91.64   11.96
   1  -3  14   80.68   14.20
   1  -3  14   79.12   11.34
   1   3  14  107.01   13.62
   1  -3  15  214.28   22.01
   1   3  15  259.69   20.65
   1  -3  15  227.79   18.69
  -1  -3 -16   44.49    8.14
   1  -3  16   34.52   10.08
   1  -3  16   53.42   11.00
   1   3  16   22.75    7.12
   1  -3  16   50.44    8.97
  -1  -3 -17   55.05    8.41
   1   3  17   45.72    7.52
   1   3  17   50.06    9.11
   1  -3  17   39.76    8.74
   1   3  18    0.85    2.44
  -1  -3 -18    1.33    2.00
  -1  -3 -19    1.59    1.74
   1  -3  19    8.36    3.83
   1  -4 -19   22.25    3.36
  -1  -4  18   10.98    3.74
   1  -4 -18    0.60    1.97
  -1  -4  17    5.34    3.88
  -1   4  17    1.68    2.36
  -1  -4  17   -1.32    2.99
   1  -4 -17    2.50    2.72
   1  -4 -16  108.51   11.12
  -1   4  16  110.09   10.31
  -1  -4  16   59.90   11.79
  -1  -4  16   71.08    9.48
   1  -4 -15   19.38    5.24
  -1   4  15   17.20    5.41
  -1  -4  15   27.86    6.10
  -1  -4  14  131.37   15.04
   1  -4 -14  146.53   14.64
  -1   4  14  127.43   14.05
  -1   4  13   62.28   10.51
  -1  -4  13   73.70   12.49
   1  -4 -13   62.24   10.13
  -1  -4  13   65.57   11.71
   1  -4 -12   92.46   12.39
  -1  -4  12  103.99   14.33
  -1   4  12   87.86   12.34
  -1  -4  12  107.19   15.07
  -1  -4  11   -0.24    3.82
  -1   4  11    1.54    3.98
   1  -4 -11    1.64    2.69
   1  -4 -10  159.24   15.63
  -1   4  10  160.11   17.68
  -1  -4  10  155.83   17.56
   1  -4  -9   50.28    8.56
  -1   4   9   55.49   10.96
  -1  -4   9   59.40   20.56
  -1  -4   9   29.87    8.00
  -1  -4   9   39.68    9.83
  -1   4   8   97.17   13.49
   1  -4  -8   93.64   11.37
  -1  -4   8   62.23   11.75
  -1  -4   8   84.83   23.63
   1   4  -7  340.79   42.92
  -1   4   7  329.09   43.33
  -1  -4   7  389.64   28.14
   1  -4  -7  389.53   22.13
  -1  -4   7  335.05   42.49
  -1   4   7  387.48   26.32
   1   4  -6  726.87   63.38
  -1  -4   6  672.98   59.50
  -1  -4   6  661.89   57.46
  -1   4   6  652.45   61.67
  -1  -4   6  695.38   36.05
  -1  -4   5  149.57   27.82
  -1  -4   5  151.51   26.12
   1   4  -5  169.20   30.81
  -1  -4   4  311.28   41.25
   1   4  -4  305.26   40.91
  -1  -4   4  320.03   36.20
   1   4  -3  107.61   24.70
  -1  -4   3   85.58   21.64
   1   4  -2    5.01    7.85
  -1  -4   2   -2.31    7.51
   1   4  -1   11.74    9.92
  -1  -4   1    8.15    8.93
   1   4   0  129.47   27.18
  -1  -4   0  163.88   30.28
  -1  -4  -1  152.74   29.77
   1   4   1  142.36   28.97
  -1  -4  -2  245.79   36.54
   1   4   2  221.20   35.08
  -1  -4  -3  307.18   41.56
   1   4   3  248.67   37.09
  -1  -4  -4   12.87    7.91
   1   4   4   -3.99    8.54
  -1  -4  -5   -3.96    5.76
   1  -4   5   -1.13    3.07
  -1   4  -5    4.97    7.13
  -1   4  -6   57.60   18.87
   1  -4   6   46.90    8.89
   1  -4   6   38.97    8.84
   1  -4   6   47.55   15.56
  -1  -4  -6   77.07   19.70
   1   4   6   47.83   15.87
   1  -4   7   40.52    8.33
   1  -4   7   45.74   10.43
   1  -4   7   56.44   17.81
   1  -4   8  250.67   37.82
   1  -4   8  258.90   24.62
   1   4   8  275.69   22.73
   1  -4   9   74.32   10.07
   1  -4   9   68.16   12.45
   1   4   9   55.36   10.58
   1  -4  10  160.20   15.10
   1  -4  10  164.90   19.27
   1   4  10  160.64   17.24
   1  -4  11    3.62    4.62
   1   4  11    6.25    5.16
   1  -4  11    6.18    4.13
   1   4  12   87.51   13.02
   1  -4  12   55.86   11.31
   1   4  13    6.08    3.72
   1  -4  13    2.04    5.35
   1  -4  13    4.70    4.83
   1  -4  14   21.06    7.78
   1   4  14    9.11    4.45
  -1  -4 -14   12.08    5.08
   1  -4  14   30.97    8.10
   1   4  15    5.03    3.51
   1  -4  15    7.39    4.00
  -1  -4 -15    1.12    2.68
   1  -4  16   68.07    9.75
  -1  -4 -16   54.72    7.90
  -1  -4 -17   24.35    4.63
  -1  -4 -18   22.69    3.71
   1  -5 -16   26.62    4.21
   1  -5 -16   24.29    4.73
  -1   5  15    7.24    2.93
  -1  -5  15    0.86    2.49
   1  -5 -15    8.43    3.31
  -1  -5  14   19.60    6.47
   1  -5 -14   23.12    4.91
  -1   5  14   27.48    5.66
   1  -5 -13   50.38    7.31
  -1   5  13   52.51    8.18
   1  -5 -12   12.65    4.25
  -1  -5  12   14.94    6.44
  -1   5  12    9.08    4.81
   1  -5 -11   25.89    6.12
  -1   5  11   22.54    6.53
   1  -5 -10   91.19   10.82
  -1   5  10   98.95   12.98
   1  -5  -9   50.26    8.34
  -1   5   9   53.46   10.45
  -1   5   8  182.83   18.92
   1  -5  -8  184.89   15.24
  -1   5   7    2.92    3.81
   1  -5  -6  212.16   20.60
  -1   5   6  221.29   21.09
  -1   5   5   41.75    9.06
   1  -5  -5   42.19    9.56
  -1  -5   4   31.68    9.36
   1  -5  -4   32.74    7.90
   1  -5  -3  102.42   13.53
  -1  -5   2   41.21   20.12
   1  -5  -2    2.85    2.72
  -1  -5   1   -1.94   12.41
   1  -5  -1   27.26    6.84
  -1  -5   0   25.72   11.82
   1  -5   0   25.63    7.03
  -1  -5  -1    3.60    3.05
   1  -5   1    4.02    3.64
  -1  -5  -1    5.63   10.65
   1  -5   2    8.13    3.48
   1  -5   2   15.60    5.09
  -1  -5  -2   -0.91    2.69
  -1  -5  -2   10.27   14.01
  -1  -5  -3   13.61    6.09
   1  -5   3   28.50    9.26
   1  -5   3   25.66    6.75
  -1  -5  -4    8.98    4.38
   1  -5   4    3.00    3.34
   1  -5   5   59.75   10.52
   1  -5   5   55.06   11.55
  -1  -5  -5   52.22    9.81
   1  -5   6   24.03    5.92
   1  -5   6   28.25    8.32
   1   5   7   17.58    6.04
   1  -5   7   16.67    8.03
   1   5   8   71.24   12.13
   1  -5   8   91.88   15.95
  -1  -5  -8   65.46    9.16
  -1  -5  -9   20.58    5.74
   1  -5   9   20.78    7.94
   1   5   9   20.89    6.21
   1   5  10   -1.26    2.93
   1  -5  10    1.21    3.88
  -1  -5 -10   -0.26    2.27
  -1  -5 -11   15.09    4.48
   1   5  11   11.43    4.76
  -1  -5 -12   31.51    5.97
   1  -5  12   45.96    9.97
   1   5  12   30.40    6.51
   1   5  13   24.30    5.15
  -1  -5 -13   29.53    5.45
   1  -5  13   30.38    6.91
  -1  -5 -14   51.74    6.46
   1   5  14   44.25    6.23
   1   5  14   50.00    6.02
  -1  -5 -15    5.15    2.51
   1  -5  15    7.37    3.23
   1  -5  16   22.90    3.99
  -1  -5 -16   39.77    4.23
   1  -6 -13   22.85    3.64
   1  -6 -12   27.83    4.72
  -1   6  12   26.11    4.64
   1  -6 -11    4.45    3.17
  -1   6  11    4.17    2.80
   1  -6 -10    3.38    2.63
  -1   6  10    1.29    2.71
  -1  -6   9    4.14    4.24
   1  -6  -9    4.30    2.69
  -1   6   9    9.03    3.60
  -1  -6   8    9.53    5.58
  -1   6   8   10.56    4.89
   1  -6  -8   13.30    4.92
   1  -6  -7    9.85    4.18
  -1  -6   7   -0.30    2.76
  -1   6   7    9.69    4.64
   1  -6  -6   49.33    8.19
  -1   6   6   49.41    8.91
  -1   6   5    1.29    3.87
  -1  -6   5    3.29    2.68
   1  -6  -5    5.50    2.86
   1  -6  -4   81.75   11.32
  -1   6   4   93.81   12.95
   1  -6  -3    8.66    3.43
  -1   6   3    8.20    4.50
  -1   6   2   42.61    8.63
   1  -6  -2   41.08    8.08
  -1   6   1   39.87    7.63
   1  -6  -1   46.10    8.53
   1  -6   0    0.69    2.51
   1  -6   1   10.28    4.79
   1  -6   2    8.50    4.20
   1  -6   3   10.55    5.64
   1  -6   3   -1.30    3.78
   1  -6   4   12.85    4.38
   1  -6   4    5.26    4.88
  -1  -6  -4   17.24    5.12
   1   6   4   14.60    5.93
   1   6   5    2.59    4.26
  -1  -6  -5    1.71    2.57
   1  -6   6   -1.61    3.30
   1   6   6    5.13    4.66
  -1  -6  -6    4.07    2.44
  -1  -6  -7   -2.09    2.83
   1   6   7   -7.85    5.02
   1  -6   7    3.31    4.15
   1  -6   8    9.43    5.22
  -1  -6  -8    9.21    3.43
   1   6   8   11.99    4.36
   1  -6   9    5.61    4.31
   1   6   9    6.16    3.58
  -1  -6  -9   -0.36    1.88
  -1  -6 -10   18.87    4.02
   1   6  10   20.45    4.95
  -1  -6 -11   18.13    3.46
   1  -6  11   18.52    5.82
   1   6  11   20.20    3.81
   1   6  11   21.00    4.25
   1  -6  12   29.31    6.14
  -1   7   7   19.67    3.60
  -1   7   6   27.47    4.54
  -1   7   5    1.80    1.95
  -1   7   4    0.87    2.17
  -1   7   3    4.26    2.02
   1   7  -3    7.66    2.56
   1   7  -2   -3.37    1.73
  -1   7   2   -1.99    2.43
   1   7  -1   58.05    6.86
  -1   7   1   72.50    7.30
   1   7   0   -5.22    2.70
  -1   7   0    4.04    2.33
   1   7   1   12.97    3.53
   1   7   2    7.37    3.19
   1   7   3    6.41    2.61
   1   7   4    4.84    2.39
   1   7   5   -1.53    2.66
   1   7   6   -1.43    2.09
   1   7   7   31.45    4.06
  -2   0  22   11.95    4.04
  -2   0  21    0.89    3.19
  -2   0  20  158.91   15.82
  -2   0  19   -0.34    4.53
  -2   0  19    0.61    2.78
  -2   0  18   -0.38    4.97
  -2   0  18    9.82    5.52
  -2   0  17    8.27    6.36
  -2   0  17   -0.67    3.65
  -2   0  16 1124.32   39.80
  -2   0  16 1142.11   48.85
   2   0 -16 1069.65   87.85
  -2   0  16 1058.92   85.60
  -2   0  15  -10.62   11.18
  -2   0  15    1.53    3.51
  -2   0  14   31.30   16.52
  -2   0  13    1.04    7.90
  -2   0  13    9.08   10.60
  -2   0  12  515.64   43.75
  -2   0  12  534.01   50.48
  -2   0  11   13.14    7.08
  -2   0  11   10.34    8.12
  -2   0  10  333.54   34.51
  -2   0  10  310.52   30.55
  -2   0   9   31.17   10.36
  -2   0   9   26.22    8.11
  -2   0   8  275.23   27.35
  -2   0   8  273.73   25.19
  -2   0   7    4.98    4.18
  -2   0   6 4512.44   88.18
  -2   0   6 4480.46   62.24
  -2   0   5   23.32    6.16
  -2   0   5   15.95    4.13
  -2   0   4 9628.90   92.72
  -2   0   3   -0.75    2.21
  -2   0   2   30.20    6.03
   2   0  -1    3.31    2.72
  -2   0   0   59.08    7.57
   2   0   0   52.25    4.92
   2   0   1    0.93    2.12
  -2   0  -1    0.24    1.99
   2   0   2  399.73   21.80
  -2   0  -2  423.69   20.07
  -2   0  -3   -0.21    2.09
   2   0   4 4770.50   95.67
  -2   0  -4 4632.30   65.39
   2   0   4 4757.87   81.81
   2   0   5    2.52    4.26
   2   0   5    1.30    5.58
  -2   0  -5    1.30    2.72
   2   0   6  263.64   11.79
   2   0   6  258.84   27.65
   2   0   6  248.96   22.33
   2   0   7   -0.46    3.50
   2   0   7    5.90    5.79
   2   0   8    7.56    9.04
   2   0   8    7.91    5.76
   2   0   9   19.35   10.53
   2   0  10  137.15   26.49
   2   0  11   -7.51   10.44
   2   0  12    9.15    8.70
   2   0  13   -2.40    3.84
   2   0  13    9.05   14.05
   2   0  14   83.89   23.78
   2   0  14   73.10   12.06
   2   0  14   80.72   11.70
   2   0  15    6.11    4.06
   2   0  15    9.01    5.58
   2   0  16    4.12    5.22
   2   0  17    4.04    4.70
   2   0  18  171.32   15.82
   2   0  18  165.60   17.05
   2   0  19    5.31    2.78
   2   0  19   12.69    5.05
   2   0  20   54.07    8.24
   2   0  20   46.62    6.62
   2   0  21    2.77    2.35
   2   0  21    0.66    1.64
  -2   1  22   56.05    7.26
  -2  -1  22   49.54    6.63
  -2   1  21    3.52    3.50
  -2  -1  21    8.40    3.66
  -2  -1  20    6.08    4.61
  -2  -1  19   37.99    7.02
  -2  -1  19   36.54    8.71
  -2   1  19   57.93   10.86
  -2  -1  18   26.66    6.31
  -2   1  18   34.09    9.30
  -2  -1  17   23.01    6.19
  -2  -1  17   31.23    9.09
   2  -1 -17   34.25    6.97
  -2  -1  16   28.53    7.92
  -2  -1  16   26.90    6.93
   2  -1 -16   31.41    6.89
  -2  -1  15    6.38   10.18
  -2   1  15   19.86   12.00
   2  -1 -15   14.83    5.06
  -2  -1  15   -1.80    3.49
  -2  -1  15    2.63    3.96
  -2  -1  15   -2.41    5.73
  -2   1  14  105.16   26.26
  -2  -1  14  106.54   12.60
  -2  -1  14  123.71   15.42
   2   1 -14  140.47   28.90
   2  -1 -14   93.19   10.80
  -2  -1  14  118.72   26.81
  -2  -1  14  112.86   26.02
  -2   1  13  348.63   45.55
  -2  -1  13  362.05   42.63
  -2  -1  13  356.65   43.30
  -2  -1  13  366.16   24.94
   2   1 -13  430.79   47.22
  -2  -1  12    6.60    4.37
  -2  -1  12    4.07    4.57
   2   1 -12    5.68    5.79
   2   1 -11    2.60    5.37
  -2  -1  11   -5.78    4.00
  -2  -1  11   -0.32    4.27
  -2  -1  10    8.26    7.33
  -2  -1  10   12.47    9.06
  -2  -1   9    3.96    4.17
  -2  -1   9   15.23    8.14
  -2   1   9   12.22    4.83
  -2  -1   8    5.56    5.44
  -2  -1   8    5.15    6.15
   2   1  -8    1.70    4.67
  -2   1   8   14.30    4.36
  -2   1   7  256.17   18.73
   2   1  -7  301.10   26.23
  -2  -1   7  306.67   29.31
  -2  -1   7  284.42   25.20
  -2   1   7  256.39   16.86
  -2  -1   6  612.10   33.57
  -2   1   6  490.01   26.80
   2   1  -6  614.93   35.01
   2   1  -6  600.94   27.95
  -2   1   6  511.49   21.58
  -2  -1   6  649.31   39.15
   2   1  -5 2980.76   62.70
   2  -1  -5 2890.84   62.39
  -2  -1   5 2843.66   65.78
  -2   1   5 2870.80   45.78
  -2  -1   5 3027.72   80.04
   2   1  -5 2948.52   71.75
  -2  -1   4 1549.76   54.03
   2  -1  -4 1230.40   40.77
  -2  -1   4 1382.73   41.81
   2   1  -4 1397.31   46.98
   2   1  -4 1503.72   44.60
   2  -1  -3   -0.14    3.62
   2   1  -3    4.36    3.32
   2   1  -3    5.49    3.24
   2   1  -2 1105.17   37.99
   2   1  -2 1100.00   39.80
   2  -1  -1 1544.91   44.46
   2   1  -1 1626.67   45.42
   2   1   0    5.92    3.89
   2  -1   0    9.17    4.69
   2  -1   0   12.20    3.17
   2   1   1  152.96   14.14
   2  -1   1  148.78   15.24
   2  -1   1  150.48   12.79
   2  -1   1  156.44   14.40
   2   1   2 3187.34   64.60
   2  -1   2 3281.13   64.40
   2  -1   2 3384.27   66.00
   2  -1   2 3251.44   74.78
   2   1   3 3030.78   62.61
   2  -1   3 3181.06   64.57
   2  -1   3 3113.76   69.24
   2  -1   3 3141.73   78.63
   2  -1   4  127.50   15.51
   2   1   4   97.82   11.05
   2  -1   4  115.03   16.95
   2  -1   4  123.26   12.88
   2  -1   5    2.44    3.68
   2   1   5    1.46    2.12
   2  -1   5    3.89    4.80
  -2   1  -5    0.55    1.91
   2  -1   6   74.87   14.28
   2  -1   6   77.58   16.61
  -2   1  -6   72.46   10.13
   2  -1   7  499.32   37.85
   2  -1   7  528.39   44.03
   2  -1   8  556.41   48.84
   2  -1   8  553.33   42.28
   2  -1   9   72.68   16.89
   2  -1   9   88.09   22.92
   2  -1  10  341.60   43.05
   2  -1  10  295.99   34.69
   2   1  11  316.39   43.50
   2  -1  11  287.73   41.21
   2  -1  11  244.37   33.67
   2  -1  12  279.98   19.83
   2   1  12  277.17   42.68
   2   1  12  292.36   21.45
   2   1  12  275.48   19.09
   2  -1  12  308.79   45.25
   2  -1  12  274.28   18.71
   2  -1  12  287.58   23.75
   2  -1  12  235.24   35.18
   2   1  13   21.23    6.29
   2   1  13   30.04    8.33
   2   1  13   22.35   12.64
   2  -1  13   46.64   17.91
   2  -1  13   41.40    9.69
   2  -1  13   32.13    7.43
   2  -1  13   38.89    8.07
   2  -1  14   10.92    4.61
   2  -1  14    5.93    9.99
   2   1  14    8.36    5.34
   2   1  14  -10.70   12.27
   2   1  14    2.68    3.06
   2   1  15   46.53   11.05
   2   1  15   53.76    9.29
   2   1  15   64.23   11.21
   2  -1  15   42.48    9.59
   2  -1  15   38.95    7.63
   2   1  16   48.54   10.94
   2  -1  16   56.56    9.28
   2  -1  16   51.96    9.75
   2  -1  16   46.81   10.61
   2   1  16   67.40   10.76
   2  -1  17   19.86    6.25
   2  -1  17   30.86    9.37
   2   1  17   19.18    7.07
   2  -1  18   64.56    9.93
   2  -1  19   37.05    7.93
   2  -1  19   41.68    7.57
   2   1  19   15.00    5.04
   2   1  19   22.08    5.50
   2   1  20   61.65    8.08
   2  -1  20   85.82   10.18
   2  -1  20   90.20    9.18
   2  -1  21   19.19    4.47
  -2  -2  21   27.11    5.26
  -2   2  21   42.22    6.50
   2  -2 -20    6.32    2.36
  -2   2  20    3.31    3.37
  -2  -2  20   13.44    4.60
  -2  -2  19  160.97   15.67
  -2   2  19  142.14   15.53
   2  -2 -19  130.54   11.26
   2  -2 -18   13.81    4.46
  -2  -2  17   15.07    5.92
  -2  -2  17   18.28    7.28
   2  -2 -17   13.45    5.21
  -2  -2  16   -1.95    4.83
  -2  -2  16   -1.53    4.33
   2  -2 -16    4.59    2.79
  -2  -2  16    1.33    3.58
  -2  -2  15   41.68    9.27
  -2  -2  15   40.92    8.67
  -2   2  15   37.96    7.76
  -2  -2  15   44.08   10.40
   2  -2 -15   39.78    8.01
  -2  -2  14   37.31    9.62
  -2   2  14   34.84    6.61
  -2  -2  14   34.46    7.50
  -2  -2  14   37.02   15.81
  -2  -2  14   33.31   14.20
   2  -2 -14   43.06    8.27
  -2  -2  14   36.20    8.44
  -2  -2  13   75.49   10.71
  -2  -2  13   64.66   11.26
  -2  -2  13   52.27   16.77
  -2   2  13   49.17    8.66
  -2  -2  13   76.59   22.26
  -2   2  12   -2.42    3.77
  -2  -2  12   -1.70    8.77
  -2  -2  12    4.69    6.07
  -2  -2  12    3.64    9.09
  -2  -2  11  216.94   33.59
  -2  -2  11  204.60   30.57
  -2  -2  10   16.71    8.11
  -2  -2  10    9.52    7.36
  -2  -2   9    1.56    4.79
  -2  -2   9    8.79    8.01
   2   2  -9    6.92    6.74
   2   2  -8 1060.05   53.53
  -2  -2   8  929.63   45.30
  -2  -2   8 1053.11   59.80
  -2  -2   8 1074.64   64.73
   2   2  -8 1043.67   48.19
  -2  -2   7   58.69   15.16
   2   2  -7   40.52    9.68
   2   2  -7   42.91   11.22
   2   2  -6 1166.81   52.34
  -2  -2   6 1257.65   63.65
   2   2  -6 1137.20   51.02
   2   2  -5  584.71   35.15
  -2  -2   5  577.79   40.70
   2   2  -5  565.50   36.55
   2   2  -4   12.15    5.85
  -2  -2   4   18.20    6.93
  -2  -2   3  195.00   21.56
   2   2  -3  178.57   20.43
   2   2  -2  414.08   31.18
  -2  -2   2  474.64   32.40
   2   2  -1  492.18   34.27
   2  -2   0    4.75    1.65
   2   2   0    3.97    4.71
   2  -2   0    8.09    3.82
   2  -2   1   -2.69    3.21
   2   2   1   -0.10    3.44
   2  -2   2   83.57   12.81
   2   2   2   77.80   13.96
   2  -2   3  279.18   24.40
   2   2   3  248.84   24.32
   2  -2   4  218.73   28.40
   2  -2   4  209.15   22.52
   2   2   4  175.30   20.69
   2   2   5   79.60   13.83
   2  -2   5  106.45   20.93
   2  -2   5  120.18   17.92
   2   2   6   37.01    9.04
   2  -2   6   43.58   13.79
   2  -2   6   42.20   12.39
   2  -2   7   10.26    6.98
  -2  -2  -7    5.80    4.54
   2   2   7   13.84    6.08
   2  -2   7   11.36    7.89
   2  -2   8   27.25   13.00
   2  -2   8   49.50   19.91
   2  -2   9    7.69    4.33
   2  -2   9   12.98    9.70
   2  -2  10   13.03    9.52
   2  -2  10   -3.02    7.44
   2  -2  11   92.58   11.33
   2  -2  11   77.90   10.09
   2  -2  11   78.18   20.29
   2  -2  11   90.15   23.82
   2  -2  11   89.31   13.49
   2  -2  11   82.90   10.93
   2  -2  12   56.92    9.62
   2   2  12   74.25   11.87
   2  -2  12   59.17   20.16
   2  -2  12   71.89   10.69
   2  -2  12   62.58   21.02
   2  -2  12   59.16   11.57
   2  -2  12   54.78    9.04
   2  -2  13   27.11    7.73
   2   2  13   17.53    5.45
   2  -2  13   25.30   12.68
   2   2  13   15.04    6.74
   2  -2  13   26.25    6.55
   2  -2  13   12.03    9.92
   2   2  13    3.90    9.05
   2  -2  13   32.20    7.21
   2  -2  14    5.01    4.16
   2   2  14   -0.23    3.39
   2  -2  14    6.51    4.51
   2   2  15   86.31   11.52
   2   2  15   56.80   11.14
   2  -2  15   46.94   11.06
   2  -2  15   51.98   10.10
   2   2  16   10.77    5.14
   2  -2  16    5.97    4.79
   2   2  16   10.72    5.18
   2   2  16    7.71    4.36
   2  -2  16    1.48    4.07
   2   2  17   24.81    5.89
   2  -2  17   25.52    7.07
   2  -2  17   24.55    7.20
   2   2  18   14.38    5.49
   2  -2  18   21.38    6.92
  -2  -2 -18   18.58    4.90
   2  -2  18   26.17    6.41
   2   2  19    1.50    2.18
   2  -2  19   -3.57    4.18
  -2  -2 -19    0.73    1.54
   2  -2  19    5.41    3.07
   2  -3 -20   34.06    4.68
  -2  -3  20   19.70    4.02
  -2   3  19    4.58    3.04
  -2  -3  19    4.99    2.93
   2  -3 -19   10.33    3.39
   2  -3 -18   17.18    4.90
  -2  -3  17   -5.43    3.77
   2  -3 -17    0.60    3.05
  -2  -3  17    3.00    3.19
  -2   3  17   -1.46    2.42
   2  -3 -16   12.03    5.05
  -2   3  16   17.10    5.91
  -2  -3  16   22.08    7.10
  -2   3  15  110.53   13.66
  -2  -3  15  114.40   15.22
   2  -3 -15  119.81   13.63
  -2  -3  15  104.71   14.13
   2  -3 -14   12.93    5.88
  -2   3  14    7.15    4.40
  -2  -3  14   13.42    6.79
  -2  -3  14   10.29    5.35
  -2  -3  13   30.18    8.81
  -2   3  13   31.15    7.45
   2  -3 -13   29.38    7.44
  -2  -3  13   30.50    8.56
  -2  -3  12    9.30    6.44
  -2   3  12    1.26    2.52
   2  -3 -12    3.84    2.56
  -2   3  11   17.49    6.59
  -2  -3  11   34.48    8.67
  -2  -3  11   26.06    7.83
  -2  -3  11   30.43   12.66
  -2  -3  10    5.68    7.89
  -2   3  10   -5.12    5.41
  -2  -3   9   48.81   16.93
  -2  -3   8   48.26   17.26
   2   3  -8   48.49   13.22
  -2  -3   8   38.43   13.09
  -2  -3   7  628.35   48.37
  -2  -3   7  747.69   58.20
   2   3  -7  713.04   51.36
  -2  -3   6   74.40   16.68
   2   3  -6   76.74   16.51
  -2  -3   6   84.57   18.61
  -2  -3   5  567.79   46.75
   2   3  -5  535.87   43.96
  -2  -3   4   99.52   19.02
   2   3  -4   82.92   17.31
   2   3  -3    2.12    4.53
  -2  -3   3   11.40    7.88
   2   3  -2   11.61    7.73
  -2  -3   2   25.22    9.37
  -2  -3   1    1.06    3.92
   2   3  -1    9.09    8.49
   2   3   0   64.61   15.71
  -2  -3   0   66.53   12.66
   2  -3   0   73.66   10.60
   2   3   1  638.60   48.89
   2  -3   1  607.29   34.84
  -2  -3  -1  643.74   36.18
   2  -3   2    3.76    3.63
   2   3   2    5.39    4.52
   2   3   3  526.86   43.87
   2  -3   3  565.44   39.49
   2  -3   4  163.19   22.83
   2   3   4  149.57   23.86
   2  -3   5    3.61    5.70
   2   3   5    8.32    7.32
  -2  -3  -5    2.70    6.69
   2  -3   6   10.58    5.94
  -2  -3  -6   31.74   10.92
   2   3   6   22.47   10.47
   2   3   7   86.38   18.74
  -2  -3  -7   94.68   18.85
   2  -3   7  108.55   22.04
   2  -3   8   29.05   12.75
   2  -3   9  352.24   44.39
   2  -3   9  372.03   21.29
   2  -3   9  404.42   23.00
   2  -3   9  364.55   28.06
   2  -3   9  395.05   26.35
   2  -3   9  363.24   22.83
   2  -3   9  383.37   22.50
   2  -3  10   36.54   13.63
   2  -3  10   51.67    8.29
   2  -3  10   53.97    8.92
   2  -3  10   60.79    9.52
   2  -3  10   60.51   12.35
   2  -3  10   60.20   10.13
   2  -3  11   47.26   17.48
   2  -3  11   60.68   10.17
   2  -3  11   57.98   12.15
   2  -3  11   59.50    9.44
   2  -3  11   57.40   10.08
   2  -3  12    1.67    3.69
   2  -3  12   -1.61    2.80
   2  -3  12    7.35    5.70
   2   3  12    8.36    4.08
   2   3  13    4.75    2.83
   2  -3  13    5.60    4.27
   2   3  13    8.33    5.28
   2  -3  13    1.61    4.04
   2   3  14    8.94    5.29
   2  -3  14    5.49    6.22
   2  -3  14    9.00    4.60
   2   3  15   22.92    6.89
   2  -3  15   46.15   10.77
   2  -3  15   43.18    8.48
   2  -3  16   -0.43    2.71
   2  -3  16    2.36    3.90
  -2  -3 -17   67.49    8.92
  -2  -3 -18   30.76    5.37
   2  -3  18    9.70    4.51
   2  -3  19   25.92    5.31
  -2  -3 -19   40.35    4.90
   2  -4 -19   31.48    4.07
  -2   4  18   44.86    6.24
   2  -4 -18   58.87    6.91
  -2  -4  17   31.94    6.85
   2  -4 -17   36.90    6.44
  -2   4  17   33.13    5.46
   2  -4 -16   13.62    4.77
  -2   4  16    7.33    2.88
  -2  -4  15   10.06    4.45
   2  -4 -15   16.10    5.16
  -2   4  15   20.96    5.79
  -2   4  14   18.47    5.39
  -2  -4  14    5.21    3.80
   2  -4 -14   26.87    6.58
  -2  -4  14   14.33    6.81
  -2   4  13   63.81   10.70
   2  -4 -13   64.17   10.30
   2  -4 -12  357.53   23.65
  -2   4  12  357.29   25.02
  -2  -4  12  370.97   28.17
   2  -4 -11    1.64    3.40
  -2   4  11    1.28    3.41
  -2  -4  11   -1.86    4.15
  -2   4  10  339.18   25.59
   2  -4 -10  329.60   22.57
  -2  -4  10  407.24   29.72
  -2  -4   9   71.61   20.96
  -2  -4   9   69.28   12.66
   2  -4  -9   54.22    9.32
  -2   4   9   49.53   10.28
  -2  -4   8  286.54   41.27
  -2   4   8  346.40   25.21
  -2  -4   8  330.06   26.47
   2  -4  -8  306.31   20.41
  -2  -4   7    4.61    3.63
  -2  -4   7   -3.43    6.05
  -2  -4   7   -7.25    8.46
  -2   4   7    1.82    3.19
   2  -4  -7   -0.79    2.46
   2   4  -7  -11.28   10.61
  -2   4   6   43.75    8.55
  -2  -4   6   25.56    7.81
  -2  -4   6   29.99   12.59
   2   4  -6   35.70   14.65
   2  -4  -6   45.67    7.68
  -2  -4   6   25.14   10.82
  -2  -4   5   69.30   18.55
  -2  -4   5   67.05   20.59
   2   4  -5   64.41   18.94
  -2  -4   4   57.71   17.81
  -2  -4   4   56.27   16.14
   2   4  -4   58.53   19.22
  -2  -4   3  113.30   26.28
   2   4  -3  112.00   25.20
   2   4  -2   56.28   19.30
  -2  -4   2   47.80   18.01
  -2  -4   1    6.44    7.97
   2   4  -1   12.64    9.99
  -2  -4   0   48.72   17.44
   2   4   0   46.83   16.90
  -2  -4  -1   20.06   10.47
   2   4   1   32.66   15.14
  -2  -4  -2    1.64    7.25
   2   4   2   -3.62    6.70
  -2  -4  -3   15.04   10.00
   2   4   3    9.83   10.82
   2  -4   4   99.25   12.70
   2  -4   4  112.95   15.86
  -2  -4  -4  105.80   24.65
   2   4   4   90.25   22.66
  -2  -4  -5   -4.62   10.20
   2  -4   5   15.94    5.95
   2  -4   5   21.36   10.22
   2  -4   5   16.71    7.87
   2   4   5   21.48   12.31
   2  -4   5   19.57    5.90
   2   4   6  159.58   30.52
   2  -4   6  186.54   30.12
   2  -4   6  199.49   18.68
   2  -4   6  201.90   16.80
   2  -4   6  189.13   20.35
  -2  -4  -6  202.84   34.17
   2  -4   7   60.20    9.50
   2  -4   7   58.76   18.43
   2  -4   7   61.53   10.40
   2  -4   7   63.29   12.09
   2   4   8  110.61   14.68
   2  -4   8  162.65   29.80
   2  -4   8  171.34   20.06
   2  -4   8  154.11   15.05
   2  -4   9   48.36   11.82
   2   4   9   68.83   11.52
   2  -4   9   53.91    9.16
   2   4  10   50.26    9.31
   2  -4  10   72.26   13.61
   2  -4  10   73.71   14.49
   2  -4  11   34.44   10.51
   2   4  11   29.09    7.57
   2  -4  11   17.52    5.06
   2  -4  12   39.44   10.71
   2   4  12   30.01    6.99
   2  -4  12   36.22    9.44
   2  -4  13   59.09   11.83
   2   4  13   69.09   11.19
   2   4  14   37.24    7.81
   2  -4  14   56.20   10.19
   2  -4  14   42.51   10.20
   2   4  15    3.33    3.19
   2  -4  15   10.17    4.85
  -2  -4 -15    6.19    4.07
   2   4  16    9.37    3.40
   2  -4  16    6.75    3.40
  -2  -4 -16    4.12    2.03
  -2  -4 -17   -0.49    1.60
   2  -4  17    0.49    1.57
  -2  -4 -18   16.80    2.93
  -2  -5  16   18.66    4.39
  -2   5  16   17.49    3.23
   2  -5 -16   23.09    4.05
   2  -5 -16   19.48    4.36
   2  -5 -15   11.52    3.35
  -2   5  15    5.91    2.80
  -2  -5  15    3.02    3.16
   2  -5 -15    6.77    3.60
   2  -5 -14   37.46    6.21
  -2   5  14   31.04    6.19
  -2   5  13   42.17    7.70
   2  -5 -13   53.13    7.91
   2  -5 -12   33.11    6.67
  -2   5  12   33.19    7.67
   2  -5 -11    4.60    3.84
  -2   5  11    2.03    3.27
  -2   5  10   66.90   11.35
   2  -5 -10   62.71    9.48
  -2   5   9    8.59    4.77
   2  -5  -9    4.30    4.49
   2  -5  -8   45.41    7.65
  -2   5   8   48.10   10.23
   2  -5  -7   -1.19    3.59
  -2   5   7   -6.82    4.83
   2  -5  -6  107.62   14.55
  -2   5   6  119.32   15.39
   2  -5  -5    8.39    5.48
  -2   5   5    3.04    3.49
  -2   5   4   26.11    7.51
  -2  -5   4   40.51   18.03
   2  -5  -4   23.99    7.54
  -2  -5   3   10.96   12.11
   2  -5  -3   13.78    5.06
  -2  -5   2  145.71   35.52
   2  -5  -2  108.90   14.04
   2  -5  -1   24.23    7.39
  -2  -5   1   24.64   15.12
  -2  -5   0  112.26   29.42
   2  -5   1   10.51    4.67
  -2  -5  -1   22.04   11.50
   2  -5   1   24.77    7.67
   2  -5   2  125.93   15.11
   2  -5   2  128.60   16.99
  -2  -5  -2  149.01   33.06
   2  -5   3  106.18   15.63
   2  -5   3  115.15   14.88
   2  -5   4  301.46   27.87
  -2  -5  -4  286.66   20.76
   2  -5   4  282.46   22.34
   2  -5   5   49.61   11.88
  -2  -5  -5   29.55    7.29
   2  -5   5   42.20    8.98
   2  -5   6   20.42    8.51
   2  -5   6   23.82    6.78
   2   5   7    7.50    5.09
   2  -5   7    9.01    5.80
  -2  -5  -8   73.22    9.34
   2   5   8   79.83   11.98
   2  -5   8   70.29   15.21
   2   5   9   -2.31    4.00
   2  -5   9    2.89    3.80
  -2  -5  -9   -1.74    2.12
   2   5  10  124.76   13.40
   2  -5  10  108.16   16.30
  -2  -5 -10  104.98   11.19
  -2  -5 -11   23.44    5.54
   2  -5  11   19.04    6.89
   2   5  11   20.31    5.44
   2   5  12    0.74    2.42
   2  -5  12   -2.13    4.16
  -2  -5 -12    1.22    2.07
   2   5  13    8.65    4.14
  -2  -5 -13   11.10    3.38
   2  -5  14   -2.38    2.29
  -2  -5 -14    2.55    1.77
   2   5  14    4.38    2.82
   2  -5  15    3.64    2.82
  -2  -5 -15   -2.04    1.67
  -2  -5 -15    3.21    1.85
  -2   6  13   20.54    3.59
   2  -6 -13   21.70    3.85
   2  -6 -12  106.22    9.21
  -2   6  12   93.11    8.84
  -2   6  11   52.36    7.09
   2  -6 -11   57.08    7.70
  -2  -6  11   61.04    9.47
   2  -6 -10   59.97    8.28
  -2  -6  10   50.93    9.48
  -2   6  10   59.78    8.28
  -2  -6   9    4.17    3.87
   2  -6  -9    1.82    2.25
  -2   6   9    4.37    3.24
  -2  -6   8    5.84    4.34
   2  -6  -8    1.01    3.15
  -2   6   8    4.71    3.97
  -2   6   7   14.92    4.92
  -2  -6   7   15.76    5.95
   2  -6  -7   14.03    5.07
  -2  -6   6   15.34    5.87
   2  -6  -6   19.82    6.37
  -2   6   6    9.36    4.65
  -2   6   5   10.22    5.03
   2  -6  -5    7.05    3.24
  -2   6   4   16.24    5.88
  -2   6   3   10.73    5.16
   2  -6  -3    4.47    3.96
  -2   6   2    8.95    4.52
   2  -6  -2    5.13    3.64
  -2   6   1   -1.60    2.65
   2  -6  -1   -2.43    3.07
   2  -6   0    2.21    3.53
  -2   6   0    4.12    4.10
   2  -6   1   -0.83    2.96
  -2   6  -1    2.26    3.06
   2  -6   2    9.87    4.51
   2  -6   3   83.54   11.15
   2  -6   4    3.10    2.56
   2  -6   4    4.55    4.59
   2   6   5   21.67    6.42
   2  -6   6   31.66   12.31
   2   6   6    4.84    3.59
   2   6   7   38.67    7.51
   2  -6   7   20.03    7.31
   2  -6   8   11.92    6.19
   2   6   8   11.72    4.72
   2   6   9   13.67    4.58
   2   6  10   12.25    3.81
   2   6  11   -1.93    1.89
   2  -6  12    7.82    3.51
  -2   7   7    0.25    1.10
  -2   7   6   16.69    3.40
   2  -7  -5    1.30    1.26
  -2   7   5   -2.10    1.91
   2  -7  -4    6.18    2.23
  -2   7   4    9.31    3.09
   2   7  -4   10.63    2.50
  -2   7   3   26.22    4.45
   2  -7  -3   25.07    4.24
   2   7  -3   32.66    4.87
  -2   7   2    0.77    1.78
   2  -7  -2    3.24    2.35
   2  -7  -1   21.33    3.64
   2   7  -1   13.61    3.74
   2   7   0    0.16    1.89
   2   7   1  111.88   10.16
   2   7   2   26.15    5.02
   2   7   3   20.12    3.86
   2   7   4    1.84    1.84
   2   7   5   18.22    3.45
   2   7   6    4.68    2.06
  -3   0  22   62.84    7.79
  -3   0  21    0.04    3.37
  -3   0  20    2.87    4.63
  -3   0  18   18.02    7.20
  -3   0  17   -3.00    4.76
   3   0 -16  534.92   62.43
  -3   0  16  553.93   33.25
   3   0 -15    6.54   12.77
  -3   0  14   -0.27    7.52
  -3   0  13    7.11    7.79
  -3   0  12   17.66    9.84
  -3   0  12    2.93    5.07
  -3   0  11    2.95    5.99
  -3   0  11    9.65    7.14
  -3   0  10   74.81   15.52
  -3   0  10   58.79   13.98
  -3   0   9   30.56    9.70
  -3   0   9   29.36    8.61
  -3   0   8    6.83    6.02
  -3   0   8    7.37    4.20
  -3   0   7    1.74    2.74
  -3   0   7   -0.31    3.63
  -3   0   7    5.40    4.80
  -3   0   6 1292.17   42.92
  -3   0   6 1323.02   52.78
  -3   0   5   21.19    5.44
  -3   0   4  672.91   31.41
  -3   0   3   -1.98    3.65
  -3   0   2  236.67   18.41
   3   0  -1   -3.56    4.41
  -3   0   0 9999.00  114.55
   3   0   0 9924.32   81.81
  -3   0  -1    1.16    2.94
   3   0   1   -3.90    3.64
   3   0   2 2213.90   56.73
  -3   0  -2 2265.91   55.86
  -3   0  -3   -0.57    3.46
   3   0   3   -1.29    4.96
  -3   0  -4  632.95   29.87
   3   0   4  596.12   36.79
  -3   0  -5    2.38    3.62
   3   0   5    6.52    6.00
   3   0   6  984.33   56.23
   3   0   7  -11.94   11.05
   3   0   8  641.84   52.12
   3   0   9    0.03    7.53
   3   0  10  108.39   24.73
   3   0  11    8.16    6.41
   3   0  12    8.25    3.22
   3   0  12    2.43   10.30
   3   0  13   12.31    9.80
   3   0  13    8.30    5.97
   3   0  13    9.35    4.98
   3   0  14  273.75   19.16
   3   0  14  276.73   46.79
   3   0  14  276.31   21.18
   3   0  14  268.34   23.45
   3   0  15    5.57    4.51
   3   0  15   -2.35    3.29
   3   0  16   80.02   13.61
   3   0  17   -0.17    3.40
   3   0  18    1.79    3.85
   3   0  18    7.05    3.15
   3   0  19    0.65    3.03
   3   0  19    2.17    3.35
   3   0  20    6.73    2.56
   3   0  20   -2.04    2.81
   3   0  21    1.67    1.66
  -3  -1  22   34.76    5.35
  -3   1  22   35.52    5.88
  -3   1  21    9.51    4.22
  -3   1  20   37.74    8.22
  -3  -1  20   42.85    8.48
  -3  -1  19   54.09    9.86
  -3   1  19   51.37    9.99
  -3  -1  18  201.79   16.56
  -3  -1  18  214.64   20.36
  -3   1  18  237.91   21.98
   3  -1 -17   62.56    8.79
  -3  -1  17   64.57   11.21
  -3  -1  17   52.52    9.34
   3  -1 -16   10.93    4.11
  -3  -1  16    8.62    3.72
   3  -1 -15    8.11    4.81
  -3  -1  15   -3.32   11.11
  -3   1  15  -13.87   10.47
  -3  -1  15    1.99    3.79
  -3  -1  15    2.42    4.43
   3   1 -15   19.31   14.70
  -3   1  15    3.04    3.69
  -3   1  14   35.83   15.20
   3   1 -14   32.86   13.02
  -3  -1  14   37.38    7.48
  -3  -1  14   36.59   15.00
  -3  -1  14   32.34    8.50
   3  -1 -14   48.75    7.72
  -3   1  14   44.94    8.39
  -3  -1  13  178.93   28.52
  -3  -1  13  201.63   18.46
  -3   1  13  207.41   33.98
   3   1 -13  214.99   33.85
  -3  -1  13  195.11   32.47
  -3  -1  12   15.54    7.99
  -3  -1  12   12.71    8.41
   3   1 -12   18.96   10.05
  -3  -1  11  166.73   27.33
  -3  -1  11  156.79   24.02
   3   1 -11  148.14   25.02
  -3  -1  10   60.14   16.17
  -3  -1  10   56.57   13.22
   3   1 -10   58.29   14.88
   3   1  -9  238.23   27.66
  -3  -1   9  242.69   29.39
  -3  -1   9  213.72   24.17
  -3   1   8  142.64   15.10
  -3  -1   8  216.91   26.07
   3   1  -8  215.58   25.08
  -3  -1   8  204.18   21.70
   3   1  -7    1.73    6.86
  -3  -1   7    2.25    3.81
  -3   1   7    4.80    4.55
  -3   1   7    3.31    3.24
  -3  -1   7   -1.82    4.24
   3  -1  -7    1.42    3.45
  -3   1   6   63.65   11.12
  -3   1   6   65.36    9.06
  -3  -1   6   90.58   11.81
   3  -1  -6   71.92   11.07
  -3  -1   6   93.94   15.76
   3   1  -6   87.26   14.76
   3  -1  -5  446.25   27.76
   3   1  -5  487.51   33.02
  -3  -1   5  471.58   25.01
  -3   1   5  452.82   28.66
   3   1  -4   21.61    7.44
   3   1  -4   22.97    6.99
  -3   1   4   48.63    9.30
   3  -1  -4   43.27    8.52
   3   1  -3 2384.36   63.57
   3   1  -3 2472.84   70.76
   3   1  -2  947.57   39.32
   3   1  -2  949.70   42.57
   3  -1  -2  891.57   33.35
   3   1  -1  443.78   27.40
   3  -1  -1  387.24   20.46
   3  -1   0    8.72    3.53
   3   1   0    9.19    4.35
   3  -1   1  257.13   21.24
   3   1   1  259.64   20.72
   3   1   2 4562.06   87.49
   3  -1   2 4677.31   86.38
   3  -1   2 4600.09   94.92
   3  -1   3 3752.99   81.87
   3  -1   3 3813.57   79.07
   3  -1   3 3750.79   92.38
  -3   1  -3 3713.17   80.75
   3  -1   4   12.32    6.66
   3  -1   4   10.10    5.41
   3  -1   4   10.73    5.61
  -3   1  -4   11.03    5.13
   3  -1   5  204.09   21.72
   3  -1   5  211.68   18.91
  -3   1  -5  218.74   19.62
   3  -1   5  214.78   25.65
   3  -1   6  147.24   20.23
   3  -1   6  177.97   25.72
  -3   1  -6  147.22   17.40
   3  -1   7   -6.27    7.75
   3  -1   7    1.14    5.36
   3  -1   8   64.80   15.50
   3  -1   8   50.72   16.42
   3  -1   9  116.76   24.98
   3  -1   9   81.52   17.66
   3   1  10   -1.03    5.83
   3  -1  10   -2.33    5.91
   3  -1  11  385.55   49.49
   3   1  11  327.71   45.71
   3   1  12  600.29   31.47
   3   1  12  578.01   28.83
   3  -1  12  600.58   30.12
   3  -1  12  584.79   28.64
   3  -1  12  603.09   28.66
   3   1  12  602.40   65.03
   3  -1  12  620.75   65.65
   3  -1  12  627.21   34.99
   3   1  12  572.37   30.56
   3  -1  13   84.34   12.18
   3  -1  13   97.74   14.88
   3   1  13  108.46   30.34
   3  -1  13   82.69   11.66
   3  -1  13   94.27   27.23
   3   1  13  105.07   12.99
   3   1  13  105.20   14.42
   3   1  13   94.90   12.71
   3  -1  13   74.40   10.63
   3   1  14  188.99   19.53
   3  -1  14  237.64   19.07
   3  -1  14  255.57   23.52
   3   1  14  189.10   18.74
   3  -1  14  209.06   40.01
   3   1  14  165.29   37.17
   3   1  15   11.27    5.79
   3  -1  15   19.31    7.85
   3  -1  15   17.13    4.72
   3   1  15   15.55    6.40
   3   1  16   57.91   10.08
   3  -1  16   40.99    7.42
   3  -1  16   36.64    8.87
   3   1  16   47.53   10.41
   3  -1  16   40.20    8.56
   3   1  17   11.11    4.48
   3   1  17    5.20    4.54
   3  -1  17   17.72    6.57
   3  -1  17   19.69    6.02
   3  -1  18   -0.30    4.14
   3  -1  18    1.03    3.20
   3   1  18   -1.37    3.10
   3  -1  19  114.69   11.26
   3   1  19  111.00   10.63
   3  -1  19  111.86   12.49
   3  -1  20    2.22    2.48
   3   1  20   -0.46    1.52
   3  -1  20    2.52    2.50
   3   1  20    1.75    2.34
  -3   2  22   23.42    4.19
  -3   2  21    2.27    2.93
  -3  -2  21    1.92    1.87
  -3  -2  20    6.00    3.83
   3  -2 -20    2.46    2.29
  -3   2  20    8.29    4.38
   3  -2 -19   19.53    4.45
  -3   2  19   18.73    6.26
  -3  -2  19   14.68    5.69
   3  -2 -18    2.20    2.69
   3  -2 -17  164.93   14.78
  -3   2  17  157.11   14.60
  -3  -2  17  137.37   14.72
  -3  -2  17  152.51   17.08
  -3  -2  16    9.80    4.04
   3  -2 -16    7.58    4.47
  -3   2  16   10.22    4.90
  -3  -2  16    5.42    4.91
  -3  -2  16   16.35    6.92
  -3   2  15   28.46    6.91
  -3  -2  15   25.47    7.02
   3  -2 -15   24.03    6.18
  -3  -2  15   25.25    6.90
  -3  -2  14   16.75    8.98
  -3  -2  14   20.88    5.62
   3  -2 -14   17.94    5.07
  -3  -2  14   26.17    7.58
   3  -2 -13  156.45   14.69
  -3  -2  13  138.22   14.26
  -3   2  13  171.69   16.72
  -3  -2  13  134.77   28.48
  -3  -2  12    3.68    3.98
  -3  -2  12   -6.68   10.82
  -3  -2  12   -1.32    4.22
  -3   2  12   -0.88    3.91
   3  -2 -12    0.02    2.33
  -3  -2  11  134.93   27.06
  -3  -2  11  113.18   21.97
   3   2 -11  107.34   20.34
  -3  -2  10    0.58    4.94
   3   2 -10   -0.19    4.52
  -3  -2   9  185.37   28.38
   3   2  -9  158.29   23.41
  -3  -2   8   71.99   17.98
   3   2  -8   72.86   13.79
  -3   2   8  103.39   17.26
   3   2  -8   70.71   15.81
  -3  -2   7    2.65    6.78
   3   2  -7   11.75    6.29
   3   2  -7   -0.15    5.23
  -3  -2   6  127.61   20.65
   3   2  -6  129.24   18.16
   3   2  -6  120.61   18.38
   3   2  -5    5.55    5.13
   3   2  -5   11.73    7.75
  -3  -2   5   15.38    8.31
   3   2  -4    0.32    3.59
  -3  -2   4   -0.98    4.82
   3  -2  -3   30.37   10.25
   3   2  -3   22.00    8.63
   3  -2  -2   29.91    8.34
   3   2  -2   35.58   10.64
   3  -2  -1    2.62    5.29
   3   2  -1    1.72    4.44
   3  -2  -1   -0.26    2.80
   3   2   0  214.41   24.19
   3  -2   0  244.54   25.63
   3  -2   1   53.88   12.82
   3   2   1   58.99   12.95
   3   2   2   39.53   10.95
   3  -2   2   44.65    9.93
   3  -2   3   13.17    5.78
   3   2   3   19.12    7.81
   3  -2   4  329.72   29.08
   3  -2   4  344.12   36.34
   3   2   4  310.79   28.12
   3  -2   5   75.65   15.24
   3  -2   5   64.92   17.22
   3   2   5   58.52   12.63
   3  -2   6   16.32    8.73
   3  -2   6    1.52    6.25
   3   2   6    7.28    3.80
   3  -2   7   55.69   15.23
   3  -2   7   57.49   18.80
  -3   2  -7   63.15   13.55
   3  -2   8   65.26   17.07
   3  -2   8   62.17   19.79
   3  -2   9   48.72   16.11
   3  -2   9   36.60   16.81
   3  -2  10  132.36   26.66
   3  -2  10  164.11   33.18
   3  -2  10  155.72   14.88
   3  -2  10  159.75   15.16
   3  -2  10  182.79   15.70
   3  -2  11    3.37    3.58
   3  -2  11    1.62    3.66
   3  -2  11   13.03   10.10
   3  -2  11    2.88    3.39
   3  -2  12   -2.51    2.48
   3  -2  12    0.58    4.47
   3  -2  12    1.18    3.57
   3   2  12    8.43    5.11
   3   2  12   10.54   12.05
   3  -2  12    1.65    4.11
   3  -2  12   -6.80    9.55
   3   2  13   13.66    5.73
   3   2  13   23.94   16.76
   3  -2  13   23.49    6.42
   3  -2  13   25.87    6.83
   3  -2  13   33.36   16.49
   3  -2  13   27.73    8.55
   3  -2  13   24.82    6.33
   3   2  14   51.18    9.02
   3  -2  14   41.96    8.71
   3  -2  14   46.76    9.19
   3  -2  14   50.68   11.03
   3   2  14   53.99   10.50
   3  -2  15    7.56    4.50
   3  -2  15   11.63    4.71
   3  -2  15   11.86    7.74
   3   2  15   18.39    6.38
   3   2  16   13.19    5.35
   3   2  16    6.22    4.64
   3   2  16   12.99    5.60
   3  -2  16   10.20    5.82
   3  -2  17  139.31   16.56
   3  -2  17  156.27   14.90
   3  -2  18   29.16    5.92
  -3  -2 -18   19.67    4.33
   3  -2  18   29.70    7.62
  -3  -2 -19   57.15    5.86
   3  -2  19   70.43    9.14
   3   2  19   62.17    6.63
   3  -2  19   75.51    8.50
   3  -2  20    6.38    3.05
   3  -3 -20    4.94    2.37
  -3   3  20   -1.52    1.99
   3  -3 -19   84.63    8.58
  -3  -3  19   67.62    7.80
  -3   3  19   79.42   10.57
   3  -3 -18    5.02    2.99
  -3   3  18    2.37    2.30
   3  -3 -17   26.58    6.24
  -3   3  17   25.24    5.65
  -3  -3  17   29.62    6.76
   3  -3 -16   40.78    7.48
  -3  -3  16   24.25    6.76
  -3   3  16   35.92    7.14
  -3  -3  16   19.34    6.97
   3  -3 -15   10.02    4.50
  -3  -3  15    1.40    3.25
  -3   3  14  162.66   16.80
  -3  -3  14  152.76   16.70
  -3  -3  14  157.55   18.31
   3  -3 -14  151.43   15.66
   3  -3 -13   53.19    9.40
  -3   3  13   44.09    9.30
  -3  -3  13   54.22   10.94
  -3  -3  13   50.98    9.57
  -3  -3  12    2.90    6.70
   3  -3 -12   -5.51    4.48
  -3   3  12    4.12    3.37
   3  -3 -11  293.91   21.07
  -3  -3  11  326.21   44.55
  -3   3  11  316.30   23.33
   3  -3 -10   50.90    8.84
  -3   3  10   49.85    9.74
  -3  -3  10   65.35   19.54
  -3  -3   9   80.97   20.32
  -3  -3   8  204.49   32.02
   3   3  -8  221.95   29.16
  -3  -3   8  176.28   26.61
  -3  -3   7   17.68    9.23
   3   3  -7   19.23    8.97
  -3  -3   6  185.08   28.97
   3   3  -6  182.64   26.83
  -3  -3   5  475.02   44.21
   3   3  -5  458.67   42.23
   3   3  -4   72.93   17.44
  -3  -3   4   66.54   16.22
   3   3  -3  507.44   44.00
  -3  -3   3  526.33   43.03
   3   3  -2  312.79   34.54
  -3  -3   2  330.30   32.30
   3   3  -1  452.96   41.10
  -3  -3   1  436.34   36.70
  -3  -3   0   19.49    7.59
   3   3   0   25.65   10.94
  -3  -3  -1   -0.02    4.40
   3   3   1   -1.93    6.31
   3  -3   2    4.07    4.20
   3   3   2    5.28    5.48
   3   3   3  185.62   27.67
   3  -3   3  189.11   23.31
   3   3   4   79.09   19.04
   3  -3   4   70.72   15.15
   3  -3   5  654.38   49.65
   3   3   5  686.12   52.02
  -3  -3  -6    6.11    4.73
   3   3   6   15.95    8.99
   3  -3   6   11.94    9.56
   3  -3   7  -11.83    9.78
  -3  -3  -7   16.66    9.91
   3  -3   8    3.63    6.96
   3  -3   8    5.42    2.63
   3  -3   8    8.34    4.83
   3  -3   8   10.96    6.52
   3  -3   8    9.58    4.08
   3  -3   9  215.18   17.36
   3  -3   9  204.12   33.55
   3  -3   9  203.28   15.98
   3  -3   9  214.97   17.40
   3  -3   9  216.28   18.13
   3  -3   9  215.14   22.32
   3  -3  10   21.57    6.10
   3  -3  10   16.25    5.02
   3  -3  10   22.77   12.87
   3  -3  10   15.21    5.62
   3  -3  10   25.62    6.51
   3  -3  10   25.33    8.54
   3  -3  11  220.55   23.05
   3  -3  11  229.40   18.44
   3  -3  11  233.94   19.05
   3  -3  11  233.21   19.06
   3  -3  11  218.84   23.46
   3  -3  11  216.68   19.47
   3   3  12   -1.06    3.85
   3  -3  12    1.48    3.42
   3  -3  12    4.80    4.50
   3  -3  12   -3.47    4.11
   3  -3  12    4.13    5.24
   3  -3  12    2.53    3.03
   3  -3  13  125.24   14.14
   3   3  13  132.69   13.70
   3  -3  13  124.42   18.49
   3  -3  14    3.47    3.83
   3  -3  14    1.30    3.37
   3   3  15   35.73    7.94
   3   3  15   38.62    7.37
   3  -3  15   40.89    8.06
   3  -3  15   36.78    9.86
   3  -3  16   12.22    4.20
   3   3  16    6.12    4.39
  -3  -3 -17   37.45    6.41
   3  -3  17   53.65    9.14
   3  -3  18   57.52    8.51
  -3  -3 -18   40.18    5.57
   3  -3  19   73.37    7.81
  -3  -3 -19   60.03    4.97
   3  -4 -19    1.10    1.56
  -3   4  18   37.75    4.65
   3  -4 -18   35.05    5.53
  -3   4  18   33.55    6.03
   3  -4 -17   25.81    5.64
  -3   4  17   17.66    4.44
   3  -4 -16   87.98   10.24
  -3   4  16   79.60    9.91
   3  -4 -15    5.44    3.25
  -3  -4  15    0.29    3.27
   3  -4 -14   30.23    6.86
  -3   4  14   28.44    7.30
  -3   4  13    4.82    4.08
   3  -4 -13   18.28    5.74
  -3  -4  13    7.42    5.06
   3  -4 -12  271.78   20.58
  -3   4  12  275.29   22.17
  -3  -4  12  218.87   22.06
   3  -4 -11  125.42   14.07
  -3  -4  11  146.23   18.27
  -3   4  11  125.85   15.67
   3  -4 -10   15.58    5.51
  -3   4  10    9.09    4.28
   3  -4  -9  157.62   14.84
  -3   4   9  167.45   17.46
  -3  -4   9  118.92   27.93
  -3  -4   9  118.61   16.55
   3  -4  -8  168.86   15.17
  -3  -4   8  192.31   20.26
  -3   4   8  147.53   16.72
  -3  -4   8  157.90   31.38
  -3  -4   7   77.83   21.95
  -3  -4   7   71.70   20.69
   3   4  -7  104.87   24.33
   3  -4  -7   91.50   10.63
  -3  -4   7   95.93   14.33
  -3   4   7  101.33   13.84
   3  -4  -6  144.16   13.12
   3   4  -6  157.42   30.43
  -3  -4   6  147.09   16.56
  -3  -4   6  144.09   28.25
  -3   4   6  131.45   15.14
  -3  -4   6  132.69   27.36
  -3  -4   5   -4.24    7.87
  -3  -4   5    6.35   10.52
   3   4  -5   -4.55    7.51
  -3   4   5    8.81    5.46
  -3  -4   5   -0.59    3.61
  -3  -4   4   -3.01    9.17
  -3  -4   4    3.50    3.72
   3   4  -4    5.41    5.85
  -3   4   4    1.59    2.91
  -3  -4   3   46.71   18.84
   3   4  -3   51.73   18.30
   3   4  -2  188.77   32.69
  -3  -4   2  170.81   33.29
   3   4  -1   23.99   13.94
  -3  -4   1   13.96   12.67
  -3  -4   0  201.69   34.71
   3   4   0  197.48   33.23
   3   4   1    1.14    4.57
  -3  -4  -1   12.51   11.15
   3  -4   2  156.26   15.98
  -3  -4  -2  172.14   32.30
   3   4   2  147.44   29.34
  -3  -4  -3    5.16    9.51
   3  -4   3    3.10    2.68
   3  -4   3    2.60    4.33
   3   4   3    5.68    5.08
   3  -4   3    6.72    4.28
   3   4   4   -3.32   11.18
  -3  -4  -4   -0.98    8.07
   3  -4   4    2.62    2.52
   3  -4   4   -1.48    4.52
   3  -4   4    3.11    3.42
   3  -4   5    1.82    3.19
  -3  -4  -5   12.17    9.02
   3  -4   5    2.20    2.52
   3  -4   5    3.69    3.70
   3   4   5   -3.05    4.84
  -3  -4  -6    3.31    8.12
   3  -4   6   16.73    6.17
   3   4   6    3.05    6.52
   3  -4   6   13.61    6.73
   3  -4   6   13.38    5.96
   3  -4   7  176.53   21.19
   3  -4   7  171.01   16.23
   3  -4   7  164.47   14.04
   3  -4   8    5.44    4.64
   3  -4   8    6.09    5.58
   3  -4   8   -1.49    4.07
   3   4   9   31.95    7.59
   3  -4   9   35.06    9.86
   3  -4   9   35.73    9.98
   3  -4   9   30.62    6.83
   3   4  10   18.38    5.84
   3  -4  10    5.67    2.96
   3  -4  10    9.57    5.85
   3  -4  10    5.01    4.97
   3  -4  11   -6.96    5.35
   3  -4  12   11.64    4.92
   3  -4  12    8.89    6.38
   3  -4  13    4.16    4.76
   3  -4  13    2.64    4.04
   3  -4  14    7.87    5.38
  -3  -4 -15    3.92    3.02
   3  -4  15    0.02    3.14
   3   4  15    8.66    3.98
   3  -4  15    3.74    3.00
   3   4  16   41.72    6.54
  -3  -4 -16   47.37    6.34
  -3  -4 -17    9.21    2.82
   3  -5 -16   -3.58    2.57
  -3   5  16   -0.51    1.45
  -3   5  15   10.24    3.67
   3  -5 -15    3.84    2.54
   3  -5 -15    2.58    2.62
  -3   5  14  117.43   11.57
   3  -5 -14  106.37   12.40
   3  -5 -14  130.10   11.32
   3  -5 -13   30.21    6.04
  -3   5  13   15.53    4.64
  -3   5  12  164.40   15.64
   3  -5 -12  162.30   13.75
   3  -5 -11   25.10    5.49
  -3   5  11   25.85    7.28
  -3  -5  10  134.86   15.89
  -3   5  10  102.58   13.74
   3  -5 -10  105.76   11.85
  -3  -5   9    0.35    3.14
   3  -5  -9    2.38    2.82
   3  -5  -9    3.64    4.62
  -3   5   9    4.19    4.31
   3  -5  -8    4.90    4.84
  -3  -5   8    7.19    4.00
  -3   5   8    0.48    3.76
   3  -5  -8    5.31    3.00
   3  -5  -7    6.28    4.95
  -3  -5   7    8.12    5.11
  -3   5   7   -4.19    4.67
   3  -5  -6   77.45   12.74
  -3  -5   6   44.16    8.93
  -3   5   6   73.49   12.19
   3  -5  -5   -5.65    5.13
  -3   5   5    3.78    4.52
   3  -5  -4  270.66   22.98
  -3   5   4  257.24   21.90
   3  -5  -3   61.87   11.10
  -3   5   3   51.49    9.59
  -3   5   2   74.39   11.50
   3  -5  -2   89.83   13.40
  -3  -5   1   30.65   14.09
   3  -5  -1   34.84    7.12
   3  -5  -1   38.55    8.93
  -3   5   1   36.42    8.15
  -3  -5   0   -0.25    8.06
   3  -5   0   -2.63    3.97
   3  -5   0    1.23    4.86
   3  -5   0    4.15    3.64
   3  -5   1  108.89   14.56
   3  -5   1  119.00   16.12
   3  -5   1  105.62   12.70
   3  -5   2   11.72    5.10
   3  -5   2   16.37    6.42
   3  -5   2   14.86    6.67
   3  -5   3   65.87   11.31
   3  -5   3   60.87    9.81
   3  -5   4  201.76   22.39
   3  -5   4  190.29   18.92
   3  -5   4  188.88   16.52
   3  -5   5    3.98    4.55
   3  -5   5    6.50    3.03
   3  -5   6   13.28    6.72
   3  -5   6    8.67    3.60
   3  -5   7    6.75    4.16
   3  -5   7    6.09    5.37
   3   5   7    4.48    3.92
   3  -5   8    1.20    3.32
   3  -5   8    1.41    4.92
   3  -5   9    7.14    3.28
   3   5   9    5.81    3.63
  -3  -5 -10   31.31    6.05
   3  -5  10   28.36    5.35
   3   5  10   34.03    7.00
  -3  -5 -11    7.65    3.09
   3  -5  11    9.91    5.72
   3   5  11   10.77    4.52
   3  -5  12   46.40    9.05
   3   5  12   54.91    8.94
  -3  -5 -12   44.63    6.14
  -3  -5 -13   -1.16    1.77
   3  -5  13    6.66    4.41
   3   5  14   43.83    6.04
  -3  -5 -14   32.67    4.29
  -3  -5 -14   48.87    5.44
  -3  -5 -15    7.74    1.90
  -3   6  13    5.55    2.19
   3  -6 -13    2.51    1.85
  -3   6  12   22.61    4.49
  -3  -6  12   15.16    4.57
   3  -6 -12   26.93    4.98
  -3   6  11    6.31    3.26
   3  -6 -11    7.54    3.42
  -3   6  10   19.72    4.88
   3  -6 -10   25.17    5.39
   3  -6  -9    2.30    2.56
  -3  -6   9   -5.76    4.15
  -3   6   9    0.74    2.88
  -3  -6   8    9.35    5.18
   3  -6  -8   24.56    6.67
  -3   6   8   25.69    6.08
   3  -6  -7    8.13    4.19
  -3  -6   7    8.99    4.95
  -3   6   7    8.18    3.81
   3  -6  -6    1.26    2.70
  -3   6   6   -1.35    3.03
  -3   6   5   -1.52    3.20
   3  -6  -5    0.88    2.65
   3  -6  -4   28.98    7.30
  -3   6   4   25.81    6.31
   3  -6  -3   -1.43    3.08
  -3   6   3    2.55    3.30
  -3   6   2   66.91   10.24
   3  -6  -2   66.67   10.43
   3  -6  -1   17.60    5.50
  -3   6   1   15.77    4.57
  -3   6   0   11.62    4.83
   3  -6   0   14.88    5.70
   3  -6   1   20.11    5.84
   3  -6   2   19.69    7.25
   3  -6   2   26.48    7.23
   3  -6   3    2.06    3.60
   3  -6   3    1.06    3.22
   3   6   5    0.88    3.69
   3   6   6   -3.33    3.02
   3   6   7    6.25    3.21
   3   6   8    0.47    2.37
   3   6   9    3.75    2.35
   3  -6  10    3.19    2.91
   3   6  10    2.49    2.19
   3   6  11   46.18    5.57
   3  -6  11   14.12    4.56
   3  -7  -6    0.59    1.17
   3  -7  -5   24.88    4.18
  -3   7   5   26.77    3.84
  -3   7   4   37.47    4.61
   3   7  -4   38.43    5.08
   3  -7  -4   31.51    4.73
   3   7  -3   18.16    3.85
   3  -7  -3   20.17    3.88
   3  -7  -2   26.62    4.51
   3   7  -2   25.67    4.68
   3  -7  -1   11.05    3.15
   3   7  -1   35.07    5.32
   3   7   0    4.17    2.39
   3   7   1   34.75    5.54
   3   7   2    8.27    2.87
   3   7   3  102.81    8.64
   3   7   4    3.37    2.03
   3   7   5   55.16    5.58
  -4   0  22  166.16   12.26
  -4   0  21    3.57    3.18
  -4   0  20  116.36   13.60
  -4   0  19   -1.72    5.05
  -4   0  18   33.53    8.13
  -4   0  17   -3.35    5.39
  -4   0  16    3.82    3.39
   4   0 -15   -6.03    7.65
  -4   0  15    6.48    4.85
  -4   0  14   72.87   10.31
   4   0 -14   70.00   20.20
   4   0 -13   20.20   12.07
  -4   0  12  196.94   27.85
   4   0 -12  213.74   33.19
  -4   0  12  195.25   27.68
  -4   0  11    4.35    6.34
   4   0 -11    1.41    4.99
  -4   0  11   -6.08    4.37
  -4   0  10   -0.53    4.09
  -4   0  10    2.95    4.69
  -4   0   9   34.95   10.69
   4   0  -9   35.75   12.05
  -4   0   9   40.58   10.55
   4   0  -8   83.39   17.17
  -4   0   8   75.65   14.90
  -4   0   8   81.55   12.78
  -4   0   8   80.05   12.52
   4   0  -7   -1.07    5.95
  -4   0   7    2.54    3.66
  -4   0   7    1.05    2.76
  -4   0   7    2.23    5.54
  -4   0   6  210.37   20.00
  -4   0   6  195.85   14.68
   4   0  -6  192.50   22.98
   4   0  -5   19.33    7.42
  -4   0   5   14.12    5.71
  -4   0   5   14.06    3.57
  -4   0   4  158.69    7.41
  -4   0   4  171.98   18.06
   4   0  -4  165.64   18.82
   4   0  -3   -0.84    4.92
  -4   0   3    1.80    3.99
   4   0  -2  655.10   36.41
  -4   0   2  617.50   33.60
   4   0  -1   -3.18    5.49
  -4   0   0 2139.06   62.73
   4   0   0 2113.43   42.99
  -4   0  -1   -2.26    4.74
   4   0   1   -4.74    3.49
   4   0   2   70.76   10.98
  -4   0  -2   65.56   11.38
  -4   0  -3    2.29    3.05
   4   0   3    5.18    5.01
  -4   0  -4  157.26   17.39
   4   0   4  147.88   19.76
  -4   0  -5    6.57    5.23
   4   0   5    4.50    6.61
   4   0   6  536.50   43.67
  -4   0  -6  565.48   33.92
   4   0   7   -2.20    6.11
   4   0   8   18.37   10.29
   4   0   9   -1.18    7.65
   4   0  10 1736.72  101.23
   4   0  11    8.47    8.12
   4   0  11    5.87    4.52
   4   0  12  385.94   26.13
   4   0  12  374.30   22.48
   4   0  12  365.71   21.35
   4   0  12  405.31   26.95
   4   0  12  396.30   25.00
   4   0  12  421.72   54.99
   4   0  13    5.10    3.10
   4   0  13    9.07    5.59
   4   0  13    5.61    8.40
   4   0  14  133.81   13.71
   4   0  14  126.36   16.61
   4   0  14  126.23   15.07
   4   0  15   13.60    6.60
   4   0  15    9.48    5.01
   4   0  15    6.54    3.25
   4   0  16    8.74    4.00
   4   0  18    3.64    3.20
   4   0  18   11.66    6.44
   4   0  19    3.53    3.77
   4   0  19    4.70    3.34
   4   0  20   22.83    4.31
   4   0  20   10.18    2.83
  -4  -1  22    2.82    2.22
  -4   1  22    9.01    3.08
   4   1 -21   17.67    4.29
  -4   1  21   13.90    4.63
  -4  -1  20   56.92    9.10
  -4   1  20   58.90    9.81
  -4  -1  19   28.65    7.42
  -4   1  19   33.66    8.43
  -4  -1  18  117.20   14.94
  -4  -1  17  287.59   19.72
  -4   1  17  286.36   19.92
  -4  -1  17  316.72   24.43
   4  -1 -17  306.76   19.37
   4  -1 -16   18.22    4.84
  -4  -1  16   19.46    5.70
  -4  -1  16   19.26    6.19
  -4   1  16   24.23    6.68
   4  -1 -15    8.86    3.68
   4  -1 -15   -0.19    7.30
  -4  -1  15    0.34    3.07
  -4  -1  15   -1.81   10.02
  -4   1  15    5.30    4.22
  -4  -1  15    5.53    5.61
  -4  -1  14  162.35   14.64
  -4  -1  14  205.99   16.36
  -4  -1  14  199.25   34.63
  -4  -1  14  185.38   18.21
   4   1 -14  202.22   35.58
  -4   1  14  213.92   18.00
   4  -1 -14  221.10   16.76
   4  -1 -13   12.33    4.97
  -4  -1  13   27.74   12.08
  -4  -1  13   18.10    5.26
  -4  -1  13   10.55    4.44
   4   1 -13   20.13    9.17
  -4  -1  13   14.32    3.12
  -4   1  13   -3.45    7.73
   4   1 -12   15.40    8.62
  -4  -1  12   17.30   10.71
  -4   1  12   30.41   12.30
   4   1 -11  257.14   33.83
  -4  -1  11  198.38   30.17
  -4  -1  10  316.50   37.36
  -4  -1  10  286.00   27.94
   4   1 -10  318.32   35.84
   4   1  -9 1296.50   68.79
  -4  -1   9 1237.55   53.28
  -4  -1   9 1258.92   68.91
  -4   1   8 1190.43   48.19
  -4   1   8 1140.75   51.25
  -4  -1   8 1358.27   51.03
   4   1  -8 1431.48   68.95
  -4  -1   8 1382.19   69.10
   4  -1  -8 1164.10   50.12
  -4   1   7   19.85    6.90
  -4  -1   7   29.47   10.87
  -4  -1   7   31.68    7.36
   4   1  -7   42.77   12.09
  -4   1   7   18.99    6.88
   4  -1  -7   33.38    9.29
   4  -1  -6   16.20    8.81
  -4  -1   6    4.46    2.19
  -4   1   6    9.98    7.29
   4   1  -6   11.27    6.24
   4   1  -5   27.81    9.41
  -4   1   5   36.05    9.40
  -4   1   4   10.90    5.67
   4  -1  -4   10.16    5.40
   4   1  -4    1.18    5.34
  -4   1   3 1450.89   55.82
   4   1  -3 1548.19   62.91
   4  -1  -3 1371.11   50.55
   4  -1  -2   30.91    8.22
  -4   1   2   32.57    9.42
  -4   1   1 1336.60   54.31
   4  -1  -1 1409.40   46.87
  -4   1   0    4.54    3.97
  -4   1  -1   77.04   14.44
   4  -1   1   86.27   13.45
  -4   1  -2  931.18   46.12
   4  -1   2  917.63   46.07
  -4   1  -3  580.90   36.25
   4  -1   3  571.78   39.43
  -4   1  -4  433.16   31.97
   4  -1   4  406.57   35.06
   4  -1   4  388.44   28.48
  -4   1  -5   -1.51    4.85
   4  -1   5   -5.14    8.30
   4  -1   5   -3.20    4.19
  -4   1  -6  860.16   44.15
   4  -1   6  857.06   41.61
   4  -1   6  831.71   57.39
   4  -1   7  661.25   54.30
   4  -1   8  157.48   28.84
   4  -1   9    9.49    9.47
   4   1   9    6.72   10.11
   4  -1  10   16.64   10.54
   4   1  10    4.57    7.26
   4  -1  11   67.21    9.74
   4   1  11   60.60   20.09
   4  -1  11   81.01   11.11
   4   1  11   82.93   10.91
   4   1  11   87.03   12.20
   4  -1  11   81.23   12.29
   4  -1  11   69.04    9.75
   4  -1  11   85.41   26.55
   4  -1  12  207.06   18.19
   4   1  12  224.64   41.71
   4  -1  12  212.75   39.57
   4  -1  12  223.26   21.45
   4   1  12  235.46   19.27
   4   1  12  234.78   20.27
   4  -1  12  202.67   17.75
   4  -1  12  206.75   17.76
   4  -1  13   46.46    8.69
   4  -1  13   51.20    9.77
   4  -1  13   44.70    8.11
   4  -1  13   17.55   13.46
   4   1  13   28.64   15.91
   4  -1  13   56.33   11.07
   4   1  13   24.75    8.36
   4   1  14   89.12   12.54
   4  -1  14   50.03    8.91
   4   1  14   59.05   11.36
   4  -1  14   59.07   11.69
   4   1  14   70.95   12.05
   4  -1  14   47.18    8.64
   4  -1  15   80.42   13.52
   4  -1  15   83.38   11.49
   4  -1  16   27.58    8.57
   4  -1  16   26.85    5.87
   4   1  16   23.20    6.73
   4   1  16   15.80    6.59
   4  -1  17   16.63    4.63
   4  -1  17   25.00    6.33
   4  -1  17   18.97    6.96
   4   1  17   21.56    7.04
   4   1  17   21.19    6.15
   4  -1  18    0.29    2.67
   4  -1  18    0.21    3.53
   4   1  18   -1.39    2.26
   4  -1  19  120.24   11.67
   4  -1  19  113.85   10.35
   4   1  19   94.06    9.39
   4  -1  20    7.42    2.70
   4  -1  20    7.02    2.96
  -4  -2  21   30.39    5.78
  -4  -2  20    8.48    3.61
  -4   2  20   -1.79    3.31
   4  -2 -19    6.20    3.20
  -4  -2  19    7.68    3.81
   4  -2 -18    9.99    4.24
  -4   2  18   11.50    4.73
  -4  -2  18    1.27    2.43
  -4   2  17   64.78    9.96
  -4  -2  17   66.18   10.59
  -4  -2  17   73.19   11.57
   4  -2 -17   67.19    9.43
  -4   2  16    0.07    2.94
  -4  -2  16    6.76    5.58
   4  -2 -16   -1.06    3.28
   4  -2 -15   66.98   10.46
  -4  -2  15   74.67   11.30
  -4   2  15   69.17   11.25
   4  -2 -14   31.10    7.04
  -4  -2  14   38.11    8.90
  -4   2  14   18.60    5.99
  -4   2  13    7.04    4.69
  -4  -2  13    1.06    8.84
   4  -2 -13    3.31    3.48
   4  -2 -12    5.45    3.77
  -4  -2  12   -2.29   11.61
  -4  -2  12    2.99    2.67
  -4   2  12    9.33    4.48
  -4  -2  11    9.82   10.06
   4   2 -11   26.29    9.75
  -4  -2  10   23.75   11.76
   4   2 -10   17.03    7.31
  -4  -2   9   27.12   11.47
   4   2  -9   30.06   12.21
  -4  -2   8   13.27    8.94
  -4   2   8   11.43    8.43
   4   2  -8   23.78    9.51
  -4  -2   7   44.25   13.50
  -4   2   7   35.39   12.57
   4   2  -7   35.65   12.12
  -4  -2   6   45.32   13.27
   4   2  -6   57.85   15.50
   4   2  -6   46.86   11.86
  -4   2   6   37.52   14.05
   4  -2  -5  152.39   21.49
   4   2  -5  203.06   24.52
  -4  -2   5  215.86   28.01
   4  -2  -4  121.46   19.60
   4   2  -4  130.20   19.43
   4  -2  -3   95.87   17.21
   4   2  -3   95.85   16.82
   4  -2  -3   80.62   12.57
   4   2  -2   18.10    8.10
   4  -2  -2   16.12    5.23
   4  -2  -2    6.97    5.88
   4  -2  -1  276.09   28.97
   4   2  -1  234.22   27.67
   4  -2  -1  259.47   17.39
   4  -2   0  151.13   21.84
   4   2   0  175.14   22.56
   4   2   1   -5.36    8.02
   4  -2   1   -1.42    5.29
   4  -2   2   13.56    8.22
   4   2   2   15.21    6.93
   4   2   3   14.12    7.20
   4  -2   3    7.34    6.79
   4   2   4    9.51    5.49
   4  -2   5   51.80   16.47
  -4   2  -5   48.02   13.03
  -4   2  -6    0.01    3.85
   4  -2   6   -1.74    7.20
   4  -2   7  128.07   27.73
   4  -2   8    5.27    7.43
   4  -2   9   21.68   14.13
   4  -2  10   77.84   10.30
   4  -2  10   76.17   10.48
   4  -2  10   77.91   24.33
   4  -2  10   81.07   13.01
   4  -2  10   87.53   12.34
   4  -2  11  303.11   21.94
   4  -2  11  270.49   46.24
   4  -2  11  305.21   22.17
   4   2  11  339.48   49.66
   4  -2  11  308.98   26.35
   4   2  11  408.45   27.55
   4  -2  11  299.52   22.74
   4   2  12  277.16   21.28
   4  -2  12  254.47   20.23
   4  -2  12  270.77   20.91
   4  -2  12  220.86   43.83
   4   2  12  311.25   24.74
   4   2  12  251.44   44.18
   4  -2  12  258.09   24.65
   4  -2  13   39.09    9.17
   4  -2  13   46.81   11.57
   4  -2  13   59.99   10.29
   4  -2  13   55.68    9.75
   4   2  13   83.54   11.84
   4   2  13   90.60   13.52
   4  -2  14   23.53    6.89
   4   2  14   14.46    5.68
   4  -2  14   16.48    5.94
   4   2  14   12.34    6.18
   4  -2  14    9.52    5.93
   4   2  15    0.14    3.04
   4  -2  15    2.85    5.25
   4  -2  15    7.06    4.22
   4  -2  15   -2.04    3.46
   4   2  16   40.04    8.33
   4   2  16   35.51    9.24
   4  -2  17   32.48    6.79
   4  -2  17   30.41    7.49
   4   2  17   32.95    7.04
   4  -2  18    1.59    2.25
  -4  -2 -18    3.58    1.96
   4  -2  19   20.40    4.19
   4   2  19   17.89    3.58
  -4  -2 -19   18.83    2.92
   4  -2  19   17.19    4.22
  -4   3  20    5.61    2.49
  -4   3  19  106.98    8.70
   4  -3 -19  114.28    9.98
   4  -3 -18    1.73    2.60
  -4   3  18    0.93    2.28
  -4  -3  18    1.41    3.42
   4  -3 -17  108.36   11.68
  -4   3  17  104.72   11.55
  -4  -3  17   74.17   10.68
   4  -3 -16   -0.50    3.11
  -4   3  16    2.07    2.99
   4  -3 -15   16.35    5.80
  -4   3  15   19.58    7.18
  -4  -3  15   21.54    7.00
   4  -3 -14   59.76    9.91
  -4   3  14   58.35   10.53
  -4  -3  14   51.35   10.54
   4  -3 -13   42.05    8.32
  -4   3  13   45.90    9.46
   4  -3 -12   16.85    5.74
  -4   3  12   13.97    4.44
   4  -3 -11  299.51   20.75
  -4  -3  11  279.01   42.52
  -4   3  11  317.15   23.46
   4  -3 -10   13.03    4.66
  -4  -3  10   27.19   13.94
  -4   3  10    9.81    4.95
  -4   3   9  274.87   21.49
   4  -3  -9  271.81   18.46
  -4  -3   9  226.07   36.56
  -4   3   8   29.95   13.91
   4   3  -8   46.91   12.99
  -4  -3   8   49.81   16.93
   4   3  -7  318.13   36.67
  -4  -3   7  371.33   43.13
  -4  -3   6  149.53   27.12
   4   3  -6  149.13   25.37
   4   3  -5   16.02    8.42
  -4  -3   5   14.41   10.69
   4   3  -4   80.10   18.26
  -4  -3   4   94.48   20.06
  -4  -3   3 1230.61   69.37
   4   3  -3 1198.12   69.79
  -4  -3   2  194.54   27.29
   4   3  -2  191.59   28.12
   4   3  -1  322.08   37.46
  -4  -3   1  360.35   36.04
   4   3   0   73.35   17.68
   4   3   1    5.60    4.65
   4   3   2   69.67   18.38
   4   3   3   61.79   16.35
   4   3   4   33.71   11.99
   4   3   5  385.31   40.54
   4   3   6   87.40   18.67
  -4   3  -6   89.47   19.32
   4  -3   7   29.32    6.86
   4  -3   7   16.44    4.53
   4  -3   7   17.59    5.74
   4  -3   7   14.45    5.04
   4  -3   8   57.57    9.14
   4  -3   8   47.37   10.11
   4  -3   8   38.65    9.81
   4  -3   8   47.60    8.87
   4  -3   9   24.95    6.65
   4  -3   9   23.85    6.40
   4  -3   9   35.27   10.25
   4  -3   9   31.11    7.01
   4  -3   9   33.08    9.26
   4  -3   9   25.75    7.04
   4  -3  10    0.65    2.61
   4  -3  10    5.87    4.55
   4  -3  10    4.54    3.99
   4  -3  10    9.37    4.89
   4  -3  11    5.80    3.65
   4  -3  11   -0.01    4.39
   4  -3  11    2.59    2.96
   4  -3  11    8.81    7.55
   4  -3  11    6.19    3.70
   4   3  12   37.67    9.51
   4  -3  12   46.41    9.22
   4  -3  12   44.94    8.74
   4  -3  12   20.97    9.46
   4  -3  12   31.92   10.05
   4  -3  12   35.92    8.57
   4  -3  12   51.97    9.10
   4   3  13   79.09   12.81
   4  -3  13   84.19   11.84
   4  -3  13   85.20   11.34
   4  -3  13   59.81   13.01
   4  -3  13   81.13   14.64
   4  -3  14    9.05    4.67
   4   3  14   39.40    8.77
   4  -3  15   70.74    9.38
   4  -3  15   62.23   11.67
   4   3  16   -0.52    2.55
   4   3  16   -0.37    1.96
   4  -3  16    3.53    2.71
   4  -3  16   -0.85    3.60
  -4  -3 -17    0.51    1.80
   4  -3  17   12.08    4.58
  -4  -3 -18   -0.57    1.37
   4  -3  18   -0.46    2.63
  -4   4  18    2.98    2.15
   4  -4 -18    2.56    2.32
   4  -4 -17    6.75    3.60
  -4   4  17    3.03    2.81
   4  -4 -16   56.07    8.35
  -4   4  16   53.81    8.31
  -4  -4  16   37.79    7.70
   4  -4 -15    1.87    3.03
  -4   4  15    6.26    3.54
  -4   4  14   65.42   10.69
  -4  -4  14   78.76   12.71
   4  -4 -14   60.21    9.82
  -4   4  13   23.23    6.80
   4  -4 -13   22.96    6.63
  -4  -4  13   44.30    9.96
   4  -4 -12   33.17    7.46
  -4   4  12   46.16    9.90
   4  -4 -11   15.30    5.85
  -4  -4  11    5.41    4.59
  -4   4  11   14.83    6.67
  -4  -4  10  103.93   15.17
  -4   4  10   90.16   13.15
   4  -4 -10  102.34   12.34
   4  -4  -9   76.45   10.74
  -4   4   9   84.93   13.32
  -4  -4   9   71.39   12.65
  -4  -4   8  180.80   35.15
  -4   4   8  228.98   38.39
   4  -4  -8  218.00   17.38
  -4  -4   8  167.99   19.30
  -4   4   8  205.40   19.19
  -4  -4   7   42.56   16.68
   4   4  -7   42.64   14.09
  -4   4   7   43.29    8.70
  -4  -4   7   42.87   10.27
   4  -4  -7   45.47    8.31
  -4  -4   7   49.85   19.21
  -4  -4   6  166.91   31.89
  -4  -4   6  151.63   30.11
  -4  -4   6  180.66   18.52
  -4   4   6  130.15   14.72
   4   4  -6  177.45   32.14
   4  -4  -6  124.41   12.39
  -4  -4   5  122.24   27.79
   4   4  -5  137.91   28.35
  -4  -4   5  137.37   16.06
  -4  -4   5  129.02   28.17
  -4   4   5  144.20   15.26
   4   4  -4  221.93   35.76
  -4   4   4  141.03   15.18
   4  -4  -4  147.24   15.85
  -4  -4   4  218.37   33.80
   4  -4  -3  219.77   19.10
   4   4  -3  211.31   35.35
   4   4  -2   84.37   22.84
   4  -4  -2   63.80   10.45
   4  -4  -1    0.09    3.34
   4   4  -1    1.97    6.66
   4   4   0   -0.76    4.42
   4  -4   0   23.30    6.93
   4  -4   1    3.00    3.59
   4  -4   1   -2.06    2.85
   4  -4   2   61.64   10.60
   4  -4   2   60.67    9.35
   4   4   2   42.37   16.89
   4   4   3   61.22   18.42
  -4  -4  -3   52.51   19.27
   4  -4   3   63.87   10.50
   4  -4   3   69.36   13.21
   4  -4   3   64.97    9.75
   4  -4   4   24.12    7.12
   4  -4   4   17.29    5.05
  -4  -4  -4   39.08   16.58
   4  -4   4   28.24    8.15
   4   4   4   21.38    8.69
   4  -4   5   31.89    9.74
  -4  -4  -5   28.54   12.15
   4   4   5    9.97    6.25
   4  -4   5   26.87    7.51
   4  -4   5   24.05    6.67
   4  -4   6  180.84   14.71
   4  -4   6  188.95   19.11
   4  -4   6  187.13   22.47
   4  -4   6  169.10   16.67
  -4   4  -6  123.79   26.16
  -4  -4  -6  200.77   34.32
   4  -4   7   35.59    7.95
   4  -4   7   38.39   10.81
   4  -4   7   35.54    6.95
   4  -4   8   73.20    9.98
   4  -4   8   67.02   13.60
   4  -4   8   73.61   14.31
   4  -4   8   70.22   11.10
   4   4   8   61.03    9.66
   4  -4   9   34.77    8.21
   4  -4   9   33.73    9.34
   4   4   9   52.25    9.09
   4  -4  10   33.66    7.67
   4  -4  10   38.24   10.98
   4  -4  11   18.69    7.34
   4  -4  11   28.25    7.17
   4   4  12    2.30    3.28
   4  -4  12    4.96    5.18
   4   4  13   24.12    7.09
   4  -4  13   13.34    6.08
   4  -4  13   28.18    7.98
   4   4  13    9.61    3.80
   4   4  14   -0.77    2.95
   4  -4  14    4.00    2.88
  -4  -4 -15    5.65    2.46
  -4  -4 -16   72.46    7.24
  -4  -4 -17   14.03    2.65
   4  -5 -16   14.57    3.49
  -4   5  16   13.02    3.23
  -4  -5  16   17.86    5.02
  -4   5  15   13.01    4.15
   4  -5 -15    8.25    3.58
   4  -5 -14   32.59    5.85
   4  -5 -14   25.74    5.74
   4  -5 -13  151.55   12.72
   4  -5 -13  129.47   14.00
  -4   5  13  144.50   13.93
  -4   5  12    3.67    3.04
   4  -5 -12    3.54    2.30
   4  -5 -12   -2.71    3.32
  -4  -5  12    4.42    3.11
  -4   5  11   20.01    6.29
   4  -5 -11   17.26    6.59
  -4  -5  11   14.89    6.13
   4  -5 -11   16.14    5.08
   4  -5 -10  178.92   18.81
   4  -5 -10  187.25   15.45
  -4   5  10  191.63   18.15
  -4  -5  10  197.14   19.04
   4  -5  -9   14.04    4.64
  -4   5   9   13.79    6.08
   4  -5  -9    7.79    4.33
  -4  -5   9    9.89    4.94
  -4   5   8  151.25   16.40
   4  -5  -8  157.54   17.83
  -4  -5   8  151.05   16.63
   4  -5  -8  159.76   13.82
   4  -5  -7   11.02    6.28
  -4  -5   7    0.05    3.48
  -4   5   7    7.14    4.98
  -4   5   6   15.63    6.49
   4  -5  -6   11.44    6.03
  -4  -5   6   21.44    6.75
  -4   5   5   69.55   11.52
   4  -5  -5   62.04   11.07
   4  -5  -4  418.77   28.61
  -4   5   4  373.50   25.35
   4  -5  -3   53.57    9.79
  -4   5   3   51.26    9.42
   4  -5  -2  337.45   23.48
  -4   5   2  349.19   23.93
   4  -5  -2  375.23   27.04
  -4   5   1   46.13    8.43
   4  -5  -1   34.77    8.23
   4  -5  -1   33.04    8.67
   4  -5   0  108.11   15.05
   4  -5   0  105.89   13.32
   4  -5   0  121.16   15.18
   4  -5   1    7.10    4.60
   4  -5   1    6.42    4.48
   4  -5   2   14.37    6.01
   4  -5   2   11.51    4.37
   4  -5   3   10.75    4.47
   4  -5   3   13.40    6.40
   4  -5   3   14.08    6.85
   4  -5   4    6.92    4.07
   4  -5   4   12.31    5.71
   4  -5   5   11.16    5.41
   4  -5   5   16.03    7.50
   4  -5   5   13.75    5.31
   4  -5   6  147.83   19.68
   4  -5   6  128.97   13.88
   4  -5   7    2.55    2.54
   4   5   7   10.23    4.86
   4  -5   8   69.72   13.20
   4  -5   8   54.73    8.82
   4   5   8   48.11    8.41
   4  -5   9    1.36    4.71
   4   5   9    5.42    3.30
   4   5  10   12.39    4.47
   4  -5  10    7.18    2.98
  -4  -5 -11    9.88    3.16
   4  -5  11   18.11    5.22
   4   5  12    8.55    4.04
   4  -5  12    8.37    4.11
  -4  -5 -12    4.89    2.17
  -4  -5 -13   47.43    5.46
   4   5  13   43.08    6.95
  -4  -5 -14   21.04    3.17
  -4   6  13    6.73    2.63
   4  -6 -12    0.50    1.83
  -4  -6  12    6.50    3.31
  -4   6  11   -4.02    2.80
  -4  -6  11    5.12    3.04
   4  -6 -11    1.13    3.01
   4  -6 -10    1.13    2.35
  -4  -6  10    4.03    2.93
  -4   6  10    4.88    2.74
   4  -6 -10    7.83    3.82
   4  -6  -9   -0.48    2.64
  -4  -6   9   -0.11    2.82
  -4   6   9   -0.59    2.80
   4  -6  -9    1.67    1.80
   4  -6  -8    8.84    4.09
  -4  -6   8    8.90    4.13
  -4   6   8    5.27    2.53
   4  -6  -8    7.39    2.93
   4  -6  -7    0.50    3.26
  -4   6   7    3.65    3.31
  -4   6   6   33.16    6.88
   4  -6  -6   31.09    6.06
   4  -6  -5    2.69    2.32
   4  -6  -5    3.63    3.95
  -4   6   5    1.75    3.21
  -4   6   4   27.57    6.33
   4  -6  -4   35.07    7.78
   4  -6  -4   28.45    6.05
   4  -6  -3   -0.90    3.36
   4  -6  -3    1.40    3.03
  -4   6   3    3.98    3.53
   4  -6  -2   50.03    9.19
  -4   6   2   41.11    7.40
   4  -6  -2   48.11    7.33
   4  -6  -1   64.78   10.32
   4  -6  -1   53.16    7.85
   4  -6   0  100.93   12.96
   4  -6   0   98.03   10.34
   4  -6   1   -1.50    2.62
   4  -6   1   -3.75    4.28
   4  -6   2    2.12    2.64
   4  -6   2    2.29    3.39
   4  -6   3   18.58    4.19
   4  -6   3   16.97    5.35
   4  -6   4   23.55    9.28
   4  -6   4   15.31    3.96
   4  -6   5    1.78    1.59
   4  -6   5    5.24    4.82
   4   6   5    4.05    3.81
   4  -6   6    6.59    5.19
   4   6   6    3.81    3.40
   4  -6   7   10.06    5.17
   4   6   7   29.87    5.82
   4  -6   8    4.19    3.63
   4   6   8    8.64    2.74
   4   6   9   -1.04    1.94
   4  -6   9   -3.23    3.07
   4  -7  -6    1.45    1.88
   4  -7  -5    7.27    2.41
   4  -7  -4   25.61    4.23
   4   7  -4    8.14    2.54
   4  -7  -3   34.66    5.13
   4   7  -3   41.52    5.65
   4  -7  -2   34.40    4.93
   4   7  -2   17.83    3.83
   4   7  -1   63.97    7.01
   4   7   0    6.08    2.65
   4   7   1   11.38    3.20
   4   7   2   38.78    5.05
   4   7   3    2.88    2.03
   4   7   4   18.22    3.10
   5   0 -22    2.58    2.28
  -5   0  22    7.70    3.29
  -5   0  21   -1.74    2.45
  -5   0  20   73.67   10.55
  -5   0  19   11.85    7.26
  -5   0  18   22.73   11.98
  -5   0  17    8.48    5.06
  -5   0  17    1.84    2.57
  -5   0  16  517.57   27.82
   5   0 -15    6.14    7.47
  -5   0  15   -9.47    5.77
   5   0 -14   10.61   10.03
  -5   0  14   -0.21    2.49
   5   0 -13   11.81   10.56
  -5   0  13    5.98    4.63
  -5   0  12  551.48   48.85
   5   0 -12  518.32   53.17
  -5   0  11  -11.10    8.15
   5   0 -11   -1.56    5.76
   5   0 -10 2271.90  100.17
  -5   0  10 2206.16   91.48
  -5   0   9   34.38   11.16
   5   0  -9   35.26   13.09
  -5   0   8  574.94   37.84
   5   0  -8  587.66   46.47
  -5   0   8  547.00   43.25
  -5   0   7    0.98    4.25
   5   0  -7    0.22    6.21
  -5   0   6  221.60   23.54
   5   0  -6  211.73   26.39
  -5   0   5    7.87    5.88
   5   0  -5    6.50    5.31
  -5   0   4 1172.89   52.38
   5   0  -4 1211.67   58.40
   5   0  -3   -0.78    5.99
  -5   0   3   -2.30    4.56
  -5   0   2 1480.08   57.38
   5   0  -2 1528.49   62.08
  -5   0   1    2.90    4.23
  -5   0   0  540.47   34.92
   5   0   0  462.97   22.19
  -5   0  -1    3.49    5.29
   5   0   1   -1.39    3.04
   5   0   2 1699.42   57.81
  -5   0  -2 1639.76   62.59
   5   0   3    2.88    5.30
  -5   0  -3    0.68    3.19
  -5   0  -4 1678.92   64.28
   5   0   4 1590.39   68.07
  -5   0  -5    1.69    4.03
   5   0   5   -4.48    6.44
  -5   0  -6   78.23   14.40
   5   0   6   65.62   16.93
   5   0   7    7.63    6.41
   5   0   8   50.43   16.05
   5   0   9   14.17   11.99
   5   0  10  160.85   15.81
   5   0  10  160.12   14.51
   5   0  10  164.40   33.28
   5   0  11   -0.88    2.65
   5   0  11    0.86    2.85
   5   0  11    4.57    7.47
   5   0  11    2.98    4.92
   5   0  11    0.18    2.64
   5   0  12   93.69   11.78
   5   0  12   95.34   13.73
   5   0  12  100.53   29.39
   5   0  12   91.34   11.21
   5   0  12   85.45   12.02
   5   0  13   -3.26    3.56
   5   0  13   -0.36    2.62
   5   0  13   -6.96   11.39
   5   0  13    0.84    4.28
   5   0  14  480.15   28.45
   5   0  14  420.27   28.93
   5   0  14  461.44   25.91
   5   0  15    2.42    4.65
   5   0  15    0.99    2.80
   5   0  16   10.22    3.89
   5   0  16   13.13    5.87
   5   0  17   -3.55    3.90
   5   0  18    1.96    2.68
   5   0  18   -0.19    2.60
   5   0  19    1.20    1.99
   5   0  20   54.24    5.30
  -5   1  22   41.76    6.12
   5   1 -21   32.81    5.63
  -5   1  21   42.36    7.37
  -5  -1  20    1.01    2.70
  -5   1  20    2.07    4.27
  -5   1  19    2.89    3.37
  -5   1  19    4.30    4.51
  -5  -1  19    2.91    4.23
  -5   1  18   28.05    6.35
  -5  -1  18   24.33    6.71
  -5   1  17  112.13   13.23
  -5  -1  17  102.30   13.47
   5  -1 -17  109.86   12.13
   5  -1 -16   25.43    5.99
  -5  -1  16   29.07    7.29
  -5   1  16   31.53    7.66
  -5   1  15    1.04    2.88
   5  -1 -15   -2.88    3.59
   5  -1 -15   10.19   10.29
  -5  -1  15   -0.77    3.99
   5   1 -15   15.79   14.16
   5  -1 -14  411.19   23.12
  -5  -1  14  462.27   52.66
  -5  -1  14  460.81   25.92
  -5   1  14  416.43   25.71
  -5  -1  14  473.39   28.85
   5   1 -14  474.40   55.77
   5  -1 -14  420.09   52.55
   5  -1 -13  492.67   24.50
  -5  -1  13  493.37   26.36
  -5  -1  13  517.31   54.77
  -5   1  13  508.43   27.79
  -5  -1  13  506.67   28.55
   5   1 -13  503.19   55.32
   5  -1 -13  501.36   56.02
  -5  -1  12    8.88    5.49
   5  -1 -12    4.84    5.97
   5   1 -12    5.37    5.43
  -5  -1  11   12.87   10.66
   5   1 -11   -1.90    4.98
   5  -1 -11    7.79    7.99
  -5  -1  10   92.42   20.13
   5  -1 -10   83.51   20.40
   5   1 -10   95.08   21.28
  -5   1   9  413.29   33.34
   5  -1  -9  375.11   32.05
   5   1  -9  395.12   41.14
  -5  -1   9  375.85   39.61
   5  -1  -9  398.63   40.82
  -5   1   8  154.91   20.67
  -5   1   8  149.68   19.20
   5  -1  -8  166.98   21.24
   5   1  -8  124.60   22.95
   5  -1  -8  167.47   25.37
  -5  -1   8  110.18   21.48
  -5   1   7  345.92   31.83
   5  -1  -7  345.55   30.78
   5   1  -7  396.54   39.05
   5  -1  -7  343.04   33.87
   5  -1  -6   87.39   16.71
  -5   1   6   92.09   17.26
  -5   1   5  826.42   49.59
   5   1  -5  896.20   56.32
   5  -1  -5  800.26   47.18
  -5   1   4    8.17    7.32
   5   1  -4    7.79    8.96
   5  -1  -4    5.13    5.84
   5  -1  -3   78.38   14.17
  -5   1   3   63.57   13.84
  -5   1   2  123.79   18.48
   5  -1  -2  115.18   16.24
  -5   1   1 1341.39   60.71
   5  -1  -1 1319.20   51.38
  -5   1   0   17.81    8.61
  -5   1  -1   18.56    7.01
  -5   1  -2   45.75   12.01
   5  -1   2   38.97   11.20
  -5   1  -3  744.11   47.87
   5  -1   3  709.63   46.23
  -5   1  -4   33.56   10.07
   5  -1   4   35.13   12.36
   5  -1   5  205.70   23.60
  -5   1  -5  218.92   25.05
   5  -1   5  220.00   29.53
  -5   1  -6  398.61   33.11
   5  -1   6  396.66   32.28
   5  -1   6  409.91   42.30
   5  -1   7  509.94   50.22
   5   1   7  520.47   48.75
   5  -1   8  396.28   47.15
   5   1   8  400.92   45.48
   5  -1   9   41.48   20.89
   5   1   9   72.47   21.75
   5   1  10  120.93   14.42
   5  -1  10  149.67   14.57
   5  -1  10  160.59   33.86
   5   1  10  118.16   12.85
   5  -1  10  138.33   13.83
   5   1  10  101.26   26.49
   5   1  11   26.29    7.72
   5   1  11   25.58    6.71
   5   1  11   22.89    5.90
   5  -1  11    8.38    3.40
   5  -1  11   17.50   10.06
   5   1  11   38.58   17.14
   5  -1  11   16.84    6.07
   5   1  12   90.26   13.52
   5  -1  12   87.52   27.74
   5  -1  12   93.61   12.13
   5   1  12   95.50   11.68
   5  -1  12   87.95   12.18
   5   1  12   86.33   12.00
   5  -1  12   91.99   12.31
   5  -1  12   96.39   14.40
   5   1  12   92.70   26.43
   5   1  13   75.12    9.79
   5   1  13   77.18   12.69
   5  -1  13   78.82   11.55
   5  -1  13   81.27   11.85
   5  -1  13   84.53   11.49
   5  -1  13   60.16   12.92
   5   1  14   21.24    6.84
   5   1  14   27.99    7.42
   5  -1  14   14.66    5.52
   5  -1  14    9.02    4.53
   5  -1  14    2.23    4.72
   5  -1  15    0.63    2.58
   5  -1  15    1.40    3.95
   5  -1  16    2.91    2.96
   5  -1  16    8.60    5.30
   5   1  16   19.22    5.83
   5  -1  16    3.16    5.47
   5  -1  17    8.81    3.05
   5  -1  17    6.46    4.27
   5  -1  17    2.29    2.71
   5  -1  18   -2.43    2.45
   5  -1  18    3.13    2.74
   5  -1  19    1.64    1.89
   5   1  19    1.75    2.13
   5  -1  19    2.06    2.46
   5  -1  20   33.55    4.04
  -5   2  21   16.66    5.08
  -5   2  20    6.61    4.41
   5  -2 -19   27.47    5.55
  -5   2  19   22.47    5.14
  -5  -2  19   24.58    5.62
  -5  -2  19   27.46    5.65
   5  -2 -18    9.15    4.01
  -5   2  18   10.17    3.10
  -5  -2  18   10.96    4.47
  -5  -2  18   10.01    4.81
  -5   2  17   33.24    7.83
   5  -2 -17   22.82    5.94
  -5  -2  17   34.36    8.31
   5   2 -17   33.16    7.83
  -5   2  16    5.20    3.45
   5   2 -16    3.36    4.76
  -5  -2  16    5.56    4.50
   5  -2 -16    1.04    2.81
   5  -2 -15    4.99    3.49
   5  -2 -14   -4.48    6.75
  -5   2  14    8.59    5.49
   5  -2 -14    3.34    3.09
   5  -2 -13   12.08   11.20
  -5  -2  13   10.58   10.97
   5  -2 -13    2.83    2.66
   5  -2 -12  196.43   16.35
  -5  -2  12  209.65   36.18
   5   2 -12  236.46   37.69
  -5   2  12  217.33   18.66
   5  -2 -11  215.97   17.01
  -5   2  11  178.12   16.98
  -5  -2  11  231.70   38.09
   5   2 -11  216.18   34.55
  -5  -2  10   32.58   12.61
   5   2 -10   26.02   12.58
  -5   2   9    1.86    5.28
  -5  -2   9    3.39    5.41
   5   2  -9    5.19    7.80
  -5  -2   8   72.48   18.82
  -5   2   8   77.29   18.36
   5   2  -8   61.22   17.23
  -5  -2   7   37.75   13.79
  -5   2   7   36.85   13.73
   5   2  -7   48.45   14.53
   5  -2  -7   32.76   10.59
   5  -2  -7   32.93   11.96
  -5   2   6  333.63   36.29
  -5  -2   6  365.51   39.63
   5  -2  -6  309.12   32.98
   5  -2  -6  287.63   29.79
   5  -2  -5   71.85   14.04
  -5   2   5   85.19   18.00
   5  -2  -5   79.04   16.95
  -5   2   4  930.57   60.47
   5  -2  -4  835.14   52.89
   5  -2  -4  781.68   43.70
   5   2  -4  948.67   56.76
   5  -2  -3   10.27    4.67
   5   2  -3    8.50    6.51
   5  -2  -3    8.63    5.13
  -5   2   3   19.61   10.60
   5   2  -2    5.21    6.84
   5  -2  -2    1.12    5.94
   5  -2  -2   11.58    5.97
  -5   2   2    1.47    4.29
   5  -2  -1  261.68   29.61
   5   2  -1  241.09   28.43
  -5   2   0  117.53   21.71
   5  -2   0  118.68   19.79
   5   2   0  104.81   19.32
   5   2   1  581.29   44.49
  -5   2  -1  654.83   51.27
   5  -2   1  635.47   46.06
  -5   2  -2    3.19    5.61
   5  -2   2   -2.77    4.81
  -5   2  -3  431.29   40.73
   5  -2   3  414.40   37.96
   5  -2   4  318.17   33.21
  -5   2  -4  320.54   35.06
  -5   2  -5  872.16   57.74
   5  -2   5  842.99   65.24
   5  -2   6   36.98   15.71
  -5   2  -6   31.48   12.09
   5  -2   7  112.53   26.12
   5  -2   8    7.48    9.93
   5  -2   9  119.78   13.36
   5  -2   9  112.64   12.83
   5  -2   9  130.88   16.00
   5  -2   9  113.94   28.91
   5  -2   9  120.15   16.29
   5  -2   9  105.22   13.08
   5   2  10   -4.34    4.04
   5  -2  10   -3.34    2.83
   5  -2  10    2.81    3.56
   5  -2  10   -0.29    2.48
   5  -2  10   -0.14   10.18
   5  -2  10    1.79    4.71
   5   2  10    6.24    7.38
   5   2  11   12.21    5.88
   5  -2  11   18.34    5.60
   5  -2  11   20.48    5.79
   5   2  11   10.98   10.64
   5  -2  11   24.64    8.07
   5   2  12   29.99    7.58
   5  -2  12   49.78   10.97
   5  -2  12   48.84    9.04
   5  -2  12   45.58    8.97
   5  -2  13   77.94   10.92
   5  -2  13   94.98   12.51
   5   2  13   57.69   10.21
   5   2  13   56.68   11.36
   5  -2  13   83.92   11.90
   5  -2  13   91.38   14.59
   5  -2  14   38.71    8.16
   5  -2  14   34.68    7.45
   5  -2  14   36.53   10.17
   5  -2  14   38.86    7.89
   5   2  14   36.10    7.88
   5  -2  15  112.68   13.19
   5  -2  15  123.71   13.34
   5   2  15  156.39   16.84
   5  -2  15  122.65   16.26
   5  -2  16   -0.44    3.16
   5   2  16    5.29    3.70
   5  -2  16   -0.53    4.05
   5   2  17   19.19    5.20
   5  -2  17   10.16    4.97
   5  -2  17   17.02    5.44
   5  -2  18    4.44    2.65
  -5  -2 -18    2.23    1.52
   5  -2  18    0.90    2.55
   5  -2  19    3.87    2.15
  -5   3  20   16.65    4.71
  -5   3  19   -3.05    1.94
  -5  -3  19    0.56    1.99
   5  -3 -18    2.00    2.96
  -5   3  18   -4.36    3.49
  -5  -3  18   -0.03    3.17
  -5   3  17   56.42    8.71
  -5  -3  17   57.60    9.90
   5  -3 -17   56.87    8.68
   5  -3 -16   11.87    5.11
  -5  -3  16   10.70    5.37
   5  -3 -15  234.03   18.70
  -5   3  15  233.57   20.15
  -5  -3  15  241.93   22.32
   5  -3 -14    9.93    4.66
   5  -3 -13   27.24    6.97
  -5   3  13   35.65    8.42
   5  -3 -12   27.87   13.97
  -5   3  12   14.53    5.71
   5  -3 -12   12.09    5.13
   5  -3 -11   35.69    8.61
   5  -3 -11   29.31   14.09
  -5  -3  11   33.29   15.98
  -5   3  11   27.93    7.69
   5  -3 -10   31.22    6.97
   5  -3 -10   37.74   15.78
  -5  -3  10   55.89   19.31
  -5   3  10   29.46    7.96
   5  -3  -9  211.86   16.67
  -5  -3   9  225.63   37.13
   5  -3  -9  177.93   28.81
  -5   3   9  215.13   18.98
   5  -3  -8   18.17   11.30
   5  -3  -8   12.42    4.24
  -5   3   8   12.33    6.06
  -5  -3   8   19.31   13.06
  -5   3   8    2.62    5.21
  -5   3   7 1010.60   73.17
  -5  -3   7  845.43   67.13
  -5  -3   6   92.18   22.40
   5   3  -6   89.37   21.50
  -5   3   6   80.97   21.18
   5   3  -5  186.06   29.57
  -5  -3   5  176.12   28.87
   5   3  -4    7.19    7.38
  -5  -3   4   19.56   10.14
   5   3  -3   54.97   16.65
  -5  -3   3   50.08   15.51
   5   3  -2   25.77   11.35
   5   3  -1  130.79   24.12
   5   3   0   63.36   17.92
   5   3   1  213.84   32.49
   5   3   2   38.53   13.89
   5   3   3   87.22   21.03
  -5   3  -4  116.36   23.65
  -5   3  -5   15.96    7.67
   5  -3   6   11.76    5.14
   5  -3   6   13.36    6.18
   5   3   6   11.30    4.49
   5  -3   6   19.25    5.22
   5  -3   6   16.92    4.78
   5  -3   6   16.24    5.65
   5  -3   6   16.64    6.84
  -5   3  -6    9.70    4.30
   5  -3   7  323.94   21.05
   5  -3   7  358.11   21.95
   5  -3   7  350.56   27.64
   5  -3   7  335.68   27.80
   5  -3   7  317.15   22.65
   5  -3   8    4.70    3.61
   5  -3   8    1.64    3.75
   5  -3   8    6.92    4.68
   5  -3   8    6.94    6.13
   5  -3   8    6.38    3.45
   5  -3   9  359.11   23.19
   5  -3   9  370.20   23.68
   5  -3   9  345.41   28.56
   5  -3   9  365.75   30.10
   5  -3   9  345.66   24.73
   5  -3  10  329.72   22.65
   5  -3  10  317.76   21.04
   5  -3  10  316.20   22.59
   5  -3  10  263.74   26.61
   5  -3  10  319.99   29.49
   5  -3  10  318.90   24.30
   5   3  11   25.98    7.81
   5  -3  11   24.97    7.19
   5  -3  11   24.92    6.22
   5  -3  11   22.27    6.83
   5  -3  11   18.53    7.72
   5  -3  11   19.22    6.79
   5  -3  11   13.65    6.26
   5  -3  12   16.95    6.31
   5  -3  12   18.68    6.06
   5   3  12   16.82    6.02
   5   3  12   22.09    6.94
   5  -3  12    9.53    4.07
   5  -3  12    9.17    5.43
   5   3  13   19.57    6.98
   5  -3  13   30.18    6.59
   5  -3  13   29.48    7.14
   5   3  13   13.25    5.34
   5  -3  13   15.39    8.06
   5  -3  13   29.50    9.65
   5   3  14   -1.92    3.94
   5   3  14    3.37    3.12
   5  -3  15    5.93    3.49
   5   3  15    0.64    2.47
   5   3  16   -1.42    2.43
   5  -3  16    3.18    3.45
  -5  -3 -17   19.69    4.31
  -5   4  19    0.07    1.67
  -5   4  18   10.58    2.99
   5  -4 -18    2.07    1.62
   5  -4 -17    3.60    2.70
  -5  -4  17    8.23    4.09
  -5   4  17    0.25    2.43
   5  -4 -16   16.94    5.29
   5  -4 -15   26.41    6.78
  -5  -4  15   16.68    5.50
  -5   4  15   27.98    7.02
  -5   4  14    8.16    5.36
   5  -4 -14   13.11    5.36
  -5  -4  14   13.23    6.12
   5  -4 -13   33.22    7.88
  -5   4  13   29.06    7.87
  -5  -4  12   52.30   11.31
  -5   4  12   42.38    8.98
   5  -4 -12   57.42   10.18
   5  -4 -11   -0.74    2.77
  -5  -4  11    4.11    5.48
  -5   4  11   -0.97    3.63
  -5  -4  10  112.50   16.34
  -5   4  10  122.72   15.08
   5  -4 -10  139.27   14.61
   5  -4  -9  163.37   15.72
  -5   4   9  134.40   15.89
   5  -4  -8   -2.35    3.39
  -5  -4   8    4.23    8.65
  -5   4   8    3.72    7.97
  -5   4   8   -5.54    4.53
   5  -4  -7   19.98    4.95
  -5  -4   7    9.39   11.42
  -5  -4   7   14.60   10.02
  -5   4   7   20.95   11.85
  -5   4   7   27.17    7.45
  -5  -4   6   75.20   23.51
   5   4  -6   78.68   22.28
  -5   4   6  170.80   34.94
   5  -4  -6  151.76   16.80
  -5   4   6  157.91   16.17
   5  -4  -6  162.09   14.44
  -5  -4   5    8.43    6.11
   5  -4  -5   17.23    5.60
   5   4  -5    4.46    6.33
  -5  -4   5    7.64    4.70
  -5   4   5   16.43    5.72
  -5   4   4  422.07   25.80
   5  -4  -4  450.50   28.53
   5   4  -4  400.79   50.45
  -5  -4   4  434.00   52.08
   5  -4  -3    0.40    3.40
  -5   4   3    5.17    3.50
   5  -4  -2  280.14   21.89
   5  -4  -2  285.70   24.06
   5   4  -2  261.32   40.82
   5   4  -1   36.59   15.61
   5  -4  -1   36.61    8.05
   5  -4   0  188.73   18.74
   5  -4   0  199.59   20.91
   5   4   0  198.11   33.87
   5  -4   0  187.57   17.08
   5  -4   1   10.20    5.41
   5  -4   1    8.85    6.23
   5   4   1    1.99    6.53
   5  -4   2   -4.45    4.16
   5   4   2    0.88    7.91
   5  -4   2    4.45    3.06
   5  -4   3   19.83    6.50
   5  -4   3   18.95    7.19
   5   4   3   -0.35    8.76
   5  -4   3   17.95    5.90
   5   4   4   71.06   10.13
   5   4   4   46.93   15.09
  -5  -4  -4   62.09   18.46
   5  -4   4   91.92   13.22
   5  -4   4   95.15   12.71
  -5   4  -4   74.69   21.43
  -5  -4  -5    1.02    9.16
   5  -4   5   -2.87    4.24
   5  -4   5    0.60    4.81
  -5   4  -5   -8.22   10.36
   5  -4   5   -0.41    3.09
   5  -4   6  529.20   25.79
   5  -4   6  573.94   33.72
   5  -4   6  589.23   37.75
   5  -4   6  548.29   30.49
   5  -4   7  332.02   21.16
   5  -4   7  356.99   29.80
   5  -4   7  336.43   23.63
   5  -4   8   -1.63    2.29
   5  -4   8    2.88    3.68
   5  -4   8    2.96    4.27
   5  -4   9    1.52    3.04
   5  -4   9    3.00    3.48
   5  -4  10    8.35    4.47
   5  -4  12   11.33    6.08
   5   4  13   11.46    5.19
   5   4  13    9.65    4.31
   5   4  14   70.33    9.55
   5  -4  14   24.72    5.27
  -5  -4 -15    5.96    2.62
   5   4  15    1.58    2.64
  -5  -4 -16    5.35    2.03
  -5   5  16  102.91    8.11
   5  -5 -16   90.37    8.06
   5  -5 -15    6.10    3.48
  -5   5  14   39.98    6.95
   5  -5 -14   39.30    7.21
  -5   5  13   21.04    5.81
   5  -5 -13   18.46    5.53
   5  -5 -12   -2.27    3.39
  -5  -5  12    4.28    3.48
  -5   5  12    0.58    3.55
   5  -5 -11    2.33    3.84
  -5   5  11   -7.27    4.75
   5  -5 -10  187.36   18.44
  -5   5  10  175.56   17.15
  -5   5   9   18.25    5.45
   5  -5  -9   26.96    7.75
   5  -5  -8   68.55   11.77
  -5   5   8   73.51   11.07
   5  -5  -7    4.31    4.12
  -5   5   7    4.66    4.77
   5  -5  -6   63.93   11.58
  -5   5   6   61.31   10.16
   5  -5  -5   19.43    6.34
  -5   5   5   17.64    5.57
   5  -5  -4   -3.78    4.53
  -5   5   4    2.70    3.12
   5  -5  -3   -4.50    4.64
  -5   5   3   -4.75    2.68
   5  -5  -2    0.85    3.38
   5  -5  -1   -0.83    3.26
   5  -5  -1   -3.20    2.91
   5  -5   0  176.08   18.31
   5  -5   0  162.00   19.19
   5  -5   0  168.50   16.96
   5  -5   1   31.32    8.34
   5  -5   1   30.95    8.80
   5  -5   1   32.61    7.54
   5  -5   2   45.46    8.77
   5  -5   2   46.65    9.46
   5  -5   3   18.26    5.99
   5  -5   3   15.66    5.76
   5  -5   4   29.40    6.71
   5  -5   4   30.23    7.88
   5  -5   4   34.28   10.34
   5  -5   5    2.45    4.00
   5  -5   5    6.63    3.96
   5  -5   6    9.58    4.41
   5  -5   7   -1.09    2.46
   5   5   7    2.21    2.57
   5  -5   8   13.70    4.04
   5   5   8    9.17    3.99
   5  -5   9    2.07    5.51
   5   5   9    4.23    2.40
   5   5  10    1.85    2.46
   5  -5  10    0.26    1.98
   5   5  11    1.69    3.31
  -5  -5 -11   -0.43    2.21
  -5  -5 -12   11.39    2.85
   5  -5  12   11.37    4.28
   5   5  13    3.37    2.43
  -5  -5 -13    0.01    1.08
   5  -6 -12   12.09    3.36
  -5   6  12    8.52    2.40
  -5  -6  11   84.22    9.66
   5  -6 -10    2.94    3.20
  -5  -6  10    3.74    3.25
  -5   6  10    4.23    3.10
   5  -6 -10    3.89    2.34
  -5   6   9    5.60    3.79
   5  -6  -9    8.99    3.53
  -5   6   8    1.55    2.29
   5  -6  -7    6.56    3.92
  -5   6   7    7.29    3.39
   5  -6  -6   18.63    5.51
  -5   6   6   12.29    3.94
   5  -6  -6   13.03    4.54
  -5   6   5   -1.78    3.12
   5  -6  -5    3.38    4.07
   5  -6  -5    1.32    2.18
   5  -6  -4   67.82   10.15
   5  -6  -4   55.84    8.21
  -5   6   4   53.22    7.72
   5  -6  -3   17.97    5.58
   5  -6  -3   22.63    5.73
  -5   6   3   20.30    4.85
   5  -6  -2   34.84    6.29
   5  -6  -2   42.47    8.22
   5  -6  -1   34.27    6.40
   5  -6  -1   28.65    6.87
   5  -6   0  102.39   12.56
   5  -6   0   91.64   10.18
   5  -6   1    5.60    3.19
   5  -6   1    7.60    3.71
   5  -6   2    1.65    3.24
   5  -6   2    3.35    2.21
   5  -6   3   21.97    4.85
   5  -6   3   18.99    5.85
   5  -6   4   40.20    6.08
   5  -6   5    1.46    1.86
   5   6   5    2.70    3.30
   5  -6   6   16.74    3.64
   5   6   6   20.18    4.56
   5   6   7   19.62    4.35
   5   6   8   22.88    3.66
   5   6   9    1.11    1.72
   5  -7  -5    6.71    2.40
   5  -7  -4    1.97    1.67
   5  -7  -3   12.36    3.37
   5   7  -3    4.13    2.09
   5   7  -2    0.41    1.95
   5   7  -1   15.35    3.14
   5   7   0    5.20    2.04
   5   7   1   44.29    5.13
   5   7   2   12.22    2.72
   6   0 -22   85.02    7.86
  -6   0  22   91.95    7.50
  -6   0  21    2.74    2.63
  -6   0  20   28.25    6.64
  -6   0  19   -0.74    3.04
  -6   0  18   28.73    7.55
  -6   0  17   -2.36    3.43
  -6   0  17    1.42    3.55
  -6   0  16  439.30   26.27
  -6   0  15   -0.76    3.79
   6   0 -15   14.92   13.73
  -6   0  14  123.03   13.90
   6   0 -14  111.30   27.94
   6   0 -13    9.14    7.74
  -6   0  13    1.96    2.64
  -6   0  12   74.30   10.46
   6   0 -12   83.18   21.00
  -6   0  12   93.33   20.97
   6   0 -11    9.53    8.46
  -6   0  11   -0.21    5.20
  -6   0  10   46.04   14.06
   6   0 -10   46.20   14.61
  -6   0   9   22.59   11.00
  -6   0   9   15.59    7.40
   6   0  -9   14.50    9.54
  -6   0   8  452.16   38.20
   6   0  -8  456.44   43.88
   6   0  -7    1.98    5.25
  -6   0   7    6.61    5.33
  -6   0   6 1678.24   71.10
   6   0  -6 1625.26   78.14
  -6   0   5   23.41    8.81
   6   0  -5   21.95    9.63
  -6   0   4   76.25   15.10
   6   0  -4   80.94   16.07
  -6   0   3    0.19    4.06
   6   0  -3    1.13    6.90
  -6   0   2   92.57   15.74
  -6   0   1    0.48    4.71
  -6   0   0 2085.78   76.22
   6   0   0 1883.29   46.81
  -6   0  -1    0.66    4.06
   6   0   1   -0.68    4.17
  -6   0  -2  437.45   35.75
   6   0   2  412.09   30.12
  -6   0  -3    0.39    4.23
   6   0   3    0.73    5.62
  -6   0  -4  367.09   33.86
   6   0   4  329.78   33.03
  -6   0  -5   -2.70    3.71
   6   0   5    9.44    8.67
   6   0   6 1769.97   87.84
  -6   0  -6 2009.37   81.47
   6   0   7    1.46    7.34
   6   0   8  724.53   63.38
   6   0   9    0.72    2.81
   6   0   9   -7.82    9.72
   6   0  10  180.31   16.12
   6   0  10  238.86   20.05
   6   0  10  227.16   39.54
   6   0  10  189.63   18.52
   6   0  11    0.67    3.97
   6   0  11    0.03    3.54
   6   0  11    1.61    2.99
   6   0  11    1.00    9.39
   6   0  12   22.61    6.74
   6   0  12   22.22    6.55
   6   0  12   24.99    6.87
   6   0  13   -1.94    3.68
   6   0  13   -3.63    5.16
   6   0  13    1.18    2.48
   6   0  14  407.22   24.27
   6   0  14  391.55   25.32
   6   0  14  354.82   25.74
   6   0  15   12.62    4.90
   6   0  15    7.90    4.69
   6   0  15   10.78    5.51
   6   0  16   47.27    7.24
   6   0  16   43.81    8.50
   6   0  17    2.04    2.05
   6   0  18   24.59    5.23
   6  -1 -22   63.08    6.87
  -6   1  22   87.12    7.66
   6   1 -21   11.23    3.40
  -6  -1  21    9.36    3.21
  -6   1  21    6.28    3.07
   6   1 -20   58.71    8.76
  -6   1  20   66.43    9.87
  -6  -1  20   50.13    7.37
  -6   1  19   36.50    6.73
  -6  -1  19   39.52    6.78
  -6   1  19   33.60    7.88
  -6  -1  18   10.73    5.27
  -6   1  18    7.34    3.87
  -6   1  17   28.28    7.27
  -6  -1  17   36.02    7.85
  -6   1  16   60.54    9.82
  -6  -1  16   61.12    9.88
   6  -1 -16   55.88    8.83
  -6  -1  15  128.39   14.74
  -6   1  15  102.79   13.49
   6  -1 -15   94.60   11.53
  -6  -1  14  472.52   54.45
   6   1 -14  503.90   60.29
   6  -1 -14  561.23   62.34
  -6  -1  14  500.52   28.11
  -6   1  14  565.36   30.21
   6  -1 -14  530.06   26.72
  -6  -1  13  269.95   20.22
   6   1 -13  281.99   43.69
   6  -1 -13  234.60   38.46
  -6   1  13  221.90   18.61
  -6  -1  13  280.45   41.55
   6  -1 -13  228.48   17.14
  -6   1  12  298.73   20.93
  -6  -1  12  308.81   20.68
   6   1 -12  336.17   45.34
   6  -1 -12  283.31   40.23
  -6  -1  12  320.70   43.21
   6  -1 -12  288.50   18.85
   6  -1 -11    0.20    5.90
   6   1 -11    8.45   10.77
  -6  -1  11    4.27    4.82
  -6  -1  10  173.22   28.51
   6   1 -10  195.16   33.18
   6  -1 -10  137.31   26.47
   6   1  -9   52.82   18.24
  -6  -1   9   48.35   15.41
  -6   1   9   51.18   13.06
   6  -1  -9   46.26   12.71
   6  -1  -9   35.50   12.17
   6  -1  -8  124.41   20.91
  -6   1   8  136.82   22.19
   6  -1  -8  138.18   24.82
   6   1  -8   97.05   22.02
  -6  -1   8  101.18   21.49
  -6   1   7  121.47   20.91
   6   1  -7  133.45   24.94
   6  -1  -7  124.78   22.22
  -6   1   6  328.86   33.92
   6   1  -6  314.38   36.65
   6  -1  -6  323.88   33.77
  -6   1   5  147.73   22.93
   6   1  -5  168.57   27.01
   6  -1  -5  142.66   22.17
   6  -1  -4   17.36    9.94
  -6   1   4   12.22    9.90
   6   1  -4   13.16   11.73
  -6   1   3   48.49   14.17
   6  -1  -3   49.24   12.68
  -6  -1   2   16.35    8.32
  -6   1   2   17.42    9.24
   6  -1  -2   14.45    7.60
  -6  -1   1   -4.26    7.17
  -6   1   1    0.44    5.14
  -6   1   0  220.04   28.84
   6   1   1   83.10   12.43
  -6   1  -1   70.13   17.23
   6  -1   2  102.78   17.48
   6   1   2   89.97   14.66
  -6   1  -2  109.08   20.19
   6  -1   3 1429.26   68.64
   6   1   3 1413.88   62.68
  -6   1  -3 1451.27   70.83
   6  -1   4  437.18   40.57
   6   1   4  436.72   37.84
  -6   1  -4  432.95   38.62
  -6   1  -5    1.72    5.96
   6  -1   5   -1.98    7.33
   6  -1   5    4.59    4.26
   6   1   5    5.16    5.10
  -6   1  -6   -3.63    5.56
   6  -1   6    0.12    4.72
   6   1   6    8.84    8.03
   6  -1   6    4.11    5.53
   6  -1   7   10.99    9.22
   6   1   7   -5.59    4.92
   6  -1   8    2.95    9.15
   6   1   8   -6.61    7.62
   6   1   9   11.32    5.64
   6  -1   9   12.75    4.94
   6  -1   9   12.70    4.36
   6  -1   9    8.63    3.82
   6  -1   9    9.84    5.31
   6   1   9   16.05   11.96
   6  -1   9   20.38    7.44
   6   1  10   14.50    5.05
   6  -1  10    8.77    3.85
   6  -1  10   11.62    5.38
   6   1  10   24.20    6.05
   6  -1  10   12.80    8.57
   6  -1  10   19.43    6.74
   6  -1  10   13.15    4.81
   6   1  11   73.66   12.05
   6  -1  11   70.53   10.44
   6  -1  11   80.89   11.67
   6   1  11   62.85   10.01
   6  -1  11   73.66   23.52
   6   1  11   66.34   22.87
   6  -1  11   73.72   12.28
   6  -1  12  145.79   15.55
   6   1  12  126.05   13.60
   6  -1  12  139.14   15.38
   6   1  12  130.33   15.28
   6  -1  12  148.39   15.17
   6  -1  12  129.60   17.06
   6   1  13   31.57    6.83
   6  -1  13   14.32    6.45
   6  -1  13   17.34    5.65
   6  -1  13   17.77    6.12
   6   1  14    8.67    3.75
   6  -1  14   29.39    6.58
   6  -1  14   19.48    7.26
   6  -1  14   31.05    7.36
   6  -1  15    1.42    4.08
   6  -1  15    2.09    4.11
   6  -1  16   24.43    5.77
   6  -1  16   22.99    6.07
   6   1  16   16.51    5.72
   6  -1  17   -2.16    2.27
   6  -1  17   -0.56    2.41
   6  -1  17   -2.37    2.90
   6  -1  18   -0.74    2.24
   6  -1  18   -4.69    2.55
   6  -1  19   48.70    5.27
   6   1  19   46.91    5.17
  -6   2  21   11.60    3.86
  -6   2  20   36.71    7.73
  -6   2  20   28.03    4.68
  -6   2  19    0.17    2.27
  -6  -2  19   -4.12    3.21
   6   2 -18   -2.84    2.58
  -6  -2  18    2.16    3.62
  -6   2  18    1.63    2.54
  -6   2  17   75.64   11.14
   6   2 -17   72.83   10.40
   6  -2 -17   71.88    9.56
   6  -2 -16   18.17    5.59
   6   2 -16   19.45    6.20
  -6   2  16   15.84    5.57
   6   2 -15  144.30   15.78
  -6   2  15  153.83   16.44
   6  -2 -15  125.97   13.51
   6  -2 -14   16.50    5.77
   6   2 -14   19.60    5.78
   6  -2 -13    8.28    4.82
  -6  -2  13   -5.98   10.78
   6  -2 -13    0.60    9.07
   6   2 -13   12.67    5.21
   6   2 -13   18.25    8.54
  -6   2  13    2.60    3.79
   6  -2 -12    4.28    3.29
   6  -2 -12   15.37    9.83
  -6  -2  12    5.48    5.92
   6   2 -12    8.16    4.80
   6   2 -12   15.58    9.98
   6  -2 -11   46.03    7.73
  -6  -2  11   38.09   18.72
  -6   2  11   41.15    8.22
   6  -2 -11   56.70   18.53
   6   2 -11   13.83    5.43
   6   2 -11   19.41   11.64
   6  -2 -10    3.46    3.23
  -6   2  10    1.54    3.23
  -6  -2  10    3.81    7.54
   6   2 -10    4.81    7.00
   6  -2 -10   12.68    8.17
   6  -2  -9   41.30   14.24
  -6  -2   9   66.15   18.41
   6   2  -9   58.11   17.87
  -6  -2   8   -4.59    6.87
  -6   2   8   -1.14    5.64
   6  -2  -8   -4.80    6.97
   6   2  -8    3.99    5.30
   6  -2  -8   -4.16    6.48
  -6   2   7  148.36   26.39
   6  -2  -7  152.32   25.14
  -6  -2   7  157.86   27.99
   6  -2  -7  125.89   22.59
   6  -2  -6   12.12    9.58
  -6   2   6    1.06    5.00
   6  -2  -6   10.36    7.10
  -6   2   5  586.57   50.75
   6  -2  -5  520.03   45.67
   6  -2  -5  490.12   39.03
   6  -2  -4   63.84   13.40
  -6   2   4   77.94   19.04
   6  -2  -4   83.90   18.96
  -6   2   3  118.59   23.65
   6  -2  -3  119.45   21.67
   6  -2  -3  104.94   16.38
   6  -2  -2   -4.08    6.83
  -6   2   2    4.97    6.87
   6  -2  -2    0.99    3.77
  -6   2   1  289.44   36.29
   6  -2  -1  287.05   33.08
  -6   2   0   68.57   17.23
   6  -2   0   50.47   13.43
  -6   2  -1  392.87   42.10
   6  -2   1  384.55   38.96
  -6   2  -2    2.28    8.28
   6  -2   2   13.72    8.39
  -6   2  -3  149.65   26.38
   6  -2   3  113.21   21.17
  -6   2  -4  414.90   42.86
   6  -2   4  389.20   39.45
  -6   2  -5  391.80   43.08
   6  -2   5  356.25   38.18
   6  -2   7   88.04   10.62
   6   2   7   95.73   12.24
   6  -2   7   88.02   25.07
   6  -2   7   96.04   12.48
   6  -2   8  212.94   17.93
   6  -2   8  219.54   40.82
   6  -2   8  219.42   20.42
   6   2   8  241.18   37.51
   6   2   8  253.78   20.06
   6  -2   8  218.02   21.52
   6  -2   8  234.42   19.33
   6   2   9   63.58   10.44
   6  -2   9   53.40   10.13
   6  -2   9   47.33    8.66
   6   2   9   51.24    9.24
   6  -2   9   52.87    9.19
   6  -2   9   49.58   20.92
   6  -2   9   48.28   10.77
   6   2   9   59.40   19.09
   6  -2  10   55.91    9.82
   6   2  10   29.56    6.74
   6  -2  10   62.73    9.82
   6  -2  10   54.51   21.69
   6  -2  10   51.03   11.15
   6   2  10   33.59   14.83
   6  -2  11   15.73    5.54
   6  -2  11   24.03    7.06
   6  -2  11   14.84    7.00
   6   2  12   -0.75    3.18
   6  -2  12   14.01    4.79
   6  -2  12    9.61    4.97
   6  -2  12    6.03    3.05
   6   2  13    2.48    3.81
   6  -2  13    5.64    4.64
   6   2  13    1.50    3.42
   6  -2  13    3.20    3.85
   6  -2  13    1.79    3.05
   6   2  14   11.31    5.70
   6  -2  14   10.49    4.58
   6  -2  14   12.55    4.53
   6   2  14   11.39    5.28
   6  -2  14   11.13    4.01
   6  -2  15   45.77    7.70
   6  -2  15   44.06    7.77
   6   2  15   29.43    6.94
   6  -2  15   41.75    8.82
   6  -2  16    0.92    2.35
   6   2  16    1.82    2.60
   6  -2  16    0.29    2.87
   6  -2  17   72.22    7.79
   6   2  17   63.02    7.88
   6  -2  17   69.24    8.85
   6  -2  18   12.66    2.92
  -6   3  20    1.66    1.79
  -6  -3  19   52.96    7.24
  -6   3  19   51.80    6.44
  -6   3  18   15.87    4.74
  -6  -3  18   27.93    6.72
   6  -3 -17    4.51    4.26
  -6   3  17   -0.49    2.83
  -6  -3  17    1.76    3.49
   6  -3 -16    2.35    3.00
  -6  -3  16   -0.95    3.23
  -6   3  16   -0.50    3.38
  -6   3  15  115.06   14.28
   6  -3 -15  111.69   13.16
  -6   3  14   -0.47    3.34
   6  -3 -14   -2.06    3.08
  -6   3  13  183.31   18.43
   6  -3 -13  193.64   17.32
   6  -3 -12   39.26    8.19
  -6   3  12   29.85    7.72
   6  -3 -11   71.28   20.82
  -6   3  11   66.56   11.61
   6  -3 -11   86.66   12.00
  -6   3  10  465.40   28.58
  -6  -3  10  386.18   52.71
   6  -3 -10  448.91   25.48
  -6  -3   9   64.88   21.96
  -6   3   9   76.16   11.29
   6  -3  -9   85.82   11.02
  -6  -3   8   39.86   17.89
   6  -3  -8   25.01    5.95
  -6   3   8   14.27    8.87
  -6   3   8   22.65    6.91
   6  -3  -7   17.74    5.56
  -6  -3   7   22.48   14.22
  -6   3   7   13.59    9.57
  -6   3   6  200.51   34.09
  -6  -3   6  272.63   39.05
  -6  -3   5   26.31   13.08
  -6   3   5   30.16   14.52
  -6  -3   4  -13.58    9.54
  -6   3   4   -6.43   10.01
  -6   3   3   27.09   14.39
   6   3  -2   28.58   13.86
  -6   3   2   30.70   16.32
   6   3  -1    3.06    4.20
  -6   3   1    7.92    6.21
  -6   3   0   11.51   11.36
  -6   3  -1   69.37   20.69
  -6   3  -2   15.52   11.56
  -6   3  -3  136.26   28.08
   6  -3   4   26.23    6.60
   6   3   4   27.45    6.63
   6  -3   4   31.80    8.45
  -6   3  -4   16.31    7.16
   6  -3   5  131.41   12.84
   6   3   5  147.75   15.18
   6  -3   5  110.70   14.33
  -6   3  -5  119.08   25.79
   6  -3   5  122.70   14.53
   6   3   6  142.04   15.29
   6  -3   6  137.24   13.93
   6  -3   6  129.80   13.23
   6  -3   6  131.26   17.74
   6  -3   6  131.96   15.16
   6  -3   7   -0.38    2.34
   6   3   7    9.84    4.87
   6  -3   7   -1.60    3.28
   6  -3   7   -3.05    2.66
   6  -3   7    8.99    5.84
   6  -3   8    0.79    2.81
   6  -3   8   -2.82    3.86
   6  -3   8    3.37    4.65
   6  -3   8    3.57    3.81
   6  -3   8    3.34    3.13
   6  -3   9   -0.98    2.90
   6  -3   9    0.24    3.24
   6  -3   9    4.72    5.16
   6  -3   9   -4.81    5.29
   6  -3   9    0.99    3.09
   6  -3  10   58.30    9.56
   6  -3  10   58.16   10.34
   6  -3  10   62.56   13.01
   6  -3  11   16.62    5.92
   6  -3  11   12.97    6.04
   6  -3  11   20.25    8.39
   6  -3  11    5.50    5.05
   6  -3  12    5.40    4.79
   6  -3  12    5.62    4.20
   6   3  12    4.15    4.26
   6  -3  12    2.74    4.19
   6  -3  12   -3.42    4.93
   6   3  13   50.60    8.47
   6   3  13   55.49   10.48
   6  -3  13   67.43    9.68
   6  -3  13   63.90    8.72
   6  -3  13   74.90   12.81
   6  -3  14    4.35    2.82
   6   3  14    1.95    2.84
   6  -3  14    1.30    3.82
   6   3  15   20.19    5.83
   6  -3  15   16.58    5.45
   6   3  16   23.01    4.74
  -6  -3 -17    7.55    2.28
  -6   4  18    7.91    3.05
   6  -4 -17   37.67    5.67
  -6  -4  17   33.92    6.98
   6  -4 -16   77.43    9.63
  -6  -4  16   89.05   11.42
  -6   4  16  105.87   11.36
   6  -4 -15   31.16    6.61
  -6  -4  15   24.87    6.47
  -6   4  15   35.98    7.65
   6  -4 -14   35.95    7.78
  -6   4  14   31.64    7.30
  -6  -4  13   37.76    8.91
  -6   4  13   26.21    6.82
   6  -4 -13   27.33    6.84
   6  -4 -12   41.88    8.77
  -6  -4  12   29.92    8.77
  -6   4  12   39.98    8.82
   6  -4 -11    1.18    2.81
  -6  -4  11    1.86    4.09
  -6   4  11    5.74    5.28
   6  -4 -10    6.57    3.97
  -6   4  10    3.54    4.16
   6  -4  -9  148.05   17.26
  -6   4   9  154.09   17.07
   6  -4  -9  152.30   15.14
   6  -4  -8  321.04   25.16
  -6   4   8  314.90   23.61
   6  -4  -8  322.44   21.54
  -6   4   7  220.57   40.71
   6  -4  -7  217.35   20.32
  -6   4   7  201.30   18.69
   6  -4  -7  200.70   16.57
  -6   4   6  329.36   50.25
   6  -4  -6  287.79   23.39
  -6   4   6  265.64   21.05
  -6  -4   6  282.50   43.82
  -6  -4   5   -0.46    5.83
   6  -4  -5    0.31    2.91
  -6   4   5    3.74    6.45
  -6   4   5    2.19    2.77
  -6  -4   4   13.23   10.63
   6  -4  -4   55.83   10.05
  -6   4   4   34.30   15.17
  -6   4   4   74.10   10.66
   6   4  -3    0.59    8.68
   6  -4  -3   25.45    7.43
   6  -4  -2  134.03   15.37
   6   4  -2   80.57   24.38
  -6   4   2  141.58   32.77
   6  -4  -1   90.91   12.70
   6  -4  -1   91.88   14.12
  -6   4   1  116.98   29.20
   6   4  -1   81.87   24.29
  -6   4   0  570.01   66.87
   6  -4   0  547.34   31.55
   6  -4   0  581.74   36.09
   6   4   0  410.46   52.13
   6  -4   0  531.51   29.55
   6  -4   1  112.82   14.71
  -6   4  -1  125.23   30.48
   6  -4   1  108.57   13.62
   6   4   2  153.17   14.57
   6  -4   2  132.46   16.27
   6  -4   2  145.23   18.77
  -6   4  -2  130.83   30.92
   6  -4   2  131.19   14.94
   6   4   3    8.17    4.45
   6  -4   3    3.52    4.16
  -6   4  -3    5.60    9.74
   6  -4   3    5.50    4.44
   6  -4   4    1.53    2.79
   6   4   4    3.54    4.91
   6  -4   4    1.99    3.23
   6  -4   4    4.14    4.46
  -6   4  -4    5.89    6.15
   6  -4   5   47.74    7.94
   6  -4   5   45.69   10.10
   6  -4   5   37.76   10.47
   6  -4   5   42.63    8.92
   6  -4   6   47.38    9.38
   6  -4   6   40.73    7.80
   6  -4   6   45.47   11.34
   6  -4   7  155.25   14.90
   6  -4   7  173.56   20.66
   6  -4   7  168.68   17.06
   6  -4   8   32.04    7.30
   6  -4   8   33.46    9.76
   6  -4   8   23.52    7.38
   6  -4   9   -1.65    2.32
   6  -4   9   -1.75    2.92
   6  -4  10   18.08    8.26
   6  -4  11    0.92    2.77
   6  -4  12   25.23    8.58
   6   4  13    4.74    3.92
   6   4  14   10.17    3.14
  -6  -4 -15    5.94    2.21
  -6   5  16    9.48    2.60
  -6   5  15    1.41    1.95
   6  -5 -15    0.70    1.56
   6  -5 -14   41.50    6.69
  -6   5  14   43.51    6.76
  -6   5  13    5.89    2.52
   6  -5 -13   14.43    5.00
  -6  -5  13   10.89    4.56
   6  -5 -12    8.37    4.05
  -6  -5  12    8.51    3.98
  -6   5  12    2.53    2.63
  -6   5  11   14.08    5.10
   6  -5 -11   16.44    5.63
   6  -5 -10   13.12    6.28
  -6   5  10    9.03    4.80
   6  -5  -9    4.55    3.98
  -6   5   9   -4.69    4.20
   6  -5  -8   73.27   12.05
  -6   5   8   65.68   10.60
   6  -5  -7    1.45    3.64
  -6   5   7    2.53    3.00
   6  -5  -6  277.54   22.85
  -6   5   6  268.05   20.41
   6  -5  -5   72.04   12.00
  -6   5   5   57.40    9.45
   6  -5  -4   87.33   13.20
  -6   5   4   69.21   10.16
   6  -5  -3   54.29   10.44
   6  -5  -3   36.95    8.73
   6  -5  -2   13.05    6.27
   6  -5  -1   11.12    5.49
   6  -5  -1    3.46    3.51
   6  -5   0   37.65    8.95
   6  -5   0   31.77    7.74
   6  -5   1    5.87    5.37
   6  -5   1   -3.08    3.35
   6  -5   2   68.47   11.74
   6  -5   2   73.13   13.18
   6  -5   2   60.38   10.18
   6  -5   3    3.55    3.50
   6  -5   3    6.98    4.09
   6  -5   3   10.24    5.87
   6  -5   4   85.53   13.08
   6  -5   4   88.49   14.50
   6  -5   4   82.36   11.49
   6  -5   5   24.83    6.53
   6  -5   5   20.83    7.30
   6  -5   6    2.70    3.43
   6  -5   7   19.99    5.90
   6   5   7   38.72    7.13
   6  -5   8   38.19    9.27
   6  -5   8   19.46    4.92
   6  -5   9    2.13    2.33
   6  -5   9   -1.51    3.48
   6   5  10   -0.94    3.19
   6   5  10    4.70    2.64
   6  -5  10    3.78    3.13
   6  -5  10    8.15    3.16
   6   5  11   33.07    4.91
  -6  -5 -11   32.73    4.26
   6   5  12   -0.07    1.83
  -6  -5 -12    2.72    1.51
   6   5  13   -0.95    1.29
   6  -6 -12    5.83    2.39
  -6   6  12    7.37    2.55
   6  -6 -11   10.95    3.25
  -6   6  11   18.57    3.91
   6  -6 -11   13.15    2.91
   6  -6 -10   22.17    4.88
  -6   6  10   17.73    4.11
  -6   6   9    1.46    2.21
   6  -6  -9    2.13    2.43
  -6   6   8    6.00    2.38
   6  -6  -8    8.76    3.35
   6  -6  -7   -1.21    2.71
  -6   6   7   -2.15    2.22
   6  -6  -7   -2.07    2.39
   6  -6  -6    9.20    4.15
  -6   6   6    9.59    3.81
   6  -6  -6    7.01    3.36
   6  -6  -5   11.22    4.37
  -6   6   5   16.66    4.37
   6  -6  -5   11.19    4.04
   6  -6  -4   15.48    5.11
   6  -6  -4   14.34    4.43
   6  -6  -3   -5.28    3.98
   6  -6  -3    4.66    3.46
   6  -6  -2   92.15   12.12
   6  -6  -2   76.34    9.22
   6  -6  -1   35.43    6.80
   6  -6  -1   36.63    7.79
   6  -6   0   22.99    6.36
   6  -6   0   20.11    4.95
   6  -6   1   50.33    8.63
   6  -6   1   56.84    8.89
   6  -6   2   41.73    8.15
   6  -6   2   29.44    5.56
   6  -6   3    6.53    3.02
   6  -6   4   43.77    6.39
   6   6   4   48.69    6.98
   6  -6   5    8.70    3.01
   6   6   5   -1.60    3.25
   6   6   6   11.49    3.06
   6  -6   7   -1.94    1.53
   6   6   8    7.79    3.10
   7   0 -22  109.22    8.36
   7   0 -21    2.82    2.65
  -7   0  21    1.09    2.07
  -7   0  20    3.51    2.79
  -7   0  18    8.62    4.32
  -7   0  17   -1.31    3.73
  -7   0  17    1.81    3.72
  -7   0  15    8.58    3.95
  -7   0  14 1531.57   50.18
   7   0 -14 1522.05  105.25
   7   0 -13   -4.44    8.62
  -7   0  13   -0.98    2.96
   7   0 -12 1262.47   90.15
  -7   0  12 1175.34   41.53
  -7   0  11   -0.11    6.91
   7   0 -11   -6.56    7.68
   7   0 -10  438.68   49.51
  -7   0  10  408.29   43.93
  -7   0   9   10.57    8.11
  -7   0   9    5.70    5.15
   7   0  -9   10.94    9.57
  -7   0   8   39.56   12.85
   7   0  -8   39.62   14.50
  -7   0   7   -2.33    4.79
   7   0  -7   -3.12    7.76
  -7   0   6 3640.35  114.97
   7   0  -6 3502.60  126.22
  -7   0   5   -5.18    8.96
   7   0  -5    0.97    8.71
  -7   0   4  116.74   19.65
   7   0  -4  119.01   22.22
  -7   0   3    0.28    4.96
  -7   0   2  150.01   23.20
  -7   0   1   -5.53    4.38
  -7   0   0  585.89   44.96
  -7   0  -1   -2.94    6.45
  -7   0  -2  724.88   50.80
   7   0   2  649.06   38.93
  -7   0  -3    2.78    5.11
   7   0   3   -4.80    6.00
  -7   0  -4   16.83    8.86
   7   0   4    2.33    3.72
  -7   0  -5    0.04    4.04
   7   0   5   -9.73    7.73
   7   0   6  -11.36    8.91
   7   0   7   -0.97    6.93
   7   0   8  291.93   21.60
   7   0   8  287.42   19.52
   7   0   8  294.66   20.44
   7   0   8  322.55   42.36
   7   0   9   -1.18    3.42
   7   0   9    4.34    3.56
   7   0   9   10.86    8.08
   7   0  10  578.19   30.22
   7   0  10  577.45   29.88
   7   0  10  556.97   62.56
   7   0  11    1.70    3.78
   7   0  11   -0.24    3.45
   7   0  12    5.49    3.99
   7   0  12    3.49    3.17
   7   0  13    3.45    3.01
   7   0  13    2.18    3.32
   7   0  14  153.46   14.54
   7   0  14  165.59   15.98
   7   0  15    5.93    3.39
   7   0  15    0.74    3.42
   7   0  17   -0.22    2.22
   7   0  17   -1.06    2.95
   7   0  18   41.13    5.72
   7  -1 -22   44.27    5.32
   7   1 -21    5.92    3.00
  -7   1  21    2.92    2.26
   7   1 -20   91.76   10.02
  -7   1  20   76.05    9.85
  -7   1  19   28.81    6.11
   7   1 -19   30.01    6.67
  -7   1  19   33.51    7.36
  -7   1  18   17.69    5.64
   7   1 -18   12.25    4.99
  -7   1  17  196.40   17.30
  -7   1  16   -3.58    3.25
  -7   1  15   18.51    5.75
   7  -1 -14    1.30    2.60
  -7   1  14    6.05    3.99
   7  -1 -13    2.61    3.23
  -7  -1  13   -6.07   11.94
  -7   1  13    0.19    3.52
  -7  -1  13    5.44    4.94
   7   1 -13   -4.94   12.17
   7  -1 -13   -0.41    6.68
   7  -1 -12   34.41   13.85
   7   1 -12   42.05   17.62
  -7  -1  12   25.61    6.52
  -7   1  12   44.74    8.35
  -7  -1  12   34.92   16.01
   7  -1 -12   31.38    7.01
  -7  -1  11   69.15   20.90
   7  -1 -11   51.18    7.90
   7   1 -11   78.28   24.31
  -7  -1  11   68.01    9.78
   7  -1 -11   47.69   17.19
  -7   1  11   65.20    9.69
  -7  -1  10   79.91   21.76
   7   1 -10   63.21   18.74
   7  -1 -10  102.14   23.15
  -7  -1   9  236.83   36.00
   7  -1  -9  203.33   28.38
  -7   1   9  226.01   30.25
   7   1  -9  225.62   36.51
   7  -1  -9  200.60   32.14
  -7   1   8    3.34    6.70
   7   1  -8    1.48    5.36
   7  -1  -8    4.19    6.29
  -7   1   7   37.47   13.04
   7   1  -7   59.67   20.43
   7  -1  -7   51.06   15.98
  -7   1   6   14.34    8.49
   7  -1  -6    8.49    7.14
   7   1  -6    5.58    5.45
  -7   1   5   39.38   13.30
   7  -1  -5   43.90   13.52
  -7   1   4  286.24   33.55
   7  -1  -4  265.94   31.83
   7  -1  -3  733.66   50.34
  -7   1   3  764.30   54.93
  -7   1   2   86.71   19.21
  -7   1   1   29.28   12.81
  -7   1   0  298.40   34.86
  -7   1  -1   64.75   16.74
  -7   1  -2  220.47   30.37
  -7   1  -3   86.51   19.61
   7  -1   3   73.34   15.86
  -7   1  -4   -1.57    6.49
   7  -1   4    7.88    5.01
   7   1   4   -5.35    7.43
  -7   1  -5   11.02    7.75
   7  -1   5   22.96   10.60
   7  -1   5   14.94    6.76
   7   1   5   14.57    7.83
   7  -1   6   17.12   10.71
   7   1   6    3.39    8.70
   7  -1   7   94.99   11.38
   7  -1   7  125.83   27.20
   7   1   7   96.52   22.87
   7   1   8  101.75   13.34
   7  -1   8  114.70   12.80
   7   1   8   96.82   12.12
   7   1   8   99.24   12.77
   7  -1   8  134.45   28.77
   7   1   8   86.05   22.67
   7  -1   8  118.73   13.45
   7   1   9   33.63    8.09
   7  -1   9   32.63    7.42
   7   1   9   31.66    7.41
   7  -1   9   43.03   18.12
   7   1   9   37.11   16.82
   7  -1   9   29.93    7.43
   7  -1   9   53.00    9.59
   7   1  10  103.49   14.07
   7  -1  10   84.67   11.96
   7   1  10   89.84   11.82
   7  -1  10   74.83   10.82
   7   1  10   88.94   11.92
   7  -1  10   87.49   12.07
   7  -1  10   64.05   22.56
   7  -1  10   76.10   12.88
   7   1  10   94.12   25.64
   7   1  11    3.30    3.89
   7  -1  11    2.41    2.57
   7   1  11    2.43    3.60
   7  -1  11    0.42    2.62
   7  -1  11    6.35    6.20
   7   1  12    9.16    5.37
   7   1  12   11.70    4.82
   7  -1  12    0.85    3.21
   7   1  12   13.83    6.11
   7  -1  12    7.89    4.60
   7  -1  12    8.77    4.32
   7  -1  12    4.03    3.76
   7  -1  13   61.32   10.11
   7   1  13   51.62    8.62
   7  -1  13   62.46    9.78
   7   1  14   60.25    9.63
   7   1  14   57.27    8.08
   7  -1  14   40.08    8.27
   7  -1  14   42.50    8.34
   7  -1  14   30.92    8.85
   7  -1  15    5.68    4.00
   7   1  15   10.95    3.74
   7   1  15    5.06    4.09
   7  -1  15   -4.91    3.31
   7  -1  16   49.97    7.42
   7  -1  16   54.15    7.78
   7   1  16   46.86    7.89
   7  -1  16   41.17    7.13
   7  -1  17   11.73    3.90
   7  -1  18   14.23    3.23
   7   1  18    7.46    2.67
   7  -2 -21   25.75    4.25
  -7   2  21   36.60    5.36
  -7   2  20   18.53    4.19
  -7   2  20   16.85    5.05
   7   2 -19   46.54    6.98
  -7  -2  19   41.42    7.24
  -7   2  19   59.39    8.25
   7   2 -18   12.36    4.99
  -7   2  18    9.50    3.70
   7   2 -17   82.07   10.99
  -7   2  17   82.26   11.30
   7   2 -16  114.03   13.39
  -7   2  16   87.44   12.24
   7   2 -15  147.01   15.20
  -7   2  15  142.66   15.85
   7  -2 -15  130.26   13.81
   7  -2 -14   13.46    5.70
   7   2 -14   12.33    5.77
  -7   2  14   14.78    5.99
   7  -2 -13    2.02    2.58
   7  -2 -13    2.49    8.90
   7   2 -13    0.23    2.92
   7   2 -13   -6.92    6.67
  -7   2  12  778.93   36.39
   7   2 -12  700.78   33.80
   7   2 -12  637.97   66.14
   7  -2 -12  661.03   64.32
  -7  -2  12  713.24   72.15
   7  -2 -12  725.58   32.44
  -7   2  11  161.90   16.31
   7  -2 -11  149.59   29.76
   7   2 -11  122.71   28.23
   7   2 -11  120.00   14.64
  -7  -2  11  135.83   31.54
   7  -2 -11  147.22   14.32
   7  -2 -10   30.25    6.62
  -7  -2  10   49.13   18.18
   7   2 -10   44.88    8.41
   7   2 -10   27.41   14.87
   7  -2 -10   12.04    8.07
   7  -2  -9   -0.03    2.94
  -7  -2   9   -2.90    6.22
  -7   2   9   11.62    7.42
   7  -2  -9   15.07    9.84
   7  -2  -9    2.66    7.24
  -7  -2   8   -9.26   10.15
   7  -2  -8    5.70    9.83
   7  -2  -8   -6.73    5.89
   7  -2  -7   28.28   11.54
  -7   2   7   25.66   13.51
   7  -2  -7   33.61   14.09
  -7   2   6   32.52   15.67
   7  -2  -6   18.85   11.62
   7  -2  -6   33.84   12.12
  -7   2   5  338.45   44.05
   7  -2  -5  317.90   38.51
   7  -2  -5  299.49   33.20
  -7   2   4   67.49   19.19
   7  -2  -4   76.83   19.76
   7  -2  -4   69.66   15.38
   7  -2  -3   73.93   18.89
  -7   2   3   79.59   21.89
   7  -2  -2   36.35   13.67
  -7   2   2   20.37   11.42
   7  -2  -1   57.48   17.74
  -7   2   1   41.28   15.29
  -7   2   0    9.55    9.82
   7  -2   0   -0.99    6.76
  -7   2  -1  525.94   52.83
   7  -2   1  516.83   49.31
  -7   2  -2   -8.42    6.79
   7  -2   2    3.78    6.75
  -7   2  -3   70.58   19.62
   7  -2   3   69.87   18.09
  -7   2  -4    0.54    5.24
   7  -2   4   -1.46    5.21
  -7   2  -5  153.92   28.16
   7  -2   5  151.95   26.91
   7   2   6    4.69    3.57
   7  -2   6   10.48    5.45
   7  -2   6    3.52    2.49
   7  -2   6    4.61    5.09
   7  -2   7   57.71    9.53
   7   2   7   73.54   10.94
   7  -2   7   49.63   10.73
   7  -2   7   56.09    9.86
   7   2   8   98.72   13.98
   7  -2   8  126.45   13.80
   7   2   8  118.09   15.95
   7  -2   8  121.26   16.12
   7   2   8  111.99   27.33
   7  -2   8  141.09   15.55
   7   2   9  219.39   20.03
   7  -2   9  226.53   19.14
   7  -2   9  242.26   19.79
   7  -2   9  206.21   22.14
   7  -2   9  246.97   21.11
   7  -2  10   17.15    5.55
   7   2  10   10.85    5.48
   7  -2  10   25.13    6.97
   7  -2  10   16.89    8.20
   7  -2  10   21.35    6.80
   7   2  11  290.79   23.33
   7  -2  11  297.49   22.17
   7   2  11  285.85   20.03
   7  -2  11  273.08   19.92
   7  -2  11  251.77   20.51
   7  -2  11  223.75   23.75
   7  -2  11  263.65   21.83
   7   2  12   12.36    6.41
   7  -2  12    8.94    5.54
   7   2  12    3.69    2.89
   7  -2  12    8.35    4.25
   7  -2  12    8.89    5.49
   7  -2  12    5.23    5.37
   7   2  13    2.42    4.95
   7  -2  13    3.44    3.91
   7  -2  13    1.18    2.81
   7   2  13   -5.68    3.52
   7  -2  13    2.01    3.41
   7  -2  13   -0.90    4.24
   7  -2  14   46.73    7.84
   7  -2  14   56.59    9.17
   7  -2  14   36.73    9.15
   7   2  14   61.88    9.62
   7  -2  14   53.07    9.07
   7  -2  15    3.46    3.21
   7  -2  15    6.30    3.34
   7  -2  15    1.62    3.01
   7  -2  16   -1.36    2.01
   7   2  16    0.63    2.23
   7  -2  16    3.96    3.99
   7  -2  17   37.85    4.64
  -7   3  20    0.79    1.97
   7  -3 -19   52.02    5.80
  -7   3  19  109.74    9.18
  -7  -3  18   -3.46    2.95
  -7   3  18   -0.58    2.59
  -7   3  17   63.21    9.07
  -7  -3  17   55.65    9.29
  -7   3  16   -1.31    3.64
   7  -3 -15   -2.74    3.50
  -7   3  15    0.72    3.56
  -7   3  14    9.32    5.12
   7  -3 -14   11.09    4.92
   7  -3 -13   27.95    7.16
  -7   3  13   32.98    8.20
   7  -3 -12    1.47    3.02
   7  -3 -11   47.85    8.78
  -7   3  11   55.29    9.90
   7  -3 -10   38.40    8.08
  -7   3  10   33.46    8.89
  -7  -3   9   96.56   25.66
   7   3  -9  122.65   13.65
  -7   3   9   64.92   11.08
   7  -3  -9   86.78   11.73
  -7   3   8  107.57   13.89
   7   3  -8  141.42   14.57
  -7  -3   8  136.29   13.46
  -7   3   8  125.59   29.40
  -7  -3   8  154.21   31.87
   7  -3  -8  120.44   13.33
   7   3  -7  129.27   14.14
   7  -3  -7  104.14   13.15
  -7  -3   7  139.31   13.88
  -7   3   7  118.19   28.98
  -7   3   7  101.20   12.44
  -7  -3   7  133.04   29.79
   7  -3  -7  114.02   12.69
  -7   3   6  265.79   42.61
   7   3  -6  188.00   16.94
   7  -3  -6  216.68   18.13
  -7  -3   6  214.36   17.46
  -7  -3   6  220.82   37.28
  -7   3   6  240.55   18.90
  -7  -3   5  107.48   26.48
  -7  -3   5   96.74   11.64
  -7   3   5   96.58   26.88
  -7   3   4   13.73    8.85
  -7  -3   4   10.59    6.02
  -7   3   3  315.64   46.11
  -7   3   2   33.16   17.40
  -7   3   1   12.95    8.87
  -7   3   0   -4.50    9.46
   7  -3   1    2.34    4.34
  -7   3  -1   -1.10    8.49
  -7  -3  -1   -1.00    2.65
   7   3   2    1.31    2.46
   7  -3   2   -2.09    3.93
  -7   3  -2    2.02    6.32
  -7  -3  -2   -2.01    3.77
   7  -3   2    3.61    3.15
   7   3   3   15.36    5.52
   7  -3   3   15.79    5.22
  -7   3  -3   28.56   14.88
  -7  -3  -3   21.20    5.86
   7  -3   3   15.84    6.04
   7   3   4   55.85    9.28
   7  -3   4   29.09    8.43
   7  -3   4   32.84    9.14
  -7  -3  -4   59.42    9.26
  -7   3  -4   27.72   13.23
   7  -3   4   34.84    8.50
   7  -3   5   80.18   10.47
   7   3   5   37.03    8.43
   7  -3   5   79.38   13.28
  -7   3  -5   74.31   23.06
   7  -3   5   85.54   12.03
   7  -3   6   41.89    7.76
   7   3   6   57.90   10.43
   7  -3   6   45.80    9.71
   7  -3   6   55.31   12.09
   7  -3   7   -1.62    3.51
   7   3   7    4.90    4.47
   7  -3   7    0.35    2.70
   7  -3   7   -3.20    4.11
   7  -3   7    1.40    4.23
   7  -3   7    1.65    3.65
   7  -3   8  101.32   12.71
   7  -3   8  108.73   13.41
   7  -3   8   90.38   16.15
   7  -3   8   85.85   12.89
   7   3   9   92.19   13.56
   7  -3   9   71.36   11.19
   7  -3   9   76.78   11.34
   7  -3   9   67.20   11.87
   7  -3  10   12.29    5.29
   7  -3  11    8.02    5.01
   7  -3  11    0.02    2.99
   7  -3  11    1.99    4.48
   7   3  12    9.71    5.68
   7  -3  12    1.02    3.05
   7  -3  12   -1.87    3.05
   7  -3  12    8.08    5.05
   7  -3  13   25.54    6.09
   7   3  13   28.37    6.07
   7   3  14    2.46    3.35
   7   3  14    0.35    2.21
   7   3  16   13.70    3.13
  -7   4  18   21.65    3.91
  -7   4  17    1.74    2.06
   7  -4 -17    3.08    1.99
  -7  -4  17    4.29    2.94
  -7   4  16    2.49    2.61
   7  -4 -16    2.35    2.46
  -7  -4  16    5.29    4.29
  -7   4  15   22.02    5.70
   7  -4 -15   15.59    4.67
  -7  -4  15   13.39    5.47
   7  -4 -14   36.34    7.54
  -7  -4  14   21.18    7.25
  -7   4  14   32.69    7.57
   7  -4 -13   34.94    7.64
  -7  -4  13   45.85    9.44
  -7   4  13   42.39    8.73
   7  -4 -12    3.41    3.80
  -7  -4  12    7.97    4.17
   7  -4 -11    4.61    3.91
  -7   4  11    4.79    4.40
   7  -4 -10    4.13    5.00
  -7   4  10    0.90    3.28
   7  -4  -9  124.26   15.30
  -7   4   9  140.47   16.13
   7  -4  -8  212.97   19.98
  -7   4   8  202.27   18.98
   7  -4  -7   19.22    5.95
  -7   4   7   18.59    6.04
  -7   4   6  281.86   47.57
   7  -4  -6  276.46   22.66
  -7   4   6  267.46   20.90
  -7   4   5  210.57   39.83
   7  -4  -5  192.21   18.44
  -7   4   5  194.60   16.94
   7  -4  -4  107.16   13.93
  -7   4   4   99.19   30.04
   7  -4  -3   16.38    5.50
  -7   4   3   13.35   14.65
   7  -4  -2    5.24    4.60
  -7   4   2   15.79   12.69
   7  -4  -1  110.67   14.61
  -7   4   1  148.85   35.43
   7  -4  -1  105.28   13.64
   7   4   0  305.05   21.00
  -7   4   0  332.23   52.06
   7  -4   0  339.16   25.10
   7  -4   0  324.59   23.80
   7   4   1   34.41    7.93
   7  -4   1   70.32   11.43
   7  -4   1   58.13   12.13
  -7   4  -1   65.15   22.36
   7  -4   1   54.99   10.00
   7   4   2  307.98   21.67
  -7   4  -2  296.94   46.89
   7  -4   2  293.96   24.13
   7  -4   2  326.63   27.94
   7  -4   2  307.11   23.19
   7   4   3  198.04   17.35
   7  -4   3  214.61   20.53
   7  -4   3  213.31   22.93
   7  -4   3  212.13   19.38
   7   4   4  183.11   16.84
   7  -4   4  154.54   17.75
   7  -4   4  160.45   16.87
   7  -4   5  166.31   15.16
   7  -4   5   70.11   11.70
   7  -4   6    3.11    3.46
   7  -4   6   -0.50    2.66
   7  -4   7   46.10    9.73
   7  -4   7   19.75    6.19
   7  -4   8  107.87   11.95
   7  -4   8  111.27   13.39
   7  -4   9   25.83    6.26
   7  -4   9   27.35    6.44
   7  -4   9   13.09    7.16
   7  -4  10   34.05    9.80
   7  -4  10   61.46    9.46
   7   4  11   16.53    5.22
   7  -4  11   31.35    6.45
   7   4  12   25.88    6.11
   7   4  12   23.28    5.17
   7   4  14   -1.44    1.86
  -7   5  15    7.40    2.42
   7  -5 -14    4.01    2.46
  -7   5  14    2.17    1.80
   7  -5 -13    2.92    2.88
  -7  -5  13    2.31    2.75
  -7   5  13    2.96    2.77
   7  -5 -12    2.00    2.63
  -7  -5  12    2.34    2.71
  -7   5  12    2.15    3.03
   7  -5 -11    6.11    3.33
   7  -5 -10   40.17    8.04
  -7   5  10   35.89    7.35
  -7   5   9    7.50    4.94
   7  -5  -9   -0.33    3.76
   7  -5  -8    9.42    4.53
  -7   5   8    8.65    4.32
   7  -5  -7    9.52    4.59
  -7   5   7   19.86    6.31
   7  -5  -6    0.16    2.93
  -7   5   6    6.59    3.73
   7  -5  -5    5.94    3.58
  -7   5   5    7.56    3.85
   7  -5  -4   71.31   11.80
   7  -5  -4   60.07   10.33
   7  -5  -3   29.97    7.78
   7  -5  -3   33.83    8.30
   7  -5  -2   68.66   11.42
   7  -5  -2   57.83   10.39
   7  -5  -1    7.40    5.14
   7  -5  -1    5.96    4.20
   7  -5   0   15.51    6.05
   7  -5   0   16.14    5.97
   7  -5   1   44.53    9.44
   7  -5   1   43.75    8.80
   7  -5   2   56.20   10.27
   7  -5   2   53.24    9.58
   7  -5   3   19.82    6.25
   7  -5   3   23.48    6.97
   7  -5   4   12.54    5.14
   7  -5   5   21.14    6.02
   7  -5   6   72.35   10.24
   7   5   6   41.15    6.97
   7  -5   7    6.19    3.74
   7  -5   8   16.24    4.44
  -7  -5 -10    6.66    2.15
   7   5  11   10.59    3.31
   7   5  12    1.25    1.37
   7  -6 -11   -0.13    1.21
   7  -6 -10    5.93    2.62
   7  -6 -10    5.90    2.28
  -7   6  10    3.06    1.74
  -7   6   9    2.92    2.13
   7  -6  -9    7.94    3.11
   7  -6  -9    2.05    1.86
   7  -6  -8   35.48    6.16
  -7   6   8   38.21    5.60
   7  -6  -8   30.38    5.30
  -7   6   7   22.73    4.13
   7  -6  -7   33.21    6.24
   7  -6  -7   25.26    4.92
   7  -6  -6   46.11    7.66
   7  -6  -6   35.83    6.40
   7  -6  -5   27.52    6.28
   7  -6  -5   21.60    5.11
   7  -6  -4   24.72    6.08
   7  -6  -4   16.02    4.04
   7  -6  -3   31.22    6.63
   7  -6  -3   26.14    5.38
   7  -6  -2   60.15    9.20
   7  -6  -2   50.84    7.66
   7  -6  -1    0.60    2.39
   7  -6  -1    5.94    3.34
   7  -6   0   13.69    4.75
   7  -6   0   13.39    3.84
   7  -6   1    0.58    1.91
   7  -6   1   -2.38    2.89
   7  -6   2   66.68    7.86
   7  -6   3    5.83    2.66
   7   6   4   63.79    7.14
   7  -6   4   68.84    7.41
   7  -6   5   13.25    3.41
   7   6   5    5.98    2.34
   7   6   6   -0.42    1.95
   7  -6   6   -0.60    1.30
   7   6   7   -0.98    1.26
   8   0 -21    1.50    2.23
   8   0 -20  133.24   12.35
   8   0 -19    1.40    3.39
  -8   0  19   -0.20    2.16
  -8   0  18   88.19   11.11
  -8   0  17    5.33    3.67
  -8   0  17   11.20    4.54
  -8   0  16  105.42   13.00
  -8   0  14   10.23    5.17
  -8   0  13    0.36    2.92
   8   0 -13   -2.09    7.78
   8   0 -12  723.37   72.14
  -8   0  12  698.91   33.23
  -8   0  11    6.48    5.75
   8   0 -11   -3.19    9.64
  -8   0  11   -3.99    2.43
   8   0 -10  905.82   76.84
  -8   0  10  846.61   33.91
  -8   0  10  856.61   68.73
  -8   0   9    7.74    7.35
   8   0  -9    9.66    9.24
  -8   0   8    6.94    9.57
   8   0  -8    1.10    7.93
  -8   0   7   -0.75    4.64
   8   0  -7   -5.16    7.34
  -8   0   6  107.83   21.60
   8   0  -6   96.10   21.94
  -8   0   5   -4.22    6.00
   8   0  -5   -5.21    8.56
  -8   0   4  263.53   32.83
  -8   0   3    1.89    7.36
  -8   0   2 2580.84  102.96
  -8   0   1   12.32   11.93
  -8   0   0    2.26    6.55
  -8   0  -1    0.87    5.24
  -8   0  -2 1072.71   68.60
  -8   0  -3   -3.98    5.87
  -8   0  -4  150.96   27.03
  -8   0  -5   11.75    9.35
   8   0   7    2.90    3.45
   8   0   7    1.31    2.32
   8   0   8   -1.11    3.18
   8   0   9    4.21    3.71
   8   0   9    1.87    3.03
   8   0  10  155.51   15.99
   8   0  10  140.71   14.95
   8   0  11   -0.15    3.67
   8   0  11    6.98    5.01
   8   0  11    4.31    3.54
   8   0  12   79.32   11.40
   8   0  12   79.07   10.89
   8   0  13    2.19    3.44
   8   0  13   -0.96    3.14
   8   0  13    0.30    2.38
   8   0  14  152.76   13.83
   8   0  14  140.28   13.83
   8   0  15    6.94    3.46
   8   0  16   18.23    4.11
   8   0  17    0.57    1.80
   8   1 -21    1.62    1.51
   8  -1 -21    4.07    2.82
  -8   1  21    7.27    2.43
   8   1 -20   10.87    3.69
   8  -1 -20    9.07    3.72
   8   1 -19    7.33    4.48
  -8   1  19    0.62    2.24
  -8   1  19    7.35    4.69
  -8   1  18  107.41   12.02
   8   1 -18  125.29   13.65
  -8   1  17   14.28    5.14
   8   1 -17   18.16    5.75
   8   1 -16  111.29   14.02
  -8   1  16  114.93   13.66
   8   1 -15   21.54    7.69
  -8   1  15   13.78    6.25
  -8   1  14  284.98   21.73
   8   1 -13  375.80   54.39
   8  -1 -13  389.48   54.00
  -8   1  13  413.89   26.39
  -8  -1  13  366.65   49.69
  -8  -1  12    5.94    6.86
   8  -1 -12   12.59    8.81
   8   1 -12    2.66    6.92
  -8  -1  12   10.90    5.54
  -8   1  12   11.53    5.17
  -8  -1  11   11.09    8.06
   8   1 -11   -3.41    3.38
   8   1 -11    2.94    6.85
   8  -1 -11    3.58    7.97
  -8  -1  11   -0.85    2.87
  -8   1  11    3.64    4.21
  -8  -1  10   21.66   11.83
   8   1 -10   21.27    6.53
   8   1 -10   30.42   12.01
   8  -1 -10    8.45    7.28
  -8  -1  10   21.55    5.41
  -8   1  10   11.71    3.69
  -8  -1   9   32.60   14.92
   8  -1  -9   41.10   14.71
  -8   1   9   64.84   18.81
   8  -1  -9   25.55   12.38
   8   1  -9   32.85   15.48
  -8   1   8  165.50   28.57
   8   1  -8  170.23   33.10
   8  -1  -8  139.25   27.90
  -8   1   7   59.43   17.17
   8   1  -7   57.03   20.71
   8  -1  -7   58.45   17.43
  -8   1   6    8.89    7.56
   8  -1  -6    0.89    5.37
  -8   1   5  262.22   34.46
   8  -1  -5  251.64   33.81
  -8   1   4  166.14   28.04
   8  -1  -4  145.91   25.05
  -8   1   3   -2.27    7.02
  -8   1   2  545.41   50.61
  -8   1   1  107.70   22.12
  -8   1   0  107.12   23.63
  -8   1  -1  154.45   27.26
  -8   1  -2   33.08   11.99
  -8   1  -3  687.02   56.83
  -8   1  -4   17.23    7.86
   8  -1   4   29.87   13.13
  -8   1  -5   20.13    9.79
   8  -1   5   26.23   11.92
   8  -1   5   23.48    9.91
   8   1   6    9.96    4.66
   8   1   6    7.78    4.98
   8  -1   6    2.33    2.99
   8   1   7  180.94   17.06
   8  -1   7  182.67   16.91
   8   1   7  180.33   17.11
   8  -1   7  179.50   32.55
   8  -1   7  202.26   17.47
   8   1   8    7.33    3.49
   8  -1   8   10.91    5.25
   8  -1   8    7.60    5.56
   8   1   8   12.92    5.55
   8  -1   8   13.41    5.51
   8  -1   8   21.08   12.14
   8   1   9   47.52    9.27
   8  -1   9   42.16    8.69
   8  -1   9   20.02   11.67
   8  -1   9   41.24    8.59
   8   1  10   -3.80    4.28
   8  -1  10    3.85    2.94
   8  -1  10    5.07    3.09
   8   1  11   14.66    6.28
   8   1  11   14.08    5.15
   8  -1  11   19.44    5.75
   8   1  11   19.40    6.25
   8  -1  11   18.97    6.03
   8  -1  12   -6.82    4.86
   8   1  12   -0.68    2.81
   8  -1  12   -2.12    2.42
   8   1  12   -0.20    3.17
   8  -1  13   15.56    5.85
   8   1  13    7.05    3.49
   8  -1  13   15.45    5.19
   8  -1  14    9.63    3.77
   8   1  14    3.46    2.83
   8  -1  14   10.99    4.76
   8   1  15   -0.32    1.72
   8  -1  15   -2.18    3.09
   8   1  15   -1.75    2.41
   8  -1  16   79.77    8.03
   8  -1  16   75.04    7.94
   8  -1  17   28.36    4.14
   8  -2 -20   -3.06    2.53
  -8  -2  20    2.12    2.46
  -8   2  20    0.21    2.35
   8   2 -19  121.16   10.24
  -8  -2  19  125.07   11.91
  -8   2  18    6.34    3.92
   8   2 -18    8.21    4.03
   8   2 -17   23.84    6.11
  -8   2  17   20.10    6.42
   8   2 -16    6.45    4.61
  -8   2  16   13.55    6.17
   8   2 -15    2.95    3.55
  -8   2  15    6.68    4.42
   8   2 -14    2.00    4.52
  -8   2  14   -2.26    4.62
   8   2 -13   42.88    8.87
  -8   2  13   36.42    8.83
   8   2 -12  117.04   14.86
  -8   2  12  114.61   14.04
   8  -2 -12   93.98   24.83
   8   2 -11  555.77   30.69
   8  -2 -11  459.67   54.05
  -8   2  11  476.26   28.33
  -8  -2  11  535.89   61.72
  -8  -2  10   57.32   21.58
   8  -2 -10   28.05   11.83
   8   2 -10   61.82   10.92
  -8   2  10   43.30    9.29
  -8  -2   9    9.13    8.45
   8   2  -9   12.87    5.23
  -8   2   9   19.79    9.55
   8  -2  -9   24.12   14.06
  -8   2   9   25.73    7.16
   8  -2  -9   12.06   11.10
  -8  -2   8   78.75   23.23
   8   2  -8   83.02   11.79
  -8   2   8   46.82   17.14
   8  -2  -8   59.05   17.94
   8  -2  -8   69.75   20.39
  -8   2   8   53.97    9.10
  -8   2   7  141.59   29.63
   8  -2  -7  152.25   29.09
   8  -2  -7  146.06   26.84
   8  -2  -6   -0.28    5.82
   8  -2  -6   -7.49    8.50
  -8   2   5  267.24   40.21
   8  -2  -5  278.98   39.62
   8  -2  -5  242.82   31.30
  -8   2   4   -2.46   10.63
   8  -2  -4   -3.10    5.46
  -8   2   3   15.03   11.06
   8  -2  -3   30.12   15.13
  -8   2   2   59.55   20.25
   8  -2  -2   87.08   21.49
  -8   2   1    4.84    6.39
   8  -2  -1   15.79   12.47
  -8   2   0   -3.21    6.69
   8  -2   0    6.22    7.20
  -8   2  -1    4.62    5.76
   8  -2   1   -1.54    7.53
   8  -2   2    7.61    7.80
   8   2   3    4.72    2.63
  -8   2  -3   15.68   11.96
   8  -2   3    3.81    5.62
   8  -2   4    9.21    4.28
   8   2   4   11.09    5.24
  -8   2  -4    4.61   10.96
   8  -2   4   15.74    9.58
   8  -2   4   15.96    5.27
   8  -2   5  180.09   15.79
  -8   2  -5  163.97   30.42
   8   2   5  190.36   18.18
   8  -2   5  205.10   20.55
   8  -2   5  168.12   18.34
   8  -2   5  194.78   18.00
   8   2   6   13.76    5.50
   8  -2   6    0.49    2.39
   8   2   6   16.48    5.70
   8  -2   6   14.36    7.45
   8  -2   6   12.67    5.40
   8  -2   7    8.96    4.28
   8   2   7    3.93    3.69
   8  -2   7    5.07    5.41
   8  -2   7    8.19    4.78
   8   2   8   19.72    6.53
   8  -2   8   26.15    6.90
   8   2   8   21.73    6.69
   8  -2   8   26.78    9.20
   8  -2   8   26.79    7.18
   8   2   9    5.78    4.83
   8  -2   9    1.21    3.51
   8   2   9    6.36    5.39
   8  -2   9    3.69    3.47
   8  -2   9    5.21    5.18
   8   2  10    1.51    3.68
   8  -2  10   -1.44    3.76
   8   2  10    2.84    2.84
   8  -2  10    3.51    3.88
   8  -2  10    7.30    5.69
   8   2  11   36.55    7.32
   8  -2  11   53.40    8.33
   8   2  11   30.63    7.87
   8  -2  11   59.96    9.92
   8  -2  11   48.09   11.26
   8  -2  11   58.08    9.49
   8   2  12  103.83   13.68
   8  -2  12  117.01   13.44
   8   2  12  108.71   11.44
   8  -2  12  103.96   11.13
   8   2  12  114.23   13.52
   8  -2  12  109.32   12.90
   8  -2  12   89.03   14.08
   8  -2  13   -6.10    3.92
   8  -2  13    6.33    3.79
   8   2  13    2.64    3.64
   8  -2  13    5.46    3.54
   8  -2  14    7.10    4.00
   8  -2  14    9.65    3.49
   8  -2  15   14.30    3.89
   8  -2  15   13.46    3.60
   8  -2  16    6.02    2.19
   8   2  16    5.57    2.50
  -8  -3  18   61.83    9.57
  -8   3  18   17.17    4.31
  -8   3  17   22.23    5.79
   8  -3 -17   12.33    3.83
  -8  -3  17   10.35    4.83
  -8   3  16   11.69    5.10
  -8   3  15   32.81    8.18
  -8   3  14   91.99   12.36
   8   3 -13   22.11    6.23
   8   3 -12    8.80    5.25
   8  -3 -12    3.89    3.89
  -8   3  12   15.26    6.60
   8   3 -11  110.70   13.56
   8  -3 -11  129.39   14.49
  -8   3  11  129.53   15.67
   8   3 -10   21.13    7.02
   8  -3 -10   47.27    9.18
   8  -3  -9   50.35    9.16
  -8  -3   9   22.15    6.24
  -8   3   9   52.50   10.04
  -8  -3   8   -0.63   12.88
   8   3  -8    7.72    5.49
   8  -3  -8   18.78    5.80
  -8   3   8    4.62    9.73
  -8  -3   8    2.67    3.31
  -8   3   8   11.40    5.22
  -8  -3   7  149.69   31.72
   8   3  -7  142.49   15.81
   8  -3  -7  129.86   14.65
  -8   3   7  160.46   35.79
  -8  -3   7  149.51   14.73
  -8   3   7  143.31   15.54
  -8  -3   6   41.92   17.91
   8   3  -6   43.52    8.59
   8  -3  -6   27.85    6.63
  -8   3   6   46.41   21.02
  -8  -3   6   36.67    7.94
  -8   3   6   35.24    7.97
  -8  -3   5   30.02   14.61
   8   3  -5   42.79    8.81
   8  -3  -5   14.93    5.53
  -8   3   5   14.84    9.87
  -8  -3   5   39.86    8.28
   8   3  -4    7.30    4.33
   8  -3  -4    8.50    4.45
  -8   3   4    2.65    9.13
  -8  -3   4    8.63    4.42
   8  -3  -3    4.55    3.23
   8   3  -3    0.18    2.63
  -8  -3   3   -4.38    4.08
   8  -3  -2    8.28    4.24
   8  -3  -2    8.61    3.88
  -8   3   2    8.46   10.48
  -8  -3   2    5.17    3.60
   8   3  -1   30.66    7.53
   8  -3  -1   42.75    8.72
  -8   3   1   26.61   13.96
  -8  -3   1   35.38    6.86
   8   3   0    0.29    3.37
   8  -3   0    0.98    2.77
  -8   3   0   -2.34    5.90
  -8  -3   0   -3.39    4.31
   8   3   1  197.21   18.44
  -8   3  -1  178.33   36.85
   8  -3   1  168.68   17.24
  -8  -3  -1  211.35   17.78
   8  -3   1  161.60   16.09
   8   3   2   64.49   10.92
   8  -3   2   54.42   10.15
  -8   3  -2   60.48   21.05
  -8  -3  -2   62.51   10.07
   8  -3   2   57.99   10.08
   8   3   3  402.26   26.40
  -8   3  -3  348.43   50.99
   8  -3   3  385.90   26.86
   8  -3   3  423.82   30.95
  -8  -3  -3  425.83   24.78
   8  -3   3  372.26   25.35
   8   3   4    5.40    3.82
   8  -3   4    7.42    4.81
   8  -3   4    0.22    3.44
  -8  -3  -4   11.12    5.11
   8  -3   5  114.23   12.21
   8   3   5   75.95   11.86
   8  -3   5  104.77   15.33
  -8  -3  -5   98.54   11.98
   8  -3   5  119.17   14.69
   8  -3   6   43.93    7.85
   8   3   6   56.41   10.28
   8  -3   6   40.61   10.10
   8  -3   6   43.50    9.09
   8  -3   7  215.66   17.85
   8   3   7  245.24   21.19
   8  -3   7  223.93   18.75
   8  -3   7  174.02   21.45
   8  -3   7  225.96   19.80
   8   3   8  200.96   19.10
   8  -3   8  205.37   17.59
   8  -3   8  200.42   17.80
   8  -3   8  157.41   21.16
   8  -3   8  208.33   19.01
   8  -3   9  257.51   19.39
   8  -3   9  276.51   20.58
   8  -3   9  264.20   21.10
   8   3  10    3.34    3.28
   8  -3  10    7.88    3.86
   8  -3  10    0.56    3.04
   8  -3  10    1.20    3.49
   8   3  11   -0.93    3.23
   8  -3  11    3.86    3.05
   8   3  11   -2.71    3.22
   8  -3  11    2.78    3.35
   8  -3  11    7.07    4.70
   8  -3  12   85.10   10.32
   8   3  12   79.97   10.39
   8  -3  12   77.75    9.98
   8   3  13   -2.41    3.55
   8   3  13    0.73    2.90
   8   3  14   20.20    4.80
   8   3  15    9.19    2.85
   8  -4 -18   35.74    4.40
  -8   4  17   33.41    5.32
  -8  -4  17   38.28    6.34
  -8  -4  16   86.09   10.73
  -8   4  16   81.80    9.08
   8  -4 -15    1.27    2.13
  -8  -4  15    6.20    4.09
  -8   4  15    2.15    2.52
   8  -4 -14    9.81    3.53
  -8  -4  14   25.95    6.47
  -8   4  14   16.36    6.00
   8  -4 -13   70.45    9.67
  -8  -4  13   56.91    9.95
   8  -4 -12  125.60   13.85
  -8  -4  12  164.14   17.05
  -8   4  12  160.23   15.98
   8  -4 -11   29.33    7.30
  -8   4  11   28.57    7.73
   8  -4 -10  140.91   15.35
   8  -4  -9   47.33    9.25
  -8   4   9   45.75    9.07
   8  -4  -8    0.46    3.96
  -8   4   8    0.52    3.50
   8  -4  -7   58.54   10.39
  -8   4   7   47.94    8.94
  -8   4   6   78.83   11.00
   8  -4  -6   72.45   11.35
   8  -4  -5   86.10   12.65
   8  -4  -4  279.74   22.56
  -8  -4   4  315.90   22.72
   8   4  -3    8.92    3.39
   8  -4  -3   19.50    5.98
  -8  -4   3   20.84    5.45
   8   4  -2   44.73    8.14
   8  -4  -2   56.48   10.31
  -8  -4   2   49.87    9.33
   8  -4  -2   43.26    9.67
   8   4  -1    4.17    4.25
   8  -4  -1    1.79    3.10
  -8  -4   1    3.81    4.30
   8   4   0    4.43    4.74
   8  -4   0    5.44    4.28
   8  -4   0    0.35    3.51
   8   4   1   -0.96    3.21
   8  -4   1    3.80    3.72
   8  -4   1    4.05    3.53
   8   4   2   27.10    6.51
   8  -4   2   42.09    9.47
   8  -4   2   43.76    9.31
   8   4   3    7.77    4.63
   8  -4   3   21.32    6.36
   8  -4   3   24.63    6.88
   8   4   4  122.51   13.84
   8  -4   4   96.44   11.08
   8  -4   4  103.03   13.56
   8  -4   5   21.78    5.54
   8  -4   5   24.10    7.19
   8  -4   6  123.68   12.68
   8  -4   6  137.93   14.98
   8  -4   7   36.72    7.10
   8  -4   7   39.65    8.43
   8   4   8    4.77    3.53
   8  -4   8   13.00    4.36
   8  -4   8   10.16    4.82
   8   4   9   24.48    6.52
   8  -4   9   25.59    6.28
   8   4  10   38.60    7.69
   8   4  11   -2.09    2.80
   8   4  13    3.89    1.47
  -8   5  15    0.91    1.38
   8  -5 -14    0.71    1.77
   8  -5 -14    3.09    1.95
  -8   5  14   -1.21    1.61
   8  -5 -13   13.84    4.12
   8  -5 -13   14.82    3.63
  -8  -5  13    8.69    3.69
  -8   5  13   12.87    3.84
  -8  -5  12   -1.88    3.26
  -8   5  12   -2.39    3.23
  -8  -5  11    1.37    2.66
  -8   5  11    3.47    3.26
  -8   5  10   13.05    4.07
   8  -5  -9   91.12   10.10
  -8   5   9   96.28   10.85
   8  -5  -8    4.28    3.05
   8  -5  -8    8.16    4.24
   8  -5  -7    2.09    3.68
  -8   5   7    7.90    4.58
   8  -5  -6   18.60    5.48
   8  -5  -5   10.69    5.45
   8  -5  -5   15.15    5.48
   8  -5  -4    3.07    2.72
   8  -5  -3   43.37    9.02
   8  -5  -3   30.14    7.36
   8  -5  -2   24.03    7.00
   8  -5  -2   23.10    6.16
   8  -5  -1    3.19    3.43
   8  -5  -1    6.25    4.37
   8  -5   0   58.43   10.24
   8  -5   0   53.72    9.66
   8  -5   1   -0.02    3.23
   8  -5   1   -2.66    3.37
   8  -5   2  108.10   13.64
   8  -5   2  103.84   12.77
   8  -5   3   12.77    5.02
   8  -5   4   50.97    8.38
   8  -5   5    2.02    2.71
   8  -5   6   10.96    4.23
   8   5   7   12.04    4.68
   8  -5   7   10.59    4.11
   8   5   8   44.35    7.07
   8  -5   8   53.53    7.15
   8   5   9    5.70    3.24
   8   5   9    0.29    1.71
   8  -5   9    1.14    1.60
   8   5  10   74.90    7.27
   8   5  10   61.03    5.77
   8  -6 -10    6.73    2.16
   8  -6  -9    9.01    2.79
   8  -6  -9    5.70    2.40
   8  -6  -8    0.90    2.39
   8  -6  -8   -0.25    1.49
   8  -6  -7   49.41    6.88
   8  -6  -7   32.30    5.32
   8  -6  -6   -2.45    3.06
   8  -6  -6    7.56    3.29
   8  -6  -5    1.72    2.00
   8  -6  -5   -2.92    2.98
   8  -6  -4   42.28    7.06
   8  -6  -4   36.24    6.16
   8  -6  -3   20.81    5.12
   8  -6  -3   17.44    4.33
   8  -6  -2   16.76    5.18
   8  -6  -2   17.62    4.61
   8  -6  -1    4.07    2.52
   8  -6  -1    8.18    3.21
   8  -6   0   10.38    3.55
   8  -6   1    0.28    1.93
   8  -6   2   34.47    5.29
   8  -6   3   17.61    3.75
   8   6   3   15.18    3.22
   8   6   4   28.04    4.24
   8  -6   4   38.14    5.06
   8  -6   5    1.86    1.48
   9   0 -21    0.62    2.25
   9   0 -20  209.61   14.08
   9   0 -19    2.55    2.86
   9   0 -18  246.00   18.39
   9   0 -17    4.60    4.13
   9   0 -16  195.05   17.98
  -9   0  16  204.43   18.40
  -9   0  15    4.85    5.14
  -9   0  14  111.57   13.97
  -9   0  13    0.09    2.88
   9   0 -12  170.52   15.62
   9   0 -12  141.42   34.33
  -9   0  12  162.07   16.57
   9   0 -11    3.90    3.78
  -9   0  11    5.19    3.23
   9   0 -11   -4.65    4.77
   9   0 -11   10.01   11.89
   9   0 -10  877.04   38.43
   9   0 -10  854.16   34.70
   9   0 -10  900.19   80.88
  -9   0  10  890.83   36.64
  -9   0  10  865.64   72.73
  -9   0   9   -7.55    9.97
   9   0  -9    3.49    4.08
   9   0  -9   -0.45    3.17
   9   0  -9   -2.26    6.55
  -9   0   9   -1.32    2.98
  -9   0   8  399.95   46.21
   9   0  -8  345.43   47.34
  -9   0   7   10.31    9.94
   9   0  -7   11.79   11.23
  -9   0   6  144.35   26.52
  -9   0   5   -6.64    7.18
  -9   0   4    1.23    5.13
  -9   0   3    2.27    6.96
  -9   0   2  589.53   53.18
  -9   0   1   -1.93    4.27
  -9   0   0  399.15   44.47
  -9   0  -1    4.20    7.79
  -9   0  -2   13.00    6.83
  -9   0  -3    3.80    6.99
  -9   0  -4    0.28    4.35
   9   0   5    3.14    3.43
   9   0   6   40.82    7.74
   9   0   6   47.84    8.27
   9   0   6   40.43    7.28
   9   0   7   -0.52    2.87
   9   0   7   -0.88    3.67
   9   0   8   32.72    7.94
   9   0   8   23.29    6.17
   9   0   9   -2.63    4.19
   9   0  10   48.76    8.80
   9   0  10   41.64    8.10
   9   0  10   45.06    7.75
   9   0  11    1.72    3.26
   9   0  11    1.35    2.57
   9   0  11    7.20    3.90
   9   0  12    6.63    3.57
   9   0  12   10.41    4.27
   9   0  12    7.01    3.59
   9   0  13    0.15    2.87
   9   0  13    0.14    2.39
   9   0  13    1.91    2.62
   9   0  14  143.37   12.15
   9   0  15    0.79    2.22
   9   0  16   32.29    4.18
   9   0  16   61.07    7.12
   9  -1 -21    1.32    1.59
   9   1 -20    7.69    2.84
   9  -1 -20   10.68    3.86
  -9   1  20   11.93    3.14
   9  -1 -19  120.18   11.60
  -9   1  19  120.49   11.11
   9   1 -18    9.19    4.70
   9  -1 -18    7.81    4.25
  -9   1  18    7.31    3.38
  -9   1  18   12.07    4.62
   9  -1 -17   14.70    4.93
   9   1 -17   19.98    5.85
   9   1 -16   41.93    9.11
  -9   1  16   46.73    9.40
  -9   1  15   27.08    7.99
   9   1 -15   40.10    9.07
   9   1 -14   18.39    6.56
  -9   1  14   40.96    9.36
   9   1 -13   82.22   12.87
  -9   1  13   80.13   12.07
  -9   1  12   28.80    6.86
   9   1 -12   33.25    8.08
   9   1 -12   21.45   13.40
   9  -1 -12   13.15    7.77
  -9  -1  11   71.49   22.93
   9   1 -11   81.08   12.44
   9   1 -11   79.79   23.68
   9  -1 -11   74.93   25.01
  -9   1  11   70.77   10.65
  -9  -1  10   85.18   25.12
   9   1 -10   93.08   13.31
   9   1 -10   91.92   26.32
   9  -1 -10   58.38   22.37
  -9   1  10   62.45   10.62
  -9   1   9   15.23    9.83
  -9   1   9   11.94    4.56
   9   1  -9   17.55    5.40
   9  -1  -9   13.82    5.66
   9  -1  -9   28.90   12.09
   9   1  -9   15.60   10.86
   9  -1  -9   16.63   11.29
  -9   1   8    3.54    4.90
   9   1  -8    5.93    3.62
   9  -1  -8    4.14    3.91
   9  -1  -8   -5.32   11.90
  -9   1   8    9.79    3.95
  -9   1   7   28.76   12.08
   9  -1  -7   19.83    5.36
  -9   1   6   73.65   19.47
   9  -1  -6   73.61   21.11
  -9   1   5   66.78   22.09
  -9   1   4  365.62   44.19
  -9   1   3  575.77   55.30
  -9   1   2  406.07   46.54
  -9   1   1   -1.56    4.65
  -9   1   0   94.47   24.14
  -9   1  -1   -1.31    7.42
  -9   1  -2   29.71   13.47
  -9   1  -3  336.95   43.18
   9   1   3  302.44   21.70
  -9   1  -4  384.35   46.17
   9  -1   4  339.81   21.62
   9   1   4  323.31   23.02
   9  -1   4  318.33   41.59
   9  -1   5  125.80   13.62
   9   1   5  140.31   15.10
   9   1   6   86.33   11.55
   9  -1   6   87.73   11.53
   9   1   6   95.14   12.95
   9  -1   6   96.63   12.30
   9  -1   7   11.65    4.77
   9   1   7   14.08    6.06
   9   1   7   15.26    5.58
   9   1   8    3.56    3.19
   9  -1   8   -2.61    2.79
   9   1   9   51.74    9.93
   9  -1   9   59.38    9.91
   9   1   9   58.55   10.22
   9  -1   9   65.92   13.49
   9   1   9   55.77   10.04
   9  -1  10   65.69   10.62
   9   1  10   83.23   11.77
   9   1  10   69.46   10.51
   9  -1  10   52.32    8.83
   9  -1  10   62.16   10.29
   9  -1  11   21.22    6.74
   9   1  11   28.50    7.35
   9  -1  11   19.49    8.01
   9  -1  12   92.51   11.40
   9   1  12   74.31   10.23
   9   1  12   71.83   10.29
   9  -1  12   87.92   10.65
   9   1  13   55.25    8.04
   9  -1  13   33.02    7.04
   9   1  14    8.12    2.76
   9  -1  14   14.18    4.01
   9   1  14   14.22    4.74
   9  -1  14   12.30    4.27
   9  -1  14   20.93    4.71
   9  -1  15    2.30    2.34
   9   1  15    5.04    1.97
   9  -1  15    5.15    2.09
   9   1  15    7.71    3.16
   9  -1  16   19.15    3.47
   9  -1  16   19.36    2.94
   9  -2 -20   22.95    3.65
  -9   2  20   26.59    4.07
   9  -2 -19   42.10    5.44
   9   2 -19   31.42    5.03
   9  -2 -19   28.17    5.12
  -9  -2  19   31.91    6.01
  -9   2  19   40.33    6.44
   9   2 -18   19.40    4.54
   9  -2 -18   31.65    5.89
  -9   2  18   36.83    6.61
   9   2 -17  107.69   11.71
   9  -2 -17   96.76   11.28
  -9   2  17  119.01   12.67
   9   2 -16   16.22    5.26
  -9   2  16   19.40    5.81
   9   2 -15   62.52   10.12
  -9   2  15   89.82   11.73
   9   2 -14   -1.44    3.93
  -9   2  14    2.89    4.42
   9   2 -13   15.10    6.52
  -9   2  13   29.71    7.94
   9   2 -12   57.48   10.52
  -9   2  12   58.60   10.70
   9   2 -11   83.27   12.69
  -9   2  11  103.91   13.47
   9  -2 -11  130.68   30.32
   9   2 -10   38.05    9.25
   9  -2 -10   19.68   15.49
  -9   2  10   23.59    7.55
  -9  -2   9   20.85   12.17
   9   2  -9   22.02    7.42
  -9   2   9   20.02   14.37
   9  -2  -9   23.91    7.65
   9  -2  -9    8.93   14.36
  -9  -2   9   28.29    6.58
  -9   2   9    6.73    4.51
   9  -2  -9   -6.97    7.04
  -9  -2   8  150.43   33.51
  -9   2   8  159.78   31.72
   9   2  -8  146.54   16.42
  -9  -2   8  148.08   14.72
   9  -2  -8  154.68   29.10
   9  -2  -8  142.17   29.13
  -9   2   8  154.84   15.43
   9   2  -7    1.44    3.92
  -9   2   7   -3.01    9.42
   9  -2  -7    0.68    6.16
   9  -2  -7   -5.59    8.92
  -9   2   7   -0.51    2.76
  -9  -2   7    3.17    3.97
   9   2  -6   30.84    7.69
  -9   2   6   47.07   18.69
   9  -2  -6   29.74   15.26
  -9  -2   6   34.25    7.53
   9   2  -5   19.42    7.03
  -9   2   5   15.29   10.57
   9  -2  -5   25.78   13.62
  -9  -2   5   19.67    6.31
   9   2  -4  107.30   15.37
   9  -2  -4   76.57   11.62
  -9   2   4   76.58   24.69
   9  -2  -4   78.58   24.14
  -9  -2   4   93.97   11.67
  -9   2   3  204.08   37.83
   9   2  -3  210.11   18.64
   9  -2  -3  194.80   16.91
   9  -2  -3  172.45   33.96
  -9  -2   3  213.25   17.38
   9   2  -2    6.72    4.03
  -9   2   2    6.37    6.85
  -9  -2   2   16.17    5.79
  -9   2   1   81.56   24.73
   9  -2  -1   88.60   24.86
  -9  -2   1   94.66   11.42
   9  -2   0    7.22    4.64
   9   2   0    6.51    3.35
  -9   2   0    7.07    7.28
   9  -2   0   -6.21   10.46
  -9  -2   0    8.92    3.95
   9   2   1  103.89   13.79
   9  -2   1  112.65   12.64
  -9   2  -1   96.50   26.22
  -9  -2  -1   96.62   11.98
   9  -2   1   97.04   24.30
   9  -2   1  109.37   12.87
   9  -2   2    8.98    3.71
   9   2   2    0.32    3.55
  -9   2  -2    6.14    6.64
   9  -2   2    3.98    6.88
   9  -2   2    8.29    3.77
  -9  -2  -2    9.76    3.64
   9  -2   3   16.16    5.88
   9  -2   3   11.45    4.21
   9  -2   3    8.69    9.26
   9   2   3   23.96    7.51
  -9   2  -3    3.00    5.79
  -9  -2  -3   19.80    5.49
   9  -2   4   30.14    7.00
   9   2   4   40.80    9.21
  -9   2  -4   26.36   13.94
  -9  -2  -4   40.16    7.61
   9  -2   4   26.14    7.13
   9  -2   4   13.33    9.75
   9  -2   5  326.75   21.75
   9   2   5  293.82   23.22
   9  -2   5  355.62   24.42
   9  -2   6  498.66   27.32
   9   2   6  462.89   29.07
   9  -2   6  502.65   29.13
   9   2   7    5.10    3.94
   9   2   7    2.89    3.08
   9  -2   7   -3.93    3.33
   9   2   8   22.65    6.39
   9  -2   8   32.34    7.94
   9  -2   8   24.55    7.45
   9   2   9    6.18    4.07
   9  -2   9    4.08    3.76
   9   2   9   -6.28    4.16
   9  -2   9    0.02    2.94
   9  -2   9   -4.82    4.80
   9  -2  10    8.92    4.89
   9   2  10   10.24    4.75
   9  -2  10    8.10    4.46
   9   2  11   19.97    6.39
   9  -2  11   16.48    5.71
   9   2  11   14.93    4.77
   9  -2  11   17.94    5.57
   9  -2  12   19.77    5.82
   9   2  12   19.94    5.07
   9  -2  12   16.98    5.25
   9   2  13    3.08    2.81
   9  -2  13    2.27    2.53
   9  -2  14    7.01    3.44
   9   2  15   22.21    4.30
  -9   3  19   79.50    7.08
  -9   3  19   87.35    7.11
   9  -3 -18   21.48    4.57
  -9   3  18   16.13    3.85
  -9   3  17   27.83    5.58
  -9  -3  17   26.43    6.41
  -9   3  16    5.36    3.29
   9   3 -15   14.04    4.40
  -9   3  15   29.14    7.28
   9   3 -14   10.48    4.67
  -9   3  14   18.83    6.20
   9   3 -13  156.74   14.95
  -9   3  13  129.63   15.20
   9   3 -12    9.29    4.94
  -9   3  12    1.75    3.52
   9   3 -11   32.03    7.62
   9   3 -10   31.80    7.70
  -9  -3  10   32.62    6.92
  -9   3  10   45.75    9.49
   9   3  -9    3.44    3.19
  -9  -3   9    0.46    2.39
  -9   3   9    3.46    4.89
   9   3  -8   90.30   12.73
  -9   3   8  107.78   28.99
  -9  -3   8   87.56   11.52
  -9   3   8   87.26   12.00
   9   3  -7   25.65    6.70
  -9  -3   7   18.29    5.65
  -9   3   7    5.18    3.93
  -9  -3   6    3.96    6.15
   9   3  -6   -0.61    3.04
  -9  -3   6    5.57    3.47
  -9   3   5  188.80   39.19
   9   3  -5  159.60   16.56
   9  -3  -5  168.78   16.08
  -9  -3   5  180.33   16.77
  -9  -3   5  161.34   36.24
   9  -3  -4    4.74    4.32
   9   3  -4    2.73    4.50
   9  -3  -4   16.24    5.52
  -9   3   4    1.46    9.69
  -9  -3   4    4.69    3.76
  -9   3   3  211.42   42.95
   9   3  -3  252.84   21.15
   9  -3  -3  212.77   18.19
   9  -3  -3  214.48   18.24
  -9  -3   3  276.87   22.27
   9   3  -2    1.39    3.80
   9  -3  -2   14.15    5.36
  -9   3   2   17.65   18.14
  -9  -3   2    9.84    5.47
   9  -3  -2   14.94    5.43
   9   3  -1   19.16    5.96
   9  -3  -1   10.85    5.59
  -9   3   1   27.14   20.25
  -9  -3   1   21.39    6.38
   9   3   0   10.22    5.51
   9  -3   0    7.50    3.68
  -9   3   0   20.73   16.31
  -9  -3   0   10.81    5.02
   9  -3   0   10.45    4.93
   9   3   1   19.05    6.88
   9  -3   1   45.75    9.49
  -9   3  -1   50.52   19.26
  -9  -3  -1   23.41    6.88
   9  -3   1   39.74    8.72
   9   3   2    4.60    5.21
   9  -3   2   -8.34    5.69
  -9  -3  -2    3.13    4.35
   9  -3   2    2.69    4.24
   9   3   3  130.66   15.75
  -9   3  -3  106.23   27.62
  -9  -3  -3  132.11   14.16
   9  -3   3  122.74   14.76
   9   3   4   34.81    8.46
  -9  -3  -4   37.81    7.73
   9  -3   4   14.72    6.06
   9  -3   5  107.29   12.70
   9   3   5  127.40   14.95
  -9  -3  -5  132.20   13.01
   9  -3   5   85.12   12.72
   9   3   6   28.11    7.48
   9  -3   6    6.52    2.94
   9   3   6   31.96    8.12
   9  -3   6    7.17    4.56
   9  -3   6    8.68    4.49
   9  -3   7    0.67    2.67
   9  -3   7   13.27    4.59
   9  -3   8   36.80    7.32
   9  -3   8   34.24    7.09
   9  -3   8   29.82    7.50
   9   3   9    2.21    4.94
   9   3   9    3.15    2.51
   9  -3   9   -3.60    3.53
   9  -3   9    5.27    3.66
   9   3  10   47.63    8.23
   9  -3  10   60.14    8.88
   9   3  10   53.84    7.48
   9  -3  10   58.05    8.83
   9  -3  10   56.52    8.93
   9   3  11   54.10    8.60
   9  -3  11   41.59    7.18
   9  -3  11   39.97    7.13
   9   3  12   65.71    8.82
   9  -3  12   40.24    6.47
   9   3  12   73.84    9.09
   9  -3  12   47.31    6.98
   9   3  13   84.13    8.57
   9   3  14   14.12    3.45
   9  -4 -17   66.51    6.37
  -9   4  17   69.56    6.52
  -9  -4  16   70.69    8.74
  -9   4  16   84.17    8.48
  -9  -4  15   26.74    6.01
  -9   4  15   25.73    5.21
  -9  -4  14   32.17    6.84
  -9   4  14    6.48    3.54
  -9  -4  13    2.42    4.49
  -9   4  13    3.59    3.52
   9  -4 -12    5.86    3.83
  -9  -4  12   -3.71    3.68
  -9   4  12   -1.49    3.22
   9  -4 -11    0.32    2.81
   9  -4 -10    9.42    4.17
  -9   4  10   12.44    5.03
   9  -4  -9   32.03    7.41
  -9   4   9   30.02    7.44
   9  -4  -8   75.78   10.75
  -9   4   8   67.35   10.17
  -9   4   7   20.46    5.77
   9  -4  -6    6.70    5.29
   9  -4  -6    2.79    2.68
   9   4  -5   17.58    4.80
   9  -4  -5   20.33    4.94
   9  -4  -5   17.43    5.36
   9   4  -4   77.65   10.89
   9  -4  -4   97.00   11.21
   9  -4  -4  106.01   13.18
  -9  -4   4   89.83   11.89
   9   4  -3   24.02    6.72
   9  -4  -3   44.18    9.03
   9  -4  -3   42.02    9.04
   9   4  -2   82.38   12.01
   9  -4  -2   65.02   10.68
  -9  -4   2   75.71   11.12
   9  -4  -2   48.08   10.01
   9   4  -1  175.20   16.70
   9  -4  -1  179.90   17.81
  -9  -4   1  177.05   16.84
   9  -4  -1  170.55   17.03
   9   4   0  151.23   15.28
   9  -4   0  164.65   17.30
   9  -4   0  176.55   17.77
   9   4   1   30.79    6.84
   9  -4   1   58.65   10.59
   9  -4   1   60.83   10.44
   9   4   2    4.95    4.29
   9  -4   2   14.44    5.11
   9  -4   2   14.23    5.61
   9   4   3   43.23    8.69
   9  -4   3   23.52    6.66
   9  -4   4   47.25    7.37
   9  -4   4   58.82    9.92
   9  -4   5    6.99    3.44
   9  -4   5    2.31    3.35
   9   4   6  128.73   13.75
   9  -4   6  116.94   11.70
   9  -4   6  134.17   14.10
   9  -4   7   46.92    7.40
   9  -4   7   48.68    8.42
   9  -4   8   87.92    9.82
   9  -4   8   90.83   11.07
   9  -4   9    0.31    1.83
   9  -4   9   -1.19    2.45
   9   4  10    3.45    2.17
   9   4  10    4.55    3.12
   9   4  11   13.35    3.89
   9   4  11   11.72    3.48
   9   4  12    6.06    2.41
   9  -5 -14   12.74    3.00
   9  -5 -13   17.51    3.70
  -9   5  13   19.23    3.78
  -9   5  12   15.28    3.90
   9  -5 -12   10.86    3.06
   9  -5 -11   39.24    5.73
   9  -5 -11   38.15    5.83
  -9  -5  11   48.65    6.45
  -9   5  11   40.56    6.16
   9  -5 -10   53.68    7.16
   9  -5 -10   57.57    7.81
  -9   5  10   52.19    6.97
   9  -5  -9   15.10    4.09
   9  -5  -9   19.05    5.48
  -9   5   9    8.87    3.21
   9  -5  -8    6.29    2.75
   9  -5  -8    9.19    3.75
  -9   5   8   12.16    4.15
   9  -5  -7   29.16    7.72
   9  -5  -7   -3.27    3.65
   9  -5  -6   50.92    8.79
   9  -5  -6   50.21    8.96
   9  -5  -5   26.02    7.10
   9  -5  -5   14.43    4.75
   9  -5  -4   74.43   10.43
   9  -5  -4   67.45   10.36
   9  -5  -3   40.71    8.79
   9  -5  -3   40.80    7.98
   9  -5  -2   35.20    7.68
   9  -5  -2   21.19    5.53
   9  -5  -1    9.31    4.32
   9  -5  -1   12.94    5.08
   9  -5   0    6.01    4.16
   9  -5   0    1.90    3.11
   9  -5   1    0.03    2.90
   9  -5   2   59.51    9.34
   9  -5   3   22.40    6.29
   9  -5   4   51.61    7.96
   9   5   5    0.91    2.17
   9  -5   5    0.73    2.25
   9   5   6   66.98    8.03
   9  -5   6   36.63    6.26
   9   5   7   31.16    6.42
   9   5   8    1.85    1.75
   9   5   8   -1.25    1.45
   9  -5   8   -1.15    2.00
   9   5   9    1.12    1.32
   9  -6  -8   -3.10    2.04
   9  -6  -7   10.81    3.05
   9  -6  -7   11.12    3.01
   9  -6  -6    6.54    2.53
   9  -6  -6    2.84    2.15
   9  -6  -5   18.81    4.03
   9  -6  -5   18.19    4.03
   9  -6  -4   45.22    6.48
   9  -6  -4   39.55    5.80
   9  -6  -3   -1.61    1.58
   9  -6  -3    1.52    2.35
   9  -6  -2   23.49    4.61
   9  -6  -1    7.73    2.87
   9  -6   0   -1.81    1.93
   9  -6   1   -1.00    1.35
   9  -6   2    0.86    1.73
   9  -6   2    0.85    1.39
   9  -6   3   11.07    2.84
   9  -6   4    2.28    1.17
  10   0 -21    0.32    1.14
  10   0 -20    1.81    2.67
  10   0 -19    1.02    2.32
  10   0 -18   49.75    8.30
  10   0 -17    7.65    4.54
  10   0 -16    7.51    3.57
 -10   0  15   -1.99    4.37
  10   0 -15   -0.16    3.44
  10   0 -14  357.27   25.27
 -10   0  14  345.43   24.31
 -10   0  13    8.41    5.16
  10   0 -13    2.53    3.41
  10   0 -12    2.43    3.62
  10   0 -12    0.83    3.27
 -10   0  12    7.74    5.35
  10   0 -11   -0.87    3.12
  10   0 -11   -1.73    3.70
 -10   0  11    2.70    3.19
 -10   0  10    9.38   12.41
  10   0 -10    7.15    4.66
  10   0 -10    5.91    4.63
  10   0 -10   18.98   12.40
  10   0  -9   -3.67    4.44
 -10   0   9   -1.19    3.40
  10   0  -9   -0.86    4.69
  10   0  -9   -1.11    3.63
  10   0  -9    3.29   10.49
  10   0  -8  626.54   32.21
  10   0  -8  587.26   29.55
  10   0  -8  621.58   35.10
 -10   0   8  583.14   28.88
 -10   0   7    9.78   10.55
  10   0  -7    5.37    4.55
 -10   0   6 1067.32   79.34
  10   0  -6  975.37   38.74
  10   0  -6  933.72   36.71
  10   0  -6  972.73   41.79
 -10   0   5    2.39    7.41
  10   0  -5    7.73    3.74
  10   0  -5    5.82    6.35
 -10   0   4   48.58   18.45
  10   0  -4   34.10    8.27
 -10   0   3   -1.29    6.62
 -10   0   2  214.71   35.50
  10   0  -1   -2.39    3.68
  10   0  -1   -0.99    3.31
 -10   0   1   10.92   10.68
  10   0  -1    0.97    3.60
 -10   0   0  442.46   51.02
  10   0   0  374.46   25.10
  10   0   0  386.04   23.70
  10   0   1   -4.42    3.77
 -10   0  -1    3.61    8.39
  10   0   1    2.51    2.70
  10   0   1   -1.17    3.30
  10   0   2  745.84   32.22
  10   0   2  697.95   34.88
 -10   0  -3   -6.74    6.47
  10   0   3    1.34    2.45
  10   0   3    6.41    5.80
  10   0   4   19.36    5.84
  10   0   5   -1.92    3.65
  10   0   5   -3.15    3.86
  10   0   6   13.66    5.17
  10   0   6   15.92    5.60
  10   0   7   -9.75    4.77
  10   0   7    1.43    3.42
  10   0   8   25.29    7.33
  10   0   9    0.12    3.18
  10   0   9    4.70    3.91
  10   0  10  130.02   14.48
  10   0  10  125.63   12.98
  10   0  10  122.24   13.25
  10   0  11    1.91    3.13
  10   0  11   -2.74    2.90
  10   0  11    1.87    2.96
  10   0  12    1.72    3.72
  10   0  12    0.73    2.17
  10   0  13    7.55    3.72
  10   0  14   13.80    3.54
  10   0  15    2.65    1.84
  10   0  15    3.31    1.84
  10   1 -20   35.60    5.02
  10  -1 -20   27.38    4.57
  10   1 -19   23.92    4.98
  10  -1 -19   31.95    5.51
  10   1 -18   -2.16    3.12
  10  -1 -18    0.87    2.50
  10   1 -17  148.59   15.14
  10  -1 -17  122.30   12.74
  10  -1 -17  130.24   11.27
 -10   1  17  125.45   13.34
  10  -1 -16   49.64    7.75
  10   1 -16   38.81    7.53
  10  -1 -16   39.79    8.03
  10  -1 -15   11.81    5.22
  10   1 -15   23.10    6.98
  10  -1 -15   29.13    7.67
 -10   1  15   13.90    4.99
  10  -1 -14   -4.70    4.38
  10   1 -14   16.70    5.99
  10  -1 -14   20.01    6.45
 -10   1  14    2.54    3.24
  10   1 -13    5.92    3.39
  10  -1 -13   27.41    8.48
 -10   1  13   17.37    5.54
  10   1 -12  114.61   14.87
  10  -1 -12  111.17   14.05
 -10   1  12  120.00   14.50
  10   1 -11   87.30   13.00
  10  -1 -11   77.74   11.70
  10  -1 -11   75.34   22.74
 -10   1  11   82.47   12.12
 -10  -1  10  119.16   31.44
  10   1 -10  151.35   16.73
  10  -1 -10  160.87   16.23
  10  -1 -10  159.84   34.65
 -10   1  10  165.75   16.41
 -10   1   9  264.44   41.82
  10   1  -9  293.41   22.94
  10  -1  -9  254.30   20.04
  10  -1  -9  277.46   21.39
  10  -1  -9  282.79   23.19
  10  -1  -9  225.25   38.20
  10  -1  -9  270.63   43.60
 -10   1   9  273.82   20.95
  10   1  -8   73.82   12.03
  10  -1  -8   68.69   10.16
  10  -1  -8   77.55   11.76
 -10   1   8  115.61   27.80
  10  -1  -8   84.14   13.13
  10  -1  -8   71.02   24.22
 -10   1   8   74.83   10.99
  10   1  -7  153.87   16.62
  10  -1  -7  115.68   13.39
  10   1  -7  143.97   13.88
  10  -1  -7  114.76   14.44
 -10   1   7  119.42   28.35
  10  -1  -7  126.52   15.33
 -10   1   7  140.35   14.00
  10   1  -6   12.88    5.49
  10  -1  -6   17.25    5.55
 -10   1   6   16.11   11.62
  10   1  -6   18.16    6.60
  10  -1  -6    9.84    3.32
  10  -1  -6   11.28    6.21
  10   1  -5   27.25    6.44
  10  -1  -5   28.94    6.93
 -10   1   5   25.02   13.63
  10   1  -5   36.58    7.90
  10  -1  -5   32.93    8.48
  10  -1  -4   95.51   11.68
  10   1  -4   79.17   11.91
  10   1  -4   63.90    9.93
  10  -1  -4   93.48   12.78
  10  -1  -4   94.93   13.10
 -10   1   4  109.29   25.71
  10  -1  -3  771.99   32.53
  10   1  -3  842.21   35.65
 -10   1   3  923.09   74.44
  10   1  -3  831.88   36.86
  10  -1  -3  850.61   36.38
  10  -1  -3  868.26   38.30
  10  -1  -2  234.64   17.88
  10   1  -2  229.16   18.68
 -10   1   2  283.94   42.40
  10   1  -2  215.57   19.32
  10  -1  -2  235.44   19.70
  10  -1  -2  251.90   20.33
  10   1  -1  135.15   14.45
  10   1  -1  116.90   13.81
  10  -1  -1  112.23   13.99
  10  -1  -1  114.56   14.48
 -10   1   1  117.70   27.64
  10  -1  -1  115.06   12.73
 -10   1   0  444.77   52.98
  10   1   0  383.83   25.65
  10  -1   0  400.71   25.10
  10  -1   0  388.20   25.93
  10  -1   0  393.67   23.51
  10   1   0  398.30   24.97
  10   1   1    3.58    3.35
  10  -1   1    4.09    3.22
  10   1   1   -0.31    2.86
 -10   1  -1   -2.20    6.59
  10  -1   1   -1.36    3.06
  10  -1   2   71.82   10.22
  10   1   2   64.37   10.95
 -10   1  -2   83.54   24.35
  10  -1   2   76.71   11.92
 -10   1  -3  139.01   30.36
  10  -1   3  113.89   12.97
  10   1   3  101.74   13.21
  10  -1   3  104.80   14.24
  10  -1   3   84.96   23.50
  10  -1   4   62.41   10.03
  10   1   4   76.16   11.64
 -10   1  -4   79.88   23.15
  10  -1   4   71.22   11.86
  10  -1   5   12.73    6.42
  10   1   5   12.26    5.98
  10  -1   6   14.32    5.99
  10   1   6   22.90    6.58
  10   1   7   61.52   10.09
  10  -1   7   78.00   11.65
  10   1   7   75.95   11.58
  10   1   7   74.34   11.48
  10  -1   8   24.90    6.90
  10   1   8   29.24    7.74
  10   1   8   20.31    6.10
  10  -1   9   23.00    7.14
  10   1   9   25.66    6.76
  10   1  10    1.34    2.81
  10   1  10    2.56    2.46
  10  -1  10    2.42    2.70
  10  -1  11   33.02    6.86
  10   1  11   16.66    5.14
  10  -1  11   33.08    6.58
  10  -1  12   25.44    5.94
  10   1  12   29.98    5.92
  10   1  12   34.54    6.43
  10  -1  12   26.05    6.07
  10  -1  13  106.41   10.63
  10   1  13   90.70    9.13
  10  -1  13   97.87    8.75
  10   1  13   97.97   10.01
  10  -1  13   77.49    9.40
  10   1  14   83.74    7.48
  10  -1  14   94.79    7.20
  10   1  14   97.36    8.95
  10  -1  15    2.25    1.50
  10   2 -19    2.92    1.78
  10  -2 -19    1.26    1.80
 -10  -2  19    4.57    2.57
  10  -2 -18   -0.89    2.36
  10  -2 -18   -0.10    2.00
 -10   2  18    0.74    2.49
  10   2 -17   80.52    9.53
  10  -2 -17   80.94    9.15
  10  -2 -17  100.50    9.90
 -10   2  17   96.41   10.94
  10   2 -16    1.56    3.24
  10  -2 -16   -2.55    3.23
 -10   2  16    1.83    3.85
  10   2 -15   68.27   10.68
  10  -2 -15   46.55    8.17
 -10   2  15   63.09   10.24
  10   2 -14   23.31    7.16
  10  -2 -14   21.66    5.90
 -10   2  14   12.62    5.03
  10   2 -13   30.36    8.15
  10  -2 -13   15.45    5.29
 -10   2  13   18.67    6.00
  10   2 -12   65.53   10.94
  10  -2 -12   41.08    8.27
 -10   2  12   51.00   10.21
  10   2 -11    3.32    3.34
  10  -2 -11    3.08    3.09
 -10   2  11   -1.48    3.38
  10   2 -10  134.20   15.76
  10  -2 -10  148.17   15.73
 -10  -2  10  123.79   12.62
 -10   2  10  134.67   15.57
 -10   2   9   12.47   10.91
  10   2  -9   -0.86    3.67
  10  -2  -9    3.08    3.13
 -10  -2   9    1.43    2.82
 -10   2   9    2.84    3.25
  10   2  -8  114.03   14.82
  10  -2  -8   96.72   13.54
 -10   2   8  107.18   27.84
 -10  -2   8   93.08   11.85
 -10   2   8   88.34   11.74
  10  -2  -8  120.44   29.29
 -10  -2   7   13.31    5.41
 -10   2   7    6.66    6.74
  10  -2  -7    6.05   15.03
 -10   2   7    5.74    3.48
  10  -2  -6    7.70    5.58
  10   2  -6    4.07    3.30
 -10   2   6    6.18    8.71
  10  -2  -6   13.31   12.49
 -10  -2   6    7.13    3.77
  10  -2  -5  208.94   16.74
  10   2  -5  226.24   18.92
 -10   2   5  217.27   39.07
  10   2  -5  193.51   19.10
  10  -2  -5  202.33   18.55
  10  -2  -5  196.77   38.42
 -10  -2   5  205.56   17.56
  10  -2  -4  214.61   16.71
  10   2  -4  225.88   18.91
 -10   2   4  230.29   41.32
  10   2  -4  191.25   18.85
  10  -2  -4  214.23   18.88
  10  -2  -4  205.40   38.00
 -10  -2   4  192.11   17.10
  10  -2  -3   79.25   10.82
  10   2  -3   53.00    9.76
  10  -2  -3   66.97   10.76
  10   2  -3   37.78    8.55
 -10   2   3   86.00   25.56
  10  -2  -3   50.26   21.48
  10  -2  -3   60.71    9.70
 -10  -2   3   48.08    8.65
  10  -2  -2   22.12    6.89
  10   2  -2    7.31    4.83
  10  -2  -2   -3.14    3.97
  10   2  -2    2.00    3.66
 -10   2   2   -1.77    8.20
  10  -2  -2    6.92    9.94
 -10  -2   2   -2.10    3.01
  10  -2  -1   13.75    4.59
  10   2  -1    5.39    3.48
  10  -2  -1    6.57    4.85
  10   2  -1   -0.92    3.57
 -10   2   1   -2.45    7.06
  10  -2  -1    6.15    9.70
 -10  -2   1    2.57    3.10
  10  -2  -1    7.64    4.29
  10  -2   0    2.43    3.29
  10   2   0    7.81    4.37
 -10   2   0   -5.97    8.98
  10  -2   0    3.68    9.42
  10  -2   0    9.62    4.01
 -10  -2   0    3.83    2.66
  10   2   1   69.99   12.33
  10  -2   1   46.73    8.76
 -10   2  -1   43.68   15.27
 -10  -2  -1   60.75   10.23
  10  -2   1   60.11   20.82
  10  -2   1   60.01   10.16
  10  -2   2  134.59   15.78
 -10   2  -2  140.37   31.23
 -10  -2  -2  133.03   14.42
  10  -2   2  145.27   15.57
  10  -2   2   99.33   26.01
  10  -2   3   27.24    6.37
  10   2   3   33.82    8.97
 -10   2  -3   25.25   10.29
  10  -2   3   29.01    8.14
 -10  -2  -3   31.41    7.72
  10  -2   3   43.59   16.03
  10  -2   3   49.91    9.85
  10  -2   4   16.25    5.85
  10  -2   4   24.81    6.93
  10   2   4   13.99    7.62
  10  -2   4   18.55    6.05
 -10  -2  -4   13.26    5.30
  10  -2   5  102.50   12.26
  10   2   5  113.27   14.74
  10  -2   5  111.54   13.74
  10   2   6    6.82    3.30
  10   2   6    6.94    4.40
  10  -2   6    8.29    5.26
  10   2   7   14.85    4.88
  10  -2   7   11.13    5.02
  10   2   7   16.36    6.34
  10  -2   7   14.01    5.09
  10  -2   8   18.24    6.13
  10  -2   8   25.14    6.92
  10   2   9   12.74    4.93
  10  -2   9   16.17    5.17
  10   2   9    8.65    4.29
  10   2   9   10.54    4.78
  10  -2   9   18.09    5.84
  10  -2   9   12.25    4.53
  10   2  10   55.24    8.70
  10  -2  10   57.63    8.89
  10  -2  10   61.10    9.01
  10  -2  11   92.69   10.80
  10   2  11   98.87   10.51
  10   2  11  103.64   11.29
  10  -2  11  107.12   11.49
  10  -2  12   22.50    4.82
  10   2  12   11.06    3.50
  10   2  12   17.34    4.82
  10  -2  13   -7.04    2.44
  10  -2  13    9.04    3.52
  10  -2  14    4.17    2.22
  10   2  14    8.08    2.60
  10  -3 -18   13.56    2.97
 -10  -3  18    8.14    3.63
 -10   3  18    9.94    3.00
  10  -3 -17  110.14    9.64
 -10   3  17  102.74    9.63
  10  -3 -16   13.02    4.35
 -10   3  16    9.78    3.72
  10   3 -15   30.25    5.69
 -10   3  15   34.04    7.32
  10   3 -14    7.34    4.08
 -10   3  14    3.76    3.30
  10   3 -13    2.03    3.13
 -10   3  13   -3.90    3.53
  10   3 -12    8.36    4.73
 -10   3  12    5.80    3.76
  10   3 -11    9.84    4.93
 -10   3  11    9.92    5.63
  10   3 -10  117.45   13.90
  10  -3 -10  121.83   13.95
 -10  -3  10  107.19   11.69
 -10   3  10  117.89   13.88
  10   3  -9  264.23   20.99
 -10  -3   9  255.14   18.91
 -10   3   9  210.19   18.44
  10   3  -8  215.16   18.98
 -10  -3   8  216.07   17.85
 -10   3   8  187.89   17.07
  10   3  -7  171.21   17.11
  10  -3  -7  196.00   18.03
 -10  -3   7  168.38   16.14
  10  -3  -6   22.01    7.13
  10   3  -6   16.38    6.28
 -10  -3   6   22.11    6.43
  10   3  -5   96.60   13.24
  10  -3  -5  124.42   14.04
 -10  -3   5  109.98   13.44
  10  -3  -4    4.52    4.21
  10   3  -4    4.22    4.51
 -10  -3   4    7.38    6.60
 -10   3   3  437.40   60.86
  10   3  -3  383.31   26.57
  10  -3  -3  421.48   25.13
 -10  -3   3  395.13   25.17
  10  -3  -3  404.90   25.84
  10   3  -2   -3.06    5.18
 -10  -3   2   -3.26    3.24
  10  -3  -2    4.59    3.68
  10   3  -1  196.89   19.09
  10  -3  -1  179.23   15.75
  10  -3  -1  188.27   17.69
 -10  -3   1  182.77   16.46
  10  -3  -1  178.65   17.47
  10  -3   0   37.95    7.19
  10   3   0   33.63    8.16
  10  -3   0   37.77    7.67
 -10  -3   0   31.99    7.62
  10  -3   0   45.32    8.96
  10   3   1   17.58    7.03
 -10  -3  -1   18.03    5.72
  10  -3   1    8.26    3.68
  10   3   2   15.83    7.21
 -10  -3  -2   12.52    5.63
  10  -3   2   22.75    7.00
  10   3   3   29.68    7.54
 -10  -3  -3   28.45    6.61
  10   3   4   52.28   10.38
  10  -3   4   60.64   10.00
 -10  -3  -4   57.16    8.98
  10  -3   4   54.67    9.72
  10   3   5   85.36   11.11
  10  -3   5  115.39   11.75
  10   3   5   97.98   13.42
  10  -3   5  106.20   12.28
 -10  -3  -5  104.09   11.09
  10  -3   5  124.95   14.48
  10  -3   6   69.06    9.33
  10   3   6   88.29   12.45
  10  -3   6   71.58   10.08
  10  -3   6   78.26   11.31
  10   3   7   55.68    9.07
  10  -3   7   49.39    7.94
  10  -3   7   48.69    8.59
  10  -3   7   48.09    8.85
  10   3   8   41.68    7.83
  10  -3   8   35.87    7.65
  10  -3   9    4.72    2.24
  10  -3   9   14.33    4.73
  10  -3   9   15.09    5.11
  10   3  10   18.09    4.90
  10  -3  10   11.33    4.16
  10   3  10   16.06    4.25
  10  -3  10    7.27    3.21
  10  -3  11   53.71    6.71
  10   3  11   57.14    7.53
  10  -3  11   61.23    7.54
  10   3  12    0.95    2.12
  10  -4 -16   48.80    5.58
 -10   4  16   39.38    5.25
  10  -4 -15    8.68    3.20
 -10  -4  15   -0.83    1.98
 -10   4  15    8.42    3.19
  10  -4 -14   76.03    8.60
 -10   4  14   76.39    8.66
  10  -4 -13    1.37    2.65
 -10  -4  13    0.72    2.81
 -10   4  13    2.49    2.76
  10  -4 -12   28.76    6.59
 -10  -4  12   33.05    6.68
 -10   4  12   23.63    5.65
  10  -4 -11   -0.56    3.41
 -10   4  11   -4.88    3.89
  10  -4 -10   11.84    4.86
 -10   4  10    7.84    3.77
  10  -4  -9   13.70    5.17
 -10   4   9    5.61    4.00
  10   4  -8    3.95    3.82
  10  -4  -8   10.43    5.40
  10  -4  -8    6.31    3.27
 -10   4   8    8.58    4.22
  10   4  -7   72.38    9.85
  10  -4  -7   80.68   10.69
  10  -4  -7   84.56   10.97
  10   4  -6   77.55   10.13
  10  -4  -6   70.39   10.01
  10  -4  -6   74.67   10.61
  10   4  -5    8.55    4.67
  10  -4  -5    5.70    3.81
  10  -4  -5    9.14    4.51
  10  -4  -5    2.38    3.33
  10   4  -4    8.68    4.24
  10  -4  -4    2.09    3.32
  10  -4  -4    1.90    3.05
 -10  -4   4    3.44    2.82
  10  -4  -4    1.53    3.99
  10   4  -3    4.60    3.54
  10  -4  -3    5.00    3.21
 -10  -4   3    5.32    3.18
  10  -4  -3    3.27    3.24
  10   4  -2    2.54    3.09
  10  -4  -2    0.53    3.00
 -10  -4   2   -0.49    3.02
  10  -4  -2    1.80    3.73
  10  -4  -1    2.08    3.64
 -10  -4   1    8.00    3.27
  10  -4  -1    3.57    2.83
  10   4   0   42.59    8.22
  10  -4   0   38.31    7.39
  10  -4   0   42.66    8.95
  10   4   1   -2.94    3.90
  10  -4   1   -1.08    3.58
  10   4   2   16.98    5.46
  10  -4   2   10.63    4.94
  10   4   3   10.87    4.95
  10  -4   3    8.02    3.31
  10  -4   3    8.19    4.50
  10   4   4   45.37    7.41
  10  -4   4   32.20    6.19
  10  -4   4   33.72    6.94
  10  -4   4   33.31    7.12
  10   4   5   17.38    5.29
  10  -4   5   19.50    4.71
  10  -4   5   27.09    6.29
  10  -4   5   21.97    5.65
  10  -4   6   12.44    4.13
  10  -4   6   12.74    5.54
  10   4   7    4.15    3.34
  10   4   7   -5.58    3.09
  10  -4   7   -1.02    2.38
  10  -4   7    3.32    3.14
  10   4   8   10.55    3.37
  10  -4   8   22.67    4.81
  10  -4   8   29.23    5.59
  10   4   9   27.75    4.89
  10   4   9   38.77    6.26
  10   4  10   61.73    6.98
  10   4  11    5.18    1.89
  10  -5 -12    6.51    2.57
  10  -5 -11   13.41    3.05
 -10   5  11   16.15    3.16
  10  -5 -11   15.72    4.06
  10  -5 -10   29.28    4.79
  10  -5 -10   29.47    4.67
  10  -5 -10   38.80    6.53
  10  -5  -9   21.09    4.53
  10  -5  -9   16.71    4.13
  10  -5  -9   21.08    5.42
  10  -5  -8   11.97    3.65
  10  -5  -7    8.33    3.02
  10  -5  -7    9.34    4.73
  10  -5  -6    3.23    2.11
  10  -5  -6    7.40    3.87
  10  -5  -5    2.62    2.69
  10  -5  -5   -2.86    3.53
  10  -5  -4   22.26    5.45
  10  -5  -4   28.43    6.88
  10  -5  -3   -0.85    3.43
  10  -5  -3    0.15    2.67
  10  -5  -2   87.16   10.45
  10  -5  -2   86.75   10.81
  10  -5  -1   -0.49    2.57
  10  -5   0   27.84    6.53
  10  -5   1    9.55    4.12
  10  -5   2   16.09    4.66
  10  -5   3   28.69    5.53
  10  -5   3   28.66    5.52
  10  -5   4  105.72    8.81
  10  -5   4  106.19    9.92
  10  -5   5    2.95    1.95
  10   5   7   -1.21    1.61
  10  -5   7    6.26    2.12
  10  -6  -6    0.90    1.38
  10  -6  -5    0.21    1.70
  10  -6  -5    1.76    1.42
  10  -6  -4    3.27    2.41
  10  -6  -4    1.51    1.67
  10  -6  -3   13.31    3.39
  10  -6  -3   11.87    2.77
  10  -6  -2    0.40    1.95
  10  -6  -2   -0.90    1.41
  10  -6  -1    3.43    1.83
  10  -6  -1    0.27    1.22
  10  -6   0    1.10    1.64
  10  -6   0    1.47    1.27
  10  -6   1    3.83    1.53
  11   0 -20   12.33    3.32
  11   0 -19    2.21    1.98
  11   0 -18    2.32    2.61
  11   0 -17    3.43    2.73
  11   0 -16    1.81    2.92
  11   0 -15    4.15    3.77
  11   0 -14   22.14    7.10
  11   0 -13    0.23    3.31
  11   0 -13    5.71    4.76
  11   0 -12   74.75   10.74
  11   0 -12   78.19   11.80
 -11   0  12   78.06   11.67
  11   0 -11    1.96    2.75
  11   0 -11    1.82    3.86
 -11   0  11    3.29    3.56
  11   0 -10  184.28   18.28
  11   0 -10  184.81   16.91
 -11   0  10  183.16   17.34
  11   0  -9   -1.39    3.63
  11   0  -9    0.44    3.91
 -11   0   9   -1.11    2.73
  11   0  -8   -1.83    4.08
  11   0  -8   -3.52    4.81
  11   0  -8    4.47    4.45
 -11   0   7    0.96    6.58
  11   0  -7    2.06    3.62
  11   0  -7   -5.21    4.00
 -11   0   6  210.04   38.01
  11   0  -6  181.38   17.24
  11   0  -6  173.83   16.84
  11   0  -6  166.83   18.86
 -11   0   5   10.60    9.13
  11   0  -5   -2.81    4.37
  11   0  -5   -1.17    2.97
  11   0  -5   -1.93    5.93
  11   0  -4  143.88   14.98
  11   0  -4  134.63   14.71
 -11   0   4  128.29   29.46
  11   0  -4  134.96   15.07
  11   0  -4  138.88   16.69
  11   0  -3    3.86    4.02
 -11   0   3    4.23    6.80
  11   0  -3    7.77    5.84
  11   0  -3    5.70    4.97
  11   0  -2  634.30   31.57
  11   0  -2  589.70   29.64
  11   0  -2  603.91   31.74
  11   0  -2  544.34   32.20
  11   0  -1   -4.25    4.59
  11   0  -1   -0.50    2.86
  11   0  -1    8.17    5.97
  11   0   0  752.74   33.93
  11   0   0  715.97   37.49
  11   0   0  796.50   35.84
 -11   0  -1    8.01    9.37
  11   0   1    5.83    3.63
  11   0   1    2.32    4.32
  11   0   2   -4.00    4.26
  11   0   3   -6.27    4.62
  11   0   4   -1.20    2.94
  11   0   5    2.48    2.95
  11   0   5   -3.37    3.12
  11   0   6  154.37   16.37
  11   0   6  128.38   12.95
  11   0   7    1.90    3.55
  11   0   8   33.38    7.40
  11   0   9    2.98    3.59
  11   0  10   21.34    6.21
  11   0  10   21.86    5.47
  11   0  10   18.32    5.32
  11   0  11    3.14    2.53
  11   0  11   -0.66    2.18
  11   0  12   78.93    8.83
  11   0  13    1.57    2.09
  11   0  14   28.06    3.88
  11   1 -19   12.95    4.15
  11  -1 -19   12.62    3.39
  11   1 -18   -1.61    2.72
  11  -1 -18   -2.93    2.54
  11   1 -17   35.82    6.97
  11  -1 -17   46.69    7.22
  11   1 -16   10.10    4.40
  11  -1 -16   10.81    4.39
 -11   1  16   17.99    6.16
  11  -1 -15   53.20    8.32
  11   1 -15   57.26    9.56
  11  -1 -15   55.17    9.03
 -11   1  15   54.98    9.80
  11  -1 -14   26.45    6.49
  11   1 -14   24.88    7.26
  11  -1 -14   14.62    5.64
  11   1 -13  137.22   15.54
  11  -1 -13  121.61   14.33
  11  -1 -13  133.04   14.37
 -11   1  13  126.45   14.47
  11  -1 -12    9.86    6.31
  11   1 -12    7.15    5.13
  11  -1 -12    2.45    3.34
 -11   1  12    2.61    3.89
  11  -1 -11    3.64    3.22
  11   1 -11   13.44    6.31
  11  -1 -11    7.17    4.72
 -11   1  11   11.28    4.77
  11   1 -10  262.81   22.09
  11  -1 -10  239.07   19.95
  11  -1 -10  261.31   21.05
  11  -1 -10  282.01   23.14
 -11  -1  10  253.06   18.80
 -11   1  10  251.16   20.52
  11   1  -9  100.29   13.65
  11  -1  -9   79.28   11.47
 -11   1   9  113.10   29.50
  11  -1  -9   89.75   13.16
  11  -1  -9   93.36   13.95
 -11   1   9   78.44   11.13
 -11   1   8  309.42   46.96
  11   1  -8  288.25   23.07
  11  -1  -8  250.32   19.51
  11   1  -8  289.18   20.04
  11  -1  -8  263.83   21.83
  11  -1  -8  278.66   23.47
 -11   1   8  269.94   20.55
 -11   1   7  359.97   50.62
  11   1  -7  360.12   25.87
  11  -1  -7  329.30   22.71
  11   1  -7  324.16   21.53
  11  -1  -7  344.37   24.65
  11  -1  -7  332.23   25.54
  11   1  -6  118.19   14.71
  11  -1  -6  117.18   13.21
  11   1  -6  107.23   13.14
  11  -1  -6  123.03   15.11
 -11   1   6  135.64   31.64
  11  -1  -6  120.59   16.11
  11  -1  -5   19.60    6.18
  11   1  -5   20.99    6.77
  11  -1  -5    9.18    4.19
 -11   1   5    4.03    8.00
  11   1  -5   19.43    6.58
  11  -1  -5   15.21    6.34
  11  -1  -4   19.48    5.71
  11   1  -4   10.78    5.47
 -11   1   4   26.02   14.28
  11   1  -4   17.40    6.43
  11  -1  -4    6.99    3.49
  11  -1  -3    5.19    3.55
  11   1  -3    1.82    3.59
  11  -1  -3    4.60    3.38
 -11   1   3   13.63   12.85
  11   1  -3    7.93    5.60
  11  -1  -3   -2.12    4.18
  11  -1  -2   60.00    9.82
  11   1  -2   50.79   10.03
  11  -1  -2   66.55   11.31
  11   1  -2   50.81   10.02
 -11   1   2   62.77   21.36
  11  -1  -2   66.05   11.32
  11  -1  -1   13.16    4.92
  11   1  -1   15.67    6.49
  11  -1  -1   10.50    4.59
  11   1  -1    9.94    5.42
 -11   1   1    6.17    7.22
  11  -1  -1    7.81    4.98
 -11   1   0  877.41   78.64
  11   1   0  747.22   36.93
  11  -1   0  830.39   39.75
  11  -1   0  770.45   34.53
  11   1   0  775.89   36.87
 -11   1  -1  397.29   52.75
  11  -1   1  355.68   22.17
  11   1   1  367.30   25.73
  11  -1   1  330.30   49.22
  11  -1   1  379.15   27.21
  11  -1   2   13.86    5.71
  11   1   2   15.25    5.78
 -11   1  -2   10.82    7.44
  11  -1   2    8.60    4.20
  11  -1   3   93.27   12.29
  11   1   3   93.00   12.90
 -11   1  -3   99.00   26.37
  11  -1   3   66.47   11.86
  11  -1   4   13.86    4.95
  11   1   4   13.59    5.47
  11  -1   4    9.71    4.40
 -11  -1  -4   21.73    5.92
  11  -1   5  159.99   15.77
  11   1   5  157.24   16.31
  11  -1   6   -0.80    3.82
  11   1   6   -1.78    3.35
  11  -1   7   46.41    8.87
  11   1   7   38.71    8.26
  11   1   7   33.33    6.77
  11  -1   8   34.63    7.75
  11   1   8   29.20    7.43
  11   1   8   19.78    5.53
  11  -1   9   42.96    7.53
  11   1   9   45.77    8.18
  11  -1   9   50.12    8.37
  11  -1  10   14.51    4.82
  11   1  10    5.25    3.35
  11   1  10    9.66    4.37
  11  -1  10   12.00    3.90
  11  -1  11   -3.15    2.78
  11   1  11    2.73    2.63
  11  -1  11   -2.70    2.57
  11  -1  12   -0.74    2.17
  11   1  12   -2.67    3.01
  11   1  12   -0.84    2.11
  11  -1  12    0.14    2.10
  11  -1  13   53.72    6.42
  11   1  13   27.45    4.50
  11  -1  14   12.50    2.91
  11  -2 -18    5.82    2.21
  11   2 -18    5.02    2.42
  11  -2 -17    5.20    2.50
  11   2 -17    9.76    3.38
  11  -2 -17    4.75    2.52
 -11   2  17    8.44    3.50
  11  -2 -16   21.15    5.02
  11  -2 -16   18.86    4.48
  11  -2 -15    2.48    3.36
  11   2 -15   -1.55    3.15
  11  -2 -15   -0.88    2.87
  11  -2 -14    1.94    4.06
  11   2 -14    1.72    3.88
  11  -2 -14    3.24    3.83
 -11   2  14   -2.07    4.10
  11  -2 -13    0.66    3.22
  11   2 -13    7.37    3.95
  11  -2 -13    5.22    3.09
 -11   2  13    4.09    3.65
  11  -2 -12   51.13    9.79
  11   2 -12   42.43    8.85
  11  -2 -12   37.92    7.28
 -11   2  12   47.24    8.68
  11   2 -11  147.31   16.07
  11  -2 -11  125.77   15.02
 -11   2  11  138.12   15.52
  11  -2 -10   39.25    8.43
  11  -2 -10   43.89    9.36
 -11  -2  10   36.77    7.28
 -11   2  10   42.65    8.47
  11  -2  -9    2.69    4.89
  11   2  -9   -0.75    3.78
  11  -2  -9   -4.78    3.99
 -11  -2   9    1.17    2.61
 -11   2   9   -8.34    5.40
  11  -2  -8   11.66    6.33
  11   2  -8    5.01    5.37
  11  -2  -8    4.26    6.02
 -11  -2   8    0.91    3.01
 -11   2   8   -1.89    4.21
  11  -2  -7    5.99    3.62
  11   2  -7    9.05    4.49
  11  -2  -7   12.11    5.78
  11   2  -7    7.95    5.31
  11  -2  -7    6.06    3.44
 -11  -2   7    8.78    3.80
  11  -2  -6    7.39    4.42
  11   2  -6   17.87    6.52
  11  -2  -6    5.78    3.80
  11   2  -6   11.37    5.01
 -11   2   6    0.16    6.43
  11  -2  -6   11.86    5.83
 -11  -2   6   17.55    6.12
  11  -2  -5   11.76    5.23
  11   2  -5   17.77    6.19
  11  -2  -5   10.02    6.08
  11   2  -5   20.07    6.98
 -11   2   5   -7.12    9.40
  11  -2  -5    6.68    4.04
 -11  -2   5   12.36    5.37
  11  -2  -4   33.35    7.30
  11   2  -4   27.78    7.16
  11  -2  -4   28.34   10.48
  11   2  -4   38.27    9.56
 -11   2   4   25.95   14.24
  11  -2  -4   27.60    8.50
 -11  -2   4   32.59    7.41
  11  -2  -3   18.87    5.75
  11   2  -3    9.62    5.02
  11  -2  -3   23.53    7.03
 -11   2   3   16.69   11.98
  11  -2  -3   19.76    6.80
 -11  -2   3   15.72    5.77
  11  -2  -3   21.10    6.20
  11   2  -2   77.73   12.97
  11  -2  -2  104.81   13.44
  11  -2  -2   86.32   13.88
 -11   2   2  104.35   28.51
 -11  -2   2   77.52   11.23
  11  -2  -2   99.69   12.10
  11  -2  -2   85.29   11.09
  11   2  -2   85.61   12.00
  11  -2  -1   39.76    8.47
  11   2  -1   51.88   10.82
 -11   2   1   15.12    8.30
  11  -2  -1   32.21    8.81
 -11  -2   1   45.70    8.84
  11  -2  -1   34.90    7.34
  11   2   0  121.49   16.07
  11  -2   0  134.99   14.93
  11  -2   0  148.01   17.17
 -11   2   0  141.26   32.74
 -11  -2   0  103.17   12.76
  11  -2   0  151.93   15.14
  11   2   1   18.30    7.02
  11  -2   1   -0.40    4.18
 -11  -2  -1   14.43    4.96
  11  -2   1    5.59    3.57
  11   2   2  124.20   15.79
  11  -2   2  132.85   16.11
 -11  -2  -2  117.29   13.50
  11  -2   2  135.10   14.53
  11  -2   3    0.61    3.11
  11   2   3    6.10    4.01
  11  -2   3    7.18    4.11
 -11  -2  -3    7.15    4.44
  11  -2   3    5.31    3.94
  11  -2   4   35.53    7.33
  11   2   4   41.38    9.62
  11  -2   4   39.47    8.99
 -11  -2  -4   37.48    7.54
  11  -2   4   46.71    8.92
  11   2   5   82.49   12.72
  11  -2   5   75.72   11.17
  11  -2   6   12.15    4.68
  11   2   6    3.09    4.11
  11  -2   6    3.48    3.70
  11  -2   7   41.76    8.00
  11   2   7   53.07    9.74
  11  -2   7   37.99    8.30
  11  -2   8   -0.14    3.06
  11   2   8   -3.17    3.36
  11   2   8    0.90    2.94
  11  -2   8    9.31    5.01
  11  -2   9    1.38    3.58
  11   2   9    4.97    2.95
  11  -2   9    0.86    2.48
  11  -2  10   15.00    4.29
  11   2  10   -0.36    2.93
  11   2  10    6.18    3.47
  11  -2  10   18.93    4.81
  11  -2  11   34.35    5.79
  11   2  11   16.80    4.33
  11   2  11   18.90    4.48
  11  -2  11   32.30    6.03
  11   2  12   33.38    4.74
  11  -2  12   34.82    5.24
  11  -2  12   30.54    5.16
  11  -2  13   -1.61    1.38
  11   2  13   -0.59    1.14
 -11  -3  17   25.81    5.05
 -11   3  17   37.34    5.38
  11  -3 -16   20.31    4.55
  11   3 -15   80.00    8.13
  11  -3 -15   82.34    9.30
 -11   3  15   81.11    9.56
  11  -3 -14   23.17    5.81
  11   3 -14   26.73    5.46
 -11   3  14   23.38    5.62
  11   3 -13   59.36    8.29
  11  -3 -13   72.48   10.72
 -11   3  13   66.98    9.50
  11  -3 -12    7.49    4.82
  11   3 -12    8.80    4.02
 -11   3  12   -0.36    3.06
  11  -3 -11    0.45    4.40
  11   3 -11   -1.51    3.19
 -11   3  11   -0.85    2.68
  11  -3 -10   54.26    9.49
  11   3 -10   54.03    9.30
  11  -3 -10   62.29    9.70
 -11  -3  10   55.37    8.29
 -11   3  10   60.91    9.62
  11   3  -9  306.81   22.08
  11  -3  -9  324.01   22.86
  11  -3  -9  310.83   22.42
 -11  -3   9  296.18   19.68
 -11   3   9  303.67   20.46
  11  -3  -8   18.01    6.24
  11   3  -8   19.90    6.11
  11  -3  -8   14.96    4.87
 -11  -3   8   21.75    6.04
  11   3  -7  116.37   14.47
  11  -3  -7  109.60   13.72
  11  -3  -7  111.51   13.89
 -11  -3   7  106.69   12.72
 -11  -3   6   32.61    7.54
  11  -3  -5   28.60    7.54
  11   3  -5   46.22    9.63
 -11  -3   5   36.28    8.20
  11  -3  -5   16.08    5.61
  11  -3  -4   36.32    8.15
  11   3  -4   28.50    7.64
 -11  -3   4   33.99    7.77
  11  -3  -3    0.77    3.52
  11   3  -3    4.80    3.72
  11  -3  -3   -2.03    3.08
  11  -3  -2    1.49    3.19
  11   3  -2    3.35    4.59
 -11  -3   2    5.98    3.46
  11  -3  -2    8.28    4.23
  11  -3  -1   39.25    7.66
  11   3  -1   53.68   10.45
 -11  -3   1   46.58    8.32
  11  -3  -1   54.68    9.52
  11   3   0   -0.26    3.86
 -11  -3   0    1.46    3.46
  11  -3   0    6.88    4.62
  11   3   1   97.32   13.36
  11  -3   1   99.23   13.76
 -11  -3  -1   84.43   11.12
  11  -3   1   91.10   12.22
  11   3   2   -0.76    4.49
  11  -3   2    0.02    3.34
 -11  -3  -2   -1.70    3.05
  11  -3   2    1.47    2.73
  11   3   3   69.42   11.82
  11  -3   3   65.53   10.09
 -11  -3  -3   60.29    8.99
  11  -3   3   68.53   10.66
  11   3   4    5.91    4.12
  11  -3   4    4.31    3.12
 -11  -3  -4   -1.91    2.91
  11  -3   4   -3.77    4.05
  11   3   5    8.22    4.59
  11  -3   5    3.50    3.08
  11  -3   6   14.27    5.10
  11  -3   6   11.55    4.54
  11  -3   7  151.74   12.27
  11  -3   7  155.53   13.78
  11  -3   7  173.58   15.73
  11   3   8  125.56   10.88
  11  -3   8   91.36    9.36
  11   3   8  137.93   12.18
  11  -3   8   99.92   10.57
  11  -3   8   91.86   10.16
  11  -3   9   47.34    6.57
  11   3   9   33.70    5.49
  11  -3   9   41.60    6.45
  11  -3  10    6.56    2.21
  11   3  10    3.57    2.30
  11   3  10    5.21    2.90
  11  -3  10    9.33    3.20
  11   3  11    2.94    1.78
  11  -4 -15    4.88    2.22
 -11   4  15    6.75    2.24
  11  -4 -15   -0.64    1.16
 -11  -4  14   15.80    4.02
 -11   4  14   18.51    4.10
  11  -4 -13   21.44    4.98
 -11   4  13   16.02    3.96
  11  -4 -12    8.03    3.69
 -11  -4  12    7.43    3.13
 -11   4  12    6.40    3.00
  11  -4 -11    3.84    3.14
 -11  -4  11   -3.71    2.66
 -11   4  11    5.59    2.90
  11  -4 -10   46.99    7.84
  11  -4 -10   45.02    6.95
 -11  -4  10   56.69    7.95
 -11   4  10   36.11    5.43
  11   4  -9   16.84    4.29
  11  -4  -9   20.83    5.25
  11   4  -8   52.83    7.69
  11  -4  -8   48.15    7.86
  11  -4  -8   49.75    8.05
  11  -4  -8   46.11    8.22
  11  -4  -7   16.48    4.88
  11  -4  -7   15.64    4.90
  11   4  -6   12.54    4.08
  11  -4  -6   25.24    5.55
  11  -4  -5   62.72    8.74
  11   4  -5   51.48    8.51
  11  -4  -5   75.89   11.09
  11   4  -4    9.45    4.14
  11  -4  -4   13.08    4.59
  11  -4  -4   12.91    4.57
  11  -4  -4   13.39    4.82
  11   4  -3   14.39    5.19
  11  -4  -3    4.90    2.60
  11  -4  -3   17.59    5.96
  11   4  -2   -5.70    4.03
  11  -4  -2    0.68    2.28
  11  -4  -2    1.81    3.85
  11   4  -1    7.79    4.28
  11  -4  -1    2.95    2.93
  11   4   0    3.49    2.54
  11  -4   0   11.17    4.37
  11   4   1   14.95    5.60
  11  -4   1   16.39    5.28
  11   4   2   29.86    6.52
  11  -4   2   39.75    7.79
  11  -4   2   38.37    7.51
  11   4   3    2.60    2.54
  11  -4   3    3.84    2.81
  11  -4   3    8.12    4.27
  11  -4   4   68.54    7.65
  11  -4   4   71.51    8.93
  11  -4   4   73.93    9.54
  11  -4   5   26.65    5.16
  11  -4   5   27.10    5.79
  11  -4   6   49.86    6.23
  11  -4   6   51.63    7.26
  11  -4   7    1.60    2.22
  11  -4   7    6.71    2.80
  11   4   8   53.13    6.48
  11   4   9   11.91    2.93
  11  -5 -11    6.49    2.17
  11  -5 -10    6.93    2.46
  11  -5  -9   20.53    4.00
  11  -5  -9   25.52    4.97
  11  -5  -8   68.09    7.44
  11  -5  -8   78.65    8.51
  11  -5  -7    4.77    3.56
  11  -5  -7   -1.48    2.12
  11  -5  -6   73.76    8.96
  11  -5  -6   58.29    6.50
  11  -5  -6   75.06    8.84
  11  -5  -5   -3.32    2.59
  11  -5  -5    0.13    2.91
  11  -5  -5    3.45    2.93
  11  -5  -4    1.99    2.70
  11  -5  -3   -2.43    2.89
  11  -5  -2   18.81    5.18
  11  -5  -1   45.40    7.39
  11  -5  -1   42.88    6.86
  11  -5   0   12.62    4.05
  11  -5   0   13.06    4.18
  11  -5   1    8.12    3.59
  11  -5   1    9.42    3.51
  11  -5   2   29.43    4.92
  11  -5   2   28.45    5.03
  11  -5   3    1.92    1.77
  11  -5   3    3.66    2.41
  11  -5   4    2.03    2.01
  11  -5   5    3.85    1.95
  12   0 -18    4.97    3.14
  12   0 -17    0.09    2.85
  12   0 -16   10.16    4.43
  12   0 -15    5.51    4.25
  12   0 -14  159.74   15.69
  12   0 -13    2.09    3.35
  12   0 -13    3.25    3.87
  12   0 -12  108.35   13.54
  12   0 -12  103.90   11.58
  12   0 -11    1.79    3.48
  12   0 -11   -3.90    4.46
  12   0 -10  244.42   20.53
  12   0 -10  243.89   19.00
  12   0  -9    0.61    3.40
  12   0  -9   10.89    6.30
  12   0  -8  162.95   16.85
  12   0  -8  155.33   16.01
  12   0  -7    5.63    4.86
  12   0  -6   63.02   11.06
  12   0  -6   66.35   10.73
  12   0  -6   64.36   10.69
  12   0  -6   61.36   12.20
  12   0  -5    2.84    4.59
 -12   0   5  -12.84   10.48
  12   0  -5   -6.55    5.48
  12   0  -5    0.76    3.15
  12   0  -4   80.62   12.03
  12   0  -4   86.08   11.76
 -12   0   4   81.71   25.71
  12   0  -4   84.57   12.37
  12   0  -3    4.50    4.32
  12   0  -3    6.53    3.04
  12   0  -3    4.78    5.50
  12   0  -2  302.97   21.87
 -12   0   2  368.83   53.31
  12   0  -2  308.85   23.24
  12   0  -1    3.61    3.63
 -12   0   1    1.38    7.25
  12   0  -1   -3.39    3.49
  12   0   0  260.14   20.13
  12   0   0  241.13   22.12
  12   0   1    6.12    4.86
  12   0   2   41.89    8.45
  12   0   2   38.88    7.69
  12   0   3    3.07    4.68
  12   0   3    8.04    4.21
  12   0   4   -3.89    4.07
  12   0   4    4.77    3.83
  12   0   5   -5.51    3.71
  12   0   6  297.89   21.07
  12   0   7    3.76    3.12
  12   0   8   21.66    5.65
  12   0   9    1.71    2.59
  12   0   9   -0.80    2.42
  12   0  10   41.85    6.83
  12   0  11    2.17    2.67
  12   0  11   -0.13    1.47
  12   0  12   -0.41    1.81
  12   0  13   -0.39    1.13
  12   1 -19  127.38    7.65
  12   1 -19  122.16    8.19
  12   1 -18    1.26    2.12
  12  -1 -18    4.38    2.43
  12   1 -17    4.57    2.80
  12  -1 -17    3.99    2.90
  12  -1 -16    1.15    2.10
  12   1 -16    3.56    2.99
  12  -1 -16   -2.46    2.54
  12  -1 -15   52.21    7.31
  12   1 -15   41.93    7.54
  12  -1 -15   48.50    7.79
  12  -1 -14   34.99    6.60
  12   1 -14   27.22    6.83
  12  -1 -14   32.59    6.80
 -12   1  14   35.03    7.48
  12   1 -13  121.54   14.16
  12  -1 -13  100.14   12.00
  12  -1 -13  114.54   12.76
 -12   1  13  125.94   13.84
  12   1 -12   88.94   12.78
  12  -1 -12   78.84   11.47
  12  -1 -12   88.50   11.90
 -12   1  12   79.29   11.02
  12  -1 -11   54.61   10.11
  12   1 -11   65.01   10.54
  12  -1 -11   59.37    9.87
 -12   1  11   55.96    9.92
  12  -1 -10    3.55    3.90
  12   1 -10    2.03    3.44
  12  -1 -10   13.74    4.90
 -12   1  10   10.98    4.89
 -12  -1  10    7.80    4.00
  12  -1  -9   14.32    5.65
  12  -1  -9   14.20    6.07
  12  -1  -9   15.21    6.36
 -12   1   9   13.51    4.70
  12   1  -8  146.98   17.05
  12  -1  -8  142.96   14.65
  12  -1  -8  173.82   17.76
  12  -1  -8  169.82   18.41
 -12   1   8  167.42   15.70
  12  -1  -7   73.94   11.66
  12   1  -7   83.46   12.26
  12   1  -7   96.17   13.72
  12  -1  -7   62.21    9.67
  12  -1  -7   76.35   12.86
  12  -1  -6  147.05   15.48
  12   1  -6  142.29   15.79
  12   1  -6  147.55   16.65
  12  -1  -6  126.79   13.16
  12  -1  -6  148.66   16.18
  12  -1  -6  155.05   17.62
  12   1  -5   76.82   12.37
  12  -1  -5   56.52   10.00
  12  -1  -5   56.22   10.12
  12   1  -5   74.75   11.88
  12  -1  -5   60.97   11.56
  12  -1  -4   61.09   10.45
  12   1  -4   73.27   11.52
  12  -1  -4   67.44   10.60
  12   1  -4   61.52   10.42
  12  -1  -4   52.87   10.60
 -12   1   3  190.38   39.79
  12   1  -3  211.66   19.40
  12  -1  -3  195.17   18.82
  12  -1  -3  185.42   19.90
  12  -1  -3  178.53   17.08
  12   1  -3  194.92   18.65
  12   1  -2  474.16   29.55
  12  -1  -2  532.85   31.37
  12  -1  -2  565.97   33.82
  12  -1  -2  497.29   28.22
  12   1  -2  497.80   29.78
  12   1  -1  124.35   15.40
  12  -1  -1  135.51   17.24
  12  -1  -1  126.55   14.35
  12   1  -1  123.07   14.98
  12   1   0   14.13    5.47
  12  -1   0   22.25    8.40
  12  -1   1    0.03    3.24
  12   1   1   -5.76    4.59
  12  -1   1   -6.77    5.89
  12   1   2   41.51    9.17
  12  -1   2   33.71    8.59
  12   1   3   90.91   12.65
  12  -1   3   73.43   12.88
 -12  -1  -3   99.84   12.89
  12  -1   4   75.73   10.83
  12   1   4   72.48   11.19
  12  -1   4   64.33   11.58
 -12  -1  -4   83.39   10.90
  12  -1   5   25.99    6.44
  12   1   5   29.68    7.31
  12   1   5   31.92    7.54
  12   1   5   28.28    6.26
  12  -1   6    3.59    3.58
  12   1   6   -0.29    2.77
  12  -1   7   29.69    6.74
  12   1   7   22.34    6.42
  12   1   7   11.98    3.78
  12   1   8    2.78    2.82
  12   1   8    4.24    3.22
  12  -1   9   29.59    6.40
  12   1   9   15.92    4.97
  12  -1   9   17.89    5.16
  12  -1  10    1.96    2.16
  12   1  10    3.05    2.65
  12  -1  10    7.81    3.28
  12  -1  11    9.80    3.41
  12   1  11    0.17    1.65
  12  -1  12    8.52    2.67
  12   1  12    7.87    2.57
  12  -1  12    8.08    2.43
 -12  -2  18    1.08    1.39
  12   2 -17   32.36    4.28
  12  -2 -17   33.99    4.56
  12   2 -17   32.78    5.17
  12  -2 -16   34.94    4.77
  12   2 -16   29.19    4.86
  12  -2 -16   33.11    5.44
  12   2 -16   34.98    6.02
 -12   2  16   28.14    5.57
  12  -2 -15    7.94    3.93
  12  -2 -15    0.39    2.21
  12   2 -15    0.10    2.25
  12  -2 -15    6.35    2.85
 -12   2  15   -3.53    3.26
  12   2 -14    2.04    3.36
  12  -2 -14   -2.51    1.91
 -12   2  14   -2.04    2.72
  12  -2 -13    6.37    3.96
  12   2 -13    4.89    3.45
  12  -2 -12   13.46    5.48
  12   2 -12   15.17    5.79
 -12   2  12   13.19    5.11
  12  -2 -11    5.91    3.04
  12  -2 -11    1.41    3.80
  12   2 -11    5.28    4.86
 -12  -2  11    9.57    4.17
 -12   2  11    5.27    3.91
  12  -2 -10   10.87    4.28
  12   2 -10    2.33    3.64
  12  -2 -10    5.54    3.98
  12   2 -10    6.66    4.49
  12  -2 -10    8.26    4.83
 -12  -2  10    3.01    2.62
 -12   2  10    9.00    4.00
  12   2  -9   16.90    5.65
  12   2  -9   14.34    5.86
  12  -2  -9   25.79    7.99
 -12   2   9   28.91    6.67
  12  -2  -8   64.54    9.75
  12   2  -8   54.95    9.67
  12  -2  -8   59.19   10.89
  12   2  -8   51.20   10.58
  12  -2  -8   56.84   10.23
 -12  -2   8   48.94    9.14
  12  -2  -7   19.21    6.51
  12   2  -7   14.19    4.98
  12  -2  -7    6.00    5.59
  12   2  -7   20.29    6.44
  12  -2  -7    9.58    6.16
 -12  -2   7   15.52    5.32
  12  -2  -6  136.17   13.95
  12   2  -6  132.88   14.39
  12   2  -6  131.33   15.98
  12  -2  -6  134.17   15.44
  12  -2  -6  131.53   16.21
 -12  -2   6  129.80   14.13
  12   2  -5  310.73   22.19
  12   2  -5  304.19   23.99
  12  -2  -5  250.59   20.84
  12  -2  -5  275.76   23.15
 -12  -2   5  303.27   21.38
  12  -2  -5  248.88   18.73
  12  -2  -4    6.01    4.36
  12   2  -4   -7.32    5.22
  12  -2  -4    1.71    4.08
  12  -2  -4   -5.77    3.82
 -12  -2   4    0.39    3.20
  12  -2  -3    2.41    3.03
  12   2  -3    3.49    3.48
  12  -2  -3    7.44    4.42
  12   2  -3    3.68    5.47
  12  -2  -3    5.90    5.02
 -12  -2   3    8.63    4.22
  12  -2  -2   57.24   10.46
  12   2  -2   59.14   11.36
  12  -2  -2   52.91   11.29
 -12  -2   2   50.63    9.06
  12  -2  -1  164.40   18.45
 -12  -2   1  132.69   14.43
  12   2   0   18.21    6.62
  12  -2   0   33.16    9.55
 -12  -2   0   20.42    6.60
  12   2   1   89.69   13.29
  12  -2   1   76.04   12.67
 -12  -2  -1   68.21   10.24
  12  -2   2    9.00    5.41
 -12  -2  -2    1.23    2.48
  12   2   3   25.13    7.19
  12  -2   3   11.13    5.69
 -12  -2  -3   26.14    6.16
  12   2   4   12.56    4.57
  12  -2   4    7.60    5.63
 -12  -2  -4   14.25    4.75
  12  -2   5   13.98    4.40
  12   2   5   25.09    6.49
  12  -2   6   14.18    4.56
  12   2   6   15.80    4.87
  12  -2   7   27.16    6.02
  12   2   7   17.63    5.44
  12   2   7   19.17    5.03
  12  -2   7   23.82    5.76
  12  -2   8   21.73    5.04
  12   2   8   19.25    4.72
  12  -2   8   20.15    4.81
  12  -2   9   63.23    7.61
  12   2   9   64.03    7.94
  12  -2   9   59.74    8.13
  12  -2  10   14.98    3.48
  12   2  10    7.96    3.21
  12  -2  10   21.25    4.65
  12  -2  11    6.28    2.68
  12   2  11   14.93    2.98
  12   2  11   13.39    3.12
  12  -2  11    3.56    2.22
 -12  -3  16   58.69    9.55
  12   3 -15   73.19    6.56
  12  -3 -15   90.99    8.51
 -12   3  15   82.97    8.16
 -12   3  14    3.14    2.39
  12   3 -13  124.88   11.08
 -12   3  13  141.69   11.94
  12  -3 -12   16.04    5.40
  12   3 -12   17.04    4.94
 -12   3  12   14.00    4.70
  12  -3 -11   24.49    7.12
 -12   3  11   13.55    4.45
  12   3 -10    9.53    5.35
  12  -3 -10    1.75    2.75
 -12  -3  10    0.61    1.88
 -12   3  10    5.12    3.35
  12  -3  -9   -3.87    4.00
 -12  -3   9   -2.82    3.07
  12  -3  -8    1.10    3.54
  12  -3  -8    4.20    4.18
 -12  -3   8    2.07    2.84
  12  -3  -8    0.10    2.34
  12  -3  -7   52.03    9.37
  12   3  -7   54.38    9.39
  12  -3  -7   52.26   10.23
 -12  -3   7   47.34    8.15
  12  -3  -7   45.67    8.42
  12   3  -6    6.44    5.31
  12  -3  -6   16.14    6.56
 -12  -3   6    7.87    3.87
  12  -3  -6    8.86    3.17
  12   3  -5  244.77   20.62
  12  -3  -5  253.48   19.21
  12  -3  -5  263.78   21.83
 -12  -3   5  248.84   18.82
  12  -3  -5  251.00   18.99
  12  -3  -4   53.02    8.60
  12   3  -4   24.41    6.95
  12  -3  -4   55.39   10.25
 -12  -3   4   23.51    6.40
  12  -3  -4   65.83    9.83
  12  -3  -3    9.22    3.93
  12   3  -3   20.07    6.67
  12  -3  -3   20.64    7.64
 -12  -3   3   13.86    4.92
  12  -3  -3   24.79    6.43
  12  -3  -2   37.08    7.48
  12   3  -2   25.14    7.21
  12  -3  -2   36.91    8.44
 -12  -3   2   30.55    7.35
  12  -3  -2   41.45    7.97
  12   3  -1    6.62    4.69
  12  -3  -1    2.70    3.85
 -12  -3   1   -2.22    2.69
  12  -3  -1    1.63    3.07
  12   3   0    3.02    4.07
  12  -3   0   -2.61    3.82
 -12  -3   0   -1.71    3.67
  12  -3   0    5.76    3.89
  12   3   1   62.32   10.61
  12  -3   1   62.47    9.99
 -12  -3  -1   46.83    8.16
  12  -3   1   56.67    9.08
  12   3   2   10.26    5.46
  12  -3   2   21.42    7.90
 -12  -3  -2    6.41    3.32
  12  -3   2   12.41    4.47
  12   3   3   65.53   10.81
  12  -3   3   46.46    8.39
 -12  -3  -3   46.45    7.06
  12  -3   3   41.71    7.63
  12   3   4    8.07    4.29
  12  -3   4    8.22    3.96
  12  -3   4    6.21    3.75
  12  -3   5    0.17    2.43
  12  -3   5    0.08    2.07
  12  -3   6   21.64    5.51
  12  -3   6   19.80    4.75
  12  -3   7   20.92    3.92
  12   3   7   17.67    4.22
  12   3   7   17.52    4.28
  12  -3   7   22.45    4.93
  12  -3   8   34.25    4.76
  12  -3   8   31.51    5.21
  12   3   9    7.72    2.50
  12  -3   9    7.39    2.41
  12   3  10    2.46    1.40
  12  -4 -14   16.09    3.22
  12  -4 -13   12.88    2.88
 -12  -4  12    6.24    2.93
  12  -4 -10   26.19    5.05
  12   4  -9    1.02    2.13
  12  -4  -9    2.27    2.56
  12  -4  -9   -0.63    2.22
  12   4  -8   91.52    8.98
  12  -4  -8   91.69    9.65
  12  -4  -8   81.66   10.12
  12  -4  -8   90.60   10.19
  12   4  -7  119.30   10.86
  12  -4  -7  120.32   11.02
  12  -4  -7  143.01   13.44
  12  -4  -7  139.49   12.59
  12  -4  -6   51.02    7.36
  12  -4  -6   56.61    9.06
  12  -4  -6   61.83    8.92
  12   4  -5   26.15    5.47
  12  -4  -5   21.61    5.08
  12  -4  -5   23.33    6.24
  12  -4  -5   30.55    6.44
  12   4  -4    7.67    3.35
  12  -4  -4    4.07    2.74
  12  -4  -4   10.12    4.86
  12  -4  -4    4.41    2.65
  12   4  -3    4.55    3.61
  12  -4  -3    2.59    4.73
  12  -4  -3    5.73    4.07
  12   4  -2   20.39    5.73
  12  -4  -2   22.51    5.90
  12  -4  -2   20.22    5.38
  12   4  -1   15.62    4.50
  12  -4  -1   32.77    7.15
  12  -4  -1   30.17    6.22
  12   4   0  115.14   11.59
  12  -4   0  118.95   12.41
  12  -4   0  121.74   12.10
  12   4   1    6.37    3.24
  12  -4   1   19.29    5.17
  12  -4   1   18.43    4.92
  12   4   2   10.87    3.97
  12  -4   2    8.01    4.24
  12  -4   2   -0.08    2.18
  12  -4   3   -0.75    2.49
  12  -4   3    0.54    2.33
  12  -4   4   11.52    2.96
  12  -4   4   12.76    3.64
  12  -4   5   -1.80    1.67
  12  -4   6   39.29    4.44
  12  -4   6   42.19    5.26
  12  -5  -9    7.27    1.93
  12  -5  -8    3.79    2.13
  12  -5  -7    5.84    2.62
  12  -5  -7    6.48    2.52
  12  -5  -6   16.77    3.61
  12  -5  -6   19.42    4.05
  12  -5  -5    1.61    2.07
  12  -5  -5    1.28    2.03
  12  -5  -4   17.22    4.42
  12  -5  -4   15.63    4.25
  12  -5  -3    0.09    2.21
  12  -5  -3    6.74    2.96
  12  -5  -2   11.50    3.97
  12  -5  -2    8.81    2.87
  12  -5  -1    1.85    1.98
  12  -5  -1    2.76    1.86
  12  -5   0   32.06    5.89
  12  -5   0   12.56    2.95
  12  -5   1   -1.67    2.23
  12  -5   1    0.18    1.33
  12  -5   2   33.76    4.40
  13   0 -18   14.83    2.72
  13   0 -18   15.73    3.20
  13   0 -17    1.20    2.24
  13   0 -15   -7.52    4.11
  13   0 -14  260.64   17.98
  13   0 -13   -3.70    2.98
  13   0 -13    4.17    3.79
  13   0 -12   36.60    6.53
  13   0 -12   36.30    7.38
  13   0 -11    5.90    4.11
  13   0 -10   12.34    4.40
  13   0  -9    4.75    3.48
  13   0  -9   -0.54    3.43
  13   0  -9    6.78    4.66
  13   0  -8  227.85   19.62
  13   0  -8  249.88   20.05
  13   0  -8  246.86   19.31
  13   0  -7    3.54    3.67
  13   0  -7    2.24    3.05
  13   0  -7    5.80    4.24
  13   0  -6  506.30   29.02
  13   0  -6  494.66   27.89
  13   0  -6  517.52   28.83
  13   0  -5   15.21   11.81
  13   0  -5    5.88    3.50
  13   0  -4  629.05   31.11
  13   0  -4  640.46   32.68
  13   0  -3   -3.08    3.87
  13   0  -3   -4.65    3.13
  13   0  -2   51.10    9.59
  13   0  -2   48.11    8.91
  13   0  -1    3.50    3.31
  13   0   0  589.95   28.82
  13   0   0  555.02   27.92
  13   0   1   -4.56    3.65
  13   0   1    2.75    3.17
  13   0   2  297.62   20.65
  13   0   2  292.98   19.75
  13   0   3    5.97    3.47
  13   0   3    1.22    2.20
  13   0   4   56.56    9.27
  13   0   5    0.63    2.85
  13   0   6    4.81    4.08
  13   0   7    0.65    2.77
  13   0   8   59.67    7.98
  13   0   8   45.41    7.38
  13   0   9    7.05    3.14
  13   0  10  108.98    9.12
  13   0  11   -2.59    1.67
  13   1 -18   -0.61    1.26
  13  -1 -17    6.73    2.69
  13   1 -17    5.51    2.27
  13   1 -17    5.68    2.69
  13  -1 -17    5.88    2.10
  13  -1 -16    9.71    3.27
  13   1 -16    8.68    3.46
  13   1 -16    5.61    2.87
  13  -1 -15    1.83    2.70
  13   1 -15   -1.22    3.12
  13  -1 -15    1.30    2.55
  13  -1 -14   37.43    6.06
  13   1 -14   36.59    7.43
  13  -1 -14   33.58    6.14
  13   1 -13   -1.81    3.09
  13  -1 -13    0.02    3.02
  13  -1 -12   49.00    8.05
  13   1 -12   53.05    9.14
  13  -1 -12   49.99    8.13
  13  -1 -11  126.29   13.93
  13   1 -11  136.37   14.89
  13  -1 -11  129.14   13.86
 -13  -1  11  126.95   11.78
  13  -1 -10   -3.93    2.92
  13   1 -10    0.52    4.26
  13  -1 -10   -0.62    3.23
  13   1 -10   -2.24    3.60
  13  -1 -10   -3.63    3.02
 -13  -1  10    6.11    3.65
  13  -1  -9   54.31    9.59
  13   1  -9   68.66   11.09
  13  -1  -9   57.21   10.15
  13   1  -9   67.60   10.59
  13  -1  -9   50.51    8.51
  13  -1  -9   60.38   11.08
 -13  -1   9   55.33    9.07
  13  -1  -8    2.77    3.84
  13   1  -8   12.90    5.92
  13  -1  -8    7.59    4.45
  13   1  -8   14.27    6.13
  13  -1  -8   22.11    6.63
  13  -1  -8    7.28    5.06
 -13  -1   8   11.72    5.00
  13  -1  -7   36.26    8.38
  13   1  -7   49.57    9.94
  13  -1  -7   35.75    9.22
  13   1  -7   43.99    9.08
  13  -1  -7   34.35    6.76
  13  -1  -7   40.62   10.48
  13  -1  -6   75.65   11.06
  13   1  -6   74.79   11.80
  13   1  -6   85.63   12.47
  13  -1  -6   79.90   11.95
  13  -1  -6   78.31   12.53
  13  -1  -5    5.36    3.86
  13   1  -5    9.84    4.94
  13  -1  -5    4.88    5.08
  13   1  -5    5.37    4.59
  13  -1  -5   -0.88    5.10
  13  -1  -4   29.61    7.55
  13   1  -4   11.99    5.46
  13  -1  -4   25.88    7.35
  13  -1  -4   27.58    8.68
  13   1  -3  374.40   26.12
  13  -1  -3  379.21   27.81
  13  -1  -3  367.20   24.27
  13   1  -3  388.95   26.25
  13   1  -2   12.30    5.11
  13   1  -2   15.45    6.50
  13  -1  -2    9.94    7.46
  13   1  -1   11.66    5.03
  13  -1  -1    8.53    4.98
  13   1   0    2.65    4.32
  13  -1   0    3.42    3.83
  13   1   1    2.63    4.97
  13  -1   1   -3.44    4.25
  13  -1   2   -0.02    2.77
  13   1   2    6.29    5.24
  13  -1   2    2.85    5.32
 -13  -1  -2    7.82    3.85
  13  -1   3   -3.10    2.97
  13   1   3    7.19    4.52
  13   1   3    2.15    4.19
 -13  -1  -3    1.26    2.32
  13  -1   4   24.73    5.80
  13   1   4   27.13    6.44
 -13  -1  -4   15.49    4.44
  13  -1   5   30.21    6.66
  13   1   5   37.64    7.43
  13   1   5   33.48    6.90
  13  -1   6    3.42    2.98
  13   1   7   21.13    5.61
  13  -1   8   81.04    9.03
  13   1   8   68.43    8.63
  13  -1   8   71.00    8.97
  13   1   9   -0.08    1.94
  13  -1   9    1.73    1.86
  13  -1  10   39.38    5.39
  13   1  10   29.49    4.82
  13  -1  10   38.94    5.19
  13   1  11    8.40    2.08
  13   2 -16   10.12    2.39
  13  -2 -16    4.32    2.22
  13   2 -16    6.71    2.72
  13  -2 -15   25.28    4.02
  13   2 -15   26.06    4.23
  13  -2 -15   28.85    4.64
  13   2 -15   26.07    5.13
  13  -2 -14    3.49    2.50
  13   2 -14    1.02    1.82
  13  -2 -14    0.21    2.29
  13   2 -14   -1.17    2.23
  13  -2 -13   17.96    4.73
  13   2 -13   17.41    4.45
  13   2 -13   12.84    4.54
  13  -2 -12    2.12    2.51
  13   2 -12   -0.30    2.45
  13  -2 -12    0.91    2.77
  13   2 -12   -0.67    3.30
 -13   2  12   -4.61    3.14
  13  -2 -11   58.80    8.46
  13   2 -11   62.43    8.99
  13  -2 -11   59.26    9.48
  13   2 -11   54.88    9.21
 -13  -2  11   57.82    7.49
 -13   2  11   47.33    7.21
  13  -2 -10   16.19    5.24
  13   2 -10   23.89    6.24
  13   2 -10   18.61    5.88
  13  -2 -10    5.47    4.32
 -13  -2  10   19.86    5.21
  13  -2  -9   -0.43    2.36
  13   2  -9    4.78    3.38
  13   2  -9   10.30    4.63
  13  -2  -9   -1.89    3.96
 -13  -2   9    7.35    4.16
  13  -2  -8   18.09    5.09
  13   2  -8   25.44    6.33
  13  -2  -8   19.42    5.72
  13  -2  -8   14.24    5.87
  13   2  -7   58.06    9.58
  13  -2  -7   74.21   11.45
  13   2  -7   61.45   10.78
  13  -2  -7   66.02   11.44
 -13  -2   7   68.14   10.20
  13  -2  -7   87.93   10.75
  13  -2  -6   13.73    5.17
  13   2  -6    2.60    3.09
  13  -2  -6   12.55    5.69
  13  -2  -6   10.26    6.48
 -13  -2   6    7.28    4.67
  13   2  -5  238.51   21.32
  13  -2  -5  254.18   20.33
  13  -2  -5  247.08   22.16
 -13  -2   5  214.47   17.98
  13  -2  -5  260.92   18.27
  13   2  -5  234.31   18.77
  13   2  -4  195.76   19.39
  13  -2  -4  213.13   18.31
  13  -2  -4  218.73   20.81
 -13  -2   4  165.93   15.84
  13   2  -4  205.31   17.70
  13  -2  -3   10.91    5.58
  13   2  -3   -1.00    3.60
  13  -2  -3    3.65    4.25
 -13  -2   3    2.83    3.47
  13   2  -2    1.61    3.84
  13  -2  -2   -0.71    4.33
 -13  -2   2   -3.01    3.98
  13   2  -1   -9.30    5.46
  13  -2  -1   -2.38    4.85
 -13  -2   1    0.29    3.13
  13   2   0   -1.58    3.58
  13  -2   0    0.33    5.07
 -13  -2   0   -1.27    2.95
  13   2   1   -1.42    3.62
  13  -2   1    6.69    4.48
  13   2   2  123.59   14.40
  13  -2   2   95.11   13.44
 -13  -2  -2  122.50   12.62
  13   2   3  121.61   13.68
  13  -2   3   77.73   11.40
 -13  -2  -3  105.69   10.75
  13  -2   4   -0.86    2.17
  13   2   4    0.78    2.94
  13   2   4   -0.50    2.75
  13  -2   4   -0.85    2.50
 -13  -2  -4    3.56    2.17
  13  -2   5   11.03    4.18
  13   2   5   12.80    4.46
  13   2   5   11.13    3.57
  13  -2   6   -0.24    2.05
  13   2   6   -0.12    3.39
  13  -2   7    3.66    2.61
  13   2   7    2.15    2.80
  13   2   7   -2.11    2.20
  13  -2   7    8.39    3.69
  13  -2   8    1.51    1.86
  13   2   8   -3.71    2.29
  13   2   8   -0.25    1.39
  13  -2   8   -1.72    1.79
  13  -2   9   37.30    4.64
  13   2   9   26.68    4.46
  13  -2   9   34.13    5.21
  13  -2  10    6.97    2.31
  13  -3 -15    7.47    2.54
 -13  -3  15   -0.62    1.29
  13  -3 -14    0.85    2.10
  13   3 -14    0.75    1.68
  13  -3 -13   12.86    4.06
  13   3 -13   13.56    3.42
  13   3 -12   14.39    3.93
  13   3 -11   13.88    4.28
  13  -3 -10   20.35    5.38
  13   3 -10    3.90    2.70
  13  -3 -10   15.53    4.90
  13  -3  -9  146.37   13.52
  13  -3  -9  120.09   12.52
 -13  -3   9  142.38   11.90
  13  -3  -9  120.34   10.56
  13   3  -8  204.72   16.61
  13  -3  -8  211.29   16.19
  13  -3  -8  201.73   16.47
 -13  -3   8  176.82   13.52
  13  -3  -8  180.55   13.51
  13   3  -7   60.27    9.77
  13  -3  -7   57.57    8.82
  13  -3  -7   56.61    9.41
 -13  -3   7   57.77    8.11
  13  -3  -7   48.42    7.10
  13  -3  -6   -6.58    3.82
  13   3  -6    2.67    3.06
  13  -3  -6    4.85    4.12
 -13  -3   6   -1.56    3.31
  13  -3  -6   -2.34    3.12
  13  -3  -5   33.00    6.72
  13   3  -5   29.81    6.86
  13  -3  -5   42.22    8.97
 -13  -3   5   23.83    5.63
  13  -3  -5   25.41    5.56
  13  -3  -4   12.70    4.22
  13   3  -4    8.06    4.45
  13  -3  -4    9.88    5.00
 -13  -3   4    2.94    3.50
  13  -3  -4   15.76    4.60
  13   3  -3   65.29   10.51
  13  -3  -3   73.97   11.86
 -13  -3   3   58.91    8.78
  13  -3  -3   61.26    8.33
  13   3  -2   -2.63    3.74
  13  -3  -2    6.66    5.08
 -13  -3   2   -0.08    2.65
  13  -3  -2    4.63    3.30
  13   3  -1    4.74    3.43
  13  -3  -1   11.51    5.61
 -13  -3   1    3.36    2.88
  13  -3  -1    6.10    3.51
  13   3   0   -1.57    2.92
  13  -3   0   -2.63    4.55
 -13  -3   0    6.38    3.51
  13  -3   0    0.04    2.36
  13   3   1    3.73    2.99
  13  -3   1    4.45    3.98
  13   3   2    4.13    3.59
  13  -3   2    7.14    4.36
 -13  -3  -2    6.99    3.22
  13  -3   2   -1.47    1.90
  13   3   3    2.28    2.95
  13  -3   3   -1.80    2.71
  13  -3   3   -5.11    3.11
  13  -3   3    0.81    2.02
  13  -3   4   15.41    4.15
  13  -3   4   13.18    3.46
  13  -3   5   21.86    4.74
  13  -3   5   17.40    3.56
  13   3   6    3.63    2.58
  13  -3   6    4.70    2.63
  13   3   7   41.50    5.37
  13   3   7   42.23    5.06
  13  -3   7   46.43    5.51
  13  -3   8    5.89    1.88
  13  -4 -12   43.57    4.39
  13  -4 -11    2.19    2.33
  13  -4 -10    3.01    1.89
  13  -4 -10    4.51    2.00
  13   4  -9    1.82    1.65
  13  -4  -9    2.47    2.04
  13  -4  -9    0.60    2.29
  13  -4  -9    4.82    2.43
  13  -4  -8    3.96    2.13
  13  -4  -8    6.68    2.97
  13  -4  -8    3.16    2.12
  13   4  -7   60.81    6.75
  13  -4  -7   69.54    6.90
  13  -4  -7   67.99    8.86
  13  -4  -7   80.11    8.18
  13   4  -6  112.96    9.61
  13  -4  -6   98.59   10.24
  13  -4  -6   96.87    9.33
  13   4  -5    1.13    2.19
  13  -4  -5    2.94    3.10
  13  -4  -5   -0.12    2.08
  13   4  -4   20.84    4.29
  13  -4  -4   17.27    4.77
  13  -4  -4   21.60    4.81
  13   4  -3   11.22    3.77
  13  -4  -3   19.02    5.44
  13  -4  -3   19.91    4.88
  13   4  -2    0.26    1.83
  13  -4  -2    5.81    3.33
  13  -4  -2    1.95    2.15
  13   4  -1    2.15    1.92
  13  -4  -1    7.66    3.91
  13  -4  -1    8.00    3.23
  13   4   0   20.86    4.45
  13  -4   0   34.01    6.22
  13  -4   0   34.19    5.82
  13  -4   1   12.97    4.23
  13  -4   1    8.63    3.03
  13  -4   2   31.23    5.51
  13  -4   2   27.83    4.39
  13   4   4   54.56    5.30
  13  -4   4   36.16    4.13
  13  -5  -4   20.25    3.70
  13  -5  -3   16.02    2.99
  14   0 -17    2.34    1.49
  14   0 -16   55.50    6.01
  14   0 -16   52.54    5.91
  14   0 -15    1.25    2.49
  14   0 -15   -2.66    2.20
  14   0 -14   19.29    4.98
  14   0 -14   11.40    3.37
  14   0 -13    1.56    3.27
  14   0 -13   -3.75    2.56
  14   0 -12   84.54   10.53
  14   0 -12   76.63    9.61
  14   0 -11    2.41    2.85
  14   0 -11    2.46    2.53
 -14   0  11    4.13    3.01
  14   0 -10  246.55   18.43
  14   0 -10  246.02   17.94
  14   0  -9    2.07    3.53
  14   0  -9    1.31    2.61
  14   0  -8    2.03    4.24
  14   0  -8    0.44    2.85
  14   0  -7   -0.66    3.41
  14   0  -7   -2.92    2.71
  14   0  -6   82.56   10.96
  14   0  -6   80.58   11.75
  14   0  -5   -1.10    3.68
  14   0  -5    2.72    3.39
  14   0  -4  102.47   12.08
  14   0  -4  102.04   12.84
  14   0  -3    7.33    3.47
  14   0  -2   40.89    7.06
  14   0  -2   27.92    6.47
  14   0  -1    2.66    3.52
  14   0   0    3.52    3.35
  14   0   0   -0.57    2.32
  14   0   1   -3.87    3.64
  14   0   1    5.30    3.21
  14   0   2  399.44   22.05
  14   0   3   -3.38    3.41
 -14   0  -3   -1.49    2.15
  14   0   4  115.51   11.60
  14   0   5    4.40    2.33
  14   0   6  259.37   15.87
  14   0   7    1.31    1.94
  14   0   7    3.72    2.72
  14   0   8   19.71    3.99
  14   0   8   16.73    3.30
  14   0   9   -1.82    1.43
  14  -1 -16   -1.88    1.57
  14   1 -16    4.16    2.39
  14   1 -16    1.47    2.15
  14  -1 -15   23.99    4.28
  14   1 -15   22.95    4.47
  14   1 -15   21.20    4.55
  14  -1 -15   19.84    3.57
  14  -1 -14   10.44    3.78
  14   1 -14    6.46    3.58
  14  -1 -14    0.16    1.71
  14   1 -14    2.00    2.88
  14  -1 -14    9.40    2.84
  14  -1 -13    3.02    2.22
  14   1 -13    3.14    2.93
  14  -1 -13   10.00    3.65
  14   1 -13    2.66    2.56
  14  -1 -13   12.48    3.71
  14  -1 -12    0.96    2.50
  14   1 -12    2.97    2.97
  14  -1 -12    7.29    3.74
  14   1 -12    6.86    4.25
  14  -1 -12   -0.31    1.83
  14  -1 -11    3.30    3.22
  14   1 -11    0.69    2.59
  14  -1 -11    7.20    3.28
  14  -1 -11   -0.07    2.10
 -14  -1  11    5.33    3.09
  14  -1 -10   24.03    6.16
  14   1 -10   25.56    7.05
  14  -1 -10   32.81    7.10
  14   1 -10   22.25    5.98
  14  -1 -10   27.64    5.92
 -14  -1  10   23.28    5.53
  14  -1  -9   10.69    3.29
  14   1  -9    8.81    4.19
  14  -1  -9   12.46    5.16
  14  -1  -9   15.94    4.52
  14   1  -9    9.03    4.62
 -14  -1   9   14.86    5.06
  14  -1  -8   45.48    8.45
  14   1  -8   67.53   10.04
  14  -1  -8   47.23    7.49
  14   1  -8   68.60   10.48
  14  -1  -8   52.02    9.50
 -14  -1   8   64.94    9.38
  14   1  -7   85.05   11.65
  14  -1  -7   73.74   10.62
 -14  -1   7   74.83   10.39
  14  -1  -7   71.91   10.30
  14   1  -7   73.50   11.23
  14  -1  -6   56.13    9.45
  14   1  -6   53.79    9.85
  14  -1  -6   64.54   10.33
  14  -1  -6   56.88   10.94
 -14  -1   6   43.34    8.45
  14  -1  -5    1.85    3.47
  14   1  -5    3.35    4.57
  14   1  -5    7.63    5.30
 -14  -1   5    2.94    4.05
  14  -1  -4    0.80    3.53
  14   1  -4    5.18    4.76
  14   1  -4    4.32    4.10
  14   1  -3    3.90    4.23
  14   1  -2    0.36    3.13
 -14  -1   2    1.63    3.43
  14   1  -1    1.35    2.74
  14  -1  -1    3.53    3.83
 -14  -1   1    9.41    4.90
  14   1   0   48.98    8.58
 -14  -1   0   50.98    8.88
  14   1   1   84.07   10.35
  14   1   1   78.44   10.32
 -14  -1  -1   94.83   11.19
  14  -1   2   49.51    7.37
  14   1   2   51.82    8.70
  14   1   2   40.53    7.43
 -14  -1  -2   47.58    7.58
  14  -1   3    2.67    2.56
  14   1   3   11.98    5.00
  14   1   3    4.76    2.31
 -14  -1  -3    7.44    3.17
  14  -1   4    4.86    2.75
  14   1   4   -0.40    2.38
  14   1   4    0.12    1.91
  14   1   5    1.26    2.44
  14  -1   6    2.45    2.47
  14   1   6    3.76    2.94
  14  -1   7   14.40    3.52
  14   1   7   12.89    4.16
  14  -1   7   13.98    3.79
  14  -1   8   42.24    5.05
  14   1   8   54.66    6.12
  14  -1   8   40.87    5.47
  14  -1   9   42.58    4.53
  14   1   9   35.85    4.45
  14  -1   9   34.81    4.30
  14  -2 -15    4.79    2.02
  14   2 -15    0.68    1.40
  14   2 -14   13.75    2.95
  14  -2 -14    4.15    2.55
  14  -2 -13   44.81    6.03
  14   2 -13   38.25    5.92
  14  -2 -13   44.55    5.19
  14   2 -13   43.57    5.51
  14  -2 -12    5.17    2.75
  14   2 -12    2.95    2.71
  14  -2 -12    1.93    2.43
  14   2 -12    0.15    2.22
  14   2 -11  177.47   14.33
  14  -2 -11  146.54   12.61
 -14  -2  11  156.76   10.32
  14  -2 -11  154.12   11.13
  14   2 -11  174.65   12.57
  14  -2 -10   -0.35    2.08
  14   2 -10    1.70    2.29
  14  -2 -10    1.99    3.52
  14   2 -10    4.80    3.69
 -14  -2  10   -1.81    2.10
  14  -2  -9   44.60    8.53
 -14  -2   9   56.07    7.51
  14  -2  -9   44.90    7.18
  14   2  -9   60.77    8.32
  14  -2  -8   10.59    3.90
  14   2  -8   12.96    4.70
  14  -2  -8    9.49    4.57
  14   2  -8   13.47    5.33
  14  -2  -8   10.88    5.31
 -14  -2   8    5.13    3.33
  14  -2  -7    2.55    2.44
  14   2  -7    5.39    3.22
  14  -2  -7    0.98    3.42
  14   2  -7    7.72    5.21
  14  -2  -7    4.40    4.35
 -14  -2   7   -0.63    2.27
  14  -2  -6    4.42    3.91
  14   2  -6   -1.46    3.59
  14  -2  -6    1.11    4.27
  14   2  -5  115.09   13.97
  14  -2  -5   92.56   13.01
  14   2  -4   -1.50    3.55
  14  -2  -4   -1.77    4.09
 -14  -2   4   -0.58    2.91
  14   2  -3   29.51    7.18
  14  -2  -3   37.13    8.78
  14   2  -2    7.23    4.41
  14  -2  -2    3.38    3.56
  14   2  -1   46.44    9.28
  14  -2  -1   29.71    7.91
 -14  -2   1   36.78    6.87
  14   2   0    7.00    4.81
  14  -2   0    7.78    4.72
 -14  -2   0    6.38    3.61
  14   2   1    7.12    3.80
  14  -2   1    2.03    3.62
 -14  -2  -1    5.96    3.48
  14   2   2   47.77    7.82
 -14  -2  -2   39.25    6.16
  14   2   3   88.31   10.11
  14   2   3   71.70    9.34
 -14  -2  -3   75.73    7.74
  14   2   4   22.43    5.38
  14   2   5  100.56    9.76
  14  -2   5   74.60    8.54
  14   2   6   12.87    4.05
  14  -2   6   19.15    4.08
  14   2   7    3.24    2.49
  14  -2   7   -2.02    1.65
  14   2   8    4.83    1.90
  14  -2   8   13.79    3.26
  14  -3 -13    3.56    1.94
  14  -3 -12   24.10    4.23
  14   3 -12   14.29    3.17
  14  -3 -11   15.01    3.39
  14   3 -11   15.06    3.96
  14   3 -10   64.55    7.55
  14  -3 -10   53.97    7.00
  14   3  -9   46.97    6.83
  14  -3  -9   55.89    7.27
  14  -3  -9   50.62    7.46
  14  -3  -8   -1.76    2.79
  14   3  -8    3.56    2.59
  14  -3  -8    2.18    3.06
 -14  -3   8    1.53    1.83
  14  -3  -7    2.90    3.18
  14   3  -7    0.49    2.18
  14  -3  -7   -2.90    4.12
 -14  -3   7    1.97    2.63
  14   3  -6    4.88    3.55
  14  -3  -6    1.04    3.72
 -14  -3   6    1.89    2.34
  14   3  -5   37.53    7.22
  14  -3  -5   28.76    6.60
 -14  -3   5   26.44    5.36
  14   3  -4   -0.12    2.65
  14  -3  -4    3.19    3.05
 -14  -3   4    7.02    3.33
  14   3  -3    2.96    2.99
  14  -3  -3    3.63    4.18
 -14  -3   3    1.84    2.66
  14   3  -2   16.73    5.29
 -14  -3   2   12.32    3.83
  14   3  -1   10.11    4.02
  14  -3  -1   14.92    6.04
 -14  -3   1   12.21    3.64
  14   3   0    3.86    3.40
  14  -3   0    7.51    3.42
 -14  -3   0    2.09    2.04
  14   3   1    5.13    3.11
  14  -3   1   -0.05    2.84
  14   3   2   17.68    4.70
  14  -3   2   10.01    3.01
  14   3   3   12.14    3.25
  14   3   3   13.31    3.09
  14  -3   3    7.61    2.64
  14   3   4    2.16    2.05
  14   3   4    0.24    1.10
  14  -3   4    1.86    1.74
  14   3   5    1.25    1.59
  14  -3   5    1.59    1.44
  14  -3   6    2.49    1.43
  14  -4  -7    3.83    2.62
  14   4  -6   92.51    6.63
  14  -4  -6  110.71    9.37
  14   4  -5    6.66    2.58
  14  -4  -5    6.47    3.12
  14   4  -4   35.41    4.48
  14  -4  -4   32.01    5.82
  14   4  -3   22.48    3.77
  14  -4  -3   37.85    5.87
  14   4  -2   42.20    5.35
  14  -4  -2   31.58    5.49
  14  -4  -1    3.78    3.01
  14  -4   0   -2.56    2.23
  15   0 -15    1.09    1.71
  15   0 -14   90.09    7.88
  15   0 -14   81.07    7.02
  15   0 -13    6.14    3.08
  15   0 -13    0.66    1.71
  15   0 -12   69.70    8.10
  15   0 -12   59.88    7.34
  15   0 -11   -0.20    2.36
  15   0 -11    1.57    2.40
 -15   0  11    1.49    1.74
  15   0 -10  288.69   16.79
 -15   0  10  274.72   15.76
  15   0 -10  296.23   17.97
  15   0  -9    2.36    3.48
 -15   0   9   10.99    4.07
  15   0  -8  122.19   12.22
  15   0  -8  117.84   12.23
  15   0  -7    8.17    4.82
  15   0  -7   -0.83    2.23
  15   0  -6   -3.99    4.52
  15   0  -6    1.38    2.09
  15   0  -5    1.65    2.33
  15   0  -4   69.81    8.71
  15   0  -3    0.07    2.11
  15   0  -2   52.95    7.38
  15   0  -1    0.88    1.88
  15   0   0  488.83   21.16
  15   0   1    0.85    2.15
 -15   0  -1    1.32    2.36
  15   0   2   39.28    6.15
 -15   0  -2   45.71    6.80
  15   0   3    5.01    2.95
 -15   0  -3    1.97    1.67
  15   0   4   94.31    8.71
  15   0   5   -0.63    1.84
  15   0   6   62.53    6.25
  15   0   6   59.68    6.06
  15   0   7   -1.57    1.28
  15   1 -15    2.21    1.48
  15  -1 -14   -0.10    1.40
  15   1 -14    0.49    1.63
  15   1 -13   46.58    6.16
  15  -1 -13   40.04    5.53
  15   1 -13   39.16    5.32
  15   1 -12   41.95    6.01
  15   1 -12   49.49    6.88
  15  -1 -12   58.51    6.87
  15   1 -11   64.92    8.14
 -15  -1  11   58.97    5.98
 -15   1  11   65.85    6.87
  15  -1 -11   70.74    7.96
  15   1 -11   63.15    7.73
  15  -1 -10    3.04    2.27
  15   1 -10   -0.44    2.89
 -15  -1  10   -3.30    2.39
  15  -1  -9    3.98    3.18
  15   1  -9   -5.33    4.21
  15   1  -9   -0.95    2.52
 -15  -1   9    3.39    3.11
  15  -1  -8   11.59    4.18
  15   1  -8   19.93    5.26
  15   1  -8   19.86    5.44
 -15  -1   8   21.87    5.42
  15  -1  -7   18.10    4.96
  15   1  -7   18.46    5.48
  15   1  -7   19.02    5.59
 -15  -1   7   12.79    4.50
  15   1  -6   16.42    4.99
  15   1  -6   16.47    5.39
 -15  -1   6   22.46    5.57
  15   1  -5   10.40    4.50
 -15  -1   5    6.32    3.04
  15   1  -4   25.50    6.05
 -15  -1   4   29.05    6.29
  15   1  -3  134.70   13.04
 -15  -1   3  147.33   13.45
  15   1  -2   26.92    5.95
 -15  -1   2   34.69    6.83
  15   1  -1    8.77    3.15
  15   1  -1    8.97    3.65
 -15  -1   1    4.47    3.23
  15   1   0   29.79    6.21
 -15  -1   0   27.01    5.75
  15   1   1   18.34    4.66
  15   1   1   16.72    4.53
 -15  -1  -1   18.07    4.63
  15   1   2   93.70    9.45
  15   1   2   99.24    9.37
 -15  -1  -2   85.78    8.43
  15   1   3   54.19    7.09
  15  -1   3   35.71    4.90
 -15  -1  -3   47.02    5.69
 -15   1  -3   32.18    4.70
  15  -1   4   86.55    7.12
  15   1   4   76.75    8.23
  15  -1   5   -3.13    1.89
  15   1   5    4.02    2.61
  15   1   6   49.64    5.82
  15  -1   6   58.36    6.16
  15   2 -13   73.73    6.91
  15   2 -12   -0.70    1.62
  15   2 -11   22.27    4.48
  15   2 -10   19.97    4.74
 -15  -2  10   18.12    3.53
  15   2  -9   28.32    5.82
 -15  -2   9   21.57    4.13
  15   2  -8   -0.63    2.26
 -15  -2   8    2.30    2.07
  15   2  -7    5.54    3.03
 -15  -2   7    7.05    2.98
  15   2  -6   20.90    5.42
  15  -2  -6    9.13    4.69
 -15  -2   6   10.11    3.65
  15   2  -5   16.60    5.50
  15  -2  -5    9.91    4.85
 -15  -2   5   18.78    4.65
  15   2  -4    0.06    3.41
 -15  -2   4   -2.78    2.35
  15   2  -3   44.30    7.67
  15  -2  -3   34.93    7.64
 -15  -2   3   43.52    6.65
  15   2  -2   23.21    5.90
  15  -2  -2   12.10    5.37
 -15  -2   2   17.79    4.66
  15   2  -1   41.10    6.94
 -15  -2   1   34.58    5.71
  15   2   0    3.50    2.48
  15   2   0    5.20    3.18
 -15  -2   0    3.93    2.63
  15   2   1    2.33    2.56
  15   2   1   -0.76    2.10
 -15  -2  -1   -0.37    2.21
  15   2   2   -0.11    1.94
  15   2   2   -2.43    2.31
 -15  -2  -2    0.73    1.62
  15   2   3    8.33    2.90
  15   2   4   10.22    3.05
  15  -2   4    7.06    2.74
  15   2   5   13.59    3.23
  15  -2   5   16.85    3.28
  15  -2   6   14.41    2.91
  15   3 -10    2.06    1.55
  15   3  -9   19.19    4.10
  15   3  -8    1.49    1.83
  15   3  -7    2.20    2.34
  15  -3  -7    2.11    1.93
  15   3  -6    3.94    2.29
  15   3  -5   62.88    7.68
  15  -3  -5   68.66    8.35
 -15  -3   5   63.89    6.78
  15   3  -4   29.68    5.39
 -15  -3   4   30.76    4.89
  15   3  -3   26.39    5.22
  15  -3  -3   20.41    4.47
 -15  -3   3   25.50    4.47
  15   3  -2   32.27    5.65
  15   3  -1    3.64    2.66
  15  -3  -1    8.74    3.91
  15  -3  -1    6.08    1.94
  15   3   0   35.24    5.92
  15  -3   0   32.36    3.96
  15  -3   1   36.28    4.09
  15   3   2    7.47    2.54
  15   3   3   45.94    4.53
  16   0 -13    1.00    1.43
  16   0 -12   33.92    4.74
  16   0 -11    0.76    1.65
  16   0 -11    0.00    1.29
  16   0 -10   26.29    4.74
  16   0 -10   25.59    4.28
 -16   0  10   16.18    3.20
  16   0  -9    1.02    2.44
  16   0  -9    6.78    2.34
 -16   0   9    2.25    1.77
  16   0  -8   31.03    4.96
 -16   0   8   19.32    4.38
  16   0  -7    1.98    2.26
 -16   0   7    0.78    2.27
  16   0  -6    8.96    3.10
 -16   0   6   11.14    4.04
  16   0  -5    5.22    2.35
 -16   0   5    4.32    3.13
  16   0  -4   -0.25    1.56
 -16   0   4    4.35    2.98
 -16   0   3   -3.42    2.63
 -16   0   2   37.04    6.31
 -16   0   1   -1.54    1.93
 -16   0   0  271.58   14.72
  16   0   1    5.92    2.23
 -16   0  -1    1.26    1.58
  16   0   2   38.14    4.42
 -16   0  -2   51.95    5.25
  16   0   3    1.21    1.82
  16   0   4   23.48    3.35
  16   1 -12   14.54    3.00
  16   1 -11   49.26    5.65
  16   1 -10    8.03    2.70
 -16  -1  10    6.84    2.28
 -16   1  10   11.06    2.61
  16   1  -9   53.12    6.45
 -16  -1   9   55.20    6.06
 -16   1   9   43.95    5.92
  16   1  -8   44.17    6.42
 -16  -1   8   39.05    5.66
  16   1  -7   25.44    4.99
  16   1  -6    1.67    1.99
 -16  -1   6    1.78    3.09
  16   1  -5   14.96    4.26
 -16  -1   5   15.53    4.36
  16   1  -4   -1.96    1.86
 -16  -1   4   -0.36    1.92
  16   1  -3  100.47    9.20
 -16  -1   3  101.80    9.63
  16   1  -2  109.88    8.05
  16   1  -2  142.21   10.55
 -16  -1   2  140.16   11.12
  16   1  -1    2.01    1.89
  16   1   0   -3.84    2.19
  16   1   0   -1.88    2.03
  16   1   1   48.99    5.70
 -16  -1  -1   42.06    5.07
  16   1   2    6.85    2.30
  16   1   3   14.00    2.71
  16  -1   4    8.34    2.42
  16   2 -10    2.30    2.02
  16   2  -9   35.34    5.43
 -16  -2   9   32.50    3.93
  16   2  -8   15.96    4.21
 -16  -2   8   13.35    3.01
  16   2  -7    2.32    1.66
 -16  -2   7    5.84    2.41
  16   2  -6   40.03    5.64
 -16  -2   6   37.07    5.20
  16   2  -5   45.14    6.32
 -16  -2   5   31.53    4.94
  16   2  -4   11.09    2.94
  16   2  -4    7.00    2.71
 -16  -2   4    7.75    2.90
  16   2  -3    2.38    2.44
 -16  -2   3    3.00    2.23
  16   2  -2   25.36    3.96
  16   2  -2   21.85    4.14
 -16  -2   2   22.17    3.99
  16   2  -1   42.19    5.01
  16   2  -1   38.89    5.33
 -16  -2   1   28.51    4.46
  16   2   0    9.01    2.58
  16   2   0    8.08    2.53
 -16  -2   0    8.42    2.13
  16   2   1    2.36    1.82
  16   2   2   10.00    2.30
  16  -2   2   14.71    2.77
 -17   0   8    0.39    1.18
 -17   0   7    1.61    1.96
 -17   0   6   35.02    4.83
 -17   0   5   -1.63    1.78
 -17   0   4   96.84    8.20
 -17   0   3    0.00    1.67
 -17   0   2    8.23    2.42
 -17   0   1    4.69    1.91
 -17  -1   7   60.89    5.58
 -17   1   7   75.55    6.40
 -17  -1   6    4.05    1.89
 -17   1   6   -0.41    1.31
 -17  -1   5   10.95    2.83
 -17   1   5    7.28    2.44
 -17  -1   4    1.95    1.63
 -17   1   4    0.21    1.55
 -17   1   3   43.51    5.49
 -17  -1   3   17.15    3.32
 -17  -1   2    6.01    2.09
 -17   1   2    7.61    2.37
   0   0   0    0.00    0.00


TITL jjw1716 in P2(1)/c
REM P2(1)/c (#14 in standard setting)
CELL 1.54184  13.859688   5.898427  18.149703  90.0000 101.4999  90.0000
ZERR    4.00   0.001275   0.000649   0.001668   0.0000   0.0090   0.0000
LATT  1
SYMM -x, y+1/2,-z+1/2
SFAC C H O P
UNIT 64.00 52.00 12.00 4.00
REM  CrysAlisPro recorded range (K): Min=99.9; max=101.8; aver:100.8
TEMP -172
SIZE 0.01 0.03 0.19
TREF
HKLF 4
END
_computing_structure_solution     'SHELXT 2018/2 (Sheldrick, 2018)'
;
_shelx_hkl_checksum                14850
_olex2_submission_special_instructions  'No special instructions were received'
_oxdiff_exptl_absorpt_empirical_details
;
Empirical correction (ABSPACK) includes:
- Absorption correction using spherical harmonics
- Frame scaling
;
_oxdiff_exptl_absorpt_empirical_full_max  1.428
_oxdiff_exptl_absorpt_empirical_full_min  0.786
