# Supplementary material for: Synthesis of Diaryl‐ and Dialkynylphosphinates From Ubiquitous PV Sources via a Redox‐Neutral Approach
Source: Adv Sci (Weinh). 2025 Jul 2;12(36):e09922. doi: 10.1002/advs.202509922 (PMC12463002; doi:10.1002/advs.202509922)
Supplement: Supplementary file 2 — Supporting Information [file ADVS-12-e09922-s001.zip › 9c_H2O_05C6H6_jjw1738.cif]

data_jjw1738
_audit_creation_date               2024-04-09
_audit_creation_method
;
Olex2 1.5
(compiled 2024.02.16 svn.r378c4104 for OlexSys, GUI svn.r6928)
;
_shelx_SHELXL_version_number       '2018/3'
_audit_contact_author_address      ?
_audit_contact_author_email        ?
_audit_contact_author_name         ''
_audit_contact_author_phone        ?
_publ_contact_author_id_orcid      ?
_publ_section_references
;
Dolomanov, O.V., Bourhis, L.J., Gildea, R.J, Howard, J.A.K. & Puschmann, H.
 (2009), J. Appl. Cryst. 42, 339-341.

Sheldrick, G.M. (2015). Acta Cryst. A71, 3-8.

Sheldrick, G.M. (2015). Acta Cryst. C71, 3-8.
;
_chemical_name_common              ?
_chemical_name_systematic          ?
_chemical_formula_moiety          
 '0.5(C18 H17 O3 P), 0.5(C18 H15 O2 P), 0.5(H2 O), 0.5(C6 H6)'
_chemical_formula_sum              'C21 H20 O3 P'
_chemical_formula_weight           351.34
_chemical_absolute_configuration   unk
_chemical_melting_point            ?
_chemical_oxdiff_formula           C21H19O3P
loop_
  _atom_type_symbol
  _atom_type_description
  _atom_type_scat_dispersion_real
  _atom_type_scat_dispersion_imag
  _atom_type_scat_source
 'C' 'C' 0.0181 0.0091 'International Tables Vol C Tables 4.2.6.8 and 6.1.1.4'
 'H' 'H' 0.0000 0.0000 'International Tables Vol C Tables 4.2.6.8 and 6.1.1.4'
 'O' 'O' 0.0492 0.0322 'International Tables Vol C Tables 4.2.6.8 and 6.1.1.4'
 'P' 'P' 0.2955 0.4335 'International Tables Vol C Tables 4.2.6.8 and 6.1.1.4'

_shelx_space_group_comment
;
The symmetry employed for this shelxl refinement is uniquely defined
by the following loop, which should always be used as a source of
symmetry information in preference to the above space-group names.
They are only intended as comments.
;
_space_group_crystal_system        'monoclinic'
_space_group_IT_number             9
_space_group_name_H-M_alt          'I 1 a 1'
_space_group_name_Hall             'I -2ya'
loop_
  _space_group_symop_operation_xyz
 'x, y, z'
 'x+1/2, -y, z'
 'x+1/2, y+1/2, z+1/2'
 'x+1, -y+1/2, z+1/2'

_cell_length_a                     22.3980(2)
_cell_length_b                     6.08080(10)
_cell_length_c                     27.5888(3)
_cell_angle_alpha                  90
_cell_angle_beta                   91.0070(10)
_cell_angle_gamma                  90
_cell_volume                       3756.95(8)
_cell_formula_units_Z              8
_cell_measurement_reflns_used      11672
_cell_measurement_temperature      100.0(3)
_cell_measurement_theta_max        76.2600
_cell_measurement_theta_min        3.1940
_shelx_estimated_absorpt_T_max     0.932
_shelx_estimated_absorpt_T_min     0.621
_exptl_absorpt_coefficient_mu      1.425
_exptl_absorpt_correction_T_max    0.938
_exptl_absorpt_correction_T_min    0.733
_exptl_absorpt_correction_type     analytical
_exptl_absorpt_process_details
;
CrysAlisPro 1.171.41.93a (Rigaku Oxford Diffraction, 2020)
Analytical numeric absorption correction using a multifaceted crystal
model based on expressions derived by R.C. Clark & J.S. Reid.
(Clark, R. C. & Reid, J. S. (1995). Acta Cryst. A51, 887-897)
Empirical absorption correction using spherical harmonics,
implemented in SCALE3 ABSPACK scaling algorithm.
;
_exptl_absorpt_special_details     ?
_exptl_crystal_colour              colourless
_exptl_crystal_colour_lustre       .
_exptl_crystal_colour_modifier     .
_exptl_crystal_colour_primary      colourless
_exptl_crystal_density_diffrn      1.242
_exptl_crystal_density_meas        ?
_exptl_crystal_density_method      ?
_exptl_crystal_description         block
_exptl_crystal_F_000               1480
loop_
  _exptl_crystal_face_index_h
  _exptl_crystal_face_index_k
  _exptl_crystal_face_index_l
  _exptl_crystal_face_perp_dist
 -1 0 5 0.0437
 3 -2 5 0.1356
 -3 2 -5 0.1356
 4 0 5 0.0250
 -4 0 -5 0.0250
 4 0 -5 0.0307

_exptl_crystal_size_max            0.37
_exptl_crystal_size_mid            0.1
_exptl_crystal_size_min            0.05
loop_
  _exptl_oxdiff_crystal_face_indexfrac_h
  _exptl_oxdiff_crystal_face_indexfrac_k
  _exptl_oxdiff_crystal_face_indexfrac_l
  _exptl_oxdiff_crystal_face_x
  _exptl_oxdiff_crystal_face_y
  _exptl_oxdiff_crystal_face_z
 -1.0039 -0.0004 4.9993 -0.0708 -0.2647 0.0840
 2.9995 -1.9995 4.9985 0.0125 -0.0522 0.6133
 -2.9995 1.9995 -4.9985 -0.0125 0.0522 -0.6133
 3.9981 0.0000 5.0035 -0.3181 -0.0707 0.2240
 -3.9981 -0.0000 -5.0035 0.3181 0.0707 -0.2240
 4.0051 0.0007 -4.9968 -0.0775 0.3810 -0.0000

_exptl_transmission_factor_max     ?
_exptl_transmission_factor_min     ?
_diffrn_reflns_av_R_equivalents    0.0297
_diffrn_reflns_av_unetI/netI       0.0296
_diffrn_reflns_Laue_measured_fraction_full  1.000
_diffrn_reflns_Laue_measured_fraction_max  0.997
_diffrn_reflns_limit_h_max         28
_diffrn_reflns_limit_h_min         -28
_diffrn_reflns_limit_k_max         6
_diffrn_reflns_limit_k_min         -7
_diffrn_reflns_limit_l_max         34
_diffrn_reflns_limit_l_min         -34
_diffrn_reflns_number              22024
_diffrn_reflns_point_group_measured_fraction_full  0.874
_diffrn_reflns_point_group_measured_fraction_max  0.866
_diffrn_reflns_theta_full          67.684
_diffrn_reflns_theta_max           76.518
_diffrn_reflns_theta_min           3.204
_diffrn_ambient_environment        N~2~
_diffrn_ambient_temperature        100.0(3)
_diffrn_detector                   'CCD plate'
_diffrn_detector_area_resol_mean   10.5700
_diffrn_detector_type              AtlasS2
_diffrn_measured_fraction_theta_full  1.000
_diffrn_measured_fraction_theta_max  0.997
_diffrn_measurement_details
;
List of Runs (angles in degrees, time in seconds):

  # Type    Start    End  Width  t~exp~   \w     \q     \k     \f   Frames
--------------------------------------------------------------------------
  1  \w    -59.00  20.00   0.50    1.00    --  -38.50  91.00 118.00  158
  2  \w      9.00  79.00   0.50    1.00    --   42.75 -91.00   5.00  140
  3  \w    105.00 142.00   0.50    4.00    --  111.00  91.00 118.00   74
  4  \w     41.00  68.00   0.50    4.00    --  111.00 -91.00   5.00   54
  5  \w   -106.00 -26.00   0.50    1.00    --  -38.50 -38.00  30.00  160
  6  \w   -110.00 -18.00   0.50    1.00    --  -38.50 -38.00 -60.00  184
  7  \w     25.00  63.00   0.50    1.00    --   42.75 -99.00 -90.00   76
  8  \w     18.00 111.00   0.50    1.00    --   42.75  57.00-120.00  186
  9  \w    139.00 166.00   0.50    4.00    --  111.00  77.00-180.00   54
 10  \w     41.00 102.00   0.50    4.00    --  111.00 -45.00 -30.00  122
 11  \w     43.00  70.00   0.50    4.00    --  111.00 -77.00 150.00   54
 12  \w     81.00 107.00   0.50    4.00    --  111.00-101.00   4.18   52
 13  \w     83.00 175.00   0.50    4.00    --  111.00  61.00 -60.00  184
 14  \w    117.00 164.00   0.50    4.00    --  111.00  30.00-150.00   94
 15  \w     84.00 175.00   0.50    4.00    --  111.00  61.00 -90.00  182
 16  \w     44.00 105.00   0.50    4.00    --  111.00 -94.00 150.00  122
 17  \w     74.00 112.00   0.50    4.00    --  111.00-125.00  30.00   76
 18  \w     30.00  64.00   0.50    4.00    --  111.00 -94.00 -90.00   68
 19  \w    106.00 155.00   0.50    4.00    --  111.00  77.00 150.00   98
 20  \w     47.00  93.00   0.50    4.00    --  111.00-125.00   0.00   92
 21  \w    111.00 150.00   0.50    4.00    --  111.00  77.00-150.00   78
 22  \w     33.00  59.00   0.50    4.00    --  111.00-101.00   4.18   52
 23  \w     70.00 112.00   0.50    4.00    --  111.00-125.00 150.00   84
 24  \w     81.00 106.00   0.50    4.00    --  111.00 -94.00 120.00   50
 25  \w     77.00 112.00   0.50    4.00    --  111.00-125.00  90.00   70
 26  \w     33.00  60.00   0.50    4.00    --  111.00 -94.00-120.00   54
 27  \w     81.00 107.00   0.50    4.00    --  111.00 -94.00-120.00   52
 28  \w     48.00  73.00   0.50    4.00    --  111.00 -94.00 -60.00   50
 29  \w     98.00 155.00   0.50    4.00    --  111.00 125.00 -60.00  114
 30  \w    107.00 154.00   0.50    4.00    --  111.00 125.00-150.00   94
 31  \w     82.00 107.00   0.50    4.00    --  111.00 -94.00 -90.00   50
 32  \w     31.00 107.00   0.50    4.00    --  111.00 -94.00  90.00  152
 33  \w     42.00 112.00   0.50    4.00    --  111.00-125.00-120.00  140
 34  \w     70.00 112.00   0.50    4.00    --  111.00-125.00 -90.00   84
 35  \w    113.00 142.00   0.50    4.00    --  111.00 -77.00 150.00   58
 36  \w    107.00 132.00   0.50    4.00    --  111.00  77.00 -60.00   50
 37  \w    113.00 177.00   0.50    4.00    --  111.00  77.00-120.00  128
 38  \w     82.00 107.00   0.50    4.00    --  111.00 -94.00-180.00   50
 39  \w    108.00 177.00   0.50    4.00    --  111.00  77.00   0.00  138
;
_diffrn_measurement_device         'four-circle diffractometer'
_diffrn_measurement_device_type    'SuperNova, Dual, Cu at home/near, AtlasS2'
_diffrn_measurement_method         '\w scans'
_diffrn_orient_matrix_type        
 'CrysAlisPro convention (1999,Acta A55,543-557)'
_diffrn_orient_matrix_UB_11        -0.0494058000
_diffrn_orient_matrix_UB_12        -0.1406392000
_diffrn_orient_matrix_UB_13        -0.0241022000
_diffrn_orient_matrix_UB_21        0.0388162000
_diffrn_orient_matrix_UB_22        -0.0285081000
_diffrn_orient_matrix_UB_23        -0.0451486000
_diffrn_orient_matrix_UB_31        0.0279903000
_diffrn_orient_matrix_UB_32        -0.2087026000
_diffrn_orient_matrix_UB_33        0.0224114000
_diffrn_radiation_monochromator    mirror
_diffrn_radiation_probe            x-ray
_diffrn_radiation_type             'Cu K\a'
_diffrn_radiation_wavelength       1.54184
_diffrn_source                     'micro-focus sealed X-ray tube'
_diffrn_source_type                'SuperNova (Cu) X-ray Source'
_reflns_Friedel_coverage           0.737
_reflns_Friedel_fraction_full      0.747
_reflns_Friedel_fraction_max       0.735
_reflns_number_gt                  6483
_reflns_number_total               6849
_reflns_special_details
;
 Reflections were merged by SHELXL according to the crystal
 class for the calculation of statistics and refinement.
 
 _reflns_Friedel_fraction is defined as the number of unique
 Friedel pairs measured divided by the number that would be
 possible theoretically, ignoring centric projections and
 systematic absences. Completness statistics refer to single and
 composite reflections containing twin component 1 only.
;
_reflns_threshold_expression       'I > 2\s(I)'
_computing_cell_refinement         'CrysAlisPro 1.171.41.93a (Rigaku OD, 2020)'
_computing_data_collection         'CrysAlisPro 1.171.41.93a (Rigaku OD, 2020)'
_computing_data_reduction          'CrysAlisPro 1.171.41.93a (Rigaku OD, 2020)'
_computing_molecular_graphics      'Olex2 1.5 (Dolomanov et al., 2009)'
_computing_publication_material    'Olex2 1.5 (Dolomanov et al., 2009)'
_computing_structure_refinement    'SHELXL 2018/3 (Sheldrick, 2015)'
_computing_structure_solution      'SHELXT 2018/2 (Sheldrick, 2018)'
_refine_diff_density_max           0.251
_refine_diff_density_min           -0.287
_refine_diff_density_rms           0.038
_refine_ls_abs_structure_details
;
 Refined as an inversion twin.
;
_refine_ls_abs_structure_Flack     0.50(2)
_refine_ls_extinction_coef         .
_refine_ls_extinction_method       none
_refine_ls_goodness_of_fit_ref     1.023
_refine_ls_hydrogen_treatment      mixed
_refine_ls_matrix_type             full
_refine_ls_number_parameters       475
_refine_ls_number_reflns           6849
_refine_ls_number_restraints       2
_refine_ls_R_factor_all            0.0371
_refine_ls_R_factor_gt             0.0343
_refine_ls_restrained_S_all        1.023
_refine_ls_shift/su_max            0.001
_refine_ls_shift/su_mean           0.000
_refine_ls_structure_factor_coef   Fsqd
_refine_ls_weighting_details      
 'w=1/[\s^2^(Fo^2^)+(0.0525P)^2^+1.3027P] where P=(Fo^2^+2Fc^2^)/3'
_refine_ls_weighting_scheme        calc
_refine_ls_wR_factor_gt            0.0882
_refine_ls_wR_factor_ref           0.0910
_refine_special_details
;
 Refined as a 2-component inversion twin.
;
_olex2_refinement_description
;
1. Twinned data refinement
 Scales: 0.50(2)
 0.50(2)
2. Fixed Uiso
 At 1.2 times of:
  All C(H) groups
 At 1.5 times of:
  All C(H,H,H) groups, All O(H,H) groups
3.a Free rotating group:
 O5(H5A,H5B)
3.b Aromatic/amide H refined with riding coordinates:
 C4(H4), C5(H5), C8(H8), C9(H9), C13(H13), C14(H14), C17(H17), C18(H18),
 C22(H22), C23(H23), C26(H26), C27(H27), C31(H31), C32(H32), C35(H35), C36(H36),
  C37(H37), C38(H38), C39(H39), C40(H40), C41(H41), C42(H42)
3.c Idealised Me refined as rotating group:
 C7(H7A,H7B,H7C), C16(H16A,H16B,H16C), C25(H25A,H25B,H25C), C34(H34A,H34B,H34C)
;
_atom_sites_solution_hydrogens     mixed
_atom_sites_solution_primary       dual
_atom_sites_solution_secondary     ?
loop_
  _atom_site_label
  _atom_site_type_symbol
  _atom_site_fract_x
  _atom_site_fract_y
  _atom_site_fract_z
  _atom_site_U_iso_or_equiv
  _atom_site_adp_type
  _atom_site_occupancy
  _atom_site_site_symmetry_order
  _atom_site_calc_flag
  _atom_site_refinement_flags_posn
  _atom_site_refinement_flags_adp
  _atom_site_refinement_flags_occupancy
  _atom_site_disorder_assembly
  _atom_site_disorder_group
 P1 P 0.56593(3) 0.80293(10) 0.58364(2) 0.02408(16) Uani 1 1 d . . . . .
 O1 O 0.55419(10) 0.9384(3) 0.53963(8) 0.0281(4) Uani 1 1 d . . . . .
 O2 O 0.51850(11) 0.6303(4) 0.59576(9) 0.0332(5) Uani 1 1 d . . . . .
 H2 H 0.510(2) 0.481(7) 0.5659(16) 0.048(12) Uiso 1 1 d . . . . .
 O5 O 0.49698(13) 0.3282(4) 0.54070(10) 0.0370(6) Uani 1 1 d G . . . .
 H5A H 0.517560 0.206728 0.540821 0.055 Uiso 1 1 d G U . . .
 H5B H 0.484643 0.342910 0.510809 0.055 Uiso 1 1 d G U . . .
 C1 C 0.57097(14) 0.9638(5) 0.63535(12) 0.0283(6) Uani 1 1 d . . . . .
 C2 C 0.57505(13) 1.0704(5) 0.67199(12) 0.0272(6) Uani 1 1 d . . . . .
 C3 C 0.58172(14) 1.1976(5) 0.71549(12) 0.0260(6) Uani 1 1 d . . . . .
 C4 C 0.60632(13) 1.4093(4) 0.71341(10) 0.0280(5) Uani 1 1 d . . . . .
 H4 H 0.616673 1.471475 0.683108 0.034 Uiso 1 1 calc R U . . .
 C5 C 0.61543(12) 1.5271(4) 0.75588(10) 0.0286(5) Uani 1 1 d . . . . .
 H5 H 0.632688 1.669583 0.754474 0.034 Uiso 1 1 calc R U . . .
 C6 C 0.59978(14) 1.4404(5) 0.80048(11) 0.0289(6) Uani 1 1 d . . . . .
 C7 C 0.61048(18) 1.5712(6) 0.84640(13) 0.0419(8) Uani 1 1 d . . . . .
 H7A H 0.577246 1.547949 0.868457 0.063 Uiso 1 1 calc R U . . .
 H7B H 0.613340 1.727898 0.838422 0.063 Uiso 1 1 calc R U . . .
 H7C H 0.647797 1.522729 0.862098 0.063 Uiso 1 1 calc R U . . .
 C8 C 0.57441(14) 1.2304(5) 0.80208(10) 0.0309(5) Uani 1 1 d . . . . .
 H8 H 0.563145 1.170115 0.832342 0.037 Uiso 1 1 calc R U . . .
 C9 C 0.56554(13) 1.1096(4) 0.76012(10) 0.0287(5) Uani 1 1 d . . . . .
 H9 H 0.548451 0.966859 0.761649 0.034 Uiso 1 1 calc R U . . .
 C10 C 0.63388(15) 0.6671(5) 0.57910(12) 0.0289(6) Uani 1 1 d . . . . .
 C11 C 0.67852(15) 0.5583(5) 0.57504(11) 0.0289(6) Uani 1 1 d . . . . .
 C12 C 0.73132(15) 0.4271(5) 0.56986(11) 0.0283(6) Uani 1 1 d . . . . .
 C13 C 0.77853(15) 0.4986(5) 0.54141(12) 0.0312(6) Uani 1 1 d . . . . .
 H13 H 0.776486 0.638026 0.525953 0.037 Uiso 1 1 calc R U . . .
 C14 C 0.82861(15) 0.3657(6) 0.53568(12) 0.0313(6) Uani 1 1 d . . . . .
 H14 H 0.860189 0.414130 0.515767 0.038 Uiso 1 1 calc R U . . .
 C15 C 0.83285(14) 0.1627(5) 0.55883(12) 0.0282(6) Uani 1 1 d . . . . .
 C16 C 0.88764(15) 0.0224(6) 0.55363(13) 0.0351(7) Uani 1 1 d . . . . .
 H16A H 0.912399 0.033304 0.583173 0.053 Uiso 1 1 calc R U . . .
 H16B H 0.910507 0.073585 0.525843 0.053 Uiso 1 1 calc R U . . .
 H16C H 0.875738 -0.130996 0.548477 0.053 Uiso 1 1 calc R U . . .
 C17 C 0.78574(15) 0.0944(5) 0.58745(12) 0.0301(6) Uani 1 1 d . . . . .
 H17 H 0.788273 -0.043589 0.603490 0.036 Uiso 1 1 calc R U . . .
 C18 C 0.73534(15) 0.2226(5) 0.59312(12) 0.0297(6) Uani 1 1 d . . . . .
 H18 H 0.703622 0.172369 0.612674 0.036 Uiso 1 1 calc R U . . .
 P2 P 0.42944(3) 0.30245(10) 0.41334(2) 0.02262(16) Uani 1 1 d . . . . .
 O3 O 0.44176(10) 0.4420(3) 0.45688(8) 0.0283(4) Uani 1 1 d . . . . .
 O4 O 0.47796(10) 0.1346(4) 0.40112(8) 0.0284(4) Uani 1 1 d . . . . .
 H4A H 0.483(2) 0.042(9) 0.4219(19) 0.059(14) Uiso 1 1 d . . . . .
 C19 C 0.42104(14) 0.4610(5) 0.36148(11) 0.0278(6) Uani 1 1 d . . . . .
 C20 C 0.41803(13) 0.5698(5) 0.32507(11) 0.0266(6) Uani 1 1 d . . . . .
 C21 C 0.41595(14) 0.7004(5) 0.28193(11) 0.0245(6) Uani 1 1 d . . . . .
 C22 C 0.44127(12) 0.9107(4) 0.28222(10) 0.0277(5) Uani 1 1 d . . . . .
 H22 H 0.459707 0.966236 0.310971 0.033 Uiso 1 1 calc R U . . .
 C23 C 0.43946(12) 1.0376(4) 0.24064(10) 0.0291(5) Uani 1 1 d . . . . .
 H23 H 0.456880 1.180069 0.241138 0.035 Uiso 1 1 calc R U . . .
 C24 C 0.41257(14) 0.9604(5) 0.19805(11) 0.0291(6) Uani 1 1 d . . . . .
 C25 C 0.40816(16) 1.1057(5) 0.15382(11) 0.0361(7) Uani 1 1 d . . . . .
 H25A H 0.372593 1.198850 0.155886 0.054 Uiso 1 1 calc R U . . .
 H25B H 0.405211 1.014013 0.124665 0.054 Uiso 1 1 calc R U . . .
 H25C H 0.443816 1.198625 0.152180 0.054 Uiso 1 1 calc R U . . .
 C26 C 0.38766(14) 0.7501(5) 0.19787(10) 0.0308(5) Uani 1 1 d . . . . .
 H26 H 0.369621 0.694793 0.168926 0.037 Uiso 1 1 calc R U . . .
 C27 C 0.38879(13) 0.6201(4) 0.23938(10) 0.0287(5) Uani 1 1 d . . . . .
 H27 H 0.371257 0.477844 0.238860 0.034 Uiso 1 1 calc R U . . .
 C28 C 0.36288(15) 0.1590(5) 0.41989(12) 0.0292(6) Uani 1 1 d . . . . .
 C29 C 0.31865(15) 0.0491(5) 0.42465(12) 0.0302(6) Uani 1 1 d . . . . .
 C30 C 0.26675(14) -0.0858(5) 0.42981(12) 0.0278(6) Uani 1 1 d . . . . .
 C31 C 0.21984(15) -0.0212(5) 0.45950(12) 0.0315(6) Uani 1 1 d . . . . .
 H31 H 0.222100 0.115643 0.476044 0.038 Uiso 1 1 calc R U . . .
 C32 C 0.17058(15) -0.1529(6) 0.46506(11) 0.0312(6) Uani 1 1 d . . . . .
 H32 H 0.139299 -0.106143 0.485471 0.037 Uiso 1 1 calc R U . . .
 C33 C 0.16594(14) -0.3543(5) 0.44113(11) 0.0283(6) Uani 1 1 d . . . . .
 C34 C 0.11169(15) -0.4971(6) 0.44666(12) 0.0348(7) Uani 1 1 d . . . . .
 H34A H 0.103312 -0.515391 0.481173 0.052 Uiso 1 1 calc R U . . .
 H34B H 0.119043 -0.641288 0.432085 0.052 Uiso 1 1 calc R U . . .
 H34C H 0.077361 -0.427580 0.430341 0.052 Uiso 1 1 calc R U . . .
 C35 C 0.21283(15) -0.4201(5) 0.41186(12) 0.0323(7) Uani 1 1 d . . . . .
 H35 H 0.210354 -0.557297 0.395475 0.039 Uiso 1 1 calc R U . . .
 C36 C 0.26306(17) -0.2894(5) 0.40615(14) 0.0343(7) Uani 1 1 d . . . . .
 H36 H 0.294734 -0.337706 0.386317 0.041 Uiso 1 1 calc R U . . .
 O6 O 0.49997(12) 0.8287(4) 0.45519(9) 0.0347(5) Uani 1 1 d . . . . .
 H6A H 0.475(3) 0.696(9) 0.4578(19) 0.065(14) Uiso 1 1 d . . . . .
 H6B H 0.518(2) 0.866(8) 0.4853(16) 0.051(11) Uiso 1 1 d . . . . .
 C37 C 0.23614(16) 0.3041(6) 0.19960(14) 0.0390(8) Uani 1 1 d . . . . .
 H37 H 0.224346 0.313483 0.166417 0.047 Uiso 1 1 calc R U . . .
 C38 C 0.22636(14) 0.4799(5) 0.23039(13) 0.0382(7) Uani 1 1 d . . . . .
 H38 H 0.208318 0.610559 0.218221 0.046 Uiso 1 1 calc R U . . .
 C39 C 0.24265(15) 0.4655(5) 0.27824(12) 0.0374(6) Uani 1 1 d . . . . .
 H39 H 0.235582 0.586118 0.299260 0.045 Uiso 1 1 calc R U . . .
 C40 C 0.26931(16) 0.2770(6) 0.29633(13) 0.0378(7) Uani 1 1 d . . . . .
 H40 H 0.280390 0.267611 0.329658 0.045 Uiso 1 1 calc R U . . .
 C41 C 0.27976(14) 0.1020(5) 0.26553(13) 0.0393(7) Uani 1 1 d . . . . .
 H41 H 0.298459 -0.027688 0.277574 0.047 Uiso 1 1 calc R U . . .
 C42 C 0.26282(14) 0.1165(5) 0.21701(12) 0.0394(7) Uani 1 1 d . . . . .
 H42 H 0.269724 -0.003676 0.195837 0.047 Uiso 1 1 calc R U . . .

loop_
  _atom_site_aniso_label
  _atom_site_aniso_U_11
  _atom_site_aniso_U_22
  _atom_site_aniso_U_33
  _atom_site_aniso_U_23
  _atom_site_aniso_U_13
  _atom_site_aniso_U_12
 P1 0.0283(4) 0.0212(3) 0.0226(4) -0.0022(2) -0.0025(3) 0.0012(3)
 O1 0.0330(11) 0.0270(10) 0.0242(11) 0.0007(7) -0.0034(8) 0.0028(8)
 O2 0.0356(12) 0.0281(10) 0.0360(12) -0.0043(10) 0.0036(9) -0.0051(9)
 O5 0.0553(16) 0.0250(10) 0.0302(12) -0.0032(8) -0.0130(11) 0.0060(9)
 C1 0.0318(14) 0.0242(13) 0.0289(16) -0.0022(11) -0.0027(12) -0.0003(11)
 C2 0.0261(14) 0.0274(14) 0.0282(16) -0.0009(11) 0.0002(11) 0.0020(10)
 C3 0.0246(14) 0.0275(14) 0.0260(15) -0.0041(10) -0.0001(11) 0.0028(10)
 C4 0.0318(13) 0.0269(12) 0.0254(12) 0.0000(9) 0.0032(10) 0.0008(10)
 C5 0.0296(13) 0.0257(11) 0.0307(13) -0.0039(10) 0.0031(10) -0.0028(9)
 C6 0.0290(14) 0.0327(14) 0.0249(13) -0.0049(10) -0.0011(11) 0.0018(11)
 C7 0.051(2) 0.0439(17) 0.0312(15) -0.0084(12) 0.0005(14) -0.0091(15)
 C8 0.0321(14) 0.0340(13) 0.0268(13) 0.0026(10) 0.0033(10) -0.0002(11)
 C9 0.0279(13) 0.0253(12) 0.0328(13) 0.0002(9) 0.0024(10) -0.0003(9)
 C10 0.0332(16) 0.0273(14) 0.0262(15) -0.0024(11) -0.0026(12) 0.0035(11)
 C11 0.0332(15) 0.0297(14) 0.0237(15) -0.0015(11) -0.0040(12) 0.0019(12)
 C12 0.0317(15) 0.0307(14) 0.0225(14) -0.0016(11) -0.0024(11) 0.0038(11)
 C13 0.0353(16) 0.0279(14) 0.0305(15) 0.0053(11) -0.0006(12) 0.0019(11)
 C14 0.0304(15) 0.0347(15) 0.0288(15) 0.0056(12) 0.0025(11) -0.0027(12)
 C15 0.0270(15) 0.0334(15) 0.0241(14) -0.0009(11) -0.0001(11) 0.0012(11)
 C16 0.0314(16) 0.0387(16) 0.0354(17) 0.0019(13) 0.0042(13) 0.0050(13)
 C17 0.0348(16) 0.0277(14) 0.0277(15) 0.0056(11) 0.0013(12) 0.0013(11)
 C18 0.0305(16) 0.0325(15) 0.0263(15) 0.0020(12) 0.0033(12) 0.0008(12)
 P2 0.0269(3) 0.0207(3) 0.0202(3) 0.0013(2) -0.0028(3) -0.0009(2)
 O3 0.0349(11) 0.0255(10) 0.0244(11) -0.0011(7) -0.0035(8) -0.0014(8)
 O4 0.0350(12) 0.0258(10) 0.0243(10) 0.0018(9) -0.0002(9) 0.0050(9)
 C19 0.0326(14) 0.0257(13) 0.0249(15) 0.0013(11) -0.0027(11) -0.0012(11)
 C20 0.0270(14) 0.0247(14) 0.0280(15) -0.0005(11) -0.0026(11) 0.0016(10)
 C21 0.0237(14) 0.0260(14) 0.0240(15) 0.0021(10) -0.0003(11) 0.0044(10)
 C22 0.0259(12) 0.0299(12) 0.0272(13) -0.0010(9) -0.0006(10) 0.0003(9)
 C23 0.0262(12) 0.0270(12) 0.0343(13) 0.0043(10) 0.0023(10) -0.0014(10)
 C24 0.0295(13) 0.0328(14) 0.0251(13) 0.0044(11) 0.0050(11) 0.0061(11)
 C25 0.0439(17) 0.0397(15) 0.0247(14) 0.0074(11) 0.0042(12) 0.0042(13)
 C26 0.0384(15) 0.0306(12) 0.0231(12) -0.0024(10) -0.0034(11) 0.0049(12)
 C27 0.0328(14) 0.0229(11) 0.0305(13) 0.0007(9) -0.0004(11) 0.0020(9)
 C28 0.0325(16) 0.0278(14) 0.0272(15) 0.0008(11) -0.0041(12) -0.0027(11)
 C29 0.0337(16) 0.0301(14) 0.0266(15) 0.0027(11) -0.0036(12) -0.0006(12)
 C30 0.0291(15) 0.0279(14) 0.0261(15) 0.0012(11) -0.0041(11) -0.0033(11)
 C31 0.0384(17) 0.0274(14) 0.0286(15) -0.0040(11) -0.0037(12) -0.0001(11)
 C32 0.0324(16) 0.0366(16) 0.0248(15) -0.0032(12) 0.0021(12) 0.0018(12)
 C33 0.0303(15) 0.0298(13) 0.0246(14) 0.0012(11) -0.0012(11) -0.0019(11)
 C34 0.0339(16) 0.0384(16) 0.0323(16) -0.0015(13) 0.0024(12) -0.0061(13)
 C35 0.0364(17) 0.0282(15) 0.0324(16) -0.0069(11) 0.0047(13) -0.0045(12)
 C36 0.0348(17) 0.0332(17) 0.0353(17) -0.0048(13) 0.0061(14) -0.0027(13)
 O6 0.0483(15) 0.0246(10) 0.0307(13) 0.0019(8) -0.0136(11) -0.0034(9)
 C37 0.0319(16) 0.053(2) 0.0321(17) 0.0096(13) 0.0020(13) -0.0117(13)
 C38 0.0268(14) 0.0315(14) 0.0560(19) 0.0146(12) -0.0033(13) -0.0004(11)
 C39 0.0338(15) 0.0347(14) 0.0440(17) -0.0080(12) 0.0056(13) -0.0030(12)
 C40 0.0340(17) 0.0511(18) 0.0282(16) 0.0065(13) -0.0048(12) -0.0063(14)
 C41 0.0295(14) 0.0301(13) 0.0583(19) 0.0122(12) -0.0003(13) 0.0042(10)
 C42 0.0335(15) 0.0400(15) 0.0451(17) -0.0104(12) 0.0130(13) -0.0063(12)

_geom_special_details
;
 All esds (except the esd in the dihedral angle between two l.s. planes)
 are estimated using the full covariance matrix.  The cell esds are taken
 into account individually in the estimation of esds in distances, angles
 and torsion angles; correlations between esds in cell parameters are only
 used when they are defined by crystal symmetry.  An approximate (isotropic)
 treatment of cell esds is used for estimating esds involving l.s. planes.
;
loop_
  _geom_bond_atom_site_label_1
  _geom_bond_atom_site_label_2
  _geom_bond_distance
  _geom_bond_site_symmetry_2
  _geom_bond_publ_flag
 P1 O1 1.487(2) . ?
 P1 O2 1.535(2) . ?
 P1 C1 1.732(3) . ?
 P1 C10 1.738(3) . ?
 O2 H2 1.24(4) . ?
 O5 H2 1.19(4) . ?
 O5 H5A 0.8707 . ?
 O5 H5B 0.8697 . ?
 C1 C2 1.203(5) . ?
 C2 C3 1.434(4) . ?
 C3 C4 1.402(4) . ?
 C3 C9 1.396(4) . ?
 C4 H4 0.9500 . ?
 C4 C5 1.385(4) . ?
 C5 H5 0.9500 . ?
 C5 C6 1.389(4) . ?
 C6 C7 1.511(4) . ?
 C6 C8 1.399(4) . ?
 C7 H7A 0.9800 . ?
 C7 H7B 0.9800 . ?
 C7 H7C 0.9800 . ?
 C8 H8 0.9500 . ?
 C8 C9 1.382(4) . ?
 C9 H9 0.9500 . ?
 C10 C11 1.206(5) . ?
 C11 C12 1.435(4) . ?
 C12 C13 1.397(5) . ?
 C12 C18 1.401(5) . ?
 C13 H13 0.9500 . ?
 C13 C14 1.394(5) . ?
 C14 H14 0.9500 . ?
 C14 C15 1.392(5) . ?
 C15 C16 1.503(4) . ?
 C15 C17 1.392(4) . ?
 C16 H16A 0.9800 . ?
 C16 H16B 0.9800 . ?
 C16 H16C 0.9800 . ?
 C17 H17 0.9500 . ?
 C17 C18 1.383(5) . ?
 C18 H18 0.9500 . ?
 P2 O3 1.492(2) . ?
 P2 O4 1.533(2) . ?
 P2 C19 1.733(3) . ?
 P2 C28 1.739(3) . ?
 O4 H4A 0.81(5) . ?
 C19 C20 1.204(5) . ?
 C20 C21 1.431(4) . ?
 C21 C22 1.399(4) . ?
 C21 C27 1.401(4) . ?
 C22 H22 0.9500 . ?
 C22 C23 1.383(4) . ?
 C23 H23 0.9500 . ?
 C23 C24 1.392(4) . ?
 C24 C25 1.508(4) . ?
 C24 C26 1.395(4) . ?
 C25 H25A 0.9800 . ?
 C25 H25B 0.9800 . ?
 C25 H25C 0.9800 . ?
 C26 H26 0.9500 . ?
 C26 C27 1.392(4) . ?
 C27 H27 0.9500 . ?
 C28 C29 1.204(5) . ?
 C29 C30 1.432(4) . ?
 C30 C31 1.400(5) . ?
 C30 C36 1.401(5) . ?
 C31 H31 0.9500 . ?
 C31 C32 1.374(5) . ?
 C32 H32 0.9500 . ?
 C32 C33 1.394(4) . ?
 C33 C34 1.503(4) . ?
 C33 C35 1.395(5) . ?
 C34 H34A 0.9800 . ?
 C34 H34B 0.9800 . ?
 C34 H34C 0.9800 . ?
 C35 H35 0.9500 . ?
 C35 C36 1.389(5) . ?
 C36 H36 0.9500 . ?
 O6 H6A 0.98(5) . ?
 O6 H6B 0.95(5) . ?
 C37 H37 0.9500 . ?
 C37 C38 1.385(5) . ?
 C37 C42 1.371(5) . ?
 C38 H38 0.9500 . ?
 C38 C39 1.366(4) . ?
 C39 H39 0.9500 . ?
 C39 C40 1.381(5) . ?
 C40 H40 0.9500 . ?
 C40 C41 1.385(5) . ?
 C41 H41 0.9500 . ?
 C41 C42 1.388(5) . ?
 C42 H42 0.9500 . ?

loop_
  _geom_angle_atom_site_label_1
  _geom_angle_atom_site_label_2
  _geom_angle_atom_site_label_3
  _geom_angle
  _geom_angle_site_symmetry_1
  _geom_angle_site_symmetry_3
  _geom_angle_publ_flag
 O1 P1 O2 116.35(14) . . ?
 O1 P1 C1 111.58(13) . . ?
 O1 P1 C10 110.31(15) . . ?
 O2 P1 C1 104.01(15) . . ?
 O2 P1 C10 107.51(15) . . ?
 C1 P1 C10 106.46(16) . . ?
 P1 O2 H2 117(2) . . ?
 H2 O5 H5A 122.2 . . ?
 H2 O5 H5B 122.9 . . ?
 H5A O5 H5B 104.5 . . ?
 C2 C1 P1 178.1(3) . . ?
 C1 C2 C3 178.4(3) . . ?
 C4 C3 C2 119.8(3) . . ?
 C9 C3 C2 120.4(3) . . ?
 C9 C3 C4 119.8(3) . . ?
 C3 C4 H4 120.3 . . ?
 C5 C4 C3 119.5(3) . . ?
 C5 C4 H4 120.3 . . ?
 C4 C5 H5 119.4 . . ?
 C4 C5 C6 121.2(2) . . ?
 C6 C5 H5 119.4 . . ?
 C5 C6 C7 120.3(3) . . ?
 C5 C6 C8 118.9(3) . . ?
 C8 C6 C7 120.8(3) . . ?
 C6 C7 H7A 109.5 . . ?
 C6 C7 H7B 109.5 . . ?
 C6 C7 H7C 109.5 . . ?
 H7A C7 H7B 109.5 . . ?
 H7A C7 H7C 109.5 . . ?
 H7B C7 H7C 109.5 . . ?
 C6 C8 H8 119.6 . . ?
 C9 C8 C6 120.7(3) . . ?
 C9 C8 H8 119.6 . . ?
 C3 C9 H9 120.0 . . ?
 C8 C9 C3 119.9(3) . . ?
 C8 C9 H9 120.0 . . ?
 C11 C10 P1 174.9(3) . . ?
 C10 C11 C12 179.4(4) . . ?
 C13 C12 C11 121.1(3) . . ?
 C13 C12 C18 119.3(3) . . ?
 C18 C12 C11 119.6(3) . . ?
 C12 C13 H13 119.9 . . ?
 C14 C13 C12 120.1(3) . . ?
 C14 C13 H13 119.9 . . ?
 C13 C14 H14 119.7 . . ?
 C15 C14 C13 120.7(3) . . ?
 C15 C14 H14 119.7 . . ?
 C14 C15 C16 120.6(3) . . ?
 C17 C15 C14 118.6(3) . . ?
 C17 C15 C16 120.9(3) . . ?
 C15 C16 H16A 109.5 . . ?
 C15 C16 H16B 109.5 . . ?
 C15 C16 H16C 109.5 . . ?
 H16A C16 H16B 109.5 . . ?
 H16A C16 H16C 109.5 . . ?
 H16B C16 H16C 109.5 . . ?
 C15 C17 H17 119.2 . . ?
 C18 C17 C15 121.6(3) . . ?
 C18 C17 H17 119.2 . . ?
 C12 C18 H18 120.2 . . ?
 C17 C18 C12 119.6(3) . . ?
 C17 C18 H18 120.2 . . ?
 O3 P2 O4 115.72(13) . . ?
 O3 P2 C19 111.34(13) . . ?
 O3 P2 C28 110.37(14) . . ?
 O4 P2 C19 104.83(14) . . ?
 O4 P2 C28 107.54(14) . . ?
 C19 P2 C28 106.50(16) . . ?
 P2 O4 H4A 114(4) . . ?
 C20 C19 P2 176.9(3) . . ?
 C19 C20 C21 178.6(3) . . ?
 C22 C21 C20 119.7(3) . . ?
 C22 C21 C27 119.6(3) . . ?
 C27 C21 C20 120.7(3) . . ?
 C21 C22 H22 120.0 . . ?
 C23 C22 C21 120.0(3) . . ?
 C23 C22 H22 120.0 . . ?
 C22 C23 H23 119.4 . . ?
 C22 C23 C24 121.2(3) . . ?
 C24 C23 H23 119.4 . . ?
 C23 C24 C25 120.4(3) . . ?
 C23 C24 C26 118.6(3) . . ?
 C26 C24 C25 120.9(3) . . ?
 C24 C25 H25A 109.5 . . ?
 C24 C25 H25B 109.5 . . ?
 C24 C25 H25C 109.5 . . ?
 H25A C25 H25B 109.5 . . ?
 H25A C25 H25C 109.5 . . ?
 H25B C25 H25C 109.5 . . ?
 C24 C26 H26 119.5 . . ?
 C27 C26 C24 121.1(3) . . ?
 C27 C26 H26 119.5 . . ?
 C21 C27 H27 120.2 . . ?
 C26 C27 C21 119.5(3) . . ?
 C26 C27 H27 120.2 . . ?
 C29 C28 P2 176.3(3) . . ?
 C28 C29 C30 178.7(4) . . ?
 C31 C30 C29 121.1(3) . . ?
 C31 C30 C36 118.8(3) . . ?
 C36 C30 C29 120.1(3) . . ?
 C30 C31 H31 119.5 . . ?
 C32 C31 C30 121.0(3) . . ?
 C32 C31 H31 119.5 . . ?
 C31 C32 H32 119.6 . . ?
 C31 C32 C33 120.8(3) . . ?
 C33 C32 H32 119.6 . . ?
 C32 C33 C34 120.9(3) . . ?
 C32 C33 C35 118.4(3) . . ?
 C35 C33 C34 120.7(3) . . ?
 C33 C34 H34A 109.5 . . ?
 C33 C34 H34B 109.5 . . ?
 C33 C34 H34C 109.5 . . ?
 H34A C34 H34B 109.5 . . ?
 H34A C34 H34C 109.5 . . ?
 H34B C34 H34C 109.5 . . ?
 C33 C35 H35 119.3 . . ?
 C36 C35 C33 121.4(3) . . ?
 C36 C35 H35 119.3 . . ?
 C30 C36 H36 120.2 . . ?
 C35 C36 C30 119.6(3) . . ?
 C35 C36 H36 120.2 . . ?
 H6A O6 H6B 112(4) . . ?
 C38 C37 H37 120.0 . . ?
 C42 C37 H37 120.0 . . ?
 C42 C37 C38 120.0(3) . . ?
 C37 C38 H38 120.0 . . ?
 C39 C38 C37 120.0(3) . . ?
 C39 C38 H38 120.0 . . ?
 C38 C39 H39 119.7 . . ?
 C38 C39 C40 120.6(3) . . ?
 C40 C39 H39 119.7 . . ?
 C39 C40 H40 120.2 . . ?
 C39 C40 C41 119.5(3) . . ?
 C41 C40 H40 120.2 . . ?
 C40 C41 H41 120.1 . . ?
 C40 C41 C42 119.8(3) . . ?
 C42 C41 H41 120.1 . . ?
 C37 C42 C41 120.1(3) . . ?
 C37 C42 H42 120.0 . . ?
 C41 C42 H42 120.0 . . ?

loop_
  _geom_torsion_atom_site_label_1
  _geom_torsion_atom_site_label_2
  _geom_torsion_atom_site_label_3
  _geom_torsion_atom_site_label_4
  _geom_torsion
  _geom_torsion_site_symmetry_1
  _geom_torsion_site_symmetry_2
  _geom_torsion_site_symmetry_3
  _geom_torsion_site_symmetry_4
  _geom_torsion_publ_flag
 C2 C3 C4 C5 -176.8(3) . . . . ?
 C2 C3 C9 C8 177.4(3) . . . . ?
 C3 C4 C5 C6 -1.0(4) . . . . ?
 C4 C3 C9 C8 -0.7(4) . . . . ?
 C4 C5 C6 C7 179.6(3) . . . . ?
 C4 C5 C6 C8 0.0(4) . . . . ?
 C5 C6 C8 C9 0.7(4) . . . . ?
 C6 C8 C9 C3 -0.3(4) . . . . ?
 C7 C6 C8 C9 -179.0(3) . . . . ?
 C9 C3 C4 C5 1.3(4) . . . . ?
 C11 C12 C13 C14 -178.0(3) . . . . ?
 C11 C12 C18 C17 178.9(3) . . . . ?
 C12 C13 C14 C15 -1.2(5) . . . . ?
 C13 C12 C18 C17 -0.3(5) . . . . ?
 C13 C14 C15 C16 -178.4(3) . . . . ?
 C13 C14 C15 C17 0.6(5) . . . . ?
 C14 C15 C17 C18 0.2(5) . . . . ?
 C15 C17 C18 C12 -0.4(5) . . . . ?
 C16 C15 C17 C18 179.2(3) . . . . ?
 C18 C12 C13 C14 1.1(5) . . . . ?
 C20 C21 C22 C23 179.9(3) . . . . ?
 C20 C21 C27 C26 -179.7(3) . . . . ?
 C21 C22 C23 C24 0.2(4) . . . . ?
 C22 C21 C27 C26 0.4(4) . . . . ?
 C22 C23 C24 C25 176.8(3) . . . . ?
 C22 C23 C24 C26 -0.5(4) . . . . ?
 C23 C24 C26 C27 0.8(4) . . . . ?
 C24 C26 C27 C21 -0.7(4) . . . . ?
 C25 C24 C26 C27 -176.5(3) . . . . ?
 C27 C21 C22 C23 -0.1(4) . . . . ?
 C29 C30 C31 C32 -178.8(3) . . . . ?
 C29 C30 C36 C35 179.2(3) . . . . ?
 C30 C31 C32 C33 -0.2(5) . . . . ?
 C31 C30 C36 C35 1.2(5) . . . . ?
 C31 C32 C33 C34 -179.2(3) . . . . ?
 C31 C32 C33 C35 0.8(5) . . . . ?
 C32 C33 C35 C36 -0.3(5) . . . . ?
 C33 C35 C36 C30 -0.6(6) . . . . ?
 C34 C33 C35 C36 179.6(3) . . . . ?
 C36 C30 C31 C32 -0.8(5) . . . . ?
 C37 C38 C39 C40 0.5(5) . . . . ?
 C38 C37 C42 C41 0.4(5) . . . . ?
 C38 C39 C40 C41 0.3(5) . . . . ?
 C39 C40 C41 C42 -0.7(5) . . . . ?
 C40 C41 C42 C37 0.4(5) . . . . ?
 C42 C37 C38 C39 -0.8(5) . . . . ?

_shelx_res_file
;
TITL jjw1738_a.res in Ia
    jjw1738.res
    created by SHELXL-2018/3 at 10:10:08 on 09-Apr-2024
REM Old TITL jjw1738 in Ia
REM SHELXT solution in Ia: R1 0.075, Rweak 0.009, Alpha 0.002
REM <I/s> 0.415 for 378 systematic absences, Orientation as input
REM Flack x = 0.481 ( 0.015 ) from 2578 Parsons' quotients
REM Formula found by SHELXT: C42 O6 P2
CELL 1.54184 22.398 6.0808 27.5888 90 91.007 90
ZERR 8 0.0002 0.0001 0.0003 0 0.001 0
LATT -2
SYMM 0.5+X,-Y,+Z
SFAC C H O P
UNIT 168 160 24 8

L.S. 10
PLAN  10
SIZE 0.05 0.1 0.37
TEMP -173
CONF
BOND
list 4
MORE -1
BOND $H
fmap 2 53
acta
TWIN -1 0 0 0 -1 0 0 0 -1 2
REM <olex2.extras>
REM <HklSrc "%.\\jjw1738.hkl">
REM </olex2.extras>

WGHT    0.052500    1.302700
BASF   0.49892
FVAR       0.23164
P1    4    0.565932    0.802933    0.583639    11.00000    0.02830    0.02119 =
         0.02263   -0.00224   -0.00254    0.00124
O1    3    0.554189    0.938409    0.539632    11.00000    0.03298    0.02696 =
         0.02425    0.00066   -0.00345    0.00285
O2    3    0.518502    0.630286    0.595763    11.00000    0.03564    0.02808 =
         0.03604   -0.00429    0.00358   -0.00510
H2    2    0.510065    0.480966    0.565889    11.00000    0.04847
AFIX   6
O5    3    0.496980    0.328219    0.540700    11.00000    0.05526    0.02500 =
         0.03019   -0.00322   -0.01299    0.00604
H5A   2    0.517560    0.206728    0.540821    11.00000   -1.50000
H5B   2    0.484643    0.342910    0.510809    11.00000   -1.50000
AFIX   0
C1    1    0.570969    0.963806    0.635351    11.00000    0.03180    0.02418 =
         0.02892   -0.00216   -0.00266   -0.00031
C2    1    0.575053    1.070395    0.671985    11.00000    0.02606    0.02735 =
         0.02824   -0.00091    0.00015    0.00197
C3    1    0.581717    1.197611    0.715494    11.00000    0.02462    0.02747 =
         0.02603   -0.00409   -0.00005    0.00281
C4    1    0.606324    1.409276    0.713410    11.00000    0.03181    0.02689 =
         0.02544    0.00003    0.00317    0.00081
AFIX  43
H4    2    0.616673    1.471475    0.683108    11.00000   -1.20000
AFIX   0
C5    1    0.615434    1.527056    0.755877    11.00000    0.02957    0.02573 =
         0.03073   -0.00387    0.00306   -0.00280
AFIX  43
H5    2    0.632688    1.669583    0.754474    11.00000   -1.20000
AFIX   0
C6    1    0.599783    1.440420    0.800483    11.00000    0.02900    0.03268 =
         0.02495   -0.00488   -0.00106    0.00183
C7    1    0.610482    1.571250    0.846401    11.00000    0.05058    0.04388 =
         0.03116   -0.00839    0.00046   -0.00913
AFIX 137
H7A   2    0.577246    1.547949    0.868457    11.00000   -1.50000
H7B   2    0.613340    1.727898    0.838422    11.00000   -1.50000
H7C   2    0.647797    1.522729    0.862098    11.00000   -1.50000
AFIX   0
C8    1    0.574409    1.230413    0.802081    11.00000    0.03211    0.03402 =
         0.02678    0.00261    0.00334   -0.00020
AFIX  43
H8    2    0.563145    1.170115    0.832342    11.00000   -1.20000
AFIX   0
C9    1    0.565540    1.109624    0.760120    11.00000    0.02795    0.02531 =
         0.03281    0.00023    0.00239   -0.00034
AFIX  43
H9    2    0.548451    0.966859    0.761649    11.00000   -1.20000
AFIX   0
C10   1    0.633879    0.667096    0.579104    11.00000    0.03323    0.02727 =
         0.02621   -0.00242   -0.00261    0.00354
C11   1    0.678524    0.558260    0.575037    11.00000    0.03320    0.02966 =
         0.02369   -0.00146   -0.00405    0.00191
C12   1    0.731316    0.427095    0.569855    11.00000    0.03170    0.03070 =
         0.02250   -0.00158   -0.00235    0.00383
C13   1    0.778525    0.498567    0.541415    11.00000    0.03526    0.02786 =
         0.03054    0.00532   -0.00057    0.00188
AFIX  43
H13   2    0.776486    0.638026    0.525953    11.00000   -1.20000
AFIX   0
C14   1    0.828611    0.365676    0.535679    11.00000    0.03040    0.03474 =
         0.02876    0.00556    0.00248   -0.00274
AFIX  43
H14   2    0.860189    0.414130    0.515767    11.00000   -1.20000
AFIX   0
C15   1    0.832851    0.162651    0.558826    11.00000    0.02696    0.03339 =
         0.02413   -0.00092   -0.00006    0.00122
C16   1    0.887641    0.022435    0.553627    11.00000    0.03137    0.03873 =
         0.03544    0.00186    0.00418    0.00502
AFIX 137
H16A  2    0.912399    0.033304    0.583173    11.00000   -1.50000
H16B  2    0.910507    0.073585    0.525843    11.00000   -1.50000
H16C  2    0.875738   -0.130996    0.548477    11.00000   -1.50000
AFIX   0
C17   1    0.785735    0.094434    0.587454    11.00000    0.03479    0.02771 =
         0.02775    0.00561    0.00130    0.00133
AFIX  43
H17   2    0.788273   -0.043589    0.603490    11.00000   -1.20000
AFIX   0
C18   1    0.735337    0.222629    0.593121    11.00000    0.03055    0.03249 =
         0.02628    0.00197    0.00327    0.00075
AFIX  43
H18   2    0.703622    0.172369    0.612674    11.00000   -1.20000
AFIX   0

P2    4    0.429439    0.302449    0.413341    11.00000    0.02694    0.02065 =
         0.02016    0.00126   -0.00284   -0.00087
O3    3    0.441756    0.442029    0.456877    11.00000    0.03490    0.02553 =
         0.02435   -0.00113   -0.00346   -0.00140
O4    3    0.477958    0.134634    0.401121    11.00000    0.03500    0.02575 =
         0.02429    0.00181   -0.00018    0.00503
H4A   2    0.483374    0.041638    0.421888    11.00000    0.05884
C19   1    0.421043    0.461007    0.361475    11.00000    0.03261    0.02567 =
         0.02488    0.00128   -0.00267   -0.00116
C20   1    0.418031    0.569838    0.325073    11.00000    0.02701    0.02467 =
         0.02801   -0.00051   -0.00260    0.00156
C21   1    0.415947    0.700416    0.281933    11.00000    0.02369    0.02597 =
         0.02395    0.00213   -0.00030    0.00439
C22   1    0.441270    0.910667    0.282217    11.00000    0.02594    0.02988 =
         0.02717   -0.00102   -0.00061    0.00031
AFIX  43
H22   2    0.459707    0.966236    0.310971    11.00000   -1.20000
AFIX   0
C23   1    0.439464    1.037618    0.240641    11.00000    0.02624    0.02697 =
         0.03425    0.00427    0.00228   -0.00143
AFIX  43
H23   2    0.456880    1.180069    0.241138    11.00000   -1.20000
AFIX   0
C24   1    0.412572    0.960392    0.198053    11.00000    0.02954    0.03278 =
         0.02512    0.00435    0.00500    0.00610
C25   1    0.408162    1.105695    0.153823    11.00000    0.04393    0.03968 =
         0.02471    0.00742    0.00416    0.00424
AFIX 137
H25A  2    0.372593    1.198850    0.155886    11.00000   -1.50000
H25B  2    0.405211    1.014013    0.124665    11.00000   -1.50000
H25C  2    0.443816    1.198625    0.152180    11.00000   -1.50000
AFIX   0
C26   1    0.387655    0.750120    0.197866    11.00000    0.03841    0.03058 =
         0.02314   -0.00237   -0.00342    0.00487
AFIX  43
H26   2    0.369621    0.694793    0.168926    11.00000   -1.20000
AFIX   0
C27   1    0.388786    0.620106    0.239378    11.00000    0.03276    0.02294 =
         0.03047    0.00071   -0.00044    0.00202
AFIX  43
H27   2    0.371257    0.477844    0.238860    11.00000   -1.20000
AFIX   0
C28   1    0.362876    0.159015    0.419893    11.00000    0.03247    0.02778 =
         0.02719    0.00083   -0.00406   -0.00269
C29   1    0.318646    0.049098    0.424653    11.00000    0.03368    0.03007 =
         0.02661    0.00275   -0.00357   -0.00060
C30   1    0.266747   -0.085791    0.429815    11.00000    0.02913    0.02785 =
         0.02615    0.00122   -0.00407   -0.00327
C31   1    0.219845   -0.021205    0.459502    11.00000    0.03835    0.02744 =
         0.02864   -0.00400   -0.00373   -0.00015
AFIX  43
H31   2    0.222100    0.115643    0.476044    11.00000   -1.20000
AFIX   0
C32   1    0.170579   -0.152889    0.465064    11.00000    0.03242    0.03655 =
         0.02483   -0.00324    0.00208    0.00180
AFIX  43
H32   2    0.139299   -0.106143    0.485471    11.00000   -1.20000
AFIX   0
C33   1    0.165937   -0.354258    0.441128    11.00000    0.03033    0.02979 =
         0.02460    0.00124   -0.00119   -0.00192
C34   1    0.111692   -0.497057    0.446664    11.00000    0.03386    0.03837 =
         0.03228   -0.00152    0.00242   -0.00614
AFIX 137
H34A  2    0.103312   -0.515391    0.481173    11.00000   -1.50000
H34B  2    0.119043   -0.641288    0.432085    11.00000   -1.50000
H34C  2    0.077361   -0.427580    0.430341    11.00000   -1.50000
AFIX   0
C35   1    0.212830   -0.420097    0.411857    11.00000    0.03642    0.02821 =
         0.03241   -0.00686    0.00473   -0.00454
AFIX  43
H35   2    0.210354   -0.557297    0.395475    11.00000   -1.20000
AFIX   0
C36   1    0.263061   -0.289395    0.406147    11.00000    0.03475    0.03320 =
         0.03527   -0.00482    0.00605   -0.00272
AFIX  43
H36   2    0.294734   -0.337706    0.386317    11.00000   -1.20000
AFIX   0

O6    3    0.499970    0.828682    0.455188    11.00000    0.04828    0.02460 =
         0.03072    0.00191   -0.01357   -0.00341
H6A   2    0.475463    0.696465    0.457790    11.00000    0.06547
H6B   2    0.518357    0.865876    0.485254    11.00000    0.05051
C37   1    0.236136    0.304061    0.199598    11.00000    0.03195    0.05310 =
         0.03206    0.00956    0.00201   -0.01174
AFIX  43
H37   2    0.224346    0.313483    0.166417    11.00000   -1.20000
AFIX   0
C38   1    0.226359    0.479892    0.230387    11.00000    0.02684    0.03153 =
         0.05604    0.01463   -0.00330   -0.00043
AFIX  43
H38   2    0.208318    0.610559    0.218221    11.00000   -1.20000
AFIX   0
C39   1    0.242649    0.465491    0.278244    11.00000    0.03380    0.03474 =
         0.04397   -0.00797    0.00558   -0.00303
AFIX  43
H39   2    0.235582    0.586118    0.299260    11.00000   -1.20000
AFIX   0
C40   1    0.269306    0.277029    0.296327    11.00000    0.03396    0.05108 =
         0.02816    0.00648   -0.00481   -0.00626
AFIX  43
H40   2    0.280390    0.267611    0.329658    11.00000   -1.20000
AFIX   0
C41   1    0.279756    0.101959    0.265531    11.00000    0.02948    0.03009 =
         0.05829    0.01215   -0.00025    0.00422
AFIX  43
H41   2    0.298459   -0.027688    0.277574    11.00000   -1.20000
AFIX   0
C42   1    0.262817    0.116515    0.217010    11.00000    0.03347    0.03996 =
         0.04509   -0.01036    0.01301   -0.00625
AFIX  43
H42   2    0.269724   -0.003676    0.195837    11.00000   -1.20000
AFIX   0
HKLF 4


REM  jjw1738_a.res in Ia
REM wR2 = 0.0910, GooF = S = 1.023, Restrained GooF = 1.023 for all data
REM R1 = 0.0343 for 6483 Fo > 4sig(Fo) and 0.0371 for all 6849 data
REM 475 parameters refined using 2 restraints

END

WGHT      0.0525      1.3027

REM Highest difference peak  0.251,  deepest hole -0.287,  1-sigma level  0.038
Q1    1   0.4246  0.4003  0.3780  11.00000  0.05    0.25
Q2    1   0.3938  0.2144  0.4172  11.00000  0.05    0.22
Q3    1   0.5659  0.9027  0.6204  11.00000  0.05    0.22
Q4    1   0.6051  0.7182  0.5820  11.00000  0.05    0.21
Q5    1   0.5801  0.9192  0.6571  11.00000  0.05    0.19
Q6    1   0.2286  0.3723  0.2199  11.00000  0.05    0.19
Q7    1   0.5775  1.1514  0.7031  11.00000  0.05    0.19
Q8    1   0.4171  0.6449  0.3014  11.00000  0.05    0.18
Q9    1   0.4056  0.8363  0.1974  11.00000  0.05    0.18
Q10   1   0.7350  0.3303  0.5863  11.00000  0.05    0.18
;
_shelx_res_checksum                69333
_shelx_hkl_file
;
 -28   0  -2   16.82    1.06
 -28   0   2    1.95    0.48
 -28   0   4   46.43    1.67
 -28  -1   1    4.49    0.59
 -27  -1  -8    3.92    0.53
 -27  -1  -6   14.75    1.06
 -27  -1  -4    3.95    0.67
 -27  -1  -2    1.10    0.57
 -27  -1   0   31.74    1.75
 -27  -1   0   15.58    0.98
 -27  -1   2   13.25    1.15
 -27  -1   4   21.91    1.44
 -27  -1   6   45.21    1.84
 -27  -2  -1    8.54    0.82
 -27  -2   1    0.32    0.38
 -27  -2   3    0.22    0.33
 -26   0  10   13.09    1.01
 -26  -1 -11   11.50    0.92
 -26  -1  -7    5.18    0.80
 -26  -1  -5   -0.12    0.44
 -26  -1   5    8.46    1.09
 -26  -1   7    6.60    0.85
 -26  -1   9    4.27    0.72
 -26  -2  -8    2.40    0.50
 -26  -2  -6    1.77    0.47
 -26  -2  -6    0.51    0.49
 -26  -2  -4   71.03    2.46
 -26  -2  -4   57.71    2.07
 -26  -2  -2   10.65    1.07
 -26  -2  -2    7.98    0.83
 -26  -2   0    6.89    0.92
 -26  -2   2   12.23    1.19
 -26  -2   4   30.03    1.71
 -26  -2   6   10.19    1.00
 -26  -2   8   11.79    0.87
 -26  -3   1   13.48    0.94
 -25  -1 -14   42.64    1.61
 -25  -1 -12    6.75    0.85
 -25  -1  -8   38.91    1.98
 -25  -1   8    3.99    0.82
 -25  -1  10   14.09    1.22
 -25  -2 -11   10.03    0.92
 -25  -2  -9   64.03    2.36
 -25  -2  -7   11.23    1.06
 -25  -2  -7   12.77    1.16
 -25  -2  -5    0.95    0.54
 -25  -2  -5    1.85    0.52
 -25  -2  -3   57.93    2.64
 -25  -2  -3   52.70    2.33
 -25  -2  -1   17.54    1.56
 -25  -2  -1   15.43    1.28
 -25  -2   1    0.47    0.55
 -25  -2   1    1.22    0.60
 -25  -2   3   31.55    2.04
 -25  -2   5   11.67    1.25
 -25  -2   7    3.14    0.70
 -25  -2   9   34.59    1.72
 -25  -3  -6   25.56    1.21
 -25  -3  -4    0.77    0.51
 -25  -3  -4    1.96    0.43
 -25  -3  -2    2.98    0.66
 -25  -3   0   12.59    1.13
 -25  -3   2   10.99    1.07
 -25  -3   4    2.35    0.62
 -25  -3   6    2.79    0.61
 -24   0 -16   25.75    1.23
 -24  -1 -15    2.04    0.54
 -24  -1  -9   40.54    2.16
 -24  -1  11   34.23    1.89
 -24  -2 -14   16.58    1.09
 -24  -2 -12   44.69    2.02
 -24  -2 -10   56.41    2.46
 -24  -2  -8   16.66    1.37
 -24  -2  -8   16.47    1.48
 -24  -2  -6    7.97    1.13
 -24  -2  -4  136.56    4.35
 -24  -2  -2    7.57    1.23
 -24  -2   0    9.15    1.34
 -24  -2   2   10.28    1.40
 -24  -2   2    8.25    1.02
 -24  -2   4    0.44    0.63
 -24  -2   6    2.64    0.80
 -24  -2   8   17.15    1.49
 -24  -2  10   19.82    1.46
 -24  -3 -11    4.69    0.61
 -24  -3  -9    0.20    0.42
 -24  -3  -7   44.02    1.87
 -24  -3  -7   45.17    1.96
 -24  -3  -5    9.43    1.01
 -24  -3  -5   10.64    1.01
 -24  -3  -3   17.58    1.44
 -24  -3  -3   18.25    1.29
 -24  -3  -1   36.86    2.12
 -24  -3  -1   34.36    1.65
 -24  -3   1   23.24    1.72
 -24  -3   3    3.66    0.80
 -24  -3   5   13.24    1.28
 -24  -3   7   43.69    2.04
 -24  -3   9    0.61    0.39
 -24  -4   0    2.16    0.49
 -24  -4   2   16.30    1.02
 -23   0 -17    0.90    0.53
 -23  -1 -16    0.28    0.40
 -23  -1  12    5.24    0.91
 -23  -2 -15   10.05    0.93
 -23  -2 -13   13.51    1.24
 -23  -2 -11    1.19    0.62
 -23  -2  -9    5.28    0.92
 -23  -2  -7    5.34    1.03
 -23  -2  -5   21.60    1.90
 -23  -2  -3   22.90    2.06
 -23  -2   5    3.74    1.08
 -23  -2   7   93.73    3.87
 -23  -2   9    7.72    1.12
 -23  -2  11   14.79    1.32
 -23  -3 -14    5.23    0.62
 -23  -3 -12    5.70    0.75
 -23  -3 -10   10.51    1.07
 -23  -3  -8   36.07    1.83
 -23  -3  -8   35.44    1.97
 -23  -3  -6    8.31    1.03
 -23  -3  -6    8.32    1.11
 -23  -3  -4   16.58    1.55
 -23  -3  -4   15.16    1.41
 -23  -3  -2   68.46    3.10
 -23  -3  -2   62.00    2.62
 -23  -3   0    5.14    1.10
 -23  -3   0    5.77    0.84
 -23  -3   2    0.21    0.69
 -23  -3   4    7.46    1.19
 -23  -3   6   47.03    2.48
 -23  -3   8   28.36    1.79
 -23  -3  10   15.19    1.21
 -23  -4  -5   36.21    1.57
 -23  -4  -3   29.57    1.58
 -23  -4  -1    2.01    0.55
 -23  -4   1   13.28    1.16
 -23  -4   3   12.26    1.13
 -23  -4   5    0.51    0.44
 -23  -4   7    5.68    0.66
 -22   0 -18   95.89    2.56
 -22  -1 -17   17.56    1.29
 -22  -2 -18    6.87    0.65
 -22  -2 -16    0.31    0.37
 -22  -2 -14    7.82    1.08
 -22  -2 -12   65.20    3.00
 -22  -2 -10   12.55    1.37
 -22  -2  -8   30.50    2.20
 -22  -2  -6   83.80    3.77
 -22  -2   8    5.65    1.11
 -22  -2  10   44.18    2.58
 -22  -2  12   13.76    1.34
 -22  -3 -15    0.79    0.44
 -22  -3 -13   23.35    1.51
 -22  -3 -11   28.37    1.82
 -22  -3  -9    6.93    0.97
 -22  -3  -9    5.72    0.99
 -22  -3  -7   11.19    1.29
 -22  -3  -7    9.35    1.24
 -22  -3  -5   33.57    2.35
 -22  -3  -5   28.15    2.03
 -22  -3  -3   27.25    2.18
 -22  -3  -3   27.46    2.00
 -22  -3  -1    1.44    0.86
 -22  -3  -1    1.67    0.75
 -22  -3   1   20.22    1.96
 -22  -3   1   17.19    1.49
 -22  -3   3    9.36    1.46
 -22  -3   5   14.10    1.59
 -22  -3   7   25.48    2.00
 -22  -3   9   26.31    1.87
 -22  -3  11   29.93    1.72
 -22  -3  17   16.68    1.07
 -22  -4 -10    4.88    0.68
 -22  -4  -8    8.22    0.88
 -22  -4  -6    2.11    0.61
 -22  -4  -6    0.48    0.46
 -22  -4  -4    8.10    1.03
 -22  -4  -4    6.45    0.85
 -22  -4  -2    1.04    0.62
 -22  -4  -2    2.01    0.64
 -22  -4   0    0.28    0.51
 -22  -4   2    6.73    1.03
 -22  -4   4    2.10    0.61
 -22  -4   4    3.27    0.81
 -22  -4   6    2.16    0.59
 -22  -4   8    3.22    0.65
 -22  -4  10    0.70    0.50
 -22  -4  12    1.39    0.39
 -21  -1 -18   15.27    1.23
 -21  -2 -19    6.07    0.68
 -21  -2 -17   19.60    1.42
 -21  -2 -15   83.31    3.22
 -21  -2 -13   30.85    2.19
 -21  -2 -11   38.19    2.27
 -21  -2  -9   17.65    1.73
 -21  -2  -7   11.98    1.59
 -21  -2   9   31.18    2.39
 -21  -2  11   18.12    1.75
 -21  -3 -16   11.47    1.00
 -21  -3 -14   23.36    1.62
 -21  -3 -12    9.08    1.16
 -21  -3 -10   42.82    2.23
 -21  -3 -10   45.16    2.57
 -21  -3  -8    5.41    1.03
 -21  -3  -8    3.70    0.98
 -21  -3  -6   27.57    2.15
 -21  -3  -6   26.89    2.14
 -21  -3  -4    6.97    1.33
 -21  -3  -4    4.39    1.01
 -21  -3  -2   13.32    1.71
 -21  -3  -2    9.50    1.31
 -21  -3   0    2.94    1.09
 -21  -3   0    3.33    0.88
 -21  -3   2    2.55    1.03
 -21  -3   2    1.99    0.72
 -21  -3   4   -0.12    0.87
 -21  -3   6   18.23    1.89
 -21  -3   8    1.91    0.82
 -21  -3  10    3.05    0.85
 -21  -3  12   25.18    1.62
 -21  -4 -13   35.35    1.53
 -21  -4 -11   20.18    1.32
 -21  -4  -9   11.06    1.00
 -21  -4  -9   12.56    1.15
 -21  -4  -7  120.93    3.46
 -21  -4  -7  115.16    3.45
 -21  -4  -5   29.06    1.90
 -21  -4  -5   27.40    1.74
 -21  -4  -3    4.31    0.90
 -21  -4  -3    4.55    0.78
 -21  -4  -1   39.67    2.44
 -21  -4  -1   36.47    1.88
 -21  -4   1   15.82    1.62
 -21  -4   3    0.82    0.61
 -21  -4   5   49.73    2.62
 -21  -4   7    5.55    0.93
 -21  -4   9    4.45    0.80
 -21  -4  13   17.53    1.26
 -21  -4  15   13.98    0.94
 -21  -5   0    0.83    0.35
 -21  -5   2    4.24    0.61
 -21  -5   4    0.22    0.34
 -20  -1 -19   32.28    1.74
 -20  -2 -22    0.74    0.32
 -20  -2 -20   13.78    0.98
 -20  -2 -18    2.54    0.61
 -20  -2 -16   19.74    1.66
 -20  -2 -14   62.41    3.13
 -20  -2 -10    1.83    0.79
 -20  -2  10  153.72    5.25
 -20  -2  12    5.28    1.13
 -20  -3 -17    5.48    0.78
 -20  -3 -15    2.71    0.74
 -20  -3 -13   10.35    1.30
 -20  -3 -11   61.21    2.71
 -20  -3 -11   64.80    3.21
 -20  -3  -9    4.60    1.01
 -20  -3  -9    4.04    1.03
 -20  -3  -7    6.29    1.20
 -20  -3  -7    8.89    1.46
 -20  -3  -5  149.20    5.29
 -20  -3  -5  152.13    5.26
 -20  -3  -3    5.39    1.31
 -20  -3  -3    5.31    1.21
 -20  -3  -1   -0.44    0.92
 -20  -3  -1    0.06    0.70
 -20  -3   1   17.33    2.01
 -20  -3   1   20.27    1.90
 -20  -3   3   45.78    3.18
 -20  -3   5    2.44    1.07
 -20  -3   7    4.57    1.11
 -20  -3   9   51.92    2.96
 -20  -3  11   16.74    1.63
 -20  -3  19   31.01    1.62
 -20  -4 -14    7.45    0.73
 -20  -4 -14   11.86    1.04
 -20  -4 -12    7.99    0.95
 -20  -4 -10   13.33    1.11
 -20  -4 -10   15.19    1.37
 -20  -4  -8    2.36    0.69
 -20  -4  -8    1.42    0.65
 -20  -4  -6   -0.38    0.63
 -20  -4  -6   -0.06    0.60
 -20  -4  -4   11.88    1.44
 -20  -4  -4   11.92    1.31
 -20  -4  -2    3.81    1.06
 -20  -4  -2    4.08    0.89
 -20  -4   0    3.06    1.00
 -20  -4   0    3.16    0.72
 -20  -4   2    1.89    0.75
 -20  -4   4    5.79    1.17
 -20  -4   6    4.78    1.03
 -20  -4   8    0.64    0.56
 -20  -4  10    5.90    0.88
 -20  -4  14   -0.09    0.46
 -20  -4  16    3.13    0.61
 -20  -5  -3   41.37    1.66
 -20  -5  -1    0.41    0.41
 -20  -5   1   41.11    1.89
 -20  -5   3   15.73    1.21
 -20  -5   5    4.01    0.71
 -20  -5   7   38.09    1.67
 -19  -1 -20   11.33    1.06
 -19  -2 -23   78.56    2.26
 -19  -2 -19   20.53    1.46
 -19  -2 -17    6.70    1.03
 -19  -2 -15  174.63    5.28
 -19  -2 -11    6.12    1.21
 -19  -2  11    2.36    0.91
 -19  -3 -20    1.59    0.53
 -19  -3 -18    8.90    0.96
 -19  -3 -16    5.62    0.92
 -19  -3 -14   15.61    1.60
 -19  -3 -12    4.80    1.13
 -19  -3 -10   42.76    2.60
 -19  -3 -10   40.94    2.77
 -19  -3  -8   61.51    3.32
 -19  -3  -8   64.63    3.55
 -19  -3  -6   84.76    4.07
 -19  -3  -6   83.81    4.04
 -19  -3  -4    8.28    1.49
 -19  -3  -2    3.01    1.08
 -19  -3   0   15.36    2.02
 -19  -3   0   14.38    1.73
 -19  -3   2   18.40    2.17
 -19  -3   2   19.59    1.96
 -19  -3   4    0.12    0.91
 -19  -3   6    2.87    1.03
 -19  -3   8    2.39    0.91
 -19  -3  10   12.23    1.58
 -19  -3  12   15.50    1.60
 -19  -3  20   21.87    1.39
 -19  -4 -17    6.14    0.63
 -19  -4 -15   28.09    1.57
 -19  -4 -13   31.60    1.89
 -19  -4 -11    1.45    0.69
 -19  -4  -9   74.16    3.01
 -19  -4  -9   75.44    3.26
 -19  -4  -7   50.89    2.76
 -19  -4  -7   50.82    2.79
 -19  -4  -5   30.50    2.30
 -19  -4  -5   27.64    2.11
 -19  -4  -3    5.74    1.20
 -19  -4  -3    6.76    1.17
 -19  -4  -1   52.15    3.21
 -19  -4  -1   48.19    2.64
 -19  -4   1   14.22    1.79
 -19  -4   3   18.53    1.98
 -19  -4   5    5.29    1.18
 -19  -4   7   15.21    1.70
 -19  -4   9   33.80    2.22
 -19  -4  11   30.63    1.87
 -19  -4  15   69.73    2.76
 -19  -4  17   18.58    1.26
 -19  -5 -10   43.58    1.71
 -19  -5  -8    0.59    0.41
 -19  -5  -6    6.73    0.82
 -19  -5  -4   47.06    1.96
 -19  -5  -4   40.70    1.79
 -19  -5  -2   10.17    1.05
 -19  -5   0   12.58    1.34
 -19  -5   0   12.84    1.27
 -19  -5   2   10.39    1.23
 -19  -5   2    9.30    1.09
 -19  -5   4    5.89    0.91
 -19  -5   6    5.37    0.83
 -19  -5   6    6.94    0.82
 -19  -5   8    2.21    0.58
 -19  -5   8    1.11    0.49
 -19  -5  10    4.42    0.67
 -19  -5  10    3.94    0.63
 -18  -1 -19   23.07    1.79
 -18  -1  -9   26.99    5.52
 -18  -1  -7   -8.79    3.26
 -18  -2 -24   17.80    1.13
 -18  -2 -20   11.15    1.11
 -18  -2 -18   13.40    1.46
 -18  -2 -16   11.23    1.45
 -18  -2 -10   56.93    3.26
 -18  -2  12   26.35    2.21
 -18  -3 -21    0.93    0.50
 -18  -3 -19    7.01    0.88
 -18  -3 -17    2.59    0.76
 -18  -3 -15    7.15    1.21
 -18  -3 -13   56.81    3.17
 -18  -3 -11    2.03    0.83
 -18  -3 -11    1.46    0.91
 -18  -3  -9    9.61    1.47
 -18  -3  -9   12.45    1.73
 -18  -3  -7  233.86    6.77
 -18  -3  -5   37.47    2.94
 -18  -3  -3   24.02    2.46
 -18  -3  -1   73.99    4.18
 -18  -3   1   23.03    2.43
 -18  -3   3    2.62    0.98
 -18  -3   5    3.73    1.18
 -18  -3   7    5.79    1.35
 -18  -3   9    7.60    1.38
 -18  -3  11  114.71    4.41
 -18  -3  21    3.74    0.63
 -18  -4 -18    2.21    0.51
 -18  -4 -18    2.49    0.51
 -18  -4 -16   -0.05    0.46
 -18  -4 -14    9.12    1.16
 -18  -4 -12   27.11    2.00
 -18  -4 -10    3.10    0.84
 -18  -4 -10    4.37    1.03
 -18  -4  -8    1.23    0.75
 -18  -4  -8    0.74    0.69
 -18  -4  -6    6.19    1.23
 -18  -4  -6    5.12    1.14
 -18  -4  -4    7.31    1.36
 -18  -4  -4    7.29    1.25
 -18  -4  -2    2.46    0.99
 -18  -4  -2    0.50    0.73
 -18  -4   0    0.27    0.93
 -18  -4   0    0.19    0.71
 -18  -4   2    9.42    1.57
 -18  -4   4    7.84    1.52
 -18  -4   6    0.47    0.76
 -18  -4   8    2.12    0.93
 -18  -4  10    8.41    1.27
 -18  -4  12    2.62    0.63
 -18  -4  14    4.74    0.77
 -18  -4  16    1.15    0.65
 -18  -4  18    0.70    0.43
 -18  -5 -13   19.95    1.15
 -18  -5 -11    6.64    0.65
 -18  -5 -11    9.90    0.95
 -18  -5  -9    6.91    0.90
 -18  -5  -7   32.91    1.85
 -18  -5  -5   59.93    2.33
 -18  -5  -5   62.67    2.53
 -18  -5  -3    1.23    0.68
 -18  -5  -3   -0.20    0.46
 -18  -5  -3    0.78    0.48
 -18  -5  -1   54.55    2.84
 -18  -5   1   53.56    2.85
 -18  -5   3    1.79    0.75
 -18  -5   5   34.76    1.81
 -18  -5   7   35.37    2.06
 -18  -5   7   37.94    1.95
 -18  -5   9   16.01    1.29
 -18  -5   9   14.68    1.26
 -18  -5  11   45.42    1.88
 -18  -5  11   51.33    2.15
 -18  -5  13   29.12    1.52
 -17   0 -11    6.63    3.57
 -17   0  -9    0.22    2.49
 -17  -1 -24   12.22    1.16
 -17  -1 -10   11.56    3.19
 -17   1 -10    1.51    2.44
 -17  -1  -8   47.58    6.67
 -17  -2 -25    0.61    0.38
 -17  -2 -21    5.06    0.78
 -17  -2 -19    9.31    1.21
 -17  -2 -17   12.48    1.57
 -17  -2 -11    9.67    1.52
 -17  -3 -22    2.42    0.64
 -17  -3 -20    1.16    0.45
 -17  -3 -18    0.86    0.55
 -17  -3 -16   47.21    2.72
 -17  -3 -14   12.74    1.65
 -17  -3 -12   37.34    2.75
 -17  -3 -10   18.72    1.91
 -17  -3 -10   22.44    2.27
 -17  -3  -8  109.23    4.70
 -17  -3  -6   13.41    1.82
 -17  -3  -4   24.97    2.45
 -17  -3  -2   17.55    2.15
 -17  -3   0    2.33    1.06
 -17  -3   2    8.19    1.64
 -17  -3   4   11.35    1.79
 -17  -3   6    5.03    1.25
 -17  -3   8  115.42    4.92
 -17  -3  10    8.15    1.45
 -17  -3  12   50.86    2.90
 -17  -3  22    5.07    0.82
 -17  -3  22    4.34    0.72
 -17  -4 -19    0.20    0.39
 -17  -4 -19    0.41    0.39
 -17  -4 -17   37.08    1.96
 -17  -4 -17   35.97    1.88
 -17  -4 -15    0.57    0.54
 -17  -4 -13    7.40    1.22
 -17  -4 -11   54.14    2.65
 -17  -4 -11   53.40    3.01
 -17  -4  -9   59.18    3.11
 -17  -4  -9   58.48    3.28
 -17  -4  -7   19.19    1.94
 -17  -4  -7   18.71    2.00
 -17  -4  -5   72.70    3.85
 -17  -4  -5   69.49    3.70
 -17  -4  -3   25.66    2.44
 -17  -4  -3   27.18    2.38
 -17  -4  -1    0.64    1.07
 -17  -4  -1    1.33    0.78
 -17  -4   1   21.20    2.38
 -17  -4   1   20.98    1.90
 -17  -4   3   29.10    2.75
 -17  -4   5    7.33    1.49
 -17  -4   7   15.14    1.85
 -17  -4   9   29.13    2.28
 -17  -4  11    0.83    0.58
 -17  -4  15   17.45    1.33
 -17  -4  17    8.95    1.14
 -17  -4  19    3.17    0.68
 -17  -5 -14    7.13    0.80
 -17  -5 -12    4.12    0.62
 -17  -5 -12    5.35    0.80
 -17  -5 -10    1.46    0.59
 -17  -5  -8   17.37    1.48
 -17  -5  -6   14.91    1.27
 -17  -5  -6   14.36    1.42
 -17  -5  -4    8.11    1.25
 -17  -5  -4    8.01    1.11
 -17  -5  -4    7.63    1.08
 -17  -5  -2    3.37    0.97
 -17  -5  -2    3.39    0.76
 -17  -5   0   11.89    1.54
 -17  -5   2    7.86    1.32
 -17  -5   4    3.16    1.00
 -17  -5   4    5.21    0.91
 -17  -5   6    0.04    0.69
 -17  -5   6    0.05    0.62
 -17  -5   8    0.80    0.60
 -17  -5   8    1.08    0.64
 -17  -5  10    2.13    0.63
 -17  -5  10    2.45    0.67
 -17  -5  12   16.37    1.37
 -17  -5  12   17.25    1.24
 -17  -5  14   18.54    1.32
 -17  -5  16    3.74    0.59
 -17  -6  -5    5.04    0.56
 -17  -6  -3   49.26    1.70
 -17  -6  -1    6.76    0.79
 -17  -6  -1    6.19    0.62
 -17  -6   1   20.43    1.24
 -17  -6   1   22.45    1.21
 -17  -6   3   37.86    1.58
 -17  -6   3   42.77    1.69
 -17  -6   5    6.39    0.67
 -16   0 -14   21.65    5.04
 -16   0 -12   86.02    9.22
 -16   0 -10   11.11    4.01
 -16  -1 -25   18.93    1.39
 -16  -1 -13   26.09    4.80
 -16   1 -13   23.21    5.01
 -16  -1 -11   15.13    4.27
 -16   1 -11   19.61    4.70
 -16  -1  -9   15.20    3.89
 -16   1  11   24.95    5.04
 -16  -2 -26   11.89    0.92
 -16  -2 -24   49.66    2.34
 -16  -2 -20   11.96    1.32
 -16  -2 -18   67.13    3.29
 -16  -2 -16   99.03    4.29
 -16   2 -10   80.84    9.18
 -16   2   8  150.81   11.50
 -16  -3 -23    0.21    0.43
 -16  -3 -21    5.23    0.72
 -16  -3 -19    1.37    0.62
 -16  -3 -17   80.49    3.53
 -16  -3 -15   35.83    2.61
 -16  -3 -13  204.61    6.33
 -16  -3 -11   55.30    3.19
 -16  -3 -11   55.23    3.43
 -16  -3  -9   49.56    3.18
 -16  -3  -7  196.58    6.39
 -16  -3  -5    1.43    0.82
 -16  -3  -3    9.66    1.71
 -16  -3  -1   -0.19    0.86
 -16  -3   1   26.05    2.68
 -16  -3   3    2.45    1.02
 -16  -3   5    6.40    1.43
 -16  -3   7  102.14    4.73
 -16  -3   9   57.33    3.47
 -16  -3  11   14.54    1.79
 -16  -3  21    2.74    0.68
 -16  -3  23    2.89    0.64
 -16  -4 -20    3.89    0.71
 -16  -4 -20    1.77    0.46
 -16  -4 -18    7.88    1.00
 -16  -4 -18    9.68    1.03
 -16  -4 -16    9.50    1.21
 -16  -4 -14   11.06    1.40
 -16  -4 -12   84.57    3.82
 -16  -4 -10    1.38    0.81
 -16  -4 -10    4.98    1.24
 -16  -4  -8    6.25    1.25
 -16  -4  -8    7.36    1.44
 -16  -4  -6   16.69    1.94
 -16  -4  -6   18.15    2.05
 -16  -4  -4   15.52    1.97
 -16  -4  -4   16.03    1.90
 -16  -4  -2    9.30    1.65
 -16  -4  -2   12.85    1.75
 -16  -4   0   16.63    2.21
 -16  -4   0   16.59    1.86
 -16  -4   2    5.14    1.51
 -16  -4   4   26.36    2.59
 -16  -4   6   27.61    2.53
 -16  -4   8   17.71    1.97
 -16  -4  10   11.70    1.57
 -16  -4  12    2.63    0.84
 -16  -4  18    0.25    0.54
 -16  -4  20    8.46    0.95
 -16  -5 -15   25.80    1.44
 -16  -5 -13   12.03    0.99
 -16  -5 -13   13.32    1.23
 -16  -5 -11    1.79    0.65
 -16  -5  -9   52.49    2.67
 -16  -5  -7   21.76    1.52
 -16  -5  -7   22.05    1.83
 -16  -5  -5   11.79    1.46
 -16  -5  -5    9.20    1.20
 -16  -5  -5    9.70    1.32
 -16  -5  -3   96.40    4.14
 -16  -5  -3   85.17    3.49
 -16  -5  -1   22.30    2.19
 -16  -5  -1   16.19    1.48
 -16  -5   1    8.94    1.52
 -16  -5   3   46.23    3.03
 -16  -5   3   45.67    2.45
 -16  -5   5   20.93    2.01
 -16  -5   5   19.27    1.72
 -16  -5   7    1.28    0.75
 -16  -5   9   71.12    3.07
 -16  -5   9   64.87    3.09
 -16  -5  11    4.19    0.84
 -16  -5  11    2.89    0.78
 -16  -5  13    2.83    0.63
 -16  -5  13    4.38    0.83
 -16  -5  15   39.96    1.98
 -16  -5  17   19.23    1.20
 -16  -6  -8    6.97    0.64
 -16  -6  -6   31.67    1.35
 -16  -6  -4  118.15    2.94
 -16  -6  -2   19.83    1.35
 -16  -6  -2   21.87    1.28
 -16  -6   0    8.59    0.93
 -16  -6   2   47.01    2.02
 -16  -6   4   34.74    1.71
 -16  -6   4   36.28    1.77
 -16  -6   6    1.70    0.49
 -16  -6   6    2.26    0.58
 -16  -6   8   20.67    1.15
 -15   0 -15   -2.60    1.97
 -15   0 -13   -7.90    3.44
 -15   0 -11    2.01    1.99
 -15   0  13   -0.20    1.78
 -15  -1 -26   17.73    1.32
 -15  -1 -14  188.86   13.13
 -15   1 -14  220.42   14.66
 -15   1 -12   12.71    4.08
 -15  -1 -12   11.63    3.87
 -15  -1 -10  114.34    9.53
 -15  -1  -8  143.64   10.29
 -15   1  12   15.51    3.91
 -15   1  14  344.56   17.49
 -15  -2 -27    2.98    0.47
 -15  -2 -25   72.88    2.78
 -15  -2 -21   26.38    1.79
 -15  -2 -19   29.18    2.21
 -15  -2 -17  369.44    8.09
 -15   2 -11   56.11    7.48
 -15   2   9   38.59    6.15
 -15   2  11    8.46    2.94
 -15  -3 -24   49.23    2.18
 -15  -3 -22   -0.48    0.62
 -15  -3 -20   38.60    2.17
 -15  -3 -18   22.43    1.91
 -15  -3 -16   -0.07    0.78
 -15  -3 -14    6.96    1.35
 -15  -3 -12  102.04    4.66
 -15  -3 -10   66.35    3.59
 -15  -3 -10   69.70    3.90
 -15   3  -8  187.75   13.36
 -15  -3  -8  192.77    6.26
 -15  -3  -6   13.39    1.79
 -15  -3  -4   13.08    1.88
 -15  -3  -2   80.95    4.48
 -15  -3   0   16.72    2.23
 -15   3   0   11.78    3.58
 -15  -3   2    3.95    1.31
 -15   3   2    9.63    3.59
 -15  -3   4   24.98    2.48
 -15   3   4   24.29    4.87
 -15  -3   6    2.90    1.05
 -15  -3   8    0.61    0.77
 -15  -3  10   25.48    2.34
 -15  -3  12   33.35    2.48
 -15  -3  22    2.51    0.67
 -15  -4 -21   14.22    1.15
 -15  -4 -21   10.84    0.84
 -15  -4 -19   15.19    1.38
 -15  -4 -19   16.46    1.33
 -15  -4 -17    6.12    1.05
 -15  -4 -15   19.75    1.82
 -15  -4 -13    6.59    1.32
 -15  -4 -11   53.16    2.95
 -15  -4 -11   53.82    3.27
 -15  -4  -9    5.89    1.25
 -15  -4  -9    7.06    1.40
 -15  -4  -7   64.07    3.67
 -15  -4  -7   60.57    3.69
 -15  -4  -5   53.29    3.48
 -15  -4  -5   56.43    3.60
 -15  -4  -3    3.85    1.23
 -15  -4  -3    2.64    1.05
 -15  -4  -1   75.59    4.37
 -15  -4  -1   69.95    3.76
 -15  -4   1   47.26    3.57
 -15  -4   1   43.48    2.81
 -15  -4   3   18.31    2.25
 -15  -4   5   68.42    3.98
 -15  -4   7   18.04    2.05
 -15  -4   9   10.10    1.61
 -15  -4  11   56.33    3.16
 -15  -4  15   31.16    1.97
 -15  -4  17   68.48    3.28
 -15  -4  17   76.00    2.96
 -15  -4  19    9.38    1.15
 -15  -4  19    8.46    1.00
 -15  -4  21    9.97    0.97
 -15  -4  21   12.26    1.10
 -15  -5 -18    2.12    0.42
 -15  -5 -16    0.79    0.42
 -15  -5 -14    1.59    0.54
 -15  -5 -14    1.77    0.64
 -15  -5 -12   16.36    1.50
 -15  -5 -10   13.42    1.50
 -15  -5  -8   63.02    3.21
 -15  -5  -6   24.69    2.11
 -15  -5  -6   23.23    1.85
 -15  -5  -6   22.19    1.99
 -15  -5  -4   21.60    2.09
 -15  -5  -4   17.08    1.79
 -15  -5  -2    1.19    0.85
 -15  -5  -2    1.23    0.74
 -15  -5   0   76.04    4.11
 -15  -5   0   70.87    3.08
 -15  -5   2   22.02    2.32
 -15  -5   4   31.30    2.52
 -15  -5   4   35.70    2.40
 -15  -5   6    7.38    1.33
 -15  -5   6    4.41    1.01
 -15  -5   8    4.27    1.10
 -15  -5  10    5.09    1.06
 -15  -5  10    6.37    1.10
 -15  -5  12    6.41    1.10
 -15  -5  12    6.22    0.96
 -15  -5  14   39.80    2.26
 -15  -5  14   37.26    1.75
 -15  -5  16   22.98    1.58
 -15  -5  18   24.96    1.41
 -15  -6  -9    2.66    0.55
 -15  -6  -7   10.30    0.88
 -15  -6  -5   26.86    1.53
 -15  -6  -5   23.19    1.22
 -15  -6  -3   37.25    1.75
 -15  -6  -1   23.42    1.50
 -15  -6   1   77.84    2.85
 -15  -6   3   10.07    1.13
 -15  -6   5   26.51    1.60
 -15  -6   5   28.35    1.72
 -15  -6   7   71.82    2.31
 -15  -6   7   74.09    2.55
 -15  -6   9    4.15    0.68
 -14   0 -16   51.46    7.43
 -14   0 -14   65.37    8.03
 -14   0 -12   84.41    8.61
 -14   0 -10   19.37    4.00
 -14   0  14   40.12    5.76
 -14  -1 -27    1.40    0.59
 -14  -1 -25    5.72    0.99
 -14   1 -15  114.13   10.57
 -14  -1 -15  105.90    9.97
 -14  -1 -13   24.48    4.92
 -14   1 -13   22.41    4.85
 -14  -1 -11   12.87    3.53
 -14   1 -11   10.89    3.27
 -14  -1  -9   26.23    4.43
 -14   1  13   52.10    6.71
 -14   1  15   47.49    6.40
 -14  -2 -26   17.45    1.40
 -14  -2 -24   17.08    1.62
 -14  -2 -20   19.27    1.76
 -14  -2 -18   44.81    2.82
 -14   2 -14  137.35   11.46
 -14   2 -12    4.72    3.24
 -14   2 -10    4.42    3.05
 -14   2   8   98.31    8.77
 -14   2  10   89.19    8.74
 -14   2  12  143.07   11.22
 -14  -3 -25   41.26    1.97
 -14  -3 -23    0.86    0.51
 -14  -3 -21   48.14    2.35
 -14  -3 -19   16.04    1.65
 -14  -3 -17   26.47    2.24
 -14  -3 -15   30.95    2.49
 -14  -3 -13   25.06    2.34
 -14  -3 -11    2.92    1.05
 -14  -3 -11    0.51    0.83
 -14  -3  -9   31.14    2.55
 -14   3  -9   26.04    5.25
 -14  -3  -7   14.38    1.83
 -14  -3  -5  109.10    4.92
 -14  -3  -3   16.39    2.11
 -14  -3  -1   -0.36    1.15
 -14   3  -1    0.29    2.61
 -14   3   1   13.86    4.16
 -14  -3   1   16.30    2.17
 -14  -3   3   20.94    2.29
 -14   3   3   18.77    4.59
 -14  -3   5    9.42    1.66
 -14   3   5    8.42    3.20
 -14  -3   7    5.57    1.27
 -14   3   7   11.95    3.42
 -14  -3   9   80.11    4.06
 -14  -3  11   34.68    2.60
 -14  -3  23    3.28    0.69
 -14  -3  27    0.97    0.33
 -14  -4 -22    1.01    0.49
 -14  -4 -20    3.64    0.79
 -14  -4 -20    5.25    0.76
 -14  -4 -18   18.72    1.69
 -14  -4 -18   19.54    1.63
 -14  -4 -16   26.69    2.10
 -14  -4 -14    9.06    1.45
 -14  -4 -12   16.68    1.94
 -14  -4 -10   13.34    1.69
 -14  -4 -10   15.34    1.99
 -14  -4  -8    1.65    0.85
 -14  -4  -8    0.29    0.82
 -14  -4  -6    7.43    1.67
 -14  -4  -6    3.69    1.32
 -14  -4  -4    2.31    1.06
 -14  -4  -4    0.91    0.95
 -14  -4  -2    2.44    1.15
 -14  -4  -2    1.36    0.82
 -14  -4   0    4.93    1.35
 -14  -4   0    7.36    1.38
 -14  -4   2    3.64    1.18
 -14  -4   4   10.38    1.73
 -14  -4   6   32.81    2.82
 -14  -4   8   11.82    1.74
 -14  -4  10   24.88    2.28
 -14  -4  12   76.42    3.58
 -14  -4  14   11.00    1.42
 -14  -4  16    9.39    1.28
 -14  -4  18    4.51    1.02
 -14  -4  18    3.30    0.82
 -14  -4  20    3.54    0.86
 -14  -4  20    1.84    0.59
 -14  -4  22    0.19    0.45
 -14  -4  22    1.28    0.47
 -14  -5 -17   26.44    1.51
 -14  -5 -15   53.02    2.00
 -14  -5 -15   58.71    2.57
 -14  -5 -13    0.71    0.62
 -14  -5 -11   16.81    1.71
 -14  -5  -9   23.61    2.07
 -14  -5  -7  114.84    3.90
 -14  -5  -7  112.05    4.51
 -14  -5  -5    0.48    0.86
 -14  -5  -5    2.39    0.90
 -14  -5  -5    1.86    0.82
 -14  -5  -3   12.73    1.78
 -14  -5  -3   14.39    1.61
 -14  -5  -1   21.95    2.40
 -14  -5  -1   25.66    2.07
 -14  -5   1    6.35    1.64
 -14  -5   3    4.95    1.29
 -14  -5   3    4.92    1.06
 -14  -5   5   -0.02    0.82
 -14  -5   5    0.01    0.93
 -14  -5   7   25.13    2.21
 -14  -5   7   20.99    2.06
 -14  -5   9   22.46    1.97
 -14  -5   9   25.11    2.26
 -14  -5  11    2.46    0.91
 -14  -5  11    2.84    1.04
 -14  -5  13   42.07    2.57
 -14  -5  13   35.48    2.03
 -14  -5  15   35.14    1.67
 -14  -5  15   36.96    2.23
 -14  -5  17   38.21    2.02
 -14  -5  19    9.35    0.93
 -14  -6 -10    9.33    0.86
 -14  -6  -8    4.44    0.71
 -14  -6  -8    4.28    0.70
 -14  -6  -8    4.52    0.74
 -14  -6  -6   22.83    1.50
 -14  -6  -6   21.04    1.25
 -14  -6  -6   20.56    1.43
 -14  -6  -4    5.97    0.85
 -14  -6  -4    4.38    0.71
 -14  -6  -2   20.57    1.52
 -14  -6   0   13.72    1.37
 -14  -6   2    4.57    0.90
 -14  -6   4   24.36    1.80
 -14  -6   6   12.24    1.18
 -14  -6   6   12.54    1.30
 -14  -6   6   11.42    1.07
 -14  -6   8   13.40    1.11
 -14  -6   8   14.56    1.16
 -14  -6   8   14.19    1.22
 -14  -6  10   42.97    1.84
 -14  -6  10   42.12    1.84
 -14  -6  12    1.05    0.42
 -13   0 -17    2.06    2.18
 -13   0 -15    3.00    3.00
 -13   0 -13    1.92    1.95
 -13   0 -11   -1.85    1.40
 -13   0  13   -1.33    2.11
 -13   0  15    2.52    2.07
 -13  -1 -28    8.26    0.91
 -13  -1 -26   11.81    1.26
 -13  -1 -16  137.72   11.35
 -13   1 -16  134.18   11.69
 -13   1 -14    5.40    3.36
 -13  -1 -14    4.35    2.43
 -13  -1 -12   -1.12    1.38
 -13   1 -12    2.93    2.08
 -13  -1 -10   17.83    3.77
 -13  -1  -8    7.72    2.48
 -13   1  12    6.80    2.64
 -13   1  14   20.00    4.55
 -13  -1  16   49.74    3.33
 -13   1  16   36.19    5.59
 -13  -2 -27   -0.22    0.38
 -13  -2 -25   69.25    3.10
 -13  -2 -19   39.88    2.66
 -13  -2 -17  130.10    4.89
 -13   2 -15   67.77    8.14
 -13   2 -13   18.76    4.73
 -13   2 -11    6.42    3.26
 -13   2   9    0.19    1.64
 -13   2  11   11.78    3.34
 -13  -2  13   15.78    1.91
 -13   2  13   16.96    4.33
 -13  -2  15   13.15    1.80
 -13  -2  17    2.14    1.05
 -13  -2  19   13.18    1.85
 -13  -3 -26   15.73    1.21
 -13  -3 -24   12.46    1.34
 -13  -3 -22   36.32    2.51
 -13  -3 -20    5.89    1.04
 -13  -3 -18   40.81    2.72
 -13  -3 -16  103.71    4.52
 -13  -3 -14   29.11    2.50
 -13  -3 -12  118.69    5.05
 -13  -3 -10  594.22   10.50
 -13   3 -10  578.59   22.13
 -13  -3 -10  589.13   11.11
 -13  -3  -8   47.30    3.14
 -13  -3  -6  147.86    5.54
 -13  -3  -4  166.68    5.97
 -13  -3  -2   14.77    2.04
 -13  -3   0   26.51    2.59
 -13   3   0   30.89    4.77
 -13   3   2   24.04    4.32
 -13  -3   2   29.75    2.62
 -13  -3   4   22.35    2.34
 -13   3   4   23.81    4.49
 -13   3   6   33.29    5.46
 -13  -3   6   39.10    2.90
 -13  -3   8   12.51    1.68
 -13   3   8   15.29    4.37
 -13   3  10   10.89    3.29
 -13  -3  10   18.55    1.99
 -13  -3  22    0.91    0.71
 -13  -3  24    1.84    0.62
 -13  -4 -23   52.63    2.15
 -13  -4 -21   19.65    1.60
 -13  -4 -21   19.87    1.33
 -13  -4 -19    8.09    1.18
 -13  -4 -19    8.56    1.16
 -13  -4 -17    1.85    0.85
 -13  -4 -15   -0.70    0.78
 -13  -4 -13    4.13    1.17
 -13  -4 -11   15.96    1.85
 -13  -4 -11   14.41    1.96
 -13  -4  -9  191.88    6.15
 -13  -4  -9  182.91    6.38
 -13  -4  -7  173.29    6.11
 -13  -4  -7  164.66    6.15
 -13  -4  -5    8.29    1.53
 -13  -4  -5    7.27    1.49
 -13  -4  -3    0.46    0.86
 -13  -4  -3   -1.39    0.95
 -13  -4  -1  125.90    5.66
 -13  -4  -1  130.55    5.09
 -13  -4   1    3.20    1.31
 -13  -4   1    4.29    1.03
 -13  -4   3    4.97    1.37
 -13  -4   5    2.29    1.03
 -13  -4   7   22.02    2.27
 -13  -4   9   25.46    2.37
 -13  -4  11   32.51    2.49
 -13  -4  11   36.31    2.53
 -13  -4  13   38.01    2.62
 -13  -4  15   74.70    3.60
 -13  -4  15   70.34    3.11
 -13  -4  17   19.98    1.89
 -13  -4  17   20.75    1.97
 -13  -4  19    4.26    0.96
 -13  -4  19    3.25    0.94
 -13  -4  21   11.25    1.21
 -13  -4  21   11.17    1.26
 -13  -4  23    1.00    0.46
 -13  -4  23    2.08    0.59
 -13  -5 -18   17.96    1.26
 -13  -5 -16    0.08    0.44
 -13  -5 -16   -0.15    0.50
 -13  -5 -16   -0.52    0.54
 -13  -5 -14   17.16    1.40
 -13  -5 -14   18.80    1.68
 -13  -5 -12    5.66    1.17
 -13  -5 -10   32.61    2.47
 -13  -5  -8   -0.46    0.91
 -13  -5  -8    0.34    0.64
 -13  -5  -6   10.03    1.55
 -13  -5  -6    9.07    1.30
 -13  -5  -6   10.99    1.65
 -13  -5  -4   11.44    1.77
 -13  -5  -4   12.49    1.66
 -13  -5  -2    2.84    1.24
 -13  -5  -2    5.85    1.13
 -13  -5   0    5.14    1.45
 -13  -5   0    6.38    1.19
 -13  -5   2   21.82    2.42
 -13  -5   2   27.15    2.26
 -13  -5   4   10.69    1.67
 -13  -5   4    8.01    1.44
 -13  -5   6    4.13    1.14
 -13  -5   6    4.38    1.27
 -13  -5   8   30.09    2.56
 -13  -5  10   65.97    3.56
 -13  -5  10   64.40    3.23
 -13  -5  12   11.02    1.53
 -13  -5  12   11.14    1.27
 -13  -5  14   35.59    2.37
 -13  -5  14   33.18    1.94
 -13  -5  14   32.84    1.94
 -13  -5  16    3.06    0.89
 -13  -5  16    1.72    0.58
 -13  -5  18    7.49    0.89
 -13  -5  18    8.26    0.98
 -13  -5  20   14.07    1.07
 -13  -6 -13   16.87    0.94
 -13  -6 -11    9.06    0.91
 -13  -6 -11    7.38    0.87
 -13  -6  -9   11.98    1.12
 -13  -6  -9   11.94    1.04
 -13  -6  -9   11.72    1.13
 -13  -6  -7    5.29    0.85
 -13  -6  -7    4.58    0.85
 -13  -6  -5   10.68    1.06
 -13  -6  -5    9.55    1.12
 -13  -6  -3   49.38    2.38
 -13  -6  -3   45.98    2.18
 -13  -6  -1   17.93    1.60
 -13  -6   1    5.82    1.00
 -13  -6   3   44.38    2.56
 -13  -6   5   85.27    3.36
 -13  -6   5   84.98    2.78
 -13  -6   7    9.75    1.12
 -13  -6   7   10.90    1.23
 -13  -6   7   10.28    1.13
 -13  -6   9    9.34    0.96
 -13  -6   9    9.31    1.05
 -13  -6   9    9.21    1.05
 -13  -6  11   24.78    1.43
 -13  -6  11   21.03    1.47
 -13  -6  13    1.80    0.57
 -12   0 -18   11.84    3.79
 -12   0 -16   32.21    5.80
 -12   0 -14   92.21    8.65
 -12   0 -12  147.79   10.35
 -12   0 -10   33.34    4.82
 -12   0  14   42.28    5.39
 -12   0  16  190.26   11.23
 -12  -1 -27    8.66    1.11
 -12  -1 -25    6.27    1.18
 -12   1 -17   24.16    5.27
 -12  -1 -17   26.01    5.26
 -12   1 -15   93.87    9.13
 -12  -1 -15   99.08    9.09
 -12  -1 -13   40.89    5.62
 -12   1 -13   41.21    5.85
 -12  -1 -11    2.73    1.81
 -12   1 -11    4.26    1.24
 -12  -1  -9    9.88    2.71
 -12   1  11   72.74    6.86
 -12  -1  13   15.77    1.85
 -12   1  13   10.21    3.28
 -12  -1  15   19.52    2.09
 -12   1  15   20.14    4.33
 -12  -1  17   -0.08    0.71
 -12   1  17   -4.82    2.44
 -12  -1  19   24.80    2.40
 -12  -1  21   12.67    1.72
 -12  -2 -28    0.92    0.45
 -12  -2 -26   65.23    2.95
 -12  -2 -24   23.79    2.11
 -12  -2 -20    4.50    1.04
 -12  -2 -18   22.65    2.12
 -12   2 -16   16.70    4.31
 -12   2 -14   24.80    4.97
 -12  -2 -14   37.15    6.00
 -12   2 -12    9.18    2.92
 -12  -2 -12    6.93    1.73
 -12  -2 -10  106.62    8.15
 -12   2 -10  126.22    9.90
 -12  -2  -8  432.76   15.36
 -12  -2  -6  112.50    7.42
 -12  -2  -4  234.12   10.13
 -12   2   8  135.28    9.47
 -12   2  10   60.18    6.59
 -12  -2  12   93.68    4.28
 -12   2  12   85.19    8.22
 -12  -2  14  245.19    7.18
 -12   2  14  232.08   14.00
 -12  -2  16  266.66    7.59
 -12   2  16  248.06   14.90
 -12  -2  18    8.31    1.40
 -12  -2  20  189.63    6.43
 -12  -2  22  145.70    5.48
 -12  -3 -27   48.70    2.01
 -12  -3 -25    5.06    0.92
 -12  -3 -23   12.86    1.57
 -12  -3 -21    0.45    0.65
 -12  -3 -19   19.34    1.91
 -12  -3 -17  212.54    6.31
 -12  -3 -15   76.16    3.96
 -12  -3 -13   55.73    3.45
 -12   3 -11  395.89   18.11
 -12  -3 -11  397.31    9.06
 -12  -3  -9  622.76   10.78
 -12   3  -9  624.41   22.07
 -12  -3  -9  612.19   11.18
 -12  -3  -7    0.90    0.84
 -12  -3  -5  154.05    5.55
 -12  -3  -3   86.99    4.28
 -12   3  -1    3.48    1.99
 -12  -3  -1    5.14    1.30
 -12   3   1   24.03    4.00
 -12  -3   1   23.22    2.35
 -12  -3   3   13.72    1.78
 -12   3   3   11.66    2.85
 -12  -3   5   30.23    2.51
 -12   3   5   26.25    4.43
 -12  -3   7  153.00    5.44
 -12   3   7  143.85   10.49
 -12  -3   9   38.66    2.76
 -12   3   9   50.99    6.94
 -12  -3  11  140.37    5.01
 -12   3  11  140.43   10.89
 -12  -3  13   13.00    1.74
 -12  -3  15   34.71    2.79
 -12  -3  17   25.37    2.41
 -12  -3  19    6.33    1.29
 -12  -3  21   11.35    1.61
 -12  -3  23    9.74    1.19
 -12  -4 -24   24.65    1.49
 -12  -4 -22   15.32    1.39
 -12  -4 -22   16.14    1.15
 -12  -4 -20   22.32    1.90
 -12  -4 -20   21.13    1.61
 -12  -4 -18   65.96    3.15
 -12  -4 -16    1.03    0.76
 -12  -4 -14   81.13    4.05
 -12  -4 -12   72.52    3.95
 -12  -4 -10   94.01    4.29
 -12  -4 -10   89.87    4.50
 -12  -4  -8   33.83    2.70
 -12  -4  -8   37.57    3.00
 -12  -4  -6   29.67    5.37
 -12  -4  -6   26.72    2.57
 -12  -4  -6   27.44    2.60
 -12  -4  -4   14.92    4.09
 -12  -4  -4   16.50    2.22
 -12  -4  -4   11.78    1.74
 -12  -4  -2    1.26    1.19
 -12  -4  -2    1.79    1.00
 -12  -4   0    7.97    1.61
 -12  -4   0    7.68    1.32
 -12  -4   2  111.13    5.18
 -12  -4   4   28.40    2.68
 -12  -4   4   31.86    6.12
 -12  -4   6    1.44    0.95
 -12  -4   6    6.33    2.87
 -12  -4   8  107.49    4.78
 -12  -4  10   90.01    4.23
 -12  -4  10  103.25    4.28
 -12  -4  12    4.97    1.15
 -12  -4  12    6.85    1.32
 -12  -4  18    4.15    1.11
 -12  -4  20   12.77    1.54
 -12  -4  20   10.93    1.40
 -12  -4  22    5.43    0.86
 -12  -4  22    7.52    1.10
 -12  -4  24   21.66    1.16
 -12  -4  24   26.42    1.59
 -12  -5 -19    0.41    0.43
 -12  -5 -19    0.33    0.40
 -12  -5 -17   49.09    1.92
 -12  -5 -17   45.88    2.06
 -12  -5 -15   61.53    2.56
 -12  -5 -15   56.04    2.48
 -12  -5 -15   60.44    2.93
 -12  -5 -13   30.34    2.30
 -12  -5 -11   26.45    2.31
 -12  -5  -9   18.93    2.03
 -12  -5  -7   14.25    1.57
 -12  -5  -7   12.94    1.78
 -12  -5  -5  101.35    4.69
 -12  -5  -5  105.08    4.64
 -12  -5  -5  103.12    4.28
 -12  -5  -3   31.41    2.81
 -12  -5  -3   31.07    2.51
 -12  -5  -1   19.14    2.31
 -12  -5  -1   20.58    1.96
 -12  -5   1  255.91    7.87
 -12  -5   1  244.13    6.13
 -12  -5   3   18.65    2.15
 -12  -5   3   16.29    1.93
 -12  -5   5   18.31    2.07
 -12  -5   5   12.64    1.74
 -12  -5   7  163.44    5.72
 -12  -5   7  164.73    5.92
 -12  -5   9   37.96    2.69
 -12  -5   9   37.20    2.82
 -12  -5  11   19.82    2.09
 -12  -5  11   14.09    1.57
 -12  -5  11   18.95    1.72
 -12  -5  13   56.16    2.80
 -12  -5  13   57.29    3.22
 -12  -5  13   52.84    2.70
 -12  -5  15   42.03    2.11
 -12  -5  15   45.68    2.44
 -12  -5  15   46.51    2.73
 -12  -5  17   18.15    1.60
 -12  -5  17   18.56    1.49
 -12  -5  19   71.01    2.71
 -12  -5  19   74.97    2.60
 -12  -5  21    0.46    0.33
 -12  -5  21    0.28    0.40
 -12  -6 -14   28.12    1.25
 -12  -6 -12   22.04    1.34
 -12  -6 -10    5.21    0.77
 -12  -6 -10    5.56    0.88
 -12  -6 -10    5.53    0.89
 -12  -6  -8   21.20    1.50
 -12  -6  -8   22.33    1.74
 -12  -6  -6   19.99    1.67
 -12  -6  -6   17.97    1.62
 -12  -6  -6   18.76    1.37
 -12  -6  -4   23.03    1.75
 -12  -6  -4   23.58    1.71
 -12  -6  -2   13.84    1.51
 -12  -6  -2   12.41    1.25
 -12  -6   0   15.16    1.61
 -12  -6   2    7.88    1.27
 -12  -6   4    1.58    0.84
 -12  -6   6    1.55    0.75
 -12  -6   6    2.47    0.76
 -12  -6   6    2.80    0.85
 -12  -6   8   12.70    1.25
 -12  -6   8   13.15    1.34
 -12  -6   8   13.09    1.33
 -12  -6  10    4.77    0.75
 -12  -6  10    5.33    0.86
 -12  -6  10    4.90    0.89
 -12  -6  12    5.46    0.80
 -12  -6  12    5.09    0.89
 -12  -6  14    5.87    0.79
 -12  -6  16   33.39    1.42
 -11   0 -19    2.09    2.52
 -11   0 -17    1.34    2.42
 -11   0 -15   -0.56    1.30
 -11   0 -13    1.88    1.52
 -11   0 -11   -1.19    1.39
 -11   0  13   -0.63    1.55
 -11   0  15   -1.78    2.02
 -11   0  17    0.41    0.67
 -11   0  19   -0.41    0.87
 -11   0  21   -0.70    0.82
 -11  -1 -28    0.14    0.38
 -11  -1 -26   58.82    2.96
 -11  -1 -18  337.96   17.71
 -11   1 -18  325.77   17.51
 -11  -1 -16   34.57    5.72
 -11   1 -16   36.93    6.12
 -11  -1 -14   41.95    5.74
 -11   1 -14   37.51    5.56
 -11  -1 -12   29.83    4.51
 -11   1 -12   34.28    5.07
 -11  -1 -10  109.63    8.05
 -11  -1  -8   12.62    2.70
 -11   1  12   67.29    6.50
 -11   1  14   58.93    6.47
 -11  -1  16    1.87    0.73
 -11   1  16    1.56    2.27
 -11  -1  18   86.88    4.30
 -11   1  18   83.47    8.28
 -11  -1  20   11.53    1.62
 -11  -1  22   77.85    4.09
 -11  -1  24   94.75    4.29
 -11  -2 -29    6.24    0.78
 -11  -2 -27   15.55    1.46
 -11  -2 -25   27.29    2.19
 -11  -2 -19  149.04    4.99
 -11   2 -17    1.76    2.17
 -11  -2 -17    2.12    0.96
 -11   2 -15   59.70    7.54
 -11  -2 -15   52.62    6.71
 -11  -2 -13  123.78    9.37
 -11   2 -13  118.91    9.81
 -11   2 -11   12.39    3.15
 -11  -2 -11   12.39    2.89
 -11  -2  -9   49.40    5.23
 -11  -2  -7    4.70    1.61
 -11  -2  -5    0.84    1.06
 -11   2   9    4.65    2.19
 -11   2  11    9.82    2.90
 -11  -2  13   62.53    3.47
 -11   2  13   56.59    6.85
 -11  -2  15  108.95    4.77
 -11   2  15   98.78    9.08
 -11  -2  17   14.81    1.91
 -11   2  17   18.00    4.40
 -11  -2  19  197.52    6.64
 -11  -2  21  186.89    6.40
 -11  -2  23   14.28    1.80
 -11  -2  25   15.36    1.72
 -11  -3 -28   16.45    1.13
 -11  -3 -26    6.53    0.97
 -11  -3 -26    4.87    0.78
 -11  -3 -24   10.69    1.41
 -11  -3 -22    6.02    1.33
 -11  -3 -20   10.79    1.40
 -11  -3 -18    1.09    0.88
 -11  -3 -16   46.99    3.10
 -11  -3 -14   44.18    3.08
 -11   3 -12   50.45    6.76
 -11  -3 -12   47.75    3.19
 -11   3 -10   29.10    4.77
 -11  -3 -10   26.42    2.34
 -11  -3 -10   24.61    2.35
 -11  -3  -8   82.81    3.95
 -11   3  -2    6.51    2.25
 -11   3   0   11.18    2.70
 -11   3   2   -4.37    1.89
 -11   3   4   15.96    3.31
 -11   3   6   60.62    6.48
 -11  -3   8   17.30    1.86
 -11   3   8   14.26    3.54
 -11  -3  10   25.33    2.16
 -11  -3  10   29.40    2.36
 -11   3  12  338.10   16.86
 -11  -3  12  332.18    8.06
 -11  -3  14  104.29    4.67
 -11  -3  16  103.83    4.76
 -11  -3  18   48.99    3.33
 -11  -3  20   41.56    2.99
 -11  -3  22   -0.06    0.75
 -11  -3  22    0.96    0.55
 -11  -3  24   15.87    1.74
 -11  -4 -25   86.38    2.61
 -11  -4 -23    3.09    0.71
 -11  -4 -21   29.41    2.12
 -11  -4 -21   29.52    1.80
 -11  -4 -19   55.87    3.15
 -11  -4 -19   55.15    2.85
 -11  -4 -17   17.71    1.55
 -11  -4 -17   18.78    1.91
 -11  -4 -15   28.80    2.48
 -11  -4 -13  135.46    5.35
 -11  -4 -11    4.71    1.14
 -11  -4 -11    5.57    1.29
 -11  -4  -9  356.28    8.46
 -11  -4  -9  347.38   17.61
 -11  -4  -9  345.57    8.79
 -11  -4  -7  181.60    6.24
 -11  -4  -7  165.44   12.54
 -11  -4  -7  185.79    6.44
 -11  -4  -5   16.29    2.10
 -11  -4  -5   22.60    5.28
 -11  -4  -5   17.72    2.10
 -11  -4  -3   95.53   10.01
 -11  -4  -3   83.39    4.48
 -11  -4  -3  101.45    4.56
 -11  -4  -1  173.63    6.42
 -11  -4  -1  183.86   13.73
 -11  -4  -1  180.52    5.83
 -11  -4   1   86.22    4.50
 -11  -4   1   93.14    9.93
 -11  -4   1   87.79    3.91
 -11  -4   3   21.53    4.76
 -11  -4   3   18.86    2.19
 -11   4   5   61.83    7.21
 -11  -4   5   59.17    7.94
 -11  -4   5   55.36    3.56
 -11  -4   7   27.88    5.31
 -11  -4   7   27.79    2.51
 -11   4   7   27.86    5.28
 -11  -4   9   34.27    2.70
 -11  -4   9   39.09    2.74
 -11  -4  11   25.43    2.25
 -11  -4  11   34.20    2.68
 -11  -4  15   30.89    2.22
 -11  -4  17   10.85    1.64
 -11  -4  19   -0.78    0.90
 -11  -4  21   52.49    2.91
 -11  -4  21   54.43    2.77
 -11  -4  23   32.98    2.06
 -11  -4  23   31.33    1.76
 -11  -4  25    2.28    0.59
 -11  -5 -20    7.86    0.87
 -11  -5 -18    9.10    0.90
 -11  -5 -18    9.42    1.01
 -11  -5 -18   11.18    1.16
 -11  -5 -16   48.08    2.26
 -11  -5 -16   46.06    2.31
 -11  -5 -14    7.01    1.11
 -11  -5 -14    6.43    1.19
 -11  -5 -12   13.51    1.78
 -11  -5 -10    2.24    0.92
 -11  -5  -8   11.62    1.44
 -11  -5  -8   11.72    1.77
 -11  -5  -6    4.34    1.09
 -11  -5  -6    5.58    1.28
 -11  -5  -4    2.39    1.12
 -11  -5  -4    3.48    1.17
 -11  -5  -4    1.57    0.90
 -11  -5  -2    2.61    1.02
 -11  -5  -2    4.04    1.10
 -11  -5   0   56.07    3.73
 -11  -5   0   54.94    3.10
 -11  -5   2   66.52    4.02
 -11  -5   2   59.88    3.37
 -11  -5   4    4.49    1.39
 -11  -5   4    3.52    1.18
 -11  -5   6    9.41    1.61
 -11  -5   6    7.88    1.50
 -11  -5   8   40.59    2.87
 -11  -5   8   39.48    3.00
 -11  -5  10   25.60    2.20
 -11  -5  10   28.57    2.19
 -11  -5  10   30.89    2.60
 -11  -5  12   61.81    3.48
 -11  -5  12   59.58    3.04
 -11  -5  12   58.63    3.06
 -11  -5  14    0.99    0.72
 -11  -5  14    1.24    0.81
 -11  -5  14   -0.02    0.66
 -11  -5  16   19.12    1.80
 -11  -5  16   20.35    1.77
 -11  -5  18    5.85    1.00
 -11  -5  18    5.46    0.94
 -11  -5  20    7.62    0.94
 -11  -5  20    5.76    0.84
 -11  -5  22   15.08    0.96
 -11  -5  22   13.27    0.96
 -11  -6 -15   13.57    0.91
 -11  -6 -13   18.95    1.28
 -11  -6 -11   16.19    1.33
 -11  -6 -11   17.93    1.51
 -11  -6  -9    2.45    0.69
 -11  -6  -9    2.08    0.73
 -11  -6  -9    1.68    0.69
 -11  -6  -7   10.62    1.23
 -11  -6  -7   10.82    1.41
 -11  -6  -7   10.24    1.06
 -11  -6  -5    0.80    0.61
 -11  -6  -5    1.42    0.75
 -11  -6  -3   70.73    3.03
 -11  -6  -3   76.68    3.29
 -11  -6  -1    4.66    1.03
 -11  -6   1   12.90    1.65
 -11  -6   3   14.74    1.65
 -11  -6   5   36.81    2.46
 -11  -6   5   38.17    2.27
 -11  -6   7   20.18    1.67
 -11  -6   7   19.98    1.77
 -11  -6   7   20.59    1.80
 -11  -6   9    8.30    1.02
 -11  -6   9    7.51    1.17
 -11  -6   9    8.61    1.15
 -11  -6  11   19.56    1.28
 -11  -6  11   18.03    1.39
 -11  -6  11   21.93    1.73
 -11  -6  13    6.46    0.76
 -11  -6  13    8.94    1.03
 -11  -6  15   45.55    2.00
 -11  -6  17   20.17    1.12
 -11  -7  -2    5.56    0.65
 -11  -7   0   28.17    1.23
 -11  -7   0   32.25    1.50
 -11  -7   2    9.56    0.77
 -11  -7   2   10.80    0.88
 -11  -7   4   26.85    1.20
 -10   0 -20   18.96    4.49
 -10   0 -18    2.51    1.94
 -10   0 -16   55.23    6.70
 -10   0 -14   11.73    3.30
 -10   0 -12  164.43   10.24
 -10   0 -10   33.60    4.44
 -10   0  14  118.38    7.95
 -10   0  16   15.03    3.20
 -10   0  18   36.26    2.64
 -10   0  20  223.64    6.53
 -10   0  22  148.81    5.31
 -10   0  24  168.88    5.48
 -10   0  28  115.93    3.82
 -10   0  30    7.98    0.90
 -10  -1 -29    4.70    0.81
 -10  -1 -27    7.01    1.11
 -10  -1 -25   12.16    1.58
 -10  -1 -19  156.07   12.08
 -10   1 -19  153.45   12.26
 -10   1 -17  154.62   11.79
 -10  -1 -17  163.91   11.87
 -10  -1 -15   29.99    4.77
 -10   1 -15   36.00    5.41
 -10  -1 -13   35.65    5.01
 -10   1 -13   31.89    4.79
 -10   1 -11  190.50   10.89
 -10  -1 -11  189.68   10.47
 -10  -1  -9   31.44    4.15
 -10   1  11   10.36    2.63
 -10   1  13   25.76    4.16
 -10   1  15    1.14    1.76
 -10  -1  17    0.08    0.93
 -10   1  17    1.43    2.04
 -10  -1  19   21.61    2.26
 -10   1  19   20.98    4.41
 -10  -1  21    9.57    1.49
 -10  -1  23   80.45    3.81
 -10  -1  23   73.46    3.95
 -10  -1  25    1.69    0.82
 -10  -1  25    2.33    0.91
 -10  -1  27   45.41    2.54
 -10  -1  29    1.21    0.59
 -10  -2 -30    5.69    0.65
 -10  -2 -28   86.93    3.11
 -10  -2 -26   15.53    1.69
 -10  -2 -24   12.69    1.71
 -10  -2 -18  105.10    9.83
 -10   2 -18   86.07    9.06
 -10  -2 -18   99.36    4.12
 -10   2 -16   31.45    5.69
 -10  -2 -16   23.66    4.44
 -10  -2 -16   29.69    2.38
 -10   2 -14   33.07    5.11
 -10  -2 -14   37.31    5.29
 -10  -2 -12  140.37    9.42
 -10   2 -12  140.20    9.97
 -10   2 -10  109.47    8.44
 -10  -2 -10  104.95    7.58
 -10  -2  -8  110.66    7.25
 -10  -2  -6    4.58    1.58
 -10  -2  -4  113.88    6.36
 -10   2   8  382.34   14.69
 -10   2  10   31.78    4.59
 -10   2  12  104.54    8.48
 -10  -2  14  214.11    6.37
 -10   2  14  201.27   12.37
 -10  -2  16   33.37    2.69
 -10   2  16   32.59    5.35
 -10  -2  18    8.97    1.58
 -10   2  18   16.58    4.30
 -10  -2  20    3.73    1.23
 -10  -2  22   13.92    1.69
 -10  -2  22   12.49    1.78
 -10  -2  24    4.55    1.00
 -10  -2  24    5.03    1.17
 -10  -2  26   12.24    1.29
 -10  -2  26    9.02    1.38
 -10  -2  28    4.11    0.77
 -10  -3 -29   27.18    1.30
 -10  -3 -27   48.69    2.29
 -10  -3 -27   38.72    1.73
 -10  -3 -25  128.07    4.36
 -10  -3 -23  118.67    4.64
 -10  -3 -21    1.14    0.73
 -10  -3 -19  146.93    5.03
 -10  -3 -17  169.46    5.67
 -10  -3 -15  152.44    5.49
 -10  -3 -13  136.60    5.27
 -10   3 -11   42.26    5.50
 -10  -3 -11   40.35    2.97
 -10   3  -9   12.93    3.01
 -10  -3  -9    7.65    1.31
 -10   3  -1  117.00    7.56
 -10   3   1  111.15    7.55
 -10   3   3   52.38    5.53
 -10   3   5  215.12   11.26
 -10   3   7  145.99    9.76
 -10   3   9   65.33    6.95
 -10   3  11  165.80   11.54
 -10  -3  11  177.31    5.67
 -10   3  13   54.45    6.95
 -10  -3  13   56.65    3.36
 -10  -3  15   83.26    4.23
 -10  -3  17  113.17    4.96
 -10  -3  19   27.26    2.49
 -10  -3  21    6.70    1.27
 -10  -3  21    8.97    1.53
 -10  -3  21    8.02    1.30
 -10  -3  23   19.99    2.02
 -10  -3  23   20.73    1.73
 -10  -3  23   19.35    1.74
 -10  -3  25   13.12    1.56
 -10  -3  29    0.33    0.40
 -10  -4 -26    1.27    0.50
 -10  -4 -24    1.07    0.57
 -10  -4 -22   14.15    1.51
 -10  -4 -22   16.60    1.29
 -10  -4 -20   20.86    1.97
 -10  -4 -20   20.68    1.74
 -10  -4 -18    0.75    0.61
 -10  -4 -18    2.74    1.05
 -10  -4 -18    1.81    0.87
 -10  -4 -16   13.40    1.77
 -10  -4 -14   31.44    2.65
 -10  -4 -12   97.19    4.58
 -10  -4 -10   23.60    2.24
 -10  -4 -10   21.23    4.49
 -10  -4 -10   22.09    2.34
 -10  -4  -8   32.69    5.89
 -10  -4  -8   31.80    2.64
 -10  -4  -8   32.82    2.75
 -10  -4  -6   61.35    8.07
 -10  -4  -6   61.45    3.71
 -10  -4  -6   60.03    3.65
 -10  -4  -4  208.02    6.83
 -10  -4  -4  217.62   14.35
 -10  -4  -4  217.04    6.60
 -10  -4  -2  134.55   11.50
 -10  -4  -2  137.79    5.60
 -10  -4  -2  131.48    5.02
 -10  -4   0   30.27    5.55
 -10  -4   0   23.83    2.47
 -10  -4   0   24.51    2.16
 -10  -4   2   70.17    3.95
 -10  -4   2   70.95    8.31
 -10   4   4  108.78    8.86
 -10  -4   4  113.91    4.99
 -10  -4   4  113.23   10.19
 -10  -4   6   55.80    3.53
 -10   4   6   57.88    6.95
 -10  -4   6   64.23    7.93
 -10  -4   8   34.80    5.93
 -10  -4   8   36.25    2.79
 -10   4   8   25.90    4.79
 -10  -4   8   39.12    2.79
 -10  -4  10   14.35    1.81
 -10  -4  10   16.77    3.75
 -10  -4  10   14.10    1.76
 -10  -4  12    3.78    0.91
 -10  -4  14    3.49    0.97
 -10  -4  14    6.12    1.19
 -10  -4  16   38.59    2.70
 -10  -4  18   19.46    1.94
 -10  -4  18   21.66    2.11
 -10  -4  20   16.26    1.75
 -10  -4  20   15.53    1.65
 -10  -4  22    6.37    1.02
 -10  -4  22    6.47    1.14
 -10  -4  24    6.51    0.87
 -10  -4  24    6.80    1.02
 -10  -4  26    0.77    0.48
 -10  -5 -21   36.43    1.63
 -10  -5 -19   48.64    2.17
 -10  -5 -19   52.86    2.30
 -10  -5 -17   23.45    1.73
 -10  -5 -17   25.93    1.68
 -10  -5 -17   21.06    1.74
 -10  -5 -15   34.13    2.14
 -10  -5 -15   28.32    2.02
 -10  -5 -15   34.89    2.41
 -10  -5 -13  116.79    4.60
 -10  -5 -11    5.25    1.26
 -10  -5  -9    5.64    1.31
 -10  -5  -7   43.93    2.79
 -10  -5  -7   43.87    3.11
 -10  -5  -5    0.61    0.81
 -10  -5  -5    0.27    0.80
 -10  -5  -3   27.19    2.71
 -10  -5  -3   27.52    2.40
 -10  -5  -1   19.06    2.31
 -10  -5  -1   16.41    1.82
 -10  -5   1    3.86    1.25
 -10  -5   1    1.98    0.74
 -10  -5   3   28.64    2.68
 -10  -5   3   24.80    2.35
 -10  -5   5   72.13    4.03
 -10  -5   5   75.58    4.07
 -10  -5   7    1.63    0.81
 -10  -5   7    0.67    0.80
 -10  -5   7    2.12    0.98
 -10  -5   9   70.74    3.67
 -10  -5   9   70.55    3.49
 -10  -5   9   68.14    3.86
 -10  -5  11    8.23    1.36
 -10  -5  11    8.91    1.39
 -10  -5  11   11.13    1.68
 -10  -5  13   11.16    1.73
 -10  -5  13    8.12    1.25
 -10  -5  13   12.75    1.65
 -10  -5  15    0.59    0.56
 -10  -5  15    0.09    0.79
 -10  -5  15   -0.18    0.69
 -10  -5  17   46.31    2.71
 -10  -5  17   46.22    2.71
 -10  -5  19    2.06    0.76
 -10  -5  19    1.15    0.69
 -10  -5  21    7.17    0.94
 -10  -5  21    6.26    0.85
 -10  -5  23   34.33    1.52
 -10  -6 -16    2.48    0.49
 -10  -6 -14   24.85    1.44
 -10  -6 -12   67.02    2.60
 -10  -6 -12   63.86    2.74
 -10  -6 -10    8.04    1.00
 -10  -6 -10    6.91    1.06
 -10  -6 -10    8.70    1.21
 -10  -6  -8    4.81    0.92
 -10  -6  -8    5.80    1.16
 -10  -6  -6   13.33    1.54
 -10  -6  -6   13.52    1.55
 -10  -6  -6   10.16    1.18
 -10  -6  -4   37.31    2.33
 -10  -6  -4   37.60    2.39
 -10  -6  -2   25.42    2.13
 -10  -6  -2   23.23    1.80
 -10  -6   0    5.35    1.19
 -10  -6   2   14.72    1.76
 -10  -6   4    7.09    1.30
 -10  -6   4    4.19    1.11
 -10  -6   6    0.69    0.76
 -10  -6   6   -0.30    0.77
 -10  -6   6    0.02    0.70
 -10  -6   8    7.10    1.12
 -10  -6   8    6.76    1.18
 -10  -6   8    6.24    1.16
 -10  -6  10   25.82    1.68
 -10  -6  10   28.68    1.92
 -10  -6  10   29.63    2.13
 -10  -6  12   12.15    1.35
 -10  -6  12   11.50    1.14
 -10  -6  14    8.42    0.81
 -10  -6  14    9.75    1.11
 -10  -6  16    9.26    0.99
 -10  -6  18   12.71    0.89
 -10  -7  -5    0.47    0.31
 -10  -7  -5    1.19    0.42
 -10  -7  -3    1.37    0.42
 -10  -7  -3    3.87    0.69
 -10  -7  -1   19.22    1.33
 -10  -7   1    3.06    0.71
 -10  -7   3    7.40    0.80
 -10  -7   3    7.55    0.83
 -10  -7   5    3.15    0.55
 -10  -7   5    3.41    0.56
 -10  -7   7   11.53    0.79
  -9   0 -21   -8.17    3.13
  -9   0 -19    0.27    2.18
  -9   0 -17   -4.25    2.15
  -9   0 -15   -1.81    1.56
  -9   0 -13    0.29    1.19
  -9   0 -11    0.65    1.01
  -9   0  13   -0.58    0.99
  -9   0  15    1.13    1.25
  -9   0  17   -5.06    2.08
  -9   0  19    0.47    0.76
  -9   0  21    1.06    0.83
  -9   0  23   -0.47    0.68
  -9   0  25    0.94    0.59
  -9   0  29    0.43    0.48
  -9   0  31    0.43    0.49
  -9  -1 -28   13.89    1.39
  -9  -1 -26   25.53    2.14
  -9  -1 -24   36.20    2.71
  -9  -1 -20  132.06   11.36
  -9   1 -20  131.58   11.31
  -9   1 -18  145.26   11.37
  -9  -1 -18  149.44   11.50
  -9   1 -16   11.28    2.67
  -9  -1 -16   10.51    3.07
  -9   1 -14   50.80    5.88
  -9  -1 -14   66.19    6.75
  -9   1 -12   62.20    6.16
  -9  -1 -12   66.27    6.27
  -9   1 -10  124.55    8.24
  -9  -1 -10  136.08    8.31
  -9  -1  -8   92.14    6.39
  -9  -1   6  196.63    5.82
  -9  -1   8   20.79    2.41
  -9  -1  10    5.05    1.58
  -9   1  10    6.81    1.98
  -9  -1  12  352.08   11.86
  -9   1  12  323.18   13.19
  -9   1  14   30.78    4.36
  -9  -1  14   34.11    4.00
  -9   1  16   19.61    3.79
  -9  -1  16   30.68    4.46
  -9  -1  18    6.84    1.62
  -9   1  18    6.50    2.15
  -9  -1  20   43.53    3.07
  -9   1  20   49.37    6.27
  -9  -1  22  138.34    5.42
  -9  -1  24    2.98    0.96
  -9  -1  24    2.02    0.96
  -9  -1  26   -0.30    0.82
  -9  -1  26    1.20    0.84
  -9  -1  28   95.34    3.61
  -9  -1  28   97.52    3.76
  -9  -1  30    7.59    0.95
  -9  -2 -31    0.46    0.34
  -9  -2 -29    9.67    1.05
  -9  -2 -27   56.33    2.86
  -9  -2 -25   31.52    2.48
  -9  -2 -19   58.21    7.62
  -9   2 -19   65.17    7.89
  -9   2 -17   33.98    5.77
  -9  -2 -17   36.72    5.78
  -9  -2 -17   36.29    2.58
  -9  -2 -15   35.56    5.28
  -9   2 -15   27.55    4.68
  -9  -2 -15   34.52    2.47
  -9  -2 -13   14.63    3.15
  -9   2 -13   13.60    3.26
  -9  -2 -11   22.00    3.64
  -9   2 -11   23.51    3.92
  -9  -2  -9  160.70    8.65
  -9  -2  -7   30.61    3.68
  -9  -2  -5  154.98    7.28
  -9  -2  -3  350.08   10.08
  -9   2   7  249.01   11.13
  -9  -2   9   10.20    2.00
  -9   2   9    8.96    2.45
  -9  -2  11   83.06    6.20
  -9   2  11   75.56    6.89
  -9   2  13   59.45    6.52
  -9  -2  13   63.27    5.96
  -9  -2  15   27.96    2.35
  -9   2  15   28.90    4.79
  -9  -2  17    5.83    1.28
  -9   2  17    3.03    2.63
  -9  -2  19  138.88    5.10
  -9  -2  19  126.44    5.27
  -9  -2  21    6.62    1.24
  -9  -2  21    8.12    1.47
  -9  -2  23   15.44    1.82
  -9  -2  23   19.06    2.15
  -9  -2  25    5.63    1.12
  -9  -2  25    4.41    1.09
  -9  -2  27    4.81    0.93
  -9  -2  27    3.71    0.98
  -9  -2  29   19.03    1.37
  -9  -3 -28   17.70    1.34
  -9  -3 -28   13.51    1.06
  -9  -3 -26    4.22    0.96
  -9  -3 -24   91.60    4.04
  -9  -3 -22   47.34    3.17
  -9  -3 -20   38.07    2.54
  -9  -3 -18    1.84    0.84
  -9  -3 -16   56.36    3.34
  -9  -3 -14    9.73    1.54
  -9   3 -12  239.39   12.77
  -9  -3 -12  236.87    6.73
  -9   3 -10   62.17    6.21
  -9  -3 -10   69.50    3.66
  -9   3  -8  240.04   11.95
  -9   3  -2    7.62    2.06
  -9   3   0   67.18    5.53
  -9   3   2    2.39    1.43
  -9   3   4   21.73    3.54
  -9   3   6    3.16    1.53
  -9   3   8  120.95    8.79
  -9   3  10  215.15   12.29
  -9   3  12   86.70    8.32
  -9  -3  12   93.23    4.12
  -9   3  14  334.66   16.60
  -9  -3  14  368.50    8.51
  -9  -3  16   69.70    3.87
  -9  -3  16   77.41    3.79
  -9  -3  18    2.16    0.74
  -9  -3  18    1.56    0.83
  -9  -3  20   53.43    3.41
  -9  -3  20   56.63    3.25
  -9  -3  22   37.25    2.81
  -9  -3  22   36.76    2.54
  -9  -3  22   37.50    2.50
  -9  -3  24    6.46    1.13
  -9  -3  24    5.42    1.13
  -9  -3  26   86.99    3.61
  -9  -3  26   77.61    2.97
  -9  -3  30   10.17    0.81
  -9  -4 -27   51.03    1.79
  -9  -4 -25   25.33    1.65
  -9  -4 -23   19.18    1.70
  -9  -4 -21   25.89    2.16
  -9  -4 -21   26.27    1.82
  -9  -4 -19   22.91    2.15
  -9  -4 -19   25.85    2.11
  -9  -4 -17   36.75    2.35
  -9  -4 -17   35.18    2.64
  -9  -4 -15    9.25    1.59
  -9  -4 -13   53.19    3.42
  -9  -4 -11  897.82   12.75
  -9  -4 -11  836.18   13.43
  -9  -4  -9  138.29   11.18
  -9  -4  -9  145.58    5.40
  -9  -4  -9  153.03    5.71
  -9  -4  -7   41.44    6.74
  -9  -4  -7   34.37    2.78
  -9  -4  -7   40.61    2.98
  -9  -4  -5  613.66   11.38
  -9  -4  -5  664.05   24.31
  -9  -4  -5  644.16   11.26
  -9  -4  -3  455.83    9.86
  -9  -4  -3  485.78   20.72
  -9  -4  -3  469.18    9.30
  -9  -4  -1   10.25    3.32
  -9  -4  -1   11.26    1.70
  -9  -4  -1   12.70    1.64
  -9  -4   1  135.14   10.92
  -9  -4   1  123.07    5.09
  -9  -4   1  126.08    4.54
  -9  -4   3  157.35   11.61
  -9  -4   3  144.52    5.54
  -9   4   5  122.00    9.16
  -9  -4   5  122.85    5.04
  -9  -4   5  117.49   10.02
  -9   4   7  199.84   12.13
  -9  -4   7  210.45    6.52
  -9  -4   7  239.02   14.22
  -9  -4   7  233.24    6.37
  -9  -4   7  227.50    6.37
  -9  -4   9   86.65    4.11
  -9   4   9   90.52    8.40
  -9  -4   9   88.39    8.94
  -9  -4   9  100.02    4.22
  -9  -4   9   95.19    4.30
  -9  -4  11   35.97    2.65
  -9  -4  11   32.70    2.46
  -9  -4  13  949.60   13.04
  -9  -4  13 1037.16   13.25
  -9  -4  15  101.85    4.42
  -9  -4  17    5.18    1.13
  -9  -4  17    8.82    1.51
  -9  -4  19   40.50    2.76
  -9  -4  19   34.78    2.54
  -9  -4  21  141.61    4.78
  -9  -4  21  131.46    4.44
  -9  -4  23    1.49    0.60
  -9  -4  23    1.92    0.67
  -9  -4  23    1.62    0.83
  -9  -4  25    0.90    0.55
  -9  -4  27    1.71    0.53
  -9  -5 -22    2.05    0.55
  -9  -5 -22    2.28    0.56
  -9  -5 -20    0.14    0.47
  -9  -5 -18    3.43    0.73
  -9  -5 -18    3.50    0.80
  -9  -5 -18    2.21    0.76
  -9  -5 -16    1.24    0.58
  -9  -5 -16    2.11    0.67
  -9  -5 -16    1.61    0.74
  -9  -5 -14   28.95    2.15
  -9  -5 -14   33.41    2.54
  -9  -5 -12    3.72    1.18
  -9  -5 -10    7.07    1.41
  -9  -5  -8    1.74    0.91
  -9  -5  -8    0.46    0.85
  -9  -5  -6  198.11    6.45
  -9  -5  -6  189.55    5.89
  -9  -5  -4   16.06    1.91
  -9  -5  -4   16.28    1.87
  -9  -5  -2   41.07    3.22
  -9  -5  -2   40.99    2.84
  -9  -5  -2   39.94    2.95
  -9  -5   0   17.50    2.11
  -9  -5   0   17.25    1.89
  -9  -5   2   46.58    3.35
  -9  -5   2   42.92    2.96
  -9  -5   4   30.72    2.67
  -9  -5   4   31.27    2.70
  -9  -5   6    1.77    0.95
  -9  -5   6    2.03    0.94
  -9  -5   6    1.51    0.95
  -9  -5   8   30.92    2.26
  -9  -5   8   26.51    2.37
  -9  -5   8   27.61    2.52
  -9  -5   8   27.93    2.37
  -9  -5  10    6.30    1.14
  -9  -5  10    6.42    1.47
  -9  -5  10    5.65    1.26
  -9  -5  10    3.60    0.99
  -9  -5  12   10.34    1.36
  -9  -5  12   11.15    1.65
  -9  -5  12   11.95    1.68
  -9  -5  12    8.31    1.33
  -9  -5  14    0.22    0.72
  -9  -5  14    3.61    1.19
  -9  -5  14    2.31    0.93
  -9  -5  14    2.25    0.69
  -9  -5  16   12.27    1.29
  -9  -5  16   10.29    1.43
  -9  -5  16   11.14    1.53
  -9  -5  18    8.91    1.04
  -9  -5  18    8.34    1.28
  -9  -5  18   11.85    1.45
  -9  -5  20    1.05    0.62
  -9  -5  20    1.06    0.56
  -9  -5  22    2.46    0.59
  -9  -5  22    3.59    0.67
  -9  -5  24    4.09    0.54
  -9  -6 -17  102.62    2.26
  -9  -6 -15   32.16    1.62
  -9  -6 -13    6.62    0.93
  -9  -6 -11   32.77    2.03
  -9  -6 -11   32.89    1.77
  -9  -6 -11   30.71    2.14
  -9  -6  -9    6.19    1.01
  -9  -6  -9    4.41    0.92
  -9  -6  -9    7.85    1.27
  -9  -6  -7   14.57    1.57
  -9  -6  -7   17.43    1.54
  -9  -6  -7   13.69    1.61
  -9  -6  -5   16.87    1.84
  -9  -6  -5   15.68    1.70
  -9  -6  -5   15.40    1.57
  -9  -6  -3   36.21    2.36
  -9  -6  -3   31.19    2.27
  -9  -6  -1   48.40    2.96
  -9  -6   1   46.57    2.94
  -9  -6   3   41.50    2.78
  -9  -6   3   39.81    2.40
  -9  -6   5   16.17    1.75
  -9  -6   5   17.84    1.79
  -9  -6   5   15.81    1.77
  -9  -6   7   32.71    2.23
  -9  -6   7   30.83    2.34
  -9  -6   7   32.35    2.33
  -9  -6   9   12.84    1.38
  -9  -6   9   11.88    1.40
  -9  -6   9   13.72    1.60
  -9  -6  11   11.82    1.15
  -9  -6  11   11.85    1.29
  -9  -6  11   11.47    1.40
  -9  -6  13   11.95    1.05
  -9  -6  13   10.74    1.25
  -9  -6  15    2.75    0.60
  -9  -6  15    4.76    0.82
  -9  -6  17   14.27    1.28
  -9  -7  -8    2.84    0.47
  -9  -7  -6    5.25    0.64
  -9  -7  -6    3.06    0.59
  -9  -7  -4    7.61    0.82
  -9  -7  -4   10.52    1.00
  -9  -7  -2   53.36    1.96
  -9  -7  -2   59.44    1.96
  -9  -7   0    6.34    0.92
  -9  -7   0    5.21    0.68
  -9  -7   2    6.18    0.88
  -9  -7   4   74.37    2.31
  -9  -7   4   74.90    2.43
  -9  -7   6   13.88    1.01
  -9  -7   6   12.43    0.93
  -9  -7   8    6.51    0.64
  -8   0 -22  211.07   14.51
  -8   0 -20  294.83   16.69
  -8   0 -18  493.68   20.25
  -8   0 -16   28.04    4.65
  -8   0 -14    1.61    1.78
  -8   0 -12  457.41   15.84
  -8   0 -10   21.63    3.32
  -8   0  12    5.15    1.62
  -8   0  14   10.49    2.45
  -8   0  16   14.33    2.78
  -8   0  20   30.35    2.41
  -8   0  22    1.37    0.70
  -8   0  24  234.10    6.54
  -8   0  26    9.51    1.33
  -8   0  30   10.78    1.25
  -8   0  32   15.65    1.13
  -8  -1 -29    9.99    1.15
  -8  -1 -27    2.98    0.86
  -8  -1 -25   32.71    2.58
  -8  -1 -21   70.15    8.30
  -8   1 -21   67.88    8.30
  -8   1 -19   35.24    5.74
  -8  -1 -19   41.18    6.27
  -8   1 -17   39.28    5.54
  -8  -1 -17   41.65    5.83
  -8  -1 -15    1.39    1.79
  -8   1 -15    1.10    1.92
  -8   1 -13    2.87    1.47
  -8  -1 -13    4.25    2.02
  -8  -1 -11    0.11    1.22
  -8   1 -11    2.16    1.24
  -8  -1  -9   12.49    2.45
  -8  -1  -7   40.09    3.98
  -8  -1   5   18.65    1.75
  -8  -1   7   31.23    2.72
  -8  -1   9   12.16    2.12
  -8   1  11   35.09    4.06
  -8  -1  13   56.58    4.37
  -8   1  13   53.26    5.35
  -8   1  15   26.23    4.01
  -8   1  17   47.97    5.72
  -8  -1  19  127.62    5.05
  -8   1  19  119.18    9.22
  -8  -1  19  141.10   10.45
  -8  -1  21  142.46    5.49
  -8  -1  21  140.15   11.14
  -8  -1  23   83.57    4.20
  -8  -1  25   80.42    3.93
  -8  -1  25   75.16    3.87
  -8  -1  27   51.01    2.96
  -8  -1  27   46.85    2.87
  -8  -1  29   13.91    1.45
  -8  -1  29   13.59    1.42
  -8  -1  31    5.73    0.84
  -8  -2 -30   35.34    1.74
  -8  -2 -28   78.88    3.23
  -8  -2 -26   39.26    2.66
  -8  -2 -24    3.71    1.08
  -8   2 -20    5.89    2.53
  -8  -2 -20   11.67    3.97
  -8  -2 -18   90.62    9.00
  -8   2 -18  110.96    9.91
  -8   2 -16   11.64    2.84
  -8  -2 -16    9.17    2.48
  -8  -2 -16   14.29    1.65
  -8  -2 -14   69.12    6.77
  -8   2 -14   71.67    6.96
  -8  -2 -12   67.35    6.18
  -8   2 -12   74.47    6.69
  -8   2 -10   29.74    4.05
  -8  -2 -10   30.55    3.82
  -8  -2  -8   14.22    2.64
  -8  -2  -6  551.74   13.48
  -8  -2  -4  121.25    5.85
  -8   2   6   60.61    5.15
  -8  -2   8   29.24    3.38
  -8   2   8   27.42    3.81
  -8   2  10   22.56    3.60
  -8  -2  10   22.50    3.26
  -8  -2  12  122.21    7.85
  -8   2  12  122.79    8.64
  -8  -2  14   50.31    5.58
  -8   2  14   52.61    6.11
  -8  -2  16   16.62    1.89
  -8  -2  16   17.15    3.69
  -8   2  16   13.04    3.30
  -8  -2  18  125.27    4.91
  -8  -2  18  121.90    5.07
  -8   2  18  103.28    9.19
  -8  -2  18  126.74   10.17
  -8  -2  20   34.20    2.69
  -8  -2  20   33.76    2.79
  -8  -2  22    9.79    1.55
  -8  -2  22    8.14    1.50
  -8  -2  24   19.37    2.01
  -8  -2  24   20.32    2.15
  -8  -2  26   23.40    2.15
  -8  -2  26   20.52    1.94
  -8  -2  28    6.04    0.96
  -8  -2  28    6.22    1.10
  -8  -2  30   72.52    2.53
  -8  -3 -29    1.96    0.52
  -8  -3 -29    3.54    0.60
  -8  -3 -27   27.59    1.91
  -8  -3 -27   24.63    1.63
  -8  -3 -25    6.35    1.18
  -8  -3 -23    3.08    1.03
  -8  -3 -21   73.33    4.05
  -8  -3 -19   15.08    1.75
  -8  -3 -17   12.18    1.65
  -8  -3 -15  124.00    4.85
  -8  -3 -13   65.37    3.57
  -8  -3 -11    6.57    2.18
  -8   3 -11    2.48    1.40
  -8  -3 -11    4.61    1.05
  -8   3  -9  171.50    9.74
  -8   3  -3  200.01    8.39
  -8   3  -1  322.34   11.17
  -8   3   1   20.23    3.10
  -8   3   3  287.79   11.65
  -8   3   5  793.92   20.20
  -8   3   7   11.67    3.08
  -8   3   9  319.46   14.22
  -8   3  11  237.89   12.86
  -8  -3  11  259.77   12.42
  -8  -3  13   14.20    1.82
  -8   3  13   10.21    3.49
  -8  -3  13   18.94    3.69
  -8  -3  13   16.68    1.83
  -8   3  15   63.80    7.32
  -8  -3  15   74.01    7.78
  -8  -3  15   64.70    3.65
  -8  -3  15   68.68    3.60
  -8  -3  17    3.71    1.07
  -8  -3  17    3.10    1.05
  -8  -3  19   43.72    3.14
  -8  -3  19   46.47    3.10
  -8  -3  21   20.60    2.20
  -8  -3  21   20.07    2.08
  -8  -3  21   21.82    1.99
  -8  -3  23    7.02    1.25
  -8  -3  23    6.03    1.28
  -8  -3  23    6.80    1.10
  -8  -3  25   94.42    4.04
  -8  -3  25   85.44    3.60
  -8  -3  27   99.61    3.70
  -8  -3  27   97.82    3.33
  -8  -3  29   55.55    2.26
  -8  -4 -26    2.08    0.59
  -8  -4 -24   -0.33    0.69
  -8  -4 -22    0.13    0.65
  -8  -4 -22    0.55    0.53
  -8  -4 -20    2.74    0.99
  -8  -4 -20    1.64    0.74
  -8  -4 -18   10.80    1.32
  -8  -4 -18   11.19    1.64
  -8  -4 -18   10.64    1.53
  -8  -4 -16   29.54    2.48
  -8  -4 -14   50.82    3.29
  -8  -4 -12    4.48    1.30
  -8  -4 -10   32.30    5.88
  -8  -4 -10   27.91    2.47
  -8  -4 -10   27.37    2.47
  -8  -4  -8   96.91    4.47
  -8  -4  -8   96.28    9.19
  -8  -4  -8   96.24    4.46
  -8  -4  -6   54.60    3.42
  -8  -4  -6   57.76    7.14
  -8  -4  -6   59.37    3.46
  -8  -4  -4   11.38    2.98
  -8  -4  -4    7.42    1.29
  -8  -4  -4    9.38    1.43
  -8  -4  -2    4.37    1.18
  -8  -4  -2    6.05    1.20
  -8  -4   0   16.00    1.98
  -8  -4   0   15.04    3.76
  -8  -4   0   14.39    1.62
  -8  -4   2   27.74    4.74
  -8  -4   2   28.03    2.44
  -8  -4   4   55.23    3.37
  -8  -4   4   60.29    7.19
  -8   4   4   53.85    5.82
  -8   4   6  209.86   11.83
  -8  -4   6  211.85    6.45
  -8  -4   6  220.78   13.31
  -8  -4   6  218.67    6.16
  -8  -4   6  205.32    5.99
  -8  -4   8  115.07    9.72
  -8  -4   8  102.96    4.47
  -8   4   8  120.62    9.55
  -8  -4   8  108.35    4.60
  -8  -4   8  113.62    4.53
  -8  -4  10   91.69    8.76
  -8  -4  10   76.41    3.82
  -8   4  10   68.55    7.63
  -8  -4  10   88.96    4.04
  -8  -4  12   87.18    3.95
  -8  -4  12   91.34    4.10
  -8  -4  14  204.68    6.14
  -8  -4  14  211.50    6.12
  -8  -4  14  190.92    5.57
  -8  -4  16    6.04    1.21
  -8  -4  16    5.39    1.27
  -8  -4  16    7.77    1.31
  -8  -4  18   42.53    2.85
  -8  -4  18   44.91    2.71
  -8  -4  18   40.83    2.88
  -8  -4  20   13.69    1.67
  -8  -4  20   14.76    1.70
  -8  -4  22    8.15    1.30
  -8  -4  22    4.97    0.95
  -8  -4  24   36.50    2.21
  -8  -4  24   32.83    1.80
  -8  -4  24   35.46    2.31
  -8  -4  26    2.25    0.63
  -8  -4  28    0.12    0.30
  -8  -5 -23    3.67    0.67
  -8  -5 -23    1.90    0.47
  -8  -5 -21   43.71    2.04
  -8  -5 -19   88.37    2.84
  -8  -5 -19   86.42    3.20
  -8  -5 -17    3.18    0.85
  -8  -5 -17    2.57    0.88
  -8  -5 -17    2.96    0.88
  -8  -5 -15   53.61    2.88
  -8  -5 -15   48.23    2.95
  -8  -5 -13   47.87    3.13
  -8  -5 -11   11.99    1.76
  -8  -5  -9    6.93    1.42
  -8  -5  -7  199.69    6.49
  -8  -5  -7  193.87    5.83
  -8  -5  -5   17.45    2.04
  -8  -5  -5   15.37    1.91
  -8  -5  -3   86.05    4.14
  -8  -5  -3   82.83    4.12
  -8  -5  -1   66.50    3.79
  -8  -5  -1   72.96    3.69
  -8  -5   1   26.58    2.60
  -8  -5   1   28.60    2.24
  -8  -5   1   22.40    2.28
  -8  -5   1   25.11    2.10
  -8  -5   1   29.57    2.39
  -8  -5   3   59.78    3.20
  -8  -5   3   55.06    3.45
  -8  -5   3   50.13    3.31
  -8  -5   5   32.75    2.38
  -8  -5   5   27.49    2.56
  -8  -5   5   33.73    2.55
  -8  -5   5   28.04    2.51
  -8  -5   7   44.91    2.79
  -8  -5   7   43.86    3.04
  -8  -5   7   44.28    3.19
  -8  -5   7   41.78    2.85
  -8  -5   9   96.08    4.02
  -8  -5   9  103.21    4.82
  -8  -5   9   95.74    4.34
  -8  -5   9   92.65    4.23
  -8  -5  11    5.18    1.10
  -8  -5  11    5.81    1.18
  -8  -5  11    7.51    1.43
  -8  -5  11    5.14    1.31
  -8  -5  13    1.93    0.94
  -8  -5  13    2.74    1.02
  -8  -5  13    3.33    1.13
  -8  -5  13    2.82    1.09
  -8  -5  13    2.93    0.90
  -8  -5  15   56.84    2.93
  -8  -5  15   51.57    2.64
  -8  -5  15   56.80    3.45
  -8  -5  15   60.65    3.07
  -8  -5  15   61.02    3.47
  -8  -5  17   50.61    2.62
  -8  -5  17   53.47    3.05
  -8  -5  17   50.59    3.12
  -8  -5  19    5.63    0.92
  -8  -5  19    5.75    1.07
  -8  -5  19    5.90    1.02
  -8  -5  21   62.37    2.29
  -8  -5  21   66.64    2.89
  -8  -5  21   68.49    2.69
  -8  -5  23   46.38    1.74
  -8  -5  23   52.08    2.17
  -8  -6 -16    6.17    0.73
  -8  -6 -16    5.72    0.76
  -8  -6 -14   19.23    1.44
  -8  -6 -12    6.26    1.03
  -8  -6 -10   12.36    1.33
  -8  -6 -10   13.55    1.47
  -8  -6 -10   15.00    1.66
  -8  -6  -8   13.42    1.51
  -8  -6  -8   12.61    1.56
  -8  -6  -6    3.95    1.13
  -8  -6  -6    2.95    0.98
  -8  -6  -6    1.97    0.79
  -8  -6  -4    7.49    1.49
  -8  -6  -4    5.36    1.11
  -8  -6  -4    6.88    1.19
  -8  -6  -2    7.01    1.30
  -8  -6   0   12.03    1.63
  -8  -6   2    5.11    1.24
  -8  -6   4   20.80    1.99
  -8  -6   4   16.38    1.71
  -8  -6   4   20.82    2.08
  -8  -6   6   12.29    1.56
  -8  -6   6   11.33    1.58
  -8  -6   6    8.92    1.44
  -8  -6   8   15.28    1.61
  -8  -6   8   17.61    1.56
  -8  -6   8   16.62    1.76
  -8  -6   8   17.09    1.77
  -8  -6  10   37.52    2.12
  -8  -6  10   36.56    2.08
  -8  -6  10   37.22    2.52
  -8  -6  10   36.62    2.29
  -8  -6  12    8.95    1.02
  -8  -6  12    9.71    1.32
  -8  -6  14   23.99    1.42
  -8  -6  14   22.57    1.45
  -8  -6  14   25.96    1.91
  -8  -6  16    5.76    0.90
  -8  -6  18   13.51    1.09
  -8  -7  -9    0.53    0.35
  -8  -7  -7    8.71    0.85
  -8  -7  -7   10.04    0.83
  -8  -7  -5   19.79    1.29
  -8  -7  -5   21.15    1.34
  -8  -7  -3    0.10    0.44
  -8  -7  -3   -0.79    0.60
  -8  -7  -3   -0.30    0.47
  -8  -7  -1    2.40    0.69
  -8  -7  -1    2.98    0.61
  -8  -7   1   20.32    1.50
  -8  -7   3   29.95    1.61
  -8  -7   3   31.46    1.73
  -8  -7   5    0.24    0.44
  -8  -7   5    0.84    0.54
  -8  -7   7    2.70    0.55
  -8  -7   7    2.10    0.51
  -8  -7   9    3.28    0.55
  -7   0 -21   -0.85    2.93
  -7   0 -19    2.20    2.63
  -7   0 -17    2.27    1.32
  -7   0 -15    1.20    1.49
  -7   0 -13    0.42    1.28
  -7   0 -11    0.60    1.04
  -7   0  -9   -0.22    1.04
  -7   0  11    1.16    1.09
  -7   0  13   -2.80    1.31
  -7   0  15    1.12    1.66
  -7   0  17   -0.63    1.48
  -7   0  19   -0.73    0.78
  -7   0  21   -0.31    0.79
  -7   0  23    0.07    0.75
  -7   0  25   -0.48    0.71
  -7   0  27    0.14    0.63
  -7   0  31   -0.12    0.46
  -7   0  33    0.91    0.47
  -7  -1 -28   48.85    2.62
  -7  -1 -26  266.38    6.82
  -7  -1 -24   15.45    1.87
  -7  -1 -22   43.89    6.75
  -7   1 -22   50.01    7.02
  -7  -1 -20  435.49   20.00
  -7   1 -20  417.92   19.37
  -7   1 -18    9.70    3.11
  -7  -1 -18    3.44    1.56
  -7   1 -16   64.02    6.74
  -7  -1 -16   69.04    7.08
  -7  -1 -14   13.90    3.05
  -7   1 -14   17.32    3.39
  -7   1 -12   16.63    3.14
  -7  -1 -12   17.14    3.18
  -7   1 -10  325.16   12.13
  -7  -1 -10  323.48   11.80
  -7  -1  -8   11.95    2.23
  -7  -1   4   15.41    1.57
  -7  -1   6   41.53    2.91
  -7  -1   8   16.50    2.21
  -7   1  10  102.98    6.52
  -7  -1  12  149.35    6.51
  -7   1  12  146.10    8.21
  -7   1  14    3.33    1.87
  -7   1  16    6.30    2.01
  -7  -1  18   74.88    3.72
  -7   1  18   77.51    7.08
  -7  -1  20  227.84    6.76
  -7   1  20  235.03   12.83
  -7  -1  22    0.34    0.96
  -7  -1  22    2.82    1.05
  -7  -1  22   -0.29    2.01
  -7  -1  24    3.22    0.92
  -7  -1  24    2.10    0.93
  -7  -1  26  141.42    5.21
  -7  -1  26  137.96    5.15
  -7  -1  28   36.07    2.48
  -7  -1  28   35.11    2.39
  -7  -1  30    3.49    0.90
  -7  -1  30    4.57    0.85
  -7   1  32   17.36    1.26
  -7  -1  32   16.44    1.20
  -7  -2 -31   15.88    1.08
  -7  -2 -31   16.35    1.23
  -7  -2 -29    0.10    0.52
  -7  -2 -27   10.33    1.44
  -7  -2 -25   41.34    2.90
  -7  -2 -23    2.76    1.08
  -7  -2 -19  169.65   12.36
  -7   2 -19  157.12   11.85
  -7   2 -17  425.09   18.12
  -7  -2 -17  462.84   19.07
  -7  -2 -15    0.08    1.27
  -7   2 -15    6.51    2.42
  -7  -2 -13  339.71   14.00
  -7   2 -13  361.17   14.65
  -7   2 -11  169.02    9.40
  -7  -2 -11  166.77    9.06
  -7  -2  -9  549.51   14.94
  -7   2  -9  541.77   15.80
  -7  -2  -7   46.76    4.05
  -7  -2  -5  482.56   11.34
  -7  -2  -3   81.29    4.20
  -7   2   5  418.44   12.53
  -7   2   7  437.95   13.60
  -7  -2   7  436.20   12.15
  -7   2   9   95.86    6.88
  -7  -2   9  105.50    6.56
  -7   2  11  187.83   10.04
  -7  -2  11  197.55    9.63
  -7  -2  13   86.95    6.98
  -7   2  13   85.64    7.24
  -7  -2  15    0.90    1.37
  -7   2  15   -0.32    1.93
  -7  -2  17   86.07    4.00
  -7  -2  17   91.63    4.28
  -7  -2  17   83.61    8.00
  -7   2  17   85.60    8.15
  -7  -2  19   29.27    2.47
  -7  -2  19   26.71    2.45
  -7  -2  19   31.83    6.05
  -7   2  19   32.77    5.44
  -7  -2  21   94.46    4.43
  -7  -2  21   91.56    4.51
  -7  -2  21   87.61    9.16
  -7  -2  23   65.14    3.67
  -7  -2  23   66.70    3.87
  -7  -2  25   33.11    2.57
  -7  -2  25   30.70    2.58
  -7  -2  27   12.14    1.50
  -7  -2  27   14.21    1.69
  -7  -2  29   56.30    2.78
  -7  -2  29   54.86    2.66
  -7  -2  31    0.05    0.44
  -7  -3 -30    9.17    0.87
  -7  -3 -28   10.30    1.18
  -7  -3 -28    8.24    0.99
  -7  -3 -26    9.87    1.38
  -7  -3 -24    2.11    1.03
  -7  -3 -22   36.84    2.88
  -7  -3 -20    4.68    1.04
  -7  -3 -18    3.64    0.99
  -7  -3 -16  101.96    4.33
  -7  -3 -14   33.32    2.54
  -7  -3 -12   96.80    4.20
  -7   3 -10  267.27   11.84
  -7  -3 -10  263.82   12.49
  -7   3  -8  228.70   10.48
  -7   3  -2  156.73    7.19
  -7   3   0   26.77    3.22
  -7   3   2   -0.15    0.95
  -7   3   4    6.05    1.97
  -7   3   6   21.38    3.48
  -7   3   8   16.95    3.25
  -7   3  10  199.48   11.25
  -7  -3  10  180.33   10.08
  -7   3  12   11.36    3.26
  -7  -3  12    6.85    1.40
  -7  -3  12   11.60    3.11
  -7  -3  14   38.04    5.35
  -7   3  14   37.48    5.73
  -7  -3  14   37.91    2.73
  -7  -3  14   33.31    2.51
  -7  -3  16    5.99    1.33
  -7   3  16    9.70    3.17
  -7  -3  16    3.42    2.88
  -7  -3  16    7.27    1.32
  -7  -3  18   25.05    5.61
  -7  -3  18   23.48    2.35
  -7  -3  18   17.15    2.02
  -7  -3  20   15.48    1.93
  -7  -3  20   19.88    2.16
  -7  -3  20   16.86    1.85
  -7  -3  22    0.25    0.71
  -7  -3  22    0.08    0.79
  -7  -3  22    1.05    0.88
  -7  -3  24    2.71    0.97
  -7  -3  24    1.88    0.89
  -7  -3  26    0.60    0.67
  -7  -3  26    1.80    0.82
  -7  -3  28    3.22    0.75
  -7  -3  28    3.52    0.77
  -7  -3  30   15.96    1.15
  -7  -4 -27   19.91    1.34
  -7  -4 -25   20.49    1.63
  -7  -4 -23    3.35    0.87
  -7  -4 -21   32.31    2.52
  -7  -4 -21   30.47    2.03
  -7  -4 -19   42.62    2.99
  -7  -4 -19   47.91    2.56
  -7  -4 -19   47.52    2.83
  -7  -4 -17    2.53    0.80
  -7  -4 -17    2.97    1.04
  -7  -4 -17    3.48    1.02
  -7  -4 -15   83.17    4.13
  -7  -4 -13   81.01    4.13
  -7  -4 -11  485.69    9.97
  -7  -4  -9   82.05    4.03
  -7  -4  -9   96.76    9.13
  -7  -4  -9   91.27    4.31
  -7  -4  -7  129.74    5.05
  -7  -4  -7  134.58    5.10
  -7  -4  -5   15.32    1.90
  -7  -4  -5   14.09    3.87
  -7  -4  -5   16.78    1.86
  -7  -4  -3   32.51    5.12
  -7  -4  -3   26.86    2.35
  -7  -4  -3   30.85    2.36
  -7  -4  -1   13.38    3.06
  -7  -4  -1   14.84    1.84
  -7  -4   1   17.70    3.95
  -7  -4   1   18.77    2.02
  -7   4   3   66.57    6.12
  -7  -4   3   62.63    3.50
  -7  -4   3   64.35    7.27
  -7  -4   3   65.05    3.35
  -7  -4   5   95.32    8.64
  -7   4   5  106.84    8.14
  -7  -4   5  101.58    4.40
  -7  -4   5  104.80    4.24
  -7  -4   5  102.31    4.22
  -7  -4   7    0.12    0.66
  -7  -4   7   -0.89    1.64
  -7   4   7    2.19    2.09
  -7  -4   7    1.57    0.89
  -7  -4   7    0.94    0.80
  -7   4   9   85.79    8.03
  -7  -4   9   85.88    4.05
  -7  -4   9  102.13    8.90
  -7  -4   9   89.73    4.04
  -7  -4   9   90.55    4.31
  -7   4  11  376.61   17.12
  -7  -4  11  390.65    8.46
  -7  -4  13   44.83    2.88
  -7  -4  13   43.54    2.89
  -7  -4  13   39.45    2.62
  -7  -4  15   65.02    3.56
  -7  -4  15   59.06    3.58
  -7  -4  15   60.58    3.37
  -7  -4  17  119.58    4.85
  -7  -4  17  115.48    4.91
  -7  -4  17  120.39    4.62
  -7  -4  19   84.08    4.02
  -7  -4  19   78.94    3.88
  -7  -4  19   82.04    3.67
  -7  -4  21    7.59    1.30
  -7  -4  21    7.33    1.20
  -7  -4  21    7.77    1.20
  -7  -4  23   26.87    2.09
  -7  -4  23   25.56    1.82
  -7  -4  23   25.40    2.14
  -7  -4  25   55.96    2.65
  -7  -4  25   56.93    2.73
  -7  -4  27    7.42    0.92
  -7  -5 -24    8.69    0.85
  -7  -5 -22   11.84    1.16
  -7  -5 -22   11.21    1.07
  -7  -5 -20    4.99    0.78
  -7  -5 -20    4.82    0.88
  -7  -5 -18    1.93    0.73
  -7  -5 -18    1.26    0.56
  -7  -5 -18    2.01    0.69
  -7  -5 -16    4.72    1.04
  -7  -5 -16    3.96    0.92
  -7  -5 -16    5.42    1.15
  -7  -5 -14    8.61    1.33
  -7  -5 -14    9.37    1.47
  -7  -5 -12   14.95    1.90
  -7  -5 -10   12.29    1.80
  -7  -5  -8   94.04    4.51
  -7  -5  -8   91.26    3.90
  -7  -5  -6    4.60    1.12
  -7  -5  -6    4.18    1.16
  -7  -5  -4    3.66    1.12
  -7  -5  -4    2.97    1.15
  -7  -5  -2    4.55    1.15
  -7  -5  -2    6.06    1.40
  -7  -5   0  100.25    4.17
  -7  -5   0   90.11    4.00
  -7  -5   0   91.17    4.37
  -7  -5   2  165.82   12.83
  -7  -5   2  166.97    5.31
  -7  -5   2  158.25    5.64
  -7  -5   2  150.04    4.91
  -7  -5   2  163.13    5.84
  -7  -5   4   23.86    2.09
  -7  -5   4   25.35    2.39
  -7  -5   4   25.57    2.27
  -7  -5   4   25.04    2.34
  -7  -5   6    1.49    0.75
  -7  -5   6    3.44    1.17
  -7  -5   6    1.64    1.16
  -7  -5   6   -0.24    1.06
  -7  -5   8  142.50    5.01
  -7  -5   8  144.02    5.67
  -7  -5   8  141.65    5.30
  -7  -5   8  154.84    5.51
  -7  -5   8  135.43    5.26
  -7  -5  10    0.55    0.73
  -7  -5  10   -0.82    0.93
  -7  -5  10    1.09    0.71
  -7  -5  10   -0.49    0.85
  -7  -5  10    1.50    0.87
  -7  -5  12   11.54    1.47
  -7  -5  12   13.29    1.67
  -7  -5  12   10.86    1.49
  -7  -5  12    9.90    1.61
  -7  -5  12   14.05    1.89
  -7  -5  12   10.30    1.53
  -7  -5  14    3.63    0.99
  -7  -5  14    2.60    0.93
  -7  -5  14    3.57    1.27
  -7  -5  14    2.37    1.01
  -7  -5  16   47.03    3.05
  -7  -5  16   42.66    3.12
  -7  -5  16   46.40    2.75
  -7  -5  18   41.47    2.81
  -7  -5  18   40.92    2.63
  -7  -5  18   41.62    2.39
  -7  -5  20   22.49    1.80
  -7  -5  20   27.28    2.12
  -7  -5  20   24.16    1.61
  -7  -5  22    1.55    0.55
  -7  -5  22    2.34    0.80
  -7  -5  22    1.11    0.48
  -7  -5  24    2.81    0.62
  -7  -6 -17   57.66    2.02
  -7  -6 -17   61.35    2.12
  -7  -6 -15   10.55    1.07
  -7  -6 -15   13.46    1.20
  -7  -6 -13   52.42    2.36
  -7  -6 -13   56.44    2.62
  -7  -6 -11   15.73    1.59
  -7  -6 -11   14.92    1.38
  -7  -6  -9   13.63    1.57
  -7  -6  -9   14.36    1.52
  -7  -6  -9   15.65    1.79
  -7  -6  -7   32.30    2.30
  -7  -6  -7   30.20    2.34
  -7  -6  -5   49.27    3.04
  -7  -6  -5   54.96    3.07
  -7  -6  -5   48.86    2.78
  -7  -6  -3   42.24    2.90
  -7  -6  -3   37.68    2.62
  -7  -6  -1   13.04    1.79
  -7  -6  -1   18.39    1.96
  -7  -6   1   31.11    2.56
  -7  -6   1   32.33    2.53
  -7  -6   3   17.99    1.98
  -7  -6   3   19.40    2.06
  -7  -6   3   14.59    1.63
  -7  -6   5   38.82    2.66
  -7  -6   5   38.34    2.67
  -7  -6   5   34.94    2.48
  -7  -6   7    3.82    1.00
  -7  -6   7    3.17    0.80
  -7  -6   7    2.45    0.83
  -7  -6   7    3.18    0.87
  -7  -6   9    7.87    1.16
  -7  -6   9    7.78    1.16
  -7  -6   9    7.85    1.22
  -7  -6   9    9.29    1.41
  -7  -6  11    7.76    1.01
  -7  -6  11    7.33    1.09
  -7  -6  11    8.38    1.17
  -7  -6  11    7.72    1.20
  -7  -6  13    0.70    0.54
  -7  -6  13    1.37    0.65
  -7  -6  13    1.92    0.80
  -7  -6  15    9.80    0.92
  -7  -6  15   12.11    1.10
  -7  -6  15   13.57    1.40
  -7  -6  17    1.03    0.57
  -7  -6  17    0.55    0.47
  -7  -6  19   30.09    1.50
  -7  -7 -10    2.29    0.53
  -7  -7  -8   16.81    1.17
  -7  -7  -6    0.29    0.41
  -7  -7  -6   -0.60    0.55
  -7  -7  -4   23.69    1.46
  -7  -7  -4   22.51    1.23
  -7  -7  -4   23.68    1.57
  -7  -7  -2   20.73    1.34
  -7  -7  -2   21.84    1.38
  -7  -7   0    1.21    0.58
  -7  -7   0    2.36    0.68
  -7  -7   0    2.77    0.66
  -7  -7   2   62.36    2.37
  -7  -7   2   70.34    2.72
  -7  -7   4   18.65    1.34
  -7  -7   4   18.89    1.41
  -7  -7   6    4.29    0.70
  -7  -7   6    3.18    0.67
  -7  -7   8    0.69    0.42
  -7  -7  10    3.19    0.48
  -6   0 -22   81.57    9.14
  -6   0 -20   53.20    6.88
  -6   0 -18  243.51   13.62
  -6   0 -16   91.42    7.87
  -6   0 -14  374.75   14.50
  -6   0 -12   15.48    2.83
  -6   0 -10  191.53    8.80
  -6   0  -8  181.07    7.86
  -6   0  10  542.76   12.61
  -6   0  12   92.37    5.63
  -6   0  14  264.98   10.16
  -6   0  16  116.91    7.10
  -6   0  20    9.47    1.38
  -6   0  22    1.87    0.89
  -6   0  24  107.53    4.48
  -6   0  26   57.19    3.16
  -6   0  32    9.38    1.03
  -6  -1 -33    0.43    0.38
  -6  -1 -29   10.04    1.23
  -6  -1 -27    1.74    0.82
  -6  -1 -25    6.56    1.31
  -6  -1 -23   58.51    3.52
  -6  -1 -21  380.72   18.99
  -6   1 -21  351.66   18.02
  -6   1 -19   50.50    6.50
  -6  -1 -19   48.31    6.52
  -6  -1 -17   27.17    4.56
  -6   1 -17   32.92    4.94
  -6   1 -15   44.88    5.29
  -6  -1 -15   49.91    5.72
  -6  -1 -13  524.51   16.59
  -6   1 -13  524.15   16.62
  -6  -1 -11  331.87   12.17
  -6   1 -11  336.21   12.31
  -6  -1  -9  224.66    9.12
  -6   1  -9  221.89    9.28
  -6  -1  -7   32.82    3.20
  -6  -1   3 2721.29   18.81
  -6  -1   5  940.83   12.93
  -6  -1   7  201.71    6.94
  -6   1   9  236.73    9.16
  -6  -1  11  438.88   10.24
  -6   1  11  419.69   12.99
  -6  -1  13   17.46    2.21
  -6   1  13   14.26    2.81
  -6   1  15    2.53    1.37
  -6   1  17    5.66    2.13
  -6  -1  19   24.90    2.22
  -6   1  19   25.22    4.13
  -6  -1  21  135.43    4.77
  -6  -1  21  125.51    5.08
  -6   1  21  133.52    9.81
  -6  -1  23  105.13    4.71
  -6  -1  23  105.25    4.26
  -6  -1  23  101.63    9.86
  -6  -1  25   79.51    3.66
  -6  -1  25   82.65    4.11
  -6  -1  27    1.11    0.88
  -6  -1  27    3.02    0.90
  -6  -1  29    5.09    1.04
  -6  -1  29    6.39    1.06
  -6  -1  31    1.55    0.54
  -6  -1  31    1.72    0.57
  -6   1  33   17.21    1.14
  -6  -1  33   17.76    1.15
  -6  -2 -32    0.62    0.40
  -6  -2 -30   67.10    2.59
  -6  -2 -28   37.36    2.37
  -6  -2 -26   30.02    2.40
  -6  -2 -24   42.32    3.05
  -6  -2 -22   22.36    2.31
  -6  -2 -20   51.92    7.35
  -6   2 -20   64.14    7.85
  -6   2 -18  223.68   13.26
  -6  -2 -18  236.90   14.08
  -6   2 -16   12.14    3.15
  -6  -2 -16   13.87    3.46
  -6   2 -14  302.42   13.43
  -6  -2 -14  284.41   13.17
  -6   2 -12  750.44   19.67
  -6  -2 -12  765.72   19.68
  -6  -2 -12  751.28   16.58
  -6   2 -10  604.17   16.43
  -6  -2 -10  586.41   15.61
  -6  -2  -8  268.74    9.56
  -6  -2  -6  310.30    9.12
  -6  -2  -4  189.84    6.26
  -6  -2  -2   31.18    2.24
  -6   2   4  132.95    6.64
  -6   2   6   48.93    4.39
  -6  -2   6   47.57    3.96
  -6  -2   8   86.80    5.75
  -6   2   8   74.18    5.69
  -6   2  10 1062.55   22.60
  -6  -2  10 1125.99   22.18
  -6   2  12   20.67    3.53
  -6  -2  12   17.49    3.11
  -6  -2  14    9.96    2.13
  -6   2  14    9.44    2.68
  -6   2  16  169.47   10.83
  -6  -2  16  159.31   10.66
  -6  -2  18   20.48    2.10
  -6  -2  18   19.41    1.94
  -6  -2  18   22.31    4.39
  -6   2  18   18.09    3.80
  -6  -2  20   24.83    2.40
  -6  -2  20   27.02    2.48
  -6   2  20   27.18    4.98
  -6  -2  20   19.72    4.95
  -6  -2  22   16.44    1.98
  -6  -2  22   17.05    2.08
  -6  -2  24   11.70    1.78
  -6  -2  24    9.82    1.63
  -6  -2  26   16.29    1.87
  -6  -2  26   19.11    2.04
  -6  -2  28   31.53    2.30
  -6  -2  28   31.42    2.28
  -6  -2  30    3.20    0.67
  -6  -2  30    4.47    0.87
  -6  -2  32   14.18    0.94
  -6  -2  32   16.24    1.12
  -6  -3 -29   27.36    1.69
  -6  -3 -29   23.04    1.48
  -6  -3 -27   52.49    2.77
  -6  -3 -27   51.91    2.65
  -6  -3 -25    0.25    0.79
  -6  -3 -23   58.02    3.53
  -6  -3 -21   11.98    1.85
  -6  -3 -19   70.51    3.41
  -6  -3 -17   18.43    1.98
  -6  -3 -15    7.22    1.38
  -6  -3 -13    8.20    1.32
  -6  -3 -11   22.98    3.71
  -6  -3  -9  209.40   10.83
  -6   3  -9  207.04    9.63
  -6  -3  -7   10.52    2.59
  -6   3  -7   10.72    2.25
  -6   3  -3  243.32    8.16
  -6   3  -1  133.88    6.52
  -6   3   1  204.23    8.62
  -6   3   3   26.34    3.45
  -6   3   5   63.57    5.42
  -6  -3   7  116.63    7.87
  -6   3   7  120.25    7.90
  -6  -3   9   53.91    5.52
  -6   3   9   53.30    5.65
  -6  -3   9   55.10    5.57
  -6   3  11  401.44   16.00
  -6  -3  11  406.34   14.60
  -6  -3  11  363.92   15.25
  -6   3  13  484.23   18.52
  -6  -3  13  527.09   19.27
  -6   3  15  141.94   10.63
  -6  -3  15  148.92   10.99
  -6  -3  15  152.77    5.46
  -6  -3  15  139.12    5.18
  -6   3  17   95.05    9.17
  -6  -3  17   90.20    9.28
  -6  -3  17  103.65    4.63
  -6  -3  17   94.63    4.48
  -6  -3  19  536.38   22.67
  -6  -3  19  574.70   11.16
  -6  -3  19  519.66    9.85
  -6  -3  19  549.97   10.81
  -6  -3  21  148.65    5.69
  -6  -3  21  149.04    5.10
  -6  -3  23   23.20    2.27
  -6  -3  23   23.73    2.31
  -6  -3  25   86.95    4.06
  -6  -3  25   78.68    3.75
  -6  -3  27   45.73    2.68
  -6  -3  27   43.50    2.52
  -6  -3  29    1.46    0.57
  -6  -3  29    0.92    0.55
  -6  -3  29    0.97    0.47
  -6  -4 -28    3.85    0.59
  -6  -4 -28    3.61    0.63
  -6  -4 -26    3.44    0.68
  -6  -4 -24    8.72    1.18
  -6  -4 -24    7.63    0.97
  -6  -4 -22   18.07    1.92
  -6  -4 -20   16.76    1.92
  -6  -4 -20   17.21    1.62
  -6  -4 -20   16.80    1.61
  -6  -4 -18   17.28    1.72
  -6  -4 -18   15.99    1.96
  -6  -4 -18   17.13    1.84
  -6  -4 -16    7.56    1.21
  -6  -4 -16    7.13    1.42
  -6  -4 -16    8.47    1.45
  -6  -4 -14   24.66    2.33
  -6  -4 -12   54.14    3.36
  -6  -4 -10   25.05    4.96
  -6  -4 -10   19.98    2.13
  -6  -4  -8   76.97    7.68
  -6  -4  -8   82.60    4.00
  -6  -4  -8   77.11    3.84
  -6  -4  -6    8.55    2.17
  -6  -4  -6   12.97    1.61
  -6  -4  -6   11.34    1.51
  -6  -4  -4    5.32    1.88
  -6  -4  -2  150.81   10.69
  -6  -4   0  321.77   15.54
  -6  -4   2   30.67    4.77
  -6   4   4    6.61    2.41
  -6  -4   4    5.07    2.16
  -6  -4   6   63.63    3.46
  -6   4   6   65.39    6.37
  -6  -4   6   59.15    6.69
  -6  -4   6   58.93    3.23
  -6  -4   6   62.57    3.41
  -6   4   8    7.55    2.37
  -6  -4   8    7.95    1.36
  -6  -4   8   13.25    3.62
  -6  -4   8    7.79    1.33
  -6  -4   8    9.21    1.53
  -6  -4  10   54.24    6.43
  -6   4  10   49.25    6.36
  -6  -4  10   50.30    3.08
  -6   4  12   30.30    5.24
  -6  -4  12   20.41    2.06
  -6  -4  12   27.50    2.59
  -6  -4  12   23.55    2.11
  -6  -4  14   22.80    2.15
  -6  -4  14   24.94    2.05
  -6  -4  14   23.70    2.18
  -6  -4  14   20.63    2.20
  -6  -4  16   82.77    4.06
  -6  -4  16   76.65    4.04
  -6  -4  16   87.19    4.10
  -6  -4  18   37.59    2.76
  -6  -4  18   35.36    2.79
  -6  -4  18   40.97    2.82
  -6  -4  18   36.44    2.75
  -6  -4  20   67.92    3.62
  -6  -4  20   66.58    3.47
  -6  -4  20   69.67    3.44
  -6  -4  22   45.61    2.84
  -6  -4  22   45.78    2.57
  -6  -4  22   43.70    2.56
  -6  -4  24    5.81    1.09
  -6  -4  24    5.47    0.85
  -6  -4  24    7.01    1.19
  -6  -4  26   22.60    1.64
  -6  -4  26   22.06    1.63
  -6  -4  28    9.80    0.92
  -6  -5 -25    1.22    0.37
  -6  -5 -23   23.62    1.53
  -6  -5 -23   22.20    1.40
  -6  -5 -21   84.74    3.07
  -6  -5 -21   82.30    2.51
  -6  -5 -19    1.19    0.59
  -6  -5 -19    3.19    0.84
  -6  -5 -17   39.09    2.38
  -6  -5 -17   41.85    2.60
  -6  -5 -15  238.35    6.11
  -6  -5 -15  234.75    6.51
  -6  -5 -13   86.67    3.91
  -6  -5 -13   89.63    4.25
  -6  -5 -11   36.18    2.52
  -6  -5 -11   41.54    2.99
  -6  -5  -9  105.20    4.75
  -6  -5  -7   44.90    3.10
  -6  -5  -7   45.48    2.89
  -6  -5  -5  250.72   15.57
  -6  -5  -5  242.72    6.74
  -6  -5  -5  240.84    6.93
  -6  -5  -3   71.65    8.18
  -6  -5  -3   71.13    3.70
  -6  -5  -3   66.72    3.63
  -6  -5  -1   22.53    2.08
  -6  -5  -1   20.69    2.04
  -6  -5   1  595.42   23.75
  -6  -5   1  585.61   10.07
  -6  -5   1  576.74    9.80
  -6  -5   1  588.82   10.50
  -6  -5   1  566.78   10.71
  -6  -5   3   68.37    8.13
  -6  -5   3   61.74    3.34
  -6  -5   3   65.19    3.68
  -6  -5   3   58.61    3.50
  -6  -5   5    9.12    2.89
  -6  -5   5    9.93    1.53
  -6  -5   5    8.13    1.46
  -6  -5   5   11.36    1.63
  -6  -5   5   10.54    1.66
  -6  -5   7  188.31    5.90
  -6  -5   7  178.52    6.05
  -6  -5   7  190.90    6.17
  -6  -5   7  198.93    6.32
  -6  -5   7  188.29    6.36
  -6  -5   9  116.88    4.71
  -6  -5   9  126.75    5.06
  -6  -5   9  118.22    5.04
  -6  -5   9  121.97    5.18
  -6  -5   9  117.40    4.75
  -6  -5  11   27.41    2.17
  -6  -5  11   25.64    2.48
  -6  -5  11   24.59    2.26
  -6  -5  11   25.50    2.22
  -6  -5  11   28.52    2.68
  -6  -5  13    5.69    1.30
  -6  -5  13    4.19    1.14
  -6  -5  13    5.43    1.11
  -6  -5  13    4.67    1.17
  -6  -5  15  118.83    4.59
  -6  -5  15  118.75    5.21
  -6  -5  15  112.82    4.76
  -6  -5  15  110.67    3.93
  -6  -5  17   34.58    2.37
  -6  -5  17   36.41    2.62
  -6  -5  17   36.53    2.81
  -6  -5  19   38.56    2.16
  -6  -5  19   37.67    2.25
  -6  -5  19   34.27    2.36
  -6  -5  19   38.80    2.64
  -6  -5  21    1.14    0.47
  -6  -5  21    0.87    0.66
  -6  -5  21    0.47    0.58
  -6  -5  21    1.14    0.54
  -6  -5  23    8.55    0.94
  -6  -5  23    8.58    1.06
  -6  -5  23    6.44    0.81
  -6  -5  25   40.14    1.66
  -6  -6 -18    2.46    0.55
  -6  -6 -18    1.92    0.52
  -6  -6 -16    2.65    0.70
  -6  -6 -16    3.50    0.72
  -6  -6 -14   36.27    2.07
  -6  -6 -14   36.95    2.11
  -6  -6 -12   15.00    1.43
  -6  -6 -12   16.75    1.61
  -6  -6 -10    6.85    1.19
  -6  -6 -10    4.80    1.08
  -6  -6  -8    0.63    0.67
  -6  -6  -8    1.94    0.92
  -6  -6  -6   39.08    2.70
  -6  -6  -6   39.20    2.47
  -6  -6  -4    5.82    1.43
  -6  -6  -4    4.39    1.16
  -6  -6  -2   13.36    1.85
  -6  -6  -2   12.89    1.69
  -6  -6   0   65.16    3.64
  -6  -6   0   68.52    3.62
  -6  -6   2    0.99    0.89
  -6  -6   2    1.95    0.97
  -6  -6   2    2.34    0.80
  -6  -6   4    4.32    1.14
  -6  -6   4    3.76    1.10
  -6  -6   4    3.65    1.08
  -6  -6   4    4.91    1.29
  -6  -6   6    5.02    1.07
  -6  -6   6    4.16    1.03
  -6  -6   6    4.84    1.21
  -6  -6   6    5.93    1.29
  -6  -6   8   64.18    3.11
  -6  -6   8   70.61    3.24
  -6  -6   8   67.10    3.35
  -6  -6   8   71.11    3.60
  -6  -6  10   13.56    1.43
  -6  -6  10   13.01    1.45
  -6  -6  10   15.80    1.64
  -6  -6  10   12.75    1.57
  -6  -6  12    5.08    0.96
  -6  -6  12    4.43    0.98
  -6  -6  14    1.78    0.66
  -6  -6  14    2.83    0.76
  -6  -6  14    3.13    0.85
  -6  -6  16    3.03    0.57
  -6  -6  16    1.03    0.49
  -6  -6  16    2.58    0.67
  -6  -6  18    9.02    0.89
  -6  -6  18    8.77    1.02
  -6  -6  20    6.02    0.67
  -6  -7 -11   19.15    1.12
  -6  -7  -9   62.94    2.15
  -6  -7  -7    1.31    0.57
  -6  -7  -7    1.77    0.56
  -6  -7  -5    5.66    0.77
  -6  -7  -5    6.46    0.93
  -6  -7  -3   17.01    1.21
  -6  -7  -3   15.12    1.20
  -6  -7  -3   18.51    1.48
  -6  -7  -1   11.14    1.06
  -6  -7  -1   11.70    1.27
  -6  -7  -1   10.09    0.96
  -6  -7   1   17.03    1.30
  -6  -7   1   17.63    1.45
  -6  -7   3    9.60    1.03
  -6  -7   3   10.56    1.16
  -6  -7   5    1.97    0.57
  -6  -7   5    2.13    0.65
  -6  -7   7    1.68    0.56
  -6  -7   7    0.38    0.53
  -6  -7   9   16.99    1.15
  -6  -7  11    1.61    0.41
  -5   0 -23   -1.03    1.67
  -5   0 -21   -1.58    2.95
  -5   0 -19    0.28    1.12
  -5   0 -17    0.50    1.14
  -5   0 -15   -0.37    1.22
  -5   0 -13    0.58    1.37
  -5   0 -11    0.30    1.17
  -5   0  -9   -0.51    1.13
  -5   0  11    0.77    0.79
  -5   0  13    2.13    1.28
  -5   0  15   -0.31    0.79
  -5   0  17    1.40    1.15
  -5   0  21   -0.05    0.77
  -5   0  21   -0.11    0.77
  -5   0  23    0.70    0.82
  -5   0  23    0.45    0.72
  -5   0  25    0.54    0.64
  -5   0  25   -0.34    0.73
  -5   0  27   -0.74    0.65
  -5   0  27   -0.86    0.66
  -5   0  29   -0.33    0.68
  -5   0  31   -0.03    0.50
  -5   0  33   -0.23    0.44
  -5  -1 -30   13.66    1.24
  -5  -1 -28  112.07    4.08
  -5  -1 -26   74.45    3.68
  -5  -1 -24   85.53    4.16
  -5  -1 -22   40.28    2.94
  -5  -1 -22   51.21    7.48
  -5   1 -22   46.57    7.18
  -5  -1 -20  279.01   15.73
  -5   1 -20  291.72   15.77
  -5   1 -18   60.39    6.79
  -5  -1 -18   69.88    7.40
  -5   1 -16  113.16    8.59
  -5  -1 -16  120.85    8.93
  -5  -1 -14    7.37    2.23
  -5   1 -14    5.12    2.08
  -5  -1 -12   69.85    5.75
  -5   1 -12   74.12    5.89
  -5  -1 -10   22.24    3.05
  -5   1 -10   24.08    3.12
  -5  -1  -8   23.65    2.88
  -5   1  -8   23.00    2.89
  -5  -1  -6  134.70    5.82
  -5  -1   2  319.38    6.23
  -5  -1   4  637.07   10.08
  -5  -1   6  117.77    5.06
  -5   1   8   41.44    3.63
  -5  -1  10   34.42    2.63
  -5   1  10   36.25    3.70
  -5   1  12    6.83    1.88
  -5  -1  12    7.17    1.41
  -5   1  14   45.76    4.60
  -5   1  16    0.76    1.50
  -5   1  18   23.40    3.89
  -5  -1  20   58.35    3.11
  -5   1  20   56.34    6.08
  -5  -1  22   19.88    1.97
  -5  -1  22   16.82    2.00
  -5  -1  24   10.45    1.55
  -5  -1  24   11.00    1.59
  -5  -1  26   94.10    4.32
  -5  -1  26   88.67    3.85
  -5  -1  28    0.21    0.71
  -5  -1  28    0.79    0.60
  -5  -1  28    0.40    0.58
  -5  -1  30    1.69    0.81
  -5  -1  30    1.25    0.63
  -5  -1  32    1.48    0.55
  -5  -2 -31    0.82    0.49
  -5  -2 -31    0.22    0.49
  -5  -2 -29   14.60    1.46
  -5  -2 -27   26.53    2.25
  -5  -2 -25    7.13    1.39
  -5  -2 -23   62.70    3.77
  -5   2 -21    4.20    3.39
  -5  -2 -21   -0.79    2.48
  -5  -2 -19   33.19    5.74
  -5   2 -19   37.35    5.65
  -5   2 -17   16.23    3.49
  -5  -2 -17   10.93    2.56
  -5  -2 -15   20.64    3.78
  -5   2 -15   21.77    3.85
  -5  -2 -13    9.06    2.30
  -5   2 -13   11.53    2.74
  -5   2 -11  128.68    7.59
  -5  -2 -11  136.60    7.77
  -5  -2 -11  136.78    6.95
  -5  -2  -9    0.78    0.97
  -5   2  -9    1.31    1.01
  -5  -2  -7   87.98    4.98
  -5  -2  -5    4.45    1.08
  -5   2  -5    5.19    0.67
  -5  -2  -3  152.85    4.73
  -5  -2  -1   36.81    1.82
  -5  -2   1    2.97    0.45
  -5   2   3  707.27   14.16
  -5   2   5  617.21   14.16
  -5  -2   5  638.07   13.85
  -5  -2   7   21.72    2.92
  -5   2   7   21.21    2.98
  -5   2   9  496.66   14.50
  -5  -2   9  516.40   14.47
  -5  -2  11  150.56    8.57
  -5   2  11  150.11    8.53
  -5  -2  11  154.20    7.13
  -5  -2  13  486.28   16.59
  -5   2  13  467.88   16.04
  -5   2  15  229.36   11.97
  -5  -2  15  245.41   12.85
  -5  -2  17  217.95   13.06
  -5   2  17  196.10   11.75
  -5  -2  19   21.43    2.29
  -5  -2  19   18.90    1.94
  -5  -2  19   17.21    4.30
  -5   2  19   20.33    3.96
  -5  -2  21   82.20    4.28
  -5  -2  21   79.51    3.85
  -5   2  21   78.68    8.23
  -5  -2  21   91.62    9.66
  -5  -2  23   24.02    2.44
  -5  -2  23   24.78    2.45
  -5  -2  25   16.54    1.98
  -5  -2  25   14.35    1.83
  -5  -2  27   42.95    2.85
  -5  -2  27   40.49    2.79
  -5  -2  29   13.49    1.50
  -5  -2  29   13.82    1.52
  -5  -2  31   -0.30    0.46
  -5  -2  31    0.18    0.37
  -5  -3 -30    1.43    0.41
  -5  -3 -30    0.79    0.40
  -5  -3 -30    0.55    0.42
  -5  -3 -28   20.91    1.70
  -5  -3 -28   20.67    1.65
  -5  -3 -26    3.04    0.91
  -5  -3 -24    5.77    1.24
  -5  -3 -22    1.18    0.86
  -5  -3 -20    1.17    0.79
  -5  -3 -18    2.48    1.07
  -5  -3 -16   11.56    1.53
  -5  -3 -16    9.78    1.57
  -5  -3 -14   15.98    1.79
  -5  -3 -10  329.20   13.13
  -5  -3  -8   18.35    3.39
  -5  -3  -6    3.00    1.73
  -5   3  -6    1.08    0.97
  -5   3  -2  290.30    8.79
  -5   3   0    2.11    1.08
  -5   3   2  179.14    8.07
  -5   3   4    1.43    1.11
  -5   3   6   57.82    5.25
  -5  -3   6   61.32    5.60
  -5   3   8  283.27   12.08
  -5  -3   8  307.52   12.42
  -5  -3   8  294.05   12.63
  -5   3  10   89.34    7.25
  -5  -3  10   95.79    7.66
  -5  -3  10   84.28    6.59
  -5  -3  12  380.67   13.57
  -5  -3  12  365.96   15.79
  -5   3  12  405.85   16.27
  -5   3  14  467.89   18.39
  -5  -3  14  474.51   19.14
  -5  -3  14  459.36    9.17
  -5   3  16   36.60    5.38
  -5  -3  16   35.79    5.82
  -5  -3  16   35.67    2.82
  -5   3  18  118.05   10.13
  -5  -3  18  133.17   11.62
  -5  -3  18  112.96    4.63
  -5  -3  18  121.69    5.18
  -5  -3  20  140.33    5.59
  -5  -3  20  126.75    4.78
  -5  -3  20  131.50    5.47
  -5  -3  22   57.52    3.58
  -5  -3  22   56.31    3.58
  -5  -3  22   54.70    3.02
  -5  -3  24   33.68    2.72
  -5  -3  24   33.53    2.69
  -5  -3  26   26.88    2.24
  -5  -3  26   24.79    2.14
  -5  -3  28    0.22    0.52
  -5  -3  28    0.37    0.53
  -5  -3  30   17.73    1.32
  -5  -3  30   18.82    1.27
  -5  -4 -27    2.02    0.51
  -5  -4 -27    1.82    0.60
  -5  -4 -27    2.30    0.50
  -5  -4 -25   48.68    2.60
  -5  -4 -25   46.32    2.18
  -5  -4 -23    0.50    0.65
  -5  -4 -23   -0.75    0.63
  -5  -4 -21    7.60    1.37
  -5  -4 -21    7.07    1.14
  -5  -4 -21    6.26    1.18
  -5  -4 -19   59.81    3.57
  -5  -4 -19   56.01    2.91
  -5  -4 -19   57.95    3.14
  -5  -4 -17   11.46    1.54
  -5  -4 -17   13.42    1.82
  -5  -4 -17    9.57    1.43
  -5  -4 -15   16.46    1.80
  -5  -4 -15   20.53    2.19
  -5  -4 -15   18.39    2.02
  -5  -4 -13  182.39    6.06
  -5  -4 -13  172.72    5.87
  -5  -4 -11  151.59   10.39
  -5  -4 -11  160.66    5.60
  -5  -4  -9  129.68    9.76
  -5  -4  -9  132.07    5.01
  -5  -4  -7  126.98    9.63
  -5  -4  -7  114.53    4.54
  -5  -4  -5  102.67    8.68
  -5  -4  -3   -3.58    1.94
  -5  -4  -1    7.73    2.37
  -5  -4   1    8.23    2.40
  -5   4   3   69.35    5.89
  -5  -4   3   62.36    6.66
  -5  -4   5   31.45    4.73
  -5   4   5   36.42    4.62
  -5   4   7   41.46    5.04
  -5  -4   7   43.87    2.85
  -5  -4   7   41.88    5.43
  -5  -4   7   41.47    2.82
  -5  -4   7   41.93    2.75
  -5   4   9  253.61   13.23
  -5  -4   9  259.50   13.36
  -5  -4   9  256.45    7.14
  -5  -4   9  264.31    6.92
  -5   4  11  690.40   22.54
  -5  -4  11  711.65   11.58
  -5  -4  11  712.43   10.88
  -5  -4  11  742.47   12.25
  -5   4  13   58.80    6.87
  -5  -4  13   67.67    3.49
  -5  -4  13   63.73    3.25
  -5  -4  13   65.81    3.62
  -5  -4  13   71.44    3.89
  -5  -4  15   49.47    3.09
  -5  -4  15   46.86    3.09
  -5  -4  15   51.47    3.41
  -5  -4  15   45.35    3.15
  -5  -4  17  135.30    5.18
  -5  -4  17  127.71    5.04
  -5  -4  17  128.36    5.34
  -5  -4  17  131.01    5.20
  -5  -4  19   15.89    1.87
  -5  -4  19   15.81    1.82
  -5  -4  19   17.43    2.09
  -5  -4  19   16.91    1.93
  -5  -4  21   13.42    1.80
  -5  -4  21   12.19    1.63
  -5  -4  21   11.14    1.48
  -5  -4  21   11.39    1.46
  -5  -4  23   12.41    1.51
  -5  -4  23   12.62    1.40
  -5  -4  23   12.03    1.37
  -5  -4  23   11.83    1.62
  -5  -4  25   17.46    1.62
  -5  -4  25   16.56    1.31
  -5  -4  25   16.23    1.56
  -5  -4  27  113.27    3.36
  -5  -4  27  114.85    3.34
  -5  -5 -24    0.28    0.37
  -5  -5 -24   -0.17    0.52
  -5  -5 -22    9.72    1.15
  -5  -5 -22    7.66    0.94
  -5  -5 -20    1.12    0.64
  -5  -5 -20    0.77    0.57
  -5  -5 -18    5.38    1.03
  -5  -5 -18    4.68    1.02
  -5  -5 -16    4.11    0.97
  -5  -5 -16    5.72    1.23
  -5  -5 -14   37.22    2.63
  -5  -5 -14   40.03    2.85
  -5  -5 -12   56.09    3.24
  -5  -5 -12   56.73    3.44
  -5  -5 -10   24.13    2.17
  -5  -5 -10   30.51    2.62
  -5  -5  -8   46.97    2.81
  -5  -5  -8   42.41    3.04
  -5  -5  -6    9.88    1.47
  -5  -5  -6   10.79    1.63
  -5  -5  -4   20.02    4.57
  -5  -5  -4   24.76    2.26
  -5  -5  -4   21.61    2.17
  -5  -5  -2   26.47    5.05
  -5  -5  -2   22.47    2.23
  -5  -5  -2   27.03    2.31
  -5  -5   0   15.47    4.72
  -5  -5   0   18.58    1.98
  -5  -5   0   15.54    1.77
  -5  -5   0   16.13    1.93
  -5  -5   2    1.08    2.69
  -5  -5   2    2.98    0.90
  -5  -5   2    3.33    0.91
  -5  -5   2    4.15    1.15
  -5  -5   2    2.84    1.03
  -5  -5   4    2.07    0.84
  -5  -5   4    4.47    1.33
  -5  -5   4    2.41    0.94
  -5  -5   4    1.05    0.81
  -5  -5   6    2.88    1.70
  -5  -5   6    0.35    0.78
  -5  -5   6    1.37    0.89
  -5  -5   6    2.40    1.12
  -5  -5   6    1.90    0.97
  -5  -5   6    0.57    0.73
  -5  -5   8   18.67    2.00
  -5  -5   8   18.02    2.09
  -5  -5   8   21.23    2.16
  -5  -5   8   17.35    2.06
  -5  -5   8   21.93    2.14
  -5  -5  10    5.56    1.22
  -5  -5  10    6.27    1.50
  -5  -5  10    6.32    1.36
  -5  -5  10    6.87    1.38
  -5  -5  10    5.32    1.15
  -5  -5  12    0.48    0.80
  -5  -5  12   -0.10    0.85
  -5  -5  12   -0.77    1.02
  -5  -5  12   -0.69    0.88
  -5  -5  14   30.01    2.48
  -5  -5  14   34.92    2.77
  -5  -5  14   35.38    3.01
  -5  -5  14   32.92    2.34
  -5  -5  16    8.59    1.15
  -5  -5  16    9.39    1.48
  -5  -5  16   10.95    1.50
  -5  -5  16    9.33    1.63
  -5  -5  18   24.95    2.06
  -5  -5  18   19.56    2.13
  -5  -5  18   21.63    2.01
  -5  -5  20   11.40    1.20
  -5  -5  20   12.72    1.56
  -5  -5  20   12.27    1.35
  -5  -5  20   12.49    1.39
  -5  -5  22   71.03    2.57
  -5  -5  22   67.43    2.65
  -5  -5  22   67.99    2.56
  -5  -5  24    9.85    0.96
  -5  -5  24   12.87    1.15
  -5  -6 -19  112.19    2.78
  -5  -6 -19  101.17    2.43
  -5  -6 -17    7.76    0.91
  -5  -6 -17    6.26    0.87
  -5  -6 -15   71.14    2.89
  -5  -6 -15   74.80    2.91
  -5  -6 -13   29.86    2.03
  -5  -6 -13   28.50    1.99
  -5  -6 -11    4.68    1.02
  -5  -6 -11    5.17    0.95
  -5  -6 -11    4.88    1.00
  -5  -6  -9   39.55    2.63
  -5  -6  -9   40.46    2.48
  -5  -6  -7    6.67    1.28
  -5  -6  -7    6.68    1.34
  -5  -6  -5    8.76    1.45
  -5  -6  -5    8.94    1.45
  -5  -6  -3  134.90    5.10
  -5  -6  -3  139.86    4.97
  -5  -6  -1  144.17    5.34
  -5  -6  -1  151.99    5.32
  -5  -6   1    4.29    1.26
  -5  -6   1    6.86    1.35
  -5  -6   3   31.29    2.54
  -5  -6   3   34.85    2.50
  -5  -6   3   29.50    2.30
  -5  -6   3   31.34    2.52
  -5  -6   5  188.99    5.75
  -5  -6   5  199.99    5.73
  -5  -6   5  186.69    5.82
  -5  -6   5  199.77    6.02
  -5  -6   7    1.81    0.87
  -5  -6   7    4.22    0.98
  -5  -6   7    3.83    1.10
  -5  -6   7    4.32    1.15
  -5  -6   9    6.51    1.07
  -5  -6   9    5.73    1.11
  -5  -6   9    5.26    1.13
  -5  -6   9    7.46    1.35
  -5  -6  11   13.48    1.40
  -5  -6  11   14.71    1.57
  -5  -6  11   15.23    1.72
  -5  -6  13    8.23    1.08
  -5  -6  13    6.99    1.12
  -5  -6  13    8.46    1.29
  -5  -6  15   18.34    1.33
  -5  -6  15   17.38    1.50
  -5  -6  15   17.09    1.62
  -5  -6  17   15.02    1.29
  -5  -6  17   14.84    1.36
  -5  -6  19    6.86    0.84
  -5  -6  19    8.66    0.93
  -5  -7 -12    0.30    0.34
  -5  -7 -10    4.00    0.66
  -5  -7  -8   -0.45    0.51
  -5  -7  -6    4.71    0.75
  -5  -7  -6    7.18    0.92
  -5  -7  -4   25.77    1.41
  -5  -7  -4   27.46    1.61
  -5  -7  -4   28.45    1.83
  -5  -7  -2   15.16    1.20
  -5  -7  -2   16.91    1.28
  -5  -7   0   25.57    1.61
  -5  -7   0   26.97    1.89
  -5  -7   2   47.91    2.19
  -5  -7   2   50.89    2.44
  -5  -7   4   16.32    1.31
  -5  -7   4   20.12    1.55
  -5  -7   6   19.94    1.37
  -5  -7   6   23.23    1.50
  -5  -7   8    3.30    0.64
  -5  -7  10    5.83    0.72
  -4   0 -22  982.84   30.54
  -4   0 -20  310.48   16.24
  -4   0 -18  564.97   20.29
  -4   0 -16  186.39   10.74
  -4   0 -14  503.13   16.15
  -4   0 -12  327.42   11.87
  -4   0 -10  120.35    6.54
  -4   0  -8   32.47    3.08
  -4   0   8  149.19    5.57
  -4   0  10  375.96    9.67
  -4   0  12    2.30    1.06
  -4   0  14   13.23    2.17
  -4   0  16  405.82   12.47
  -4   0  18  255.86   10.48
  -4   0  22  117.99    4.64
  -4   0  22  118.30    4.38
  -4   0  24  454.39    8.76
  -4   0  24  476.56    9.30
  -4   0  26    2.60    0.69
  -4   0  26    2.78    0.83
  -4   0  28   64.92    3.09
  -4   0  30   22.06    1.62
  -4   0  32   23.79    1.71
  -4   0  34   10.17    0.89
  -4  -1 -33   16.44    1.21
  -4  -1 -29    0.89    0.71
  -4  -1 -27   12.00    1.53
  -4  -1 -25    6.24    1.33
  -4  -1 -23   20.59    2.10
  -4   1 -23   17.03    4.41
  -4  -1 -23   15.19    4.28
  -4  -1 -21    2.14    1.03
  -4  -1 -21    4.55    2.93
  -4   1 -21    6.01    3.10
  -4  -1 -19  125.44   10.05
  -4   1 -19  135.77   10.26
  -4  -1 -17    6.87    2.49
  -4   1 -17    7.26    2.52
  -4  -1 -15  375.59   14.86
  -4   1 -15  389.91   14.81
  -4   1 -13  228.35   10.38
  -4  -1 -13  235.17   10.71
  -4   1 -11  142.61    7.50
  -4  -1 -11  126.97    7.21
  -4  -1  -9  491.88   12.57
  -4   1  -9  472.39   12.40
  -4  -1  -7  317.38    9.03
  -4  -1  -5 1063.44   14.55
  -4  -1   3   84.42    3.51
  -4  -1   5   35.43    2.67
  -4   1   7    4.13    1.25
  -4  -1   9   83.06    3.58
  -4   1   9   79.03    4.99
  -4   1  11    0.30    1.00
  -4  -1  11   -0.06    0.53
  -4  -1  13   55.13    3.39
  -4   1  13   57.14    4.94
  -4   1  15   14.93    2.76
  -4   1  17   82.70    6.78
  -4   1  19   29.87    4.35
  -4  -1  21    0.10    0.77
  -4   1  21   -0.51    1.03
  -4   1  23  100.35    3.92
  -4  -1  23   87.70    4.00
  -4   1  25   51.23    2.82
  -4  -1  25   54.69    3.38
  -4  -1  25   49.95    3.04
  -4  -1  27   23.23    2.16
  -4  -1  27   22.55    2.00
  -4   1  27   24.79    1.93
  -4  -1  29    0.73    0.67
  -4  -1  29    0.97    0.60
  -4  -1  29    1.06    0.58
  -4  -1  31    1.67    0.69
  -4  -1  31    1.34    0.53
  -4  -1  33    2.87    0.63
  -4   1  33    2.81    0.61
  -4  -2 -32   41.95    1.58
  -4  -2 -32   48.29    2.05
  -4  -2 -30   24.94    1.73
  -4  -2 -28   35.27    2.38
  -4  -2 -26   84.78    4.07
  -4  -2 -24   12.82    1.78
  -4  -2 -22   21.99    2.31
  -4  -2 -22   20.92    4.57
  -4   2 -22   18.75    3.80
  -4   2 -20  134.69   10.78
  -4  -2 -20  117.85   10.44
  -4   2 -18   47.64    5.95
  -4  -2 -18   43.93    6.13
  -4   2 -16   59.10    6.13
  -4  -2 -16   50.66    5.96
  -4  -2 -14  477.86   16.52
  -4   2 -14  485.53   16.02
  -4  -2 -12   20.82    2.61
  -4  -2 -12   19.08    3.05
  -4   2 -12   21.78    3.33
  -4  -2 -10   83.07    5.69
  -4   2 -10   81.74    5.60
  -4  -2 -10   79.96    5.22
  -4  -2  -8  705.78   14.47
  -4   2  -8  687.33   14.81
  -4   2  -6   34.15    1.50
  -4  -2  -6   40.01    3.05
  -4   2  -4  358.65    6.42
  -4  -2  -4  342.53    7.30
  -4  -2  -2   62.20    2.31
  -4   2   0   77.35    4.02
  -4   2   2   15.89    2.11
  -4   2   4   58.84    4.14
  -4  -2   4   57.87    4.14
  -4   2   6   71.47    4.92
  -4  -2   6   73.52    4.97
  -4   2   8  563.70   14.64
  -4  -2   8  577.01   14.86
  -4  -2  10  180.17    9.03
  -4   2  10  178.01    8.86
  -4  -2  10  175.42    7.40
  -4   2  12  123.48    7.83
  -4  -2  12  121.08    5.99
  -4  -2  12  139.88    8.62
  -4  -2  14   86.61    7.45
  -4   2  14   77.29    6.65
  -4  -2  16  163.18   11.08
  -4   2  16  148.91    9.77
  -4  -2  18   35.12    2.83
  -4  -2  18   32.72    5.52
  -4   2  18   27.91    4.61
  -4  -2  18   35.37    2.58
  -4  -2  18   33.90    2.45
  -4  -2  20   75.10    4.08
  -4  -2  20   72.65    8.73
  -4   2  20   77.67    7.99
  -4  -2  20   72.19    3.72
  -4  -2  20   76.59    3.76
  -4  -2  22    8.68    1.57
  -4  -2  22    9.93    3.45
  -4  -2  22    9.17    1.45
  -4  -2  22   10.96    1.51
  -4  -2  24   16.51    2.01
  -4  -2  24   14.89    1.93
  -4  -2  24   12.91    1.58
  -4  -2  26    9.73    1.58
  -4  -2  26   11.17    1.64
  -4  -2  28    1.71    0.81
  -4  -2  28    0.71    0.77
  -4  -2  30   10.40    1.24
  -4  -2  30    9.35    1.19
  -4  -2  32   66.77    2.32
  -4  -2  32   67.70    2.44
  -4  -3 -31    8.26    0.79
  -4   3 -31    6.21    0.68
  -4  -3 -31    6.54    0.70
  -4  -3 -29  123.13    3.71
  -4  -3 -29  118.48    3.59
  -4  -3 -27    1.09    0.80
  -4  -3 -27    0.36    0.58
  -4  -3 -25    4.28    1.21
  -4  -3 -23   18.64    2.10
  -4  -3 -21    2.40    1.07
  -4  -3 -19    1.36    0.94
  -4  -3 -17    4.59    1.07
  -4  -3 -17    2.64    0.92
  -4  -3 -15    6.56    1.17
  -4  -3 -11   31.29    4.14
  -4  -3  -9   40.62    4.58
  -4  -3  -7   51.76    5.11
  -4  -3  -5  321.43   12.58
  -4   3  -3  165.46    6.51
  -4  -3  -3  172.17    9.13
  -4   3  -1   21.26    2.47
  -4  -3  -1   17.68    3.07
  -4  -3   1  185.19    9.41
  -4   3   1  173.37    7.39
  -4   3   3    3.65    1.45
  -4  -3   3    2.91    1.31
  -4  -3   5    6.56    1.89
  -4   3   5    7.72    1.97
  -4   3   7  361.13   12.98
  -4  -3   7  353.82   13.10
  -4  -3   9    1.26    1.54
  -4  -3   9    0.90    1.28
  -4   3   9    0.65    1.24
  -4   3  11   89.85    7.38
  -4  -3  11   94.50    6.70
  -4  -3  11   81.96    7.32
  -4   3  13  174.15   10.83
  -4  -3  13  179.39   11.67
  -4  -3  15    4.11    1.11
  -4  -3  15    6.65    2.75
  -4   3  15    7.06    2.81
  -4  -3  15    6.89    1.36
  -4   3  17   59.65    7.07
  -4  -3  17   68.48    3.79
  -4  -3  17   65.37    3.84
  -4  -3  17   61.84    3.42
  -4  -3  19    4.91    2.84
  -4  -3  19    3.36    1.15
  -4  -3  19    4.09    1.07
  -4  -3  21    0.11    0.86
  -4  -3  21    2.59    0.92
  -4  -3  23  103.17    4.74
  -4  -3  23   94.93    4.56
  -4  -3  25    3.78    1.05
  -4  -3  25    1.35    0.84
  -4  -3  27    4.97    1.13
  -4  -3  27    4.47    0.99
  -4  -3  29  112.23    3.67
  -4  -3  29  112.73    3.64
  -4  -3  29  109.78    3.33
  -4  -3  31   16.57    1.19
  -4  -4 -28    5.58    0.73
  -4  -4 -28    4.63    0.75
  -4  -4 -26    1.67    0.64
  -4  -4 -26    1.27    0.55
  -4  -4 -24    3.55    0.95
  -4  -4 -24    1.88    0.65
  -4  -4 -22    2.60    0.95
  -4  -4 -22    1.47    0.66
  -4  -4 -20    0.54    0.68
  -4  -4 -20    0.45    0.78
  -4  -4 -20    1.80    0.77
  -4  -4 -20    2.81    0.98
  -4  -4 -18   10.88    1.49
  -4  -4 -18   10.23    1.70
  -4  -4 -18   12.31    1.62
  -4  -4 -16   15.05    1.72
  -4  -4 -16   15.54    1.97
  -4  -4 -16   15.64    1.85
  -4  -4 -14   24.17    2.29
  -4  -4 -14   22.38    2.18
  -4  -4 -12   56.30    3.31
  -4  -4 -12   53.91    3.30
  -4  -4 -10   27.92    4.53
  -4  -4 -10   25.72    2.31
  -4  -4  -8   13.32    3.21
  -4  -4  -8   11.81    1.60
  -4  -4  -6   79.04    7.59
  -4  -4  -4   10.15    2.83
  -4  -4  -2    7.99    2.37
  -4  -4   0   21.57    4.03
  -4  -4   2   24.83    4.12
  -4  -4   4   23.94    4.01
  -4   4   4   25.01    3.59
  -4  -4   6   27.73    4.40
  -4   4   6   30.82    4.29
  -4  -4   8   23.26    4.13
  -4   4   8   22.61    3.88
  -4  -4   8   25.34    2.11
  -4  -4   8   27.81    2.32
  -4  -4   8   28.02    2.36
  -4  -4   8   24.62    2.19
  -4   4  10   12.25    3.49
  -4  -4  10   12.85    3.12
  -4  -4  10    9.07    1.49
  -4  -4  10   11.35    1.56
  -4  -4  10   10.19    1.63
  -4  -4  10    7.75    1.52
  -4   4  12   18.63    4.25
  -4  -4  12   16.83    2.03
  -4  -4  12   15.52    1.89
  -4  -4  12   14.79    1.63
  -4  -4  14   13.34    1.81
  -4   4  14   14.87    3.97
  -4  -4  14   13.85    1.69
  -4  -4  14   14.79    1.90
  -4  -4  16   14.85    1.93
  -4  -4  16   15.46    1.83
  -4  -4  16   16.15    1.92
  -4  -4  18    6.66    1.42
  -4  -4  18    8.22    1.36
  -4  -4  18    6.72    1.38
  -4  -4  20   44.80    3.01
  -4  -4  20   36.83    2.92
  -4  -4  20   42.03    2.88
  -4  -4  20   44.08    2.89
  -4  -4  22   23.60    2.14
  -4  -4  22   21.42    1.87
  -4  -4  22   25.36    2.35
  -4  -4  22   21.02    1.95
  -4  -4  22   23.61    2.18
  -4  -4  24    2.12    0.82
  -4  -4  24    2.47    0.87
  -4  -4  24    2.15    0.69
  -4  -4  26   20.65    1.64
  -4  -4  26   19.06    1.36
  -4  -4  26   18.01    1.54
  -4  -4  28   15.69    1.20
  -4  -4  28   16.32    1.17
  -4  -5 -25    5.23    0.68
  -4  -5 -25    4.60    0.57
  -4  -5 -23   52.61    2.39
  -4  -5 -23   53.11    2.24
  -4  -5 -21    2.63    0.78
  -4  -5 -21    1.37    0.51
  -4  -5 -21    2.80    0.74
  -4  -5 -19    2.94    0.84
  -4  -5 -19    2.17    0.76
  -4  -5 -17    9.59    1.36
  -4  -5 -17   11.50    1.44
  -4  -5 -15    1.80    0.86
  -4  -5 -15    1.85    0.75
  -4  -5 -15    1.06    0.78
  -4  -5 -13  197.33    5.93
  -4  -5 -13  204.19    6.36
  -4  -5 -11    7.72    1.24
  -4  -5 -11    9.55    1.54
  -4  -5  -9   26.91    2.29
  -4  -5  -9   31.01    2.61
  -4  -5  -7  313.67   16.75
  -4  -5  -7  321.18    8.00
  -4  -5  -7  325.81    7.46
  -4  -5  -5   59.52    7.49
  -4  -5  -5   57.86    3.45
  -4  -5  -5   57.38    3.29
  -4  -5  -3   45.61    6.93
  -4  -5  -3   50.07    3.18
  -4  -5  -3   54.95    3.26
  -4  -5  -1   69.23    8.21
  -4  -5  -1   63.74    3.45
  -4  -5  -1   59.06    3.30
  -4  -5  -1   62.08    3.54
  -4  -5   1    2.31    2.72
  -4  -5   1    2.28    1.02
  -4  -5   1    6.09    1.23
  -4  -5   1    1.69    1.15
  -4  -5   1    3.66    0.94
  -4  -5   3   13.06    1.68
  -4  -5   3   12.27    1.75
  -4  -5   3   12.32    1.78
  -4  -5   5   31.30    5.74
  -4  -5   5   31.60    2.53
  -4  -5   5   33.46    2.73
  -4  -5   5   33.70    2.74
  -4  -5   5   35.22    2.76
  -4  -5   5   31.09    2.58
  -4  -5   7    6.11    3.27
  -4  -5   7    2.54    0.87
  -4  -5   7    4.40    1.14
  -4  -5   7    1.97    0.95
  -4  -5   7    4.12    1.16
  -4  -5   7    5.10    1.20
  -4  -5   9  126.64    4.72
  -4  -5   9  133.57    5.38
  -4  -5   9  137.68    5.33
  -4  -5   9  126.94    5.32
  -4  -5   9  139.32    5.14
  -4  -5  11   32.51    2.35
  -4  -5  11   35.41    2.97
  -4  -5  11   35.03    2.77
  -4  -5  11   34.00    2.81
  -4  -5  11   35.13    2.58
  -4  -5  13   15.58    1.71
  -4  -5  13   15.76    1.88
  -4  -5  13   18.05    2.08
  -4  -5  13   15.35    2.09
  -4  -5  15    1.85    0.76
  -4  -5  15    0.50    0.81
  -4  -5  15    1.68    0.87
  -4  -5  15    1.19    1.09
  -4  -5  17  129.47    3.79
  -4  -5  17  142.73    5.05
  -4  -5  17  129.41    4.90
  -4  -5  17  143.72    5.45
  -4  -5  19   49.47    2.53
  -4  -5  19   48.17    2.81
  -4  -5  19   47.30    3.02
  -4  -5  19   50.21    2.86
  -4  -5  21    5.90    0.88
  -4  -5  21    6.83    1.06
  -4  -5  21    6.66    1.03
  -4  -5  21    6.93    1.21
  -4  -5  23   35.99    1.77
  -4  -5  23   38.49    1.88
  -4  -5  23   41.86    1.90
  -4  -5  23   40.96    2.20
  -4  -5  25   11.86    0.96
  -4  -5  25   14.52    1.12
  -4  -6 -20   27.39    1.35
  -4  -6 -18   -0.25    0.51
  -4  -6 -18    0.85    0.45
  -4  -6 -16   36.79    2.10
  -4  -6 -16   41.06    2.11
  -4  -6 -14   22.32    1.79
  -4  -6 -14   24.15    1.84
  -4  -6 -12   14.27    1.49
  -4  -6 -12   16.68    1.69
  -4  -6 -10    5.31    1.12
  -4  -6 -10    4.36    1.12
  -4  -6 -10    5.95    1.09
  -4  -6  -8   15.32    1.74
  -4  -6  -8   15.03    1.67
  -4  -6  -6   43.46    2.78
  -4  -6  -6   48.26    2.98
  -4  -6  -4   11.20    1.67
  -4  -6  -4   10.99    1.53
  -4  -6  -2   42.11    2.93
  -4  -6  -2   48.08    3.04
  -4  -6   0    0.74    0.88
  -4  -6   0    1.20    0.90
  -4  -6   2    0.37    0.88
  -4  -6   2    1.94    1.01
  -4  -6   2    2.37    0.91
  -4  -6   4   44.32    2.89
  -4  -6   4   47.72    2.94
  -4  -6   4   49.37    3.11
  -4  -6   4   47.71    2.98
  -4  -6   6   68.90    3.47
  -4  -6   6   71.96    3.56
  -4  -6   6   72.84    3.72
  -4  -6   6   73.55    3.66
  -4  -6   8    2.41    0.88
  -4  -6   8    1.65    0.81
  -4  -6   8    1.01    0.89
  -4  -6   8    2.50    1.06
  -4  -6  10    8.39    1.16
  -4  -6  10    8.96    1.37
  -4  -6  10   10.78    1.54
  -4  -6  12   50.23    2.54
  -4  -6  12   54.20    2.94
  -4  -6  12   49.86    2.97
  -4  -6  14   19.82    1.51
  -4  -6  14   20.30    1.76
  -4  -6  14   20.66    1.89
  -4  -6  16    2.48    0.56
  -4  -6  16    2.84    0.76
  -4  -6  16    2.79    0.87
  -4  -6  18    2.56    0.59
  -4  -6  18    2.52    0.69
  -4  -6  20    2.23    0.56
  -4  -6  20    2.45    0.58
  -4  -7 -13    5.99    0.62
  -4  -7 -11   29.98    1.50
  -4  -7  -9    5.38    0.75
  -4  -7  -7   19.42    1.36
  -4  -7  -5    6.55    0.86
  -4  -7  -5    6.37    0.95
  -4  -7  -3    9.69    0.97
  -4  -7  -3   10.74    0.99
  -4  -7  -1  131.29    3.50
  -4  -7  -1  124.86    3.12
  -4  -7   1   67.42    2.90
  -4  -7   1   65.65    2.56
  -4  -7   3    7.88    1.10
  -4  -7   3    6.17    0.90
  -4  -7   5   29.45    1.77
  -4  -7   5   28.12    1.69
  -4  -7   7   34.47    1.78
  -4  -7   9    3.07    0.62
  -4  -7  11    0.17    0.42
  -3   0 -33   -0.34    0.42
  -3   0 -23   -1.67    2.68
  -3   0 -21   -2.31    2.60
  -3   0 -19   -3.88    2.33
  -3   0 -17    0.80    1.23
  -3   0 -15   -2.51    1.56
  -3   0 -13    0.42    1.18
  -3   0 -11    1.09    1.05
  -3   0  -9    0.08    0.82
  -3   0   7    0.40    0.65
  -3   0   9    0.48    0.62
  -3   0  11   -0.32    0.67
  -3   0  13    0.09    0.67
  -3   0  15    1.30    1.13
  -3   0  17   -5.36    1.71
  -3   0  21    0.09    0.70
  -3   0  23   -0.69    0.74
  -3   0  25    0.40    0.70
  -3   0  25    0.05    0.68
  -3   0  27    0.12    0.62
  -3   0  27    0.55    0.67
  -3   0  29   -1.81    0.74
  -3   0  31    0.45    0.44
  -3   0  33   -0.04    0.42
  -3   1 -34   18.73    1.11
  -3  -1 -34   20.49    1.09
  -3  -1 -30   96.17    3.30
  -3  -1 -28   54.82    2.95
  -3  -1 -26    6.74    1.27
  -3  -1 -24  164.69    5.74
  -3  -1 -22  238.63    6.89
  -3  -1 -22  249.04   15.75
  -3   1 -22  231.91   14.64
  -3  -1 -20    0.92    0.68
  -3  -1 -20    4.90    2.39
  -3   1 -20    5.17    2.41
  -3   1 -18  314.76   14.96
  -3  -1 -18  310.50   15.13
  -3  -1 -16  105.70    8.24
  -3   1 -16   97.47    7.65
  -3   1 -14   92.55    6.82
  -3  -1 -14   81.30    6.51
  -3  -1 -12 1772.13   27.44
  -3   1 -12 1787.20   26.95
  -3  -1 -10   49.34    4.27
  -3   1 -10   53.57    4.29
  -3   1  -8  248.46    8.24
  -3  -1  -8  265.85    8.50
  -3  -1  -6 4263.00   29.62
  -3  -1  -4 3479.55   22.69
  -3  -1   2 4448.69   23.92
  -3  -1   4 1112.37   13.67
  -3   1   4 1111.34   14.23
  -3   1   6    6.21    1.36
  -3  -1   8  323.41    6.09
  -3   1   8  331.49    9.39
  -3   1  10    3.50    1.39
  -3  -1  10    4.04    0.85
  -3   1  12  748.66   16.56
  -3  -1  12  754.98   10.95
  -3   1  14  225.34    9.79
  -3   1  16  223.11   10.44
  -3   1  18  203.75   10.66
  -3   1  20    9.77    2.82
  -3  -1  20   12.55    1.51
  -3  -1  22   99.38    4.26
  -3   1  22  108.11    4.09
  -3  -1  22  104.13    4.29
  -3   1  24   12.54    1.52
  -3  -1  24   15.42    2.06
  -3  -1  24   12.49    1.66
  -3  -1  26   14.65    1.81
  -3   1  26   13.60    1.53
  -3  -1  26   15.68    1.79
  -3  -1  26   15.88    1.71
  -3  -1  28   21.17    1.98
  -3   1  28   20.73    1.75
  -3  -1  28   23.27    1.99
  -3  -1  30   14.57    1.59
  -3   1  30   15.22    1.32
  -3  -1  30   16.61    1.53
  -3  -1  30   14.64    1.44
  -3  -1  32    9.89    1.15
  -3  -1  32    8.73    0.90
  -3  -1  34    6.98    0.75
  -3   1  34    6.25    0.70
  -3   2 -33    1.83    0.49
  -3  -2 -33    1.31    0.42
  -3  -2 -31    0.42    0.48
  -3  -2 -31    1.13    0.57
  -3  -2 -29    2.18    0.78
  -3  -2 -27    7.42    1.34
  -3  -2 -25   20.20    2.19
  -3  -2 -23   32.23    2.73
  -3   2 -21   82.33    8.59
  -3  -2 -21   98.73    9.96
  -3  -2 -21   90.03    4.48
  -3   2 -19    0.24    1.59
  -3  -2 -19    6.21    3.14
  -3   2 -17   33.11    4.76
  -3  -2 -17   21.65    4.00
  -3  -2 -15  160.97    9.94
  -3   2 -15  158.74    9.40
  -3  -2 -13   17.63    3.22
  -3   2 -13   15.06    2.68
  -3  -2 -11  595.86   13.17
  -3   2 -11  591.49   15.13
  -3  -2 -11  610.09   15.84
  -3  -2  -9    9.87    1.67
  -3  -2  -9   11.49    2.03
  -3   2  -9   13.12    2.20
  -3   2  -7    6.15    0.76
  -3  -2  -7    6.05    1.36
  -3   2  -7    6.71    1.56
  -3   2  -5   12.68    1.21
  -3   2  -5   11.12    1.03
  -3  -2  -5   13.39    1.61
  -3  -2  -3   45.36    2.19
  -3   2  -3   46.25    2.52
  -3   2  -1  358.12    7.87
  -3   2   1   73.13    3.94
  -3   2   3  970.70   15.43
  -3  -2   3  947.01   16.04
  -3  -2   5  351.25   10.38
  -3   2   5  341.92    9.97
  -3  -2   7   28.97    3.34
  -3   2   7   31.11    3.37
  -3  -2   9  314.42   11.44
  -3   2   9  307.10   11.03
  -3  -2   9  295.24    9.26
  -3  -2  11   -0.03    1.01
  -3  -2  11    1.46    1.32
  -3   2  11    2.06    1.48
  -3  -2  13   99.24    7.74
  -3   2  13  100.16    7.24
  -3  -2  15   42.37    5.78
  -3   2  15   43.22    5.15
  -3  -2  17   37.83    5.86
  -3   2  17   42.96    5.43
  -3  -2  19  332.76    8.39
  -3  -2  19  346.39   17.99
  -3   2  19  317.49   15.26
  -3  -2  19  339.97    7.85
  -3  -2  19  312.65    7.51
  -3  -2  19  311.17    7.45
  -3  -2  21  157.20    5.93
  -3  -2  21  170.42   13.30
  -3   2  21  158.95   11.30
  -3  -2  21  156.70    5.48
  -3   2  21  172.00    4.94
  -3  -2  21  159.27    5.51
  -3  -2  21  160.95    5.55
  -3  -2  23   71.35    4.06
  -3  -2  23   62.61    3.53
  -3   2  23   69.71    3.20
  -3  -2  23   64.77    3.53
  -3  -2  25  322.43    8.31
  -3   2  25  328.47    6.72
  -3  -2  27  189.16    6.08
  -3  -2  27  182.12    5.92
  -3  -2  29    2.75    0.89
  -3  -2  29    1.76    0.71
  -3  -2  31   47.28    2.28
  -3  -2  31   52.04    2.46
  -3  -2  33   45.11    1.77
  -3  -3 -30   28.59    1.66
  -3  -3 -30   25.72    1.59
  -3  -3 -28    7.33    1.12
  -3  -3 -28    5.48    1.01
  -3  -3 -26    6.10    1.24
  -3  -3 -24    2.94    1.08
  -3  -3 -22    4.80    1.31
  -3  -3 -20  102.56    4.80
  -3  -3 -18   49.44    3.37
  -3  -3 -18   51.98    2.87
  -3  -3 -16   -0.01    0.70
  -3  -3 -16   -0.32    0.93
  -3  -3 -12  130.04    7.74
  -3  -3 -10   35.36    4.23
  -3  -3  -8   16.64    2.97
  -3  -3  -6   64.70    5.59
  -3  -3  -4   82.70    6.25
  -3   3  -4   87.10    4.60
  -3   3  -2   75.77    4.09
  -3  -3  -2   74.67    5.99
  -3  -3   0    5.12    1.72
  -3   3   0    5.21    1.16
  -3   3   2  126.60    6.42
  -3  -3   2  123.59    7.53
  -3   3   4    3.68    1.64
  -3  -3   4    5.69    1.98
  -3   3   6  118.43    7.15
  -3  -3   6  112.94    7.22
  -3  -3   8   46.25    4.72
  -3   3   8   63.58    5.68
  -3  -3   8   53.57    5.56
  -3   3  10  266.00   12.07
  -3  -3  10  267.00   11.02
  -3  -3  10  274.26   13.12
  -3  -3  12  214.18   12.21
  -3   3  12  204.51   11.26
  -3  -3  12  197.87    9.40
  -3  -3  14   51.27    6.64
  -3   3  14   44.01    5.60
  -3  -3  16   63.99    7.87
  -3   3  16   55.01    6.60
  -3  -3  16   66.70    3.69
  -3  -3  16   64.13    3.78
  -3  -3  16   59.85    3.35
  -3  -3  18   10.03    1.73
  -3  -3  18    3.61    3.58
  -3   3  18    9.75    3.10
  -3  -3  18   11.21    1.70
  -3  -3  18    9.14    1.53
  -3  -3  20   29.73    6.29
  -3  -3  20   26.41    2.43
  -3  -3  20   22.04    2.41
  -3  -3  20   20.56    2.00
  -3  -3  22   80.23    4.34
  -3  -3  24    9.14    1.55
  -3  -3  24    9.07    1.51
  -3  -3  26   35.95    2.57
  -3  -3  26   40.48    2.77
  -3  -3  28   25.54    1.98
  -3  -3  28   24.30    1.92
  -3  -3  28   23.29    1.75
  -3  -3  30    8.81    1.04
  -3  -3  30    9.68    1.07
  -3  -3  30    8.04    0.87
  -3  -4 -29    7.11    0.74
  -3  -4 -27    6.50    0.85
  -3  -4 -27    5.95    0.87
  -3  -4 -27    5.13    0.73
  -3  -4 -25    1.28    0.70
  -3  -4 -25    0.65    0.52
  -3  -4 -23   24.85    2.18
  -3  -4 -23   21.88    1.89
  -3  -4 -21   46.03    3.08
  -3  -4 -21   47.15    2.54
  -3  -4 -21   46.57    2.93
  -3  -4 -19   10.74    1.44
  -3  -4 -19   10.57    1.63
  -3  -4 -19    9.18    1.48
  -3  -4 -19   12.41    1.59
  -3  -4 -17   69.05    3.41
  -3  -4 -17   66.91    3.78
  -3  -4 -17   64.60    3.57
  -3  -4 -17   67.08    3.52
  -3  -4 -15   78.66    3.73
  -3  -4 -15   84.56    4.22
  -3  -4 -15   83.29    4.04
  -3  -4 -13  191.79    6.07
  -3  -4 -13  194.19    6.10
  -3  -4 -11  341.36    7.79
  -3  -4 -11  347.18    8.02
  -3  -4  -9   51.57    5.98
  -3  -4  -9   55.76    3.17
  -3  -4  -7   74.93    7.13
  -3  -4  -5   28.85    4.53
  -3  -4  -3  157.92   10.40
  -3   4  -1   33.56    4.09
  -3  -4  -1   36.29    5.02
  -3  -4   1   22.84    4.03
  -3  -4   3  238.09   12.60
  -3   4   3  250.25   10.68
  -3  -4   5    6.03    2.28
  -3   4   5   20.82    3.95
  -3   4   7  141.95    9.11
  -3  -4   7  141.61    9.82
  -3   4   9   61.16    6.43
  -3  -4   9   65.46    6.63
  -3  -4   9   67.12    3.53
  -3  -4   9   61.03    3.36
  -3  -4   9   62.20    3.54
  -3  -4   9   60.33    3.12
  -3  -4   9   60.43    3.44
  -3   4  11  164.71   10.98
  -3  -4  11  187.49   11.03
  -3  -4  11  177.12    5.70
  -3  -4  11  179.51    5.94
  -3  -4  11  167.48    6.00
  -3  -4  11  174.51    5.84
  -3  -4  11  163.88    5.15
  -3   4  13  302.92   15.50
  -3  -4  13  341.04    8.43
  -3  -4  13  349.91    8.02
  -3  -4  13  311.56    8.17
  -3  -4  13  316.89    7.03
  -3  -4  13  311.71    7.91
  -3  -4  15    0.40    0.80
  -3  -4  15    0.63    0.75
  -3  -4  17   11.80    1.90
  -3  -4  17    9.94    1.60
  -3  -4  19    6.76    1.53
  -3  -4  19    6.56    1.22
  -3  -4  19    7.48    1.37
  -3  -4  21   17.79    1.91
  -3  -4  21   19.12    2.20
  -3  -4  21   16.67    1.79
  -3  -4  21   16.14    1.92
  -3  -4  23   24.48    2.12
  -3  -4  23   24.42    2.25
  -3  -4  23   24.88    2.07
  -3  -4  23   25.93    1.91
  -3  -4  23   25.11    2.15
  -3  -4  25   29.93    2.13
  -3  -4  25   28.29    1.94
  -3  -4  25   29.66    2.09
  -3  -4  27   13.23    1.27
  -3  -4  27   11.16    1.02
  -3  -4  27   10.68    1.09
  -3  -4  29    8.76    0.81
  -3  -5 -26    0.35    0.27
  -3  -5 -24   -0.24    0.41
  -3  -5 -24   -0.08    0.41
  -3  -5 -22    3.14    0.63
  -3  -5 -22    1.74    0.63
  -3  -5 -22    2.64    0.70
  -3  -5 -20    1.61    0.61
  -3  -5 -20    1.99    0.69
  -3  -5 -20    1.34    0.72
  -3  -5 -18   10.56    1.39
  -3  -5 -18   10.99    1.35
  -3  -5 -16   18.59    1.86
  -3  -5 -16   18.24    1.82
  -3  -5 -14   33.93    2.55
  -3  -5 -14   37.01    2.72
  -3  -5 -12   16.93    1.91
  -3  -5 -12   17.45    2.00
  -3  -5 -10   49.82    3.04
  -3  -5 -10   50.20    3.25
  -3  -5  -8  309.64   16.39
  -3  -5  -8  291.26    7.38
  -3  -5  -8  332.87    7.36
  -3  -5  -8  304.66    7.79
  -3  -5  -6   19.67    1.90
  -3  -5  -6   12.70    3.90
  -3  -5  -6   18.26    1.89
  -3  -5  -6   17.01    1.96
  -3  -5  -4   39.48    2.81
  -3  -5  -4   37.71    2.74
  -3  -5  -2   38.90    5.96
  -3  -5  -2   38.02    2.76
  -3  -5  -2   36.50    2.63
  -3  -5  -2   42.22    2.91
  -3  -5   0   -0.15    0.79
  -3  -5   0   -0.41    0.90
  -3  -5   0   -0.04    0.67
  -3  -5   0   -0.20    1.01
  -3  -5   2   12.16    3.91
  -3  -5   2   14.95    1.75
  -3  -5   2   15.33    1.90
  -3  -5   2   15.84    1.87
  -3  -5   4   30.67    5.77
  -3   5   4   21.72    4.14
  -3  -5   4   27.85    2.42
  -3  -5   4   24.73    2.36
  -3  -5   4   23.88    2.36
  -3  -5   4   24.27    2.29
  -3  -5   4   23.44    2.24
  -3  -5   6   96.97    9.33
  -3  -5   6   84.16    4.10
  -3  -5   6   80.81    4.19
  -3  -5   6   80.27    4.17
  -3  -5   6   82.13    4.03
  -3  -5   6   86.04    4.22
  -3  -5   8   11.34    1.52
  -3  -5   8   13.67    3.55
  -3  -5   8   10.70    1.58
  -3  -5   8   13.32    1.84
  -3  -5   8   12.05    1.84
  -3  -5   8   11.57    1.68
  -3  -5  10  201.54    5.80
  -3  -5  10  196.01    6.67
  -3  -5  10  212.81    6.23
  -3  -5  10  199.60    6.45
  -3  -5  12    5.33    1.12
  -3  -5  12    9.16    1.67
  -3  -5  12    7.09    1.40
  -3  -5  12    6.89    1.22
  -3  -5  12    5.74    1.37
  -3  -5  14    1.97    1.16
  -3  -5  14    2.17    0.95
  -3  -5  14    1.62    1.06
  -3  -5  16    7.34    1.13
  -3  -5  16    7.82    1.41
  -3  -5  16    8.67    1.55
  -3  -5  16    9.94    1.68
  -3  -5  18    0.68    0.68
  -3  -5  18    0.34    0.70
  -3  -5  18   -0.16    0.84
  -3  -5  20    7.88    1.11
  -3  -5  20    7.45    1.20
  -3  -5  20    7.06    1.18
  -3  -5  20    8.00    1.33
  -3  -5  22   18.33    1.43
  -3  -5  22   18.16    1.47
  -3  -5  22   18.95    1.66
  -3  -5  22   17.11    1.51
  -3  -5  24   -0.44    0.52
  -3  -5  24    0.89    0.50
  -3  -5  24    0.64    0.55
  -3  -5  26    0.37    0.27
  -3  -6 -21   45.55    1.58
  -3  -6 -19   87.18    2.73
  -3  -6 -19   91.93    2.53
  -3  -6 -17   41.32    2.16
  -3  -6 -17   43.94    2.09
  -3  -6 -15   35.96    2.19
  -3  -6 -15   34.75    2.12
  -3  -6 -13   23.54    1.89
  -3  -6 -13   24.24    1.93
  -3  -6 -11   59.39    2.79
  -3  -6 -11   56.77    2.88
  -3  -6 -11   55.79    2.96
  -3  -6  -9   39.01    2.34
  -3  -6  -9   34.30    2.37
  -3  -6  -9   41.55    2.69
  -3  -6  -7    3.69    1.06
  -3  -6  -7    3.81    1.13
  -3  -6  -5   46.43    2.84
  -3  -6  -5   51.60    3.14
  -3  -6  -3  245.06    6.30
  -3  -6  -3  244.29    6.82
  -3  -6  -1   23.32    2.00
  -3  -6  -1   25.26    2.36
  -3  -6  -1   26.76    2.39
  -3  -6   1   68.63    3.17
  -3  -6   1   70.85    3.77
  -3  -6   1   71.68    3.46
  -3  -6   1   75.85    3.84
  -3  -6   3  213.10    6.31
  -3  -6   3  234.26    6.53
  -3  -6   3  214.11    6.18
  -3  -6   3  234.46    6.65
  -3  -6   5   33.60    2.52
  -3  -6   5   40.44    2.76
  -3  -6   5   35.72    2.67
  -3  -6   5   37.07    2.70
  -3  -6   7  124.45    4.55
  -3  -6   7  137.45    4.95
  -3  -6   7  133.76    5.03
  -3  -6   9   24.97    1.97
  -3  -6   9   26.52    2.27
  -3  -6   9   26.34    2.30
  -3  -6  11    0.73    0.71
  -3  -6  11    1.99    0.80
  -3  -6  11    0.65    0.73
  -3  -6  11   -0.36    0.89
  -3  -6  13   78.05    3.06
  -3  -6  13   83.39    3.65
  -3  -6  13   85.89    3.74
  -3  -6  13   85.06    3.76
  -3  -6  15   18.17    1.38
  -3  -6  15   17.54    1.67
  -3  -6  15   19.26    1.80
  -3  -6  15   16.49    1.63
  -3  -6  17    5.36    0.72
  -3  -6  17    5.65    0.98
  -3  -6  17    4.75    0.85
  -3  -6  19   91.63    2.90
  -3  -6  19   93.09    2.91
  -3  -6  21    6.92    0.70
  -3  -7 -12   14.47    1.04
  -3  -7 -10    0.48    0.42
  -3  -7  -8   -0.07    0.49
  -3  -7  -8   -0.46    0.47
  -3  -7  -6   63.90    2.44
  -3  -7  -4    8.49    0.89
  -3  -7  -4    7.44    0.90
  -3  -7  -4    8.74    1.14
  -3  -7  -2    9.99    1.03
  -3  -7  -2   10.23    1.27
  -3  -7  -2    8.61    0.97
  -3  -7   0   57.44    2.40
  -3  -7   0   60.31    2.78
  -3  -7   2    4.93    0.80
  -3  -7   2    4.79    0.92
  -3  -7   4   13.63    1.24
  -3  -7   4   13.13    1.34
  -3  -7   6    8.38    1.02
  -3  -7   8    9.24    0.99
  -3  -7  10    4.47    0.68
  -3  -7  12    4.44    0.62
  -2   0 -24   31.99    6.16
  -2   0 -22 1432.65   36.46
  -2   0 -20  239.86   13.98
  -2   0 -18   28.26    4.47
  -2   0 -16  505.01   17.23
  -2   0 -14 1326.37   25.45
  -2   0 -12   11.80    2.28
  -2   0 -10   58.35    4.38
  -2   0  -8 1983.30   22.13
  -2   0   6   58.90    2.83
  -2   0   8  883.72   12.33
  -2   0  10  682.49   12.04
  -2   0  12    0.93    0.66
  -2   0  14   26.37    2.92
  -2   0  16   73.31    5.11
  -2   0  18   26.62    3.33
  -2   0  22  239.57    6.28
  -2   0  24  514.55    9.41
  -2   0  26   23.44    2.09
  -2   0  26   20.57    1.99
  -2   0  26   25.07    2.14
  -2   0  28   45.06    2.72
  -2   0  28   49.50    2.72
  -2   0  30    2.82    0.76
  -2   0  32   17.15    1.54
  -2   0  32   17.66    1.30
  -2   0  34   17.25    1.18
  -2  -1 -33    3.29    0.64
  -2  -1 -29   72.23    3.17
  -2  -1 -27    2.88    0.89
  -2  -1 -25   16.86    1.93
  -2   1 -23   36.50    6.22
  -2  -1 -23   24.09    5.10
  -2  -1 -23   26.92    2.37
  -2  -1 -21   25.93    4.99
  -2   1 -21   28.96    5.36
  -2  -1 -21   24.93    2.33
  -2  -1 -19    4.98    2.39
  -2   1 -19    5.26    2.10
  -2   1 -17   14.76    2.97
  -2  -1 -17   23.71    4.23
  -2  -1 -15  152.82    9.27
  -2   1 -15  152.99    8.99
  -2  -1 -13  395.33   13.48
  -2   1 -13  385.10   12.95
  -2   1 -11  361.57   11.28
  -2  -1 -11  369.76   11.83
  -2  -1 -11  381.83    6.37
  -2  -1  -9  122.97    6.09
  -2   1  -9  116.35    5.76
  -2  -1  -9  117.95    4.08
  -2  -1  -7 2696.59   24.62
  -2   1  -7 2679.33   24.38
  -2  -1  -5 1239.10   14.20
  -2   1  -5 1239.94    6.99
  -2   1  -3    5.70    0.57
  -2  -1  -3    6.51    0.89
  -2  -1  -1    5.80    0.60
  -2  -1   1   63.28    2.80
  -2  -1   3 1465.98   14.85
  -2   1   3 1453.36   14.66
  -2  -1   5   76.58    3.87
  -2   1   5   72.92    3.73
  -2   1   7   33.68    2.84
  -2  -1   7   37.15    1.62
  -2   1   9  303.82    9.18
  -2  -1   9  314.92    5.49
  -2  -1   9  296.95    6.25
  -2  -1  11   26.22    1.82
  -2   1  11   26.63    3.01
  -2  -1  11   24.66    1.62
  -2   1  13   57.76    4.75
  -2   1  15   31.26    3.83
  -2   1  17  269.87   11.69
  -2   1  19   43.29    5.03
  -2   1  21  248.75   12.58
  -2   1  21  253.58    6.09
  -2  -1  21  242.59    6.53
  -2  -1  21  253.43    6.68
  -2  -1  23  131.78    4.96
  -2   1  23  134.59    4.65
  -2  -1  23  138.38    5.08
  -2  -1  25   79.48    3.87
  -2   1  25   85.15    3.73
  -2  -1  25   84.76    3.96
  -2   1  27   15.96    1.63
  -2  -1  27   19.36    1.95
  -2  -1  27   18.05    1.99
  -2  -1  27   17.82    1.81
  -2  -1  29   23.29    2.15
  -2  -1  29   18.98    1.73
  -2  -1  29   19.56    1.83
  -2   1  29   19.47    1.64
  -2  -1  29   17.27    1.56
  -2  -1  31   27.14    2.02
  -2  -1  31   27.58    1.81
  -2   1  31   26.85    1.60
  -2  -1  33    3.58    0.69
  -2  -2 -32   60.73    2.05
  -2  -2 -32   70.22    2.56
  -2  -2 -30    6.79    0.99
  -2  -2 -30    6.46    1.10
  -2  -2 -28   28.55    2.24
  -2  -2 -26    2.19    1.02
  -2  -2 -24   12.83    1.72
  -2  -2 -22   32.25    2.69
  -2  -2 -22   28.21    5.41
  -2   2 -22   37.77    6.51
  -2  -2 -20    7.20    1.49
  -2   2 -20    6.81    2.85
  -2  -2 -18    3.85    1.03
  -2  -2 -18    1.67    1.67
  -2   2 -18    0.88    1.17
  -2  -2 -16  131.85    9.35
  -2   2 -16  126.53    8.59
  -2  -2 -14   37.50    4.68
  -2   2 -14   31.40    3.87
  -2  -2 -12   64.27    5.42
  -2   2 -12   67.61    5.28
  -2  -2 -12   66.02    4.23
  -2   2 -10   20.78    2.73
  -2  -2 -10   19.87    2.48
  -2  -2 -10   21.88    2.90
  -2   2  -8  136.92    3.86
  -2  -2  -8  141.14    6.34
  -2   2  -8  131.29    5.87
  -2  -2  -8  133.58    6.19
  -2  -2  -6  441.83    9.59
  -2   2  -6  451.62    9.58
  -2  -2  -6  436.30   11.12
  -2   2  -4   67.07    3.07
  -2   2  -4   65.02    2.31
  -2  -2  -4   65.62    3.01
  -2  -2  -4   62.47    4.21
  -2  -2  -2   12.54    0.82
  -2   2  -2   12.49    1.35
  -2   2   0  140.35    4.97
  -2   2   2  444.25    9.70
  -2  -2   4  358.22   10.24
  -2   2   4  346.53    9.38
  -2  -2   4  350.00    9.74
  -2   2   6  279.19    9.17
  -2  -2   6  275.13    9.58
  -2  -2   6  275.18    8.69
  -2   2   8  700.89   15.78
  -2  -2   8  739.13   16.93
  -2  -2   8  707.94   13.93
  -2  -2  10   13.04    2.13
  -2   2  10    9.10    2.08
  -2  -2  10    9.68    2.38
  -2   2  12   24.19    3.43
  -2  -2  12   26.77    3.93
  -2  -2  12   22.05    2.53
  -2  -2  14  289.38   13.94
  -2   2  14  316.08   12.98
  -2  -2  16   11.29    3.27
  -2   2  16    9.77    2.76
  -2  -2  18   44.79    6.39
  -2   2  18   42.01    5.56
  -2  -2  18   35.39    2.53
  -2  -2  20  151.04    5.76
  -2  -2  20  158.51   12.46
  -2   2  20  138.02   10.21
  -2  -2  20  151.18    5.37
  -2  -2  20  147.39    5.30
  -2   2  20  165.83    4.85
  -2  -2  20  148.93    5.38
  -2  -2  22   23.61    2.42
  -2  -2  22   19.68    4.51
  -2  -2  22   20.70    2.09
  -2   2  22   22.51    1.94
  -2  -2  22   23.38    2.24
  -2  -2  22   22.64    2.22
  -2  -2  24   36.42    2.89
  -2  -2  24   35.71    2.74
  -2   2  24   37.69    2.41
  -2  -2  24   36.52    2.70
  -2  -2  26  237.38    7.02
  -2   2  26  234.16    5.71
  -2  -2  26  216.87    6.34
  -2  -2  28   11.99    2.03
  -2  -2  28   10.58    1.47
  -2   2  28   11.38    1.24
  -2  -2  30   80.70    3.30
  -2  -2  30   80.71    3.40
  -2  -2  32   70.29    2.44
  -2  -2  32   69.44    2.60
  -2   3 -31   41.38    1.73
  -2  -3 -31   47.47    1.86
  -2  -3 -31   45.80    1.87
  -2  -3 -29   43.01    2.28
  -2  -3 -29   41.03    2.25
  -2  -3 -27   25.18    2.08
  -2  -3 -27   22.78    1.98
  -2  -3 -25    0.45    0.77
  -2  -3 -23   13.28    1.94
  -2  -3 -21   80.10    4.27
  -2  -3 -19   43.27    2.61
  -2  -3 -19   44.66    3.18
  -2  -3 -17    4.10    1.23
  -2  -3 -17    1.11    0.72
  -2  -3 -17    2.37    1.14
  -2  -3 -15   94.71    4.32
  -2  -3 -11   10.74    2.47
  -2  -3  -9   22.11    3.20
  -2  -3  -7  365.02   12.95
  -2   3  -5   51.79    3.58
  -2  -3  -5   46.01    4.69
  -2   3  -3  271.21    8.65
  -2  -3  -3  262.34   10.88
  -2  -3  -1   14.52    2.85
  -2   3  -1   18.40    2.12
  -2  -3   1   11.81    2.68
  -2   3   1   10.11    1.79
  -2   3   3  706.98   15.44
  -2  -3   3  698.94   17.55
  -2  -3   5   14.12    2.55
  -2   3   5   16.35    2.64
  -2   3   7   77.17    5.90
  -2  -3   7   77.82    6.01
  -2  -3   7   85.13    6.82
  -2   3   9   56.46    5.43
  -2  -3   9   55.80    5.08
  -2  -3   9   48.77    5.44
  -2  -3  11  142.89    9.77
  -2   3  11  146.47    9.16
  -2  -3  11  133.09    7.59
  -2  -3  13    1.96    1.22
  -2   3  13    2.04    1.67
  -2  -3  15  237.46   14.40
  -2   3  15  220.06   12.62
  -2  -3  15  223.25    6.50
  -2  -3  15  213.68    6.62
  -2  -3  15  207.43    5.99
  -2  -3  17  258.41   16.32
  -2   3  17  260.04   14.47
  -2  -3  17  277.86    7.55
  -2  -3  17  284.79    7.36
  -2  -3  17  264.13    7.88
  -2  -3  17  264.97    6.89
  -2  -3  19   34.49    6.33
  -2  -3  19   42.24    2.97
  -2   3  19   46.99    2.67
  -2  -3  19   43.88    3.11
  -2  -3  19   39.09    3.19
  -2  -3  19   39.01    2.71
  -2  -3  21    4.95    1.40
  -2  -3  21    4.25    1.21
  -2   3  21    4.15    0.96
  -2   3  23  131.55    4.23
  -2  -3  23  119.51    5.19
  -2  -3  25    5.58    1.25
  -2   3  25    5.21    0.90
  -2  -3  25    5.58    1.29
  -2  -3  27    1.48    0.76
  -2  -3  27    1.50    0.82
  -2  -3  29   56.00    2.66
  -2  -3  29   55.97    2.30
  -2  -3  29   58.59    2.74
  -2  -3  31   25.17    1.45
  -2  -4 -28    0.32    0.41
  -2  -4 -28    1.34    0.48
  -2  -4 -28    1.27    0.49
  -2  -4 -26   -0.38    0.46
  -2  -4 -26    0.83    0.61
  -2  -4 -26    0.19    0.43
  -2  -4 -24   -0.01    0.61
  -2  -4 -24    0.83    0.71
  -2  -4 -22    1.80    0.70
  -2  -4 -22    1.65    0.78
  -2  -4 -22    0.95    0.79
  -2  -4 -20    3.83    0.95
  -2  -4 -20    3.49    1.04
  -2  -4 -20    4.36    1.43
  -2  -4 -18   14.80    1.70
  -2  -4 -18   13.50    1.83
  -2  -4 -18   17.61    1.84
  -2  -4 -18   16.19    1.91
  -2  -4 -16   18.93    1.92
  -2  -4 -16   18.96    2.13
  -2  -4 -16   21.56    2.04
  -2  -4 -16   19.59    2.05
  -2  -4 -14    2.98    1.00
  -2  -4 -14    2.41    0.81
  -2  -4 -14    4.01    1.15
  -2  -4 -12   21.75    2.07
  -2  -4 -12   20.80    2.12
  -2  -4 -10    6.61    2.32
  -2  -4 -10    6.15    1.26
  -2  -4  -8   36.68    5.05
  -2  -4  -8   34.49    2.52
  -2  -4  -6   29.18    4.54
  -2  -4  -4   14.13    3.26
  -2   4  -2    6.22    2.04
  -2  -4  -2    2.64    1.27
  -2   4   0   12.77    2.72
  -2  -4   0   11.65    2.92
  -2  -4   2    2.26    1.84
  -2  -4   4   30.50    4.63
  -2   4   4   34.60    4.06
  -2  -4   6   21.64    3.97
  -2   4   6   18.53    3.26
  -2  -4   8   41.40    5.16
  -2   4   8   35.69    4.85
  -2  -4  10   28.31    4.30
  -2   4  10   18.69    3.72
  -2  -4  10   24.75    2.19
  -2  -4  10   26.40    2.27
  -2  -4  10   22.31    2.13
  -2  -4  10   25.14    2.10
  -2  -4  10   24.91    2.29
  -2  -4  10   25.71    2.41
  -2  -4  12   10.00    1.79
  -2   4  12    8.56    3.07
  -2  -4  12   11.64    1.68
  -2  -4  12    8.49    1.48
  -2  -4  12    8.60    1.60
  -2  -4  12    7.07    1.35
  -2  -4  12    6.22    1.22
  -2  -4  12    8.95    1.39
  -2   4  14  138.98   10.73
  -2  -4  14  158.25    5.58
  -2  -4  14  158.72    5.84
  -2  -4  14  158.27    5.52
  -2  -4  14  155.03    5.61
  -2  -4  14  145.77    5.77
  -2  -4  16   29.95    2.07
  -2  -4  16   32.09    2.73
  -2  -4  16   35.47    2.68
  -2  -4  16   34.84    2.58
  -2  -4  16   28.16    2.77
  -2  -4  16   30.58    2.58
  -2  -4  18    8.71    1.71
  -2  -4  18    8.67    1.44
  -2  -4  18    8.15    1.52
  -2  -4  18    7.52    1.38
  -2  -4  18    7.65    1.48
  -2  -4  20   55.11    3.41
  -2  -4  20   51.70    3.08
  -2  -4  20   52.18    3.61
  -2  -4  22   18.29    2.03
  -2  -4  22   15.65    1.78
  -2  -4  22   18.91    1.75
  -2  -4  22   18.82    1.95
  -2  -4  24    1.27    0.67
  -2  -4  24    1.05    0.63
  -2  -4  24    1.68    0.82
  -2  -4  24    1.63    0.69
  -2  -4  26    1.69    0.68
  -2  -4  26    1.08    0.49
  -2  -4  26    1.82    0.65
  -2  -4  28    1.99    0.50
  -2  -4  28    0.76    0.43
  -2  -4  28    0.97    0.43
  -2  -5 -25   52.06    2.02
  -2  -5 -25   43.33    1.71
  -2  -5 -23   32.79    1.97
  -2  -5 -23   29.86    1.47
  -2  -5 -23   32.63    1.85
  -2  -5 -21    7.10    1.18
  -2  -5 -21   10.18    1.25
  -2  -5 -21   11.12    1.17
  -2  -5 -19  110.45    4.39
  -2  -5 -19  105.08    4.00
  -2  -5 -19  117.67    3.97
  -2  -5 -17   52.74    2.94
  -2  -5 -17   43.02    2.67
  -2  -5 -15   41.27    2.73
  -2  -5 -15   39.27    2.59
  -2  -5 -13  145.55    5.15
  -2  -5 -13  159.93    5.60
  -2  -5 -11   16.82    1.85
  -2  -5 -11   17.10    1.94
  -2  -5 -11   16.13    1.90
  -2  -5  -9    5.59    1.16
  -2  -5  -9    6.34    1.22
  -2  -5  -9    8.90    1.56
  -2  -5  -7  266.25    6.82
  -2  -5  -7  273.74   15.34
  -2  -5  -7  289.70    7.00
  -2  -5  -7  282.35    7.46
  -2  -5  -5   57.85    7.22
  -2  -5  -5   65.23    3.26
  -2  -5  -5   60.62    3.51
  -2  -5  -5   70.68    3.70
  -2  -5  -5   64.87    3.46
  -2  -5  -3   55.14    7.52
  -2  -5  -3   55.95    3.28
  -2  -5  -3   49.95    3.11
  -2  -5  -1   40.76    6.35
  -2  -5  -1   33.53    2.62
  -2  -5  -1   32.62    2.52
  -2  -5  -1   34.44    2.66
  -2  -5   1   35.51    6.31
  -2  -5   1   41.16    2.85
  -2  -5   1   41.99    2.92
  -2  -5   1   39.50    2.81
  -2   5   3  136.90   10.22
  -2  -5   3  139.54   11.10
  -2  -5   3  147.77    5.35
  -2  -5   3  143.99    5.39
  -2  -5   3  153.32    5.42
  -2  -5   3  147.04    5.43
  -2  -5   5   22.60    5.35
  -2   5   5   22.11    4.52
  -2  -5   5   24.48    2.33
  -2  -5   5   22.92    2.22
  -2  -5   5   25.26    2.39
  -2  -5   5   20.85    2.22
  -2  -5   5   22.15    2.19
  -2  -5   5   23.04    2.22
  -2  -5   7   47.04    6.46
  -2  -5   7   49.43    3.06
  -2  -5   7   44.72    3.05
  -2  -5   7   51.45    3.41
  -2  -5   7   51.50    3.36
  -2  -5   7   51.19    3.18
  -2  -5   7   51.43    3.32
  -2  -5   9  344.99   16.80
  -2  -5   9  333.88    7.58
  -2  -5   9  366.25    8.49
  -2  -5   9  349.19    8.62
  -2  -5   9  341.48    8.75
  -2  -5   9  358.03    8.14
  -2  -5   9  343.01    8.45
  -2  -5  11   12.55    1.66
  -2  -5  11    8.38    1.36
  -2  -5  11   12.58    1.90
  -2  -5  11   10.90    1.52
  -2  -5  11   10.65    1.65
  -2  -5  11   14.05    1.83
  -2  -5  13   31.93    2.49
  -2  -5  13   28.24    2.70
  -2  -5  13   27.34    2.53
  -2  -5  13   26.33    2.42
  -2  -5  15  115.79    4.05
  -2  -5  15  132.44    4.86
  -2  -5  15  132.83    5.18
  -2  -5  15  129.13    5.36
  -2  -5  15  118.07    4.98
  -2  -5  17   43.85    2.33
  -2  -5  17   43.42    2.97
  -2  -5  17   48.77    3.05
  -2  -5  17   52.01    3.30
  -2  -5  19    2.23    0.73
  -2  -5  19    2.00    0.78
  -2  -5  19    2.83    0.85
  -2  -5  19    2.96    0.98
  -2  -5  21   36.50    2.09
  -2  -5  21   39.42    2.49
  -2  -5  21   33.28    2.11
  -2  -5  21   34.07    2.27
  -2  -5  23   37.16    1.86
  -2  -5  23   39.09    1.85
  -2  -5  23   41.20    2.21
  -2  -5  23   39.16    2.11
  -2  -5  25    7.06    0.75
  -2  -6 -20    9.69    0.94
  -2  -6 -20   11.46    0.91
  -2  -6 -18    7.40    0.94
  -2  -6 -18    6.00    0.79
  -2  -6 -16   79.77    3.18
  -2  -6 -16   80.44    3.03
  -2  -6 -14    2.71    0.80
  -2  -6 -14    3.80    0.93
  -2  -6 -12    7.89    1.26
  -2  -6 -12    8.36    1.22
  -2  -6 -10   38.08    2.41
  -2  -6 -10   40.60    2.47
  -2  -6 -10   41.15    2.64
  -2  -6  -8   21.05    1.78
  -2  -6  -8   26.33    2.19
  -2  -6  -8   25.32    2.16
  -2  -6  -6    4.42    1.19
  -2  -6  -6    5.86    1.21
  -2  -6  -4    9.37    1.67
  -2  -6  -4    7.05    1.22
  -2  -6  -2    5.84    1.41
  -2  -6  -2    4.95    1.09
  -2  -6   0   11.23    1.70
  -2  -6   0   13.46    1.52
  -2  -6   2   34.16    2.67
  -2  -6   2   37.25    2.78
  -2  -6   2   38.14    2.19
  -2  -6   2   38.08    2.66
  -2  -6   4   23.63    2.27
  -2  -6   4   26.79    2.37
  -2  -6   4   25.13    2.25
  -2  -6   6  153.48    5.17
  -2  -6   6  162.45    5.50
  -2  -6   6  149.52    5.34
  -2  -6   8   62.16    3.17
  -2  -6   8   66.24    3.55
  -2  -6   8   65.01    3.54
  -2  -6  10    2.29    0.87
  -2  -6  10    2.11    0.75
  -2  -6  10    1.98    0.94
  -2  -6  10    0.95    0.80
  -2  -6  10    1.04    0.87
  -2  -6  12   47.01    2.50
  -2  -6  12   50.47    2.98
  -2  -6  12   50.80    3.03
  -2  -6  12   49.04    2.98
  -2  -6  14   54.24    2.49
  -2  -6  14   55.29    3.05
  -2  -6  14   58.32    3.06
  -2  -6  14   56.66    3.06
  -2  -6  16   35.86    1.80
  -2  -6  16   37.21    2.34
  -2  -6  16   39.65    2.35
  -2  -6  16   41.18    2.41
  -2  -6  18   11.85    1.27
  -2  -6  18   10.98    1.16
  -2  -6  20   22.83    1.39
  -2  -7 -13   14.11    0.95
  -2  -7 -11   -0.14    0.44
  -2  -7  -9   21.39    1.40
  -2  -7  -7   23.51    1.51
  -2  -7  -5   -0.75    0.48
  -2  -7  -5   -0.57    0.55
  -2  -7  -3   12.38    1.35
  -2  -7  -3   10.03    1.02
  -2  -7  -3   10.19    1.01
  -2  -7  -1   86.42    3.32
  -2  -7  -1   76.49    2.72
  -2  -7   1   10.04    1.25
  -2  -7   1    8.90    1.07
  -2  -7   3   52.27    2.51
  -2  -7   3   49.97    2.29
  -2  -7   5   34.83    1.89
  -2  -7   7    8.87    1.00
  -2  -7   9    2.52    0.65
  -2  -7  11   41.69    1.72
  -2  -7  11   42.23    1.68
  -2  -7  13    6.46    0.62
  -1   0 -33   -0.20    0.39
  -1   0 -33    0.62    0.45
  -1   0 -23    0.22    2.38
  -1   0 -21   -8.21    3.14
  -1   0 -19   -0.58    1.41
  -1   0 -17   -2.65    1.75
  -1   0 -15   -1.93    1.50
  -1   0 -13   -1.12    1.26
  -1   0 -11    1.05    1.06
  -1   0  -9    0.17    0.83
  -1   0   5    0.01    0.40
  -1   0   7    0.24    0.53
  -1   0   9   -0.40    0.55
  -1   0  11   -0.33    0.68
  -1   0  13    0.05    0.60
  -1   0  15    0.18    0.81
  -1   0  17    0.48    0.91
  -1   0  21   -0.20    0.70
  -1   0  23   -0.32    0.83
  -1   0  25   -0.08    0.66
  -1   0  27   -0.05    0.68
  -1   0  27    0.51    0.71
  -1   0  29   -0.67    0.72
  -1   0  29   -0.72    0.72
  -1   0  31    1.04    0.56
  -1   0  33    0.17    0.39
  -1   0  33   -0.21    0.40
  -1   1 -34   24.46    1.35
  -1  -1 -34   30.86    1.36
  -1  -1 -32   67.78    2.77
  -1  -1 -30   71.65    2.90
  -1  -1 -28    5.28    1.06
  -1  -1 -26  249.13    6.79
  -1  -1 -24    7.09    1.30
  -1  -1 -22    3.49    2.69
  -1   1 -22   -1.68    3.39
  -1  -1 -22    4.03    1.15
  -1  -1 -20  389.11   18.09
  -1   1 -20  391.28   17.63
  -1  -1 -20  372.08    8.25
  -1  -1 -18   37.46    5.20
  -1   1 -18   39.94    5.35
  -1  -1 -16  158.85    9.85
  -1   1 -16  175.98   10.04
  -1  -1 -14  357.40   13.55
  -1   1 -14  349.60   12.79
  -1  -1 -12  449.96   13.61
  -1   1 -12  447.93   13.04
  -1  -1 -10  497.96   12.82
  -1  -1 -10  514.53    7.33
  -1   1 -10  518.22   12.48
  -1  -1  -8  675.29    9.32
  -1   1  -8  705.17    8.43
  -1   1  -8  694.35   12.80
  -1  -1  -8  716.64   13.56
  -1  -1  -6   28.66    2.42
  -1   1  -6   30.76    1.54
  -1   1  -6   27.89    1.03
  -1   1  -6   28.82    2.31
  -1  -1  -6   25.96    1.95
  -1   1  -4  617.12    8.68
  -1  -1  -4  628.52    8.94
  -1  -1  -2  430.25    5.47
  -1   1   0   63.74    2.33
  -1  -1   2 1538.00   14.40
  -1   1   2 1554.11   13.71
  -1  -1   4 1344.17   15.26
  -1   1   4 1370.95   14.68
  -1   1   6   59.70    3.50
  -1  -1   6   65.41    2.90
  -1   1   8 1120.69   16.51
  -1  -1   8 1151.96    8.17
  -1  -1   8 1116.44   11.59
  -1  -1  10  625.83    7.60
  -1  -1  10  604.74    7.75
  -1   1  10  595.21   13.23
  -1  -1  12   18.39    1.57
  -1   1  12   15.97    2.48
  -1   1  14   13.63    2.36
  -1   1  16  317.94   12.18
  -1   1  18   42.60    4.98
  -1   1  20  179.17   10.44
  -1  -1  20  173.05    5.39
  -1   1  20  193.92    5.21
  -1  -1  20  179.33    5.59
  -1  -1  22    2.16    0.90
  -1   1  22    0.61    0.77
  -1  -1  22    2.27    0.96
  -1   1  24   61.46    3.21
  -1  -1  24   55.73    3.32
  -1  -1  24   59.50    3.42
  -1  -1  26   28.84    2.39
  -1   1  26   29.40    2.25
  -1  -1  26   28.99    2.36
  -1  -1  28    5.29    1.15
  -1   1  28    6.54    1.15
  -1  -1  28    6.44    1.19
  -1  -1  28    7.19    1.26
  -1  -1  30    3.27    0.97
  -1   1  30    2.17    0.63
  -1  -1  30    1.51    0.61
  -1  -1  30    2.43    0.72
  -1  -1  30    3.24    0.80
  -1  -1  32    4.44    0.86
  -1  -1  32    4.20    0.73
  -1   1  32    5.28    0.74
  -1   1  34   30.74    1.52
  -1  -1  34   29.50    1.47
  -1   2 -33    1.42    0.48
  -1  -2 -33    0.61    0.42
  -1  -2 -31   90.28    2.95
  -1  -2 -31   94.65    3.38
  -1  -2 -29   37.08    2.35
  -1  -2 -27    0.66    0.71
  -1  -2 -25  113.20    4.83
  -1  -2 -23   98.19    4.63
  -1   2 -21   80.67    8.60
  -1  -2 -21   81.44    8.91
  -1  -2 -21   79.87    4.17
  -1   2 -19    4.88    1.84
  -1  -2 -19    3.80    1.17
  -1  -2 -17   11.30    3.03
  -1   2 -17    8.22    2.43
  -1  -2 -15   -0.36    1.68
  -1   2 -15   -0.69    1.18
  -1  -2 -13  159.02    8.91
  -1   2 -13  149.47    7.98
  -1   2 -11 1343.55   21.45
  -1  -2 -11 1345.01   23.27
  -1  -2 -11 1406.82   18.92
  -1   2  -9  218.37    7.73
  -1   2  -9  234.81    5.82
  -1  -2  -9  224.93    8.49
  -1  -2  -9  220.19    7.69
  -1   2  -7  402.34    7.47
  -1  -2  -7  371.59    9.52
  -1   2  -7  377.05    8.79
  -1  -2  -7  371.30   10.01
  -1   2  -5   49.06    2.72
  -1  -2  -5   41.68    2.74
  -1   2  -5   45.31    2.62
  -1  -2  -5   51.13    3.77
  -1   2  -3   87.71    3.82
  -1  -2  -3   82.06    2.95
  -1   2  -3   88.96    3.05
  -1   2  -3   95.79    2.90
  -1  -2  -3   87.38    4.87
  -1   2  -1  912.25   11.26
  -1  -2  -1  909.06   15.42
  -1  -2   1   12.53    1.96
  -1   2   1   11.50    1.55
  -1   2   3   33.93    2.84
  -1  -2   3   29.94    2.87
  -1  -2   3   33.03    3.15
  -1  -2   5   10.45    2.06
  -1  -2   5    9.13    1.79
  -1   2   5    7.92    1.53
  -1  -2   7  160.94    7.64
  -1  -2   7  141.83    6.19
  -1   2   7  143.67    6.81
  -1  -2   9   66.12    5.40
  -1   2   9   61.15    4.90
  -1  -2   9   58.60    4.03
  -1   2  11   44.64    4.47
  -1  -2  11   43.53    3.41
  -1  -2  11   41.57    4.66
  -1  -2  13    9.92    2.75
  -1   2  13    7.56    2.16
  -1  -2  15   12.78    3.28
  -1   2  15    9.27    2.48
  -1  -2  17    6.02    2.49
  -1   2  17    4.40    1.92
  -1  -2  19   37.96    6.15
  -1   2  19   45.01    5.75
  -1   2  19   38.14    2.35
  -1  -2  19   39.67    2.76
  -1  -2  19   43.45    2.90
  -1  -2  19   40.14    2.79
  -1  -2  21   10.92    1.75
  -1  -2  21   12.21    4.23
  -1   2  21   10.21    3.34
  -1  -2  21   14.12    1.82
  -1  -2  21   13.18    1.82
  -1   2  21   11.22    1.45
  -1  -2  21   10.11    1.62
  -1  -2  23   -0.45    0.98
  -1  -2  23   -0.47    0.83
  -1  -2  23   -0.76    0.85
  -1   2  23    0.37    0.66
  -1  -2  23   -0.22    0.69
  -1  -2  25   43.02    3.14
  -1  -2  25   39.55    2.85
  -1   2  25   40.50    2.50
  -1  -2  25   41.18    2.87
  -1  -2  27    1.94    1.04
  -1  -2  27    0.74    0.77
  -1   2  27    0.99    0.64
  -1  -2  27    1.26    0.75
  -1  -2  29   11.37    1.48
  -1   2  29   11.34    1.19
  -1  -2  31    2.30    0.75
  -1  -2  31    3.79    0.78
  -1   2  31    3.18    0.62
  -1  -2  33   29.10    1.51
  -1  -3 -30    8.67    0.98
  -1  -3 -30    5.87    0.88
  -1  -3 -28    1.62    0.61
  -1  -3 -28    1.76    0.66
  -1  -3 -28    0.90    0.65
  -1  -3 -26    3.94    1.03
  -1  -3 -26    0.61    0.71
  -1  -3 -24   17.24    1.99
  -1  -3 -22   31.69    2.72
  -1  -3 -20    2.37    0.86
  -1  -3 -20    2.55    0.85
  -1  -3 -18    2.24    1.04
  -1  -3 -18    0.72    0.73
  -1  -3 -16  110.71    4.66
  -1  -3 -16   99.94    3.85
  -1  -3 -16  114.84    4.28
  -1  -3 -14   71.39    6.47
  -1  -3 -12   22.15    3.35
  -1  -3 -12   17.48    3.14
  -1  -3 -10   69.55    5.51
  -1   3  -8  322.47    8.55
  -1  -3  -8  280.80   11.19
  -1   3  -6   29.41    2.69
  -1  -3  -6   27.62    3.56
  -1   3  -4  222.77    7.81
  -1  -3  -4  220.23    9.81
  -1   3  -2   28.15    2.94
  -1  -3  -2   31.06    3.73
  -1   3  -2   32.98    2.53
  -1  -3   0   13.87    2.66
  -1   3   0   11.00    1.82
  -1   3   2   45.05    3.69
  -1  -3   2   49.43    4.69
  -1  -3   4  220.65    9.79
  -1   3   4  215.77    8.71
  -1  -3   6   10.07    2.06
  -1   3   6   11.77    2.42
  -1   3   8   37.77    4.24
  -1  -3   8   46.77    4.63
  -1  -3   8   46.29    5.16
  -1  -3  10  242.13   12.41
  -1   3  10  255.76   11.65
  -1  -3  10  242.24   10.17
  -1  -3  12    6.87    2.24
  -1  -3  12    6.06    2.14
  -1   3  12    2.96    1.48
  -1  -3  14   59.46    7.06
  -1   3  14   52.79    6.10
  -1  -3  16   12.51    1.88
  -1  -3  16   16.35    1.86
  -1  -3  16   15.92    4.57
  -1   3  16   12.85    3.13
  -1  -3  16   13.43    1.81
  -1  -3  16   17.91    1.92
  -1  -3  16   11.93    1.46
  -1   3  18   44.94    6.07
  -1  -3  18   47.37    7.65
  -1  -3  18   48.26    3.25
  -1   3  18   48.94    2.75
  -1  -3  18   46.02    3.16
  -1  -3  18   39.75    3.21
  -1  -3  18   43.64    2.81
  -1  -3  20   16.25    4.51
  -1   3  20   19.23    1.79
  -1  -3  20   18.06    2.07
  -1  -3  20   19.15    2.16
  -1  -3  20   18.53    1.91
  -1  -3  20   21.05    2.36
  -1  -3  22    7.56    1.51
  -1   3  22    8.58    1.24
  -1  -3  22    8.16    1.51
  -1  -3  22    7.49    1.38
  -1  -3  24   16.46    2.00
  -1  -3  24   16.21    1.87
  -1   3  24   16.50    1.61
  -1  -3  26   13.22    1.72
  -1  -3  26   10.62    1.54
  -1   3  26    9.76    1.22
  -1   3  28   12.39    1.11
  -1  -3  28   13.32    1.48
  -1  -3  28   13.27    1.52
  -1  -3  28   12.28    1.24
  -1  -3  30   10.06    1.09
  -1  -3  30   11.93    1.22
  -1  -4 -29   27.66    1.44
  -1  -4 -27   64.96    2.50
  -1  -4 -27   67.78    2.79
  -1  -4 -27   64.48    2.52
  -1  -4 -25   14.44    1.48
  -1  -4 -25   17.58    1.72
  -1  -4 -25   18.30    1.67
  -1  -4 -23   46.06    2.92
  -1  -4 -23   48.62    2.35
  -1  -4 -23   47.72    2.86
  -1  -4 -21   13.53    1.44
  -1  -4 -21   13.66    1.82
  -1  -4 -21   12.07    1.56
  -1  -4 -19    5.01    1.18
  -1  -4 -19    5.59    1.35
  -1  -4 -19    4.27    1.05
  -1  -4 -17   65.73    3.73
  -1  -4 -17   62.57    3.35
  -1  -4 -17   65.66    3.63
  -1  -4 -17   65.83    3.43
  -1  -4 -15    8.24    1.38
  -1  -4 -15    8.05    1.43
  -1  -4 -15    9.01    1.44
  -1  -4 -15    7.91    1.34
  -1  -4 -13   59.26    3.27
  -1  -4 -13   65.49    3.55
  -1  -4 -13   62.22    3.45
  -1  -4 -11  535.04   18.27
  -1  -4 -11  534.92    9.73
  -1  -4  -9   13.23    2.94
  -1  -4  -9    6.39    1.15
  -1  -4  -7   16.32    3.14
  -1  -4  -5   20.28    3.66
  -1  -4  -3    2.39    2.02
  -1   4  -3    0.95    1.29
  -1   4  -1   47.34    4.82
  -1  -4  -1   44.46    5.52
  -1  -4   1   29.89    4.46
  -1   4   1   27.72    3.99
  -1  -4   3    7.52    2.75
  -1   4   3    7.19    2.00
  -1   4   5   95.35    7.01
  -1  -4   5   88.27    7.56
  -1  -4   7   99.81    8.06
  -1   4   7  115.42    8.17
  -1   4   9   79.22    7.20
  -1  -4   9   81.50    7.20
  -1  -4   9   77.75    3.82
  -1  -4   9   85.06    3.91
  -1  -4   9   78.80    3.84
  -1  -4   9   76.13    3.88
  -1  -4   9   75.51    3.50
  -1   4  11  127.43    9.68
  -1  -4  11  147.54    9.62
  -1  -4  11  147.69    5.35
  -1  -4  11  144.80    5.24
  -1  -4  11  140.15    5.20
  -1  -4  11  143.92    5.47
  -1  -4  11  134.21    5.09
  -1  -4  11  144.09    4.77
  -1   4  13  127.48   10.19
  -1  -4  13  122.43    4.99
  -1  -4  13  131.20    5.11
  -1  -4  13  134.71    5.27
  -1  -4  13  127.69    5.34
  -1  -4  13  127.98    5.07
  -1  -4  13  126.92    5.26
  -1  -4  13  126.17    4.44
  -1  -4  15    9.39    1.75
  -1  -4  15   10.54    1.41
  -1  -4  15    9.18    1.52
  -1  -4  15   10.18    1.65
  -1  -4  15    9.93    1.59
  -1  -4  15   10.25    1.64
  -1  -4  15   10.98    1.68
  -1  -4  17   -2.34    1.10
  -1  -4  17   -0.48    0.77
  -1  -4  17    0.46    0.80
  -1  -4  17    0.74    0.84
  -1  -4  17   -0.18    0.84
  -1  -4  17    1.34    1.01
  -1  -4  19   97.12    4.44
  -1  -4  19   97.47    4.66
  -1   4  19   96.38    3.70
  -1  -4  19   95.60    4.92
  -1  -4  19   92.02    4.15
  -1  -4  19  102.52    4.65
  -1  -4  21    3.64    1.26
  -1  -4  21    4.02    0.99
  -1   4  21    4.10    0.93
  -1  -4  21    4.21    1.08
  -1  -4  21    2.82    1.06
  -1  -4  23    3.25    1.06
  -1   4  23    3.27    0.71
  -1  -4  23    3.29    0.94
  -1  -4  23    3.54    0.79
  -1  -4  23    3.56    0.90
  -1  -4  25   60.62    3.03
  -1  -4  25   60.41    2.86
  -1  -4  27    3.44    0.77
  -1  -4  27    2.25    0.61
  -1  -4  29   26.03    1.39
  -1  -5 -26    3.54    0.51
  -1  -5 -24    9.63    1.03
  -1  -5 -24    8.44    0.94
  -1  -5 -22    0.72    0.51
  -1  -5 -22   -0.18    0.56
  -1  -5 -22   -1.05    0.63
  -1  -5 -20   10.24    1.41
  -1  -5 -20   13.90    1.41
  -1  -5 -20   10.99    1.35
  -1  -5 -18    8.39    1.27
  -1  -5 -18    9.51    1.47
  -1  -5 -18    9.26    1.29
  -1  -5 -16   15.01    1.74
  -1  -5 -16   13.56    1.79
  -1  -5 -16   12.93    1.60
  -1  -5 -14  135.14    4.93
  -1  -5 -12    9.47    1.51
  -1  -5 -12   10.56    1.61
  -1  -5 -10    9.87    1.47
  -1  -5 -10    7.87    1.39
  -1  -5 -10    7.79    1.34
  -1  -5 -10    7.88    1.45
  -1  -5  -8  151.60    5.31
  -1  -5  -8  151.79    5.30
  -1  -5  -8  152.22    5.33
  -1  -5  -8  161.95    5.67
  -1  -5  -6   43.10    2.79
  -1  -5  -6   41.40    6.20
  -1  -5  -6   44.73    3.01
  -1  -5  -6   45.21    2.88
  -1  -5  -6   42.79    2.97
  -1  -5  -4   21.70    2.23
  -1  -5  -4   21.72    2.08
  -1  -5  -4   21.12    2.06
  -1  -5  -2    0.24    3.39
  -1  -5  -2    4.13    1.24
  -1  -5  -2    2.58    0.93
  -1  -5  -2    1.70    0.89
  -1  -5  -2    2.00    0.76
  -1  -5   0    0.90    0.81
  -1  -5   0    2.85    3.26
  -1  -5   0    1.87    1.04
  -1  -5   0    3.35    1.21
  -1  -5   0    1.28    0.92
  -1  -5   2    3.51    1.20
  -1  -5   2    5.06    3.15
  -1   5   2    0.51    2.48
  -1  -5   2    2.54    1.04
  -1  -5   2    3.51    1.06
  -1  -5   2    2.28    1.09
  -1  -5   2    3.11    1.04
  -1  -5   4   10.92    1.60
  -1  -5   4    4.45    3.21
  -1   5   4    5.98    2.16
  -1  -5   4   10.88    1.63
  -1  -5   4    9.56    1.57
  -1  -5   4   10.09    1.59
  -1  -5   4   14.41    1.79
  -1  -5   6   57.83    7.34
  -1   5   6   37.31    5.53
  -1  -5   6   49.57    3.09
  -1  -5   6   49.51    3.26
  -1  -5   6   48.52    2.56
  -1  -5   6   49.59    3.23
  -1  -5   6   44.43    3.17
  -1  -5   6   49.00    3.06
  -1  -5   6   46.86    3.13
  -1  -5   8    7.18    1.28
  -1  -5   8    3.78    2.99
  -1  -5   8    9.28    1.62
  -1  -5   8    8.71    1.62
  -1  -5   8    8.46    1.51
  -1  -5   8    7.70    1.46
  -1  -5   8    7.62    1.43
  -1  -5  10  172.33    5.34
  -1  -5  10  189.77    6.25
  -1  -5  10  174.12    6.11
  -1  -5  10  176.17    6.14
  -1  -5  10  171.75    6.32
  -1  -5  10  182.29    5.76
  -1  -5  12    4.09    1.15
  -1  -5  12    6.29    1.37
  -1  -5  12    4.88    1.22
  -1  -5  12    5.09    1.24
  -1  -5  14   84.77    3.58
  -1  -5  14   95.92    4.34
  -1  -5  14   91.34    4.38
  -1  -5  14   91.98    4.58
  -1  -5  14   89.56    4.43
  -1  -5  16    8.63    1.22
  -1  -5  16   12.91    1.75
  -1  -5  16   11.39    1.70
  -1  -5  16   10.53    1.65
  -1  -5  16    9.91    1.58
  -1  -5  18   35.00    2.02
  -1  -5  18   36.33    2.46
  -1  -5  18   38.69    2.66
  -1  -5  18   37.97    2.74
  -1  -5  18   38.29    2.77
  -1  -5  20    8.52    1.14
  -1  -5  20   10.30    1.38
  -1  -5  20   10.56    1.41
  -1  -5  20   10.90    1.49
  -1  -5  22    0.96    0.51
  -1  -5  22    1.47    0.74
  -1  -5  22    1.11    0.67
  -1  -5  22    0.72    0.46
  -1  -5  24   -0.24    0.45
  -1  -5  24    0.62    0.47
  -1  -5  26    2.40    0.50
  -1  -6 -21   62.21    2.01
  -1  -6 -19    3.92    0.72
  -1  -6 -19    4.73    0.71
  -1  -6 -17   55.85    2.59
  -1  -6 -17   49.88    2.31
  -1  -6 -15   26.13    1.94
  -1  -6 -15   28.54    1.97
  -1  -6 -13   10.60    1.33
  -1  -6 -13   10.09    1.37
  -1  -6 -11   13.33    1.59
  -1  -6 -11   13.23    1.47
  -1  -6 -11   15.30    1.50
  -1  -6  -9    2.16    0.86
  -1  -6  -9    1.22    0.78
  -1  -6  -9    3.15    0.91
  -1  -6  -7    4.89    1.24
  -1  -6  -7    3.72    0.93
  -1  -6  -7    3.93    1.00
  -1  -6  -5  183.62    5.82
  -1  -6  -5  180.97    5.44
  -1  -6  -3    5.04    1.35
  -1  -6  -3    3.87    0.95
  -1  -6  -1   38.99    2.87
  -1  -6  -1   37.41    2.45
  -1  -6   1  219.00    5.44
  -1  -6   1  229.46    6.63
  -1  -6   1  251.48    6.93
  -1  -6   1  241.10    6.42
  -1  -6   3    7.36    1.47
  -1  -6   3   10.48    1.52
  -1  -6   3   11.62    1.66
  -1  -6   3    7.45    1.11
  -1  -6   5   89.38    4.05
  -1  -6   5   91.40    4.19
  -1  -6   5   86.64    3.22
  -1  -6   5   88.11    4.11
  -1  -6   7   15.88    1.76
  -1  -6   7   15.15    1.85
  -1  -6   7   17.95    1.98
  -1  -6   9    2.96    0.93
  -1  -6   9    3.29    0.91
  -1  -6   9    1.56    0.90
  -1  -6   9    2.62    0.98
  -1  -6   9    2.11    0.85
  -1  -6  11   28.19    2.05
  -1  -6  11   29.13    2.38
  -1  -6  11   28.19    2.35
  -1  -6  11   30.99    2.45
  -1  -6  13    4.78    0.95
  -1  -6  13    2.97    1.00
  -1  -6  13    4.07    1.02
  -1  -6  13    3.91    1.00
  -1  -6  15    4.55    0.89
  -1  -6  15    1.79    0.74
  -1  -6  15    3.22    0.98
  -1  -6  15    3.54    0.90
  -1  -6  17   37.02    1.69
  -1  -6  17   39.25    2.35
  -1  -6  17   40.13    2.27
  -1  -6  17   40.57    2.34
  -1  -6  19   44.65    2.15
  -1  -6  19   44.97    2.14
  -1  -6  21   25.92    1.38
  -1  -7 -14    9.26    0.74
  -1  -7 -12    8.99    0.88
  -1  -7 -10   14.88    1.19
  -1  -7  -8    3.52    0.71
  -1  -7  -6   52.02    2.17
  -1  -7  -6   50.25    1.95
  -1  -7  -6   50.52    1.97
  -1  -7  -4    2.76    0.67
  -1  -7  -4    4.23    0.68
  -1  -7  -4    4.61    0.72
  -1  -7  -2   24.74    1.44
  -1  -7  -2   28.56    1.62
  -1  -7  -2   27.70    1.46
  -1  -7   0   34.27    1.90
  -1  -7   2   26.67    1.73
  -1  -7   4   27.80    1.77
  -1  -7   6   13.04    1.22
  -1  -7   8    2.80    0.69
  -1  -7  10   43.50    1.89
  -1  -7  10   43.11    1.81
  -1  -7  12   32.43    1.47
  -1  -7  12   28.54    1.22
   0   0 -34    1.45    0.37
   0   0 -32   10.30    1.09
   0   0 -24  447.76   21.10
   0   0 -22  261.07   15.56
   0   0 -20   73.05    7.75
   0   0 -18  487.29   18.30
   0   0 -16  916.16   22.94
   0   0 -14   18.42    3.04
   0   0 -12    0.25    1.28
   0   0 -10   35.34    3.36
   0   0  -8 3491.61   28.66
   0   0  -2  107.20    2.04
   0   0   2  105.43    1.95
   0   0   2  104.67    1.99
   0   0   4  420.32    5.61
   0   0   6 7317.27   28.91
   0   0   8 3569.01   23.56
   0   0  10   33.08    2.59
   0   0  12    0.86    0.82
   0   0  14   17.80    2.37
   0   0  16  907.69   17.61
   0   0  18  459.01   13.43
   0   0  22  272.81    6.75
   0   0  24  488.06    9.26
   0   0  26   20.03    1.99
   0   0  28   12.60    1.58
   0   0  28   14.54    1.65
   0   0  30    9.57    1.27
   0   0  30   10.87    1.29
   0   0  32   10.67    1.22
   0   0  32   10.63    1.10
   0   0  34    2.45    0.57
   0   1 -33   71.67    2.67
   0  -1 -33   75.11    2.53
   0  -1 -31   16.65    1.41
   0  -1 -31   19.83    1.70
   0  -1 -29   19.74    1.72
   0  -1 -27    1.38    0.66
   0  -1 -25  129.78    5.02
   0  -1 -23  119.63   11.04
   0   1 -23  129.47   11.04
   0  -1 -23  133.18    5.14
   0  -1 -21   65.91    7.73
   0   1 -21   74.74    8.06
   0  -1 -21   52.63    3.21
   0  -1 -19   19.38    4.11
   0   1 -19   15.25    3.37
   0   1 -17   17.44    3.41
   0  -1 -17   15.73    3.42
   0  -1 -15   61.65    5.87
   0   1 -15   67.40    5.88
   0  -1 -13    8.50    2.28
   0   1 -13    6.02    1.87
   0  -1 -11   36.05    1.72
   0  -1 -11   33.30    3.61
   0   1 -11   34.12    3.52
   0   1  -9   22.56    1.84
   0  -1  -9   23.70    1.67
   0  -1  -9   25.17    2.88
   0   1  -9   27.14    2.77
   0   1  -7   18.88    1.48
   0  -1  -7   18.51    2.15
   0   1  -7   18.07    1.92
   0  -1  -7   19.06    1.62
   0   1  -5  101.32    3.01
   0  -1  -5   94.73    3.46
   0  -1  -5   95.90    3.97
   0   1  -5   99.17    3.67
   0   1  -3   26.42    1.50
   0  -1  -3   26.23    1.70
   0   1  -3   25.35    1.43
   0  -1  -3   22.87    1.78
   0   1  -1   35.28    1.41
   0  -1  -1   34.26    1.33
   0  -1  -1   33.82    2.11
   0   1   1   33.70    1.84
   0  -1   1   33.37    2.09
   0   1   3   25.99    1.93
   0  -1   3   27.66    1.92
   0   1   5   91.75    4.06
   0  -1   5  100.52    3.52
   0   1   7   17.06    2.05
   0  -1   7   17.57    1.48
   0  -1   9   24.22    1.36
   0   1   9   22.80    2.57
   0  -1   9   22.00    1.57
   0   1  11   35.54    3.41
   0  -1  11   34.24    1.92
   0   1  13    8.14    2.01
   0   1  15   63.35    5.32
   0   1  17   21.46    3.41
   0   1  19   16.26    3.15
   0   1  21   59.65    6.21
   0  -1  21   55.35    3.21
   0   1  21   61.29    3.10
   0  -1  21   61.28    3.47
   0   1  23  131.69    4.65
   0  -1  23  125.53    4.91
   0  -1  23  130.05    5.08
   0  -1  25  129.02    5.02
   0   1  25  129.49    4.68
   0  -1  25  124.81    4.94
   0   1  27    1.05    0.68
   0  -1  27    1.26    0.82
   0  -1  27    1.39    0.70
   0  -1  29   21.38    2.07
   0   1  29   21.13    1.76
   0  -1  29   19.01    1.80
   0  -1  29   19.61    1.85
   0  -1  29   21.53    1.86
   0   1  29   20.82    1.73
   0  -1  31   20.65    1.75
   0  -1  31   17.14    1.49
   0  -1  31   17.95    1.48
   0   1  31   20.19    1.51
   0  -1  31   19.03    1.45
   0   1  33   68.78    2.12
   0  -1  33   76.54    2.70
   0   2 -32   11.88    1.17
   0  -2 -32    9.76    1.03
   0  -2 -30   19.49    1.58
   0  -2 -30   20.68    1.76
   0  -2 -28   82.45    3.70
   0  -2 -26    2.94    1.01
   0  -2 -24   37.36    2.92
   0  -2 -22    3.16    1.17
   0  -2 -22   12.28    4.27
   0  -2 -20    3.86    1.10
   0   2 -20    5.04    2.90
   0  -2 -20    2.95    2.38
   0  -2 -18   85.82    4.07
   0   2 -18   87.31    7.57
   0  -2 -18   95.53    8.57
   0   2 -16  158.21    9.45
   0  -2 -16  168.12   10.45
   0  -2 -14   21.89    3.52
   0   2 -14   21.08    3.12
   0  -2 -12  107.84    5.09
   0  -2 -12   98.85    6.71
   0   2 -12  100.29    4.55
   0   2 -12  107.13    6.34
   0   2 -10 1267.77   15.25
   0  -2 -10 1247.94   21.21
   0  -2 -10 1209.71   17.60
   0   2 -10 1248.64   19.03
   0   2  -8   90.80    3.93
   0  -2  -8   89.27    5.12
   0   2  -8   90.17    4.49
   0  -2  -8   87.87    4.87
   0   2  -6   38.74    2.54
   0  -2  -6   32.85    2.76
   0  -2  -6   32.48    3.14
   0   2  -6   34.01    2.30
   0  -2  -4  245.47    8.05
   0   2  -4  254.88    6.63
   0  -2  -4  241.65    6.08
   0   2  -4  238.25    4.60
   0  -2  -2   44.11    3.50
   0   2  -2   44.35    2.18
   0   2  -2   42.89    2.83
   0   2   0  450.20    8.36
   0  -2   0  434.68   10.62
   0   2   2   46.67    3.09
   0  -2   2   42.12    3.44
   0  -2   4  249.52    8.06
   0   2   4  245.49    7.73
   0  -2   4  255.28    8.78
   0  -2   6   35.90    3.60
   0  -2   6   34.44    3.06
   0   2   6   30.25    3.07
   0   2   8   85.29    5.47
   0  -2   8   94.30    6.19
   0  -2   8   89.82    4.87
   0  -2  10 1277.69   24.51
   0   2  10 1260.29   22.25
   0  -2  10 1214.48   17.42
   0   2  12   99.75    6.83
   0  -2  12  101.54    7.63
   0  -2  14   20.20    3.88
   0   2  14   26.31    3.82
   0  -2  16  172.53   11.83
   0   2  16  167.59   10.02
   0  -2  18   92.06    4.12
   0  -2  18   99.32    9.41
   0   2  18   90.85    8.06
   0  -2  18   81.80    3.82
   0  -2  20    4.97    1.30
   0  -2  20    4.09    2.79
   0   2  20    5.96    2.76
   0   2  20    4.37    1.05
   0  -2  20    2.89    1.08
   0  -2  20    4.61    1.19
   0  -2  20    4.83    1.25
   0  -2  22    2.57    0.94
   0  -2  22    4.19    2.45
   0  -2  22    3.76    1.06
   0   2  22    3.60    0.91
   0  -2  22    2.99    0.99
   0  -2  22    2.64    1.11
   0  -2  24   40.64    3.09
   0  -2  24   33.96    2.69
   0   2  24   36.96    2.44
   0  -2  24   40.89    2.77
   0  -2  24   34.55    2.69
   0  -2  26    1.88    1.02
   0  -2  26    2.30    0.93
   0   2  26    2.17    0.78
   0  -2  26    1.73    0.82
   0   2  28   74.24    3.12
   0  -2  28   77.86    3.58
   0  -2  28   80.36    3.86
   0   2  30   18.39    1.39
   0  -2  30   20.43    1.53
   0  -2  30   20.12    1.70
   0  -2  30   18.99    1.74
   0   2  32    8.89    0.78
   0  -2  32   11.13    1.02
   0  -2  32   12.55    1.17
   0  -3 -31   35.50    1.66
   0   3 -31   32.95    1.58
   0  -3 -31   34.28    1.70
   0  -3 -29    3.77    0.63
   0  -3 -29    3.75    0.86
   0  -3 -29    3.74    0.79
   0  -3 -27   20.23    1.63
   0  -3 -27   23.08    1.99
   0  -3 -27   23.05    2.01
   0  -3 -25   18.76    2.04
   0  -3 -25   17.47    1.95
   0  -3 -23   27.40    2.53
   0  -3 -21    4.31    0.98
   0  -3 -21    3.47    0.99
   0  -3 -19    6.15    1.20
   0  -3 -19    5.73    1.26
   0  -3 -17  183.94   11.77
   0  -3 -17  159.82    4.93
   0  -3 -17  172.78    5.99
   0  -3 -15   65.01    6.42
   0  -3 -15   60.79    3.42
   0  -3 -13   14.46    3.12
   0  -3 -11   40.34    4.28
   0  -3 -11   39.77    4.21
   0   3  -9  554.97   11.89
   0  -3  -9  541.47   15.28
   0   3  -7  171.38    6.73
   0  -3  -7  163.28    8.45
   0  -3  -5    2.27    0.99
   0   3  -5    4.67    1.29
   0   3  -3   52.60    4.00
   0  -3  -3   48.04    4.61
   0   3  -1   80.10    5.16
   0   3  -1   86.07    4.27
   0  -3  -1   87.33    6.16
   0   3   1   89.50    4.92
   0  -3   1   81.77    5.95
   0   3   3   46.48    3.91
   0  -3   3   48.59    4.64
   0  -3   5    3.42    1.55
   0   3   5    4.25    1.58
   0   3   7  160.23    8.34
   0  -3   7  158.25    8.24
   0  -3   7  165.45    9.46
   0   3   9  533.67   16.18
   0  -3   9  509.27   14.68
   0  -3   9  542.09   17.98
   0   3  11   44.71    5.08
   0  -3  11   42.72    5.49
   0  -3  11   47.41    4.47
   0   3  13   13.33    3.10
   0  -3  13   22.62    4.35
   0  -3  15   66.79    3.50
   0  -3  15   62.35    7.70
   0   3  15   66.44    7.11
   0  -3  15   64.48    3.41
   0  -3  15   69.44    3.66
   0  -3  15   63.96    3.48
   0  -3  15   61.53    3.65
   0  -3  17  176.33    5.91
   0  -3  17  176.72   13.91
   0   3  17  164.12   11.33
   0  -3  17  159.25    5.61
   0  -3  17  168.02    5.94
   0  -3  17  162.79    5.78
   0  -3  17  169.29    6.31
   0  -3  17  161.39    5.33
   0  -3  19    3.74    1.06
   0  -3  19    2.28    3.79
   0   3  19    6.52    2.88
   0  -3  19    5.04    1.26
   0   3  19    5.23    1.03
   0  -3  19    5.96    1.17
   0  -3  21    2.41    1.01
   0  -3  21    2.79    0.95
   0   3  21    3.53    0.96
   0  -3  21    3.56    0.98
   0   3  23   25.75    2.03
   0  -3  23   26.97    2.50
   0  -3  23   27.31    2.41
   0  -3  23   26.63    2.55
   0  -3  25   15.36    1.85
   0  -3  25   19.73    1.95
   0   3  25   16.56    1.56
   0  -3  27   22.22    2.01
   0  -3  27   26.65    1.95
   0   3  27   23.72    1.66
   0  -3  27   23.09    2.06
   0  -3  27   20.70    1.63
   0  -3  29    4.41    0.91
   0   3  29    5.08    0.75
   0  -3  29    2.51    0.69
   0  -3  31   35.90    1.73
   0  -4 -28   13.04    1.00
   0  -4 -28   14.99    1.23
   0  -4 -28   17.12    1.24
   0  -4 -26    0.25    0.48
   0  -4 -26    0.76    0.56
   0  -4 -26    0.61    0.56
   0  -4 -24    6.12    1.09
   0  -4 -24    9.47    1.42
   0  -4 -24    7.40    1.21
   0  -4 -22   11.96    1.35
   0  -4 -22   11.28    1.55
   0  -4 -22   11.14    1.56
   0  -4 -20   10.42    1.39
   0  -4 -20    9.42    1.56
   0  -4 -20   11.25    1.58
   0  -4 -18   35.82    2.83
   0  -4 -18   34.25    2.52
   0  -4 -18   36.45    2.76
   0  -4 -16   29.26    2.35
   0  -4 -16   31.92    2.62
   0  -4 -16   29.09    2.47
   0  -4 -16   33.65    2.51
   0  -4 -14    3.97    1.03
   0  -4 -14    4.40    1.12
   0  -4 -14    4.95    1.18
   0  -4 -14    6.24    1.26
   0  -4 -12   28.01    2.30
   0  -4 -12   30.27    2.43
   0  -4 -12   26.66    2.30
   0  -4 -10    4.57    1.97
   0  -4 -10    2.29    0.79
   0  -4 -10    3.81    0.98
   0  -4  -8    8.96    2.84
   0  -4  -6   18.80    3.78
   0  -4  -4    3.03    1.45
   0   4  -4    2.51    1.17
   0   4  -2   40.80    4.44
   0  -4  -2   29.31    4.39
   0  -4   0    7.24    2.07
   0   4   0   10.89    2.61
   0  -4   2   31.06    4.48
   0   4   2   22.03    3.51
   0  -4   4    2.54    1.51
   0   4   4   -5.45    1.96
   0  -4   6   21.76    3.77
   0   4   6   19.25    3.46
   0  -4   8   10.20    2.51
   0   4   8   10.17    2.85
   0  -4  10    7.82    2.64
   0   4  10    2.82    2.19
   0  -4  10    2.54    0.91
   0  -4  10    4.50    1.10
   0  -4  10    2.82    0.94
   0  -4  10    4.61    0.94
   0  -4  10    4.85    1.13
   0  -4  10    4.37    1.12
   0  -4  10    3.65    1.04
   0  -4  12   31.37    2.50
   0   4  12   32.85    5.41
   0  -4  12   24.33    2.29
   0  -4  12   30.21    2.54
   0  -4  12   29.55    2.54
   0  -4  12   27.52    2.42
   0  -4  12   29.21    2.62
   0  -4  12   30.37    2.60
   0  -4  12   24.16    1.99
   0  -4  14    6.06    1.18
   0  -4  14    3.82    1.23
   0   4  14    8.47    3.08
   0  -4  14    4.71    1.28
   0  -4  14    6.47    1.38
   0  -4  14    4.47    1.30
   0  -4  14    4.52    1.16
   0  -4  14    6.56    1.48
   0  -4  16   30.16    2.15
   0  -4  16   30.79    2.77
   0  -4  16   27.42    2.53
   0  -4  16   30.48    2.55
   0  -4  16   27.86    2.71
   0  -4  16   28.62    2.48
   0  -4  16   32.54    2.74
   0  -4  18   36.61    2.89
   0  -4  18   34.75    2.62
   0  -4  18   36.06    2.93
   0  -4  18   32.19    2.96
   0  -4  18   30.67    2.53
   0  -4  18   34.01    2.72
   0  -4  20    9.26    1.67
   0  -4  20   12.25    1.74
   0  -4  20   11.63    1.65
   0   4  20   11.60    1.39
   0  -4  20   10.18    1.46
   0  -4  20    8.61    1.50
   0  -4  22   11.42    1.69
   0  -4  22   12.37    1.60
   0   4  22   10.19    1.26
   0  -4  22   11.12    1.39
   0  -4  22   11.48    1.57
   0  -4  24    9.75    1.43
   0  -4  24    9.54    1.29
   0  -4  24    8.39    1.33
   0   4  24   10.32    1.14
   0  -4  24    9.14    1.32
   0  -4  26    0.52    0.50
   0  -4  26    1.20    0.54
   0  -4  26   -0.27    0.52
   0  -4  28   14.83    1.21
   0  -4  28   14.68    1.14
   0  -5 -25    9.79    0.92
   0  -5 -23    2.87    0.70
   0  -5 -23    2.62    0.61
   0  -5 -23    2.40    0.60
   0  -5 -21    9.72    1.14
   0  -5 -21    7.46    1.24
   0  -5 -21    7.54    1.08
   0  -5 -19    0.46    0.75
   0  -5 -19   -0.06    0.66
   0  -5 -19   -0.43    0.81
   0  -5 -17    0.84    0.80
   0  -5 -17   -0.33    0.71
   0  -5 -17    0.09    0.72
   0  -5 -15  314.92    7.89
   0  -5 -15  310.87    7.37
   0  -5 -13    7.97    1.43
   0  -5 -13    7.12    1.42
   0  -5 -11    1.15    0.78
   0  -5 -11    2.12    1.00
   0  -5 -11    1.55    0.71
   0  -5  -9  282.04    7.17
   0  -5  -9  257.06   14.52
   0  -5  -9  274.73    6.98
   0  -5  -9  274.28    7.19
   0  -5  -7   89.23    8.96
   0  -5  -7   87.04    4.03
   0  -5  -7   77.79    3.77
   0  -5  -7   83.00    3.97
   0  -5  -5    9.05    1.54
   0  -5  -5    9.09    1.40
   0  -5  -5    9.65    2.86
   0  -5  -5    9.48    1.43
   0  -5  -5    8.67    1.48
   0  -5  -3   68.44    8.00
   0  -5  -3   63.27    3.52
   0  -5  -3   61.56    3.48
   0  -5  -3   62.02    3.44
   0  -5  -1  172.39   12.39
   0  -5  -1  170.70    5.73
   0  -5  -1  184.23    5.91
   0  -5  -1  188.39    5.77
   0  -5  -1  179.25    5.79
   0  -5   1  181.21   12.63
   0  -5   1  178.73    5.84
   0  -5   1  182.68    5.92
   0  -5   1  173.16    5.72
   0  -5   1  185.53    5.92
   0  -5   1  181.73    5.95
   0   5   3   55.60    6.87
   0  -5   3   51.76    6.83
   0  -5   3   61.76    3.46
   0  -5   3   62.92    3.57
   0  -5   3   61.80    3.54
   0  -5   3   62.85    3.48
   0  -5   3   55.77    3.35
   0  -5   5    9.01    1.48
   0  -5   5    2.72    3.09
   0   5   5    9.08    3.42
   0  -5   5    9.79    1.54
   0  -5   5    8.09    1.47
   0  -5   5    6.63    1.40
   0  -5   5    6.21    1.23
   0  -5   7   88.53    8.78
   0  -5   7   84.09    3.96
   0  -5   7   78.50    4.05
   0  -5   7   82.00    4.18
   0  -5   7   82.58    3.37
   0  -5   7   90.95    3.93
   0  -5   7   89.16    4.34
   0  -5   7   85.83    4.42
   0  -5   7   82.24    3.97
   0  -5   7   85.76    4.26
   0  -5   9  275.02   14.69
   0  -5   9  262.00    6.71
   0  -5   9  288.21    7.84
   0  -5   9  274.45    6.07
   0  -5   9  269.70    7.56
   0  -5   9  261.11    7.66
   0  -5   9  277.14    7.16
   0  -5   9  265.40    7.52
   0  -5  11    2.33    0.72
   0  -5  11    2.38    0.99
   0  -5  11    2.34    0.82
   0  -5  11    2.59    0.96
   0  -5  11    1.56    0.99
   0  -5  11    1.34    1.09
   0  -5  13    6.65    1.20
   0  -5  13    5.75    1.30
   0  -5  13    5.86    1.40
   0  -5  13    9.41    1.62
   0  -5  13    7.05    1.57
   0  -5  15  297.36    6.53
   0  -5  15  318.19    8.00
   0  -5  15  311.99    8.19
   0  -5  15  315.36    7.92
   0  -5  15  325.75    8.29
   0  -5  17   -0.70    0.69
   0  -5  17    0.38    0.80
   0  -5  17    0.19    0.89
   0  -5  17    1.31    0.91
   0  -5  17    0.75    0.88
   0  -5  19   -0.49    0.58
   0   5  19    0.61    0.51
   0  -5  19   -0.57    0.79
   0  -5  19    0.57    0.77
   0  -5  19   -0.10    0.72
   0  -5  19   -0.81    0.79
   0  -5  21    8.12    1.09
   0  -5  21    8.90    1.12
   0  -5  21    7.39    1.17
   0  -5  21    8.14    1.25
   0  -5  21    7.27    1.07
   0  -5  23    2.91    0.64
   0  -5  23    1.02    0.56
   0  -5  23    1.85    0.64
   0  -5  25    7.87    0.87
   0  -6 -20   -0.40    0.48
   0  -6 -20    0.75    0.44
   0  -6 -18    4.28    0.77
   0  -6 -18    3.36    0.81
   0  -6 -16    1.13    0.62
   0  -6 -16    1.52    0.72
   0  -6 -14    6.96    1.14
   0  -6 -14    5.48    0.97
   0  -6 -12    4.40    0.98
   0  -6 -12    3.79    0.97
   0  -6 -10   16.61    1.66
   0  -6 -10   20.33    1.83
   0  -6 -10   19.23    1.86
   0  -6  -8    0.65    0.89
   0  -6  -8    0.16    0.62
   0  -6  -8    1.05    0.85
   0  -6  -6   34.84    2.29
   0  -6  -6   33.66    2.58
   0  -6  -6   32.90    2.06
   0  -6  -6   34.81    2.44
   0  -6  -4    4.63    1.37
   0  -6  -4    4.53    1.05
   0  -6  -2   91.26    4.23
   0  -6  -2   89.48    3.68
   0  -6   0    5.12    1.31
   0  -6   0    6.34    1.16
   0  -6   0    3.51    1.03
   0  -6   2   86.04    4.08
   0  -6   2   94.22    4.32
   0  -6   2   91.84    4.09
   0  -6   4    3.63    1.10
   0  -6   4    5.30    1.22
   0  -6   4    3.03    1.01
   0  -6   4    3.87    0.86
   0  -6   6   33.78    2.40
   0  -6   6   33.57    2.51
   0  -6   6   36.11    2.79
   0  -6   6   30.74    2.02
   0  -6   6   38.13    2.75
   0  -6   8    0.43    0.73
   0  -6   8    0.66    0.74
   0  -6   8   -0.68    0.90
   0  -6   8    1.50    0.89
   0  -6   8    0.80    0.89
   0  -6   8    0.37    0.63
   0  -6  10   23.18    1.96
   0  -6  10   17.61    1.93
   0  -6  10   21.28    2.11
   0  -6  10   17.44    1.95
   0  -6  12    3.04    0.84
   0  -6  12    4.52    1.06
   0  -6  12    4.57    1.08
   0  -6  12    5.38    1.16
   0  -6  14    5.84    0.97
   0  -6  14    6.04    1.23
   0  -6  14    5.83    1.19
   0  -6  14    5.22    1.10
   0  -6  16    1.88    0.57
   0  -6  16    2.42    0.87
   0  -6  16    0.62    0.60
   0  -6  16    0.75    0.60
   0  -6  18    4.47    0.76
   0  -6  18    4.55    0.88
   0  -6  18    3.76    0.82
   0  -6  20   -0.26    0.40
   0  -6  20    0.30    0.43
   0  -7 -13   67.89    2.04
   0  -7 -11   15.77    1.16
   0  -7  -9   32.76    1.66
   0  -7  -7    0.35    0.47
   0  -7  -5    7.30    0.94
   0  -7  -5    7.64    0.92
   0  -7  -5    7.83    0.90
   0  -7  -3   86.00    2.64
   0  -7  -3   83.51    2.63
   0  -7  -1   32.95    1.78
   0  -7  -1   29.18    1.58
   0  -7   1   32.58    1.84
   0  -7   1   34.86    1.63
   0  -7   3   88.07    3.02
   0  -7   5    7.80    0.99
   0  -7   7    1.48    0.65
   0  -7   9   29.97    1.66
   0  -7   9   30.94    1.63
   0  -7  11   15.69    1.10
   0  -7  11   16.01    1.07
   0  -7  13   69.20    1.92
   1   0 -33    0.56    0.42
   1   0 -33   -0.15    0.48
   1   0 -31    0.00    0.41
   1   0 -23    4.28    2.73
   1   0 -21   -2.33    1.98
   1   0 -19    1.01    1.44
   1   0 -17    2.46    1.74
   1   0 -15   -1.56    1.36
   1   0 -13    0.19    1.01
   1   0 -11   -0.45    1.15
   1   0  -9   -0.32    0.83
   1   0  -5    0.23    0.20
   1   0  -5    0.30    0.46
   1   0  -3    0.13    0.30
   1   0  -3    0.00    0.19
   1   0  -1   -0.20    0.16
   1   0   3    0.09    0.18
   1   0   3    0.37    0.33
   1   0   5    0.53    0.18
   1   0   5    0.40    0.48
   1   0   7    0.12    0.50
   1   0   9    0.21    0.61
   1   0  11    0.17    0.60
   1   0  13   -0.15    0.74
   1   0  15   -0.22    0.66
   1   0  17   -0.56    0.90
   1   0  21    0.48    0.74
   1   0  23    0.10    0.75
   1   0  25    0.62    0.69
   1   0  27    0.17    0.64
   1   0  27    0.89    0.73
   1   0  29    0.83    0.67
   1   0  29   -0.93    0.68
   1   0  31   -0.66    0.56
   1   0  31   -0.56    0.61
   1   0  33   -0.44    0.51
   1   0  33   -0.47    0.39
   1   1 -34   29.38    1.45
   1  -1 -32    4.04    0.73
   1  -1 -30    2.45    0.71
   1  -1 -30    3.56    0.76
   1  -1 -28    9.54    1.37
   1  -1 -26   29.21    2.40
   1  -1 -24   65.06    3.59
   1   1 -24   63.91    7.88
   1  -1 -22    1.15    1.00
   1  -1 -22    3.46    2.92
   1   1 -22    0.59    2.54
   1  -1 -20  181.85    5.76
   1   1 -20  201.93   12.50
   1  -1 -20  172.06   12.07
   1  -1 -18   40.78    5.45
   1   1 -18   50.33    5.77
   1  -1 -16  325.51   14.05
   1   1 -16  346.86   13.94
   1  -1 -14   14.01    2.87
   1   1 -14   16.67    2.94
   1  -1 -12   16.84    2.84
   1   1 -12   20.44    2.92
   1   1 -10  619.34   10.74
   1  -1 -10  635.42   14.61
   1  -1 -10  642.36    8.00
   1   1 -10  626.21   13.59
   1   1  -8 1154.75   13.12
   1  -1  -8 1138.38   11.52
   1  -1  -8 1135.56   17.24
   1   1  -8 1147.68   15.96
   1   1  -6   69.13    2.92
   1  -1  -6   67.25    3.72
   1  -1  -6   70.31    3.01
   1   1  -6   69.52    3.35
   1  -1  -4 1350.59   13.23
   1  -1  -4 1347.16   13.87
   1   1  -4 1361.76   11.54
   1  -1  -4 1319.44   12.82
   1   1  -2 1535.62   12.39
   1  -1  -2 1572.47   12.08
   1  -1  -2 1581.43   14.22
   1   1  -2 1543.32    7.70
   1  -1  -2 1527.59   13.91
   1   1   0   69.18    2.35
   1  -1   0   68.32    2.99
   1  -1   2  445.93    7.56
   1   1   2  442.46    7.17
   1  -1   2  443.75    7.42
   1   1   4  642.19    9.99
   1  -1   4  637.03    9.09
   1  -1   4  652.82    8.97
   1   1   6   30.55    2.54
   1  -1   6   30.96    1.99
   1  -1   8  714.66    8.86
   1   1   8  713.96   13.08
   1  -1  10  481.68    6.60
   1   1  10  487.39   11.90
   1   1  12  449.03   12.37
   1   1  14  377.82   12.32
   1   1  16  149.47    8.40
   1   1  18   32.01    4.26
   1   1  20  373.85   15.09
   1  -1  20  365.89    7.81
   1   1  20  382.31    7.48
   1   1  22    3.68    1.03
   1  -1  22    2.96    0.99
   1  -1  22    4.94    1.34
   1  -1  24    6.71    1.27
   1   1  24    8.60    1.31
   1  -1  24    7.21    1.44
   1   1  26  248.36    6.47
   1  -1  26  251.13    6.88
   1  -1  26  254.15    7.01
   1  -1  28    5.94    1.22
   1  -1  28    6.78    1.27
   1   1  28    4.59    0.98
   1  -1  28    3.82    0.91
   1  -1  30   74.45    3.46
   1   1  30   67.91    2.97
   1  -1  30   68.77    3.08
   1  -1  30   64.49    3.04
   1  -1  30   66.50    3.03
   1   1  30   69.50    2.93
   1  -1  32   64.10    2.30
   1  -1  32   68.11    2.64
   1   1  32   65.92    2.47
   1  -1  32   69.70    2.85
   1   1  34   32.37    1.50
   1  -1  34   31.19    1.46
   1   2 -33   25.53    1.44
   1  -2 -33   27.71    1.44
   1  -2 -31    3.11    0.70
   1  -2 -31    3.40    0.75
   1  -2 -29   14.84    1.57
   1  -2 -29   12.59    1.55
   1  -2 -27    0.98    0.76
   1  -2 -25   41.11    3.00
   1  -2 -23    0.05    0.73
   1  -2 -21   13.55    4.55
   1  -2 -21   13.39    1.82
   1  -2 -19   42.90    6.10
   1   2 -19   40.20    5.17
   1  -2 -19   39.30    2.88
   1  -2 -17    2.20    1.56
   1   2 -17    6.28    2.20
   1  -2 -15   10.16    2.67
   1   2 -15   13.86    2.56
   1   2 -13    9.03    1.71
   1  -2 -13    5.94    1.97
   1   2 -13    8.15    2.02
   1   2 -11   47.18    3.33
   1  -2 -11   43.73    3.35
   1  -2 -11   41.16    4.27
   1   2 -11   43.93    3.80
   1   2  -9   63.55    3.64
   1  -2  -9   63.79    4.65
   1  -2  -9   64.07    4.19
   1   2  -9   67.23    4.10
   1   2  -7  151.78    5.39
   1  -2  -7  148.09    6.26
   1   2  -7  154.71    5.14
   1  -2  -7  145.21    6.20
   1  -2  -5    9.68    1.80
   1   2  -5    9.46    1.39
   1   2  -5    8.84    1.02
   1  -2  -5    7.86    1.35
   1   2  -3   32.47    2.55
   1   2  -3   32.89    1.64
   1  -2  -3   31.17    2.98
   1   2  -1   14.28    1.43
   1  -2  -1   13.27    2.07
   1   2  -1   14.44    1.83
   1   2   1  918.14   12.73
   1  -2   1  906.27   15.30
   1   2   3   88.16    4.45
   1  -2   3   88.89    4.86
   1  -2   3   86.84    5.07
   1  -2   5   46.93    3.99
   1   2   5   44.72    3.54
   1  -2   5   47.01    3.59
   1  -2   7  381.68   11.98
   1   2   7  392.51   11.11
   1  -2   7  381.57    9.97
   1  -2   9  242.49   10.33
   1   2   9  221.83    9.13
   1  -2   9  227.93    7.65
   1  -2  11 1348.76   26.63
   1  -2  11 1366.31   17.94
   1   2  11 1369.43   24.11
   1  -2  13  151.11    9.83
   1   2  13  149.94    8.57
   1  -2  15    1.65    1.41
   1   2  15    0.63    1.32
   1  -2  17   16.27    3.98
   1   2  17   10.27    2.86
   1  -2  19    5.94    1.21
   1  -2  19    4.44    1.18
   1   2  19    1.17    1.77
   1   2  19    3.38    0.90
   1  -2  19    4.60    1.17
   1  -2  19    4.53    1.20
   1  -2  21   85.08    4.31
   1  -2  21   81.60    9.22
   1   2  21   70.71    7.42
   1  -2  21   79.16    4.02
   1  -2  21   83.03    4.12
   1   2  21   85.31    3.69
   1  -2  21   76.59    4.04
   1  -2  23   99.58    4.76
   1   2  23   98.87    4.02
   1  -2  23   95.63    4.44
   1  -2  23   92.72    4.24
   1  -2  23   91.85    4.43
   1  -2  25  107.77    4.85
   1  -2  25  119.19    4.57
   1  -2  25  105.38    4.56
   1   2  25  115.71    4.29
   1  -2  25  100.77    4.56
   1  -2  27    1.41    0.81
   1   2  27    1.37    0.70
   1  -2  27    1.48    0.81
   1  -2  27    1.82    0.89
   1  -2  29   37.06    2.46
   1   2  29   39.15    2.20
   1  -2  29   37.31    2.50
   1  -2  31   88.41    2.78
   1   2  31   87.59    2.74
   1  -2  31   85.93    3.09
   1  -2  31   91.77    3.31
   1  -2  33    1.23    0.48
   1  -3 -32   20.34    1.09
   1   3 -30    9.91    1.08
   1  -3 -30   11.69    1.14
   1  -3 -30   11.60    1.17
   1  -3 -28   11.35    1.10
   1  -3 -28   13.42    1.51
   1  -3 -28   11.49    1.39
   1  -3 -26   12.92    1.63
   1  -3 -26   11.44    1.58
   1  -3 -24   17.02    2.02
   1  -3 -24   16.23    1.99
   1  -3 -22    6.39    1.37
   1  -3 -22    8.58    1.53
   1  -3 -20   20.47    2.20
   1  -3 -20   20.13    1.82
   1  -3 -18   41.83    6.30
   1  -3 -18   46.63    2.80
   1  -3 -18   50.21    3.32
   1  -3 -16   19.43    3.72
   1  -3 -16   13.86    1.75
   1  -3 -16   15.07    1.64
   1  -3 -14   67.03    6.45
   1  -3 -12    2.45    1.51
   1  -3 -12    7.22    2.33
   1   3 -10  265.38    8.78
   1  -3 -10  234.09    9.75
   1  -3 -10  235.27   10.04
   1   3  -8   46.95    3.74
   1  -3  -8   45.69    4.58
   1  -3  -6   11.08    2.45
   1   3  -6    8.74    1.74
   1   3  -4  223.23    8.26
   1  -3  -4  211.20    9.53
   1   3  -2   49.54    4.11
   1   3  -2   52.72    3.09
   1  -3  -2   50.41    4.71
   1  -3   0   12.46    2.52
   1   3   0   12.04    2.26
   1   3   0   12.20    1.77
   1   3   2   31.66    3.12
   1  -3   2   32.95    3.91
   1   3   4  225.11    8.86
   1  -3   4  229.78    9.88
   1  -3   6   26.02    3.44
   1   3   6   30.05    3.58
   1   3   8  284.63   11.52
   1  -3   8  291.74   11.12
   1  -3   8  293.90   13.05
   1  -3  10   62.24    6.37
   1   3  10   71.55    6.26
   1  -3  10   76.11    5.73
   1  -3  12   18.19    3.72
   1  -3  12   26.34    3.58
   1   3  12   23.63    3.94
   1  -3  14   69.45    7.71
   1   3  14   61.81    6.59
   1  -3  16  107.97    4.56
   1  -3  16   96.58   10.00
   1   3  16  106.50    9.12
   1  -3  16  110.40    4.76
   1  -3  16  105.28    4.43
   1  -3  16  106.78    4.53
   1  -3  16  101.68    4.55
   1  -3  16  100.92    4.22
   1  -3  16  105.62    4.84
   1  -3  18    1.65    1.12
   1  -3  18    2.36    1.08
   1  -3  18    2.55    3.16
   1   3  18    4.00    2.42
   1  -3  18    1.15    1.02
   1  -3  18    2.59    0.91
   1  -3  18   -0.63    1.19
   1  -3  18    1.51    1.11
   1  -3  18    0.10    0.81
   1  -3  20    2.84    1.06
   1  -3  20    4.83    2.11
   1  -3  20    2.10    0.98
   1   3  20    2.42    0.80
   1  -3  20    1.96    0.97
   1  -3  20    1.71    1.00
   1  -3  22   33.69    2.74
   1   3  22   37.07    2.45
   1  -3  22   29.16    2.67
   1  -3  22   31.99    2.76
   1  -3  24   15.84    1.86
   1   3  24   16.23    1.66
   1  -3  24   14.55    1.86
   1  -3  24   16.35    1.83
   1  -3  26    0.64    0.79
   1   3  26    1.19    0.54
   1  -3  26    1.05    0.79
   1  -3  26    3.14    0.92
   1  -3  28    0.82    0.72
   1   3  28    2.05    0.54
   1  -3  28    2.16    0.79
   1  -3  28    0.95    0.55
   1  -3  30    6.50    0.88
   1   3  30    6.77    0.77
   1  -3  30    6.47    0.88
   1  -4 -29   24.87    1.28
   1  -4 -27    1.04    0.47
   1  -4 -27    0.89    0.49
   1  -4 -27    1.21    0.54
   1  -4 -25   58.02    2.79
   1  -4 -25   65.97    3.16
   1  -4 -25   58.31    2.91
   1  -4 -23    3.42    0.82
   1  -4 -23    2.89    0.97
   1  -4 -23    3.56    1.04
   1  -4 -23    4.01    1.04
   1  -4 -21    3.80    0.98
   1  -4 -21    3.42    1.07
   1  -4 -21    3.79    1.11
   1  -4 -19   95.20    4.45
   1  -4 -19   94.44    3.98
   1  -4 -19   98.14    4.47
   1  -4 -17    0.56    0.79
   1  -4 -17    0.20    0.92
   1  -4 -17   -0.20    0.72
   1  -4 -15   10.07    1.47
   1  -4 -15    7.97    1.38
   1  -4 -15    9.42    1.45
   1  -4 -13  129.03    4.86
   1  -4 -13  131.90    4.82
   1  -4 -13  131.31    4.86
   1  -4 -13  134.28    4.93
   1  -4 -11  142.68    4.89
   1  -4 -11  148.16    9.45
   1  -4 -11  143.02    5.03
   1  -4  -9   77.76    3.56
   1  -4  -9   73.29    6.81
   1  -4  -9   86.85    3.85
   1  -4  -7  104.25    8.14
   1  -4  -5  108.47    8.30
   1   4  -5  105.53    6.86
   1  -4  -3    9.20    3.11
   1   4  -3    6.50    2.03
   1  -4  -1   34.74    4.90
   1   4  -1   27.23    3.79
   1   4   1   45.10    5.03
   1  -4   1   36.52    4.81
   1  -4   3    3.73    1.98
   1   4   3    0.09    1.47
   1   4   3    4.41    1.86
   1  -4   5   15.15    3.39
   1   4   5   12.13    2.65
   1  -4   7   23.17    3.95
   1   4   7   26.33    4.14
   1  -4   9    8.62    2.42
   1   4   9    7.19    2.61
   1  -4   9    4.61    1.12
   1  -4   9    6.55    1.24
   1  -4   9    8.00    1.32
   1  -4   9    8.33    1.33
   1  -4   9    9.08    1.41
   1  -4   9    7.99    1.23
   1  -4   9    7.16    1.30
   1  -4  11  536.70    9.67
   1  -4  11  552.90   18.15
   1   4  11  521.20   19.22
   1  -4  11  550.55   10.34
   1  -4  11  519.88   10.29
   1  -4  11  515.66   10.07
   1  -4  11  520.23    9.93
   1  -4  11  526.95    8.29
   1  -4  11  540.22    9.66
   1  -4  11  523.37   10.19
   1  -4  11  536.05    9.15
   1  -4  13   58.82    2.98
   1  -4  13   71.36    3.70
   1   4  13   71.85    7.84
   1  -4  13   66.58    3.82
   1  -4  13   65.42    3.75
   1  -4  13   67.78    3.83
   1  -4  13   60.82    2.95
   1  -4  13   65.75    3.64
   1  -4  13   60.32    3.62
   1  -4  13   59.74    3.71
   1  -4  15   10.08    1.38
   1  -4  15   10.87    1.58
   1  -4  15    8.13    1.57
   1  -4  15    8.43    1.53
   1  -4  15    9.64    1.62
   1  -4  15    8.69    1.47
   1  -4  15    9.54    1.36
   1  -4  15    9.57    1.45
   1  -4  15    9.31    1.56
   1  -4  17   65.64    3.05
   1  -4  17   62.73    3.64
   1  -4  17   64.30    3.86
   1  -4  17   63.65    3.87
   1  -4  17   67.03    3.65
   1  -4  17   60.16    3.93
   1  -4  17   68.71    3.82
   1  -4  19    4.39    1.21
   1  -4  19    8.01    1.48
   1  -4  19    7.42    1.43
   1  -4  19    6.91    1.31
   1  -4  19    5.63    1.23
   1  -4  19    5.00    1.23
   1  -4  21   12.59    1.79
   1  -4  21   13.65    1.86
   1   4  21   13.85    1.52
   1  -4  21   14.53    1.83
   1  -4  21   10.90    1.44
   1  -4  21   13.19    1.66
   1  -4  23   51.37    3.00
   1   4  23   49.10    2.46
   1  -4  23   45.44    2.70
   1  -4  23   45.95    3.07
   1  -4  25   16.79    1.66
   1   4  25   15.55    1.30
   1  -4  25   16.71    1.52
   1  -4  25   16.24    1.47
   1  -4  27   67.17    2.74
   1   4  27   62.07    2.03
   1  -4  27   66.56    2.66
   1  -4  27   61.12    2.16
   1  -4  29   24.59    1.33
   1  -4  29   22.57    1.18
   1  -5 -26    2.52    0.42
   1  -5 -24   -0.03    0.44
   1  -5 -24    0.49    0.50
   1  -5 -24    0.53    0.51
   1  -5 -22    0.61    0.58
   1  -5 -22    0.46    0.51
   1  -5 -22    0.76    0.53
   1  -5 -22    0.62    0.51
   1  -5 -20    9.04    1.38
   1  -5 -20    9.28    1.22
   1  -5 -20    8.21    1.19
   1  -5 -20    7.43    1.13
   1  -5 -18   37.15    2.67
   1  -5 -18   39.04    2.51
   1  -5 -18   38.42    2.48
   1  -5 -16   11.10    1.52
   1  -5 -16    9.82    1.50
   1  -5 -16   10.68    1.46
   1  -5 -14   92.85    4.32
   1  -5 -14  100.60    4.28
   1  -5 -12    6.68    1.27
   1  -5 -12    6.46    1.27
   1  -5 -10  186.42    5.66
   1  -5 -10  175.80    5.87
   1  -5 -10  181.23    5.83
   1  -5  -8    9.80    1.59
   1  -5  -8    5.38    2.29
   1  -5  -8    7.33    1.27
   1  -5  -8    9.94    1.48
   1  -5  -6   53.52    7.28
   1  -5  -6   48.08    2.96
   1  -5  -6   53.94    3.17
   1  -5  -6   50.95    3.16
   1  -5  -4    8.32    1.37
   1  -5  -4    9.86    1.42
   1  -5  -4    9.02    1.38
   1  -5  -2    3.01    1.10
   1  -5  -2    2.00    2.68
   1  -5  -2    4.42    1.13
   1  -5  -2    3.37    1.12
   1  -5  -2    2.51    0.97
   1  -5   0    0.66    0.90
   1  -5   0    1.80    3.07
   1  -5   0    0.98    0.83
   1  -5   0    1.78    0.80
   1  -5   0    1.43    0.91
   1  -5   0    5.35    1.36
   1  -5   2    3.11    1.05
   1  -5   2    5.22    3.29
   1   5   2    3.28    3.17
   1  -5   2    3.53    1.11
   1  -5   2    4.41    1.09
   1  -5   2    3.78    1.25
   1  -5   2    1.93    0.85
   1   5   4   20.56    4.21
   1  -5   4   22.10    2.16
   1  -5   4   22.97    2.28
   1  -5   4   22.23    2.23
   1  -5   4   24.89    2.30
   1  -5   4   23.89    2.28
   1  -5   6   44.99    6.17
   1  -5   6   42.39    2.87
   1  -5   6   41.65    3.07
   1  -5   6   43.45    3.03
   1  -5   6   43.14    2.55
   1  -5   6   43.88    3.08
   1  -5   6   45.26    2.85
   1  -5   6   46.09    3.02
   1  -5   6   43.39    3.02
   1  -5   8  144.03   10.75
   1  -5   8  151.05    5.17
   1  -5   8  152.66    5.80
   1  -5   8  156.19    5.35
   1  -5   8  150.50    4.63
   1  -5   8  149.32    5.12
   1  -5   8  155.99    5.75
   1  -5   8  154.46    5.94
   1  -5   8  156.58    5.76
   1  -5  10   10.87    1.55
   1  -5  10   10.73    1.75
   1  -5  10    8.32    1.43
   1  -5  10    9.41    1.73
   1  -5  10    7.51    1.43
   1  -5  10    7.65    1.43
   1  -5  10    8.92    1.32
   1  -5  10    9.02    1.64
   1  -5  12    8.20    1.26
   1  -5  12    9.83    1.69
   1  -5  12   11.78    1.69
   1  -5  12    9.25    1.55
   1  -5  12   10.12    1.69
   1  -5  12    9.56    1.59
   1  -5  12    8.02    1.18
   1  -5  12    9.96    1.74
   1  -5  14  122.60    4.35
   1  -5  14  121.61    5.03
   1  -5  14  121.85    5.16
   1  -5  14  133.80    5.29
   1  -5  14  116.04    5.15
   1  -5  14  126.21    5.08
   1  -5  14  126.17    4.07
   1  -5  14  135.29    5.40
   1  -5  16   11.43    1.37
   1  -5  16   11.49    1.73
   1  -5  16   13.95    1.78
   1  -5  16   12.23    1.78
   1  -5  16   14.39    1.82
   1  -5  18    9.19    1.19
   1  -5  18    7.47    1.17
   1  -5  18    8.50    1.42
   1  -5  18   10.39    1.50
   1  -5  18    8.73    1.51
   1  -5  18   10.76    1.59
   1  -5  20   13.01    1.54
   1   5  20   12.02    1.19
   1  -5  20   12.29    1.34
   1  -5  20   13.48    1.64
   1  -5  20   12.08    1.50
   1  -5  20   11.71    1.40
   1   5  22   -0.60    0.49
   1  -5  22   -0.30    0.51
   1  -5  22    0.21    0.40
   1  -5  22   -0.87    0.73
   1  -5  22   -0.25    0.49
   1  -5  24    9.43    0.91
   1  -5  24    8.40    0.97
   1  -5  26    4.04    0.58
   1  -5  26    4.17    0.53
   1  -6 -21   25.47    1.15
   1  -6 -19   49.79    2.21
   1  -6 -19   46.13    1.95
   1  -6 -17   41.37    2.26
   1  -6 -17   40.54    2.10
   1  -6 -15    4.23    0.95
   1  -6 -15    4.80    0.97
   1  -6 -13    5.11    1.10
   1  -6 -13    3.62    0.94
   1  -6 -11   30.22    2.21
   1  -6 -11   29.32    2.20
   1  -6  -9    3.39    0.98
   1  -6  -9    2.65    1.00
   1  -6  -7   17.98    1.91
   1  -6  -7   18.43    1.75
   1  -6  -7   15.25    1.70
   1  -6  -5   92.55    4.14
   1  -6  -5   87.75    3.40
   1  -6  -5   91.00    3.81
   1  -6  -3    8.28    1.47
   1  -6  -3    6.61    1.17
   1  -6  -3   10.06    1.40
   1  -6  -1  221.85    5.81
   1  -6  -1  218.32    5.54
   1  -6   1   37.20    2.52
   1  -6   1   41.97    2.92
   1  -6   1   38.03    2.86
   1  -6   1   39.24    2.70
   1  -6   3    6.96    1.24
   1  -6   3    5.86    1.30
   1  -6   3    4.99    1.23
   1  -6   3    5.68    1.06
   1  -6   3    6.52    1.33
   1  -6   5  171.76    5.26
   1  -6   5  181.66    5.67
   1  -6   5  175.25    5.81
   1  -6   5  170.01    4.73
   1  -6   5  182.68    5.86
   1  -6   7    4.75    1.09
   1  -6   7    3.56    1.05
   1  -6   7    5.54    1.34
   1  -6   7    2.99    0.86
   1  -6   7    4.76    1.17
   1  -6   7    3.28    1.02
   1  -6   9    2.39    0.89
   1  -6   9    2.68    1.02
   1  -6   9    1.91    0.68
   1  -6   9    2.67    0.90
   1  -6   9    1.62    0.93
   1  -6  11   10.56    1.32
   1  -6  11   12.61    1.69
   1  -6  11   13.61    1.30
   1  -6  11   14.01    1.82
   1  -6  11   12.91    1.70
   1  -6  13   11.77    1.38
   1  -6  13    9.83    1.55
   1  -6  13   11.96    1.60
   1  -6  13   10.87    1.44
   1  -6  15   25.38    1.50
   1  -6  15   24.73    1.67
   1  -6  15   27.47    2.15
   1  -6  15   23.93    2.06
   1  -6  15   29.57    2.17
   1  -6  17   46.11    1.94
   1  -6  17   54.82    2.70
   1  -6  17   51.36    2.66
   1  -6  19    5.26    0.82
   1  -6  19    4.32    0.76
   1  -6  21   64.55    2.05
   1  -7 -14    3.47    0.48
   1  -7 -12   29.71    1.45
   1  -7 -10   38.32    1.76
   1  -7  -8    4.40    0.74
   1  -7  -6   11.21    1.00
   1  -7  -6   10.71    1.01
   1  -7  -4   28.94    1.72
   1  -7  -4   24.14    1.44
   1  -7  -4   27.69    1.60
   1  -7  -2   27.54    1.58
   1  -7  -2   23.94    1.49
   1  -7   0   35.33    1.89
   1  -7   0   34.88    1.76
   1  -7   2   29.29    1.75
   1  -7   2   26.43    1.46
   1  -7   4    4.52    0.83
   1  -7   4    4.26    0.66
   1  -7   6   58.96    2.43
   1  -7   8    3.49    0.70
   1  -7   8    5.70    0.85
   1  -7  10   15.34    1.19
   1  -7  10   14.71    1.09
   1  -7  12   10.47    0.78
   1  -7  12   11.78    0.94
   2   0 -34   11.62    0.87
   2   0 -32   17.53    1.47
   2   0 -32   16.87    1.26
   2   0 -24  547.50   23.30
   2   0 -22  255.49   15.34
   2   0 -20    7.94    2.64
   2   0 -18   28.15    4.44
   2   0 -16   78.51    6.78
   2   0 -14   33.39    4.13
   2   0 -12    2.40    1.28
   2   0 -10  696.83   14.79
   2   0  -8  905.49    6.34
   2   0  -8  885.24   14.72
   2   0  -6   65.75    1.88
   2   0  -6   60.82    3.37
   2   0  -4   51.07    1.74
   2   0  -4   50.07    2.32
   2   0  -4   51.36    2.59
   2   0  -2  365.39    5.08
   2   0  -2  364.49    5.51
   2   0   0  160.84    2.62
   2   0   2  280.50    3.13
   2   0   4  566.22    7.40
   2   0   4  559.49    5.67
   2   0   6 1086.97    7.50
   2   0   6 1079.39   11.96
   2   0   8 2092.59    8.65
   2   0   8 2009.84   18.49
   2   0  10   62.34    3.68
   2   0  12   11.40    1.81
   2   0  14 1265.55   19.62
   2   0  16  514.51   13.51
   2   0  18   35.38    3.90
   2   0  20  254.76    6.19
   2   0  22 1496.82   15.79
   2   0  24   25.49    2.20
   2   0  26    0.04    0.78
   2   0  28  113.84    4.41
   2   0  28  119.75    4.58
   2   0  30  126.31    4.22
   2   0  30  128.12    4.21
   2   0  32    0.96    0.68
   2   0  32    0.65    0.53
   2   0  32   -0.72    0.47
   2   0  34    9.79    0.83
   2   0  34    8.89    0.86
   2   1 -33    2.65    0.61
   2  -1 -33    2.54    0.57
   2  -1 -31   26.70    1.71
   2  -1 -31   27.51    1.93
   2  -1 -29   21.85    1.79
   2  -1 -29   18.14    1.76
   2  -1 -27   19.85    1.93
   2  -1 -25   82.99    4.01
   2  -1 -23  141.96    5.31
   2  -1 -23  146.05   12.18
   2   1 -23  124.07   10.88
   2  -1 -21  270.24    7.15
   2   1 -21  251.88   14.53
   2  -1 -21  279.60   15.80
   2  -1 -19   43.43    5.96
   2   1 -19   58.44    6.59
   2   1 -17  279.97   13.08
   2  -1 -17  265.58   13.47
   2   1 -15   30.46    4.04
   2  -1 -15   29.39    4.08
   2  -1 -13   54.58    5.11
   2   1 -13   56.27    4.92
   2   1 -11   22.67    2.35
   2  -1 -11   27.44    3.41
   2   1 -11   27.60    3.15
   2   1  -9  302.91    7.63
   2  -1  -9  325.80    6.37
   2  -1  -9  306.40    9.75
   2   1  -9  304.18    8.92
   2  -1  -7   36.55    2.30
   2   1  -7   38.71    2.53
   2  -1  -7   35.07    2.18
   2  -1  -7   36.10    3.06
   2   1  -7   36.99    2.78
   2   1  -5   79.44    3.28
   2  -1  -5   81.94    3.31
   2  -1  -5   77.74    3.35
   2  -1  -5   77.13    3.85
   2   1  -5   74.79    3.19
   2   1  -3 1481.87   10.52
   2  -1  -3 1444.35   14.23
   2  -1  -3 1458.85   14.14
   2  -1  -3 1458.66   13.97
   2   1  -1   67.45    2.86
   2  -1  -1   71.06    3.17
   2  -1  -1   69.19    3.09
   2  -1   1    3.64    0.84
   2  -1   1    6.83    1.12
   2   1   1    6.05    0.90
   2  -1   1    6.09    1.06
   2  -1   3    6.16    1.09
   2  -1   3    7.45    1.28
   2  -1   3    4.90    1.02
   2   1   3    6.45    1.16
   2  -1   5 1272.40   16.39
   2  -1   5 1270.30   13.44
   2   1   5 1267.23   15.15
   2  -1   5 1270.45   12.79
   2  -1   7 2790.51   19.83
   2  -1   7 2816.31   18.67
   2   1   7 2770.52   24.92
   2   1   9  131.38    6.01
   2  -1   9  124.93    3.83
   2   1  11  368.18   10.86
   2   1  13  376.90   11.90
   2   1  15  152.48    8.22
   2   1  17   16.92    3.05
   2   1  19    5.02    2.06
   2   1  21   29.34    4.77
   2   1  21   28.51    2.20
   2  -1  21   27.41    2.27
   2  -1  23   25.59    2.33
   2   1  23   27.10    2.19
   2  -1  23   24.51    2.32
   2   1  25   17.16    1.81
   2  -1  25   16.45    1.89
   2  -1  25   19.30    2.06
   2  -1  27    2.67    0.91
   2  -1  27    1.89    0.79
   2  -1  29   70.14    3.50
   2   1  29   71.41    3.24
   2  -1  29   71.92    3.42
   2  -1  29   69.86    3.34
   2  -1  31   47.66    2.55
   2  -1  31   45.51    2.39
   2  -1  31   37.66    2.07
   2   1  31   43.57    2.25
   2  -1  31   42.49    2.25
   2   1  31   42.65    2.13
   2   1  33    3.62    0.68
   2  -1  33    3.04    0.65
   2  -1  33    5.12    0.77
   2   1  33    2.93    0.58
   2   2 -32   69.34    2.64
   2  -2 -32   69.22    2.54
   2  -2 -30   83.21    3.17
   2  -2 -30   81.42    3.39
   2  -2 -28   13.19    1.58
   2  -2 -28   11.02    1.49
   2  -2 -26  244.53    6.89
   2  -2 -24   36.90    2.86
   2  -2 -22   13.35    3.89
   2  -2 -22   21.45    2.26
   2  -2 -20  161.06   12.08
   2  -2 -20  159.83    5.71
   2   2 -18   45.08    5.47
   2  -2 -18   39.03    5.63
   2  -2 -18   42.20    2.85
   2  -2 -16    7.59    2.53
   2   2 -16   12.12    2.80
   2  -2 -14  322.41   13.43
   2   2 -14  324.91   10.03
   2   2 -14  315.00   11.82
   2  -2 -12   22.21    2.44
   2  -2 -12   20.72    3.30
   2   2 -12   24.78    2.68
   2   2 -12   20.17    2.81
   2  -2 -10   11.87    1.95
   2   2 -10   12.15    1.82
   2  -2 -10   11.27    2.26
   2   2 -10   15.07    2.23
   2   2  -8  766.06   13.01
   2   2  -8  779.15   12.38
   2  -2  -8  721.10   13.74
   2  -2  -8  740.61   15.16
   2   2  -6  294.83    7.86
   2  -2  -6  271.68    8.20
   2   2  -6  287.07    5.90
   2  -2  -6  298.09    8.92
   2   2  -4  362.12    8.66
   2  -2  -4  360.61    9.80
   2   2  -2  437.70    9.70
   2   2  -2  442.99    7.30
   2  -2  -2  442.37   10.85
   2   2   0  142.17    5.76
   2   2   0  143.96    4.86
   2  -2   0  144.85    6.23
   2  -2   2   13.26    2.04
   2   2   2   18.05    1.99
   2   2   4   60.44    3.94
   2  -2   4   68.75    4.32
   2  -2   4   65.71    4.61
   2  -2   6  464.32   12.85
   2   2   6  474.09   11.81
   2  -2   6  457.42   11.01
   2  -2   8  132.59    7.43
   2   2   8  136.50    6.96
   2  -2   8  134.65    5.97
   2  -2  10   19.86    3.23
   2   2  10   22.66    3.19
   2  -2  10   21.28    2.50
   2  -2  12   57.08    5.81
   2   2  12   56.91    5.21
   2  -2  14   33.71    4.91
   2   2  14   32.20    4.23
   2  -2  16  157.96   11.18
   2   2  16  143.71    9.39
   2  -2  18    5.22    1.13
   2  -2  18    5.77    1.21
   2  -2  18    4.84    2.81
   2   2  18    6.63    2.62
   2  -2  18    2.92    0.80
   2   2  18    2.59    0.78
   2  -2  18    4.99    1.14
   2  -2  20    7.52    1.47
   2  -2  20    5.83    1.21
   2  -2  20    4.81    3.34
   2   2  20    5.83    2.99
   2   2  20    4.53    1.07
   2  -2  20    5.45    1.22
   2  -2  20    4.26    1.21
   2  -2  20    7.93    1.61
   2  -2  22   33.48    2.74
   2  -2  22   24.35    5.20
   2   2  22   30.12    2.31
   2  -2  22   29.82    2.51
   2  -2  22   27.20    2.44
   2  -2  22   25.58    2.38
   2  -2  24   10.35    1.68
   2  -2  24   12.14    1.57
   2   2  24   13.89    1.64
   2  -2  24   14.42    1.82
   2  -2  24    9.36    1.62
   2  -2  26    3.14    1.10
   2  -2  26    3.62    1.05
   2  -2  26    2.87    0.89
   2   2  26    2.16    0.81
   2  -2  26    2.86    1.03
   2   2  28   29.37    2.05
   2  -2  28   27.84    2.21
   2  -2  28   25.09    2.12
   2  -2  28   29.14    2.35
   2  -2  30    5.82    1.03
   2  -2  30    6.67    1.05
   2  -2  30    8.01    1.13
   2   2  30    5.84    0.87
   2   2  32   60.48    2.04
   2  -2  32   63.64    2.29
   2   3 -31   23.30    1.36
   2  -3 -31   25.79    1.49
   2   3 -29   60.73    2.69
   2  -3 -29   64.48    2.79
   2  -3 -29   61.65    2.81
   2  -3 -27    0.31    0.54
   2  -3 -27    0.95    0.76
   2  -3 -27   -0.08    0.72
   2  -3 -25    5.95    1.09
   2  -3 -25    4.51    1.15
   2  -3 -25    5.70    1.34
   2  -3 -23  121.80    5.10
   2  -3 -23  125.98    5.25
   2  -3 -21    3.47    0.89
   2  -3 -21    3.17    1.08
   2  -3 -21    2.86    1.00
   2  -3 -19   40.99    6.53
   2  -3 -19   40.79    2.97
   2  -3 -19   44.04    2.70
   2  -3 -19   41.30    3.02
   2  -3 -17  280.98   14.63
   2  -3 -17  273.51    7.39
   2  -3 -17  264.06    6.43
   2  -3 -15  226.22   12.17
   2  -3 -15  210.49    5.64
   2  -3 -15  220.04    6.35
   2  -3 -13    2.95    1.83
   2  -3 -11  143.25    7.78
   2   3 -11  155.10    7.18
   2  -3 -11  135.52    7.97
   2   3  -9   57.69    4.32
   2  -3  -9   58.93    5.07
   2   3  -7   84.39    5.18
   2  -3  -7   82.19    6.05
   2  -3  -5   14.27    2.60
   2   3  -5   10.92    2.05
   2   3  -3  731.71   15.61
   2  -3  -3  742.62   17.79
   2  -3  -1   11.36    2.50
   2   3  -1    9.80    2.02
   2   3  -1   10.87    1.63
   2  -3   1   12.34    2.50
   2   3   1   16.02    2.52
   2   3   1   17.50    2.30
   2   3   3  276.81    9.55
   2  -3   3  269.47   10.66
   2   3   5   49.97    4.46
   2  -3   5   49.75    4.76
   2  -3   7  370.54   12.66
   2   3   7  369.65   12.73
   2  -3   7  363.54   14.19
   2  -3   9   27.79    4.28
   2  -3   9   26.83    3.58
   2   3   9   21.99    3.44
   2  -3  11    9.47    2.92
   2  -3  11   11.79    2.15
   2   3  11    5.23    1.88
   2  -3  13   49.91    6.46
   2   3  13   54.40    6.05
   2  -3  15   95.72    4.25
   2  -3  15   95.44    9.58
   2   3  15   92.44    8.21
   2  -3  15   83.35    3.96
   2  -3  15   87.16    4.15
   2  -3  15   87.00    4.15
   2  -3  15   88.52    4.28
   2  -3  15   91.46    3.89
   2  -3  15   83.19    3.80
   2  -3  17    1.28    0.91
   2  -3  17    1.63    1.00
   2  -3  17    6.01    3.30
   2   3  17   -1.28    2.75
   2  -3  17    2.03    1.07
   2  -3  17    2.60    1.07
   2  -3  17    3.33    1.20
   2  -3  17    1.97    1.21
   2  -3  17    2.49    0.89
   2  -3  19   43.51    3.09
   2  -3  19   46.37    7.42
   2  -3  19   46.50    3.12
   2  -3  19   41.43    3.09
   2  -3  19   38.20    2.94
   2  -3  19   39.95    3.08
   2  -3  19   40.46    3.11
   2  -3  21   68.72    3.91
   2   3  21   77.33    3.62
   2  -3  21   71.23    3.93
   2  -3  21   71.11    4.09
   2  -3  21   81.20    4.34
   2  -3  23   12.69    1.81
   2   3  23   10.83    1.44
   2  -3  23   13.67    1.87
   2  -3  23   11.02    1.64
   2  -3  23    9.70    1.45
   2  -3  25    0.52    0.72
   2   3  25    0.36    0.63
   2  -3  25    0.53    0.74
   2  -3  25    0.27    0.70
   2  -3  25    0.93    0.75
   2   3  27   22.67    1.68
   2  -3  27   23.51    1.95
   2  -3  27   22.68    2.00
   2   3  29   37.77    1.83
   2  -3  29   38.04    1.98
   2  -3  29   37.23    2.18
   2  -3  29   40.77    2.27
   2  -3  31   47.69    1.94
   2  -4 -28    2.19    0.54
   2  -4 -28    1.76    0.51
   2  -4 -26    0.86    0.47
   2  -4 -26    1.55    0.70
   2  -4 -26    1.80    0.71
   2  -4 -24    4.08    0.96
   2  -4 -24    2.55    0.85
   2  -4 -24    2.35    0.90
   2  -4 -24    2.63    0.90
   2  -4 -22   18.32    1.89
   2  -4 -22   18.44    1.66
   2  -4 -22   23.04    2.18
   2  -4 -22   17.78    1.93
   2  -4 -20   56.87    3.01
   2  -4 -20   51.75    3.28
   2  -4 -20   56.05    3.36
   2  -4 -18    7.64    1.27
   2  -4 -18    7.78    1.47
   2  -4 -18    8.26    1.42
   2  -4 -16   30.99    2.55
   2  -4 -16   34.19    2.56
   2  -4 -16   31.85    2.60
   2  -4 -14  160.14    5.33
   2  -4 -14  157.82    5.48
   2  -4 -14  158.77    5.46
   2  -4 -12    9.69    1.44
   2  -4 -12   11.28    1.59
   2  -4 -12    7.09    1.24
   2  -4 -10   30.30    4.54
   2  -4 -10   28.02    2.21
   2  -4 -10   23.44    2.11
   2  -4  -8   24.78    3.93
   2  -4  -6   23.63    4.15
   2   4  -6   19.04    3.11
   2  -4  -4   25.99    4.19
   2   4  -4   30.58    3.87
   2  -4  -2    4.02    1.95
   2   4  -2    0.98    1.52
   2  -4   0   13.24    3.15
   2   4   0   15.60    3.22
   2  -4   2    4.45    2.30
   2   4   2    1.50    1.50
   2  -4   4   15.32    3.25
   2   4   4   16.44    3.21
   2   4   4   13.01    2.62
   2  -4   6   23.72    3.99
   2   4   6   22.99    3.65
   2  -4   8   31.69    4.53
   2   4   8   37.67    4.97
   2  -4   8   31.70    2.46
   2  -4   8   31.85    2.45
   2  -4  10    8.06    1.34
   2  -4  10    8.62    2.54
   2   4  10    5.51    2.61
   2  -4  10    8.73    1.58
   2  -4  10    8.14    1.43
   2  -4  10    6.95    1.29
   2  -4  10    6.67    1.00
   2  -4  10    7.72    1.35
   2  -4  10    8.96    1.44
   2  -4  10    7.97    1.48
   2  -4  12   21.40    1.89
   2  -4  12   19.43    1.98
   2   4  12   22.34    4.63
   2  -4  12   21.27    2.27
   2  -4  12   21.41    2.33
   2  -4  12   22.99    2.29
   2  -4  12   24.06    1.93
   2  -4  12   21.43    2.04
   2  -4  12   21.89    2.17
   2  -4  12   19.96    2.14
   2  -4  12   19.11    2.05
   2  -4  14    5.35    1.11
   2  -4  14    3.84    1.15
   2  -4  14    3.82    1.16
   2   4  14    6.06    2.23
   2  -4  14    4.77    1.14
   2  -4  14    5.52    1.36
   2  -4  14    6.11    1.45
   2  -4  14    4.24    1.22
   2  -4  14    5.39    1.08
   2  -4  14    4.23    1.10
   2  -4  14    5.78    1.35
   2  -4  16   17.49    2.20
   2  -4  16   23.47    2.32
   2  -4  16   20.61    1.82
   2  -4  16   18.01    2.17
   2  -4  16   22.24    2.48
   2  -4  16   19.41    2.08
   2  -4  16   24.59    2.34
   2  -4  16   20.48    2.17
   2  -4  18   13.39    1.98
   2  -4  18   16.33    1.96
   2  -4  18   14.75    1.93
   2  -4  18   15.61    2.08
   2  -4  18   15.09    1.86
   2  -4  18   14.86    1.80
   2  -4  20    1.82    1.01
   2  -4  20    5.24    1.23
   2  -4  20    2.87    1.06
   2   4  20    2.98    0.90
   2  -4  20    2.32    0.94
   2  -4  20    3.25    1.17
   2  -4  22    1.38    0.81
   2  -4  22    3.47    0.97
   2  -4  22    1.86    0.83
   2   4  22    3.49    0.88
   2  -4  22    1.99    1.08
   2  -4  22    2.16    0.92
   2  -4  22    2.11    0.82
   2   4  24    0.81    0.47
   2  -4  24    0.87    0.70
   2  -4  24    0.00    0.59
   2  -4  26    1.12    0.53
   2  -4  26   -0.25    0.46
   2   4  26    1.71    0.53
   2  -4  26    1.14    0.58
   2  -4  28    0.76    0.41
   2  -4  28    0.86    0.44
   2  -5 -25    8.29    0.87
   2  -5 -25    7.06    0.74
   2  -5 -23   39.50    2.14
   2  -5 -23   40.07    1.81
   2  -5 -23   38.71    1.88
   2  -5 -21   34.82    2.29
   2  -5 -21   38.08    2.13
   2  -5 -21   35.62    2.16
   2  -5 -21   36.06    2.15
   2  -5 -19    2.99    0.98
   2  -5 -19    4.70    0.94
   2  -5 -19    3.98    0.89
   2  -5 -19    1.76    0.65
   2  -5 -17   51.30    3.15
   2  -5 -17   53.80    2.98
   2  -5 -17   47.27    2.79
   2  -5 -17   46.43    2.76
   2  -5 -15  133.62    4.85
   2  -5 -15  128.51    5.04
   2  -5 -13   26.39    2.33
   2  -5 -13   28.63    2.48
   2  -5 -11   11.14    1.60
   2  -5 -11   10.52    1.64
   2  -5 -11   12.69    1.57
   2  -5  -9  363.19    8.08
   2  -5  -9  366.49   17.31
   2  -5  -9  364.61    8.00
   2  -5  -9  351.87    8.17
   2  -5  -7   50.96    3.06
   2  -5  -7   55.89    6.99
   2  -5  -7   52.12    3.15
   2  -5  -7   52.68    3.21
   2  -5  -5   19.85    1.91
   2  -5  -5   22.38    2.09
   2  -5  -5   24.66    2.33
   2  -5  -3  147.63    4.89
   2  -5  -3  150.66    4.97
   2  -5  -3  150.72   11.38
   2  -5  -3  159.24    5.52
   2  -5  -3  164.05    5.68
   2  -5  -1   34.68    6.02
   2   5  -1   33.21    5.23
   2  -5  -1   37.04    2.43
   2  -5  -1   36.32    2.72
   2  -5  -1   42.47    2.93
   2  -5  -1   39.34    2.81
   2   5   1   31.92    5.03
   2  -5   1   34.05    2.63
   2  -5   1   39.49    2.82
   2  -5   1   37.12    2.73
   2  -5   1   38.80    2.73
   2   5   3   58.85    6.95
   2  -5   3   51.01    6.81
   2  -5   3   52.49    3.21
   2  -5   3   52.65    3.26
   2  -5   3   52.85    3.31
   2  -5   3   51.29    3.22
   2   5   5   58.08    7.01
   2  -5   5   68.84    7.79
   2  -5   5   71.08    3.66
   2  -5   5   67.88    3.75
   2  -5   5   67.80    3.94
   2  -5   5   69.49    3.82
   2  -5   5   62.37    3.29
   2  -5   5   70.44    3.79
   2  -5   7  276.16   14.89
   2  -5   7  275.01    7.03
   2  -5   7  278.96    7.90
   2  -5   7  286.16    7.91
   2  -5   7  261.80    7.36
   2  -5   7  272.76    6.30
   2  -5   7  272.95    6.92
   2  -5   7  273.50    7.51
   2  -5   7  274.85    7.54
   2  -5   9    6.91    1.27
   2  -5   9    8.62    1.44
   2  -5   9    9.53    4.03
   2  -5   9    7.72    1.53
   2  -5   9    5.51    1.21
   2  -5   9    7.37    1.35
   2  -5   9    8.48    1.52
   2  -5   9    6.92    1.43
   2  -5   9    5.89    1.12
   2  -5   9    8.01    1.37
   2  -5   9   10.32    1.74
   2  -5  11   15.58    1.75
   2  -5  11   16.92    1.75
   2  -5  11   14.71    2.01
   2  -5  11   17.88    2.15
   2  -5  11   16.09    1.85
   2  -5  11   15.16    1.94
   2  -5  11   15.58    1.97
   2  -5  11   14.76    1.59
   2  -5  11   19.07    2.19
   2  -5  13  147.46    4.85
   2  -5  13  153.80    5.59
   2  -5  13  150.36    5.86
   2  -5  13  145.66    5.65
   2  -5  13  136.94    5.53
   2  -5  13  154.70    5.67
   2  -5  13  147.69    4.58
   2  -5  13  154.99    5.78
   2  -5  15   40.50    2.49
   2  -5  15   38.63    3.04
   2  -5  15   42.65    3.00
   2  -5  15   38.94    2.92
   2  -5  15   46.84    3.08
   2  -5  15   40.89    3.09
   2  -5  15   42.40    2.97
   2  -5  17   47.52    2.52
   2  -5  17   50.50    3.20
   2  -5  17   50.30    3.12
   2  -5  17   44.52    3.11
   2  -5  17   45.90    3.21
   2  -5  17   52.53    3.15
   2  -5  17   52.75    3.17
   2  -5  19  108.44    3.36
   2  -5  19  104.75    3.81
   2   5  19  116.90    3.76
   2  -5  19  115.49    4.53
   2  -5  19  106.30    4.55
   2  -5  19  117.02    4.28
   2  -5  19  116.57    4.35
   2  -5  21    9.57    1.31
   2   5  21    8.76    1.00
   2  -5  21    9.10    1.12
   2  -5  21    9.85    1.34
   2  -5  23   31.18    1.69
   2   5  23   30.34    1.47
   2  -5  23   32.45    1.81
   2  -5  23   33.13    2.02
   2  -5  25   49.55    1.97
   2  -5  25   52.21    2.05
   2  -6 -20   22.03    1.26
   2  -6 -20   22.27    1.39
   2  -6 -18   11.67    1.10
   2  -6 -18   14.74    1.34
   2  -6 -16   39.00    2.16
   2  -6 -16   40.25    2.30
   2  -6 -14   58.55    2.83
   2  -6 -14   60.47    2.97
   2  -6 -12   51.28    2.78
   2  -6 -12   49.38    2.78
   2  -6 -10    1.94    0.84
   2  -6 -10    0.78    0.74
   2  -6  -8   61.20    3.17
   2  -6  -8   64.39    3.25
   2  -6  -6  154.64    4.91
   2  -6  -6  166.37    5.45
   2  -6  -4   26.25    2.08
   2  -6  -4   29.14    2.07
   2  -6  -4   26.55    2.35
   2  -6  -2   37.27    2.37
   2  -6  -2   36.09    2.35
   2  -6  -2   38.44    2.84
   2  -6   0   14.16    1.60
   2  -6   0   15.22    1.94
   2  -6   2    5.47    1.19
   2  -6   2    5.97    1.32
   2  -6   2    6.98    1.44
   2  -6   4    6.65    1.24
   2  -6   4    9.10    1.58
   2  -6   4    8.40    1.50
   2  -6   4    6.99    1.19
   2  -6   4    7.15    1.40
   2  -6   6    5.35    1.16
   2  -6   6    4.76    1.20
   2  -6   6    6.67    1.40
   2  -6   6    3.35    0.89
   2  -6   6    5.54    1.26
   2  -6   8   25.20    2.04
   2  -6   8   25.85    2.35
   2  -6   8   22.82    1.79
   2  -6   8   26.44    2.36
   2  -6   8   28.18    2.39
   2  -6  10   37.64    2.42
   2  -6  10   35.77    2.65
   2  -6  10   42.94    2.86
   2  -6  10   38.80    2.19
   2  -6  10   39.12    2.76
   2  -6  12    7.37    1.10
   2  -6  12    8.49    1.38
   2  -6  12    7.89    1.34
   2  -6  12    8.24    1.05
   2  -6  12    8.98    1.45
   2  -6  14    1.85    0.75
   2  -6  14    3.00    0.73
   2  -6  14    2.53    0.88
   2  -6  14    3.92    1.06
   2  -6  14    4.18    1.08
   2  -6  16   73.93    2.66
   2   6  16   72.17    2.48
   2  -6  16   77.47    3.29
   2  -6  16   78.53    3.46
   2  -6  18    5.21    0.73
   2   6  18    5.17    0.65
   2  -6  18    7.30    0.98
   2  -6  18    6.95    0.97
   2  -6  20   11.39    1.04
   2  -6  20   10.70    1.03
   2  -7 -13    5.66    0.64
   2  -7 -11   40.19    1.73
   2  -7  -9    3.04    0.64
   2  -7  -7    7.24    0.83
   2  -7  -5   29.27    1.63
   2  -7  -5   29.39    1.51
   2  -7  -5   29.89    1.65
   2  -7  -3   48.21    1.93
   2  -7  -3   48.47    2.24
   2  -7  -3   50.15    2.15
   2  -7  -1    8.19    0.94
   2  -7  -1    7.92    1.04
   2  -7  -1    6.40    0.86
   2  -7   1   78.53    2.78
   2  -7   1   80.74    3.02
   2  -7   1   77.94    2.61
   2  -7   3   10.48    1.14
   2  -7   3   10.26    0.98
   2  -7   5    0.67    0.51
   2  -7   5    0.66    0.62
   2  -7   5   -0.02    0.46
   2  -7   7   25.59    1.59
   2  -7   7   25.24    1.62
   2  -7   9   22.55    1.40
   2  -7   9   22.48    1.43
   2  -7  11   -0.16    0.52
   2  -7  11    0.14    0.43
   2  -7  13   14.20    0.90
   3   0 -33   -0.53    0.45
   3   0 -31   -0.52    0.64
   3   0 -31   -0.05    0.54
   3   0 -23    3.91    2.29
   3   0 -21    0.21    1.47
   3   0 -19    3.42    2.53
   3   0 -17   -0.41    1.27
   3   0 -15    0.23    1.40
   3   0 -13   -0.98    1.14
   3   0 -11   -0.15    0.34
   3   0 -11   -0.02    0.92
   3   0  -9   -0.22    0.31
   3   0  -9   -0.12    0.83
   3   0  -7    0.48    0.43
   3   0  -7    0.56    0.66
   3   0  -7    0.51    0.86
   3   0  -5   -0.33    0.69
   3   0  -5    0.79    0.72
   3   0  -5    0.07    0.39
   3   0  -3    0.05    0.48
   3   0  -3    0.15    0.44
   3   0  -1    0.48    0.36
   3   0   1   -0.31    0.31
   3   0   3    0.47    0.26
   3   0   5   -0.10    0.53
   3   0   5    0.33    0.38
   3   0   7   -0.14    0.35
   3   0   7   -0.02    0.63
   3   0   9    0.59    0.86
   3   0   9   -0.14    0.33
   3   0  11   -0.29    0.77
   3   0  13   -0.45    0.75
   3   0  15   -0.49    1.15
   3   0  17    0.70    0.94
   3   0  21    0.46    0.76
   3   0  23    0.49    0.79
   3   0  25    0.10    0.86
   3   0  27    0.43    0.73
   3   0  29    0.22    0.74
   3   0  29   -0.02    0.58
   3   0  31   -0.25    0.53
   3   0  31   -0.56    0.59
   3   0  31    0.06    0.54
   3   0  33    0.47    0.43
   3   0  33   -0.02    0.36
   3   0  33    0.66    0.50
   3   1 -34    5.61    0.69
   3   1 -32    8.44    1.12
   3  -1 -32    8.35    0.93
   3  -1 -30   11.63    1.31
   3  -1 -30   15.21    1.55
   3  -1 -28   22.82    1.96
   3  -1 -28   19.12    1.83
   3  -1 -26   17.73    1.98
   3  -1 -24   10.71    1.55
   3  -1 -22  107.13    4.59
   3  -1 -22  103.04   10.41
   3   1 -22  108.41    9.83
   3  -1 -20   12.98    1.61
   3  -1 -20   11.60    3.01
   3  -1 -18  214.14   12.59
   3   1 -18  227.88   12.30
   3  -1 -16  243.35   12.33
   3   1 -16  242.86   11.74
   3  -1 -14  226.65   10.98
   3   1 -14  224.47   10.21
   3   1 -12  747.51   14.53
   3  -1 -12  724.14   17.82
   3   1 -12  747.00   16.81
   3  -1 -10    3.41    0.75
   3  -1 -10    1.69    1.22
   3   1 -10    2.83    1.00
   3   1 -10    3.04    1.19
   3  -1  -8  333.25    7.07
   3   1  -8  356.05    8.41
   3  -1  -8  336.90    7.33
   3  -1  -8  337.64    9.95
   3   1  -8  336.58    8.92
   3  -1  -6    7.78    1.23
   3  -1  -6    5.50    1.36
   3   1  -6    6.75    1.19
   3   1  -6    7.88    1.25
   3  -1  -6    8.65    1.22
   3  -1  -4 1134.88   13.30
   3  -1  -4 1166.53   13.10
   3   1  -4 1128.52   11.49
   3  -1  -4 1146.57   14.47
   3  -1  -2 4708.72   26.87
   3  -1  -2 4663.73   26.31
   3  -1   0  105.57    4.05
   3   1   0   95.95    3.68
   3  -1   2 2846.57   20.82
   3  -1   2 2812.04   20.15
   3  -1   4 3624.80   25.90
   3  -1   4 3547.23   23.77
   3  -1   4 3601.28   22.76
   3   1   4 3601.60   25.24
   3  -1   6 4443.06   26.76
   3  -1   6 4460.42   25.17
   3   1   6 4463.05   30.94
   3  -1   8  264.83    6.10
   3  -1   8  262.44    6.47
   3   1   8  277.34    8.47
   3   1  10   54.32    4.18
   3   1  12 1796.97   25.41
   3   1  14   89.08    6.13
   3   1  16   94.90    6.78
   3   1  18  313.23   13.23
   3  -1  20    3.11    0.92
   3   1  20    1.46    1.96
   3   1  20    2.58    0.83
   3  -1  20    3.80    0.91
   3   1  22  245.47    6.38
   3  -1  22  242.68    6.69
   3   1  24  155.68    5.18
   3  -1  24  158.38    5.54
   3  -1  24  161.60    5.79
   3  -1  26    7.88    1.42
   3   1  26    7.73    1.35
   3  -1  26    8.01    1.44
   3  -1  28   55.67    3.23
   3  -1  28   49.85    2.97
   3   1  28   52.36    2.92
   3  -1  28   50.91    3.05
   3  -1  30   99.00    3.83
   3  -1  30   98.41    3.72
   3   1  30   94.62    3.51
   3  -1  30   94.15    3.53
   3  -1  30   99.32    3.74
   3   1  30  102.46    3.65
   3  -1  32    0.22    0.43
   3   1  32    0.28    0.45
   3  -1  32    0.52    0.45
   3  -1  32    0.68    0.54
   3  -1  32    0.84    0.50
   3   1  32   -0.52    0.54
   3   2 -33   46.09    1.83
   3  -2 -33   43.87    1.67
   3   2 -31   50.45    2.51
   3  -2 -31   43.21    1.94
   3  -2 -31   48.48    2.35
   3  -2 -29    1.77    0.67
   3  -2 -29    2.69    0.83
   3  -2 -27  191.39    5.83
   3  -2 -27  189.91    6.07
   3  -2 -25  323.48    8.10
   3  -2 -23   71.70    3.92
   3  -2 -21  181.27   13.31
   3  -2 -21  166.29    5.92
   3  -2 -19  339.00   16.92
   3  -2 -19  334.63    8.15
   3  -2 -17   42.08    5.69
   3   2 -17   43.84    4.90
   3   2 -15   49.23    4.29
   3  -2 -15   37.31    5.06
   3   2 -15   43.78    4.71
   3   2 -13  101.92    5.79
   3  -2 -13  102.12    7.43
   3   2 -13  100.27    6.37
   3  -2 -11    2.39    0.96
   3  -2 -11    1.50    1.36
   3   2 -11    3.21    1.22
   3   2 -11    1.26    1.07
   3   2  -9  322.58    9.15
   3  -2  -9  297.51    9.00
   3  -2  -9  318.44   10.77
   3   2  -9  316.01    8.56
   3   2  -7   34.49    2.92
   3   2  -7   33.51    2.34
   3  -2  -7   35.90    3.27
   3  -2  -7   30.92    3.16
   3   2  -5  367.50    9.17
   3  -2  -5  348.40   10.03
   3  -2  -5  350.85    9.77
   3   2  -3  975.56   14.93
   3  -2  -3  987.79   16.86
   3  -2  -3  994.67   16.57
   3   2  -1   79.34    4.38
   3  -2  -1   79.98    4.88
   3  -2  -1   81.11    4.71
   3   2   1  373.55    9.69
   3  -2   1  390.08   10.65
   3   2   1  377.32    8.63
   3  -2   1  377.30   10.19
   3   2   3   47.29    3.43
   3  -2   3   47.53    3.86
   3  -2   3   46.11    3.64
   3  -2   3   41.41    3.69
   3  -2   5   12.47    2.21
   3  -2   5   13.18    2.04
   3  -2   5   10.84    2.04
   3   2   5   12.74    2.10
   3  -2   7    7.38    1.76
   3  -2   7    5.80    1.52
   3   2   7    6.56    1.79
   3  -2   9   10.77    2.51
   3  -2   9   12.35    2.09
   3   2   9   11.59    2.41
   3  -2  11  599.45   17.85
   3   2  11  582.61   16.11
   3  -2  11  593.48   12.25
   3  -2  13   11.85    2.82
   3   2  13   12.72    2.78
   3  -2  15  163.46   10.94
   3   2  15  170.06   10.00
   3  -2  17   29.82    5.12
   3   2  17   22.83    4.09
   3  -2  19    0.30    0.64
   3  -2  19   -0.17    0.90
   3  -2  19    4.68    3.00
   3   2  19    1.78    2.26
   3   2  19   -0.07    0.68
   3  -2  19    3.23    1.10
   3  -2  19    2.20    0.98
   3  -2  19    0.10    0.81
   3  -2  21   96.11    4.44
   3  -2  21   94.50    4.47
   3   2  21   85.87    8.36
   3   2  21   94.66    3.95
   3  -2  21   84.93    4.21
   3  -2  21   86.20    4.15
   3  -2  21   92.13    4.50
   3  -2  23   37.96    2.92
   3  -2  23   33.90    2.68
   3  -2  23   35.74    2.72
   3   2  23   36.26    2.51
   3  -2  23   35.93    2.82
   3  -2  25   20.59    2.18
   3   2  25   21.00    1.95
   3  -2  25   22.42    2.06
   3  -2  25   22.84    2.17
   3  -2  25   20.90    2.18
   3  -2  27    7.61    1.40
   3   2  27    7.31    1.19
   3  -2  27    5.57    1.16
   3  -2  27    4.29    0.84
   3  -2  27    6.65    1.31
   3  -2  29    2.42    0.89
   3   2  29    2.35    0.72
   3  -2  29    2.55    0.90
   3  -2  29    1.78    0.71
   3  -2  31   -0.09    0.44
   3  -2  31   -0.31    0.55
   3   2  31   -0.50    0.52
   3  -2  31    0.16    0.39
   3   2  31   -1.05    0.58
   3  -2  33    1.99    0.40
   3   3 -30    8.41    0.94
   3  -3 -30    9.80    1.08
   3   3 -28   24.80    1.88
   3  -3 -28   26.57    1.98
   3  -3 -28   25.39    1.97
   3  -3 -26   38.76    2.26
   3  -3 -26   43.40    2.81
   3  -3 -26   38.37    2.69
   3  -3 -24    9.19    1.40
   3  -3 -24    9.57    1.53
   3  -3 -24    8.40    1.54
   3  -3 -22   80.85    4.27
   3  -3 -22   80.63    3.47
   3  -3 -22   82.33    4.27
   3  -3 -20   25.48    2.09
   3  -3 -20   26.05    2.47
   3  -3 -20   27.85    2.56
   3  -3 -18    9.63    1.45
   3  -3 -18    9.14    1.58
   3  -3 -18   12.24    1.76
   3  -3 -16   68.13    7.16
   3  -3 -16   68.60    3.35
   3  -3 -16   69.82    3.70
   3  -3 -16   64.09    3.55
   3  -3 -14   57.28    6.17
   3   3 -12  229.33    9.32
   3  -3 -12  214.80    9.54
   3  -3 -12  212.91   10.80
   3   3 -10  307.32   10.52
   3  -3 -10  291.90   11.26
   3   3  -8   56.47    4.53
   3  -3  -8   60.93    5.27
   3   3  -6  119.14    6.39
   3  -3  -6  114.27    7.19
   3  -3  -4    5.69    2.13
   3   3  -4    5.83    1.72
   3   3  -2  122.49    6.67
   3  -3  -2  128.45    7.49
   3  -3   0    1.82    1.35
   3   3   0    3.86    1.46
   3   3   0    4.71    1.20
   3   3   2   64.32    5.11
   3   3   2   69.04    4.67
   3  -3   2   73.81    5.69
   3   3   4   85.30    5.67
   3  -3   4   80.50    5.94
   3   3   6   63.70    5.21
   3  -3   6   62.82    5.27
   3  -3   8   11.61    2.90
   3  -3   8   12.51    2.40
   3   3   8   12.86    2.71
   3  -3  10   26.71    4.40
   3  -3  10   25.60    3.48
   3   3  10   35.41    4.43
   3  -3  12  129.10    9.94
   3   3  12  129.31    9.01
   3  -3  14   16.67    4.06
   3   3  14   17.19    3.64
   3  -3  16    0.30    0.61
   3  -3  16    0.53    0.88
   3  -3  16   -0.78    2.53
   3   3  16    0.29    2.06
   3  -3  16    0.27    0.88
   3  -3  16    0.89    0.74
   3  -3  16   -0.43    0.99
   3  -3  16   -0.53    0.77
   3  -3  16    1.51    1.04
   3  -3  18   54.74    3.48
   3   3  18   42.96    6.24
   3  -3  18   47.86    3.32
   3  -3  18   43.82    3.12
   3  -3  18   51.18    3.33
   3  -3  18   48.05    3.39
   3  -3  18   46.72    2.89
   3  -3  18   50.05    3.36
   3  -3  20  104.42    4.73
   3  -3  20   97.56    4.59
   3   3  20  108.08    4.27
   3  -3  20  102.01    4.77
   3  -3  20   97.86    4.43
   3  -3  20   93.18    4.71
   3  -3  20  101.59    4.81
   3  -3  22    3.61    1.14
   3  -3  22    6.52    1.29
   3   3  22    5.47    1.10
   3  -3  22    5.01    1.24
   3  -3  22    2.48    0.73
   3  -3  22    5.38    1.40
   3  -3  22    4.54    1.00
   3  -3  24    4.83    1.21
   3  -3  24    5.38    1.17
   3   3  24    3.77    1.01
   3  -3  24    3.52    1.06
   3  -3  26    4.90    1.16
   3  -3  26    5.97    1.18
   3   3  26    6.59    1.05
   3  -3  26    5.61    1.06
   3  -3  28    5.54    1.05
   3  -3  28    6.08    1.01
   3   3  28    6.43    0.90
   3   3  30   24.28    1.35
   3  -3  30   27.69    1.68
   3  -3  30   24.33    1.41
   3  -3  30   23.58    1.53
   3  -4 -29    9.77    0.84
   3  -4 -27    9.66    0.94
   3  -4 -27   11.62    1.18
   3  -4 -27   11.11    1.12
   3  -4 -25   28.78    1.93
   3  -4 -25   26.30    1.55
   3  -4 -25   29.99    2.16
   3  -4 -25   31.37    2.19
   3  -4 -23   24.30    2.02
   3  -4 -23   24.08    2.10
   3  -4 -23   24.57    1.81
   3  -4 -23   23.15    2.10
   3  -4 -21   14.80    1.77
   3  -4 -21   17.97    1.74
   3  -4 -21   19.58    2.06
   3  -4 -21   20.39    2.09
   3  -4 -19    9.28    1.44
   3  -4 -19    7.87    1.45
   3  -4 -19    5.72    1.27
   3  -4 -19    5.09    1.12
   3  -4 -17   11.22    1.55
   3  -4 -17   14.97    1.89
   3  -4 -17   12.66    1.72
   3  -4 -15   -0.17    0.72
   3  -4 -15    0.48    0.71
   3  -4 -15   -0.22    0.76
   3  -4 -13  322.20    7.60
   3  -4 -13  332.43    7.64
   3  -4 -13  322.01    7.72
   3  -4 -11  176.32   10.45
   3  -4 -11  168.94    5.32
   3  -4 -11  172.78    5.44
   3  -4  -9   68.01    6.52
   3  -4  -9   62.57    3.32
   3  -4  -9   65.39    3.25
   3  -4  -7  150.88    9.78
   3   4  -7  150.26    8.52
   3  -4  -5    4.48    1.96
   3   4  -5    4.66    1.77
   3  -4  -3  259.42   12.85
   3   4  -3  262.09   11.52
   3  -4  -1   30.02    4.54
   3   4  -1   26.73    3.88
   3  -4   1   26.09    4.09
   3   4   1   27.23    4.09
   3   4   3  151.91    9.53
   3   4   3  177.65    9.00
   3  -4   3  161.73   10.05
   3  -4   5   32.06    4.47
   3   4   5   31.92    4.64
   3   4   5   28.79    4.01
   3   4   7   76.70    7.29
   3  -4   7   71.10    6.71
   3   4   7   77.62    6.84
   3  -4   9   55.77    6.08
   3   4   9   42.87    5.45
   3  -4   9   61.01    3.13
   3  -4   9   50.92    3.29
   3  -4   9   50.46    3.08
   3  -4   9   54.40    3.30
   3  -4   9   49.76    2.62
   3  -4   9   49.97    3.07
   3  -4   9   58.66    3.19
   3  -4   9   51.66    3.18
   3  -4  11  341.56    7.16
   3  -4  11  347.53    7.98
   3   4  11  325.89   15.45
   3  -4  11  374.51   14.94
   3  -4  11  348.96    8.51
   3  -4  11  358.09    8.47
   3  -4  11  342.82    8.62
   3  -4  11  348.71    7.03
   3  -4  11  350.26    7.88
   3  -4  11  343.21    8.14
   3  -4  11  345.03    8.19
   3  -4  13  187.30    5.36
   3  -4  13  198.28    6.20
   3   4  13  178.19   12.01
   3  -4  13  192.90    6.48
   3  -4  13  187.49    6.34
   3  -4  13  192.31    6.74
   3  -4  13  192.09    5.34
   3  -4  13  191.42    5.61
   3  -4  13  194.21    6.06
   3  -4  13  194.56    6.17
   3  -4  13  181.85    6.39
   3  -4  13  192.87    6.18
   3  -4  15   84.28    3.61
   3  -4  15   88.88    4.31
   3  -4  15   86.07    4.39
   3  -4  15   81.83    4.59
   3  -4  15   80.17    4.27
   3  -4  15   84.37    3.63
   3  -4  15   83.89    3.85
   3  -4  15   82.36    4.08
   3  -4  15   80.65    4.06
   3  -4  15   79.55    4.33
   3  -4  17   64.25    3.06
   3  -4  17   71.66    3.89
   3  -4  17   67.31    4.21
   3  -4  17   63.43    3.83
   3  -4  17   67.93    3.86
   3  -4  17   65.30    3.96
   3  -4  17   65.35    3.63
   3  -4  17   65.85    3.69
   3  -4  19    8.63    1.56
   3  -4  19   11.52    1.67
   3  -4  19   10.15    1.63
   3  -4  19   10.84    1.78
   3  -4  19   10.15    1.51
   3  -4  19    9.54    1.52
   3  -4  21   40.57    2.73
   3  -4  21   45.20    3.19
   3  -4  21   41.84    2.96
   3   4  21   44.86    2.64
   3  -4  21   44.26    2.67
   3  -4  21   42.47    2.71
   3  -4  21   45.20    3.13
   3  -4  23   27.18    2.23
   3   4  23   27.68    1.93
   3  -4  23   26.25    1.96
   3  -4  23   22.75    2.13
   3  -4  23   26.29    1.95
   3   4  25    0.13    0.45
   3  -4  25    0.48    0.55
   3   4  27    6.50    0.76
   3  -4  27    5.94    0.87
   3  -4  27    6.38    0.89
   3  -4  29    5.43    0.66
   3  -4  29    6.25    0.69
   3  -5 -24    0.41    0.45
   3  -5 -24    0.83    0.43
   3  -5 -22   20.03    1.65
   3  -5 -22   17.79    1.39
   3  -5 -22   19.38    1.50
   3  -5 -20    7.37    1.09
   3  -5 -20    5.94    1.10
   3  -5 -20    7.68    1.16
   3  -5 -20    6.16    1.08
   3  -5 -18    0.21    0.68
   3  -5 -18    0.57    0.78
   3  -5 -18    0.72    0.61
   3  -5 -18   -0.21    0.67
   3  -5 -16    8.07    1.47
   3  -5 -16    7.66    1.29
   3  -5 -16    9.46    1.39
   3  -5 -16    9.68    1.41
   3  -5 -14    1.41    0.95
   3  -5 -14    3.40    1.20
   3  -5 -14    1.76    0.72
   3  -5 -12    8.26    1.47
   3  -5 -12    5.10    1.19
   3  -5 -10  217.32    6.31
   3  -5 -10  225.11    6.66
   3  -5 -10  223.51    6.21
   3  -5  -8   10.19    1.37
   3  -5  -8   11.98    1.67
   3  -5  -8    9.34    3.33
   3  -5  -8   13.62    1.72
   3  -5  -8   12.13    1.67
   3  -5  -6   83.88    3.94
   3  -5  -6   78.42    8.43
   3  -5  -6   78.72    3.91
   3  -5  -6   88.46    3.92
   3  -5  -4   27.85    5.31
   3  -5  -4   26.37    2.21
   3  -5  -4   27.65    2.33
   3  -5  -4   27.85    2.21
   3  -5  -2   17.27    1.91
   3  -5  -2   13.22    1.60
   3   5  -2    9.80    2.53
   3  -5  -2   14.96    1.58
   3  -5  -2   15.06    1.89
   3  -5  -2   17.12    2.00
   3  -5   0   -0.42    1.05
   3  -5   0    2.61    2.84
   3  -5   0    0.16    0.92
   3  -5   0   -1.27    1.03
   3  -5   2   35.77    5.83
   3   5   2   36.23    5.32
   3  -5   2   39.69    2.85
   3  -5   2   36.76    2.76
   3  -5   2   41.29    2.96
   3  -5   2   41.16    2.86
   3  -5   4   42.42    6.43
   3   5   4   27.64    4.80
   3  -5   4   38.37    2.77
   3  -5   4   40.48    3.12
   3  -5   4   37.80    2.78
   3  -5   4   41.56    3.00
   3  -5   4   35.04    2.51
   3  -5   4   38.90    2.85
   3  -5   6   15.35    1.74
   3  -5   6   18.61    2.02
   3  -5   6   18.82    4.47
   3  -5   6   16.62    1.97
   3  -5   6   18.30    2.13
   3  -5   6   19.12    2.21
   3  -5   6   15.93    1.97
   3  -5   6   15.29    1.89
   3  -5   6   19.21    1.95
   3  -5   6   17.07    1.72
   3  -5   8  284.14    6.92
   3  -5   8  301.22   15.52
   3  -5   8  308.23    7.37
   3  -5   8  307.34    8.36
   3  -5   8  305.24    8.27
   3  -5   8  315.26    7.54
   3  -5   8  282.31    7.70
   3  -5   8  301.17    6.75
   3  -5   8  299.80    7.96
   3  -5   8  304.11    7.44
   3  -5   8  298.81    7.94
   3  -5  10   51.89    3.00
   3  -5  10   54.75    3.10
   3  -5  10   54.01    3.62
   3  -5  10   53.94    3.26
   3  -5  10   57.71    3.68
   3  -5  10   52.83    2.90
   3  -5  10   55.23    3.47
   3  -5  10   51.90    3.17
   3  -5  10   49.18    3.32
   3  -5  12   16.02    1.75
   3  -5  12   16.62    2.00
   3  -5  12   15.54    2.05
   3  -5  12   16.39    1.92
   3  -5  12   16.30    1.97
   3  -5  12   14.95    1.61
   3  -5  12   20.25    2.18
   3  -5  12   19.41    2.21
   3  -5  14   32.30    2.31
   3  -5  14   34.58    2.83
   3  -5  14   30.77    2.75
   3  -5  14   34.26    2.74
   3  -5  14   28.35    2.60
   3  -5  14   35.52    2.31
   3  -5  14   34.93    2.75
   3  -5  14   33.91    2.75
   3  -5  16   18.37    1.71
   3  -5  16   19.47    2.11
   3  -5  16   17.88    2.17
   3  -5  16   17.33    1.96
   3  -5  16   15.48    1.99
   3  -5  16   17.58    1.94
   3  -5  16   17.89    1.95
   3  -5  18   10.73    1.27
   3  -5  18   12.22    1.71
   3  -5  18   13.47    1.70
   3  -5  18    9.53    1.36
   3  -5  18   11.87    1.71
   3  -5  18   10.93    1.43
   3  -5  18   10.34    1.43
   3  -5  20    1.19    0.62
   3   5  20    1.77    0.65
   3  -5  20    0.77    0.68
   3  -5  20    0.70    0.73
   3  -5  22    2.63    0.61
   3  -5  22    2.02    0.62
   3   5  22    2.50    0.61
   3  -5  22    2.91    0.77
   3  -5  24    0.44    0.43
   3  -5  24   -0.21    0.52
   3   5  24   -0.05    0.37
   3  -5  24   -0.30    0.47
   3  -5  26    0.00    0.29
   3  -6 -21    7.75    0.66
   3  -6 -19   89.68    2.68
   3  -6 -17    7.15    0.98
   3  -6 -17    5.88    0.92
   3  -6 -15   19.35    1.70
   3  -6 -15   17.64    1.59
   3  -6 -13   85.20    3.57
   3  -6 -13   83.14    3.41
   3  -6 -11    0.11    0.67
   3  -6 -11    0.02    0.69
   3  -6  -9   31.37    2.34
   3  -6  -9   28.82    2.19
   3  -6  -7  133.63    4.53
   3  -6  -5   37.61    2.22
   3  -6  -5   30.79    2.21
   3  -6  -3  229.61    6.54
   3  -6  -3  232.86    5.68
   3  -6  -3  216.83    5.51
   3  -6  -1   73.96    3.82
   3  -6  -1   74.33    3.35
   3  -6   1   26.56    2.38
   3  -6   1   23.28    1.96
   3  -6   3  243.81    6.20
   3  -6   3  259.56    6.89
   3  -6   3  251.41    6.98
   3  -6   3  236.91    5.82
   3  -6   5   54.08    3.01
   3  -6   5   51.99    3.23
   3  -6   5   49.67    2.69
   3  -6   5   51.03    3.20
   3  -6   7    3.81    1.08
   3  -6   7    4.89    1.24
   3  -6   7    2.29    0.92
   3  -6   7    2.23    0.79
   3  -6   7    3.24    0.97
   3  -6   9   37.17    2.45
   3  -6   9   38.62    2.78
   3  -6   9   34.74    2.15
   3  -6   9   38.80    2.77
   3  -6   9   37.85    2.68
   3  -6  11   54.74    2.79
   3  -6  11   56.38    3.28
   3  -6  11   56.31    3.21
   3  -6  11   50.27    2.46
   3  -6  11   52.55    3.09
   3  -6  13   24.85    1.83
   3  -6  13   22.44    1.67
   3  -6  13   22.60    2.02
   3  -6  13   23.38    2.09
   3  -6  15   33.55    1.68
   3  -6  15   36.14    2.02
   3  -6  15   36.74    2.35
   3  -6  15   33.88    2.39
   3  -6  17   41.09    1.82
   3   6  17   40.74    1.78
   3  -6  17   43.36    2.27
   3  -6  17   41.68    2.34
   3  -6  19   90.19    2.85
   3  -6  19   91.51    2.96
   3  -6  21   50.18    1.67
   3  -7 -12    5.73    0.69
   3  -7 -10    3.53    0.64
   3  -7  -8    9.55    0.95
   3  -7  -6    7.69    0.86
   3  -7  -6    7.37    0.89
   3  -7  -6    6.29    0.82
   3  -7  -4   12.56    1.15
   3  -7  -4   12.69    1.12
   3  -7  -2    5.16    0.86
   3  -7  -2    6.92    0.86
   3  -7  -2    4.61    0.76
   3  -7   0   58.68    2.58
   3  -7   0   57.82    2.29
   3  -7   0   52.71    2.20
   3  -7   2   10.01    1.20
   3  -7   2   11.50    1.14
   3  -7   2    9.00    0.96
   3  -7   4    8.57    1.10
   3  -7   4    7.80    0.97
   3  -7   4    8.23    0.89
   3  -7   6   63.79    2.53
   3  -7   6   65.07    2.50
   3  -7   6   59.94    2.09
   3  -7   8    0.66    0.44
   3  -7   8    0.35    0.46
   3  -7  10    1.55    0.49
   3  -7  10    0.77    0.46
   3  -7  12   14.24    1.01
   4   0 -32   20.23    1.54
   4   0 -30   20.01    1.89
   4   0 -30   22.67    1.71
   4   0 -28   67.82    3.34
   4   0 -24  486.24   21.99
   4   0 -22  132.20   11.18
   4   0 -20  136.15   10.54
   4   0 -18  273.59   13.94
   4   0 -16  385.57   15.24
   4   0 -14   21.15    3.35
   4   0 -12    1.51    1.50
   4   0 -10  382.98   11.47
   4   0 -10  388.64    6.39
   4   0  -8  139.69    5.68
   4   0  -8  149.08    4.09
   4   0  -8  145.68    6.38
   4   0  -6  156.95    5.39
   4   0  -6  167.89    4.45
   4   0  -6  169.41    6.11
   4   0  -4 1894.66   15.14
   4   0  -4 1864.48   17.92
   4   0  -2 3760.47   20.61
   4   0   0   37.50    1.85
   4   0   2  248.22    4.20
   4   0   4 1735.94   10.83
   4   0   4 1751.10   14.32
   4   0   6 1070.51   11.04
   4   0   8   35.14    1.98
   4   0  10  118.82    5.45
   4   0  10  126.38    3.54
   4   0  12  319.64    9.65
   4   0  20  321.90    7.02
   4   0  22 1008.35   13.06
   4   0  24  475.32    9.22
   4   0  26    3.24    0.96
   4   0  28   15.52    1.74
   4   0  28   14.10    1.68
   4   0  30   50.89    2.70
   4   0  30   49.34    2.68
   4   0  32   58.41    2.44
   4   0  32   53.16    2.35
   4   0  32   53.42    2.31
   4   0  34   14.49    0.96
   4   1 -33    2.87    0.63
   4  -1 -33    2.26    0.51
   4  -1 -31    1.48    0.49
   4   1 -31    2.04    0.73
   4  -1 -31    1.51    0.58
   4  -1 -29    0.53    0.58
   4  -1 -29    0.50    0.69
   4  -1 -27   23.98    2.14
   4  -1 -27   26.50    2.21
   4  -1 -27   24.14    2.28
   4  -1 -25   56.28    3.33
   4  -1 -23   96.68    4.36
   4   1 -23   90.38    9.15
   4  -1 -23  104.94   10.23
   4  -1 -21    0.73    0.84
   4  -1 -21    1.99    2.53
   4   1 -21    1.99    2.03
   4  -1 -19   23.39    4.26
   4   1 -19   27.24    4.78
   4  -1 -17   86.74    7.76
   4   1 -17   80.63    7.14
   4  -1 -15   17.30    3.40
   4   1 -15   19.50    3.29
   4   1 -13   54.83    4.37
   4  -1 -13   52.85    5.20
   4   1 -13   55.42    4.89
   4   1 -11   -1.57    0.95
   4  -1 -11   -0.16    1.07
   4   1 -11    1.42    0.96
   4  -1 -11    0.26    0.48
   4   1  -9   86.95    4.63
   4  -1  -9   76.26    3.79
   4  -1  -9   75.74    5.15
   4   1  -9   79.56    4.76
   4  -1  -7    2.98    1.00
   4  -1  -7    3.00    0.93
   4  -1  -7    3.51    1.15
   4   1  -7    5.20    1.27
   4   1  -7    4.97    1.29
   4  -1  -5   35.66    2.57
   4   1  -5   35.54    2.62
   4  -1  -5   34.87    2.51
   4  -1  -5   35.21    2.96
   4   1  -5   37.21    2.50
   4  -1  -3   93.11    4.06
   4   1  -3   89.58    3.87
   4  -1  -3   83.41    3.79
   4  -1  -1  650.18   10.59
   4   1  -1  648.55   10.24
   4  -1   1 1244.97   14.64
   4   1   1 1159.59   13.52
   4  -1   3 1671.86   16.94
   4  -1   3 1678.99   17.25
   4  -1   3 1709.72   16.74
   4   1   3 1689.42   17.49
   4  -1   5 1093.18   15.45
   4  -1   5 1084.15   14.03
   4   1   5 1105.09   15.36
   4  -1   5 1134.99   13.65
   4  -1   7  330.17    7.85
   4   1   7  333.21    9.21
   4   1   9  485.27   12.06
   4  -1   9  475.71    9.35
   4   1  11  138.37    6.94
   4   1  13  257.13   10.18
   4   1  15  416.67   14.06
   4   1  17    6.89    2.27
   4  -1  19  136.85    4.70
   4   1  19  141.25    4.52
   4   1  19  125.60    8.73
   4  -1  21    4.35    1.23
   4   1  21    3.23    1.00
   4  -1  21    2.96    0.89
   4  -1  23   21.39    4.75
   4  -1  23   20.19    2.00
   4   1  23   22.14    2.03
   4  -1  25    8.25    1.44
   4   1  25    7.11    1.27
   4  -1  25    7.64    1.42
   4  -1  27   12.57    1.64
   4  -1  27   12.08    1.63
   4   1  27   13.04    1.58
   4  -1  27   12.04    1.67
   4  -1  29   -0.82    0.67
   4  -1  29   -0.13    0.64
   4   1  29   -0.11    0.56
   4  -1  29   -0.53    0.66
   4  -1  31   38.47    2.15
   4  -1  31   34.34    1.89
   4   1  31   37.17    2.07
   4  -1  31   37.55    2.15
   4   1  31   37.55    2.07
   4  -1  31   38.89    2.17
   4   1  33   14.99    1.07
   4   1  33   16.44    1.14
   4  -1  33   16.26    1.16
   4   1  33   14.88    0.98
   4  -1  33   13.92    1.07
   4   2 -32   67.67    2.53
   4  -2 -32   71.13    2.44
   4   2 -30   11.02    1.35
   4  -2 -30   10.02    1.22
   4  -2 -28    1.30    0.72
   4  -2 -28    1.21    0.79
   4  -2 -26   11.22    1.64
   4  -2 -26   10.36    1.62
   4  -2 -24   14.80    1.87
   4  -2 -24   17.03    2.07
   4  -2 -22    6.46    3.12
   4  -2 -22   10.98    1.64
   4  -2 -20   74.93    8.44
   4  -2 -20   75.96    3.37
   4  -2 -20   78.82    4.10
   4  -2 -18   28.77    4.84
   4  -2 -18   33.57    2.59
   4   2 -16  152.06    8.10
   4  -2 -16  158.42   10.48
   4   2 -16  160.28    9.22
   4   2 -14   70.99    5.25
   4  -2 -14   73.92    6.69
   4   2 -14   72.79    5.70
   4   2 -12  128.69    6.64
   4  -2 -12  137.16    6.29
   4  -2 -12  123.31    7.91
   4   2 -12  135.77    6.98
   4   2 -10  191.44    7.68
   4  -2 -10  187.38    7.43
   4  -2 -10  178.36    8.69
   4   2 -10  190.73    7.20
   4   2  -8  581.72   12.72
   4  -2  -8  584.78   12.98
   4  -2  -8  570.46   14.19
   4   2  -8  610.19   10.95
   4  -2  -8  553.00   13.15
   4   2  -6   86.51    4.75
   4  -2  -6   75.01    4.86
   4  -2  -6   84.09    4.98
   4   2  -4   56.66    3.82
   4  -2  -4   63.89    4.36
   4  -2  -4   65.30    4.53
   4  -2  -2   19.26    2.52
   4   2  -2   18.15    2.27
   4  -2  -2   16.64    2.39
   4   2   0   83.00    4.69
   4  -2   0   87.44    5.22
   4  -2   0   84.36    4.96
   4   2   2   72.56    4.57
   4  -2   2   73.97    4.87
   4  -2   2   78.01    4.77
   4   2   2   79.88    4.37
   4   2   4  384.45   10.29
   4  -2   4  351.81   10.47
   4  -2   4  374.58   10.28
   4  -2   4  355.28   10.74
   4  -2   6   40.59    3.94
   4   2   6   44.68    3.87
   4  -2   6   40.24    3.61
   4  -2   6   45.01    3.64
   4  -2   8  705.27   17.34
   4  -2   8  716.56   14.26
   4   2   8  720.65   16.37
   4  -2  10   85.61    6.54
   4   2  10   82.06    5.99
   4  -2  10   83.05    4.86
   4  -2  12   20.55    3.70
   4   2  12   21.35    3.29
   4  -2  14  521.90   18.64
   4   2  14  480.88   16.33
   4  -2  16   65.92    7.15
   4   2  16   53.79    5.94
   4  -2  18   49.23    3.09
   4  -2  18   48.91    3.07
   4  -2  18   47.21    6.48
   4   2  18   45.38    5.81
   4   2  18   47.09    2.75
   4  -2  18   44.92    2.93
   4  -2  18   42.84    2.85
   4  -2  18   39.90    2.72
   4  -2  18   47.81    3.17
   4  -2  20  136.85    5.24
   4  -2  20  135.04    5.24
   4  -2  20  139.43   11.76
   4   2  20  126.77   10.01
   4   2  20  131.25    4.65
   4  -2  20  129.35    5.05
   4  -2  20  130.32    5.02
   4  -2  20  131.56    5.33
   4  -2  22   24.76    2.29
   4  -2  22   22.27    2.31
   4  -2  22   19.23    4.81
   4  -2  22   22.92    2.25
   4   2  22   25.13    2.13
   4  -2  22   24.13    2.24
   4  -2  22   18.89    2.02
   4  -2  22   22.29    2.31
   4  -2  24   11.13    1.62
   4  -2  24   10.99    1.58
   4   2  24   10.50    1.50
   4  -2  24   13.02    1.77
   4  -2  24   11.33    1.71
   4  -2  26   86.41    4.09
   4   2  26   87.47    3.71
   4  -2  26   83.73    3.69
   4  -2  26   81.90    3.89
   4  -2  26   81.78    4.04
   4  -2  28   31.54    2.25
   4   2  28   29.47    2.06
   4  -2  28   30.29    2.29
   4  -2  28   26.09    2.14
   4  -2  30   26.18    1.87
   4   2  30   24.15    1.65
   4  -2  30   27.86    1.89
   4  -2  32   44.57    1.82
   4  -2  32   43.97    1.81
   4   2  32   46.74    1.83
   4   2  32   40.92    1.58
   4  -2  32   45.39    1.86
   4   3 -31   15.82    1.02
   4  -3 -31   18.38    1.21
   4   3 -29  109.34    3.49
   4  -3 -29  111.94    3.67
   4   3 -27    4.38    1.00
   4  -3 -27    4.80    1.01
   4  -3 -27    4.39    0.95
   4  -3 -27    4.33    0.88
   4  -3 -25    2.30    0.83
   4  -3 -25    2.50    0.91
   4  -3 -25    2.47    1.07
   4  -3 -23   97.01    4.10
   4  -3 -23  104.26    3.82
   4  -3 -23  107.46    4.76
   4  -3 -23  105.78    4.76
   4  -3 -21    0.99    0.66
   4  -3 -21    1.39    1.04
   4  -3 -21    0.26    0.78
   4  -3 -19    5.45    1.16
   4  -3 -19    5.59    1.18
   4  -3 -19    5.20    1.25
   4  -3 -17   66.18    3.33
   4  -3 -17   67.27    3.74
   4  -3 -17   64.36    3.66
   4  -3 -15    3.87    0.87
   4  -3 -15    5.19    1.05
   4  -3 -15    4.47    1.01
   4   3 -13  183.85    8.86
   4   3 -11   99.12    6.40
   4  -3 -11  106.07    6.91
   4  -3  -9    2.46    1.72
   4   3  -9   -0.31    1.04
   4   3  -7  407.95   12.21
   4  -3  -7  389.00   13.19
   4  -3  -5    4.55    1.70
   4   3  -5    7.62    2.01
   4  -3  -3    5.63    1.68
   4   3  -3    6.01    1.79
   4   3  -1  186.93    8.55
   4  -3  -1  187.13    9.09
   4  -3   1   22.21    3.35
   4   3   1   17.43    2.83
   4   3   3  172.83    8.60
   4   3   3  177.50    7.98
   4  -3   3  171.61    8.75
   4   3   5  313.29   11.28
   4  -3   5  312.22   11.75
   4   3   7   53.23    5.04
   4  -3   7   57.03    5.13
   4  -3   9   45.62    4.62
   4   3   9   47.33    5.12
   4  -3   9   48.19    5.68
   4  -3  11   27.64    3.54
   4  -3  11   22.75    4.14
   4   3  11   26.32    4.14
   4  -3  13  103.84    9.34
   4   3  13  103.07    8.40
   4  -3  15    5.57    1.22
   4  -3  15    2.38    0.63
   4  -3  15    6.52    3.08
   4   3  15    4.27    2.26
   4  -3  15    2.95    0.99
   4  -3  15    4.25    1.09
   4  -3  15    5.26    1.21
   4  -3  15    3.61    0.89
   4  -3  15    5.22    1.00
   4  -3  15    2.60    0.82
   4  -3  15    2.66    1.01
   4  -3  15    3.30    0.88
   4  -3  15    5.70    1.20
   4  -3  17    4.17    1.13
   4  -3  17    5.43    1.38
   4  -3  17    5.19    3.44
   4   3  17    6.69    2.94
   4  -3  17    3.53    1.19
   4  -3  17    3.35    1.05
   4  -3  17    1.95    0.77
   4  -3  17    3.76    1.14
   4  -3  17    3.25    0.97
   4  -3  17    2.47    0.88
   4  -3  19    1.66    1.12
   4  -3  19    0.69    0.82
   4  -3  19    1.71    0.99
   4  -3  19    0.62    0.80
   4  -3  19    0.68    0.70
   4  -3  19    1.87    1.05
   4  -3  19    2.04    0.97
   4  -3  21    0.93    0.91
   4  -3  21    1.56    0.97
   4   3  21    1.20    0.77
   4  -3  21    2.69    1.19
   4  -3  21    2.44    1.04
   4  -3  21    0.88    0.81
   4  -3  21    0.66    0.79
   4   3  23   20.78    1.96
   4  -3  23   20.58    1.99
   4  -3  23   20.82    2.14
   4  -3  23   21.24    2.33
   4  -3  23   20.84    2.20
   4  -3  23   17.27    2.00
   4  -3  25    1.54    0.85
   4  -3  25    2.40    1.00
   4  -3  25    1.39    0.70
   4   3  25    1.77    0.61
   4  -3  27    0.59    0.60
   4  -3  27    0.51    0.52
   4  -3  27    0.83    0.66
   4   3  27    1.18    0.58
   4  -3  29  119.67    3.57
   4   3  29  122.94    3.30
   4  -3  29  119.62    3.57
   4  -3  31   11.00    0.92
   4  -4 -28   18.48    1.31
   4  -4 -26   19.31    1.40
   4  -4 -26   20.78    1.68
   4  -4 -26   21.03    1.68
   4  -4 -24    1.64    0.65
   4  -4 -24    1.96    0.78
   4  -4 -24    2.38    0.82
   4  -4 -24    2.15    0.81
   4  -4 -22   23.50    2.07
   4  -4 -22   27.61    2.30
   4  -4 -22   23.87    1.88
   4  -4 -22   24.07    2.15
   4  -4 -20   43.04    2.93
   4  -4 -20   44.41    2.68
   4  -4 -20   44.59    3.03
   4  -4 -20   44.64    3.03
   4  -4 -18   10.50    1.53
   4  -4 -18   13.54    1.85
   4  -4 -18   10.67    1.68
   4  -4 -18    8.75    1.44
   4  -4 -16   16.64    1.99
   4  -4 -16   16.60    1.89
   4  -4 -16   16.14    1.88
   4  -4 -16   14.91    1.87
   4  -4 -16   18.66    2.01
   4  -4 -14   13.90    1.74
   4  -4 -14   14.91    1.89
   4  -4 -14   13.11    1.73
   4  -4 -14   15.20    1.88
   4  -4 -14   15.18    1.80
   4  -4 -12   16.09    1.90
   4  -4 -12   16.07    1.82
   4  -4 -12   17.46    1.82
   4  -4 -12   18.61    1.94
   4  -4 -12   14.92    1.83
   4  -4 -10    9.71    2.20
   4  -4 -10   13.50    1.62
   4  -4 -10    8.25    1.31
   4  -4 -10   10.85    1.40
   4  -4 -10   10.13    1.43
   4  -4 -10   10.31    1.48
   4  -4  -8   24.21    4.16
   4   4  -8   29.32    4.00
   4  -4  -8   29.77    2.30
   4  -4  -8   27.52    2.14
   4  -4  -6   27.57    4.21
   4   4  -6   28.65    3.92
   4  -4  -4   32.97    4.74
   4   4  -4   26.76    3.77
   4  -4  -2   20.08    3.48
   4   4  -2   18.79    3.41
   4  -4   0   20.68    3.87
   4   4   0   21.33    3.52
   4  -4   2    9.74    2.67
   4   4   2   12.83    2.97
   4  -4   4   16.40    3.41
   4   4   4    5.76    2.12
   4   4   6   73.93    7.03
   4  -4   6   74.46    6.91
   4   4   6   78.56    6.74
   4  -4   8    9.80    1.29
   4  -4   8    9.27    1.47
   4  -4   8   10.11    2.60
   4   4   8    6.12    2.54
   4   4   8    8.93    2.53
   4  -4   8   10.20    1.62
   4  -4   8    7.12    1.26
   4  -4   8    9.94    1.46
   4  -4   8    9.10    1.21
   4  -4   8    6.40    1.05
   4  -4   8   10.84    1.46
   4  -4   8    9.77    1.47
   4  -4  10   21.48    2.06
   4  -4  10   24.74    1.98
   4  -4  10   26.41    4.35
   4   4  10   20.98    3.96
   4   4  10   25.21    4.79
   4  -4  10   24.70    2.49
   4  -4  10   23.47    2.22
   4  -4  10   25.34    2.41
   4  -4  10   22.34    1.83
   4  -4  10   29.15    2.40
   4  -4  10   23.46    2.17
   4  -4  10   24.07    2.20
   4  -4  12   63.69    3.55
   4  -4  12   58.11    3.05
   4   4  12   61.60    7.22
   4   4  12   55.99    6.74
   4  -4  12   56.77    3.70
   4  -4  12   57.73    3.55
   4  -4  12   56.42    3.56
   4  -4  12   59.82    3.08
   4  -4  12   60.60    3.21
   4  -4  12   55.60    3.34
   4  -4  12   61.30    3.44
   4  -4  12   56.82    3.37
   4  -4  14   24.77    2.05
   4  -4  14   21.24    2.19
   4  -4  14   25.67    2.68
   4  -4  14   23.35    2.33
   4  -4  14   22.22    2.32
   4  -4  14   23.97    2.03
   4  -4  14   23.38    2.09
   4  -4  14   24.96    2.32
   4  -4  14   25.52    2.30
   4  -4  14   24.37    2.28
   4  -4  16   15.38    2.06
   4  -4  16   18.20    2.12
   4  -4  16   15.66    1.54
   4  -4  16   17.89    2.14
   4  -4  16   16.12    2.31
   4  -4  16   14.10    1.90
   4  -4  16   16.23    1.93
   4  -4  16   14.92    1.62
   4  -4  16   14.01    1.71
   4  -4  16   13.82    1.74
   4  -4  18   10.05    1.60
   4  -4  18    8.99    1.59
   4  -4  18   12.49    1.42
   4  -4  18   14.55    2.09
   4  -4  18   10.85    1.59
   4  -4  18   11.84    1.92
   4  -4  18   11.87    1.64
   4  -4  20    1.11    0.87
   4  -4  20    2.05    0.96
   4  -4  20    0.91    0.84
   4   4  20    0.08    0.73
   4  -4  20    2.15    0.98
   4  -4  20   -0.11    0.73
   4  -4  20    0.84    0.75
   4  -4  22    2.65    0.89
   4  -4  22    2.28    0.95
   4  -4  22    0.87    0.69
   4   4  22    2.76    0.88
   4  -4  22    2.24    0.69
   4  -4  24    3.64    0.78
   4  -4  24    2.34    0.89
   4   4  24    1.47    0.51
   4  -4  24    2.66    0.84
   4  -4  26    2.50    0.65
   4   4  26    2.73    0.59
   4  -4  28    5.53    0.68
   4  -4  28    5.11    0.77
   4   4  28    3.94    0.54
   4  -4  28    5.44    0.76
   4  -5 -25    9.81    0.84
   4   5 -23   36.92    1.83
   4  -5 -23   38.24    1.80
   4  -5 -23   39.87    1.96
   4  -5 -21    7.20    1.09
   4  -5 -21    8.08    1.08
   4  -5 -21    8.59    1.15
   4  -5 -19   48.23    2.86
   4  -5 -19   52.83    2.74
   4  -5 -19   50.39    2.70
   4  -5 -19   56.38    2.91
   4  -5 -17  142.00    5.10
   4  -5 -17  131.98    4.48
   4  -5 -17  149.94    4.90
   4  -5 -17  137.70    4.71
   4  -5 -15    1.44    0.87
   4  -5 -15    1.05    0.83
   4  -5 -15    0.99    0.76
   4  -5 -13   16.36    1.82
   4  -5 -13   17.95    2.01
   4  -5 -13   19.86    1.95
   4  -5 -11   34.47    2.59
   4  -5 -11   34.08    2.68
   4  -5  -9  140.71    5.02
   4  -5  -9  132.05    4.78
   4  -5  -9  136.29    5.16
   4  -5  -7    2.87    0.87
   4  -5  -7    3.34    1.12
   4  -5  -7    4.52    2.40
   4  -5  -7    3.89    1.10
   4  -5  -7    4.71    1.20
   4  -5  -5   38.37    2.59
   4  -5  -5   37.04    6.12
   4  -5  -5   34.52    2.56
   4  -5  -5   30.95    2.56
   4  -5  -5   33.38    2.54
   4  -5  -5   33.88    2.39
   4  -5  -3   11.90    1.74
   4  -5  -3   17.07    4.23
   4   5  -3    8.97    3.33
   4  -5  -3   11.56    1.52
   4  -5  -3   12.49    1.64
   4  -5  -3   13.98    1.54
   4  -5  -3    9.14    1.44
   4  -5  -1    3.36    0.93
   4  -5  -1    3.08    0.95
   4   5  -1    6.76    2.76
   4  -5  -1    4.00    1.00
   4  -5  -1    2.71    1.00
   4  -5   1   55.80    3.06
   4   5   1   58.30    6.97
   4  -5   1   68.43    7.85
   4  -5   1   65.45    3.57
   4  -5   1   62.51    3.53
   4  -5   1   60.15    3.46
   4  -5   1   58.86    3.16
   4  -5   1   58.75    3.34
   4  -5   3   50.95    2.94
   4  -5   3   50.48    6.66
   4   5   3   44.22    6.18
   4  -5   3   53.36    3.25
   4  -5   3   45.34    3.05
   4  -5   3   54.21    3.59
   4  -5   3   50.48    3.24
   4  -5   3   47.54    2.94
   4  -5   3   47.60    3.08
   4  -5   5   57.63    3.15
   4  -5   5   59.43    7.15
   4  -5   5   59.49    3.40
   4  -5   5   57.11    3.62
   4  -5   5   56.59    3.45
   4  -5   5   58.10    3.62
   4  -5   5   57.33    3.02
   4  -5   5   53.90    3.15
   4  -5   5   57.52    3.48
   4  -5   5   54.65    3.33
   4  -5   7  308.34    7.20
   4  -5   7  318.81   16.11
   4  -5   7  323.77    7.66
   4  -5   7  321.83    8.47
   4  -5   7  310.65    8.48
   4  -5   7  302.26    7.86
   4  -5   7  317.29    6.97
   4  -5   7  321.42    7.70
   4  -5   7  317.85    8.16
   4  -5   7  302.19    7.86
   4  -5   9   28.22    2.33
   4  -5   9   31.79    2.83
   4  -5   9   27.29    2.56
   4  -5   9   25.88    2.25
   4  -5   9   28.01    2.50
   4  -5   9   28.77    2.24
   4  -5   9   29.60    2.46
   4  -5   9   29.29    2.63
   4  -5   9   27.26    2.47
   4  -5  11    7.86    1.38
   4  -5  11    7.42    1.30
   4  -5  11    6.50    1.42
   4  -5  11    7.71    1.43
   4  -5  11    9.11    1.69
   4  -5  11    7.61    1.45
   4  -5  11   10.67    1.74
   4  -5  11    8.98    1.34
   4  -5  11    7.75    1.40
   4  -5  13  185.37    5.76
   4  -5  13  199.05    5.68
   4  -5  13  192.71    6.80
   4  -5  13  196.17    6.32
   4  -5  13  191.94    6.59
   4  -5  13  190.94    6.52
   4  -5  13  200.71    5.49
   4  -5  13  194.85    6.30
   4  -5  15    3.05    0.88
   4  -5  15    2.27    1.03
   4  -5  15    1.88    1.00
   4  -5  15    1.82    0.76
   4  -5  15    2.64    1.07
   4  -5  15    3.01    0.90
   4  -5  15    3.68    1.08
   4  -5  17   10.01    1.29
   4  -5  17    7.30    1.48
   4  -5  17   10.20    1.48
   4  -5  17   10.96    1.58
   4  -5  17    9.07    1.51
   4  -5  17    8.48    1.36
   4  -5  19    2.81    0.72
   4  -5  19    2.56    0.87
   4   5  19    4.30    0.91
   4  -5  19    4.59    0.94
   4  -5  19    4.54    1.06
   4  -5  21    1.71    0.71
   4  -5  21    3.39    1.03
   4   5  21    2.22    0.68
   4  -5  21    2.74    0.85
   4  -5  23   50.32    2.05
   4  -5  23   54.68    2.39
   4   5  23   55.71    2.04
   4  -5  23   55.37    2.50
   4  -5  25    7.30    0.75
   4  -5  25    5.44    0.72
   4  -6 -20    2.74    0.58
   4  -6 -18    3.19    0.64
   4  -6 -18    3.23    0.69
   4  -6 -16    1.60    0.50
   4  -6 -16    3.37    0.84
   4  -6 -16    2.82    0.77
   4  -6 -14   21.90    1.77
   4  -6 -14   18.32    1.43
   4  -6 -14   20.64    1.77
   4  -6 -12   50.72    2.70
   4  -6 -12   52.17    2.49
   4  -6 -12   51.64    2.82
   4  -6 -10    9.27    1.31
   4  -6 -10   11.07    1.40
   4  -6  -8    1.10    0.69
   4  -6  -8    0.78    0.67
   4  -6  -6   61.96    3.06
   4  -6  -6   72.94    3.31
   4  -6  -4   45.32    2.48
   4  -6  -4   41.40    2.45
   4  -6  -2    1.53    0.65
   4  -6  -2    1.42    0.73
   4  -6   0    7.95    1.22
   4  -6   2   49.18    2.81
   4  -6   2   47.09    3.09
   4  -6   2   46.93    2.68
   4  -6   4   13.94    1.67
   4  -6   4   15.06    1.81
   4  -6   4   13.83    1.55
   4  -6   6   48.48    2.83
   4  -6   6   49.71    3.12
   4  -6   6   43.80    2.62
   4  -6   6   45.04    2.53
   4  -6   8   16.08    1.69
   4  -6   8   12.71    1.66
   4  -6   8   15.51    1.58
   4  -6   8   17.16    1.85
   4  -6  10    4.06    1.03
   4  -6  10    4.04    0.93
   4  -6  10    4.25    1.05
   4  -6  10    4.14    0.88
   4  -6  12   15.36    1.53
   4  -6  12   13.31    1.40
   4  -6  12   18.22    1.84
   4  -6  12   13.44    1.28
   4  -6  12   14.92    1.69
   4  -6  14   19.58    1.46
   4  -6  14   24.36    1.73
   4  -6  14   24.69    1.98
   4  -6  14   21.63    1.97
   4  -6  16   39.37    1.93
   4  -6  16   43.83    2.33
   4  -6  16   41.81    2.42
   4  -6  18    1.45    0.54
   4   6  18    1.45    0.52
   4  -6  18    0.91    0.57
   4  -6  20   30.42    1.42
   4  -6  20   28.83    1.49
   4  -7 -11    0.30    0.39
   4  -7  -9    2.40    0.58
   4  -7  -7   30.84    1.48
   4  -7  -7   35.24    1.74
   4  -7  -5   26.77    1.58
   4  -7  -5   28.44    1.64
   4  -7  -3    7.11    0.97
   4  -7  -3    5.56    0.84
   4  -7  -1   66.90    2.66
   4  -7  -1   63.20    2.27
   4  -7  -1   65.01    2.45
   4  -7   1  135.67    3.47
   4  -7   1  139.31    3.87
   4  -7   1  130.13    3.39
   4  -7   3   12.58    1.24
   4  -7   3   12.23    1.16
   4  -7   3   10.47    1.00
   4  -7   5    7.97    0.95
   4  -7   5    8.61    0.92
   4  -7   7   22.87    1.50
   4  -7   7   20.34    1.40
   4  -7   7   18.77    1.17
   4  -7   9    6.07    0.77
   4  -7   9    4.68    0.74
   4  -7  11   29.40    1.31
   4  -7  11   32.21    1.49
   5   0 -33    0.50    0.49
   5   0 -31   -0.14    0.48
   5   0 -29   -0.27    0.61
   5   0 -29   -0.30    0.52
   5   0 -27    2.39    1.08
   5   0 -23   18.90    4.39
   5   0 -21   -0.23    0.95
   5   0 -21   -0.54    2.40
   5   0 -19    2.57    1.50
   5   0 -17    0.32    1.57
   5   0 -15    0.18    1.33
   5   0 -13   -0.20    1.06
   5   0 -11    0.00    0.41
   5   0 -11    0.47    1.07
   5   0  -9    0.07    0.43
   5   0  -9   -0.15    0.87
   5   0  -9    0.08    0.87
   5   0  -7   -0.53    0.52
   5   0  -7   -0.25    0.70
   5   0  -7    0.34    0.85
   5   0  -5   -0.42    0.66
   5   0  -5    0.30    0.77
   5   0  -5   -0.20    0.59
   5   0  -3   -0.04    0.67
   5   0  -3    0.43    0.67
   5   0  -1    0.16    0.49
   5   0   1   -0.23    0.48
   5   0   3    0.39    0.39
   5   0   3    0.45    0.64
   5   0   5    0.49    0.39
   5   0   5    0.01    0.62
   5   0   7   -0.23    0.64
   5   0   7   -0.14    0.41
   5   0   9   -0.10    0.41
   5   0  11   -1.00    0.50
   5   0  19   -0.39    0.66
   5   0  21    0.20    0.65
   5   0  23    0.27    0.66
   5   0  25   -0.68    0.83
   5   0  27   -0.52    0.76
   5   0  29    0.97    0.77
   5   0  29    0.33    0.76
   5   0  31    0.32    0.48
   5   0  31    0.44    0.63
   5   0  31   -0.47    0.49
   5   0  33    0.14    0.36
   5   0  33    0.25    0.34
   5   0  33    0.03    0.43
   5   1 -32    1.23    0.54
   5  -1 -32    1.36    0.42
   5   1 -30    1.35    0.65
   5  -1 -30    1.38    0.54
   5  -1 -30    1.22    0.66
   5  -1 -28    1.34    0.64
   5  -1 -28    0.11    0.59
   5  -1 -26   90.39    4.19
   5  -1 -26   93.29    4.14
   5  -1 -26   94.21    4.32
   5  -1 -24   11.33    1.57
   5  -1 -22   18.33    2.02
   5  -1 -22   18.97    4.65
   5  -1 -20   68.53    3.61
   5  -1 -20   67.46    7.93
   5   1 -20   67.01    7.28
   5  -1 -18   27.20    4.84
   5   1 -18   27.02    4.37
   5  -1 -16    1.36    1.67
   5   1 -16    2.59    1.08
   5   1 -14   42.03    4.13
   5  -1 -14   49.29    5.26
   5   1 -14   50.87    5.06
   5  -1 -12    6.75    1.16
   5   1 -12    7.56    1.77
   5  -1 -12    5.62    1.97
   5   1 -12    8.11    1.94
   5   1 -10   36.07    3.29
   5  -1 -10   38.11    2.88
   5  -1 -10   32.59    3.75
   5   1 -10   38.26    3.65
   5  -1  -8   46.55    3.22
   5   1  -8   47.57    3.56
   5  -1  -8   45.08    3.97
   5   1  -8   39.82    3.32
   5  -1  -6  120.73    4.98
   5   1  -6  122.71    5.22
   5  -1  -6  120.70    5.86
   5   1  -6  112.88    4.90
   5   1  -4  662.22   11.36
   5  -1  -4  658.34   11.36
   5  -1  -4  644.52   11.35
   5   1  -2  343.54    7.89
   5  -1  -2  343.25    8.18
   5  -1  -2  343.84    8.29
   5   1   0  440.48    8.78
   5  -1   0  462.12    9.62
   5   1   2   72.98    3.70
   5  -1   2   76.29    3.91
   5  -1   2   74.12    3.93
   5  -1   2   71.40    3.41
   5  -1   4  205.68    6.58
   5  -1   4  212.62    6.51
   5   1   4  196.99    6.08
   5  -1   4  218.93    6.50
   5  -1   6  125.98    5.68
   5  -1   6  132.21    5.33
   5   1   6  133.80    5.94
   5  -1   8   22.43    2.25
   5   1   8   24.91    2.85
   5  -1  10   23.15    2.27
   5   1  10   21.93    2.89
   5   1  12   86.24    5.91
   5   1  14    6.07    1.84
   5   1  16  116.86    7.89
   5  -1  20  288.48    7.16
   5   1  20  300.10    6.82
   5  -1  20  285.73    7.08
   5  -1  20  289.70    7.01
   5  -1  22   42.78    2.92
   5  -1  22   40.75    6.48
   5  -1  22   46.60    2.98
   5   1  22   43.15    2.74
   5  -1  22   47.02    3.00
   5   1  24   86.70    3.91
   5  -1  24   90.79    4.18
   5  -1  24   88.56    4.35
   5  -1  26   80.10    3.91
   5   1  26   75.99    3.59
   5  -1  26   73.02    3.68
   5  -1  26   74.19    3.87
   5  -1  28  104.43    4.14
   5   1  28  110.71    4.15
   5  -1  28  105.62    4.17
   5  -1  28  111.99    4.42
   5  -1  30   13.36    1.40
   5  -1  30   15.47    1.54
   5   1  30   14.95    1.44
   5  -1  30   15.39    1.56
   5   1  30   13.53    1.44
   5  -1  32    1.13    0.46
   5   1  32    0.19    0.45
   5   1  32    1.12    0.45
   5  -1  32    0.26    0.40
   5  -1  32    0.06    0.41
   5   1  32   -0.41    0.51
   5   2 -33   42.60    1.62
   5   2 -31    0.40    0.47
   5  -2 -31   -0.29    0.41
   5  -2 -31    1.19    0.52
   5   2 -29   17.60    1.75
   5  -2 -29   14.49    1.53
   5  -2 -27   45.58    2.84
   5  -2 -27   41.92    2.82
   5  -2 -25   18.65    2.04
   5  -2 -25   17.45    1.98
   5  -2 -23   25.23    2.40
   5  -2 -23   26.02    2.44
   5  -2 -21   89.25    9.48
   5  -2 -21   88.11    4.35
   5  -2 -21   87.70    3.65
   5  -2 -21   82.93    4.25
   5  -2 -19   18.39    1.84
   5  -2 -19   20.59    2.13
   5  -2 -17  208.62   12.64
   5  -2 -17  210.95    6.21
   5   2 -15  227.51   10.14
   5  -2 -15  218.88   12.08
   5   2 -15  228.49   10.61
   5   2 -13  479.38   13.86
   5  -2 -13  466.16   16.31
   5   2 -13  487.21   13.89
   5   2 -11  156.70    7.45
   5  -2 -11  150.95    8.65
   5   2 -11  163.01    7.22
   5   2  -9  525.40   13.05
   5  -2  -9  522.25   12.79
   5  -2  -9  530.42   13.36
   5   2  -9  556.31   11.60
   5   2  -7   28.28    2.97
   5  -2  -7   18.91    2.67
   5  -2  -7   24.56    2.91
   5   2  -5  649.36   13.38
   5  -2  -5  674.59   14.24
   5  -2  -5  650.07   14.73
   5   2  -3  731.79   14.09
   5  -2  -3  752.28   15.72
   5  -2  -3  771.19   15.24
   5  -2  -1    2.27    1.09
   5  -2  -1    5.89    1.69
   5   2  -1    3.60    1.38
   5   2   1   47.52    3.79
   5  -2   1   36.40    3.55
   5  -2   1   40.30    3.57
   5   2   3  146.22    6.68
   5  -2   3  164.14    7.08
   5  -2   3  160.07    7.37
   5   2   3  172.48    6.91
   5  -2   5    3.81    1.42
   5  -2   5    4.51    1.50
   5  -2   5    5.51    1.74
   5   2   5    2.67    1.08
   5  -2   7   89.61    6.07
   5  -2   7   91.68    5.65
   5  -2   7   93.74    5.36
   5   2   7   95.91    6.00
   5  -2   9    0.46    0.90
   5  -2   9    2.00    1.42
   5  -2   9    0.53    0.95
   5   2   9   -0.01    1.21
   5  -2  11  142.43    8.91
   5   2  11  137.41    8.09
   5  -2  13   10.02    2.79
   5   2  13    9.06    2.33
   5  -2  15   18.35    3.84
   5   2  15   21.16    3.85
   5  -2  17   19.64    2.04
   5  -2  17   16.83    1.87
   5  -2  17   14.95    3.58
   5   2  17   11.16    2.72
   5  -2  17   14.28    1.63
   5  -2  17   17.95    1.96
   5  -2  17   17.04    1.82
   5  -2  19   42.71    2.99
   5  -2  19   41.65    2.88
   5  -2  19   43.83    6.69
   5   2  19   40.04    5.60
   5  -2  19   42.13    2.86
   5   2  19   38.24    2.55
   5  -2  19   39.93    2.91
   5  -2  19   37.62    2.92
   5  -2  19   40.89    2.89
   5  -2  21    1.04    0.87
   5  -2  21    1.37    0.84
   5  -2  21    3.78    2.70
   5  -2  21    2.98    1.15
   5  -2  21    3.07    1.06
   5   2  21    1.97    0.77
   5  -2  21    1.05    0.81
   5  -2  23   61.66    3.52
   5  -2  23   57.93    3.49
   5  -2  23   53.33    3.34
   5  -2  23   61.33    3.46
   5  -2  23   57.79    3.42
   5   2  23   59.91    3.23
   5  -2  23   57.53    3.58
   5  -2  25    7.58    1.38
   5   2  25    6.32    1.14
   5  -2  25    7.97    1.37
   5  -2  25    5.88    1.20
   5  -2  25    5.43    1.27
   5  -2  27   23.63    1.86
   5  -2  27   26.53    2.15
   5   2  27   26.01    2.05
   5  -2  27   25.38    2.21
   5  -2  27   23.23    2.02
   5  -2  29   15.53    1.52
   5   2  29   16.79    1.50
   5  -2  29   15.46    1.57
   5  -2  29   16.59    1.55
   5  -2  31    1.02    0.45
   5  -2  31    0.54    0.46
   5  -2  31    1.22    0.45
   5   2  31    0.61    0.37
   5   2  31    1.51    0.45
   5   3 -30   20.45    1.33
   5  -3 -30   20.26    1.43
   5   3 -28    0.11    0.50
   5  -3 -28    0.04    0.53
   5   3 -26   29.69    2.23
   5  -3 -26   29.72    2.29
   5  -3 -26   30.41    2.38
   5  -3 -24   35.02    2.37
   5  -3 -24   36.11    2.75
   5  -3 -24   35.04    2.16
   5  -3 -24   36.65    2.77
   5  -3 -22   62.41    3.32
   5  -3 -22   57.46    3.51
   5  -3 -22   62.34    3.11
   5  -3 -22   59.22    3.61
   5  -3 -20  133.89    5.03
   5  -3 -20  138.76    4.74
   5  -3 -20  144.75    5.55
   5  -3 -20  136.11    5.47
   5  -3 -18  125.04    4.59
   5  -3 -18  131.85    5.24
   5  -3 -18  129.69    5.30
   5  -3 -16   39.34    2.88
   5  -3 -16   34.26    2.46
   5  -3 -16   35.68    2.74
   5  -3 -14  481.69    9.30
   5  -3 -14  476.76    8.55
   5  -3 -14  473.71    9.29
   5   3 -12  420.85   13.80
   5  -3 -12  411.80   13.70
   5   3 -10   93.42    6.40
   5  -3 -10   84.04    6.20
   5   3  -8  323.97   11.45
   5  -3  -8  321.29   12.18
   5   3  -6   62.05    5.00
   5  -3  -6   62.61    5.50
   5  -3  -4    2.51    1.53
   5   3  -4    4.10    1.71
   5   3  -2  187.33    8.72
   5  -3  -2  197.38    9.55
   5  -3   0    0.31    1.42
   5   3   0   -2.20    1.31
   5   3   2  283.42   11.09
   5  -3   2  297.45   11.61
   5   3   4  200.51    9.54
   5  -3   4  219.78   10.03
   5   3   4  204.78    9.05
   5  -3   6    4.11    1.56
   5   3   6    4.83    1.79
   5   3   6    6.78    2.00
   5  -3   8   20.30    3.72
   5  -3   8   21.26    3.31
   5   3   8   22.09    3.56
   5  -3  10  311.68   11.98
   5   3  10  318.53   13.60
   5  -3  10  302.19   14.37
   5   3  12  105.07    8.39
   5  -3  12  108.46    9.19
   5  -3  14   16.20    1.88
   5  -3  14   20.09    1.77
   5  -3  14   16.42    1.82
   5  -3  14   19.31    4.40
   5   3  14   18.51    4.09
   5  -3  14   18.54    1.90
   5  -3  14   19.18    1.80
   5  -3  14   17.77    2.00
   5  -3  14   15.50    1.82
   5  -3  14   19.33    1.76
   5  -3  14   20.85    2.01
   5  -3  14   17.44    1.80
   5  -3  14   17.85    1.79
   5  -3  16    9.52    1.44
   5  -3  16    9.96    1.32
   5  -3  16   12.51    1.69
   5  -3  16    5.70    3.30
   5   3  16   10.86    3.18
   5  -3  16    9.48    1.65
   5  -3  16   10.73    1.43
   5  -3  16    9.88    1.54
   5  -3  16    9.30    1.41
   5  -3  16    8.84    1.50
   5  -3  16   12.16    1.63
   5  -3  16   13.51    1.76
   5  -3  18    2.45    0.99
   5  -3  18    1.90    0.77
   5  -3  18    3.30    1.32
   5  -3  18    3.03    1.11
   5  -3  18    3.50    1.13
   5  -3  18    4.03    1.20
   5  -3  20    0.99    0.95
   5  -3  20    1.12    1.00
   5  -3  20    1.54    0.94
   5  -3  20    1.55    0.96
   5  -3  20    1.73    0.95
   5   3  20    1.61    0.87
   5  -3  20    1.67    1.10
   5  -3  22    0.42    0.80
   5  -3  22    2.37    0.96
   5  -3  22    0.43    0.83
   5  -3  22    0.89    0.72
   5  -3  22    1.14    0.98
   5   3  22    0.80    0.75
   5  -3  22    0.66    0.81
   5  -3  24    6.31    1.28
   5  -3  24    5.33    1.20
   5  -3  24    5.79    1.18
   5   3  24    5.74    1.12
   5  -3  24    7.08    1.30
   5  -3  26    2.67    0.87
   5   3  26    1.78    0.69
   5  -3  26    2.02    0.80
   5  -3  26    2.05    0.91
   5   3  28   21.52    1.56
   5  -3  28   23.02    1.82
   5  -3  28   21.76    1.67
   5  -3  30    0.93    0.51
   5  -3  30    1.14    0.46
   5   3  30    0.78    0.44
   5  -4 -29    2.40    0.43
   5  -4 -27  118.48    3.48
   5  -4 -25   16.37    1.39
   5  -4 -25   15.29    1.25
   5  -4 -25   14.53    1.51
   5  -4 -23   14.19    1.53
   5  -4 -23   13.28    1.35
   5  -4 -23   12.03    1.52
   5  -4 -23   12.42    1.58
   5  -4 -21   12.44    1.49
   5  -4 -21   16.25    1.80
   5  -4 -21   12.65    1.64
   5  -4 -21   14.12    1.75
   5  -4 -21   11.27    1.43
   5  -4 -19   20.31    2.05
   5  -4 -19   20.02    1.97
   5  -4 -19   20.17    2.08
   5  -4 -19   18.46    2.01
   5  -4 -19   16.75    1.82
   5  -4 -17  134.82    5.21
   5  -4 -17  142.33    5.34
   5  -4 -17  138.87    4.94
   5  -4 -17  141.54    5.40
   5  -4 -17  129.61    5.36
   5  -4 -15   44.61    3.04
   5  -4 -15   46.64    3.00
   5  -4 -15   50.78    3.16
   5  -4 -15   45.32    3.06
   5  -4 -15   46.02    3.15
   5  -4 -13   69.00    3.71
   5  -4 -13   67.55    3.51
   5  -4 -13   66.57    3.55
   5  -4 -13   68.57    3.71
   5  -4 -13   71.51    3.80
   5  -4 -11  771.03   11.98
   5  -4 -11  747.51   11.14
   5  -4 -11  791.44   11.56
   5  -4 -11  770.37   11.81
   5  -4 -11  760.84   11.85
   5  -4  -9  293.68   13.80
   5  -4  -9  271.47    6.95
   5  -4  -9  275.72    6.56
   5  -4  -9  280.44    6.77
   5  -4  -9  266.57    6.74
   5  -4  -9  268.32    6.92
   5  -4  -7   42.21    5.37
   5   4  -7   46.75    5.20
   5  -4  -7   43.10    2.74
   5  -4  -7   43.74    2.70
   5   4  -5   38.88    4.69
   5  -4  -5   47.21    5.59
   5   4  -3   59.46    5.80
   5  -4  -3   70.52    6.90
   5  -4  -1    9.24    2.63
   5   4  -1    9.38    2.33
   5  -4   1    7.40    2.03
   5   4   1    9.91    2.55
   5  -4   3    1.13    1.22
   5   4   3   -1.81    1.60
   5   4   5  107.59    8.49
   5  -4   5  110.21    8.55
   5  -4   7  110.94    4.07
   5   4   7  113.74    8.90
   5  -4   7  130.55    9.24
   5  -4   7  116.83    4.29
   5  -4   7  116.18    4.88
   5  -4   7  106.51    4.58
   5  -4   7  117.17    4.03
   5  -4   7  120.85    4.54
   5  -4   7  116.45    4.69
   5  -4   7  118.79    4.67
   5  -4   9  137.44    4.61
   5  -4   9  130.74    4.89
   5   4   9  119.90    9.34
   5  -4   9  142.83    9.60
   5   4   9  117.87    9.04
   5  -4   9  138.39    4.63
   5  -4   9  135.29    5.44
   5  -4   9  128.74    5.20
   5  -4   9  137.91    4.48
   5  -4   9  136.98    5.12
   5  -4   9  140.45    5.01
   5  -4   9  127.85    4.87
   5  -4  11  153.84    5.45
   5  -4  11  153.63    4.92
   5   4  11  153.78   10.84
   5  -4  11  165.19   10.41
   5   4  11  140.36   10.48
   5  -4  11  155.44    6.01
   5  -4  11  155.94    5.88
   5  -4  11  165.53    5.03
   5  -4  11  153.16    5.04
   5  -4  11  154.25    5.39
   5  -4  11  157.97    5.61
   5  -4  11  154.39    5.44
   5  -4  13  195.52    5.60
   5  -4  13  193.47    6.26
   5   4  13  176.75   11.77
   5   4  13  173.87   11.92
   5  -4  13  181.25    6.74
   5  -4  13  185.54    6.55
   5  -4  13  179.75    6.32
   5  -4  13  176.81    5.54
   5  -4  13  188.55    5.49
   5  -4  13  193.64    6.19
   5  -4  13  189.42    6.00
   5  -4  13  184.73    5.97
   5  -4  15   17.41    2.03
   5  -4  15   18.70    1.84
   5  -4  15   18.14    2.38
   5  -4  15   18.26    2.17
   5  -4  15   16.80    2.09
   5  -4  15   21.98    2.03
   5  -4  15   17.18    1.90
   5  -4  15   21.36    2.12
   5  -4  15   21.45    2.17
   5  -4  15   21.38    2.16
   5  -4  17    8.78    1.34
   5  -4  17   11.76    1.75
   5  -4  17    7.79    1.54
   5  -4  17    8.82    1.48
   5  -4  17   11.21    1.95
   5  -4  17    7.72    1.42
   5  -4  17    9.84    1.56
   5  -4  17   11.56    1.72
   5  -4  19   60.79    3.53
   5  -4  19   55.85    2.74
   5  -4  19   62.17    3.73
   5  -4  19   60.65    3.90
   5  -4  19   57.20    3.50
   5  -4  19   67.20    3.50
   5  -4  19   57.91    3.12
   5  -4  21    5.39    1.16
   5   4  21    6.54    1.21
   5  -4  21    5.69    1.29
   5  -4  21    8.41    1.44
   5  -4  21    4.66    1.02
   5  -4  23    0.84    0.75
   5  -4  23    1.62    0.71
   5   4  23    0.44    0.51
   5  -4  23    1.15    0.92
   5  -4  25   50.17    2.59
   5   4  25   50.99    2.32
   5  -4  25   49.15    2.65
   5   4  27    2.07    0.48
   5  -4  27    2.09    0.59
   5  -4  27    1.43    0.58
   5  -5 -24   10.06    0.86
   5  -5 -24   11.24    1.01
   5  -5 -22   76.68    2.98
   5   5 -22   66.21    2.54
   5  -5 -22   73.37    2.67
   5  -5 -22   72.28    2.84
   5  -5 -20   11.92    1.32
   5  -5 -20   13.29    1.49
   5  -5 -20   11.76    1.36
   5  -5 -18   19.38    1.89
   5  -5 -18   21.54    1.88
   5  -5 -18   22.87    1.98
   5  -5 -16   12.55    1.58
   5  -5 -16    9.65    1.50
   5  -5 -16   11.30    1.51
   5  -5 -14   32.96    2.61
   5  -5 -14   34.03    2.56
   5  -5 -14   33.41    2.48
   5  -5 -12    1.36    1.02
   5  -5 -12    0.35    0.70
   5  -5 -12    0.24    0.62
   5  -5 -10    5.90    1.24
   5  -5 -10    5.96    1.23
   5  -5 -10    3.98    0.97
   5  -5 -10    5.20    1.30
   5  -5  -8   21.44    2.01
   5  -5  -8   21.98    2.19
   5  -5  -8   19.01    1.91
   5  -5  -8   19.05    2.00
   5  -5  -6    0.77    0.75
   5  -5  -6    1.45    0.83
   5  -5  -6    0.81    0.95
   5  -5  -6    1.20    0.80
   5  -5  -6    0.91    0.70
   5  -5  -4    4.15    1.03
   5  -5  -4    3.26    1.93
   5  -5  -4    2.43    0.92
   5  -5  -4    4.70    1.22
   5  -5  -4    2.70    0.89
   5  -5  -4    2.43    0.94
   5  -5  -4    4.59    1.13
   5  -5  -2    4.94    1.13
   5  -5  -2    4.11    1.17
   5  -5  -2    3.19    2.30
   5   5  -2    2.09    2.19
   5  -5  -2    4.24    1.12
   5  -5  -2    0.50    0.75
   5  -5  -2    2.84    1.09
   5  -5  -2    4.14    1.00
   5  -5   0   13.28    1.60
   5  -5   0   16.53    1.94
   5  -5   0   11.15    3.46
   5   5   0   15.75    4.00
   5  -5   0   17.09    1.92
   5  -5   0   15.32    1.64
   5  -5   0   16.01    1.78
   5  -5   2   20.09    1.91
   5  -5   2   28.42    4.98
   5  -5   2   21.91    2.19
   5  -5   2   24.72    2.28
   5  -5   2   22.65    2.15
   5  -5   2   22.67    2.23
   5  -5   2   21.79    2.13
   5  -5   4   20.99    1.95
   5  -5   4   17.70    4.01
   5  -5   4   26.08    2.39
   5  -5   4   21.58    2.36
   5  -5   4   22.20    2.29
   5  -5   4   20.43    2.10
   5  -5   4   24.56    2.36
   5  -5   4   26.04    2.26
   5  -5   4   22.30    2.17
   5  -5   6   10.58    1.48
   5  -5   6    5.81    2.53
   5  -5   6   11.61    1.75
   5  -5   6    9.58    1.50
   5  -5   6    9.17    1.62
   5  -5   6    9.23    1.71
   5  -5   6   10.19    1.56
   5  -5   6    9.98    1.45
   5  -5   6    9.98    1.54
   5  -5   6    8.76    1.50
   5  -5   8   42.41    2.76
   5  -5   8   43.90    2.84
   5  -5   8   44.90    3.35
   5  -5   8   44.21    3.25
   5  -5   8   41.86    3.01
   5  -5   8   46.10    2.76
   5  -5   8   45.04    3.19
   5  -5   8   42.90    2.94
   5  -5   8   41.89    2.98
   5  -5  10   30.21    2.34
   5  -5  10   27.83    2.65
   5  -5  10   29.88    2.79
   5  -5  10   24.73    2.25
   5  -5  10   24.37    2.38
   5  -5  10   27.62    2.16
   5  -5  10   24.97    2.39
   5  -5  10   35.27    2.71
   5  -5  10   24.59    2.38
   5  -5  12   54.71    3.19
   5  -5  12   55.03    3.07
   5  -5  12   54.51    3.35
   5  -5  12   58.78    3.78
   5  -5  12   54.84    3.72
   5  -5  12   55.80    3.52
   5  -5  12   62.34    3.17
   5  -5  12   60.47    3.44
   5  -5  12   60.09    3.57
   5  -5  14   36.79    2.29
   5  -5  14   36.81    2.45
   5  -5  14   41.12    2.79
   5  -5  14   37.84    3.03
   5  -5  14   40.55    2.97
   5  -5  14   36.51    3.14
   5  -5  14   35.67    2.90
   5  -5  14   37.02    2.41
   5  -5  14   37.96    2.81
   5  -5  16    6.59    1.18
   5  -5  16    7.29    1.36
   5  -5  16    6.80    1.32
   5  -5  16    4.96    1.38
   5  -5  16    8.41    1.51
   5  -5  18    2.55    0.75
   5  -5  18    3.29    1.03
   5  -5  18    4.60    1.08
   5  -5  18    4.52    1.25
   5  -5  18    3.64    1.05
   5  -5  20    2.13    0.85
   5   5  20    0.78    0.52
   5  -5  20    1.48    0.72
   5  -5  20    1.11    0.71
   5  -5  20    1.27    0.73
   5   5  22    9.59    0.98
   5  -5  22    8.61    0.95
   5  -5  22    7.44    1.07
   5  -5  22    9.32    1.21
   5   5  24    1.15    0.39
   5  -5  24    0.80    0.50
   5  -5  24    1.12    0.58
   5  -5  24    1.19    0.54
   5  -6 -19    9.41    0.91
   5  -6 -17   15.77    1.31
   5  -6 -17   14.63    1.15
   5  -6 -15   18.60    1.56
   5  -6 -15   18.74    1.43
   5  -6 -13    7.16    1.02
   5  -6 -13    7.98    1.17
   5  -6 -11   14.04    1.52
   5  -6 -11   13.60    1.38
   5  -6  -9    8.19    1.13
   5  -6  -9    5.89    1.12
   5  -6  -7    3.03    0.82
   5  -6  -7    2.74    0.86
   5  -6  -5  184.46    5.04
   5  -6  -5  177.91    5.18
   5  -6  -3   30.29    2.06
   5  -6  -3   27.01    1.89
   5  -6  -1    7.28    1.18
   5  -6   1  154.00    4.82
   5  -6   1  148.65    4.67
   5  -6   3  141.77    4.67
   5  -6   3  144.71    5.19
   5  -6   3  139.61    4.52
   5  -6   3  139.19    4.47
   5  -6   5    6.48    1.20
   5  -6   5    8.52    1.47
   5  -6   5    8.13    1.24
   5  -6   5    4.63    1.05
   5  -6   7    6.21    1.22
   5  -6   7    4.55    1.11
   5  -6   7    6.45    1.08
   5  -6   7    4.94    1.10
   5  -6   9   41.25    2.51
   5  -6   9   36.78    2.37
   5  -6   9   38.85    2.63
   5  -6   9   37.22    2.25
   5  -6   9   35.60    2.52
   5  -6  11    3.64    0.89
   5  -6  11    4.63    1.02
   5  -6  11    4.60    1.05
   5  -6  11    3.94    1.02
   5  -6  11    3.83    0.85
   5  -6  13   26.01    1.76
   5  -6  13   27.00    1.90
   5  -6  13   30.16    2.16
   5  -6  13   29.03    2.22
   5  -6  15   72.28    2.72
   5  -6  15   78.10    3.11
   5  -6  15   74.43    3.21
   5  -6  17    7.35    0.95
   5   6  17    7.36    0.82
   5  -6  17    6.68    0.96
   5  -6  19  117.19    2.86
   5  -6  19  117.38    3.07
   5  -7 -12    4.63    0.56
   5  -7 -10    3.32    0.52
   5  -7 -10    6.24    0.77
   5  -7  -8    3.32    0.60
   5  -7  -8    2.74    0.59
   5  -7  -6   19.65    1.27
   5  -7  -6   19.27    1.30
   5  -7  -4   15.09    1.20
   5  -7  -4   15.95    1.25
   5  -7  -2   47.97    2.22
   5  -7  -2   42.03    1.72
   5  -7  -2   48.05    2.10
   5  -7   0   24.99    1.67
   5  -7   0   27.59    1.53
   5  -7   0   25.66    1.57
   5  -7   2   18.13    1.45
   5  -7   2   18.75    1.35
   5  -7   2   16.47    1.24
   5  -7   4   28.07    1.72
   5  -7   4   29.40    1.67
   5  -7   4   26.88    1.51
   5  -7   6    6.30    0.84
   5  -7   6    5.62    0.84
   5  -7   6    5.95    0.73
   5  -7   8   -0.65    0.50
   5  -7   8    0.16    0.44
   5  -7   8   -0.04    0.43
   5  -7  10    5.92    0.77
   5  -7  10    5.01    0.71
   6   0 -34   17.70    1.05
   6   0 -32   10.49    1.09
   6   0 -30   26.68    2.06
   6   0 -28   28.89    2.43
   6   0 -28   24.61    1.92
   6   0 -26   62.24    3.30
   6   0 -22    0.75    0.90
   6   0 -22    9.04    3.70
   6   0 -20    8.04    1.42
   6   0 -20    2.98    1.57
   6   0 -18   56.96    6.48
   6   0 -16  112.97    8.55
   6   0 -14  253.09   11.76
   6   0 -12  102.78    6.91
   6   0 -12   98.36    4.09
   6   0 -10  525.42   13.22
   6   0 -10  550.07   14.57
   6   0 -10  565.87   10.08
   6   0  -8    3.86    0.93
   6   0  -8    4.25    1.33
   6   0  -8    2.99    1.26
   6   0  -6  353.77    9.17
   6   0  -6  366.59    9.99
   6   0  -6  359.65    8.16
   6   0  -4   56.58    3.38
   6   0  -4   53.61    3.23
   6   0  -2 9999.00   43.24
   6   0  -2 9885.62   40.45
   6   0   0 6255.76   29.66
   6   0   0 6528.51   35.08
   6   0   2  628.56    8.55
   6   0   2  642.68   10.77
   6   0   4  100.72    4.33
   6   0   4  100.83    3.21
   6   0   6   45.54    2.11
   6   0   6   42.09    2.81
   6   0   8  213.33    4.57
   6   0   8  202.11    6.01
   6   0  10  206.90    4.74
   6   0  10  199.41    5.88
   6   0  20   57.79    3.08
   6   0  22   96.78    4.18
   6   0  22   94.27    4.07
   6   0  24   96.42    4.05
   6   0  24   91.46    4.08
   6   0  26   12.61    1.63
   6   0  28   62.16    3.18
   6   0  28   69.19    3.50
   6   0  30   43.00    2.33
   6   0  30   40.64    2.34
   6   0  30   42.73    2.46
   6   0  32    5.94    0.77
   6   0  32    6.78    0.87
   6   0  32    5.96    0.83
   6   1 -33   18.38    1.24
   6  -1 -33   14.81    1.09
   6   1 -31    1.51    0.63
   6  -1 -31    0.48    0.34
   6  -1 -29    4.72    0.89
   6   1 -29    5.33    1.15
   6  -1 -29    6.27    1.08
   6  -1 -27    1.91    0.82
   6  -1 -27    3.47    1.05
   6  -1 -25   79.25    4.01
   6  -1 -25   85.90    4.09
   6  -1 -25   85.30    4.15
   6   1 -23  114.63   10.32
   6  -1 -23  111.84    4.71
   6  -1 -23  106.29    4.68
   6  -1 -21  132.52   11.30
   6   1 -21  155.14   11.53
   6  -1 -21  132.13    5.09
   6  -1 -19   24.75    4.90
   6   1 -19   23.69    4.09
   6  -1 -19   26.63    2.25
   6  -1 -17    4.98    1.80
   6   1 -17    2.89    1.50
   6   1 -15    1.05    1.27
   6  -1 -15    4.47    2.13
   6   1 -15    0.24    1.27
   6   1 -13   16.80    2.75
   6  -1 -13   13.06    2.80
   6   1 -13   18.12    3.14
   6   1 -11  467.50   12.76
   6  -1 -11  428.72   10.15
   6  -1 -11  431.02   14.21
   6   1 -11  473.66   13.47
   6  -1  -9  235.04    7.56
   6   1  -9  243.05    8.64
   6  -1  -9  235.58    9.70
   6   1  -9  241.36    8.77
   6  -1  -7  183.12    6.57
   6   1  -7  194.19    7.18
   6  -1  -7  198.35    8.17
   6   1  -7  190.61    7.04
   6   1  -5 1019.46   15.47
   6  -1  -5  960.35   14.79
   6   1  -3 2845.67   24.71
   6  -1  -3 2861.99   25.79
   6   1  -1 2219.03   21.08
   6  -1  -1 2273.38   22.90
   6   1   1  922.73   13.55
   6  -1   1  943.24   14.92
   6  -1   3  369.08    8.13
   6   1   3  377.84    8.73
   6  -1   3  359.38    9.23
   6  -1   5  104.50    4.89
   6   1   5  104.08    4.64
   6  -1   5   98.84    4.91
   6  -1   7   30.56    2.81
   6  -1   7   34.18    3.15
   6   1   7   31.01    2.68
   6  -1   9  263.34    9.49
   6  -1   9  236.97    7.66
   6  -1  11  342.08    8.99
   6   1  11  334.62   11.53
   6  -1  19   55.90    3.19
   6  -1  19   47.45    6.23
   6  -1  19   55.03    3.16
   6   1  19   55.14    2.90
   6  -1  19   54.32    3.06
   6  -1  19   54.17    3.14
   6  -1  21  387.14    8.46
   6  -1  21  375.77    8.20
   6   1  21  396.40    8.05
   6  -1  21  380.19    8.41
   6  -1  23   59.05    3.33
   6   1  23   52.89    3.08
   6  -1  23   54.72    3.24
   6  -1  23   57.83    3.30
   6  -1  25    3.71    0.99
   6  -1  25    4.78    1.07
   6  -1  25    5.89    1.31
   6   1  25    4.47    1.01
   6  -1  25    4.27    1.21
   6  -1  27    0.22    0.74
   6   1  27    0.60    0.73
   6  -1  27    0.75    0.76
   6  -1  27    0.75    0.85
   6  -1  29   11.31    1.32
   6   1  29   12.58    1.42
   6  -1  29   12.45    1.46
   6  -1  29   12.11    1.47
   6   1  31   46.22    2.08
   6  -1  31   42.90    1.95
   6   1  31   47.63    2.26
   6  -1  31   49.42    2.33
   6  -1  31   47.14    2.34
   6   1  31   48.26    2.31
   6  -1  31   46.98    2.12
   6  -1  33    0.72    0.38
   6   1  33   -0.09    0.33
   6   2 -32   16.99    1.24
   6  -2 -32   16.04    1.10
   6   2 -30    4.82    0.93
   6  -2 -30    3.96    0.73
   6  -2 -30    4.74    0.85
   6   2 -28   32.96    2.45
   6  -2 -28   34.87    2.41
   6   2 -26   19.25    2.04
   6  -2 -26   17.42    1.89
   6  -2 -26   16.57    1.89
   6  -2 -24   10.13    1.58
   6  -2 -24   10.98    1.68
   6  -2 -22   14.44    1.94
   6  -2 -22   17.17    1.72
   6  -2 -22   16.23    1.93
   6  -2 -20   19.92    4.75
   6  -2 -20   28.42    2.51
   6  -2 -20   25.42    2.04
   6  -2 -20   25.73    2.42
   6  -2 -18   19.26    1.78
   6  -2 -18   21.13    4.63
   6  -2 -18   18.69    1.99
   6  -2 -18   21.75    2.16
   6   2 -16  160.52    9.07
   6  -2 -16  151.94   10.64
   6   2 -14   10.86    2.54
   6  -2 -14    8.84    2.70
   6   2 -14   13.14    2.77
   6   2 -12   19.63    3.04
   6  -2 -12   19.37    3.42
   6   2 -12   23.72    3.18
   6   2 -10 1166.61   20.86
   6  -2 -10 1120.18   20.18
   6   2  -8   78.78    5.20
   6  -2  -8   78.17    5.46
   6  -2  -8   80.45    5.26
   6   2  -6   50.86    4.06
   6  -2  -6   48.64    4.27
   6  -2  -6   49.06    4.15
   6   2  -4  145.35    6.63
   6  -2  -4  136.97    6.99
   6  -2  -4  137.51    6.77
   6   2  -2   92.67    5.27
   6  -2  -2  100.26    6.02
   6  -2  -2  107.50    5.97
   6   2   0  282.39    9.20
   6  -2   0  268.69    9.85
   6  -2   0  292.77    9.70
   6   2   2   28.79    3.02
   6  -2   2   28.36    3.34
   6  -2   2   33.00    3.36
   6   2   4  207.52    8.19
   6  -2   4  206.33    8.68
   6  -2   4  215.76    8.37
   6   2   6  315.42   10.33
   6  -2   6  313.27   10.74
   6  -2   6  334.63   10.39
   6   2   6  317.47   10.80
   6  -2   6  305.99   10.86
   6  -2   8  280.58   11.09
   6  -2   8  296.08    9.99
   6  -2   8  288.14   10.35
   6   2   8  281.05   10.87
   6  -2  10  588.48   17.35
   6   2  10  595.31   16.70
   6  -2  10  590.80   14.76
   6  -2  12  795.87   21.66
   6   2  12  796.29   20.68
   6  -2  14  314.21   14.59
   6   2  14  317.89   13.84
   6  -2  16   16.47    3.71
   6   2  16   12.13    2.98
   6  -2  18  254.34    7.05
   6  -2  18  261.30    6.99
   6  -2  18  258.63   14.93
   6   2  18  266.80    6.49
   6  -2  18  228.55    6.76
   6  -2  18  250.08    6.74
   6  -2  18  264.46    7.36
   6  -2  18  251.07    6.80
   6  -2  18  234.32    6.39
   6  -2  20   59.50    3.54
   6  -2  20   57.44    3.43
   6  -2  20   59.02    7.68
   6   2  20   57.19    3.14
   6  -2  20   63.53    3.50
   6  -2  20   58.60    3.51
   6  -2  20   55.38    3.55
   6  -2  20   58.05    3.44
   6  -2  22   20.79    2.16
   6  -2  22   19.19    2.01
   6  -2  22   23.25    2.24
   6   2  22   21.72    2.00
   6  -2  22   21.80    2.12
   6  -2  22   23.94    2.41
   6  -2  24   47.48    3.08
   6  -2  24   43.19    2.90
   6  -2  24   43.50    2.95
   6   2  24   46.53    2.81
   6  -2  24   43.27    2.86
   6  -2  24   46.64    3.21
   6  -2  24   45.19    3.00
   6  -2  26   28.27    2.28
   6  -2  26   27.08    2.16
   6  -2  26   30.13    2.19
   6   2  26   31.09    2.26
   6  -2  26   31.90    2.53
   6  -2  26   28.87    2.29
   6  -2  28   35.50    2.03
   6  -2  28   34.74    2.26
   6   2  28   35.48    2.20
   6  -2  28   37.02    2.46
   6  -2  28   34.58    2.22
   6  -2  30   68.17    2.91
   6   2  30   67.94    2.61
   6  -2  30   64.17    2.50
   6   2  32    0.54    0.40
   6  -2  32    1.29    0.46
   6  -2  32    0.95    0.34
   6   2  32    1.65    0.39
   6   3 -31   10.71    0.90
   6  -3 -31   14.69    0.99
   6   3 -29    0.62    0.39
   6  -3 -29    0.62    0.53
   6  -3 -29    1.25    0.50
   6   3 -27   46.93    2.58
   6  -3 -27   46.95    2.70
   6  -3 -27   47.31    2.42
   6  -3 -25   85.90    3.26
   6   3 -25   85.90    3.82
   6  -3 -25   83.65    3.07
   6  -3 -25   92.34    4.12
   6  -3 -25   89.97    4.09
   6  -3 -23   25.81    2.37
   6   3 -23   23.72    2.21
   6  -3 -23   25.04    1.97
   6  -3 -23   23.49    1.97
   6  -3 -23   22.48    2.03
   6  -3 -23   21.74    2.25
   6  -3 -21  164.56    5.91
   6  -3 -21  161.45    5.08
   6  -3 -21  165.05    5.43
   6  -3 -21  158.19    5.33
   6  -3 -21  167.29    6.05
   6  -3 -19  567.47   10.22
   6  -3 -19  577.11    9.82
   6  -3 -19  583.07   11.15
   6  -3 -19  564.13   10.99
   6  -3 -17   84.25    4.01
   6  -3 -17  100.69    4.16
   6  -3 -17   90.32    4.32
   6  -3 -17   95.36    4.48
   6  -3 -15  140.03    5.01
   6  -3 -15  145.08    4.91
   6  -3 -15  147.00    5.31
   6  -3 -15  141.02    5.24
   6  -3 -13  507.18    9.21
   6  -3 -13  522.10    8.95
   6  -3 -13  531.67    9.73
   6   3 -11  440.04   14.50
   6  -3 -11  419.15   14.27
   6   3  -9   50.56    4.79
   6  -3  -9   50.97    5.10
   6   3  -7  130.31    7.51
   6  -3  -7  131.08    7.99
   6  -3  -5   70.19    5.91
   6   3  -5   69.60    5.43
   6  -3  -3   24.51    3.53
   6   3  -3   34.43    3.89
   6  -3  -3   37.63    4.54
   6   3  -1  227.14    9.91
   6  -3  -1  214.08   10.07
   6  -3  -1  205.59   10.45
   6   3   1  143.13    8.00
   6  -3   1  135.72    8.07
   6  -3   1  137.32    8.56
   6   3   3  265.05   11.08
   6  -3   3  264.08   11.21
   6  -3   3  249.07   11.62
   6   3   5  391.99   13.80
   6  -3   5  438.31   14.44
   6  -3   7   11.21    2.56
   6   3   7    9.50    2.42
   6   3   7   14.10    2.85
   6   3   9  210.12   10.75
   6  -3   9  221.33   10.38
   6   3   9  228.81   11.47
   6  -3   9  209.09   11.72
   6  -3  11   21.09    3.30
   6  -3  11   20.93    4.07
   6   3  11   22.70    3.68
   6   3  11   20.49    3.84
   6  -3  13    8.44    1.43
   6  -3  13    8.85    2.71
   6   3  13   12.08    2.81
   6   3  13    8.30    3.04
   6  -3  13    8.80    1.49
   6  -3  13    6.47    1.20
   6  -3  13    6.42    1.10
   6  -3  13    7.50    1.22
   6  -3  13    8.35    1.34
   6  -3  15    6.23    1.25
   6  -3  15    7.19    1.11
   6  -3  15    8.27    1.42
   6  -3  15   11.02    3.66
   6   3  15    6.85    2.44
   6   3  15   15.39    4.03
   6  -3  15    8.40    1.28
   6  -3  15    7.20    1.39
   6  -3  15    7.85    1.38
   6  -3  15   10.00    1.75
   6  -3  15   11.86    1.61
   6  -3  15   12.54    1.66
   6  -3  15    7.27    1.34
   6  -3  15    7.29    1.28
   6  -3  17   23.07    2.30
   6   3  17   17.84    3.77
   6  -3  17   22.69    2.26
   6  -3  17   21.31    1.97
   6  -3  17   21.22    2.34
   6  -3  17   21.09    2.31
   6  -3  17   21.45    2.09
   6  -3  17   18.57    1.90
   6  -3  17   21.52    2.11
   6  -3  17   22.33    2.28
   6  -3  19   67.14    3.82
   6  -3  19   69.94    3.76
   6  -3  19   69.38    3.95
   6  -3  19   76.08    4.27
   6  -3  19   70.98    3.76
   6  -3  19   68.30    3.83
   6  -3  21    8.12    1.42
   6  -3  21   12.41    1.77
   6   3  21    8.92    1.36
   6  -3  21    8.20    1.42
   6  -3  21   10.27    1.52
   6  -3  21   10.40    1.68
   6  -3  21   10.26    1.63
   6  -3  23   56.27    3.37
   6  -3  23   57.57    3.41
   6  -3  23   61.94    3.81
   6   3  23   58.56    3.11
   6  -3  23   57.15    3.27
   6  -3  23   55.61    3.43
   6  -3  23   58.78    3.33
   6  -3  25   -0.98    0.78
   6  -3  25   -0.20    0.58
   6   3  25    0.83    0.73
   6  -3  25    0.63    0.85
   6  -3  27   53.85    2.59
   6   3  27   55.91    2.57
   6  -3  27   55.66    2.93
   6  -3  27   51.95    2.58
   6  -3  29   27.25    1.73
   6   3  29   26.36    1.52
   6  -3  31    7.24    0.68
   6   4 -28    9.15    0.91
   6  -4 -28   11.14    1.01
   6  -4 -26   24.32    1.75
   6  -4 -24    8.11    1.03
   6  -4 -24    6.16    0.96
   6  -4 -24    4.54    0.96
   6  -4 -24    5.79    0.92
   6  -4 -22   49.29    2.80
   6  -4 -22   48.90    2.94
   6  -4 -22   47.68    2.57
   6  -4 -22   44.08    2.84
   6  -4 -22   47.78    2.71
   6  -4 -20   67.17    3.49
   6  -4 -20   69.39    3.67
   6  -4 -20   71.14    3.38
   6  -4 -20   66.46    3.66
   6  -4 -20   63.75    3.44
   6  -4 -18   37.43    2.74
   6  -4 -18   37.16    2.79
   6  -4 -18   42.17    2.73
   6  -4 -18   38.30    2.87
   6  -4 -18   37.78    2.88
   6  -4 -16   82.75    4.10
   6  -4 -16   89.41    4.02
   6  -4 -16   86.46    4.13
   6  -4 -16   83.29    4.17
   6  -4 -16   78.81    4.15
   6  -4 -14   25.61    2.36
   6  -4 -14   24.75    2.18
   6  -4 -14   24.34    2.22
   6  -4 -14   29.18    2.49
   6  -4 -14   24.53    2.38
   6  -4 -12   24.33    2.29
   6  -4 -12   23.42    2.16
   6  -4 -12   25.27    2.20
   6  -4 -12   21.74    2.16
   6  -4 -12   21.91    2.16
   6  -4 -10   50.70    6.02
   6   4 -10   53.66    5.91
   6  -4 -10   57.20    3.28
   6  -4 -10   59.19    3.22
   6  -4 -10   55.63    3.23
   6  -4 -10   55.83    3.34
   6  -4  -8   11.07    3.05
   6   4  -8    9.43    2.61
   6  -4  -8    9.95    1.42
   6  -4  -8   10.63    1.51
   6  -4  -8    8.51    1.40
   6  -4  -8    7.75    1.33
   6   4  -6   69.08    6.47
   6  -4  -6   61.19    6.49
   6  -4  -6   68.90    3.44
   6  -4  -6   62.86    3.21
   6  -4  -6   66.78    3.17
   6  -4  -6   66.83    3.45
   6  -4  -4   12.13    3.14
   6   4  -4    9.09    2.46
   6  -4  -2   24.32    4.12
   6   4  -2   30.08    4.30
   6   4   0  341.70   14.45
   6  -4   0  335.86   14.96
   6   4   2  136.88    9.36
   6  -4   2  146.62    9.93
   6  -4   4    4.48    1.86
   6   4   4    8.85    2.80
   6  -4   4    6.48    1.22
   6  -4   6   13.63    1.57
   6  -4   6   10.88    2.51
   6   4   6   12.90    3.24
   6  -4   6   14.83    1.69
   6  -4   6   11.55    1.41
   6  -4   6   11.26    1.62
   6  -4   6    9.28    1.36
   6  -4   6   10.63    1.51
   6  -4   6   14.23    1.50
   6  -4   6   11.56    1.63
   6  -4   8   80.58    3.57
   6  -4   8   76.36    3.74
   6   4   8   76.23    7.53
   6  -4   8   81.45    7.52
   6  -4   8   76.53    3.39
   6  -4   8   78.97    4.09
   6  -4   8   79.97    4.16
   6  -4   8   78.59    3.41
   6  -4   8   80.57    3.85
   6  -4   8   83.99    4.04
   6  -4  10   26.44    2.16
   6  -4  10   24.41    2.31
   6  -4  10   15.05    3.44
   6   4  10   20.41    4.32
   6  -4  10   19.58    2.13
   6  -4  10   22.17    1.92
   6  -4  10   19.27    2.23
   6  -4  10   22.04    1.91
   6  -4  10   23.72    2.11
   6  -4  10   24.17    2.17
   6  -4  10   23.46    2.29
   6  -4  10   21.07    2.07
   6  -4  12   54.78    3.38
   6  -4  12   58.67    3.12
   6   4  12   49.48    6.30
   6  -4  12   56.82    3.02
   6  -4  12   55.51    3.79
   6  -4  12   59.00    3.76
   6  -4  12   55.76    3.04
   6  -4  12   55.58    3.19
   6  -4  12   58.36    3.40
   6  -4  12   57.97    3.45
   6  -4  12   58.86    3.37
   6  -4  14   25.14    2.15
   6  -4  14   25.80    2.40
   6  -4  14   26.78    2.14
   6  -4  14   26.36    2.68
   6  -4  14   25.24    2.65
   6  -4  14   26.58    2.20
   6  -4  14   24.34    2.20
   6  -4  14   28.84    2.46
   6  -4  14   24.97    2.32
   6  -4  14   25.05    2.22
   6  -4  16   10.36    1.40
   6  -4  16    5.97    1.24
   6  -4  16    8.66    1.63
   6  -4  16    9.99    1.85
   6  -4  16    6.92    1.38
   6  -4  16    7.11    1.28
   6  -4  16    8.07    1.39
   6  -4  16    8.80    1.43
   6  -4  16    7.46    1.29
   6  -4  16    7.68    1.45
   6  -4  18   17.46    2.01
   6  -4  18   18.62    1.74
   6  -4  18   17.40    2.24
   6  -4  18   19.27    2.20
   6  -4  18   12.67    1.76
   6  -4  18   17.47    1.91
   6  -4  18   14.25    1.61
   6  -4  20   17.84    2.01
   6  -4  20   18.50    2.21
   6  -4  20   16.50    1.98
   6   4  20   19.17    1.85
   6  -4  20   14.43    1.87
   6  -4  22   19.89    1.87
   6   4  22   17.73    1.66
   6  -4  22   18.42    1.92
   6  -4  22   19.14    2.05
   6  -4  24    7.49    1.23
   6   4  24    7.23    0.98
   6  -4  24    6.99    1.00
   6  -4  24    8.12    1.18
   6  -4  26    3.41    0.76
   6   4  26    4.57    0.70
   6   4  28    2.52    0.42
   6  -4  28    3.36    0.58
   6  -4  28    4.21    0.59
   6  -4  28    3.66    0.57
   6  -5 -25   36.33    1.44
   6   5 -23    7.86    0.90
   6  -5 -23    6.22    0.85
   6  -5 -23    7.89    0.89
   6  -5 -21    1.02    0.57
   6  -5 -21    1.44    0.66
   6   5 -21    1.08    0.50
   6  -5 -19   38.77    2.46
   6   5 -19   36.79    2.22
   6  -5 -19   43.09    2.46
   6  -5 -19   39.89    2.45
   6  -5 -17   41.86    2.73
   6  -5 -17   40.29    2.56
   6   5 -17   35.15    2.27
   6  -5 -17   35.37    2.45
   6  -5 -15  112.01    4.36
   6  -5 -15  127.00    4.86
   6  -5 -15  115.67    4.49
   6  -5 -15  117.23    4.51
   6  -5 -13    5.81    1.23
   6  -5 -13    6.07    1.23
   6  -5 -13    8.86    1.54
   6  -5 -13    8.89    1.51
   6  -5 -11   24.45    2.20
   6  -5 -11   24.32    2.27
   6  -5 -11   26.65    2.29
   6  -5 -11   27.72    2.41
   6  -5  -9  124.31    4.32
   6  -5  -9  128.53    4.76
   6  -5  -9  120.64    4.67
   6  -5  -9  117.09    4.77
   6  -5  -9  124.43    4.96
   6  -5  -7  197.82    5.79
   6  -5  -7  194.21    5.57
   6  -5  -7  200.62    6.20
   6  -5  -7  178.59    5.60
   6  -5  -7  194.07    6.16
   6  -5  -5    8.96    3.23
   6  -5  -5    9.33    1.39
   6  -5  -5    9.13    1.51
   6  -5  -5    9.22    1.38
   6  -5  -5    9.90    1.54
   6  -5  -3   65.96    3.15
   6  -5  -3   62.74    3.12
   6  -5  -3   59.88    7.16
   6  -5  -3   57.71    3.16
   6  -5  -3   64.27    3.59
   6  -5  -1  575.43    9.42
   6  -5  -1  608.57   22.65
   6  -5  -1  609.64   10.95
   6  -5  -1  602.21   10.86
   6  -5  -1  588.37    9.73
   6  -5  -1  609.31   10.78
   6  -5   1   22.72    1.99
   6  -5   1   20.11    4.44
   6  -5   1   27.06    2.41
   6  -5   1   24.95    2.29
   6  -5   1   25.79    2.13
   6  -5   1   20.74    2.04
   6  -5   3   67.98    3.44
   6  -5   3   73.77    7.83
   6  -5   3   73.17    3.98
   6  -5   3   70.33    3.74
   6  -5   3   69.39    4.05
   6  -5   3   70.76    3.33
   6  -5   3   70.55    3.67
   6  -5   3   64.22    3.46
   6  -5   5  244.28    6.41
   6  -5   5  243.93   14.36
   6  -5   5  236.70    5.99
   6  -5   5  239.01    7.51
   6  -5   5  236.81    6.80
   6  -5   5  236.11    7.22
   6  -5   5  240.75    6.18
   6  -5   5  245.26    7.16
   6  -5   5  236.35    6.68
   6  -5   5  233.46    6.66
   6  -5   7   41.45    2.74
   6  -5   7   41.10    3.13
   6  -5   7   40.12    2.90
   6  -5   7   47.14    3.45
   6  -5   7   44.80    2.72
   6  -5   7   43.38    2.92
   6  -5   7   46.64    3.22
   6  -5   7   38.17    2.83
   6  -5   9  107.25    4.32
   6  -5   9  107.54    5.05
   6  -5   9  111.33    4.62
   6  -5   9  114.15    5.30
   6  -5   9  101.70    4.54
   6  -5   9  105.45    4.16
   6  -5   9  111.91    4.65
   6  -5   9  107.33    4.82
   6  -5   9   99.92    4.56
   6  -5  11   44.25    2.80
   6  -5  11   39.74    2.72
   6  -5  11   40.88    2.94
   6  -5  11   41.59    3.21
   6  -5  11   39.33    2.87
   6  -5  11   36.95    3.07
   6  -5  11   39.38    2.93
   6  -5  11   37.43    2.52
   6  -5  11   42.24    2.90
   6  -5  11   43.74    3.08
   6  -5  13   83.36    3.51
   6  -5  13   92.76    3.91
   6  -5  13   91.21    4.07
   6  -5  13   85.86    4.19
   6  -5  13   95.94    4.76
   6  -5  13   84.77    4.63
   6  -5  13   84.92    4.29
   6  -5  13   91.44    3.79
   6  -5  13   84.41    3.61
   6  -5  13   94.66    4.23
   6  -5  15  223.69    5.77
   6  -5  15  234.41    6.38
   6  -5  15  226.67    6.68
   6  -5  15  226.22    7.02
   6  -5  15  234.05    7.58
   6  -5  15  214.61    6.75
   6  -5  17   34.66    2.19
   6  -5  17   36.43    2.69
   6  -5  17   34.96    2.57
   6  -5  17   37.36    2.89
   6  -5  17   36.62    2.71
   6   5  19    2.51    0.76
   6  -5  19    1.46    0.84
   6  -5  19    1.42    0.79
   6  -5  19    1.96    0.80
   6  -5  19    2.11    0.92
   6  -5  21   85.89    3.07
   6  -5  21   91.96    3.48
   6  -5  21   92.15    3.58
   6   5  21   94.47    3.06
   6  -5  21   91.50    3.29
   6  -5  21   91.71    3.46
   6  -5  23   23.18    1.56
   6  -5  23   23.54    1.39
   6   5  23   24.97    1.38
   6  -5  23   25.32    1.60
   6  -5  25    0.15    0.30
   6  -6 -20    6.02    0.64
   6  -6 -18    9.40    0.87
   6  -6 -18    7.97    0.87
   6  -6 -16    2.18    0.60
   6  -6 -16    2.78    0.69
   6  -6 -14    2.65    0.71
   6  -6 -14    2.50    0.81
   6  -6 -12    4.03    0.84
   6  -6 -12    5.06    1.01
   6  -6 -10   14.15    1.50
   6  -6 -10   14.21    1.42
   6  -6  -8   59.89    2.76
   6  -6  -8   70.39    3.12
   6  -6  -8   66.03    2.97
   6  -6  -6    3.42    0.94
   6  -6  -6    1.38    0.70
   6  -6  -4    2.82    0.81
   6  -6  -4    5.53    1.17
   6  -6  -4    3.49    0.77
   6  -6  -2    0.95    0.70
   6  -6  -2    0.28    0.86
   6  -6   0   67.44    3.18
   6  -6   0   66.36    3.32
   6  -6   2   13.24    1.60
   6  -6   2   14.77    1.59
   6  -6   2   13.89    1.55
   6  -6   4    4.61    1.10
   6  -6   4    5.86    1.20
   6  -6   4    5.58    1.08
   6  -6   4    4.51    0.98
   6  -6   6   39.49    2.56
   6  -6   6   40.37    2.57
   6  -6   6   40.80    2.69
   6  -6   6   39.42    2.43
   6  -6   6   37.75    2.44
   6  -6   8    0.25    0.71
   6  -6   8    0.56    0.80
   6  -6   8   -0.02    0.76
   6  -6   8    0.78    0.58
   6  -6   8   -0.07    0.73
   6  -6   8    1.67    0.82
   6  -6  10    5.34    1.11
   6  -6  10    3.58    0.95
   6  -6  10    4.39    0.92
   6  -6  10    5.40    1.08
   6  -6  10    4.64    0.96
   6  -6  12   17.80    1.61
   6  -6  12   17.50    1.55
   6  -6  12   16.68    1.66
   6  -6  12   15.61    1.42
   6  -6  12   16.46    1.64
   6  -6  14   36.57    1.80
   6  -6  14   38.87    2.11
   6  -6  14   40.33    2.27
   6  -6  14   39.01    2.32
   6  -6  16    2.56    0.96
   6  -6  16    3.06    0.68
   6  -6  16    2.25    0.63
   6  -6  18    2.17    0.57
   6   6  18    2.22    0.52
   6  -7 -11    1.44    0.43
   6  -7  -9   16.94    1.15
   6  -7  -7    0.32    0.42
   6  -7  -5    1.82    0.72
   6  -7  -5    1.37    0.46
   6  -7  -3   10.14    1.16
   6  -7  -3    9.02    0.97
   6  -7  -1   15.91    1.32
   6  -7  -1   15.73    1.10
   6  -7  -1   15.83    1.23
   6  -7   1   11.30    1.00
   6  -7   1    9.17    1.04
   6  -7   1    9.83    1.00
   6  -7   3   18.21    1.42
   6  -7   3   17.84    1.26
   6  -7   3   17.04    1.24
   6  -7   5    5.85    0.85
   6  -7   5    5.23    0.77
   6  -7   5    6.89    0.85
   6  -7   7    1.62    0.54
   6  -7   7    3.15    0.63
   6  -7   7    2.91    0.58
   6  -7   9   69.33    2.22
   6  -7   9   66.20    2.13
   7   0 -33    0.16    0.31
   7   0 -33   -0.43    0.47
   7   0 -31   -0.86    0.61
   7   0 -29   -0.22    0.66
   7   0 -27    0.08    0.80
   7   0 -25    0.68    0.81
   7   0 -25   -0.80    0.75
   7   0 -23   -8.81    3.63
   7   0 -23   -0.61    0.84
   7   0 -21   -1.24    1.21
   7   0 -21    3.30    2.94
   7   0 -19   -5.68    2.54
   7   0 -17   -7.10    1.11
   7   0 -15    1.18    1.57
   7   0 -13    1.00    1.07
   7   0 -11    0.40    1.07
   7   0 -11   -0.21    0.79
   7   0 -11    2.05    1.38
   7   0  -9    0.89    0.81
   7   0  -9    0.12    0.94
   7   0  -9    1.07    0.97
   7   0  -7    0.18    0.58
   7   0  -7    1.06    0.88
   7   0  -5   -0.39    0.88
   7   0  -5    0.20    0.64
   7   0  -3    0.29    0.77
   7   0  -3    0.05    0.81
   7   0  -1   -0.03    0.61
   7   0  -1    0.33    0.78
   7   0   1    0.57    0.49
   7   0   1    0.14    0.77
   7   0   3    0.65    0.32
   7   0   3   -0.46    0.56
   7   0   3   -0.48    0.76
   7   0   5    0.49    0.51
   7   0   5    0.65    0.73
   7   0   7    0.16    0.75
   7   0   7    0.99    0.51
   7   0   9    0.67    0.72
   7   0   9    0.31    0.49
   7   0  11    1.01    0.71
   7   0  19   -0.63    0.58
   7   0  21   -0.29    0.67
   7   0  23   -0.11    0.68
   7   0  23   -0.31    0.78
   7   0  25    0.95    0.76
   7   0  25   -0.55    0.70
   7   0  27    0.44    0.64
   7   0  29   -0.66    0.70
   7   0  29    0.12    0.56
   7   0  29    0.86    0.76
   7   0  31    0.25    0.48
   7   0  31   -0.82    0.62
   7   0  31   -0.14    0.50
   7   0  33   -0.26    0.35
   7   0  33    0.50    0.39
   7   1 -32   19.55    1.42
   7  -1 -32   17.17    1.28
   7  -1 -30    2.97    0.67
   7   1 -30    4.35    0.95
   7  -1 -30    2.38    0.54
   7  -1 -28   33.11    2.28
   7   1 -28   34.41    2.60
   7  -1 -28   34.62    2.36
   7  -1 -26  136.34    5.03
   7   1 -26  146.18    5.57
   7  -1 -26  134.40    4.94
   7  -1 -24    3.17    1.06
   7  -1 -24    1.21    0.69
   7  -1 -24    1.75    0.94
   7  -1 -22   -4.76    2.73
   7   1 -22    8.52    3.11
   7  -1 -22    3.98    1.05
   7  -1 -22    1.90    0.95
   7  -1 -22    0.24    0.85
   7  -1 -20  235.18   14.85
   7   1 -20  247.11   14.12
   7  -1 -20  237.11    6.72
   7  -1 -20  234.25    6.77
   7  -1 -20  231.53    6.66
   7  -1 -18   79.96    8.20
   7   1 -18   84.24    7.84
   7  -1 -18   78.72    3.76
   7  -1 -16    8.97    2.93
   7   1 -16    4.21    1.78
   7   1 -14    4.86    1.82
   7  -1 -14    2.79    1.84
   7   1 -14    4.62    1.72
   7   1 -12  150.11    5.97
   7   1 -12  151.72    7.98
   7  -1 -12  151.24    6.46
   7  -1 -12  150.88    9.02
   7   1 -12  156.79    8.36
   7  -1 -10   96.35    5.20
   7   1 -10  108.28    6.34
   7  -1 -10  103.61    6.96
   7   1 -10  106.20    6.34
   7  -1  -8   14.93    2.01
   7   1  -8   16.60    2.47
   7   1  -6   46.56    3.71
   7  -1  -6   39.80    3.34
   7   1  -4   13.71    1.98
   7  -1  -4   13.77    2.10
   7   1  -2   96.95    4.80
   7  -1  -2   89.43    5.00
   7   1   0  293.18    8.17
   7  -1   0  275.94    8.77
   7   1   2  241.03    7.18
   7  -1   2  228.40    7.97
   7  -1   4  329.01    8.14
   7   1   4  343.75    8.61
   7  -1   4  324.77    9.45
   7  -1   6  536.57   11.69
   7   1   6  537.65   10.98
   7  -1   6  526.16   12.00
   7  -1   8   12.16    2.17
   7  -1   8   10.32    1.90
   7   1   8   10.28    1.68
   7  -1  10  353.69   11.69
   7   1  10  333.11    9.29
   7  -1  10  336.24    9.65
   7  -1  12   21.60    3.38
   7   1  12   17.06    2.30
   7  -1  14   14.36    2.88
   7  -1  16   76.86    7.14
   7  -1  18    6.06    1.31
   7  -1  18    7.99    1.33
   7  -1  18    8.51    1.32
   7  -1  18    5.98    0.98
   7   1  18    9.37    1.26
   7  -1  18    6.84    1.26
   7  -1  20  424.29    8.78
   7  -1  20  436.23    9.06
   7   1  20  455.22    8.51
   7  -1  20  443.59    8.73
   7  -1  20  449.71   19.40
   7  -1  22   56.09    3.27
   7  -1  22   52.54    7.15
   7  -1  22   55.68    3.29
   7  -1  22   58.07    3.29
   7   1  22   55.69    3.13
   7  -1  24   14.86    1.71
   7  -1  24   17.54    1.90
   7  -1  24   16.46    1.82
   7   1  24   16.16    1.80
   7  -1  24   16.85    1.81
   7  -1  24   15.01    1.91
   7  -1  26  268.35    6.73
   7  -1  26  268.98    6.86
   7   1  26  266.78    6.59
   7  -1  26  281.76    6.64
   7  -1  26  281.76    7.38
   7  -1  28   51.85    2.73
   7  -1  28   49.97    2.78
   7   1  28   53.74    2.83
   7  -1  28   52.49    3.00
   7  -1  30    0.54    0.41
   7   1  30   -0.67    0.51
   7  -1  30    0.02    0.50
   7   1  30   -0.36    0.51
   7  -1  30    0.17    0.53
   7   1  30   -0.31    0.53
   7   1  32    7.90    0.86
   7  -1  32    5.92    0.79
   7  -1  32    7.39    0.88
   7   1  32    5.86    0.79
   7   2 -31   -0.30    0.42
   7  -2 -31   -0.37    0.42
   7  -2 -31   -0.03    0.50
   7   2 -29   50.92    2.73
   7  -2 -29   51.42    2.54
   7  -2 -29   55.48    2.72
   7   2 -27   15.58    1.77
   7  -2 -27   15.16    1.72
   7   2 -25   31.87    2.65
   7  -2 -25   32.84    2.64
   7  -2 -25   30.24    2.55
   7  -2 -23   64.08    3.08
   7  -2 -23   66.78    3.78
   7  -2 -23   63.15    3.70
   7  -2 -21   94.61    4.49
   7  -2 -21   95.63    3.91
   7  -2 -21   88.26    4.36
   7  -2 -19   28.30    2.22
   7  -2 -19   29.57    2.58
   7  -2 -19   27.83    2.50
   7   2 -17   79.85    6.95
   7  -2 -17   86.81    4.16
   7  -2 -17   79.32    3.53
   7  -2 -17   86.02    4.05
   7   2 -15    4.99    2.06
   7   2 -13   85.69    6.46
   7   2 -11  208.38    9.57
   7  -2 -11  191.60    8.74
   7   2  -9  100.72    6.33
   7  -2  -9   96.48    6.28
   7   2  -7  465.53   12.90
   7  -2  -7  440.04   13.22
   7  -2  -7  475.30   13.23
   7   2  -5  434.62   12.12
   7  -2  -5  452.07   13.25
   7  -2  -5  456.75   12.78
   7   2  -3   59.52    4.43
   7  -2  -3   57.24    4.83
   7  -2  -3   54.72    4.52
   7   2  -1  541.58   13.11
   7  -2  -1  497.99   14.07
   7  -2  -1  525.80   13.56
   7   2   1  457.80   12.15
   7  -2   1  451.43   13.35
   7  -2   1  458.84   12.67
   7   2   3   89.59    5.52
   7  -2   3   86.27    5.98
   7  -2   3   94.65    5.84
   7   2   5  509.84   13.28
   7  -2   5  492.74   14.11
   7  -2   5  525.03   13.63
   7  -2   5  486.36   13.34
   7   2   7   51.52    4.39
   7  -2   7   51.43    4.69
   7  -2   7   49.91    4.62
   7  -2   9  578.53   16.64
   7   2   9  551.53   14.63
   7  -2   9  547.65   14.97
   7  -2  11  170.64    9.73
   7   2  11  156.88    8.16
   7  -2  11  160.23    7.97
   7  -2  13  382.20   15.56
   7   2  13  343.04   12.48
   7  -2  15    2.90    1.86
   7   2  15    2.65    1.50
   7  -2  17  465.18    9.81
   7  -2  17  470.30    9.06
   7  -2  17  488.05    9.66
   7  -2  17  486.40   19.86
   7  -2  17  466.67    8.91
   7  -2  17  466.56    9.00
   7  -2  17  453.01    9.56
   7  -2  17  501.37    9.94
   7  -2  17  492.31    9.37
   7  -2  17  491.33    8.84
   7  -2  17  443.33    8.85
   7  -2  19  175.52    5.99
   7  -2  19  181.89    5.84
   7  -2  19  193.73   13.27
   7  -2  19  179.96    6.13
   7   2  19  197.16    5.70
   7  -2  19  181.72    5.79
   7  -2  19  183.05    6.24
   7  -2  19  170.08    5.80
   7  -2  19  180.01    5.76
   7  -2  21   28.98    2.46
   7  -2  21   28.66    2.49
   7  -2  21   30.00    2.55
   7  -2  21   26.58    2.30
   7   2  21   30.64    2.36
   7  -2  21   29.83    2.64
   7  -2  23    3.75    1.03
   7  -2  23    4.02    1.03
   7  -2  23    3.90    1.05
   7  -2  23    4.08    1.05
   7   2  23    2.61    0.92
   7  -2  23    5.10    1.40
   7  -2  25   41.80    2.71
   7  -2  25   41.70    2.75
   7  -2  25   43.24    2.78
   7   2  25   45.93    2.71
   7  -2  25   45.96    2.86
   7  -2  25   46.74    3.09
   7  -2  27   10.73    1.34
   7   2  27   10.06    1.30
   7  -2  27    9.89    1.20
   7  -2  27    9.33    1.16
   7  -2  27    8.73    1.24
   7  -2  27   10.67    1.42
   7  -2  29   -0.45    0.55
   7   2  29    0.42    0.50
   7  -2  29    0.32    0.57
   7  -2  31   13.99    1.14
   7   2  31   17.49    1.21
   7  -2  31   18.45    1.36
   7   2  31   18.50    1.26
   7   3 -30   15.73    1.08
   7  -3 -30   17.55    1.23
   7   3 -28    3.69    0.81
   7  -3 -28    1.82    0.62
   7  -3 -28    2.85    0.64
   7   3 -26    1.65    0.67
   7  -3 -26    2.78    0.75
   7  -3 -26    1.29    0.76
   7  -3 -26    1.87    0.70
   7   3 -24    0.04    0.68
   7  -3 -24    1.78    0.98
   7  -3 -24    1.10    0.78
   7  -3 -24    0.75    0.78
   7  -3 -24   -0.17    0.72
   7  -3 -24    0.64    0.73
   7  -3 -22    0.70    0.82
   7   3 -22   -0.04    0.74
   7  -3 -22   -0.53    0.91
   7  -3 -22    0.07    0.79
   7  -3 -22    2.62    1.03
   7  -3 -22    0.54    0.73
   7  -3 -20   18.81    1.86
   7  -3 -20   19.09    2.19
   7   3 -20   19.29    2.03
   7  -3 -20   16.23    1.75
   7  -3 -20   16.00    1.85
   7  -3 -20   19.62    2.18
   7  -3 -18   18.30    1.87
   7   3 -18   22.01    2.19
   7  -3 -18   18.03    2.01
   7  -3 -18   15.76    1.83
   7  -3 -18   18.40    1.99
   7  -3 -18   16.79    1.98
   7  -3 -16    6.16    1.37
   7   3 -16    7.42    1.41
   7  -3 -16    6.17    1.22
   7  -3 -16    5.98    1.27
   7  -3 -16    4.96    1.15
   7  -3 -16    5.72    1.13
   7  -3 -14   36.21    2.60
   7  -3 -14   39.86    2.63
   7  -3 -14   38.21    2.74
   7  -3 -14   42.03    2.89
   7   3 -12   12.41    2.74
   7  -3 -12   16.53    1.75
   7   3 -10  212.19   10.38
   7  -3 -10  214.06   10.58
   7  -3  -8   15.48    2.89
   7   3  -8   15.46    2.95
   7  -3  -6   15.93    3.15
   7   3  -6   20.94    3.24
   7  -3  -6   20.72    3.58
   7  -3  -4    7.29    2.28
   7   3  -4   12.02    2.51
   7  -3  -4    4.89    2.04
   7  -3  -2    0.83    1.36
   7  -3  -2    0.15    1.50
   7   3  -2    0.81    0.91
   7   3   0   33.09    4.01
   7  -3   0   33.63    4.11
   7  -3   0   38.23    4.87
   7   3   2  157.14    8.59
   7  -3   2  160.35    8.98
   7  -3   2  151.95    9.41
   7  -3   4    5.15    2.07
   7   3   4    4.46    1.76
   7  -3   4    4.50    1.95
   7   3   6   36.26    4.43
   7  -3   6   34.22    4.39
   7  -3   6   39.39    4.92
   7   3   8  229.46   11.24
   7  -3   8  231.54   10.88
   7   3  10  271.86   12.60
   7  -3  10  273.66   13.81
   7  -3  12   98.49    4.29
   7   3  12   85.12    7.27
   7  -3  12   99.18    8.79
   7  -3  12   95.79    4.54
   7  -3  12   96.54    4.61
   7  -3  12  103.45    3.90
   7  -3  12   86.50    4.10
   7  -3  12  100.30    4.09
   7  -3  14   35.85    2.34
   7  -3  14   40.31    2.91
   7  -3  14   29.67    5.35
   7   3  14   28.72    4.40
   7  -3  14   40.20    2.60
   7  -3  14   37.58    2.65
   7  -3  14   33.74    2.88
   7  -3  14   31.82    2.64
   7  -3  14   39.86    2.55
   7  -3  14   33.67    2.52
   7  -3  14   33.06    2.52
   7  -3  14   35.76    2.59
   7  -3  14   35.09    2.60
   7  -3  16  101.95    3.91
   7  -3  16  105.88    4.70
   7   3  16   87.94    7.83
   7  -3  16  120.06   10.83
   7  -3  16  104.35    4.43
   7  -3  16  107.55    4.32
   7  -3  16  101.94    4.93
   7  -3  16  101.77    4.85
   7  -3  16  114.31    4.58
   7  -3  16  113.57    4.60
   7  -3  16  102.71    4.51
   7  -3  16  108.12    4.43
   7  -3  18    1.66    1.07
   7  -3  18    1.55    0.92
   7  -3  18    1.86    0.94
   7  -3  18    3.37    1.11
   7  -3  18    1.65    1.09
   7  -3  18    5.04    1.29
   7  -3  20    6.05    1.26
   7  -3  20    4.25    1.04
   7  -3  20    6.91    1.46
   7   3  20    6.12    1.25
   7  -3  20    4.03    1.09
   7  -3  20    4.65    1.28
   7  -3  20    6.33    1.35
   7  -3  22   33.45    2.66
   7   3  22   33.02    2.41
   7  -3  22   35.98    2.97
   7  -3  22   32.31    2.66
   7  -3  22   34.96    2.68
   7  -3  22   34.18    2.74
   7  -3  22   31.97    2.49
   7  -3  24    2.98    0.95
   7  -3  24    1.81    0.93
   7  -3  24    2.18    0.75
   7   3  24    2.41    0.82
   7  -3  24    1.98    0.74
   7  -3  26   10.16    1.29
   7  -3  26    7.88    1.05
   7   3  26   10.14    1.24
   7  -3  26   11.25    1.45
   7  -3  26    8.94    1.17
   7   3  28   11.02    1.10
   7  -3  28   10.59    1.04
   7  -3  28   12.21    1.31
   7   3  30    7.66    0.76
   7  -3  30    8.64    0.87
   7  -3  30    7.53    0.83
   7   4 -27    7.60    0.94
   7  -4 -27    8.35    0.96
   7  -4 -25   59.76    2.80
   7  -4 -25   57.49    2.27
   7  -4 -23   25.55    1.88
   7  -4 -23   26.25    1.83
   7  -4 -23   25.62    2.10
   7  -4 -23   24.59    1.85
   7  -4 -21   11.14    1.42
   7  -4 -21   10.32    1.42
   7  -4 -21    8.09    1.32
   7  -4 -21    8.20    1.36
   7  -4 -21    8.73    1.39
   7  -4 -19   85.62    3.98
   7  -4 -19   82.46    4.02
   7  -4 -19   82.77    3.75
   7  -4 -19   87.32    4.20
   7  -4 -19   76.38    3.97
   7  -4 -17  124.16    4.91
   7  -4 -17  126.08    4.95
   7  -4 -17  126.79    4.74
   7  -4 -17  121.36    5.03
   7  -4 -17  117.91    5.07
   7  -4 -15   60.40    3.51
   7  -4 -15   62.64    3.43
   7  -4 -15   60.31    3.44
   7  -4 -15   66.13    3.74
   7  -4 -15   57.77    3.59
   7  -4 -13   42.49    2.96
   7  -4 -13   43.30    2.86
   7  -4 -13   45.30    2.93
   7  -4 -13   43.67    3.01
   7  -4 -13   46.93    3.22
   7   4 -11  415.16   16.23
   7  -4 -11  411.70    8.88
   7  -4 -11  415.95    8.49
   7  -4 -11  440.36    8.76
   7  -4 -11  426.91    9.03
   7  -4 -11  420.17    9.21
   7   4  -9  101.83    8.07
   7  -4  -9   86.80    8.00
   7  -4  -9   99.35    4.33
   7  -4  -9  103.46    4.15
   7  -4  -9   97.84    4.28
   7  -4  -9   93.58    4.31
   7  -4  -7   -1.30    2.17
   7   4  -7    0.30    1.68
   7  -4  -7    0.97    0.70
   7  -4  -7    0.08    0.64
   7  -4  -7    0.31    0.74
   7  -4  -7    1.23    0.70
   7  -4  -7   -0.04    0.69
   7  -4  -5  110.77    4.08
   7   4  -5  111.15    8.28
   7  -4  -5  110.67    8.85
   7  -4  -5  113.26    4.40
   7  -4  -5  102.60    4.08
   7  -4  -5  105.58    4.39
   7   4  -3   65.52    6.41
   7  -4  -3   61.40    6.71
   7  -4  -3   67.00    3.36
   7  -4  -3   64.20    3.19
   7  -4  -3   65.08    3.43
   7  -4  -1   19.93    3.84
   7   4  -1   19.11    3.67
   7  -4  -1   18.42    1.82
   7  -4  -1   19.65    1.97
   7  -4   1   12.57    3.36
   7   4   1   19.28    3.82
   7  -4   1   16.96    1.81
   7  -4   1   16.29    1.83
   7  -4   1   17.63    1.88
   7  -4   3   34.84    2.29
   7  -4   3   39.24    5.26
   7   4   3   33.91    4.91
   7  -4   3   33.65    2.58
   7  -4   3   31.06    2.22
   7  -4   3   33.21    2.60
   7  -4   3   34.40    2.56
   7  -4   3   34.24    2.51
   7  -4   3   34.42    2.56
   7  -4   5   17.10    1.70
   7  -4   5   18.74    3.80
   7   4   5   16.86    3.61
   7  -4   5   15.83    1.74
   7  -4   5   15.66    1.92
   7  -4   5   16.73    1.88
   7  -4   5   16.29    1.63
   7  -4   5   14.50    1.70
   7  -4   5   15.30    1.70
   7  -4   5   14.47    1.80
   7  -4   7  132.34    4.54
   7  -4   7  124.24    4.77
   7   4   7  136.68    9.96
   7  -4   7  138.86    9.75
   7  -4   7  134.68    5.38
   7  -4   7  134.51    5.30
   7  -4   7  132.24    4.55
   7  -4   7  135.67    4.48
   7  -4   7  143.40    5.28
   7  -4   7  138.21    5.03
   7  -4   9   84.61    3.73
   7  -4   9   84.03    4.07
   7   4   9   84.07    7.99
   7  -4   9   90.08    8.26
   7  -4   9   84.94    4.41
   7  -4   9   87.72    3.76
   7  -4   9   85.62    4.39
   7  -4   9   86.25    3.68
   7  -4   9   92.22    4.32
   7  -4   9   87.32    4.04
   7  -4  11  519.23    9.18
   7  -4  11  486.77    9.86
   7   4  11  496.23   19.52
   7  -4  11  488.86   10.77
   7  -4  11  514.46    9.08
   7  -4  11  501.30   10.82
   7  -4  11  498.58    8.91
   7  -4  11  512.05    9.45
   7  -4  11  516.53   10.15
   7  -4  11  514.53    9.94
   7  -4  13   83.21    3.75
   7  -4  13   79.50    4.08
   7  -4  13   77.04    3.41
   7  -4  13   75.04    4.48
   7  -4  13   77.25    3.61
   7  -4  13   76.55    4.40
   7  -4  13   81.37    3.71
   7  -4  13   81.08    4.05
   7  -4  13   82.32    4.14
   7  -4  13   79.14    3.85
   7  -4  13   78.59    3.80
   7  -4  15   83.37    3.72
   7  -4  15   86.17    4.28
   7  -4  15   82.89    4.78
   7  -4  15   80.58    3.66
   7  -4  15   73.31    4.32
   7  -4  15   89.90    3.92
   7  -4  15   85.25    3.97
   7  -4  15   92.39    4.23
   7  -4  15   84.35    4.10
   7  -4  15   82.18    3.85
   7  -4  17    3.59    1.04
   7  -4  17    3.22    0.97
   7  -4  17    1.30    0.73
   7  -4  17    2.76    1.17
   7  -4  17    1.60    1.00
   7  -4  17    3.95    1.44
   7  -4  17    2.11    0.82
   7  -4  19   45.83    3.05
   7  -4  19   46.16    3.16
   7  -4  19   45.34    3.18
   7  -4  19   49.91    3.48
   7  -4  21   32.60    2.49
   7  -4  21   33.09    2.72
   7   4  21   31.22    2.23
   7  -4  21   30.22    2.38
   7  -4  21   34.31    2.62
   7  -4  23    2.67    0.73
   7   4  23    2.81    0.80
   7  -4  23    4.33    1.02
   7  -4  23    3.73    0.94
   7  -4  25   21.65    1.73
   7   4  25   21.85    1.49
   7  -4  25   20.86    1.63
   7  -4  25   20.27    1.43
   7  -4  27   20.62    1.38
   7   4  27   19.03    1.18
   7  -4  27   18.45    1.29
   7  -5 -24    2.48    0.54
   7   5 -22    0.75    0.45
   7  -5 -22    0.57    0.52
   7  -5 -22    1.38    0.55
   7  -5 -20   26.45    1.81
   7   5 -20   23.40    1.68
   7  -5 -20   21.99    1.73
   7  -5 -20   24.75    1.85
   7  -5 -18   45.71    2.60
   7   5 -18   49.16    2.61
   7  -5 -18   39.71    2.33
   7  -5 -18   49.60    2.82
   7  -5 -16   46.65    2.79
   7   5 -16   45.14    2.60
   7  -5 -16   50.70    3.03
   7  -5 -16   41.57    2.71
   7  -5 -14    2.37    0.99
   7  -5 -14    2.61    0.91
   7  -5 -14    1.82    0.80
   7  -5 -14    2.84    0.87
   7  -5 -12   13.84    1.67
   7  -5 -12   13.59    1.78
   7  -5 -12   11.41    1.56
   7  -5 -10    1.30    0.87
   7  -5 -10   -0.09    0.81
   7  -5 -10    1.04    0.86
   7  -5 -10   -0.43    0.75
   7  -5  -8  147.53    4.85
   7  -5  -8  150.14    5.07
   7  -5  -8  163.26    5.68
   7  -5  -8  148.99    5.48
   7  -5  -8  144.74    5.12
   7  -5  -6    0.07    0.78
   7  -5  -6    1.39    0.81
   7  -5  -6    2.24    0.97
   7  -5  -6    0.63    0.75
   7  -5  -6    0.34    0.77
   7  -5  -4   28.29    2.20
   7  -5  -4   29.91    2.13
   7  -5  -4   28.48    2.50
   7  -5  -4   25.05    2.18
   7  -5  -4   26.77    2.28
   7  -5  -2  166.70    5.03
   7  -5  -2  162.13    4.84
   7  -5  -2  162.82   12.00
   7  -5  -2  162.02    5.28
   7  -5  -2  160.20    5.76
   7  -5  -2  155.80    5.35
   7  -5   0   90.93    3.86
   7  -5   0   87.68    9.02
   7  -5   0   93.08    3.98
   7  -5   0   92.08    4.20
   7  -5   0   98.24    4.51
   7  -5   0   90.74    4.15
   7  -5   2    5.93    1.21
   7  -5   2    5.41    1.22
   7  -5   2    5.22    1.09
   7  -5   2    5.93    1.14
   7  -5   2    4.53    1.25
   7  -5   4    2.01    0.87
   7  -5   4    4.24    1.35
   7  -5   4    4.12    1.06
   7  -5   4    3.10    1.08
   7  -5   4    2.13    1.05
   7  -5   4    1.63    0.69
   7  -5   4    2.67    0.87
   7  -5   4    3.12    1.03
   7  -5   6    4.67    1.06
   7  -5   6    5.34    1.37
   7  -5   6    6.68    1.50
   7  -5   6    5.59    1.16
   7  -5   6    6.07    1.41
   7  -5   6    2.69    0.75
   7  -5   6    4.95    1.11
   7  -5   6    7.13    1.35
   7  -5   8   91.57    4.06
   7  -5   8   94.85    3.84
   7  -5   8   82.56    4.01
   7  -5   8   83.47    4.50
   7  -5   8   89.51    4.57
   7  -5   8   87.69    3.81
   7  -5   8   96.12    4.35
   7  -5   8   81.68    4.06
   7  -5  10   12.06    1.57
   7  -5  10   13.35    1.67
   7  -5  10   10.42    1.49
   7  -5  10   13.64    1.98
   7  -5  10   12.65    1.50
   7  -5  10   10.16    1.51
   7  -5  10   11.65    1.86
   7  -5  10    9.96    1.59
   7  -5  10   11.01    1.60
   7  -5  10   14.39    1.69
   7  -5  10   11.76    1.67
   7  -5  10   12.27    1.53
   7  -5  12   15.07    1.66
   7  -5  12   22.44    2.18
   7  -5  12   14.61    1.69
   7  -5  12   17.99    1.95
   7  -5  12   14.20    1.82
   7  -5  12   17.83    2.25
   7  -5  12   15.30    2.08
   7  -5  12   12.23    1.73
   7  -5  12   16.51    1.76
   7  -5  12   17.35    1.77
   7  -5  12   14.39    1.84
   7  -5  14    6.02    1.14
   7  -5  14    7.45    1.24
   7  -5  14    7.86    1.32
   7  -5  14    8.19    1.56
   7  -5  14    8.71    1.73
   7  -5  14    4.46    1.10
   7  -5  14    7.90    1.37
   7  -5  14    8.69    1.55
   7  -5  14    5.87    1.00
   7  -5  14    8.37    1.44
   7  -5  14    5.44    1.13
   7  -5  16    3.82    0.96
   7  -5  16    3.62    0.98
   7  -5  16    2.65    1.09
   7  -5  16    4.83    1.32
   7  -5  16    2.94    0.81
   7  -5  16    2.98    0.89
   7  -5  16    1.70    0.85
   7  -5  18    3.61    0.93
   7  -5  18    2.07    0.98
   7  -5  18    1.57    0.86
   7  -5  18    1.16    0.67
   7  -5  18    2.17    0.91
   7  -5  20    7.93    1.21
   7  -5  20    5.12    0.86
   7  -5  20    6.98    1.13
   7  -5  20    6.48    1.22
   7   5  20    7.29    1.01
   7  -5  20    5.57    0.97
   7  -5  22   11.74    1.05
   7   5  22   11.70    1.03
   7  -5  22   13.47    1.32
   7  -5  22   11.04    1.02
   7  -5  22   12.59    1.21
   7  -5  24   10.54    0.92
   7   5  24    8.58    0.74
   7  -5  24   10.08    0.88
   7  -6 -19   28.91    1.39
   7  -6 -17   -0.07    0.50
   7  -6 -17    0.55    0.48
   7  -6 -15   12.87    1.26
   7  -6 -15   10.86    1.08
   7  -6 -13    2.14    0.65
   7  -6 -13    2.92    0.78
   7  -6 -11    8.69    1.18
   7  -6 -11   10.30    1.30
   7  -6  -9    6.71    1.01
   7  -6  -9    7.70    1.18
   7  -6  -7    2.38    0.79
   7  -6  -7    4.58    0.87
   7  -6  -7    4.13    0.98
   7  -6  -5   33.37    2.08
   7  -6  -5   34.58    2.20
   7  -6  -3   14.72    1.42
   7  -6  -3   16.74    1.75
   7  -6  -3   18.83    1.66
   7  -6  -1   32.90    2.21
   7  -6  -1   31.74    2.38
   7  -6  -1   28.34    1.96
   7  -6   1   14.63    1.71
   7  -6   1   14.41    1.61
   7  -6   1   15.94    1.67
   7  -6   1   13.08    1.48
   7  -6   3   43.82    2.61
   7  -6   3   41.54    2.68
   7  -6   3   40.52    2.48
   7  -6   3   36.51    2.38
   7  -6   5   55.54    2.93
   7  -6   5   52.42    2.93
   7  -6   5   51.87    2.98
   7  -6   5   53.42    2.80
   7  -6   5   50.73    2.81
   7  -6   7   29.04    2.12
   7  -6   7   30.48    2.24
   7  -6   7   28.57    2.17
   7  -6   7   30.96    2.12
   7  -6   7   31.40    2.23
   7  -6   9   18.45    1.76
   7  -6   9   13.36    1.49
   7  -6   9   14.15    1.58
   7  -6   9   16.60    1.55
   7  -6   9   15.73    1.60
   7  -6  11   15.28    1.51
   7  -6  11   15.08    1.52
   7  -6  11   13.63    1.44
   7  -6  11   13.37    1.44
   7  -6  11   14.45    1.39
   7  -6  13   57.32    2.59
   7  -6  13   59.35    2.67
   7  -6  13   59.73    2.73
   7  -6  15   10.85    1.36
   7  -6  15    9.07    1.01
   7  -6  15   12.68    1.24
   7  -6  17   59.85    2.10
   7   6  17   60.07    2.08
   7  -6  17   63.44    2.32
   7   6  19   55.52    1.63
   7  -7 -10    2.77    0.51
   7  -7  -8    2.13    0.54
   7  -7  -6    3.25    0.65
   7  -7  -4   17.09    1.31
   7  -7  -4   17.65    1.26
   7  -7  -2   65.36    2.40
   7  -7  -2   66.00    2.36
   7  -7   0    2.08    0.66
   7  -7   0    1.82    0.54
   7  -7   2   24.44    1.44
   7  -7   2   27.86    1.65
   7  -7   2   23.45    1.42
   7  -7   4   24.10    1.52
   7  -7   4   25.11    1.47
   7  -7   4   24.47    1.42
   7  -7   6    0.84    0.53
   7  -7   6   -0.64    0.69
   7  -7   6    0.33    0.44
   7  -7   8   16.53    1.22
   8   0 -32   16.43    1.23
   8   0 -32   21.21    1.43
   8   0 -30    9.94    1.24
   8   0 -28   17.81    1.84
   8   0 -26    9.22    1.51
   8   0 -24  238.00    7.24
   8   0 -22    0.97    0.76
   8   0 -22    8.30    3.07
   8   0 -20   31.20    5.37
   8   0 -18    1.98    1.74
   8   0 -16   14.67    3.41
   8   0 -14    8.44    2.45
   8   0 -12    5.88    1.47
   8   0 -12    7.70    2.38
   8   0 -10   33.44    3.75
   8   0 -10   33.63    3.04
   8   0  -8   87.79    5.63
   8   0  -8   95.17    4.98
   8   0  -6   85.98    5.07
   8   0  -6   94.26    4.97
   8   0  -4  449.50   10.82
   8   0  -4  449.99   10.84
   8   0  -2    3.06    1.07
   8   0  -2    4.31    1.22
   8   0   0   49.57    3.20
   8   0   0   50.69    3.64
   8   0   2  156.25    5.16
   8   0   2  151.23    6.18
   8   0   4   81.72    2.85
   8   0   4   91.26    3.71
   8   0   4   96.68    4.94
   8   0   6  138.81    4.21
   8   0   6  149.41    6.12
   8   0   8   78.03    2.95
   8   0   8   76.86    4.40
   8   0  10   24.57    2.56
   8   0  18  533.36    9.75
   8   0  18  544.88    8.91
   8   0  20  298.07    6.94
   8   0  22  220.51    6.15
   8   0  22  225.70    6.51
   8   0  24   14.72    1.76
   8   0  24   16.85    1.82
   8   0  26   49.16    2.90
   8   0  26   54.43    2.94
   8   0  28   23.47    1.77
   8   0  28   23.10    1.93
   8   0  28   23.07    2.05
   8   0  30   29.36    1.89
   8   0  30   27.23    1.90
   8   0  32    2.01    0.52
   8   0  32    2.64    0.55
   8   1 -33    3.95    0.58
   8  -1 -33    4.19    0.54
   8  -1 -31    4.05    0.69
   8   1 -31    4.30    0.73
   8   1 -31    6.24    0.94
   8  -1 -31    5.64    0.85
   8  -1 -31    6.46    0.84
   8  -1 -29   11.08    1.27
   8   1 -29   13.38    1.55
   8   1 -27   50.59    3.21
   8  -1 -27   45.50    2.79
   8  -1 -27   45.27    2.72
   8   1 -25   83.96    4.33
   8  -1 -25   73.14    3.77
   8  -1 -25   82.75    3.92
   8  -1 -23   81.24    4.06
   8  -1 -23   77.36    4.00
   8   1 -23   80.33    4.30
   8  -1 -23   84.09    4.07
   8   1 -21  143.72   11.34
   8  -1 -21  154.84   12.33
   8  -1 -21  138.97    5.34
   8  -1 -21  142.16    5.33
   8  -1 -21  141.62    5.27
   8  -1 -19  136.93   11.20
   8   1 -19  120.58    9.77
   8  -1 -19  121.68    4.83
   8  -1 -19  122.79    4.32
   8  -1 -19  133.88    5.06
   8  -1 -19  125.16    4.83
   8  -1 -17   51.57    6.48
   8   1 -17   42.31    5.30
   8   1 -15   26.33    3.98
   8  -1 -15   25.62    4.30
   8   1 -15   25.59    3.95
   8   1 -13   53.88    5.17
   8  -1 -13   49.11    5.49
   8   1 -13   55.12    5.33
   8  -1 -11   33.84    3.39
   8   1 -11   36.21    4.03
   8   1 -11   34.48    3.23
   8  -1  -9    9.55    1.87
   8   1  -9    9.91    2.02
   8   1  -7   29.60    3.27
   8  -1  -7   28.01    2.99
   8   1  -5   19.88    2.58
   8  -1  -5   19.87    2.51
   8   1  -3 1731.73   21.75
   8  -1  -3 1756.31   23.46
   8   1  -1   32.31    2.95
   8  -1  -1   30.13    3.29
   8   1   1  559.07   11.55
   8  -1   1  530.35   13.08
   8   1   3   25.91    2.56
   8  -1   3   20.08    2.71
   8  -1   5   28.72    2.59
   8   1   5   29.77    2.73
   8  -1   5   32.19    3.24
   8  -1   7   38.46    3.39
   8   1   7   38.78    3.16
   8  -1   7   38.27    3.54
   8  -1   9   13.49    2.33
   8  -1   9   14.55    2.28
   8   1   9   13.62    1.99
   8  -1  11    5.32    1.71
   8  -1  11    1.33    0.92
   8   1  11    3.87    1.26
   8   1  11    1.52    0.76
   8  -1  13    9.23    2.28
   8  -1  15    4.36    1.90
   8  -1  17   43.77    2.97
   8  -1  17   39.41    5.37
   8   1  17   44.80    2.57
   8  -1  17   44.02    2.90
   8  -1  17   40.80    2.67
   8  -1  19   32.17    2.63
   8  -1  19   35.14    2.82
   8  -1  19   35.14    5.41
   8  -1  19   33.54    2.64
   8  -1  19   35.24    2.47
   8   1  19   33.94    2.38
   8  -1  19   32.68    2.55
   8  -1  19   34.48    2.48
   8  -1  21   75.47    3.69
   8  -1  21   79.68    3.90
   8  -1  21   87.18    9.04
   8  -1  21   75.16    3.90
   8  -1  21   76.09    3.72
   8   1  21   75.57    3.60
   8  -1  23   38.65    2.65
   8  -1  23   34.94    2.56
   8  -1  23   36.14    2.70
   8  -1  23   31.72    2.46
   8   1  23   39.53    2.64
   8  -1  23   37.25    2.88
   8  -1  25   33.83    2.43
   8   1  25   33.67    2.41
   8  -1  25   33.54    2.49
   8   1  25   34.30    2.43
   8  -1  25   36.86    2.63
   8  -1  25   35.34    2.75
   8  -1  27    4.25    0.91
   8  -1  27    2.75    0.85
   8  -1  27    1.39    0.68
   8   1  27    2.74    0.77
   8  -1  27    2.71    0.84
   8  -1  29   11.11    1.11
   8   1  29    9.79    1.18
   8  -1  29   10.33    1.23
   8  -1  29    8.88    1.25
   8  -1  31    9.89    1.00
   8  -1  31    7.45    0.83
   8   1  31    8.59    0.95
   8  -1  31   11.04    1.12
   8   1  31    9.63    1.01
   8   2 -32    1.82    0.44
   8   2 -30   77.84    2.99
   8  -2 -30   77.01    2.69
   8  -2 -30   78.52    2.76
   8   2 -28    6.84    1.15
   8  -2 -28    4.54    0.95
   8  -2 -28    5.79    1.02
   8   2 -26   23.47    2.20
   8  -2 -26   22.77    2.07
   8   2 -24   21.76    2.24
   8  -2 -24   19.93    2.09
   8  -2 -24   21.87    2.15
   8  -2 -22   10.93    1.51
   8   2 -22    8.70    1.54
   8  -2 -22    7.06    1.39
   8  -2 -22   10.00    1.57
   8  -2 -20   32.43    2.68
   8  -2 -20   35.84    2.51
   8  -2 -20   32.45    2.72
   8  -2 -18  116.08    4.89
   8  -2 -18  116.45    4.37
   8  -2 -18  114.75    4.84
   8   2 -16   18.64    3.61
   8  -2 -16   16.73    1.64
   8  -2 -16   15.68    1.83
   8  -2 -16   15.97    1.83
   8   2 -14   48.46    5.23
   8   2 -12  128.97    8.08
   8  -2 -12  117.80    7.14
   8  -2 -10   27.35    3.66
   8   2 -10   22.46    3.31
   8   2  -8   33.38    3.77
   8  -2  -8   26.77    3.57
   8   2  -6   58.58    4.80
   8  -2  -6   60.53    5.15
   8   2  -4  292.68   10.29
   8  -2  -4  278.24   10.95
   8   2  -2  246.07    9.33
   8  -2  -2  232.91   10.11
   8  -2  -2  253.19   10.00
   8   2   0   37.43    3.77
   8  -2   0   33.93    3.98
   8  -2   0   35.91    3.85
   8   2   2  306.12   10.37
   8  -2   2  316.83   11.05
   8   2   4  138.83    7.08
   8  -2   4  134.96    7.77
   8   2   6  597.81   14.91
   8  -2   6  597.28   16.27
   8  -2   6  572.96   14.98
   8  -2   8   12.86    2.40
   8  -2   8   13.71    2.75
   8   2   8   14.89    2.55
   8  -2  10   34.70    4.28
   8   2  10   31.30    3.79
   8  -2  10   35.03    3.99
   8  -2  12   77.51    6.85
   8   2  12   63.19    5.40
   8  -2  14   75.61    7.17
   8   2  14   64.26    5.60
   8  -2  16   12.87    1.75
   8  -2  16   12.34    1.73
   8  -2  16   11.44    3.12
   8  -2  16   14.39    1.70
   8  -2  16   12.96    1.50
   8  -2  16   14.96    1.90
   8  -2  16   14.10    1.72
   8  -2  16   15.26    1.86
   8  -2  16   12.90    1.55
   8  -2  16   13.78    1.73
   8  -2  18  114.15    5.03
   8  -2  18  114.77    4.84
   8  -2  18  121.58   10.28
   8  -2  18  114.11    4.92
   8   2  18  119.93    4.41
   8  -2  18  110.02    4.41
   8  -2  18  111.08    4.85
   8  -2  18  103.89    4.33
   8  -2  18  117.31    4.78
   8  -2  18  107.35    4.53
   8  -2  20   13.73    1.81
   8  -2  20   12.40    1.58
   8  -2  20   13.85    1.70
   8   2  20   16.64    1.84
   8  -2  20   13.22    1.80
   8  -2  20   15.00    1.93
   8  -2  20   14.26    1.89
   8  -2  20   11.79    1.60
   8  -2  22   12.29    1.72
   8  -2  22   12.52    1.60
   8  -2  22   10.97    1.63
   8   2  22   12.08    1.54
   8  -2  22   11.73    1.56
   8  -2  22   11.72    1.71
   8  -2  24    3.24    0.92
   8  -2  24    5.24    1.15
   8  -2  24    3.70    0.99
   8  -2  24    4.47    1.16
   8   2  24    3.48    0.95
   8  -2  24    3.88    1.00
   8   2  26   39.97    2.45
   8  -2  26   38.89    2.48
   8  -2  26   36.67    2.40
   8  -2  26   37.93    2.44
   8  -2  26   37.72    2.65
   8  -2  26   39.24    2.39
   8  -2  28   74.20    3.05
   8   2  28   77.11    3.06
   8  -2  28   72.61    2.74
   8  -2  28   77.51    3.35
   8  -2  28   81.13    2.94
   8  -2  30   39.03    2.10
   8   2  30   38.11    1.86
   8   3 -29   60.33    2.23
   8  -3 -29   62.60    2.43
   8  -3 -29   56.76    2.04
   8   3 -27  108.04    3.63
   8  -3 -27  104.49    3.12
   8  -3 -27  105.78    3.80
   8  -3 -27  102.44    3.50
   8   3 -25   99.47    3.94
   8  -3 -25   96.61    3.62
   8  -3 -25  100.31    4.15
   8  -3 -25   88.42    3.76
   8   3 -23    9.86    1.49
   8  -3 -23    8.09    1.40
   8  -3 -23    9.05    1.27
   8  -3 -23    8.36    1.18
   8  -3 -23    7.13    1.22
   8  -3 -23    7.73    1.40
   8   3 -21   19.63    2.05
   8  -3 -21   24.57    2.40
   8  -3 -21   23.41    2.01
   8  -3 -21   21.74    1.98
   8  -3 -21   24.73    2.18
   8  -3 -21   21.44    2.19
   8  -3 -19   41.72    2.78
   8  -3 -19   44.63    3.13
   8   3 -19   43.77    2.97
   8  -3 -19   43.47    2.82
   8  -3 -19   42.05    2.86
   8  -3 -19   41.49    3.02
   8   3 -17    3.08    0.90
   8  -3 -17    3.48    1.12
   8  -3 -17    3.42    1.10
   8  -3 -17    3.01    1.01
   8  -3 -17    2.73    1.10
   8  -3 -17    2.64    1.04
   8   3 -15   73.27    3.69
   8  -3 -15   63.18    3.35
   8  -3 -15   61.78    3.51
   8   3 -15   68.89    6.91
   8  -3 -15   61.73    3.37
   8  -3 -15   62.61    3.36
   8  -3 -15   59.87    3.52
   8  -3 -13   15.50    1.81
   8   3 -13   11.85    3.14
   8  -3 -13   16.18    1.76
   8  -3 -13   16.51    1.78
   8  -3 -13   15.64    1.71
   8  -3 -13   15.10    1.75
   8   3 -11  248.79   11.81
   8  -3 -11  258.20    6.27
   8   3  -9  352.11   13.62
   8  -3  -7   10.51    2.82
   8   3  -7   13.60    2.74
   8  -3  -7   15.95    3.18
   8   3  -5  828.49   19.94
   8  -3  -5  816.54   22.08
   8   3  -3  329.16   12.58
   8  -3  -3  343.65   13.53
   8  -3  -3  324.31   13.93
   8  -3  -1   17.81    3.28
   8   3  -1   17.67    3.02
   8  -3  -1   17.16    3.38
   8   3   1  331.57   12.69
   8  -3   1  330.83   14.22
   8  -3   1  364.30   13.84
   8   3   3  215.74   10.45
   8  -3   3  216.94   10.75
   8  -3   3  200.40   11.13
   8   3   5   54.12    5.34
   8  -3   5   57.43    5.71
   8  -3   5   53.28    5.80
   8   3   7  301.21   12.92
   8  -3   7  314.87   13.13
   8  -3   7  315.89   14.01
   8   3   9  179.86   10.28
   8  -3  11    5.59    1.14
   8  -3  11    3.96    1.18
   8   3  11    4.08    1.97
   8  -3  11    4.64    1.28
   8  -3  11    3.85    0.92
   8  -3  11    4.16    1.09
   8  -3  11    4.74    1.01
   8  -3  11    2.27    0.82
   8  -3  11    5.86    1.13
   8  -3  13   77.89    4.00
   8  -3  13   75.10    3.41
   8  -3  13   73.06    3.87
   8   3  13   76.31    7.01
   8  -3  13   78.76    8.06
   8  -3  13   77.15    3.61
   8  -3  13   70.96    4.12
   8  -3  13   73.46    4.19
   8  -3  13   68.19    3.76
   8  -3  13   76.01    3.49
   8  -3  13   67.53    3.52
   8  -3  13   71.55    3.61
   8  -3  13   74.19    3.73
   8  -3  13   82.52    3.88
   8  -3  13   70.73    3.84
   8  -3  15  125.07    4.43
   8  -3  15  128.62    5.19
   8   3  15  103.31    8.39
   8  -3  15  130.11   11.07
   8  -3  15  129.14    4.78
   8  -3  15  119.19    4.58
   8  -3  15  119.28    5.37
   8  -3  15  128.06    5.32
   8  -3  15  134.99    4.69
   8  -3  15  110.09    4.52
   8  -3  15  132.66    5.06
   8  -3  15  130.84    4.91
   8  -3  17   16.62    2.04
   8  -3  17   13.05    1.64
   8  -3  17   14.87    1.72
   8  -3  17   10.54    3.56
   8  -3  17   16.10    2.07
   8  -3  17   16.47    1.85
   8  -3  17   16.36    1.83
   8  -3  17   16.29    2.01
   8  -3  17   14.23    1.77
   8  -3  17   14.60    1.77
   8  -3  19   14.66    1.90
   8  -3  19   15.33    1.79
   8  -3  19   16.01    2.06
   8   3  19   15.60    1.75
   8  -3  19   14.44    1.73
   8  -3  19   14.59    1.93
   8  -3  19   17.45    2.01
   8  -3  21   76.50    3.97
   8   3  21   78.36    3.62
   8  -3  21   74.38    3.98
   8  -3  21   82.35    4.47
   8  -3  21   78.27    4.05
   8  -3  21   79.25    3.83
   8  -3  23    3.62    0.86
   8  -3  23    3.28    1.01
   8  -3  23    3.89    1.09
   8  -3  23    2.94    1.13
   8  -3  23    2.97    0.96
   8   3  23    3.31    0.94
   8  -3  25    5.55    0.98
   8  -3  25    6.67    1.06
   8  -3  25    8.35    1.32
   8  -3  25    5.93    1.31
   8   3  25    5.82    0.97
   8  -3  27   26.72    1.78
   8  -3  27   26.65    1.99
   8   3  27   26.96    1.72
   8  -3  27   24.64    1.55
   8   3  29    3.01    0.60
   8  -3  29    3.83    0.72
   8   4 -28   -0.04    0.25
   8  -4 -28    0.65    0.30
   8   4 -26    1.45    0.55
   8  -4 -26    0.99    0.53
   8  -4 -26    2.43    0.65
   8  -4 -24   31.27    1.81
   8  -4 -24   35.67    2.28
   8  -4 -24   32.63    1.95
   8  -4 -22    5.48    0.97
   8  -4 -22    6.08    1.08
   8  -4 -22    8.45    1.32
   8  -4 -22    6.45    1.16
   8  -4 -20   15.33    1.69
   8  -4 -20   15.87    1.73
   8  -4 -20   17.25    1.90
   8  -4 -20   17.04    1.95
   8  -4 -18   42.08    2.82
   8  -4 -18   42.02    2.73
   8  -4 -18   44.64    3.08
   8  -4 -18   41.43    3.02
   8  -4 -16    8.80    1.43
   8  -4 -16    5.74    1.22
   8  -4 -16    7.89    1.38
   8  -4 -16    7.47    1.41
   8  -4 -16    6.86    1.47
   8  -4 -14  205.59    6.38
   8  -4 -14  212.73    6.20
   8  -4 -14  207.10    6.26
   8  -4 -14  210.12    6.60
   8  -4 -14  208.05    6.68
   8  -4 -12   86.94    4.16
   8  -4 -12   98.34    4.22
   8  -4 -12   94.68    4.36
   8  -4 -12   91.19    4.42
   8   4 -10   85.35    7.73
   8  -4 -10   92.18    4.25
   8  -4 -10   94.09    4.05
   8  -4 -10   86.43    4.15
   8  -4 -10   87.25    4.24
   8   4  -8  107.08    8.47
   8  -4  -8  122.64    9.72
   8  -4  -8  119.31    4.73
   8  -4  -8  107.43    4.07
   8   4  -8  111.40    4.51
   8  -4  -8  119.42    4.47
   8  -4  -8  120.16    4.74
   8  -4  -8  117.72    4.86
   8  -4  -6  209.56    5.68
   8  -4  -6  228.85    5.93
   8   4  -6  217.21   11.93
   8  -4  -6  238.36   13.24
   8  -4  -6  236.41    6.48
   8  -4  -6  212.76    6.03
   8  -4  -6  224.06    6.58
   8  -4  -4   57.87    2.93
   8   4  -4   64.39    6.62
   8  -4  -4   66.00    7.08
   8  -4  -4   65.21    3.44
   8  -4  -4   58.69    3.14
   8  -4  -4   62.51    3.45
   8  -4  -2   37.47    2.35
   8  -4  -2   26.60    4.40
   8   4  -2   32.06    4.75
   8  -4  -2   31.77    2.49
   8  -4  -2   27.66    2.15
   8  -4  -2   32.77    2.35
   8  -4   0   16.35    1.62
   8  -4   0   10.81    3.13
   8   4   0   17.83    3.82
   8  -4   0   18.04    1.79
   8  -4   0   14.90    1.76
   8  -4   0   16.93    1.92
   8  -4   0   16.23    1.75
   8  -4   0   14.86    1.75
   8  -4   2    7.22    1.18
   8  -4   2    2.92    2.32
   8   4   2    6.73    2.65
   8  -4   2    3.62    0.86
   8  -4   2    5.57    1.17
   8  -4   2    7.95    1.44
   8  -4   2    4.42    0.86
   8  -4   2    4.85    1.15
   8  -4   2    6.84    1.31
   8  -4   4    9.09    1.39
   8  -4   4    9.70    3.02
   8   4   4    7.96    2.86
   8  -4   4    8.41    1.40
   8  -4   4    9.31    1.42
   8  -4   4    7.82    1.45
   8  -4   4    9.57    1.41
   8  -4   4    7.92    1.34
   8  -4   4   10.90    1.53
   8  -4   6   57.05    3.29
   8  -4   6   62.64    3.24
   8   4   6   51.39    6.22
   8  -4   6   63.97    6.97
   8  -4   6   60.11    3.58
   8  -4   6   53.92    3.44
   8  -4   6   58.77    3.17
   8  -4   6   59.99    3.14
   8  -4   6   52.79    3.04
   8  -4   6   60.17    3.06
   8  -4   6   58.48    3.34
   8  -4   8   92.56    3.93
   8  -4   8   90.98    4.27
   8   4   8   92.45    8.37
   8  -4   8  101.56    8.86
   8  -4   8   85.53    4.40
   8  -4   8   96.45    4.01
   8  -4   8   92.71    4.55
   8  -4   8   96.06    3.89
   8  -4   8   93.11    4.24
   8  -4   8   95.86    4.46
   8  -4  10   25.79    2.11
   8  -4  10   27.15    2.44
   8  -4  10   29.23    2.35
   8   4  10   22.96    4.32
   8  -4  10   23.19    2.56
   8  -4  10   30.02    2.31
   8  -4  10   29.37    2.70
   8  -4  10   26.83    2.18
   8  -4  10   26.54    2.35
   8  -4  12    2.20    0.88
   8  -4  12    1.08    0.89
   8  -4  12    3.45    1.09
   8  -4  12    1.95    1.22
   8  -4  12    3.74    1.05
   8  -4  12    0.93    0.93
   8  -4  12    1.92    0.87
   8  -4  12    2.33    0.89
   8  -4  12    2.72    0.98
   8  -4  14   56.30    3.13
   8  -4  14   56.85    3.53
   8  -4  14   52.55    3.77
   8  -4  14   54.32    3.12
   8  -4  14   49.31    3.66
   8  -4  14   56.94    3.17
   8  -4  14   59.70    3.38
   8  -4  14   57.29    3.42
   8  -4  16   31.83    2.30
   8  -4  16   33.43    2.74
   8  -4  16   35.98    3.13
   8  -4  16   30.82    2.33
   8  -4  16   29.49    2.80
   8  -4  16   36.00    2.67
   8  -4  16   35.13    2.64
   8  -4  18   11.25    1.62
   8  -4  18   10.17    1.66
   8  -4  18    8.19    1.52
   8  -4  18    9.81    1.78
   8  -4  18   10.91    1.55
   8  -4  20    2.78    0.96
   8  -4  20    1.49    0.88
   8  -4  20    1.20    0.77
   8  -4  20    3.33    1.19
   8   4  20    2.48    0.88
   8  -4  22    1.09    0.88
   8  -4  22    2.35    0.90
   8  -4  22    0.86    0.66
   8   4  22    1.61    0.73
   8  -4  24    1.42    0.65
   8   4  24    1.04    0.55
   8  -4  24    1.47    0.72
   8  -4  24    0.82    0.57
   8  -4  26    1.30    0.45
   8  -4  26    1.75    0.62
   8   4  26    2.53    0.52
   8  -4  26    1.78    0.57
   8   5 -23   43.36    1.67
   8  -5 -23   49.53    2.02
   8   5 -21   64.28    2.50
   8  -5 -21   68.38    2.61
   8  -5 -21   66.09    2.70
   8   5 -19    5.32    0.87
   8  -5 -19    7.09    1.10
   8  -5 -19    6.00    1.05
   8  -5 -19    5.27    0.91
   8  -5 -17   56.75    2.94
   8   5 -17   53.37    2.72
   8  -5 -17   49.67    2.80
   8  -5 -17   47.87    2.73
   8  -5 -17   61.16    3.15
   8  -5 -15   62.75    3.22
   8   5 -15   59.78    2.97
   8  -5 -15   64.78    3.40
   8  -5 -15   56.08    3.26
   8  -5 -15   55.38    3.07
   8  -5 -13    1.25    0.99
   8  -5 -13    2.82    1.02
   8  -5 -13    2.03    0.78
   8  -5 -13    2.23    0.87
   8  -5 -11    8.26    1.37
   8  -5 -11    8.22    1.48
   8  -5 -11    7.21    1.37
   8  -5 -11    6.36    1.32
   8  -5  -9   99.02    3.91
   8  -5  -9   96.11    4.05
   8  -5  -9   91.34    4.07
   8  -5  -9   97.67    4.50
   8  -5  -9  107.99    4.63
   8  -5  -7   40.06    2.66
   8  -5  -7   43.74    2.77
   8  -5  -7   43.82    3.07
   8  -5  -7   41.23    2.78
   8  -5  -5   26.74    2.27
   8  -5  -5   29.85    2.27
   8  -5  -5   31.74    2.47
   8  -5  -5   30.23    2.55
   8  -5  -5   25.52    2.29
   8  -5  -3   56.54    3.20
   8  -5  -3   54.63    2.88
   8  -5  -3   53.54    2.84
   8  -5  -3   53.69    3.38
   8  -5  -3   53.97    3.11
   8  -5  -3   48.82    3.16
   8  -5  -1   28.10    2.31
   8  -5  -1   24.83    2.08
   8  -5  -1   26.05    2.21
   8  -5  -1   28.06    2.53
   8  -5  -1   25.36    2.31
   8  -5   1   75.26    3.57
   8  -5   1   74.68    3.63
   8  -5   1   72.21    3.67
   8  -5   1   77.42    3.90
   8  -5   3   86.13    3.87
   8  -5   3   86.01    4.00
   8  -5   3   81.73    4.18
   8  -5   3   81.28    3.74
   8  -5   3   83.09    3.68
   8  -5   3   81.18    4.00
   8  -5   5   15.59    1.81
   8  -5   5   16.99    1.84
   8  -5   5   18.56    2.22
   8  -5   5   19.43    2.16
   8  -5   5   17.51    1.96
   8  -5   5   17.41    1.79
   8  -5   5   15.49    1.74
   8  -5   5   20.21    1.93
   8  -5   5   18.18    2.01
   8  -5   7  197.40    5.88
   8  -5   7  190.98    5.79
   8  -5   7  191.44    6.73
   8  -5   7  182.18    5.79
   8  -5   7  193.27    5.54
   8  -5   7  200.61    6.77
   8  -5   7  194.79    5.66
   8  -5   7  190.96    5.56
   8  -5   7  202.36    6.25
   8  -5   7  184.21    5.79
   8  -5   9    7.14    1.37
   8  -5   9    6.25    1.29
   8  -5   9    6.99    1.31
   8  -5   9    6.18    1.31
   8  -5   9    8.20    1.36
   8  -5   9    7.25    1.34
   8  -5   9    6.79    1.25
   8  -5   9    5.89    1.55
   8  -5   9    5.03    1.16
   8  -5   9    6.80    1.24
   8  -5   9    6.85    1.25
   8  -5   9    7.07    1.35
   8  -5  11   10.66    1.50
   8  -5  11   11.19    1.52
   8  -5  11   12.32    1.58
   8  -5  11   13.93    1.96
   8  -5  11   12.90    1.49
   8  -5  11   11.79    1.61
   8  -5  11   11.22    1.80
   8  -5  11    8.97    1.37
   8  -5  11   11.74    1.62
   8  -5  11   11.24    1.53
   8  -5  11   11.65    1.64
   8  -5  11   11.57    1.45
   8  -5  13   44.98    2.56
   8  -5  13   52.06    2.94
   8  -5  13   49.53    3.02
   8  -5  13   46.34    3.06
   8  -5  13   52.25    3.63
   8  -5  13   45.70    2.53
   8  -5  13   45.59    3.33
   8  -5  13   45.98    2.83
   8  -5  13   49.12    3.08
   8  -5  13   50.53    2.84
   8  -5  13   48.47    2.76
   8  -5  13   53.25    3.16
   8  -5  15   49.50    2.69
   8  -5  15   47.74    2.87
   8  -5  15   47.35    2.42
   8  -5  15   51.47    3.42
   8  -5  15   46.02    2.69
   8  -5  15   46.82    3.00
   8  -5  15   50.05    3.34
   8  -5  15   45.08    2.87
   8  -5  15   45.13    2.58
   8  -5  17    2.43    0.86
   8  -5  17    3.88    0.90
   8  -5  17    2.73    0.94
   8  -5  17    3.41    1.01
   8  -5  17    3.21    0.93
   8  -5  17    3.47    0.94
   8   5  19   94.41    3.32
   8  -5  19   96.97    3.96
   8  -5  19   89.78    3.11
   8  -5  19   93.18    3.66
   8  -5  19   91.57    3.69
   8  -5  19   94.56    3.58
   8  -5  21   47.37    1.96
   8  -5  21   51.47    2.54
   8   5  21   47.29    2.08
   8  -5  21   47.20    2.30
   8  -5  21   48.40    2.35
   8  -5  21   47.05    2.25
   8  -5  23    2.32    0.60
   8   5  23    3.49    0.58
   8  -5  23    2.09    0.52
   8  -6 -18   13.27    1.04
   8  -6 -18   11.24    0.85
   8  -6 -16    5.76    0.76
   8  -6 -16    6.19    0.81
   8  -6 -14   27.40    1.74
   8  -6 -14   24.93    1.62
   8  -6 -12   11.90    1.26
   8  -6 -12    9.90    1.18
   8  -6 -10   34.48    2.11
   8  -6 -10   34.90    2.11
   8  -6  -8   13.85    1.40
   8  -6  -8   15.55    1.48
   8  -6  -8   14.98    1.50
   8  -6  -6    9.56    1.34
   8  -6  -6   10.56    1.29
   8  -6  -6    9.83    1.19
   8  -6  -4   19.47    1.78
   8  -6  -4   20.66    1.56
   8  -6  -4   19.02    1.66
   8  -6  -2    3.60    1.04
   8  -6  -2    5.39    1.02
   8  -6  -2    4.50    1.00
   8  -6   0    9.07    1.29
   8  -6   0   10.10    1.48
   8  -6   0    8.63    1.18
   8  -6   0    9.97    1.34
   8  -6   0    8.85    1.23
   8  -6   2    5.86    1.22
   8  -6   2    6.21    1.16
   8  -6   2    7.62    1.02
   8  -6   2    8.05    1.27
   8  -6   2    6.55    1.14
   8  -6   4    7.23    1.27
   8  -6   4    8.53    1.28
   8  -6   4    8.16    1.26
   8  -6   4    6.52    1.12
   8  -6   6    2.41    0.94
   8  -6   6    2.96    0.93
   8  -6   6    1.58    0.72
   8  -6   6    3.01    0.86
   8  -6   8   12.65    1.48
   8  -6   8   13.20    1.49
   8  -6   8   11.53    1.34
   8  -6   8   13.00    1.42
   8  -6   8   12.11    1.42
   8  -6  10   12.06    1.34
   8  -6  10   12.31    1.43
   8  -6  10   14.85    1.46
   8  -6  10   13.06    1.37
   8  -6  12    7.01    1.07
   8  -6  12    6.78    1.04
   8  -6  12    8.55    1.10
   8  -6  12    6.59    0.95
   8  -6  12    6.71    0.97
   8  -6  14   13.44    1.42
   8  -6  14   17.02    1.30
   8  -6  14   15.39    1.29
   8  -6  16    7.57    0.85
   8   6  16    7.59    0.86
   8  -6  16    6.79    0.82
   8   6  18    0.57    0.36
   8  -7  -9    3.12    0.54
   8  -7  -7    2.22    0.50
   8  -7  -5    0.49    0.43
   8  -7  -3   29.45    1.69
   8  -7  -3   29.55    1.53
   8  -7  -1   20.43    1.44
   8  -7  -1   18.93    1.25
   8  -7   1    4.32    0.84
   8  -7   1    3.18    0.59
   8  -7   3    1.14    0.63
   8  -7   3    0.56    0.47
   8  -7   5   23.04    1.46
   8  -7   5   21.61    1.26
   8  -7   7    8.51    1.07
   8  -7   7   10.52    0.85
   9   0 -33   -0.38    0.29
   9   0 -31   -0.26    0.52
   9   0 -31    0.01    0.44
   9   0 -29    0.48    0.72
   9   0 -27    0.03    0.82
   9   0 -25   -0.41    0.75
   9   0 -23    0.07    0.85
   9   0 -21   -0.27    0.82
   9   0 -19   -1.00    0.90
   9   0 -17   -0.16    0.65
   9   0 -11    0.44    1.14
   9   0 -11    0.21    0.84
   9   0  -9   -0.04    1.03
   9   0  -9   -0.03    1.09
   9   0  -7    0.43    0.76
   9   0  -7   -1.67    1.13
   9   0  -5    0.08    0.95
   9   0  -5    0.15    0.82
   9   0  -3   -1.45    0.88
   9   0  -3   -0.53    0.95
   9   0  -1    0.04    0.85
   9   0  -1   -0.47    1.03
   9   0   1   -0.21    0.61
   9   0   1   -0.41    0.83
   9   0   3    0.20    0.52
   9   0   3    0.79    0.86
   9   0   5    0.54    0.93
   9   0   5    0.87    0.50
   9   0   5   -0.71    0.53
   9   0   7   -0.15    0.84
   9   0   7   -0.38    0.49
   9   0   9   -0.34    0.86
   9   0  11    0.37    0.84
   9   0  17   -2.28    0.91
   9   0  17   -1.12    0.81
   9   0  19    1.84    1.04
   9   0  19   -0.28    0.64
   9   0  19   -0.41    1.12
   9   0  21    0.43    0.66
   9   0  23    0.41    0.68
   9   0  23    1.22    0.77
   9   0  25   -0.31    0.79
   9   0  25    1.46    0.82
   9   0  27    0.60    0.67
   9   0  27    0.83    0.61
   9   0  29   -0.30    0.59
   9   0  29   -0.37    0.51
   9   0  31   -0.06    0.38
   9   0  31    0.45    0.47
   9   1 -32   10.75    1.00
   9  -1 -32   10.05    0.95
   9   1 -32    9.42    0.89
   9  -1 -30    7.07    0.92
   9   1 -30    4.53    0.87
   9   1 -30    6.66    0.88
[truncated: 308,169 more chars]
