# Supplementary material for: Synthesis of Diaryl‐ and Dialkynylphosphinates From Ubiquitous PV Sources via a Redox‐Neutral Approach
Source: Adv Sci (Weinh). 2025 Jul 2;12(36):e09922. doi: 10.1002/advs.202509922 (PMC12463002; doi:10.1002/advs.202509922)
Supplement: Supplementary file 2 — Supporting Information [file ADVS-12-e09922-s001.zip › 9d_H2O_05Et2O_jjw1756.cif]

data_jjw1756
_audit_creation_date               2024-06-07
_audit_creation_method
;
Olex2 1.5
(compiled 2024.02.16 svn.r378c4104 for OlexSys, GUI svn.r6928)
;
_shelx_SHELXL_version_number       '2018/3'
_audit_contact_author_address      ?
_audit_contact_author_email        ?
_audit_contact_author_name         ''
_audit_contact_author_phone        ?
_publ_contact_author_id_orcid      ?
_publ_section_references
;
Dolomanov, O.V., Bourhis, L.J., Gildea, R.J, Howard, J.A.K. & Puschmann, H.
 (2009), J. Appl. Cryst. 42, 339-341.

Sheldrick, G.M. (2015). Acta Cryst. A71, 3-8.

Sheldrick, G.M. (2015). Acta Cryst. C71, 3-8.
;
_chemical_name_common              ?
_chemical_name_systematic          ?
_chemical_formula_moiety           'C24 H26 O2 P, H3 O, 0.5[C4H10O]'
_chemical_formula_sum              'C26 H34 O3.50 P'
_chemical_formula_weight           433.50
_chemical_melting_point            ?
_chemical_oxdiff_formula           C24H29O3P
loop_
  _atom_type_symbol
  _atom_type_description
  _atom_type_scat_dispersion_real
  _atom_type_scat_dispersion_imag
  _atom_type_scat_source
 'C' 'C' 0.0033 0.0016 'International Tables Vol C Tables 4.2.6.8 and 6.1.1.4'
 'H' 'H' 0.0000 0.0000 'International Tables Vol C Tables 4.2.6.8 and 6.1.1.4'
 'O' 'O' 0.0106 0.0060 'International Tables Vol C Tables 4.2.6.8 and 6.1.1.4'
 'P' 'P' 0.1023 0.0942 'International Tables Vol C Tables 4.2.6.8 and 6.1.1.4'

_shelx_space_group_comment
;
The symmetry employed for this shelxl refinement is uniquely defined
by the following loop, which should always be used as a source of
symmetry information in preference to the above space-group names.
They are only intended as comments.
;
_space_group_crystal_system        'monoclinic'
_space_group_IT_number             15
_space_group_name_H-M_alt          'I 1 2/a 1'
_space_group_name_Hall             '-I 2ya'
loop_
  _space_group_symop_operation_xyz
 'x, y, z'
 '-x+1/2, y, -z'
 'x+1/2, y+1/2, z+1/2'
 '-x+1, y+1/2, -z+1/2'
 '-x, -y, -z'
 'x-1/2, -y, z'
 '-x+1/2, -y+1/2, -z+1/2'
 'x, -y+1/2, z+1/2'

_cell_length_a                     24.9323(5)
_cell_length_b                     6.17430(10)
_cell_length_c                     33.2509(6)
_cell_angle_alpha                  90
_cell_angle_beta                   99.364(2)
_cell_angle_gamma                  90
_cell_volume                       5050.42(16)
_cell_formula_units_Z              8
_cell_measurement_reflns_used      8792
_cell_measurement_temperature      99.99(10)
_cell_measurement_theta_max        32.2550
_cell_measurement_theta_min        2.7620
_shelx_estimated_absorpt_T_max     0.996
_shelx_estimated_absorpt_T_min     0.916
_exptl_absorpt_coefficient_mu      0.134
_exptl_absorpt_correction_T_max    0.997
_exptl_absorpt_correction_T_min    0.959
_exptl_absorpt_correction_type     analytical
_exptl_absorpt_process_details
;
CrysAlisPro 1.171.41.93a (Rigaku Oxford Diffraction, 2020)
Analytical numeric absorption correction using a multifaceted crystal
model based on expressions derived by R.C. Clark & J.S. Reid.
(Clark, R. C. & Reid, J. S. (1995). Acta Cryst. A51, 887-897)
Empirical absorption correction using spherical harmonics,
implemented in SCALE3 ABSPACK scaling algorithm.
;
_exptl_absorpt_special_details     ?
_exptl_crystal_colour              colourless
_exptl_crystal_colour_lustre       .
_exptl_crystal_colour_modifier     .
_exptl_crystal_colour_primary      colourless
_exptl_crystal_density_diffrn      1.140
_exptl_crystal_density_meas        ?
_exptl_crystal_density_method      ?
_exptl_crystal_description         plate
_exptl_crystal_F_000               1864
loop_
  _exptl_crystal_face_index_h
  _exptl_crystal_face_index_k
  _exptl_crystal_face_index_l
  _exptl_crystal_face_perp_dist
 1 0 -5 0.0634
 -1 0 5 0.0634
 -1 -5 -1 0.3312
 1 5 1 0.3264
 -1 0 0 0.0126
 1 0 0 0.0126

_exptl_crystal_size_max            0.67
_exptl_crystal_size_mid            0.13
_exptl_crystal_size_min            0.03
loop_
  _exptl_oxdiff_crystal_face_indexfrac_h
  _exptl_oxdiff_crystal_face_indexfrac_k
  _exptl_oxdiff_crystal_face_indexfrac_l
  _exptl_oxdiff_crystal_face_x
  _exptl_oxdiff_crystal_face_y
  _exptl_oxdiff_crystal_face_z
 1.0000 0.0000 -5.0000 -0.1025 -0.0288 0.0126
 -1.0000 -0.0000 5.0000 0.1025 0.0288 -0.0126
 -1.0000 -5.0000 -1.0000 -0.0795 -0.0302 -0.5694
 1.0000 5.0000 1.0000 0.0795 0.0302 0.5694
 -1.0000 0.0000 0.0000 0.0105 -0.0268 -0.0017
 1.0000 -0.0000 -0.0000 -0.0105 0.0268 0.0017

_exptl_transmission_factor_max     ?
_exptl_transmission_factor_min     ?
_diffrn_reflns_av_R_equivalents    0.0237
_diffrn_reflns_av_unetI/netI       0.0234
_diffrn_reflns_Laue_measured_fraction_full  0.983
_diffrn_reflns_Laue_measured_fraction_max  0.983
_diffrn_reflns_limit_h_max         30
_diffrn_reflns_limit_h_min         -25
_diffrn_reflns_limit_k_max         7
_diffrn_reflns_limit_k_min         -7
_diffrn_reflns_limit_l_max         32
_diffrn_reflns_limit_l_min         -40
_diffrn_reflns_number              18649
_diffrn_reflns_point_group_measured_fraction_full  0.983
_diffrn_reflns_point_group_measured_fraction_max  0.983
_diffrn_reflns_theta_full          25.242
_diffrn_reflns_theta_max           25.345
_diffrn_reflns_theta_min           3.202
_diffrn_ambient_environment        N~2~
_diffrn_ambient_temperature        99.99(10)
_diffrn_detector                   'CCD plate'
_diffrn_detector_area_resol_mean   10.5700
_diffrn_detector_type              AtlasS2
_diffrn_measured_fraction_theta_full  0.983
_diffrn_measured_fraction_theta_max  0.983
_diffrn_measurement_details
;
List of Runs (angles in degrees, time in seconds):

  # Type    Start    End  Width  t~exp~   \w     \q     \k     \f   Frames
--------------------------------------------------------------------------
  1  \w    -93.00 -66.93   0.33   45.00    --  -18.97 154.00-138.00   79
  2  \w     11.00  35.75   0.33   45.00    --   19.13-121.00 -19.00   75
  3  \w     33.00  57.75   0.33   45.00    --   19.13-154.00-178.00   75
  4  \w    -31.00   5.30   0.33   45.00    --  -18.97 -77.00 -30.00  110
  5  \w    -21.00   5.07   0.33   45.00    --  -18.97  77.00 120.00   79
  6  \w    -42.00   6.18   0.33   45.00    --  -18.97  77.00-120.00  146
  7  \w     -8.00  88.03   0.33   45.00    --   19.13  57.00 -30.00  291
  8  \w    -54.00  17.94   0.33   45.00    --   19.13 -38.00-150.00  218
;
_diffrn_measurement_device         'four-circle diffractometer'
_diffrn_measurement_device_type    'SuperNova, Dual, Cu at home/near, AtlasS2'
_diffrn_measurement_method         '\w scans'
_diffrn_orient_matrix_type        
 'CrysAlisPro convention (1999,Acta A55,543-557)'
_diffrn_orient_matrix_UB_11        -0.0104875000
_diffrn_orient_matrix_UB_12        0.0143208000
_diffrn_orient_matrix_UB_13        0.0184042000
_diffrn_orient_matrix_UB_21        0.0268149000
_diffrn_orient_matrix_UB_22        -0.0015410000
_diffrn_orient_matrix_UB_23        0.0111198000
_diffrn_orient_matrix_UB_31        0.0016765000
_diffrn_orient_matrix_UB_32        0.1139831000
_diffrn_orient_matrix_UB_33        -0.0021753000
_diffrn_radiation_monochromator    mirror
_diffrn_radiation_probe            x-ray
_diffrn_radiation_type             'Mo K\a'
_diffrn_radiation_wavelength       0.71073
_diffrn_source                     'micro-focus sealed X-ray tube'
_diffrn_source_type                'SuperNova (Mo) X-ray Source'
_reflns_Friedel_coverage           0.000
_reflns_Friedel_fraction_full      .
_reflns_Friedel_fraction_max       .
_reflns_number_gt                  3969
_reflns_number_total               4563
_reflns_special_details
;
 Reflections were merged by SHELXL according to the crystal
 class for the calculation of statistics and refinement.
 
 Structure factors included contributions from the .fab file.
 
 _reflns_Friedel_fraction is defined as the number of unique
 Friedel pairs measured divided by the number that would be
 possible theoretically, ignoring centric projections and
 systematic absences.
;
_reflns_threshold_expression       'I > 2\s(I)'
_computing_cell_refinement         'CrysAlisPro 1.171.41.93a (Rigaku OD, 2020)'
_computing_data_collection         'CrysAlisPro 1.171.41.93a (Rigaku OD, 2020)'
_computing_data_reduction          'CrysAlisPro 1.171.41.93a (Rigaku OD, 2020)'
_computing_molecular_graphics      'Olex2 1.5 (Dolomanov et al., 2009)'
_computing_publication_material    'Olex2 1.5 (Dolomanov et al., 2009)'
_computing_structure_refinement    'SHELXL 2018/3 (Sheldrick, 2015)'
_computing_structure_solution      'SHELXT 2018/2 (Sheldrick, 2018)'
_refine_diff_density_max           0.362
_refine_diff_density_min           -0.447
_refine_diff_density_rms           0.051
_refine_ls_extinction_coef         .
_refine_ls_extinction_method       none
_refine_ls_goodness_of_fit_ref     1.042
_refine_ls_hydrogen_treatment      mixed
_refine_ls_matrix_type             full
_refine_ls_number_parameters       326
_refine_ls_number_reflns           4563
_refine_ls_number_restraints       348
_refine_ls_R_factor_all            0.0599
_refine_ls_R_factor_gt             0.0522
_refine_ls_restrained_S_all        1.030
_refine_ls_shift/su_max            0.001
_refine_ls_shift/su_mean           0.000
_refine_ls_structure_factor_coef   Fsqd
_refine_ls_weighting_details      
 'w=1/[\s^2^(Fo^2^)+(0.0503P)^2^+11.3094P] where P=(Fo^2^+2Fc^2^)/3'
_refine_ls_weighting_scheme        calc
_refine_ls_wR_factor_gt            0.1267
_refine_ls_wR_factor_ref           0.1314
_refine_special_details            ?
_olex2_refinement_description
;
1. Fixed Uiso
 At 1.2 times of:
  All C(H) groups
 At 1.5 times of:
  All C(H,H,H) groups, All O(H,H) groups
2. Uiso/Uaniso restraints and constraints
C18 \\sim C19C \\sim C20C \\sim C15 \\sim C16C \\sim C17C \\sim C19B \\sim C20B
\\sim C16B \\sim C17B \\sim C19A \\sim C20A \\sim C16A \\sim C17A: within 2A
with sigma of 0.01 and sigma for terminal atoms of 0.01 within 2A
3. Rigid body (RIGU) restrains
 C18, C19C, C20C, C15, C16C, C17C, C19B, C20B, C16B, C17B, C19A, C20A, C16A,
 C17A
 with sigma for 1-2 distances of 0.004 and sigma for 1-3 distances of 0.004
4. Others
 Fixed Sof: C19A(0.4) H19A(0.4) C20A(0.4) H20A(0.4) C16A(0.4) H16A(0.4)
 C17A(0.4) H17A(0.4) C19C(0.2) H19C(0.2) C20C(0.2) H20C(0.2) C16C(0.2)
 H16C(0.2) C17C(0.2) H17C(0.2) C19B(0.4) H19B(0.4) C20B(0.4) H20B(0.4)
 C16B(0.4) H16B(0.4) C17B(0.4) H17B(0.4)
5.a Free rotating group:
 O3(H3A,H3B)
5.b Aromatic/amide H refined with riding coordinates:
 C4(H4), C5(H5), C11(H11), C12(H12), C19A(H19A), C20A(H20A), C16A(H16A),
 C17A(H17A), C19C(H19C), C20C(H20C), C16C(H16C), C17C(H17C), C19B(H19B),
 C20B(H20B), C16B(H16B), C17B(H17B)
5.c Fitted hexagon refined as free rotating group:
 C18(C19A,C20A,C15,C16A,C17A)
5.d Idealised Me refined as rotating group:
 C8(H8A,H8B,H8C), C9(H9A,H9B,H9C), C10(H10A,H10B,H10C), C22(H22A,H22B,H22C),
 C23(H23A,H23B,H23C), C24(H24A,H24B,H24C)
;
_atom_sites_solution_hydrogens     mixed
_atom_sites_solution_primary       dual
_atom_sites_solution_secondary     ?
loop_
  _atom_site_label
  _atom_site_type_symbol
  _atom_site_fract_x
  _atom_site_fract_y
  _atom_site_fract_z
  _atom_site_U_iso_or_equiv
  _atom_site_adp_type
  _atom_site_occupancy
  _atom_site_site_symmetry_order
  _atom_site_calc_flag
  _atom_site_refinement_flags_posn
  _atom_site_refinement_flags_adp
  _atom_site_refinement_flags_occupancy
  _atom_site_disorder_assembly
  _atom_site_disorder_group
 P1 P 0.48482(2) 0.46580(8) 0.32755(2) 0.02108(15) Uani 1 1 d . . . . .
 O2 O 0.49088(6) 0.2229(2) 0.32752(4) 0.0283(3) Uani 1 1 d . . . . .
 O1 O 0.50636(6) 0.5886(2) 0.29471(4) 0.0250(3) Uani 1 1 d . . . . .
 O3 O 0.46162(6) -0.0319(2) 0.27300(4) 0.0253(3) Uani 1 1 d G . . . .
 H3A H 0.471092 0.069814 0.290847 0.038 Uiso 1 1 d G U . . .
 H3B H 0.471777 0.003076 0.250056 0.038 Uiso 1 1 d G U . . .
 C1 C 0.41660(9) 0.5373(3) 0.32505(6) 0.0252(4) Uani 1 1 d . . . . .
 C3 C 0.31875(8) 0.7073(3) 0.31785(6) 0.0256(5) Uani 1 1 d . . . . .
 C2 C 0.37148(9) 0.6098(3) 0.32167(6) 0.0252(5) Uani 1 1 d . . . . .
 C6 C 0.21739(8) 0.9162(3) 0.31246(6) 0.0275(5) Uani 1 1 d . . . . .
 C13 C 0.51579(9) 0.5579(4) 0.37520(6) 0.0281(5) Uani 1 1 d . . . . .
 C4 C 0.27710(9) 0.6150(4) 0.33540(7) 0.0304(5) Uani 1 1 d . . . . .
 H4 H 0.282699 0.480210 0.349231 0.037 Uiso 1 1 calc R U . . .
 C14 C 0.53458(9) 0.6348(4) 0.40754(7) 0.0347(5) Uani 1 1 d . . . . .
 C5 C 0.22784(9) 0.7192(4) 0.33267(7) 0.0317(5) Uani 1 1 d . . . . .
 H5 H 0.199985 0.654502 0.344992 0.038 Uiso 1 1 calc R U . . .
 C11 C 0.25937(9) 1.0043(4) 0.29463(7) 0.0358(5) Uani 1 1 d . . . . .
 H11 H 0.253513 1.137175 0.280168 0.043 Uiso 1 1 calc R U . . .
 C7 C 0.16242(9) 1.0288(4) 0.31125(7) 0.0346(5) Uani 1 1 d . . . . .
 C8 C 0.15470(10) 1.2159(4) 0.28067(8) 0.0398(6) Uani 1 1 d . . . . .
 H8A H 0.182891 1.325307 0.288659 0.060 Uiso 1 1 calc R U . . .
 H8B H 0.118796 1.281051 0.280341 0.060 Uiso 1 1 calc R U . . .
 H8C H 0.157481 1.160998 0.253432 0.060 Uiso 1 1 calc R U . . .
 C12 C 0.30922(9) 0.9031(4) 0.29749(7) 0.0352(5) Uani 1 1 d . . . . .
 H12 H 0.337248 0.968222 0.285415 0.042 Uiso 1 1 calc R U . . .
 C18 C 0.59642(11) 0.8878(4) 0.52405(6) 0.0484(6) Uani 1 1 d G U . . .
 C19A C 0.56042(17) 0.7143(6) 0.52015(6) 0.0457(17) Uani 0.4 1 d G U P A 3
 H19A H 0.549677 0.651934 0.543714 0.055 Uiso 0.4 1 calc R U P A 3
 C20A C 0.54015(16) 0.6321(5) 0.48177(7) 0.0457(17) Uani 0.4 1 d G U P A 3
 H20A H 0.515553 0.513529 0.479097 0.055 Uiso 0.4 1 calc R U P A 3
 C15 C 0.55588(9) 0.7234(4) 0.44729(5) 0.0390(6) Uani 1 1 d G U . A .
 C16A C 0.59187(16) 0.8969(6) 0.45119(6) 0.0524(16) Uani 0.4 1 d G U P A 3
 H16A H 0.602622 0.959328 0.427626 0.063 Uiso 0.4 1 calc R U P A 3
 C17A C 0.61215(16) 0.9791(6) 0.48957(8) 0.0532(16) Uani 0.4 1 d G U P A 3
 H17A H 0.636747 1.097736 0.492243 0.064 Uiso 0.4 1 calc R U P A 3
 C19C C 0.6340(5) 0.749(2) 0.5029(3) 0.042(2) Uani 0.2 1 d . U P A 2
 H19C H 0.670174 0.718003 0.515383 0.051 Uiso 0.2 1 calc R U P A 2
 C20C C 0.6126(5) 0.670(2) 0.4641(4) 0.040(2) Uani 0.2 1 d . U P A 2
 H20C H 0.634086 0.584572 0.449141 0.048 Uiso 0.2 1 calc R U P A 2
 C16C C 0.5290(5) 0.843(2) 0.4678(4) 0.0420(18) Uani 0.2 1 d . U P A 2
 H16C H 0.493082 0.882813 0.456017 0.050 Uiso 0.2 1 calc R U P A 2
 C17C C 0.5496(6) 0.917(2) 0.5067(4) 0.0434(18) Uani 0.2 1 d . U P A 2
 H17C H 0.525761 0.996186 0.520865 0.052 Uiso 0.2 1 calc R U P A 2
 C21 C 0.62030(14) 0.9781(5) 0.56687(8) 0.0556(8) Uani 1 1 d . . . . .
 C9 C 0.16021(12) 1.1217(5) 0.35366(9) 0.0551(8) Uani 1 1 d . . . . .
 H9A H 0.161690 1.003107 0.373389 0.083 Uiso 1 1 calc R U . . .
 H9B H 0.126303 1.202819 0.353080 0.083 Uiso 1 1 calc R U . . .
 H9C H 0.191228 1.218737 0.361643 0.083 Uiso 1 1 calc R U . . .
 C10 C 0.11629(10) 0.8680(5) 0.29802(10) 0.0529(7) Uani 1 1 d . . . . .
 H10A H 0.120422 0.804566 0.271677 0.079 Uiso 1 1 calc R U . . .
 H10B H 0.081315 0.943449 0.295440 0.079 Uiso 1 1 calc R U . . .
 H10C H 0.117565 0.752906 0.318444 0.079 Uiso 1 1 calc R U . . .
 C22 C 0.61857(16) 1.2248(5) 0.56695(9) 0.0670(10) Uani 1 1 d . . . . .
 H22A H 0.641870 1.281036 0.548285 0.101 Uiso 1 1 calc R U . . .
 H22B H 0.631607 1.278298 0.594557 0.101 Uiso 1 1 calc R U . . .
 H22C H 0.581127 1.273696 0.558051 0.101 Uiso 1 1 calc R U . . .
 C23 C 0.67799(16) 0.9022(6) 0.57898(11) 0.0817(12) Uani 1 1 d . . . . .
 H23A H 0.678859 0.743548 0.579378 0.123 Uiso 1 1 calc R U . . .
 H23B H 0.692581 0.957756 0.606176 0.123 Uiso 1 1 calc R U . . .
 H23C H 0.700107 0.955903 0.559289 0.123 Uiso 1 1 calc R U . . .
 C24 C 0.5872(2) 0.8939(8) 0.59890(10) 0.1011(16) Uani 1 1 d . . . . .
 H24A H 0.549072 0.936859 0.591169 0.152 Uiso 1 1 calc R U . . .
 H24B H 0.601780 0.955588 0.625594 0.152 Uiso 1 1 calc R U . . .
 H24C H 0.589665 0.735574 0.600304 0.152 Uiso 1 1 calc R U . . .
 C19B C 0.5818(3) 0.6983(13) 0.5183(2) 0.0483(16) Uani 0.4 1 d . U P A 1
 H19B H 0.585823 0.605549 0.541419 0.058 Uiso 0.4 1 calc R U P A 1
 C20B C 0.5602(3) 0.6096(13) 0.4812(2) 0.0438(15) Uani 0.4 1 d . U P A 1
 H20B H 0.548186 0.463383 0.480035 0.053 Uiso 0.4 1 calc R U P A 1
 C16B C 0.5697(3) 0.9583(12) 0.4495(2) 0.0378(13) Uani 0.4 1 d . U P A 1
 H16B H 0.564855 1.046803 0.425761 0.045 Uiso 0.4 1 calc R U P A 1
 C17B C 0.5902(3) 1.0437(13) 0.4883(2) 0.0450(15) Uani 0.4 1 d . U P A 1
 H17B H 0.599783 1.192179 0.491969 0.054 Uiso 0.4 1 calc R U P A 1
 H3C H 0.4751(11) -0.161(5) 0.2787(8) 0.047(8) Uiso 1 1 d . . . . .

loop_
  _atom_site_aniso_label
  _atom_site_aniso_U_11
  _atom_site_aniso_U_22
  _atom_site_aniso_U_33
  _atom_site_aniso_U_23
  _atom_site_aniso_U_13
  _atom_site_aniso_U_12
 P1 0.0259(3) 0.0188(3) 0.0183(3) -0.00099(19) 0.0030(2) 0.0021(2)
 O2 0.0371(9) 0.0202(7) 0.0278(8) 0.0003(6) 0.0063(6) 0.0046(6)
 O1 0.0320(8) 0.0214(7) 0.0225(7) -0.0005(6) 0.0073(6) 0.0016(6)
 O3 0.0332(8) 0.0182(7) 0.0255(8) 0.0007(6) 0.0075(6) -0.0005(6)
 C1 0.0310(12) 0.0240(10) 0.0201(10) -0.0015(8) 0.0026(8) 0.0003(9)
 C3 0.0260(11) 0.0282(11) 0.0209(10) -0.0043(8) -0.0014(8) 0.0013(9)
 C2 0.0309(12) 0.0254(10) 0.0191(10) -0.0018(8) 0.0032(8) -0.0018(9)
 C6 0.0247(11) 0.0281(11) 0.0278(11) -0.0050(9) -0.0011(9) 0.0006(9)
 C13 0.0280(11) 0.0317(11) 0.0242(11) -0.0012(9) 0.0033(9) 0.0004(9)
 C4 0.0278(11) 0.0249(11) 0.0377(12) 0.0009(9) 0.0026(9) -0.0011(9)
 C14 0.0321(12) 0.0436(14) 0.0283(12) -0.0042(10) 0.0041(10) -0.0005(10)
 C5 0.0261(11) 0.0310(12) 0.0379(12) 0.0001(10) 0.0046(9) -0.0042(9)
 C11 0.0337(12) 0.0347(13) 0.0389(13) 0.0104(10) 0.0061(10) 0.0062(10)
 C7 0.0245(11) 0.0358(12) 0.0422(13) -0.0021(10) 0.0015(10) 0.0040(10)
 C8 0.0309(12) 0.0353(13) 0.0496(15) -0.0021(11) -0.0049(11) 0.0074(10)
 C12 0.0297(12) 0.0404(13) 0.0372(13) 0.0087(10) 0.0103(10) 0.0043(10)
 C18 0.0565(16) 0.0545(15) 0.0314(12) -0.0119(11) -0.0015(11) 0.0010(13)
 C19A 0.066(4) 0.037(3) 0.030(3) -0.001(2) -0.005(3) 0.012(3)
 C20A 0.063(4) 0.036(3) 0.035(3) -0.004(2) -0.004(3) 0.008(3)
 C15 0.0378(13) 0.0494(14) 0.0282(11) -0.0096(10) 0.0008(10) 0.0003(11)
 C16A 0.045(3) 0.079(4) 0.036(3) -0.017(3) 0.013(3) -0.016(3)
 C17A 0.043(3) 0.079(4) 0.039(3) -0.021(3) 0.012(3) -0.012(3)
 C19C 0.046(4) 0.051(4) 0.026(4) -0.012(4) -0.005(3) 0.003(4)
 C20C 0.043(4) 0.047(4) 0.027(4) -0.009(4) -0.003(3) 0.005(4)
 C16C 0.045(3) 0.049(3) 0.031(3) -0.012(3) 0.001(3) 0.003(3)
 C17C 0.050(3) 0.049(4) 0.030(3) -0.013(3) 0.002(3) 0.003(3)
 C21 0.079(2) 0.0545(17) 0.0281(13) -0.0093(12) -0.0063(13) -0.0003(15)
 C9 0.0501(17) 0.0687(19) 0.0494(16) 0.0008(14) 0.0169(13) 0.0262(15)
 C10 0.0257(13) 0.0493(16) 0.081(2) 0.0097(15) 0.0007(13) -0.0003(12)
 C22 0.104(3) 0.0605(19) 0.0321(14) -0.0101(13) -0.0034(15) 0.0149(19)
 C23 0.098(3) 0.068(2) 0.063(2) -0.0215(17) -0.0347(19) 0.017(2)
 C24 0.162(4) 0.111(3) 0.0323(17) -0.0231(19) 0.024(2) -0.047(3)
 C19B 0.063(4) 0.042(3) 0.035(3) -0.003(2) -0.005(3) 0.014(3)
 C20B 0.058(4) 0.033(3) 0.036(3) -0.004(2) -0.005(2) 0.014(3)
 C16B 0.035(3) 0.051(3) 0.030(2) -0.007(2) 0.009(2) 0.000(3)
 C17B 0.043(3) 0.055(3) 0.037(3) -0.013(2) 0.005(3) -0.004(3)

_geom_special_details
;
 All esds (except the esd in the dihedral angle between two l.s. planes)
 are estimated using the full covariance matrix.  The cell esds are taken
 into account individually in the estimation of esds in distances, angles
 and torsion angles; correlations between esds in cell parameters are only
 used when they are defined by crystal symmetry.  An approximate (isotropic)
 treatment of cell esds is used for estimating esds involving l.s. planes.
;
loop_
  _geom_bond_atom_site_label_1
  _geom_bond_atom_site_label_2
  _geom_bond_distance
  _geom_bond_site_symmetry_2
  _geom_bond_publ_flag
 P1 O2 1.5071(15) . ?
 P1 O1 1.4989(15) . ?
 P1 C1 1.746(2) . ?
 P1 C13 1.741(2) . ?
 O3 H3A 0.8700 . ?
 O3 H3B 0.8692 . ?
 O3 H3C 0.88(3) . ?
 C1 C2 1.199(3) . ?
 C3 C2 1.432(3) . ?
 C3 C4 1.393(3) . ?
 C3 C12 1.387(3) . ?
 C6 C5 1.394(3) . ?
 C6 C11 1.395(3) . ?
 C6 C7 1.532(3) . ?
 C13 C14 1.199(3) . ?
 C4 H4 0.9500 . ?
 C4 C5 1.376(3) . ?
 C14 C15 1.449(3) . ?
 C5 H5 0.9500 . ?
 C11 H11 0.9500 . ?
 C11 C12 1.380(3) . ?
 C7 C8 1.530(3) . ?
 C7 C9 1.531(4) . ?
 C7 C10 1.529(3) . ?
 C8 H8A 0.9800 . ?
 C8 H8B 0.9800 . ?
 C8 H8C 0.9800 . ?
 C12 H12 0.9500 . ?
 C18 C19A 1.3900 . ?
 C18 C17A 1.3900 . ?
 C18 C19C 1.523(13) . ?
 C18 C17C 1.229(13) . ?
 C18 C21 1.555(3) . ?
 C18 C19B 1.231(9) . ?
 C18 C17B 1.516(8) . ?
 C19A H19A 0.9500 . ?
 C19A C20A 1.3900 . ?
 C20A H20A 0.9500 . ?
 C20A C15 1.3900 . ?
 C15 C16A 1.3900 . ?
 C15 C20C 1.471(12) . ?
 C15 C16C 1.266(13) . ?
 C15 C20B 1.319(8) . ?
 C15 C16B 1.490(8) . ?
 C16A H16A 0.9500 . ?
 C16A C17A 1.3900 . ?
 C17A H17A 0.9500 . ?
 C19C H19C 0.9500 . ?
 C19C C20C 1.400(15) . ?
 C20C H20C 0.9500 . ?
 C16C H16C 0.9500 . ?
 C16C C17C 1.391(16) . ?
 C17C H17C 0.9500 . ?
 C21 C22 1.524(4) . ?
 C21 C23 1.504(5) . ?
 C21 C24 1.540(5) . ?
 C9 H9A 0.9800 . ?
 C9 H9B 0.9800 . ?
 C9 H9C 0.9800 . ?
 C10 H10A 0.9800 . ?
 C10 H10B 0.9800 . ?
 C10 H10C 0.9800 . ?
 C22 H22A 0.9800 . ?
 C22 H22B 0.9800 . ?
 C22 H22C 0.9800 . ?
 C23 H23A 0.9800 . ?
 C23 H23B 0.9800 . ?
 C23 H23C 0.9800 . ?
 C24 H24A 0.9800 . ?
 C24 H24B 0.9800 . ?
 C24 H24C 0.9800 . ?
 C19B H19B 0.9500 . ?
 C19B C20B 1.377(10) . ?
 C20B H20B 0.9500 . ?
 C16B H16B 0.9500 . ?
 C16B C17B 1.413(9) . ?
 C17B H17B 0.9500 . ?

loop_
  _geom_angle_atom_site_label_1
  _geom_angle_atom_site_label_2
  _geom_angle_atom_site_label_3
  _geom_angle
  _geom_angle_site_symmetry_1
  _geom_angle_site_symmetry_3
  _geom_angle_publ_flag
 O2 P1 C1 110.38(9) . . ?
 O2 P1 C13 107.20(9) . . ?
 O1 P1 O2 117.07(8) . . ?
 O1 P1 C1 107.40(9) . . ?
 O1 P1 C13 109.84(9) . . ?
 C13 P1 C1 104.19(10) . . ?
 H3A O3 H3B 109.5 . . ?
 H3A O3 H3C 117.3 . . ?
 H3B O3 H3C 105.1 . . ?
 C2 C1 P1 172.2(2) . . ?
 C4 C3 C2 121.79(19) . . ?
 C12 C3 C2 119.4(2) . . ?
 C12 C3 C4 118.7(2) . . ?
 C1 C2 C3 177.1(2) . . ?
 C5 C6 C11 116.8(2) . . ?
 C5 C6 C7 120.4(2) . . ?
 C11 C6 C7 122.8(2) . . ?
 C14 C13 P1 175.0(2) . . ?
 C3 C4 H4 120.0 . . ?
 C5 C4 C3 119.9(2) . . ?
 C5 C4 H4 120.0 . . ?
 C13 C14 C15 177.9(3) . . ?
 C6 C5 H5 118.8 . . ?
 C4 C5 C6 122.3(2) . . ?
 C4 C5 H5 118.8 . . ?
 C6 C11 H11 119.2 . . ?
 C12 C11 C6 121.6(2) . . ?
 C12 C11 H11 119.2 . . ?
 C8 C7 C6 112.04(19) . . ?
 C8 C7 C9 108.0(2) . . ?
 C9 C7 C6 108.18(19) . . ?
 C10 C7 C6 109.9(2) . . ?
 C10 C7 C8 106.9(2) . . ?
 C10 C7 C9 111.7(2) . . ?
 C7 C8 H8A 109.5 . . ?
 C7 C8 H8B 109.5 . . ?
 C7 C8 H8C 109.5 . . ?
 H8A C8 H8B 109.5 . . ?
 H8A C8 H8C 109.5 . . ?
 H8B C8 H8C 109.5 . . ?
 C3 C12 H12 119.7 . . ?
 C11 C12 C3 120.6(2) . . ?
 C11 C12 H12 119.7 . . ?
 C19A C18 C17A 120.0 . . ?
 C19A C18 C21 120.5(2) . . ?
 C17A C18 C21 119.5(2) . . ?
 C19C C18 C21 116.9(5) . . ?
 C17C C18 C19C 118.4(7) . . ?
 C17C C18 C21 124.8(6) . . ?
 C19B C18 C21 122.8(4) . . ?
 C19B C18 C17B 119.5(5) . . ?
 C17B C18 C21 117.7(3) . . ?
 C18 C19A H19A 120.0 . . ?
 C20A C19A C18 120.0 . . ?
 C20A C19A H19A 120.0 . . ?
 C19A C20A H20A 120.0 . . ?
 C19A C20A C15 120.0 . . ?
 C15 C20A H20A 120.0 . . ?
 C14 C15 C20C 116.7(5) . . ?
 C14 C15 C16B 117.3(3) . . ?
 C20A C15 C14 119.24(19) . . ?
 C16A C15 C14 120.76(19) . . ?
 C16A C15 C20A 120.0 . . ?
 C16C C15 C14 124.2(6) . . ?
 C16C C15 C20C 119.0(7) . . ?
 C20B C15 C14 123.1(4) . . ?
 C20B C15 C16B 119.4(5) . . ?
 C15 C16A H16A 120.0 . . ?
 C17A C16A C15 120.0 . . ?
 C17A C16A H16A 120.0 . . ?
 C18 C17A H17A 120.0 . . ?
 C16A C17A C18 120.0 . . ?
 C16A C17A H17A 120.0 . . ?
 C18 C19C H19C 121.6 . . ?
 C20C C19C C18 116.8(10) . . ?
 C20C C19C H19C 121.6 . . ?
 C15 C20C H20C 120.9 . . ?
 C19C C20C C15 118.1(10) . . ?
 C19C C20C H20C 120.9 . . ?
 C15 C16C H16C 118.5 . . ?
 C15 C16C C17C 123.1(12) . . ?
 C17C C16C H16C 118.5 . . ?
 C18 C17C C16C 124.5(12) . . ?
 C18 C17C H17C 117.8 . . ?
 C16C C17C H17C 117.8 . . ?
 C22 C21 C18 110.7(2) . . ?
 C22 C21 C24 108.5(3) . . ?
 C23 C21 C18 109.9(2) . . ?
 C23 C21 C22 109.7(3) . . ?
 C23 C21 C24 107.8(3) . . ?
 C24 C21 C18 110.1(3) . . ?
 C7 C9 H9A 109.5 . . ?
 C7 C9 H9B 109.5 . . ?
 C7 C9 H9C 109.5 . . ?
 H9A C9 H9B 109.5 . . ?
 H9A C9 H9C 109.5 . . ?
 H9B C9 H9C 109.5 . . ?
 C7 C10 H10A 109.5 . . ?
 C7 C10 H10B 109.5 . . ?
 C7 C10 H10C 109.5 . . ?
 H10A C10 H10B 109.5 . . ?
 H10A C10 H10C 109.5 . . ?
 H10B C10 H10C 109.5 . . ?
 C21 C22 H22A 109.5 . . ?
 C21 C22 H22B 109.5 . . ?
 C21 C22 H22C 109.5 . . ?
 H22A C22 H22B 109.5 . . ?
 H22A C22 H22C 109.5 . . ?
 H22B C22 H22C 109.5 . . ?
 C21 C23 H23A 109.5 . . ?
 C21 C23 H23B 109.5 . . ?
 C21 C23 H23C 109.5 . . ?
 H23A C23 H23B 109.5 . . ?
 H23A C23 H23C 109.5 . . ?
 H23B C23 H23C 109.5 . . ?
 C21 C24 H24A 109.5 . . ?
 C21 C24 H24B 109.5 . . ?
 C21 C24 H24C 109.5 . . ?
 H24A C24 H24B 109.5 . . ?
 H24A C24 H24C 109.5 . . ?
 H24B C24 H24C 109.5 . . ?
 C18 C19B H19B 117.3 . . ?
 C18 C19B C20B 125.4(7) . . ?
 C20B C19B H19B 117.3 . . ?
 C15 C20B C19B 121.3(7) . . ?
 C15 C20B H20B 119.3 . . ?
 C19B C20B H20B 119.3 . . ?
 C15 C16B H16B 121.5 . . ?
 C17B C16B C15 117.0(6) . . ?
 C17B C16B H16B 121.5 . . ?
 C18 C17B H17B 121.5 . . ?
 C16B C17B C18 117.1(6) . . ?
 C16B C17B H17B 121.5 . . ?

loop_
  _geom_torsion_atom_site_label_1
  _geom_torsion_atom_site_label_2
  _geom_torsion_atom_site_label_3
  _geom_torsion_atom_site_label_4
  _geom_torsion
  _geom_torsion_site_symmetry_1
  _geom_torsion_site_symmetry_2
  _geom_torsion_site_symmetry_3
  _geom_torsion_site_symmetry_4
  _geom_torsion_publ_flag
 C3 C4 C5 C6 0.5(3) . . . . ?
 C2 C3 C4 C5 176.9(2) . . . . ?
 C2 C3 C12 C11 -177.7(2) . . . . ?
 C6 C11 C12 C3 1.0(4) . . . . ?
 C4 C3 C12 C11 -0.1(3) . . . . ?
 C14 C15 C16A C17A -179.6(2) . . . . ?
 C14 C15 C20C C19C -178.6(9) . . . . ?
 C14 C15 C16C C17C 176.9(10) . . . . ?
 C14 C15 C20B C19B 178.5(6) . . . . ?
 C14 C15 C16B C17B 179.8(5) . . . . ?
 C5 C6 C11 C12 -1.1(3) . . . . ?
 C5 C6 C7 C8 -168.2(2) . . . . ?
 C5 C6 C7 C9 72.8(3) . . . . ?
 C5 C6 C7 C10 -49.5(3) . . . . ?
 C11 C6 C5 C4 0.4(3) . . . . ?
 C11 C6 C7 C8 13.2(3) . . . . ?
 C11 C6 C7 C9 -105.8(3) . . . . ?
 C11 C6 C7 C10 131.9(2) . . . . ?
 C7 C6 C5 C4 -178.3(2) . . . . ?
 C7 C6 C11 C12 177.5(2) . . . . ?
 C12 C3 C4 C5 -0.6(3) . . . . ?
 C18 C19A C20A C15 0.0 . . . . ?
 C18 C19C C20C C15 -0.9(17) . . . . ?
 C18 C19B C20B C15 3.6(13) . . . . ?
 C19A C18 C17A C16A 0.0 . . . . ?
 C19A C18 C21 C22 -135.3(3) . . . . ?
 C19A C18 C21 C23 103.3(3) . . . . ?
 C19A C18 C21 C24 -15.3(4) . . . . ?
 C19A C20A C15 C14 179.7(2) . . . . ?
 C19A C20A C15 C16A 0.0 . . . . ?
 C20A C15 C16A C17A 0.0 . . . . ?
 C15 C16A C17A C18 0.0 . . . . ?
 C15 C16C C17C C18 5(2) . . . . ?
 C15 C16B C17B C18 0.2(8) . . . . ?
 C17A C18 C19A C20A 0.0 . . . . ?
 C17A C18 C21 C22 45.9(4) . . . . ?
 C17A C18 C21 C23 -75.4(4) . . . . ?
 C17A C18 C21 C24 165.9(3) . . . . ?
 C19C C18 C17C C16C -3.9(18) . . . . ?
 C19C C18 C21 C22 120.4(7) . . . . ?
 C19C C18 C21 C23 -0.9(7) . . . . ?
 C19C C18 C21 C24 -119.6(7) . . . . ?
 C20C C15 C16C C17C -3.5(17) . . . . ?
 C16C C15 C20C C19C 1.8(16) . . . . ?
 C17C C18 C19C C20C 2.0(16) . . . . ?
 C17C C18 C21 C22 -61.0(9) . . . . ?
 C17C C18 C21 C23 177.7(9) . . . . ?
 C17C C18 C21 C24 59.0(9) . . . . ?
 C21 C18 C19A C20A -178.7(2) . . . . ?
 C21 C18 C17A C16A 178.7(2) . . . . ?
 C21 C18 C19C C20C -179.3(9) . . . . ?
 C21 C18 C17C C16C 177.6(10) . . . . ?
 C21 C18 C19B C20B 179.7(6) . . . . ?
 C21 C18 C17B C16B 178.6(5) . . . . ?
 C19B C18 C21 C22 -162.9(5) . . . . ?
 C19B C18 C21 C23 75.8(6) . . . . ?
 C19B C18 C21 C24 -42.9(6) . . . . ?
 C19B C18 C17B C16B -2.5(8) . . . . ?
 C20B C15 C16B C17B 3.9(8) . . . . ?
 C16B C15 C20B C19B -5.9(10) . . . . ?
 C17B C18 C21 C22 16.0(5) . . . . ?
 C17B C18 C21 C23 -105.3(4) . . . . ?
 C17B C18 C21 C24 136.0(4) . . . . ?
 C17B C18 C19B C20B 0.8(11) . . . . ?

_smtbx_masks_special_details
;
A solvent mask was calculated and 144 electrons were 
found in a volume of 676A^3 in 1 void per unit cell. 
This is consistent with the presence of 
0.5[C4H10O] per formula unit 
which account for 168 electrons 
per unit cell.
;
loop_
  _smtbx_masks_void_nr
  _smtbx_masks_void_average_x
  _smtbx_masks_void_average_y
  _smtbx_masks_void_average_z
  _smtbx_masks_void_volume
  _smtbx_masks_void_count_electrons
  _smtbx_masks_void_content
 1 0.250 -0.186 0.500 169.1 35.7 '1 Et2O'
 2 0.250 0.941 1.000 169.1 35.7 '1 Et2O'
 3 0.750 -0.686 0.000 169.1 35.7 '1 Et2O'
 4 0.750 0.441 0.500 169.1 35.7 '1 Et2O'

_smtbx_masks_void_probe_radius     1.2
_smtbx_masks_void_truncation_radius  1.2
_shelx_res_file
;
TITL jjw1756_a.res in I2/a
    jjw1756.res
    created by SHELXL-2018/3 at 09:10:55 on 07-Jun-2024
REM Old TITL jjw1756 in I2/a
REM SHELXT solution in I2/a: R1 0.181, Rweak 0.058, Alpha 0.037
REM <I/s> 1.275 for 454 systematic absences, Orientation as input
REM Formula found by SHELXT: C24 O3 P
CELL 0.71073 24.9323 6.1743 33.2509 90 99.364 90
ZERR 8 0.0005 0.0001 0.0006 0 0.002 0
LATT 2
SYMM 0.5-X,+Y,-Z
SFAC C H O P
UNIT 208 272 28 8
RIGU C18 C19C C20C C15 C16C C17C C19B C20B C16B C17B C19A C20A C16A C17A
SIMU 0.01 0.01 2 C18 C19C C20C C15 C16C C17C C19B C20B C16B C17B C19A C20A =
 C16A C17A

L.S. 25 0 0
PLAN  11
SIZE 0.03 0.13 0.67
TEMP -173
CONF
list 4
MORE -1
ABIN
BOND $H
fmap 2 53
acta
SHEL 1000 0.83
OMIT -2 0 4
REM <olex2.extras>
REM <HklSrc "%.\\jjw1756.hkl">
REM </olex2.extras>

WGHT    0.050300   11.309400
FVAR       0.23500
P1    4    0.484823    0.465800    0.327551    11.00000    0.02589    0.01884 =
         0.01829   -0.00099    0.00300    0.00213
O2    3    0.490877    0.222939    0.327521    11.00000    0.03712    0.02022 =
         0.02778    0.00033    0.00629    0.00460
O1    3    0.506360    0.588628    0.294709    11.00000    0.03203    0.02143 =
         0.02250   -0.00046    0.00731    0.00162
AFIX   6
O3    3    0.461616   -0.031893    0.272996    11.00000    0.03324    0.01819 =
         0.02549    0.00073    0.00753   -0.00050
H3A   2    0.471092    0.069814    0.290847    11.00000   -1.50000
H3B   2    0.471777    0.003076    0.250056    11.00000   -1.50000
AFIX   0

C1    1    0.416598    0.537262    0.325048    11.00000    0.03102    0.02402 =
         0.02011   -0.00153    0.00260    0.00029
C3    1    0.318753    0.707298    0.317853    11.00000    0.02600    0.02820 =
         0.02092   -0.00434   -0.00140    0.00130
C2    1    0.371478    0.609846    0.321674    11.00000    0.03089    0.02540 =
         0.01914   -0.00181    0.00319   -0.00179
C6    1    0.217392    0.916178    0.312458    11.00000    0.02472    0.02812 =
         0.02778   -0.00501   -0.00111    0.00062
C13   1    0.515791    0.557859    0.375201    11.00000    0.02803    0.03165 =
         0.02422   -0.00121    0.00331    0.00041
C4    1    0.277104    0.614969    0.335396    11.00000    0.02784    0.02488 =
         0.03769    0.00088    0.00263   -0.00108
AFIX  43
H4    2    0.282699    0.480210    0.349231    11.00000   -1.20000
AFIX   0
C14   1    0.534580    0.634818    0.407541    11.00000    0.03211    0.04357 =
         0.02829   -0.00417    0.00415   -0.00045
C5    1    0.227844    0.719166    0.332666    11.00000    0.02614    0.03103 =
         0.03787    0.00015    0.00460   -0.00421
AFIX  43
H5    2    0.199985    0.654502    0.344992    11.00000   -1.20000
AFIX   0
C11   1    0.259365    1.004326    0.294630    11.00000    0.03371    0.03474 =
         0.03895    0.01042    0.00605    0.00625
AFIX  43
H11   2    0.253513    1.137175    0.280168    11.00000   -1.20000
AFIX   0
C7    1    0.162417    1.028838    0.311255    11.00000    0.02449    0.03579 =
         0.04225   -0.00214    0.00149    0.00402
C8    1    0.154703    1.215854    0.280674    11.00000    0.03089    0.03527 =
         0.04956   -0.00208   -0.00487    0.00739
AFIX 137
H8A   2    0.182891    1.325307    0.288659    11.00000   -1.50000
H8B   2    0.118796    1.281051    0.280341    11.00000   -1.50000
H8C   2    0.157481    1.160998    0.253432    11.00000   -1.50000
AFIX   0
C12   1    0.309218    0.903149    0.297494    11.00000    0.02967    0.04039 =
         0.03719    0.00873    0.01034    0.00430
AFIX  43
H12   2    0.337248    0.968222    0.285415    11.00000   -1.20000
AFIX  66
C18   1    0.596420    0.887847    0.524054    11.00000    0.05646    0.05446 =
         0.03139   -0.01189   -0.00152    0.00101
PART 3
C19A  1    0.560425    0.714333    0.520149    10.40000    0.06620    0.03706 =
         0.02979   -0.00131   -0.00460    0.01199
AFIX  43
H19A  2    0.549677    0.651934    0.543714    10.40000   -1.20000
AFIX  65
C20A  1    0.540155    0.632118    0.481766    10.40000    0.06257    0.03574 =
         0.03487   -0.00379   -0.00399    0.00847
AFIX  43
H20A  2    0.515553    0.513529    0.479097    10.40000   -1.20000
AFIX  65
PART 0
C15   1    0.555880    0.723417    0.447287    11.00000    0.03777    0.04943 =
         0.02821   -0.00960    0.00079    0.00030
PART 3
C16A  1    0.591875    0.896931    0.451191    10.40000    0.04470    0.07865 =
         0.03587   -0.01657    0.01291   -0.01623
AFIX  43
H16A  2    0.602622    0.959328    0.427626    10.40000   -1.20000
AFIX  65
C17A  1    0.612145    0.979147    0.489574    10.40000    0.04343    0.07891 =
         0.03907   -0.02126    0.01198   -0.01172
AFIX  43
H17A  2    0.636747    1.097736    0.492243    10.40000   -1.20000
AFIX   0
PART 2
C19C  1    0.633973    0.749286    0.502891    10.20000    0.04581    0.05122 =
         0.02637   -0.01234   -0.00528    0.00284
AFIX  43
H19C  2    0.670174    0.718003    0.515383    10.20000   -1.20000
AFIX   0
C20C  1    0.612581    0.670198    0.464134    10.20000    0.04328    0.04721 =
         0.02679   -0.00865   -0.00333    0.00485
AFIX  43
H20C  2    0.634086    0.584572    0.449141    10.20000   -1.20000
AFIX   0
C16C  1    0.528992    0.842524    0.467781    10.20000    0.04488    0.04873 =
         0.03070   -0.01167    0.00133    0.00267
AFIX  43
H16C  2    0.493082    0.882813    0.456017    10.20000   -1.20000
AFIX   0
C17C  1    0.549559    0.917155    0.506711    10.20000    0.05005    0.04867 =
         0.02992   -0.01293    0.00154    0.00290
AFIX  43
H17C  2    0.525761    0.996186    0.520865    10.20000   -1.20000
AFIX   0
PART 0
C21   1    0.620302    0.978136    0.566874    11.00000    0.07928    0.05445 =
         0.02810   -0.00930   -0.00628   -0.00031
C9    1    0.160211    1.121738    0.353659    11.00000    0.05010    0.06867 =
         0.04936    0.00079    0.01687    0.02618
AFIX 137
H9A   2    0.161690    1.003107    0.373389    11.00000   -1.50000
H9B   2    0.126303    1.202819    0.353080    11.00000   -1.50000
H9C   2    0.191228    1.218737    0.361643    11.00000   -1.50000
AFIX   0
C10   1    0.116289    0.868002    0.298016    11.00000    0.02574    0.04932 =
         0.08098    0.00975    0.00070   -0.00034
AFIX 137
H10A  2    0.120422    0.804566    0.271677    11.00000   -1.50000
H10B  2    0.081315    0.943449    0.295440    11.00000   -1.50000
H10C  2    0.117565    0.752906    0.318444    11.00000   -1.50000
AFIX   0
C22   1    0.618572    1.224791    0.566949    11.00000    0.10370    0.06050 =
         0.03209   -0.01010   -0.00339    0.01486
AFIX 137
H22A  2    0.641870    1.281036    0.548285    11.00000   -1.50000
H22B  2    0.631607    1.278298    0.594557    11.00000   -1.50000
H22C  2    0.581127    1.273696    0.558051    11.00000   -1.50000
AFIX   0
C23   1    0.677986    0.902224    0.578984    11.00000    0.09792    0.06768 =
         0.06349   -0.02155   -0.03470    0.01674
AFIX 137
H23A  2    0.678859    0.743548    0.579378    11.00000   -1.50000
H23B  2    0.692581    0.957756    0.606176    11.00000   -1.50000
H23C  2    0.700107    0.955903    0.559289    11.00000   -1.50000
AFIX   0
C24   1    0.587195    0.893879    0.598897    11.00000    0.16250    0.11110 =
         0.03227   -0.02309    0.02391   -0.04694
AFIX 137
H24A  2    0.549072    0.936859    0.591169    11.00000   -1.50000
H24B  2    0.601780    0.955588    0.625594    11.00000   -1.50000
H24C  2    0.589665    0.735574    0.600304    11.00000   -1.50000
AFIX   0
PART 1
C19B  1    0.581836    0.698299    0.518328    10.40000    0.06266    0.04239 =
         0.03530   -0.00261   -0.00536    0.01407
AFIX  43
H19B  2    0.585823    0.605549    0.541419    10.40000   -1.20000
AFIX   0
C20B  1    0.560217    0.609580    0.481214    10.40000    0.05849    0.03299 =
         0.03568   -0.00384   -0.00465    0.01444
AFIX  43
H20B  2    0.548186    0.463383    0.480035    10.40000   -1.20000
AFIX   0
C16B  1    0.569670    0.958348    0.449452    10.40000    0.03455    0.05051 =
         0.02968   -0.00652    0.00947    0.00034
AFIX  43
H16B  2    0.564855    1.046803    0.425761    10.40000   -1.20000
AFIX   0
C17B  1    0.590242    1.043673    0.488350    10.40000    0.04257    0.05511 =
         0.03676   -0.01260    0.00466   -0.00382
AFIX  43
H17B  2    0.599783    1.192179    0.491969    10.40000   -1.20000
AFIX   0

PART 0
H3C   2    0.475150   -0.161191    0.278706    11.00000    0.04651
HKLF 4


REM  jjw1756_a.res in I2/a
REM wR2 = 0.1314, GooF = S = 1.042, Restrained GooF = 1.030 for all data
REM R1 = 0.0522 for 3969 Fo > 4sig(Fo) and 0.0599 for all 4563 data
REM 326 parameters refined using 348 restraints

END

WGHT      0.0502     11.3093

REM Highest difference peak  0.362,  deepest hole -0.447,  1-sigma level  0.051
Q1    1   0.4427  0.4783  0.3189  11.00000  0.05    0.36
Q2    1   0.6168  0.8998  0.5045  11.00000  0.05    0.34
Q3    1   0.6574  0.4990  0.4429  11.00000  0.05    0.33
Q4    1   0.6033  0.9330  0.5341  11.00000  0.05    0.28
Q5    1   0.5948  0.8139  0.4583  11.00000  0.05    0.28
Q6    1   0.5595  0.7253  0.4379  11.00000  0.05    0.27
Q7    1   0.5398  0.7026  0.5205  11.00000  0.05    0.26
Q8    1   0.6227  0.8838  0.5995  11.00000  0.05    0.24
Q9    1   0.6803  0.5790  0.4959  11.00000  0.05    0.23
Q10   1   0.5047  0.5167  0.3623  11.00000  0.05    0.20
Q11   1   0.4814  0.1654  0.3066  11.00000  0.05    0.17
;
_shelx_res_checksum                22338
_shelx_hkl_file
;
   0   0 -14   96.56    2.36
   0   0 -16   78.23    2.26
   0   0 -16   76.69    3.82
   0   0 -18  619.30    6.59
   0   0 -18  638.17   11.05
   0   0 -18  612.28   12.12
   0   0 -20  745.92    7.50
   0   0 -20  762.79   12.74
   0   0 -20  736.76   14.27
   0   0 -22   75.35    2.55
   0   0 -22   92.99    4.98
   0   0 -22   66.53    4.79
   0   0 -24   78.18    2.66
   0   0 -24  103.93    5.45
   0   0 -24   61.06    4.86
   0   0 -26 1047.38    9.53
   0   0 -26 1075.13   17.26
   0   0 -26 1059.00   19.91
   0   0 -28   51.05    2.21
   0   0 -28   77.73    5.25
   0   0 -28   49.97    4.90
   0   0 -30   67.95    2.47
   0   0 -30   87.74    5.63
   0   0 -30   71.94    5.90
   0   0 -32  201.66    4.20
   0   0 -32  217.47    8.91
   0   0 -32  218.37   10.41
   0   0 -34  135.66    7.42
   0   0 -34  130.53    8.38
   0   0 -36   30.52    4.42
   0   0 -36   26.56    3.60
   0   0 -38  121.77    7.54
   0   0 -38  116.87    8.56
   0   0 -40  175.72    9.28
   0   0 -40  156.37   10.16
   0   0 -42    7.33    3.59
   0   0 -42    0.39    1.60
   0   0 -44    1.97    1.88
   0   0 -44    3.12    2.39
   0   0 -46    8.26    2.78
   0   1  -1    4.45    0.76
   0   1   1    4.95    0.67
   0  -1   1    4.91    0.73
   0  -1  -1    4.55    0.64
   0  -1   1    6.14    0.40
   0   1  -1    5.59    0.39
   0  -1  -1    5.22    0.58
   0   1   1    5.59    0.59
   0  -1   3  158.85    2.75
   0   1   3  153.95    3.64
   0  -1  -3  159.45    3.72
   0  -1   3  155.40    2.41
   0   1  -3  161.98    2.39
   0   1   3  159.31    2.75
   0  -1  -3  162.09    2.64
   0  -1   3  162.76    4.15
   0  -1   5    3.48    1.04
   0   1  -5    1.78    0.56
   0   1   5    3.50    0.94
   0  -1  -5    0.98    0.64
   0  -1   5    0.97    0.57
   0   1  -5    1.87    0.64
   0  -1   5    2.15    0.70
   0  -1  -5    2.30    0.64
   0   1   5    2.30    0.61
   0  -1  -7 2526.59   14.50
   0  -1   7 2518.02   12.44
   0   1   7 2505.79   14.09
   0  -1  -7 2541.42   14.77
   0  -1   7 2538.04   13.89
   0  -1  -7 2542.68   11.55
   0   1   7 2501.81   12.49
   0  -1   7 2577.00   19.36
   0  -1   9 1785.30   10.24
   0  -1  -9 1778.27   12.49
   0  -1  -9 1761.71   11.80
   0   1   9 1787.07   11.39
   0   1  -9 1789.46   12.93
   0  -1   9 1775.05   13.23
   0   1  -9 1788.13   17.89
   0  -1 -11  604.11    6.62
   0   1 -11  605.72    8.33
   0   1  11  607.83    7.25
   0   1 -11  600.62   11.10
   0   1 -13   38.56    1.87
   0   1 -13   38.89    2.39
   0   1  13   38.92    2.04
   0   1 -13   40.97    3.24
   0   1 -15  772.19    8.08
   0   1  15  777.50    9.65
   0   1 -15  756.50   10.76
   0   1 -15  782.33   14.30
   0   1 -17  484.03    6.18
   0   1 -17  463.15    8.99
   0   1  17  527.91    8.54
   0   1 -17  482.34   11.91
   0  -1 -19    0.57    0.57
   0   1 -19    0.97    1.35
   0  -1 -19   -0.25    0.32
   0   1 -19    0.65    0.42
   0   1 -19    1.37    0.96
   0  -1 -21  395.43    7.26
   0  -1  21  388.91    4.86
   0  -1 -21  387.01    4.09
   0   1 -21  399.83    9.33
   0   1  21  412.43    8.55
   0   1 -21  420.35   12.32
   0   1 -23  603.17   12.02
   0   1 -23  649.35   16.07
   0   1 -25    7.39    2.11
   0  -1 -25   11.15    1.98
   0   1 -25   11.16    1.93
   0  -1 -25   10.66    1.99
   0  -1 -27  287.55    9.39
   0   1 -27  285.37    9.02
   0  -1 -27  279.06    9.61
   0   1 -27  292.70   11.69
   0  -1 -29  183.94    7.88
   0   1 -29  183.25    7.66
   0   1 -29  193.99    9.89
   0  -1 -29  183.41    8.19
   0  -1 -31  138.33    4.73
   0  -1 -31  138.90    7.12
   0   1 -31  132.02    6.76
   0   1 -31  140.14    8.82
   0  -1 -31  138.44    7.48
   0  -1 -33    4.67    1.89
   0   1 -33    7.95    2.83
   0  -1 -33    6.24    1.18
   0   1 -33    8.46    2.09
   0  -1 -33    3.58    1.58
   0  -1 -35   59.82    3.19
   0   1 -35   54.59    4.82
   0  -1 -35   62.94    5.27
   0   1 -35   60.58    6.38
   0  -1 -35   59.41    5.46
   0  -1 -37   64.98    3.26
   0   1 -37   64.01    5.36
   0  -1 -37   64.67    5.50
   0  -1 -37   62.71    5.78
   0   1 -37   69.80    7.11
   0   1 -39    2.23    2.63
   0  -1 -39    0.16    1.56
   0   1 -39    2.86    2.00
   0  -1 -39    1.31    1.92
   0   1 -41   22.95    4.59
   0  -1 -41   22.98    4.06
   0   1 -41   17.52    3.24
   0  -1 -41   29.74    4.24
   0   1 -43   41.69    5.91
   0  -1 -43   47.19    5.30
   0   1 -43   50.82    5.27
   0   1 -45    3.94    3.13
   0  -1 -45    3.70    2.02
   0   1 -45    7.67    2.47
   0   1 -47   16.61    4.56
   0  -1 -47   17.52    3.70
   0   1 -47   15.81    3.40
   0  -2   0 1634.84   15.35
   0   2   0 1587.19   15.00
   0  -2   0 1606.24    8.40
   0  -2   0 1595.83   13.16
   0   2  -2  518.81    9.19
   0  -2   2  544.92    8.17
   0  -2  -2  534.25    8.14
   0  -2   2  527.59    5.14
   0   2   2  545.98    7.35
   0  -2  -2  532.77    7.15
   0  -2   2  542.01    9.44
   0   2  -4    7.87    1.46
   0  -2  -4    7.13    1.01
   0  -2   4    8.20    1.37
   0  -2   4    7.44    0.94
   0   2  -4    7.82    1.26
   0  -2   4    7.80    1.09
   0   2   4    9.65    1.48
   0   2  -4    7.75    0.75
   0  -2   4    7.24    0.72
   0   2   4    6.40    0.86
   0  -2  -4    6.90    0.90
   0  -2   6   84.40    2.79
   0   2  -6   83.57    4.32
   0   2  -6   83.62    3.90
   0   2   6   79.62    3.71
   0  -2   6   83.46    3.29
   0   2  -6   82.11    2.47
   0  -2   6   85.16    2.57
   0  -2  -6   83.55    2.67
   0  -2   6   82.58    4.19
   0   2   6   82.20    2.88
   0  -2   8   45.64    1.55
   0  -2  -8   46.98    2.99
   0  -2   8   52.79    2.63
   0   2  -8   48.35    3.02
   0   2   8   45.86    2.87
   0  -2  -8   46.25    2.05
   0   2  -8   50.96    2.19
   0  -2   8   48.04    2.21
   0  -2   8   51.18    3.58
   0   2   8   48.20    2.36
   0   2 -10  330.93    5.31
   0  -2  10  330.05    3.51
   0  -2  10  334.78    6.42
   0  -2 -10  344.25    7.68
   0   2  10  330.71    7.39
   0   2 -10  330.14    7.62
   0   2 -10  346.24    6.09
   0  -2 -10  328.78    5.34
   0  -2  10  338.66    6.23
   0   2  10  329.16    6.07
   0  -2  10  335.70    9.20
   0  -2  12    8.04    0.45
   0   2 -12    8.12    0.92
   0   2 -12    7.24    1.34
   0  -2  12    8.05    1.14
   0  -2 -12    8.30    1.35
   0   2  12    7.67    1.32
   0  -2 -12    7.97    1.03
   0   2 -12    8.58    1.22
   0  -2  12   10.07    1.30
   0   2  12    7.94    1.15
   0   2 -14    0.34    0.44
   0   2 -14    1.06    0.94
   0  -2 -14    0.76    0.74
   0  -2  14    0.18    0.53
   0   2 -14    0.20    0.75
   0   2  14    0.53    0.62
   0   2 -16   80.56    2.43
   0  -2 -16   79.45    3.47
   0   2 -16   81.28    3.78
   0   2  16   84.04    3.59
   0   2 -16   81.40    3.73
   0   2 -16   87.51    5.61
   0   2 -18    0.26    1.24
   0  -2 -18    0.42    0.59
   0   2 -18    0.35    0.75
   0   2 -18    0.51    0.75
   0   2  18   -0.30    0.62
   0   2 -20   54.45    3.01
   0  -2 -20   55.41    2.67
   0   2 -20   56.09    3.54
   0   2 -20   54.06    4.96
   0   2 -22    2.95    1.86
   0  -2 -22    2.73    0.91
   0  -2  22    1.66    0.85
   0  -2 -22    2.39    0.70
   0   2 -22    2.77    1.00
   0   2 -22    0.81    1.07
   0   2  22    2.80    1.03
   0  -2 -24   26.18    2.35
   0   2 -24   28.42    3.83
   0   2 -24   25.76    2.72
   0  -2  24   29.07    2.17
   0   2 -24   29.59    2.16
   0  -2 -24   25.53    1.76
   0   2 -26    2.48    1.71
   0  -2 -26    4.14    1.21
   0   2 -26    5.60    1.49
   0  -2 -26    6.19    0.85
   0  -2  26    4.56    0.94
   0   2 -28   -1.25    1.75
   0  -2 -28   -0.95    0.84
   0  -2 -28    1.45    1.20
   0  -2  28    0.31    0.55
   0   2 -28    0.24    1.11
   0  -2 -30   33.95    2.82
   0   2 -30   38.69    5.16
   0   2 -30   32.84    3.40
   0  -2 -30   31.86    3.47
   0  -2 -30   35.48    3.46
   0  -2 -32   86.71    4.71
   0   2 -32   67.71    4.98
   0  -2 -32   59.85    4.96
   0   2 -32   64.24    6.65
   0  -2 -32   62.54    4.71
   0  -2 -34   25.33    3.24
   0  -2 -34   28.05    2.64
   0   2 -34   25.31    4.44
   0   2 -34   30.77    3.60
   0  -2 -34   29.06    3.85
   0   2 -36    5.84    2.94
   0  -2 -36    5.05    1.86
   0  -2 -36    8.00    1.50
   0  -2 -36    7.44    2.24
   0   2 -36    7.39    2.24
   0  -2 -38   49.54    3.49
   0   2 -38   42.53    6.02
   0   2 -38   47.87    4.83
   0  -2 -38   45.06    4.91
   0  -2 -38   43.42    4.47
   0   2 -40   34.16    5.63
   0  -2 -40   37.79    4.66
   0   2 -40   37.72    4.42
   0   2 -42    5.65    3.54
   0   2 -42    3.63    2.00
   0  -2 -42    2.84    2.08
   0   2 -44   -0.42    2.72
   0  -2 -44    4.72    2.13
   0   2 -46    0.30    2.83
   0   2 -46    5.80    2.59
   0  -2 -46    5.04    2.40
   0   2 -48    2.84    3.15
   0   3  -1   58.41    3.78
   0  -3  -1   60.28    3.67
   0  -3  -1   59.06    2.04
   0  -3   1   59.09    2.08
   0  -3  -1   59.43    3.14
   0  -3   1   62.47    3.85
   0  -3   1   55.90    3.21
   0  -3  -3  199.39    6.18
   0   3  -3  200.16    7.11
   0  -3   3  201.88    6.22
   0  -3   3  205.93    4.01
   0  -3   3  211.73    7.32
   0  -3   3  199.00    6.13
   0  -3  -3  202.00    5.46
   0  -3   5    6.51    1.61
   0  -3   5    7.40    1.17
   0  -3  -5    7.79    1.30
   0   3  -5    9.15    1.94
   0  -3   5    8.57    1.45
   0  -3   5    8.38    0.96
   0   3  -5    9.05    0.96
   0   3   5    7.90    1.25
   0  -3  -5    8.95    1.20
   0  -3   7  243.94    6.11
   0  -3   7  236.53    4.82
   0  -3  -7  245.76    6.31
   0   3  -7  241.74    8.10
   0  -3   7  235.60    6.77
   0  -3   7  239.33    4.99
   0   3  -7  237.53    4.73
   0  -3   7  261.70    8.80
   0   3   7  241.55    6.01
   0  -3  -7  236.56    5.44
   0  -3  -9  141.63    4.59
   0  -3   9  136.49    3.46
   0  -3   9  134.50    5.11
   0  -3  -9  135.11    6.02
   0   3  -9  138.34    6.10
   0  -3   9  139.36    4.12
   0   3  -9  139.05    3.89
   0  -3  -9  135.59    4.04
   0  -3   9  134.73    6.55
   0   3   9  138.81    4.60
   0  -3  11   14.65    1.09
   0   3 -11   17.00    2.75
   0  -3  11   14.89    2.43
   0   3 -11   15.32    2.23
   0  -3  11   15.37    1.84
   0  -3 -11   17.68    2.35
   0  -3  11   13.35    1.48
   0   3 -11   14.15    1.49
   0  -3 -11   13.27    1.39
   0   3  11   15.85    1.67
   0   3 -13    3.36    1.48
   0  -3 -13    4.49    1.38
   0  -3  13    3.90    1.03
   0  -3  13    4.04    0.58
   0   3 -13    3.51    1.37
   0   3 -13    3.05    0.89
   0  -3  13    4.26    0.96
   0  -3 -13    2.47    0.75
   0   3  13    3.91    1.00
   0  -3  15   83.30    1.84
   0   3 -15   74.86    5.64
   0  -3  15   82.50    3.92
   0   3 -15   79.65    4.60
   0  -3 -15   81.53    4.63
   0  -3 -15   76.13    3.13
   0   3 -15   79.31    3.64
   0  -3  15   79.66    3.93
   0   3  15   83.19    3.97
   0   3 -17   19.92    3.39
   0  -3  17   15.29    1.76
   0  -3 -17   18.07    2.18
   0   3 -17   19.19    2.36
   0   3 -17   17.62    1.97
   0   3  17   17.95    2.04
   0   3 -19    2.67    1.77
   0   3 -19    2.10    1.00
   0  -3 -19    4.40    1.27
   0   3 -19   -0.19    0.98
   0   3 -21  104.52    7.49
   0  -3 -21  101.17    4.98
   0   3 -21  102.19    5.10
   0  -3 -21   92.10    4.52
   0   3 -21  106.60    5.01
   0   3 -23  126.17    8.41
   0  -3 -23  123.07    5.57
   0  -3 -23  117.97    4.77
   0   3 -23  133.74    5.76
   0  -3  23  115.16    5.46
   0   3 -23  129.22    5.71
   0   3  23  126.91    5.72
   0   3 -25    2.34    1.91
   0  -3 -25   -0.52    1.00
   0   3 -25    1.09    1.29
   0   3 -25   -0.11    0.84
   0  -3  25    0.47    0.91
   0  -3 -25   -0.17    0.63
   0   3 -27    8.14    3.08
   0  -3 -27   10.56    1.94
   0  -3 -27    6.25    1.23
   0  -3  27    5.47    1.36
   0   3 -27    9.23    2.02
   0   3 -29  183.19   11.09
   0  -3 -29  172.95    6.93
   0   3 -29  171.12    7.49
   0  -3 -29  159.79    6.24
   0  -3 -31   41.57    3.51
   0   3 -31   38.00    5.35
   0   3 -31   34.40    3.62
   0  -3 -31   32.77    3.03
   0  -3 -33    1.53    1.06
   0   3 -33   -0.69    1.96
   0  -3 -33    4.68    2.06
   0   3 -33    3.49    1.75
   0  -3 -33    1.67    1.22
   0  -3 -35   59.12    4.31
   0   3 -35   60.68    7.16
   0  -3 -35   54.97    5.34
   0   3 -35   55.24    4.77
   0   3 -37    6.05    2.46
   0  -3 -37   10.96    2.74
   0   3 -37   11.13    2.53
   0  -3 -37    8.85    1.77
   0   3 -39   -2.37    3.25
   0   3 -39    2.12    1.88
   0  -3 -39    2.50    1.72
   0  -3 -39    1.01    0.92
   0  -3 -41   67.54    4.64
   0   3 -41   57.87    8.16
   0   3 -41   61.64    5.62
   0  -3 -41   67.77    6.46
   0   3 -43   61.51    8.52
   0  -3 -43   61.21    6.23
   0   3 -43   55.88    5.49
   0   3 -45   -1.80    2.56
   0  -3 -45    2.14    2.19
   0   3 -47   26.55    6.46
   0  -4   0  147.12    6.51
   0   4   0  142.96    7.09
   0  -4   0  155.19    3.81
   0  -4   0  148.41    5.76
   0  -4   0  151.61    6.73
   0  -4   2   87.69    4.94
   0   4  -2   80.77    5.37
   0   4   2   95.56    5.82
   0  -4   2   85.71    2.92
   0  -4  -2   88.81    2.86
   0  -4  -2   85.16    4.90
   0  -4   2   86.93    5.30
   0  -4  -2   84.29    4.22
   0  -4   2   84.92    4.57
   0  -4   4    3.09    1.22
   0  -4   4    2.12    1.33
   0   4  -4    2.48    1.52
   0  -4  -4    2.13    1.13
   0  -4   4    1.51    0.82
   0   4  -4    2.28    1.45
   0   4   4    1.40    1.08
   0  -4   4    2.11    0.64
   0  -4   4    1.60    1.07
   0  -4  -4    2.12    0.87
   0   4  -6   36.75    3.80
   0  -4   6   40.48    2.48
   0  -4  -6   41.15    3.20
   0  -4   6   38.59    3.07
   0   4   6   38.88    3.74
   0   4  -6   40.85    3.93
   0  -4   6   40.24    2.26
   0  -4  -6   41.96    2.83
   0  -4   8  110.85    3.92
   0  -4  -8  111.42    5.00
   0  -4   8  111.59    4.89
   0   4  -8  110.52    6.62
   0   4  -8  111.50    6.33
   0   4   8  112.64    6.24
   0   4  -8  117.67    3.70
   0  -4   8  116.77    3.98
   0  -4  -8  118.49    4.43
   0   4   8  113.69    4.81
   0  -4  10  108.84    3.73
   0   4 -10  112.82    6.96
   0  -4 -10  108.05    4.77
   0   4  10  111.83    6.26
   0   4 -10  115.63    6.46
   0   4 -10  105.81    3.70
   0  -4  10  109.50    4.14
   0   4  10  108.19    4.71
   0  -4 -10  109.40    4.15
   0  -4  12   82.96    3.09
   0  -4 -12   81.03    3.97
   0   4 -12   83.96    6.16
   0   4  12   84.47    5.43
   0   4 -12   84.64    5.58
   0  -4 -12   82.32    3.58
   0   4 -12   80.87    3.44
   0  -4  12   80.75    3.76
   0   4  12   83.54    4.23
   0   4 -14   25.40    3.77
   0  -4  14   30.08    1.79
   0  -4 -14   27.30    2.29
   0   4  14   26.74    3.15
   0   4 -14   32.36    3.62
   0  -4  14   26.89    2.35
   0   4 -14   24.26    2.06
   0  -4 -14   26.61    2.11
   0   4  14   28.38    2.56
   0  -4  16  101.37    2.79
   0  -4 -16   94.29    4.04
   0   4 -16  103.22    7.32
   0   4 -16   99.23    5.97
   0  -4 -16  100.40    3.93
   0   4 -16  101.05    4.32
   0   4  16   94.84    4.73
   0  -4 -18  371.35    7.68
   0   4 -18  398.40   14.69
   0  -4 -18  398.68   10.49
   0  -4 -18  410.16    7.98
   0   4 -18  394.39    8.90
   0   4 -18  407.06   11.94
   0  -4 -20  225.36    8.07
   0   4 -20  220.68   11.32
   0   4 -20  215.21    8.66
   0   4 -20  212.88    6.92
   0   4 -22   46.67    5.50
   0  -4 -22   44.63    3.72
   0   4 -22   47.08    4.12
   0   4 -22   44.13    3.33
   0   4  22   45.28    3.67
   0   4 -24    0.05    1.83
   0  -4 -24    0.69    1.04
   0   4 -24    0.91    1.03
   0   4 -24    1.33    1.25
   0   4 -26   31.34    5.16
   0  -4 -26   32.61    3.35
   0   4 -26   29.06    2.99
   0   4 -26   31.30    3.34
   0  -4 -28   20.02    2.71
   0   4 -28   19.94    4.18
   0   4 -28   19.40    2.76
   0  -4 -30    7.29    1.80
   0   4 -30    4.20    3.07
   0   4 -30    6.40    1.79
   0   4 -32   15.27    4.00
   0   4 -32   11.46    2.37
   0  -4 -32   14.31    2.41
   0   4 -34   -0.20    2.19
   0  -4 -34   -1.64    1.92
   0   4 -34    2.52    1.61
   0  -4 -34    0.86    1.09
   0   4 -36   17.62    4.63
   0   4 -36   13.28    2.68
   0  -4 -36   12.92    3.00
   0  -4 -36   11.18    2.16
   0   4 -38   32.83    6.42
   0  -4 -38   41.94    4.07
   0  -4 -38   45.65    5.19
   0   4 -38   40.78    4.49
   0   4 -40    4.41    2.99
   0  -4 -40    4.77    2.11
   0   4 -40   12.89    2.94
   0  -4 -40    8.15    1.93
   0   4 -42    3.46    3.65
   0  -4 -42    1.88    1.39
   0  -4 -42   -1.46    1.90
   0   4 -42    1.50    2.06
   0  -4 -44   13.36    3.17
   0   4 -44   14.60    2.92
   0  -5  -1    9.61    1.68
   0  -5   1    7.58    1.46
   0   5  -1    8.55    2.29
   0   5   1    7.76    2.18
   0  -5   1    7.97    1.05
   0  -5  -1    9.29    1.13
   0  -5   1    9.03    1.93
   0  -5  -1    9.24    1.80
   0  -5   3    0.78    0.81
   0  -5  -3    3.18    1.60
   0  -5  -3    4.14    1.38
   0   5  -3    1.78    1.74
   0   5   3    1.42    1.63
   0  -5  -3    2.34    0.74
   0  -5   3    2.55    0.82
   0  -5  -3    1.47    1.04
   0  -5   3    1.81    1.40
   0   5  -5   -1.43    1.59
   0  -5  -5    1.98    1.02
   0  -5  -5    1.22    1.27
   0   5  -5    1.30    1.78
   0   5   5    0.47    1.43
   0  -5  -5    1.59    0.74
   0  -5   5    1.60    0.77
   0  -5   5    0.40    1.17
   0  -5  -5    0.70    0.88
   0   5  -7   84.92    6.42
   0  -5   7   71.69    3.74
   0  -5  -7   77.91    4.64
   0   5  -7   73.92    5.83
   0   5   7   75.64    5.93
   0  -5   7   71.96    3.38
   0  -5  -7   71.91    4.10
   0  -5  -7   69.41    4.73
   0  -5   7   67.30    4.93
   0  -5  -9   69.25    4.45
   0   5  -9   72.46    6.09
   0  -5   9   72.93    3.66
   0   5  -9   75.89    5.97
   0   5   9   73.16    5.78
   0  -5   9   72.74    3.55
   0  -5  -9   74.38    4.72
   0  -5  -9   72.88    3.97
   0  -5   9   63.30    4.88
   0  -5  11   48.49    2.90
   0  -5 -11   50.29    3.96
   0   5 -11   43.77    4.98
   0   5  11   48.66    4.68
   0   5 -11   47.75    4.81
   0  -5  11   46.82    3.02
   0  -5 -11   41.94    3.50
   0  -5 -11   43.90    3.01
   0   5 -13   24.69    3.86
   0  -5 -13   27.22    2.74
   0  -5  13   27.40    2.09
   0  -5 -13   30.08    3.10
   0  -5 -13   27.95    2.38
   0   5 -13   25.18    2.14
   0   5  13   25.77    3.55
   0   5 -13   28.88    3.86
   0   5 -15   27.26    4.39
   0  -5 -15   25.99    2.99
   0  -5  15   27.19    1.92
   0  -5 -15   24.62    2.47
   0   5 -15   24.92    2.19
   0  -5 -15   23.20    2.17
   0   5 -15   27.57    3.80
   0   5 -17    1.80    1.71
   0  -5 -17    1.83    1.04
   0  -5 -17    3.67    1.61
   0  -5 -17    0.87    0.76
   0   5 -17    1.48    0.82
   0   5 -17    3.27    1.94
   0  -5  17    1.61    0.58
   0   5 -19   16.55    3.72
   0  -5 -19   18.24    2.68
   0   5 -19   16.17    2.02
   0  -5 -19   16.05    1.86
   0   5 -19   17.46    3.03
   0   5 -21   17.91    4.03
   0  -5 -21   15.36    2.54
   0   5 -21   15.86    2.10
   0   5 -21   14.44    2.79
   0  -5 -23    2.53    1.56
   0   5 -23   -0.65    2.22
   0   5 -23    0.89    1.07
   0   5 -23   -0.89    1.69
   0  -5 -25    3.13    1.59
   0   5 -25    3.30    2.45
   0   5 -25    3.98    1.34
   0   5 -25    2.65    1.60
   0  -5 -27    0.01    1.28
   0   5 -27    0.20    2.42
   0   5 -27   -1.04    0.99
   0   5 -29   -1.58    2.96
   0  -5 -29    2.75    1.59
   0   5 -29   -0.02    1.06
   0   5 -31   17.64    4.57
   0   5 -31   18.08    2.77
   0  -5 -31   17.00    2.88
   0   5 -33   -0.47    2.82
   0   5 -33    3.74    1.85
   0  -5 -33    7.69    2.65
   0  -5 -33    1.81    1.71
   0   5 -35    5.51    3.44
   0   5 -35   -0.29    1.50
   0  -5 -35    5.05    2.53
   0  -5 -35    2.15    1.26
   0   5 -37    6.25    3.51
   0   5 -37    6.72    1.77
   0  -5 -37   13.46    3.47
   0  -5 -37    2.27    1.54
   0   5 -39    1.29    3.01
   0  -5 -39    6.14    2.09
   0  -5 -39    3.81    1.89
   0   5 -39   -0.77    1.55
   0  -5 -41    8.95    2.25
   0   5 -41   10.14    2.52
   0  -5 -41   11.43    3.16
   0  -5 -43   -0.80    2.56
   0  -6   0   42.80    3.59
   0   6   0   43.39    5.12
   0  -6   0   43.52    2.60
   0  -6   0   40.63    3.77
   0  -6   2   -0.55    0.94
   0  -6  -2   -0.17    0.91
   0   6  -2    3.90    2.45
   0   6   2    0.26    1.87
   0  -6   2    1.59    0.76
   0  -6  -2    0.35    0.58
   0  -6   2    0.98    1.54
   0  -6  -2    1.09    1.37
   0  -6  -4   -0.53    1.00
   0  -6   4    1.92    1.19
   0   6   4    2.34    2.06
   0   6  -4   -0.74    2.12
   0  -6   4    0.78    0.76
   0  -6  -4    0.65    0.69
   0  -6   4    0.91    1.42
   0  -6  -4    1.27    1.15
   0   6   6    9.02    2.51
   0   6  -6   10.23    2.68
   0  -6  -6   10.26    2.01
   0  -6   6   10.16    1.79
   0  -6  -6    9.84    1.92
   0  -6   6    9.31    2.37
   0   6  -8    9.73    2.52
   0  -6   8    7.47    1.51
   0   6   8    5.98    2.01
   0  -6  -8    7.71    1.86
   0  -6  -8    7.15    1.57
   0  -6   8    7.35    2.33
   0   6  10   16.25    3.35
   0  -6  10   10.52    1.65
   0   6 -10   10.85    2.80
   0   6 -10   11.31    2.92
   0  -6 -10   15.85    2.65
   0  -6  10   12.38    2.63
   0  -6 -10   10.58    1.87
   0  -6  12    1.15    0.75
   0   6 -12    1.49    1.75
   0   6 -12    2.13    2.11
   0  -6 -12    1.11    1.11
   0  -6  12    1.90    2.10
   0  -6 -12    1.39    0.97
   0  -6  14    5.12    1.13
   0   6 -14    3.67    1.85
   0   6 -14    5.69    2.74
   0  -6 -14    6.96    1.97
   0  -6  14    3.73    2.04
   0  -6 -14    3.64    1.06
   0   6 -16   10.55    2.88
   0  -6  16   11.18    1.48
   0  -6 -16   10.93    2.17
   0   6 -16   12.53    3.36
   0  -6 -16   13.23    1.81
   0   6 -18    1.16    2.15
   0  -6 -18    3.56    1.74
   0  -6 -18    1.16    0.88
   0   6 -18    1.76    1.14
   0  -6  18    2.46    0.91
   0   6 -18    3.77    2.30
   0   6 -20    0.69    2.25
   0  -6 -20    0.69    1.55
   0   6 -20    1.97    1.11
   0   6 -20    1.95    2.04
   0  -6 -22    8.53    2.31
   0   6 -22    6.01    3.17
   0   6 -22    6.88    1.58
   0   6 -22    4.89    2.18
   0   6 -24   -0.31    2.34
   0  -6 -24    4.18    1.71
   0   6 -24    1.44    1.17
   0   6 -26    1.26    2.26
   0  -6 -26    1.69    1.57
   0   6 -26   -1.86    1.27
   0   6 -28    1.96    2.60
   0   6 -28    4.22    1.47
   0  -6 -28    4.10    1.93
   0   6 -30    2.33    2.45
   0   6 -30    1.35    1.54
   0  -6 -30    3.16    1.89
   0   6 -32    0.24    1.45
   0  -6 -32   -1.05    1.88
   0  -6 -32   -0.75    1.50
   0   6 -34    1.15    2.67
   0  -6 -34   -1.31    1.63
   0  -6 -34   -1.65    1.83
   0   6 -34    0.56    1.35
   0  -6 -36   -1.97    1.80
   0   6 -36   -1.58    1.37
   0  -6 -38    4.88    2.02
   0   6 -38    3.33    1.58
   0   7  -1    4.83    2.78
   0   7   1    3.39    2.23
   0  -7  -1    1.75    1.27
   0  -7   1    3.17    1.55
   0  -7  -1    1.32    1.33
   0  -7   1    0.42    1.31
   0   7  -3   -0.04    1.68
   0  -7   3    0.26    1.12
   0   7   3   -0.66    1.83
   0  -7  -3    0.72    1.11
   0  -7  -3    1.22    1.16
   0  -7   3    1.68    1.42
   0   7   5    3.58    2.43
   0  -7   5    1.34    1.08
   0   7  -5    4.42    2.50
   0  -7  -5    1.24    1.13
   0  -7  -5    2.15    1.69
   0  -7   5    4.21    1.84
   0   7  -7    2.86    2.03
   0  -7   7    1.24    1.09
   0  -7  -7    1.00    1.45
   0  -7   7   -0.88    1.74
   0  -7  -7    2.10    1.23
   0   7  -9    5.03    2.87
   0  -7   9    7.85    1.82
   0  -7  -9    1.50    1.18
   0  -7  -9    5.67    1.62
   0  -7   9    2.53    1.42
   0   7 -11   14.69    3.52
   0  -7  11   14.53    2.16
   0  -7 -11   15.36    2.75
   0  -7  11   11.71    2.79
   0  -7  13   10.36    1.71
   0   7 -13   11.97    3.32
   0  -7 -13   12.66    2.69
   0  -7  13   12.38    3.00
   0   7 -15   11.09    2.90
   0  -7  15   10.41    1.64
   0  -7 -15    9.78    2.36
   0   7 -15    4.31    2.61
   0  -7  15    7.02    2.40
   0   7 -17    4.78    2.37
   0   7 -17    4.83    2.72
   0  -7 -17    5.11    1.92
   0  -7  17    2.52    2.15
   0  -7 -19    6.92    2.22
   0   7 -19    7.13    3.33
   0  -7  19    3.63    2.62
   0  -7 -21    0.65    1.38
   0   7 -21    3.08    2.51
   0  -7  21   -0.33    2.09
   0  -7 -23    4.04    2.12
   0   7 -23   -1.83    3.01
   0  -7  23    4.13    2.58
   0  -7 -25    3.39    1.91
   0   7 -25    5.00    3.50
   0  -7  25    1.64    2.19
   0  -7 -27    4.50    2.18
   0   7 -27    0.84    2.74
   0  -7 -29    0.74    1.37
   0   7 -29    1.68    2.47
   0  -8   0    7.02    2.28
   0  -8  -2    1.19    1.27
   0  -8   2   -1.97    1.32
   0  -8  -4    2.65    1.66
   0  -8   4   -2.38    1.64
   0  -8   4    5.28    3.13
   0  -8  -6    0.12    1.53
   0  -8   6   -0.20    1.13
   0  -8   6    2.56    1.96
   0  -8   8    5.21    1.86
   0  -8  -8    5.32    1.84
   0  -8   8    4.96    2.10
   0  -8  10   -0.36    0.92
   0  -8 -10   -1.18    1.59
   0  -8  10   -0.96    2.12
   0  -8 -12   -0.80    1.40
   0  -8  12   -0.58    1.86
   0  -8 -14   -1.43    1.86
   0  -8  14    1.53    2.65
   0  -8 -16    5.87    2.29
   0  -8  16    3.89    2.88
   0  -8 -18    1.03    1.34
   0  -8  18    0.48    2.25
   0  -8 -20    2.55    1.51
   0  -8  20    1.72    2.66
   0  -8  22   -1.00    2.80
   0  -8  24    5.39    3.13
   0  -8  26   -2.39    2.13
   0  -9   1    1.74    1.50
   0  -9  -1    2.14    1.84
   0  -9  -3   11.22    2.71
   0  -9   3    7.57    2.18
   0  -9   5   -0.54    1.25
   0  -9  -5   -0.63    1.38
   0  -9  -7   -0.27    1.62
   0  -9  -9   -0.57    1.58
   1   0 -47    3.09    1.85
   1   0 -45   -1.41    2.52
   1   0 -45    1.57    2.17
   1   0 -43    6.83    3.22
   1   0 -43    2.00    2.09
   1   0 -41   -1.45    1.90
   1   0 -41    1.05    1.61
   1   0 -39    1.80    1.64
   1   0 -39   -1.00    1.52
   1   0 -37   -0.10    1.68
   1   0 -37    3.18    1.91
   1   0 -35    0.92    1.44
   1   0 -35    2.28    1.51
   1   0 -33    2.14    1.90
   1   0 -33    2.51    1.97
   1   0 -31    0.60    1.63
   1   0 -31    1.50    1.45
   1   0 -31   -0.67    0.47
   1   0 -29   -0.32    1.47
   1   0 -29    0.21    1.19
   1   0 -29    1.41    0.51
   1   0 -27    1.06    1.62
   1   0 -27    1.54    1.56
   1   0 -27    0.98    0.52
   1   0 -25    1.12    1.26
   1   0 -25    0.12    1.61
   1   0 -25   -0.08    0.41
   1   0 -23   -0.68    1.25
   1   0 -23   -0.70    1.25
   1   0 -23    0.48    0.42
   1   0 -21    0.81    0.97
   1   0 -21    1.22    0.96
   1   0 -21    0.18    0.35
   1   0 -19    0.28    0.36
   1   0 -19   -0.20    0.92
   1   0 -17   -0.36    0.41
   1   0 -17   -0.35    0.91
   1   0 -15    0.75    0.40
   1   0 -15    0.29    0.81
   1   0 -13   -0.24    0.28
   1   0 -13    0.33    0.69
   1   0 -11    4.29    1.24
   1   0 -11    5.30    0.68
   1   0  -9  104.00    2.21
   1   0  -9  106.05    4.04
   1   0  -7    6.19    0.67
   1   0  -7    7.48    1.40
  -1   0   5    0.05    0.31
   1   0  -5   -0.52    0.41
  -1   0   5   -0.14    0.17
   1   0  -5   -0.11    0.17
  -1   0  -5   -0.41    0.44
  -1   0  -7   22.35    2.01
  -1   0  -9    0.83    0.61
  -1   0 -11   16.74    2.04
  -1   0 -13    0.09    0.82
  -1   0 -15    1.31    0.97
  -1   0 -17   -0.96    0.87
   1   0  17    0.31    0.31
  -1   0 -19   -0.07    0.87
  -1   0 -21   -0.34    0.41
  -1   0 -21    0.15    1.13
  -1   0 -23    0.15    0.47
  -1   0 -23    0.07    1.08
  -1   0 -23   -0.38    1.17
  -1   0 -25   -0.50    1.29
  -1   0 -25    1.83    1.40
  -1   0 -25    0.29    0.51
  -1   0 -27   -0.03    1.10
  -1   0 -27    0.01    0.44
  -1   0 -29    1.00    1.46
  -1   0 -29   -0.09    1.17
  -1   0 -29    0.35    0.54
  -1   0 -31    0.90    1.41
  -1   0 -31    1.01    1.47
  -1   0 -31    0.94    0.58
  -1   0 -33    1.57    1.65
  -1   0 -33    0.53    1.55
  -1   0 -33    0.50    0.52
  -1   0 -35   -0.55    1.84
  -1   0 -35    1.16    1.54
  -1   0 -35    0.73    0.56
  -1   0 -37    0.48    1.86
  -1   0 -37    0.66    1.43
  -1   0 -39   -0.95    1.80
  -1   0 -39    0.04    1.58
  -1   0 -41   -0.32    1.82
  -1   0 -41    0.92    1.55
  -1   0 -43   -0.26    1.92
  -1   0 -43   -2.00    2.25
  -1   0 -45    2.67    2.49
  -1   0 -45    2.41    2.02
  -1   0 -47   20.79    4.61
   1   1 -48    5.87    3.84
   1   1 -46   18.08    4.61
   1  -1 -46   28.62    4.37
   1   1 -46   19.72    3.58
   1   1 -44   -0.90    2.58
   1   1 -44    3.16    2.01
   1  -1 -44    2.73    2.22
   1   1 -42   -0.36    2.06
   1   1 -42    0.84    1.85
   1  -1 -42    1.16    1.67
   1   1 -40   40.97    5.82
   1  -1 -40   43.88    5.03
   1  -1 -40   38.22    4.58
   1   1 -40   39.39    4.52
   1  -1 -38    0.56    1.70
   1   1 -38   -2.46    2.19
   1  -1 -38   -0.19    1.48
   1   1 -38    1.10    1.63
   1  -1 -38    0.04    0.60
   1  -1 -36    7.63    2.38
   1   1 -36    6.67    2.56
   1  -1 -36    8.29    2.34
   1   1 -36   10.01    2.54
   1  -1 -36    6.26    1.10
   1  -1 -34   16.52    1.69
   1   1 -34   16.21    3.55
   1  -1 -34   15.97    2.86
   1   1 -34   17.16    2.70
   1  -1 -34   16.68    2.88
   1  -1 -32   11.91    2.50
   1   1 -32   16.47    3.28
   1  -1 -32    9.90    1.40
   1  -1 -32   17.12    2.91
   1   1 -32    9.49    2.17
   1  -1 -30   95.32    5.90
   1   1 -30   92.51    5.68
   1  -1 -30   93.87    5.94
   1   1 -30   86.87    6.80
   1   1 -28   23.74    3.61
   1  -1 -28   21.00    2.94
   1  -1 -28   18.57    2.69
   1   1 -28   19.55    2.77
   1  -1 -26    0.25    1.03
   1   1 -26    1.10    1.43
   1   1 -26   -0.08    1.14
   1   1 -24   -0.03    1.29
   1  -1 -24    0.86    1.07
   1   1 -24   -1.43    1.15
   1  -1 -22   66.35    2.99
   1   1 -22   71.51    4.07
   1  -1 -22   66.92    4.03
   1   1 -22   74.32    5.32
   1  -1 -20    0.99    0.66
   1   1 -20    0.80    1.22
  -1  -1  20    0.69    0.36
   1   1 -20    1.81    1.05
   1  -1 -18  269.74    5.66
  -1  -1  18  273.52    4.14
   1  -1 -18  261.38    3.47
  -1   1  18  271.24    6.49
   1   1 -18  261.47    6.94
   1   1 -18  283.95    9.33
   1  -1 -16  157.78    4.20
   1  -1 -16  152.76    2.86
  -1  -1  16  150.99    3.34
   1   1 -16  155.71    3.25
   1   1 -16  151.48    5.04
  -1   1  16  157.40    4.65
   1   1 -16  155.10    6.57
   1  -1 -14   49.10    2.29
   1  -1 -14   51.65    1.90
   1   1 -14   51.14    1.96
   1  -1 -14   50.30    1.73
   1   1 -14   54.56    2.84
  -1   1  14   50.49    2.51
   1   1 -14   53.63    3.79
   1  -1 -12 1200.32   10.63
  -1  -1  12 1233.14    8.35
   1  -1 -12 1215.31    8.64
   1   1 -12 1238.68    9.71
   1  -1 -12 1240.57    9.73
  -1   1  12 1234.75   11.33
   1   1 -12 1234.08   12.13
   1   1 -12 1239.30   16.44
   1  -1 -10  121.26    3.20
  -1  -1  10  125.06    2.78
  -1   1  10  122.28    3.12
   1   1 -10  125.75    3.19
   1  -1 -10  123.25    2.82
   1   1 -10  126.82    3.61
  -1   1  10  129.29    3.44
   1  -1 -10  128.42    3.24
  -1  -1  10  119.27    4.70
   1   1 -10  133.00    5.11
  -1   1   8  358.48    5.47
   1   1  -8  366.86    5.46
   1  -1  -8  364.28    4.83
   1  -1  -8  371.11    5.01
   1   1  -8  361.26    5.43
  -1   1   8  363.66    5.34
  -1  -1   8  386.71    7.91
   1   1  -6  128.80    3.26
   1  -1  -6  125.19    2.87
  -1   1   6  123.00    3.30
  -1  -1   6  125.04    2.84
   1   1  -6  120.93    2.76
   1  -1  -6  128.50    2.83
  -1  -1   6  128.87    4.31
  -1   1   6  125.38    2.96
   1   1  -4  403.08    4.68
  -1  -1   4  387.63    5.75
   1  -1  -4  379.69    4.98
   1   1  -4  389.70    5.61
   1   1  -4  379.11    3.89
  -1  -1   4  387.53    4.00
  -1  -1   4  388.64    6.82
   1  -1  -4  390.64    4.76
  -1   1   4  376.05    4.91
   1   1  -2 1230.53    8.79
  -1   1   2 1221.05    7.41
  -1  -1   2 1258.38   10.98
  -1  -1   2 1247.22    8.60
  -1  -1   2 1246.63   10.28
  -1  -1   2 1238.41    5.28
   1   1  -2 1251.39    5.12
   1  -1  -2 1257.07    8.56
  -1   1   2 1279.51    8.75
  -1   1   0  243.48    4.06
  -1  -1   0  231.28    4.44
  -1  -1   0  226.55    4.11
   1  -1   0  233.59    3.17
  -1  -1   0  234.82    4.34
  -1   1   0  221.52    3.96
   1  -1   0  232.02    4.02
  -1   1   0  231.87    4.00
   1  -1   0  231.74    3.97
   1  -1   2  146.80    2.23
  -1  -1  -2  149.09    3.55
  -1   1  -2  150.16    3.14
  -1   1  -2  150.68    2.35
   1  -1   2  148.95    2.36
   1  -1   2  146.21    3.66
  -1   1  -2  143.11    3.67
   1  -1   4    0.86    0.40
  -1  -1  -4    2.27    0.85
   1  -1   4    1.56    0.60
  -1  -1  -4    1.00    0.66
   1   1   4    0.90    0.72
  -1   1  -4    1.69    0.70
   1  -1   4    1.46    0.35
  -1   1  -4    1.80    0.64
   1  -1   4    0.70    0.56
   1   1   4    0.86    0.41
  -1  -1  -4    1.18    0.40
   1  -1   6 1648.71    9.96
  -1  -1  -6 1658.12   11.50
  -1  -1  -6 1672.68   11.94
  -1   1  -6 1666.38   10.59
   1  -1   6 1645.12   10.71
  -1   1  -6 1637.57   10.58
   1   1   6 1649.54    8.60
  -1   1  -8 2393.36   12.89
  -1  -1  -8 2384.39   13.42
  -1  -1  -8 2419.33   14.58
   1  -1   8 2416.04   14.64
  -1   1  -8 2411.17   14.34
   1   1   8 2386.20   11.65
  -1   1 -10  193.94    3.71
  -1  -1 -10  192.89    4.17
  -1   1 -10  206.37    4.69
   1   1  10  194.59    3.77
   1  -1  10  203.67    4.79
  -1   1 -10  199.10    6.21
  -1  -1 -12   43.64    2.05
  -1   1 -12   44.67    1.84
   1   1  12   42.85    1.99
  -1   1 -12   46.08    2.49
  -1   1 -12   46.96    3.29
  -1  -1 -14  805.57    8.77
  -1   1 -14  816.99   10.88
   1   1  14  812.37    9.25
  -1   1 -14  796.43   14.24
  -1  -1 -16  392.94    6.18
  -1   1 -16  404.09    8.17
   1   1  16  412.35    7.13
  -1   1 -16  419.38   10.92
  -1   1 -18    3.99    1.54
  -1   1 -18    3.72    1.16
  -1   1 -20   42.92    1.94
  -1   1 -20   41.56    2.98
  -1   1 -20   44.37    4.07
  -1   1 -22   11.42    2.41
   1   1  22   14.24    1.74
  -1   1 -22   11.44    1.78
  -1  -1 -22   12.37    1.92
  -1  -1 -22   12.41    0.89
  -1   1 -22   11.69    0.99
  -1   1 -24   11.81    2.59
  -1  -1 -24   13.81    2.22
  -1   1 -24   10.05    1.84
  -1   1 -24    9.92    0.74
   1  -1  24   10.26    0.84
  -1  -1 -24   10.83    0.67
  -1   1 -26    1.57    1.76
  -1  -1 -26   -0.42    1.39
  -1   1 -26   -0.96    1.19
  -1   1 -28   42.37    4.73
  -1  -1 -28   47.25    4.04
  -1   1 -28   46.29    3.87
  -1  -1 -28   41.71    3.99
  -1  -1 -30    0.90    1.23
  -1   1 -30   -1.63    1.79
  -1   1 -30    0.11    1.15
  -1  -1 -30   -1.48    1.59
  -1  -1 -30    1.30    0.79
  -1  -1 -32    7.19    2.32
  -1   1 -32    8.04    2.49
  -1   1 -32    7.56    2.00
  -1  -1 -32    7.53    1.94
  -1  -1 -32    7.91    1.22
  -1  -1 -34   32.28    4.12
  -1  -1 -34   37.98    2.58
  -1   1 -34   37.78    5.15
  -1   1 -34   38.34    4.02
  -1  -1 -34   35.38    4.03
  -1   1 -36   13.03    3.27
  -1  -1 -36    9.53    2.25
  -1   1 -36    8.03    2.39
  -1  -1 -36    2.11    1.48
  -1  -1 -36    9.75    1.41
  -1  -1 -38    1.67    1.69
  -1   1 -38    3.13    2.03
  -1  -1 -38    2.95    1.93
  -1   1 -38    0.76    1.55
  -1   1 -40    1.00    2.22
  -1  -1 -40   -2.08    1.88
  -1  -1 -40    4.08    2.36
  -1   1 -40    3.94    1.87
  -1   1 -42   17.60    4.12
  -1  -1 -42   19.94    3.83
  -1   1 -42   22.22    3.59
  -1  -1 -42   14.02    3.12
  -1   1 -44   11.01    4.19
  -1  -1 -44    6.92    2.24
  -1   1 -44   12.45    2.94
  -1   1 -46    2.21    2.68
  -1   1 -46    1.50    2.30
  -1  -1 -46    4.10    2.39
  -1   1 -48    3.09    2.99
   1   2 -49   -0.52    2.89
   1   2 -47    0.57    2.61
   1   2 -47    2.82    2.65
   1  -2 -47    5.29    2.51
   1   2 -45    6.73    3.64
   1  -2 -45   10.83    3.27
   1   2 -45    6.98    2.31
   1   2 -43    2.24    2.81
   1  -2 -43    1.26    1.85
   1   2 -43    2.26    1.85
   1   2 -41    1.01    2.26
   1   2 -41    0.78    1.58
   1  -2 -41    3.20    2.15
   1   2 -39   -1.35    2.09
   1  -2 -39    2.27    1.00
   1   2 -39   -0.84    1.62
   1  -2 -39    4.25    2.36
   1   2 -37   64.78    7.00
   1  -2 -37   57.27    3.71
   1  -2 -37   57.16    5.37
   1   2 -37   52.70    4.82
   1  -2 -37   63.60    5.12
   1  -2 -35   13.91    2.67
   1   2 -35   12.36    3.39
   1   2 -35   16.79    2.90
   1  -2 -35   13.06    2.71
   1  -2 -35   11.51    1.72
   1   2 -33    4.66    2.60
   1  -2 -33    2.42    1.49
   1   2 -33    2.63    1.64
   1  -2 -33   -0.99    1.53
   1  -2 -33    1.99    0.95
   1  -2 -31    7.41    1.84
   1   2 -31    9.48    2.96
   1  -2 -31    5.83    1.32
   1   2 -31    6.56    1.86
   1  -2 -29   36.21    2.84
   1   2 -29   30.98    4.56
   1   2 -29   38.54    3.56
   1  -2 -29   42.85    3.54
   1   2 -27   17.85    3.36
   1  -2 -27   22.08    2.49
   1  -2 -27   22.83    2.29
   1   2 -27   19.29    2.52
   1  -2 -25  120.44    4.92
  -1  -2  25  113.32    3.68
   1   2 -25  115.09    5.57
   1  -2 -25  111.65    5.01
   1   2 -25  108.99    7.46
   1  -2 -23   36.82    2.71
   1   2 -23   31.18    3.95
   1  -2 -23   37.26    2.01
  -1  -2  23   36.61    2.31
   1   2 -23   34.67    3.02
   1  -2 -21   56.64    3.25
  -1  -2  21   56.77    3.02
   1  -2 -21   56.67    2.54
   1   2 -21   59.73    2.97
   1   2 -21   57.68    3.57
  -1   2  21   60.61    3.58
   1   2 -21   51.21    4.80
   1   2 -19   21.46    3.14
   1   2 -19   24.81    2.03
  -1  -2  19   21.47    1.97
   1  -2 -19   22.93    1.91
   1  -2 -19   20.81    1.61
   1   2 -19   23.46    2.26
   1   2 -17    0.77    1.28
  -1  -2  17    0.66    0.47
   1   2 -17    0.94    0.68
   1  -2 -17   -0.07    0.66
   1  -2 -17    0.65    0.63
   1   2 -17    1.47    0.76
  -1   2  17   -0.21    0.60
   1   2 -15  202.84    5.76
  -1   2  15  204.27    5.63
   1  -2 -15  203.18    5.11
  -1  -2  15  207.43    4.96
   1  -2 -15  213.90    5.96
   1   2 -15  200.76    5.60
  -1   2  15  203.92    5.63
   1   2 -13   21.55    1.49
  -1  -2  13   20.54    2.61
   1   2 -13   25.03    2.13
  -1  -2  13   20.54    1.66
  -1   2  13   19.82    1.87
   1  -2 -13   19.32    1.66
   1  -2 -13   20.56    1.99
   1   2 -13   21.58    1.80
   1  -2 -13   21.40    1.62
  -1   2  13   21.99    1.83
   1   2 -11  304.98    5.41
  -1   2  11  294.39    6.92
   1  -2 -11  292.05    6.21
  -1  -2  11  304.20    6.20
   1   2 -11  298.02    7.08
  -1  -2  11  299.73    6.10
   1   2 -11  299.28    5.88
   1  -2 -11  299.14    5.54
  -1   2  11  299.57    6.23
  -1  -2  11  305.44    9.04
   1   2  -9    4.90    0.92
  -1  -2   9    6.07    1.43
  -1   2   9    4.39    1.05
  -1  -2   9    6.11    1.03
   1   2  -9    5.42    1.17
   1  -2  -9    4.88    0.98
  -1  -2   9    5.27    0.84
   1   2  -9    4.67    0.82
  -1   2   9    5.85    0.96
   1  -2  -9    5.18    0.89
   1  -2  -7   58.67    2.19
   1   2  -7   55.75    2.53
  -1   2   7   52.13    3.03
   1  -2  -7   57.56    2.75
   1   2  -7   62.05    3.27
   1   2  -7   57.86    2.07
  -1  -2   7   56.44    2.15
  -1  -2   7   63.92    3.84
   1  -2  -7   56.58    2.39
  -1   2   7   58.18    2.64
  -1  -2   5   91.44    3.13
   1  -2  -5   84.67    2.80
   1   2  -5   76.02    3.99
   1   2  -5   89.94    3.94
  -1   2   5   82.96    3.89
   1  -2  -5   83.26    3.28
   1   2  -5   85.92    2.22
  -1  -2   5   84.90    2.30
  -1  -2   5   87.75    4.28
  -1   2   5   84.44    3.08
   1  -2  -5   87.11    3.00
   1  -2  -3  530.89    7.56
  -1  -2   3  539.23    8.05
  -1  -2   3  543.48    9.88
   1   2  -3  519.55    9.62
  -1   2   3  517.98    9.53
   1   2  -3  538.57    9.45
   1  -2  -3  537.93    8.26
   1   2  -3  537.80    4.81
  -1  -2   3  526.90    5.04
  -1   2   3  534.64    7.72
   1  -2  -3  530.69    7.57
   1   2  -1    2.22    1.09
  -1  -2   1    0.40    0.66
  -1  -2   1    0.82    0.80
   1  -2  -1    2.19    0.84
  -1   2   1    2.37    0.94
  -1  -2   1    1.57    0.37
   1  -2  -1    1.07    0.80
  -1  -2  -1 2031.89   16.98
  -1   2  -1 1929.71   16.98
  -1  -2  -1 1995.48   18.54
   1  -2   1 1997.81   10.43
   1  -2   1 2032.69   17.44
  -1  -2  -1 1994.87   13.22
   1  -2   1 1965.80   16.04
  -1  -2  -3    3.52    0.85
   1  -2   3    3.97    0.64
   1  -2   3    4.33    1.07
  -1   2  -3    4.50    1.11
   1  -2   3    4.91    0.89
   1   2   3    4.64    1.12
  -1  -2  -3    4.69    1.11
  -1  -2  -3    3.86    1.02
   1  -2   3    4.89    0.64
  -1   2  -3    5.08    0.65
   1   2   3    4.29    0.71
  -1  -2  -3    5.39    0.78
   1  -2   5   72.24    2.65
   1  -2   5   73.32    2.17
  -1  -2  -5   74.91    3.64
   1  -2   5   70.83    3.01
   1   2   5   71.67    3.52
  -1  -2  -5   74.83    3.64
   1  -2   5   73.15    2.39
  -1   2  -5   74.20    2.34
   1  -2   5   74.07    3.84
  -1   2  -5   66.18    3.77
  -1  -2  -5   72.24    2.23
   1   2   5   71.76    2.42
   1  -2   7  258.92    3.70
   1  -2   7  262.36    4.51
   1   2   7  265.54    6.53
  -1  -2  -7  262.51    6.82
   1  -2   7  263.09    5.75
  -1  -2  -7  265.57    6.73
  -1  -2  -7  259.66    4.17
   1  -2   7  262.61    4.92
  -1   2  -7  264.67    4.76
   1  -2   7  273.90    7.68
   1   2   7  262.44    4.74
  -1   2  -7  253.15    7.68
   1  -2   9 1285.61    7.12
  -1  -2  -9 1300.96   14.68
  -1  -2  -9 1284.41   15.12
   1   2   9 1285.18   14.24
   1  -2   9 1281.75   12.53
   1  -2   9 1290.98   11.95
  -1   2  -9 1279.35   11.42
  -1  -2  -9 1275.74    9.46
   1   2   9 1281.65   10.99
  -1  -2 -11  858.73   11.74
   1  -2  11  843.55    9.96
  -1  -2 -11  831.02   12.22
  -1   2 -11  865.57   10.20
  -1  -2 -11  857.35    8.19
   1  -2  11  847.19   10.53
   1   2  11  844.90    9.46
   1  -2  13  598.62    8.25
  -1  -2 -13  614.05    9.72
  -1  -2 -13  602.87   10.50
   1  -2  13  613.39    9.75
  -1   2 -13  608.41    9.34
   1   2  13  614.03    8.57
  -1   2 -15   48.72    1.62
  -1  -2 -15   50.57    2.75
   1   2  15   51.48    2.66
  -1   2 -15   48.02    2.85
   1  -2  15   50.00    3.05
  -1   2 -17  225.01    3.32
  -1   2 -17  226.29    6.42
   1   2  17  222.56    5.80
  -1   2 -17  228.11    6.47
  -1   2 -17  232.54    9.27
  -1   2 -19   52.06    1.59
  -1   2 -19   54.84    3.18
   1   2  19   53.69    3.03
  -1   2 -19   56.61    3.44
  -1   2 -19   50.47    4.64
  -1   2 -21    0.06    0.35
  -1   2 -21   -2.45    1.86
  -1   2 -21   -0.50    0.71
  -1   2 -21    0.63    0.96
  -1   2 -23    2.41    1.84
  -1   2 -23    2.26    0.44
  -1   2 -23    3.59    1.04
  -1  -2 -23    2.15    0.74
  -1   2 -23    2.99    1.11
   1   2  23    2.27    1.00
  -1  -2 -25    4.05    1.15
  -1   2 -25    5.54    2.58
  -1   2 -25    3.28    1.34
  -1  -2 -25    3.60    0.79
  -1   2 -25    2.94    0.89
  -1  -2 -27    1.74    0.99
  -1   2 -27    2.16    2.05
  -1   2 -27    2.32    1.31
  -1  -2 -27   -0.32    1.28
   1  -2  27    1.29    0.79
  -1  -2 -27    1.01    0.59
  -1   2 -27    1.36    0.71
  -1   2 -29    0.54    1.79
  -1  -2 -29    2.67    1.17
  -1  -2 -29    3.40    1.58
  -1   2 -29    1.23    1.32
   1  -2  29    3.39    0.77
  -1   2 -31   20.32    3.90
  -1  -2 -31   21.11    2.78
  -1  -2 -31   19.86    2.25
  -1  -2 -31   21.21    2.97
  -1   2 -31   21.86    2.94
  -1  -2 -33    3.60    1.85
  -1   2 -33   -1.32    1.93
  -1   2 -33   -0.44    1.37
  -1  -2 -33    0.16    1.25
  -1  -2 -33    0.52    0.85
  -1  -2 -35   22.58    3.31
  -1   2 -35   31.02    5.02
  -1   2 -35   21.97    3.23
  -1  -2 -35   24.46    3.47
  -1  -2 -35   21.80    2.44
  -1   2 -37   24.18    4.47
  -1  -2 -37   23.95    2.48
  -1  -2 -37   21.99    3.37
  -1  -2 -37   18.94    3.14
  -1   2 -37   25.54    3.52
  -1   2 -39    4.61    2.57
  -1   2 -39    1.25    1.53
  -1  -2 -39    5.31    2.16
  -1  -2 -39    1.65    0.96
  -1   2 -41    2.00    2.52
  -1   2 -41    8.01    2.39
  -1  -2 -41    7.23    2.46
  -1   2 -43    4.55    2.87
  -1   2 -43    6.63    2.27
  -1  -2 -43    3.59    2.31
  -1   2 -45   14.97    4.74
  -1  -2 -45    9.38    3.03
  -1   2 -45    9.94    2.81
  -1   2 -47    0.19    2.73
  -1   2 -49   -0.38    2.72
   1   3 -46    4.06    3.55
   1   3 -46    1.46    1.93
   1  -3 -46    4.98    2.46
   1   3 -44   -1.59    2.66
   1  -3 -44    0.74    1.95
   1   3 -44    3.30    2.25
   1   3 -42    3.96    2.92
   1   3 -42    3.67    1.95
   1  -3 -42    1.59    1.77
   1   3 -40    8.85    4.03
   1   3 -40    6.83    2.40
   1  -3 -40   12.16    3.27
   1  -3 -40    8.41    1.77
   1   3 -38   25.36    5.18
   1   3 -38   24.76    3.48
   1  -3 -38   26.03    4.01
   1  -3 -38   25.48    2.89
   1   3 -36   -0.71    2.03
   1   3 -36    1.97    1.51
   1  -3 -36    1.24    1.58
   1  -3 -36    0.40    1.06
   1   3 -34    4.87    2.97
   1  -3 -34    0.71    1.58
   1   3 -34    2.07    1.38
   1  -3 -34   -1.42    1.13
   1   3 -32    3.84    2.22
   1  -3 -32    5.73    1.55
   1   3 -32    9.75    2.16
   1  -3 -32    7.62    1.70
   1   3 -30    0.43    1.91
   1  -3 -30    1.03    0.99
   1   3 -30    2.49    1.56
   1  -3 -30    1.23    1.00
   1   3 -28    4.35    1.91
   1  -3 -28    4.57    1.34
   1  -3 -28    6.16    1.34
   1   3 -28    5.37    1.65
   1  -3 -26   45.29    3.49
   1   3 -26   38.70    1.90
   1   3 -26   47.08    5.50
   1   3 -26   43.61    3.61
   1  -3 -26   47.82    2.93
  -1  -3  26   44.86    3.46
   1   3 -24    6.44    2.46
   1  -3 -24    2.48    1.13
   1   3 -24    4.55    0.93
   1  -3 -24    3.64    0.97
  -1  -3  24    2.68    1.18
   1   3 -24    4.13    1.33
   1   3 -24    3.00    1.30
   1   3 -22    3.17    2.05
   1   3 -22    3.88    0.87
   1  -3 -22    5.67    1.43
  -1  -3  22    4.96    1.49
   1  -3 -22    4.91    1.28
   1   3 -22    5.30    1.32
   1  -3 -22    4.62    1.09
   1   3 -22    3.43    1.12
  -1   3  22    5.18    1.56
   1   3 -20    6.25    1.00
   1   3 -20    4.76    1.97
   1  -3 -20    6.06    1.38
   1   3 -20    6.68    1.45
   1  -3 -20    7.31    1.65
  -1  -3  20    6.74    1.29
   1   3 -20    6.70    1.60
  -1  -3  20    7.36    1.62
   1   3 -18   25.71    1.89
   1   3 -18   26.89    3.80
   1  -3 -18   25.46    2.47
   1  -3 -18   33.67    3.07
  -1  -3  18   26.20    2.27
   1   3 -18   27.91    2.78
   1   3 -18   25.15    2.27
   1  -3 -16    5.29    1.28
  -1  -3  16    6.41    0.52
   1   3 -16    7.55    2.19
   1  -3 -16    9.72    1.77
  -1  -3  16    7.67    1.40
   1   3 -16   11.12    2.06
   1  -3 -16    5.35    1.03
   1   3 -16    7.30    1.33
  -1   3  16    8.11    1.50
   1   3 -14    0.47    1.24
   1   3 -14    3.13    1.34
  -1  -3  14    1.20    0.38
   1  -3 -14    2.39    1.29
  -1  -3  14    0.97    0.81
  -1  -3  14    1.60    0.83
   1   3 -14    1.43    0.67
  -1   3  14    0.31    0.63
   1  -3 -14    2.02    0.79
   1   3 -12  100.17    6.08
  -1  -3  12   97.80    2.70
   1  -3 -12   98.15    3.39
   1   3 -12  101.32    5.14
  -1  -3  12   95.69    4.31
   1  -3 -12   99.81    5.28
   1  -3 -12   98.54    3.66
  -1  -3  12   98.81    3.82
   1   3 -12   97.99    3.57
  -1   3  12  100.50    4.27
   1  -3 -10   12.09    1.37
  -1  -3  10   12.97    2.26
   1   3 -10   12.29    2.50
   1   3 -10   13.71    2.24
  -1  -3  10   12.51    1.76
  -1  -3  10   13.59    1.53
   1   3 -10   13.69    1.51
   1  -3 -10   14.00    1.59
  -1   3  10   13.57    1.77
   1  -3  -8    2.68    1.01
  -1  -3   8    1.51    1.38
   1   3  -8    2.47    1.54
  -1  -3   8    2.65    1.04
  -1  -3   8    2.20    0.79
   1   3  -8    1.30    0.82
  -1   3   8    1.50    1.01
   1  -3  -8    2.49    0.96
   1  -3  -6   42.09    2.62
  -1  -3   6   45.19    2.85
   1   3  -6   47.49    3.63
  -1  -3   6   38.83    2.83
   1   3  -6   42.10    1.91
  -1  -3   6   42.28    2.00
  -1   3   6   41.85    2.73
  -1  -3   6   46.11    3.82
   1  -3  -6   43.77    2.71
  -1  -3   4  866.30   12.58
   1   3  -4  861.71   15.02
   1   3  -4  858.94   14.78
  -1  -3   4  858.85    8.02
  -1  -3   4  875.52   15.32
   1  -3  -4  851.72   11.48
  -1   3   4  876.27   12.05
   1  -3  -4  851.07   12.02
   1   3  -2  561.12   11.70
  -1  -3   2  572.92   11.88
  -1   3   2  579.99   10.37
  -1  -3   2  566.72   10.66
  -1  -3   2  566.37    6.00
   1  -3  -2  565.10   10.41
  -1  -3   2  546.77    9.53
   1  -3  -2  553.88    9.56
  -1   3   0    0.72    0.88
   1  -3   0    2.45    1.00
  -1  -3   0    2.10    1.00
  -1  -3   0    1.60    0.87
  -1  -3   0    1.03    0.43
   1  -3   0    0.96    0.51
   1  -3   0    1.53    0.95
  -1  -3   0    1.28    0.95
  -1   3  -2  106.27    5.08
   1  -3   2  105.88    3.59
  -1  -3  -2  106.93    4.78
   1  -3   2  107.52    3.03
   1  -3   2  108.94    5.08
   1  -3   2  104.46    4.55
  -1  -3  -2  104.24    3.81
  -1   3  -4  109.91    5.38
  -1  -3  -4  116.14    4.80
   1  -3   4  112.13    4.48
   1  -3   4  116.57    3.61
  -1  -3  -4  122.84    5.71
  -1   3  -4  117.30    5.69
   1  -3   4  116.59    4.79
   1  -3   4  119.52    3.35
  -1  -3  -4  119.61    3.87
   1  -3   4  122.84    5.67
  -1  -3  -6   85.58    3.97
   1  -3   6   85.85    2.96
   1  -3   6   85.08    3.72
   1  -3   6   88.03    4.13
  -1   3  -6   83.57    4.82
  -1  -3  -6   94.06    5.02
   1  -3   6   87.87    3.09
  -1   3  -6   89.29    2.95
   1   3   6   84.25    3.36
   1  -3   6   84.95    4.92
  -1  -3  -6   89.78    3.20
   1  -3   8   25.67    1.92
  -1  -3  -8   22.05    1.99
   1  -3   8   24.61    1.53
  -1  -3  -8   27.47    2.79
  -1   3  -8   25.75    2.79
   1  -3   8   26.29    2.29
  -1   3  -8   24.48    1.75
   1  -3   8   25.03    1.79
   1   3   8   24.15    1.85
   1  -3   8   23.84    2.77
  -1  -3  -8   24.71    1.69
  -1   3 -10  343.15   10.88
   1  -3  10  343.67    5.15
   1  -3  10  352.66    8.10
  -1  -3 -10  356.04    9.63
  -1   3 -10  342.57    9.70
   1  -3  10  347.42    6.90
  -1  -3 -10  347.18    5.92
  -1   3 -10  344.31    6.58
   1   3  10  344.63    6.95
  -1   3 -12    1.52    1.40
   1  -3  12    1.78    0.43
   1  -3  12    1.36    0.71
  -1   3 -12    2.17    1.22
  -1  -3 -12    3.65    1.31
  -1   3 -12    1.80    0.74
  -1  -3 -12    2.31    0.66
   1  -3  12    2.36    0.84
   1   3  12    1.86    0.79
  -1   3 -14    1.05    1.58
   1  -3  14    0.95    0.74
   1  -3  14    0.32    0.25
  -1   3 -14    2.06    1.30
  -1  -3 -14    1.80    1.27
  -1  -3 -14   -0.26    0.51
   1  -3  14    0.30    0.65
  -1   3 -14   -0.36    0.70
   1   3  14    0.09    0.72
  -1   3 -16   11.84    2.72
  -1   3 -16   13.70    2.12
  -1  -3 -16   13.30    1.98
   1  -3  16   11.71    1.48
   1  -3  16   12.69    1.80
  -1   3 -16   14.43    1.74
   1   3  16   16.37    1.85
  -1   3 -18    0.46    1.37
  -1   3 -18    2.06    1.22
  -1  -3 -18   -0.19    0.92
  -1   3 -18    1.64    1.15
   1   3  18    1.10    0.86
  -1   3 -20    3.12    2.00
  -1   3 -20    0.98    0.88
  -1   3 -20    1.50    1.09
  -1   3 -22   -1.10    1.94
  -1   3 -22   -0.44    0.95
  -1   3 -22    0.29    0.96
  -1  -3 -24    2.45    1.18
  -1   3 -24    1.18    1.85
  -1   3 -24    3.45    1.44
  -1   3 -24    0.41    1.14
   1   3  24    5.94    1.60
  -1  -3 -26   33.27    3.09
  -1   3 -26   35.21    4.99
  -1   3 -26   34.46    3.31
  -1   3 -26   37.80    3.13
  -1  -3 -26   36.34    2.71
   1  -3  26   31.81    2.90
  -1  -3 -28    0.18    0.91
  -1   3 -28    4.80    2.83
  -1   3 -28    1.65    1.24
  -1   3 -28    2.48    1.14
  -1  -3 -30    0.93    1.23
  -1   3 -30   -2.44    2.14
  -1  -3 -30    1.16    1.33
  -1   3 -30    0.65    1.43
  -1  -3 -32    1.28    0.89
  -1  -3 -32    2.34    1.25
  -1   3 -32    5.64    2.76
  -1  -3 -32    3.89    1.59
  -1   3 -32    0.89    1.18
  -1   3 -34   -0.77    2.19
  -1  -3 -34   -1.07    1.36
  -1   3 -34   -0.92    1.21
  -1  -3 -34    0.68    1.02
  -1   3 -36   10.81    4.08
  -1  -3 -36    8.29    2.71
  -1   3 -36    7.20    1.94
  -1  -3 -36   10.13    1.97
  -1   3 -38   13.72    4.64
  -1  -3 -38   19.04    3.35
  -1   3 -38   22.84    3.55
  -1  -3 -38   13.60    2.23
  -1   3 -40    2.24    3.41
  -1   3 -40    2.65    1.58
  -1  -3 -40    3.73    2.13
  -1  -3 -40    3.38    1.38
  -1   3 -42   20.86    5.57
  -1  -3 -42   29.87    4.42
  -1   3 -42   33.83    4.42
  -1   3 -44    3.44    2.17
  -1  -3 -44    4.08    2.58
  -1   3 -46   -0.67    3.15
   1   4 -43    8.60    4.11
   1  -4 -43   12.86    3.39
   1   4 -43   12.61    2.91
   1   4 -41   12.70    4.71
   1  -4 -41   14.65    3.54
   1   4 -41   12.42    2.77
   1  -4 -41   12.80    2.32
   1   4 -39    0.83    3.04
   1  -4 -39   -2.49    2.17
   1   4 -39    2.12    1.58
   1  -4 -39    1.28    1.05
   1   4 -37   28.72    5.50
   1  -4 -37   26.16    4.01
   1   4 -37   31.09    3.89
   1  -4 -37   27.87    3.30
   1   4 -35    7.80    3.60
   1  -4 -35    8.70    3.04
   1   4 -35    2.96    1.77
   1  -4 -35    3.21    1.46
   1   4 -33   28.95    5.37
   1   4 -33   27.29    3.37
   1  -4 -33   29.18    3.27
   1   4 -31   21.26    4.62
   1   4 -31   18.05    2.76
   1  -4 -31   20.96    2.90
   1   4 -29    5.37    2.73
   1  -4 -29    3.91    1.46
   1   4 -29    4.43    1.51
   1   4 -27    6.67    2.74
   1  -4 -27    8.69    1.96
   1   4 -27    9.53    2.00
   1  -4 -25   22.49    2.78
   1   4 -25   22.90    4.32
   1   4 -25   24.02    2.75
   1  -4 -23    8.43    1.83
   1  -4 -23    9.21    1.12
   1   4 -23   13.09    3.42
   1   4 -23   12.80    2.34
   1   4 -23   14.56    2.15
   1  -4 -21   97.45    5.39
   1   4 -21   91.39    7.43
   1  -4 -21   91.48    3.33
   1   4 -21  104.50    6.01
   1   4 -21   92.91    4.62
  -1   4  21   97.12    5.40
   1  -4 -19   28.08    2.00
   1   4 -19   36.10    4.73
   1  -4 -19   32.43    3.17
   1  -4 -19   30.85    2.41
   1   4 -19   31.57    2.68
   1   4 -19   31.21    3.41
  -1  -4  17  173.60    3.56
   1   4 -17  166.55    9.41
   1  -4 -17  162.79    4.79
   1  -4 -17  170.94    6.79
  -1   4  17  172.30    7.58
   1   4 -17  204.43    8.61
   1  -4 -17  173.04    5.43
   1   4 -17  168.19    5.60
   1  -4 -15   51.68    3.71
   1  -4 -15   50.38    2.80
  -1  -4  15   51.70    2.23
   1   4 -15   53.84    5.33
   1   4 -15   50.35    4.27
  -1   4  15   49.08    4.19
   1   4 -15   48.81    2.87
  -1  -4  15   48.51    3.19
   1  -4 -15   48.84    2.92
  -1   4  15   49.16    3.54
   1  -4 -13  150.79    6.10
  -1  -4  13  152.15    4.14
   1  -4 -13  149.47    4.97
   1   4 -13  157.50    8.67
   1   4 -13  152.99    7.35
  -1   4  13  159.79    7.43
  -1  -4  13  148.32    5.15
   1   4 -13  157.86    4.82
   1  -4 -13  154.45    5.14
  -1   4  13  153.30    6.02
  -1  -4  11  198.53    4.98
   1  -4 -11  185.44    5.80
   1  -4 -11  190.76    6.70
   1   4 -11  215.94    9.71
  -1   4  11  185.71    8.00
   1   4 -11  213.34    8.64
  -1  -4  11  196.87    5.55
   1   4 -11  196.36    5.04
  -1   4  11  191.77    6.61
   1  -4 -11  195.70    5.83
   1  -4  -9   21.08    2.18
   1   4  -9   23.60    3.31
   1  -4  -9   22.49    2.38
  -1  -4   9   23.00    1.82
  -1   4   9   21.13    2.86
   1   4  -9   20.20    2.87
  -1  -4   9   24.37    1.89
   1   4  -9   24.03    1.74
   1  -4  -9   22.56    2.10
  -1   4   9   24.02    2.39
  -1  -4   7   85.22    4.46
   1   4  -7   82.68    5.76
   1  -4  -7   83.86    4.24
   1   4  -7   82.67    5.45
  -1   4   7   82.34    5.44
  -1  -4   7   82.07    3.14
  -1   4   7   81.04    4.29
   1  -4  -7   85.98    4.14
   1  -4  -7   82.64    4.33
   1   4  -5  204.80    8.46
  -1  -4   5  196.64    7.02
   1  -4  -5  188.62    6.17
   1   4  -5  198.21    8.29
  -1   4   5  191.68    8.19
  -1  -4   5  198.70    4.56
   1  -4  -5  192.01    6.77
  -1  -4   5  191.71    6.99
   1  -4  -5  189.86    6.20
  -1  -4   3   21.61    2.48
  -1  -4   3   21.40    2.69
   1   4  -3   23.37    2.87
   1  -4  -3   20.25    2.36
   1  -4  -3   20.64    2.08
  -1   4   3   25.13    3.20
   1   4  -3   19.87    2.72
   1  -4  -3   19.28    1.47
  -1  -4   3   22.48    1.47
  -1  -4   3   21.14    2.38
   1  -4  -3   23.17    2.49
   1  -4  -1   90.24    4.05
  -1  -4   1   92.89    5.14
   1   4  -1   91.28    5.66
  -1   4   1   88.94    5.75
  -1  -4   1   92.45    2.81
   1  -4  -1   90.35    3.04
   1  -4  -1   84.33    4.41
  -1  -4   1   92.88    5.51
  -1  -4   1   94.74    4.66
   1  -4  -1   90.74    5.06
   1  -4   1    5.86    1.48
  -1  -4  -1    7.09    1.53
   1  -4   1    5.86    1.14
   1   4   1    6.66    1.82
  -1   4  -1    6.46    1.83
  -1  -4  -1    6.75    0.84
   1  -4   1    7.75    0.97
  -1  -4  -1    8.26    1.44
   1  -4   1    6.48    1.53
  -1  -4  -3  261.36    8.60
   1  -4   3  259.90    8.22
   1  -4   3  255.49    6.41
   1   4   3  265.16    9.54
  -1   4  -3  247.41    9.51
  -1  -4  -3  263.68    4.66
   1  -4   3  265.92    5.48
   1  -4   3  255.08    9.08
   1  -4   3  255.81    8.11
  -1  -4  -3  261.55    6.92
  -1  -4  -5    7.85    1.62
   1  -4   5    5.55    1.65
   1  -4   5    9.02    1.26
  -1   4  -5    9.89    2.16
   1  -4   5    6.18    1.40
  -1   4  -5    7.82    2.09
   1   4   5    7.29    1.82
   1  -4   5    8.08    1.10
   1  -4   5    6.19    1.67
  -1  -4  -5    7.24    1.29
   1  -4   7   89.55    3.62
   1  -4   7   85.50    4.37
  -1   4  -7   89.39    5.92
  -1  -4  -7   84.68    4.59
   1   4   7   91.22    5.68
  -1   4  -7   87.07    5.79
   1  -4   7   85.59    3.49
  -1  -4  -7   87.67    3.71
   1  -4   9    1.91    0.91
  -1   4  -9    2.25    1.98
   1  -4   9    0.26    0.53
  -1   4  -9    1.90    1.17
   1   4   9   -0.77    1.30
   1  -4   9    0.06    0.60
  -1   4  -9    0.92    0.72
   1   4   9    1.81    0.99
  -1  -4  -9    0.48    0.70
  -1   4 -11  173.98    8.80
  -1  -4 -11  180.64    6.29
   1  -4  11  179.27    4.53
  -1   4 -11  181.82    8.20
   1   4  11  176.80    7.72
   1  -4  11  181.28    5.61
  -1   4 -11  179.75    5.11
  -1  -4 -11  185.27    5.00
   1   4  11  183.28    5.87
   1  -4  13   49.31    2.22
  -1  -4 -13   48.93    3.24
  -1   4 -13   50.19    4.93
  -1   4 -13   49.50    4.34
   1  -4  13   49.38    3.12
  -1   4 -13   47.72    2.84
  -1  -4 -13   50.23    2.64
   1   4  13   48.24    3.12
  -1  -4 -15  131.80    5.03
   1  -4  15  146.55    3.43
  -1   4 -15  145.72    8.62
  -1   4 -15  151.13    7.50
  -1   4 -15  143.56    5.11
  -1  -4 -15  144.99    4.39
   1   4  15  145.24    5.47
  -1   4 -17  128.80    8.33
  -1   4 -17  143.07    7.30
  -1   4 -17  144.08    5.40
   1   4  17  137.32    5.52
  -1   4 -19   23.87    4.06
  -1   4 -19   29.63    3.47
  -1   4 -19   24.56    2.46
   1   4  19   23.90    2.55
  -1   4 -21   56.59    6.09
  -1   4 -21   58.07    4.68
  -1   4 -21   61.35    3.97
  -1  -4 -23   56.18    4.31
  -1   4 -23   57.17    6.16
  -1   4 -23   58.64    4.66
  -1   4 -23   50.91    3.77
   1   4  23   57.22    4.12
  -1   4 -25    2.77    2.24
  -1  -4 -25    6.14    1.57
  -1   4 -25    6.45    1.47
  -1   4 -25    7.96    2.05
  -1   4 -27   -2.46    2.39
  -1  -4 -27    1.56    1.15
  -1   4 -27    0.69    1.05
  -1   4 -27    1.85    1.31
  -1   4 -29    6.46    3.29
  -1  -4 -29    1.19    1.13
  -1   4 -29    4.12    1.89
  -1   4 -29    4.84    1.71
  -1   4 -31   27.23    4.98
  -1  -4 -31   23.31    3.15
  -1  -4 -31   27.44    3.55
  -1   4 -31   24.42    3.14
  -1   4 -33   25.67    5.06
  -1  -4 -33   26.93    3.36
  -1  -4 -33   30.77    4.01
  -1   4 -33   30.30    3.55
  -1   4 -35    6.65    3.61
  -1   4 -35    3.77    1.74
  -1  -4 -35    1.86    1.79
  -1  -4 -35    4.27    1.71
  -1   4 -37   42.04    7.08
  -1  -4 -37   45.35    4.21
  -1   4 -37   47.81    4.80
  -1  -4 -37   51.12    5.41
  -1   4 -39    7.96    4.47
  -1  -4 -39    5.55    2.36
  -1   4 -39    9.17    2.33
  -1  -4 -39    7.74    2.06
  -1   4 -41    5.88    4.18
  -1   4 -41    1.91    2.03
  -1  -4 -41    7.01    2.74
  -1  -4 -41    2.40    1.58
  -1   4 -43    4.57    3.90
  -1   4 -43    9.08    2.71
  -1  -4 -43    9.60    2.76
   1   5 -42    4.36    1.92
   1  -5 -42   -0.69    1.85
   1  -5 -42    1.10    1.30
   1   5 -40   27.29    6.90
   1  -5 -40   39.24    5.29
   1   5 -40   42.45    4.63
   1  -5 -40   34.32    4.11
   1   5 -38   -0.87    2.79
   1   5 -38    1.54    1.46
   1  -5 -38   -3.31    2.65
   1  -5 -38   -0.74    1.21
   1   5 -36   11.53    4.42
   1   5 -36   19.65    3.16
   1  -5 -36   18.92    3.53
   1  -5 -36   16.90    2.95
   1   5 -34   16.19    4.73
   1   5 -34    7.12    2.12
   1  -5 -34    3.65    1.75
   1   5 -32    3.64    3.15
   1   5 -32    1.33    1.45
   1  -5 -32    2.12    1.70
   1  -5 -30   67.91    5.36
   1   5 -30   64.54    7.71
   1   5 -30   57.72    4.54
   1   5 -28   39.58    6.03
   1  -5 -28   34.49    3.80
   1   5 -28   37.46    3.53
   1   5 -26    0.58    2.25
   1  -5 -26    1.63    1.21
   1   5 -26    4.40    1.60
   1  -5 -24   19.39    2.85
   1   5 -24   13.69    3.53
   1   5 -24   13.47    2.07
   1   5 -22   26.29    4.74
   1  -5 -22   26.71    3.26
   1   5 -22   28.39    2.76
   1   5 -22   29.89    3.76
   1   5 -20    1.26    2.69
   1  -5 -20    2.45    1.33
   1  -5 -20    3.76    1.22
   1   5 -20    3.39    1.19
  -1  -5  20    3.46    0.63
   1   5 -20    3.25    1.89
   1  -5 -18    4.05    1.55
   1   5 -18    6.60    2.68
   1   5 -18    5.54    1.94
  -1  -5  18    4.99    0.81
   1  -5 -18    3.58    1.14
   1   5 -18    3.47    1.03
   1   5 -16   53.76    5.88
   1  -5 -16   53.36    4.19
  -1  -5  16   55.84    2.71
  -1   5  16   51.30    4.83
   1   5 -16   56.21    5.16
   1  -5 -16   58.24    3.46
   1   5 -16   53.46    3.15
   1  -5 -16   52.50    3.26
   1   5 -14   88.08    7.26
  -1  -5  14   92.09    3.69
   1  -5 -14   91.15    5.32
   1   5 -14   97.41    6.75
  -1   5  14   90.09    6.37
   1   5 -14   89.24    3.87
   1  -5 -14   89.63    4.36
   1  -5 -14   88.06    4.41
  -1  -5  12   95.89    4.01
   1  -5 -12   96.40    5.38
   1   5 -12   88.37    6.90
   1   5 -12   95.87    6.54
  -1   5  12   97.58    6.68
   1   5 -12   98.62    3.88
  -1  -5  12   93.73    4.25
   1  -5 -12   98.20    4.61
   1  -5 -12   91.55    4.70
   1  -5 -10  236.58    8.13
  -1  -5  10  236.64    6.50
   1   5 -10  257.23   11.43
   1   5 -10  250.26   10.60
  -1   5  10  250.17   10.57
  -1  -5  10  241.43    6.34
   1  -5 -10  245.79    7.38
   1  -5 -10  231.78    7.77
   1  -5  -8  196.15    7.26
  -1  -5   8  193.05    6.08
   1   5  -8  194.50    9.69
   1   5  -8  190.34    9.21
  -1   5   8  191.39    9.26
  -1  -5   8  190.84    5.35
   1  -5  -8  186.71    7.24
  -1  -5   8  188.06    8.07
   1  -5  -8  189.87    6.70
   1   5  -6    8.94    2.37
   1  -5  -6    9.03    1.88
  -1  -5   6    9.88    1.54
   1  -5  -6    8.01    1.56
   1   5  -6    6.82    2.03
  -1   5   6    7.30    2.13
   1  -5  -6   10.63    1.29
  -1  -5   6    8.24    1.23
   1  -5  -6    8.66    1.70
  -1  -5   6   10.19    2.04
  -1  -5   4   30.37    2.62
   1  -5  -4   28.55    2.73
   1   5  -4   24.02    3.58
  -1   5   4   30.79    3.88
   1  -5  -4   25.34    1.86
  -1  -5   4   27.01    1.88
   1  -5  -4   26.54    2.76
  -1  -5   4   25.60    2.90
   1  -5  -4   30.03    3.26
   1  -5  -2   26.50    3.14
   1  -5  -2   30.85    2.73
   1   5  -2   33.68    4.11
  -1   5   2   22.69    3.33
   1  -5  -2   30.29    2.03
  -1  -5   2   27.60    1.83
   1  -5  -2   26.75    2.88
  -1  -5   2   28.88    3.05
   1  -5   0    2.33    1.10
   1   5   0    3.20    1.85
  -1   5   0    2.58    1.79
   1  -5   0    1.50    0.71
  -1  -5   0    1.27    0.62
   1  -5   0    0.02    1.01
  -1  -5   0    0.57    1.02
   1  -5   2   23.52    2.34
  -1   5  -2   26.57    3.68
   1   5   2   31.10    4.08
  -1  -5  -2   27.40    1.74
   1  -5   2   25.90    1.95
   1  -5   2   25.02    2.94
  -1  -5  -2   26.91    2.71
   1  -5   4   19.47    2.11
  -1   5  -4   18.01    2.97
  -1  -5  -4   16.73    2.60
  -1   5  -4   18.87    3.27
   1   5   4   18.67    3.11
   1  -5   4   16.93    1.68
  -1  -5  -4   19.29    1.53
   1  -5   4   17.68    2.61
  -1  -5  -4   19.70    2.29
  -1  -5  -6    4.44    1.56
  -1   5  -6    5.33    2.12
   1  -5   6    5.64    1.19
  -1   5  -6    0.42    1.42
   1   5   6    3.87    1.68
  -1  -5  -6    4.27    0.91
   1  -5   6    3.82    1.04
  -1  -5  -6    4.63    1.28
   1  -5   6    7.46    2.07
  -1   5  -8  118.58    7.55
   1  -5   8  115.00    4.57
  -1  -5  -8  110.37    5.92
   1   5   8  117.98    7.24
  -1   5  -8  117.37    7.45
   1  -5   8  119.28    4.55
  -1  -5  -8  121.04    4.91
   1  -5   8  113.88    6.51
  -1   5 -10  198.04   10.09
   1  -5  10  190.47    7.04
   1  -5  10  193.32    5.68
  -1  -5 -10  181.99    7.35
  -1   5 -10  195.92    9.52
   1   5  10  198.93    9.30
   1  -5  10  196.22    6.11
   1  -5  10  185.82    8.65
  -1  -5 -10  202.32    6.02
  -1  -5 -12   59.29    4.12
  -1   5 -12   54.74    5.74
   1  -5  12   65.35    3.16
  -1   5 -12   66.69    5.58
  -1  -5 -12   69.24    3.47
  -1   5 -12   60.55    3.27
   1  -5  14  165.10    4.69
  -1  -5 -14  158.77    6.43
  -1   5 -14  176.10   10.09
  -1   5 -14  176.21    9.07
  -1   5 -14  161.62    5.48
  -1  -5 -14  169.39    5.23
   1   5  14  159.01    6.14
  -1   5 -16   18.11    3.84
  -1  -5 -16   17.32    2.27
   1  -5  16   17.40    1.44
  -1  -5 -16   19.39    2.69
  -1   5 -16   18.64    3.20
  -1   5 -16   19.91    2.09
  -1  -5 -16   17.64    1.81
   1   5  16   15.45    2.12
  -1  -5 -18   21.22    2.80
  -1   5 -18   22.50    4.07
  -1   5 -18   20.43    2.25
  -1   5 -18   23.36    3.58
  -1  -5 -20    6.14    1.85
  -1   5 -20    7.94    2.99
  -1   5 -20    4.97    1.31
  -1   5 -20    5.54    1.93
  -1   5 -22   63.75    6.98
  -1  -5 -22   65.30    4.95
  -1   5 -22   66.33    4.21
  -1   5 -22   67.48    5.61
  -1   5 -24   47.86    6.12
  -1  -5 -24   49.74    4.42
  -1   5 -24   51.06    3.88
  -1   5 -24   55.32    5.14
  -1  -5 -26   -0.55    1.20
  -1   5 -26    3.91    2.78
  -1   5 -26    3.82    1.62
  -1   5 -28   45.62    6.70
  -1  -5 -28   42.21    4.31
  -1   5 -28   44.75    4.07
  -1   5 -28   43.80    4.51
  -1   5 -30   64.04    7.82
  -1  -5 -30   55.83    5.03
  -1   5 -30   58.74    4.60
  -1  -5 -32   -0.25    1.29
  -1   5 -32    2.27    2.78
  -1   5 -32    0.60    1.33
  -1  -5 -32    3.71    2.11
  -1   5 -34   12.45    4.00
  -1   5 -34    9.16    2.35
  -1  -5 -34    7.64    2.31
  -1  -5 -34    9.88    2.39
  -1   5 -36   24.36    5.69
  -1  -5 -36   18.37    3.48
  -1   5 -36   23.34    3.35
  -1  -5 -36   19.06    3.22
  -1   5 -38    1.90    2.72
  -1   5 -38    3.09    1.61
  -1  -5 -38    0.52    1.91
  -1  -5 -38    0.88    1.24
  -1   5 -40   25.54    3.70
  -1  -5 -40   32.32    4.57
  -1  -5 -40   21.48    3.32
  -1   5 -42    4.30    2.03
  -1  -5 -42    0.29    1.90
  -1  -5 -42    2.40    1.45
   1   6 -39   17.81    3.20
   1  -6 -37    8.36    2.88
   1   6 -37   12.99    2.89
   1  -6 -37   17.46    3.56
   1   6 -35    5.47    3.79
   1   6 -35    6.35    1.86
   1  -6 -35    4.10    2.28
   1  -6 -35   10.31    2.49
   1   6 -33    5.24    4.04
   1   6 -33    8.93    2.15
   1  -6 -33    4.60    1.88
   1   6 -31    0.36    2.39
   1   6 -31    8.03    2.07
   1  -6 -31    6.06    2.13
   1   6 -29    6.41    3.44
   1   6 -29    6.48    1.85
   1  -6 -29    5.91    2.04
   1   6 -27    1.88    2.53
   1   6 -27   11.04    2.05
   1  -6 -27    5.79    2.11
   1   6 -25    3.72    2.78
   1   6 -25    2.94    1.14
   1  -6 -25    2.71    1.47
   1  -6 -23    7.53    2.13
   1   6 -23    7.40    3.02
   1   6 -23    7.19    1.69
   1  -6 -21    6.43    1.98
   1   6 -21    6.47    3.03
   1   6 -21    4.01    1.20
   1  -6 -21    3.46    1.19
   1   6 -19   41.17    5.87
  -1  -6  19   32.65    2.09
   1  -6 -19   31.03    3.70
   1   6 -19   34.60    4.47
   1   6 -19   28.82    2.61
   1  -6 -19   28.73    2.64
   1  -6 -17    7.63    2.05
   1   6 -17    6.00    2.71
  -1  -6  17    6.68    1.18
   1   6 -17    9.82    2.86
   1   6 -17    9.34    1.63
   1  -6 -17    9.27    1.63
   1  -6 -15   41.50    4.04
   1   6 -15   34.45    5.14
  -1  -6  15   41.35    2.78
   1   6 -15   38.20    4.80
   1  -6 -15   37.04    3.03
   1  -6 -13   27.91    3.28
  -1  -6  13   26.74    2.42
   1   6 -13   28.21    4.56
   1   6 -13   23.49    3.90
  -1   6  13   30.54    4.30
   1  -6 -13   27.60    2.72
  -1  -6  13   25.65    3.71
  -1  -6  11    9.78    1.55
  -1   6  11   12.49    2.81
   1   6 -11   11.59    3.05
   1   6 -11    9.73    2.73
   1  -6 -11   10.21    2.17
  -1  -6  11   10.09    2.49
   1  -6 -11    9.53    1.70
   1   6  -9    4.96    2.67
  -1   6   9    5.76    2.19
   1  -6  -9    4.32    1.55
  -1  -6   9    5.70    1.35
  -1  -6   9    4.67    2.03
   1  -6  -9    4.38    1.40
  -1   6   7    5.37    2.17
   1   6  -7    2.94    1.75
  -1  -6   7    1.01    0.77
   1  -6  -7    3.27    1.37
   1  -6  -7    2.99    1.27
  -1  -6   7    2.54    1.56
   1   6  -5   22.06    3.77
  -1   6   5   18.96    3.60
   1  -6  -5   21.70    2.72
  -1  -6   5   19.42    2.43
   1  -6  -5   17.13    2.59
  -1  -6   5   18.04    2.79
  -1  -6   3   57.69    4.01
   1  -6  -3   58.57    4.20
  -1   6   3   62.98    6.08
   1   6  -3   60.42    5.86
   1  -6  -3   60.90    3.11
  -1  -6   3   55.64    2.80
  -1  -6   3   56.43    4.54
   1  -6  -3   56.45    4.40
  -1  -6   1   73.24    4.57
   1  -6  -1   78.01    4.76
   1   6  -1   77.23    6.58
  -1   6   1   77.10    6.69
  -1  -6   1   72.08    3.12
   1  -6  -1   75.68    3.48
  -1  -6   1   77.64    5.20
   1  -6  -1   75.33    5.24
   1  -6   1  119.65    5.73
  -1  -6  -1  115.75    5.80
  -1   6  -1  123.65    8.44
   1   6   1  127.66    8.41
   1  -6   1  127.37    4.56
  -1  -6  -1  118.41    3.90
  -1  -6  -1  119.96    6.16
   1  -6   1  115.66    6.63
  -1   6  -3   -1.25    1.86
   1   6   3   -1.06    1.71
  -1  -6  -3    1.32    1.30
   1  -6   3   -0.06    0.88
  -1  -6  -3   -1.05    1.27
   1  -6   3    2.21    1.51
   1  -6   5    8.98    1.74
   1   6   5   12.26    2.98
  -1   6  -5   10.16    3.02
  -1  -6  -5    7.53    1.70
  -1  -6  -5    9.39    1.70
   1  -6   5    7.76    2.17
   1   6   7   89.12    7.03
  -1   6  -7   87.71    7.08
   1  -6   7   92.43    4.67
  -1  -6  -7   86.46    5.36
  -1   6  -7   92.84    7.20
   1  -6   7   85.45    6.09
  -1  -6  -7   87.17    4.63
  -1   6  -9   15.27    3.48
   1  -6   9   11.54    1.73
  -1   6  -9    8.44    2.81
  -1  -6  -9    7.50    1.86
  -1  -6  -9   11.93    1.82
   1  -6   9    9.25    2.43
   1  -6  11    3.65    1.09
  -1   6 -11    0.59    1.54
  -1   6 -11   -0.54    1.95
  -1  -6 -11    1.61    1.23
  -1  -6 -11    4.54    1.29
   1  -6  11    4.79    2.27
  -1   6 -13  142.11    9.64
  -1  -6 -13  138.70    7.14
   1  -6  13  147.65    5.23
  -1   6 -13  135.92    8.76
  -1  -6 -13  151.41    5.43
   1  -6  13  131.03    8.11
   1  -6  15    1.30    0.77
  -1   6 -15    1.68    1.47
  -1   6 -15    2.24    2.33
  -1  -6 -15    2.21    1.44
   1  -6  15   -0.03    1.48
  -1  -6 -15    2.38    0.91
  -1  -6 -17   18.04    2.73
  -1   6 -17   16.92    3.75
   1  -6  17   14.84    1.56
  -1   6 -17   13.38    3.09
  -1  -6 -17   17.39    1.89
  -1   6 -17   18.82    2.29
   1  -6  17   14.09    3.08
  -1  -6 -19   35.28    3.99
  -1   6 -19   32.57    5.49
  -1   6 -19   34.78    2.94
  -1   6 -19   35.23    4.71
  -1   6 -21   17.13    4.38
  -1  -6 -21   18.12    3.04
  -1   6 -21   18.40    2.30
  -1   6 -21   21.58    3.72
  -1  -6 -23    0.62    1.32
  -1   6 -23   -1.24    1.23
  -1   6 -23    0.13    1.56
  -1   6 -25    8.37    3.40
  -1  -6 -25    6.39    2.03
  -1   6 -25    6.73    1.68
  -1   6 -25    6.29    2.09
  -1  -6 -27   20.01    3.28
  -1   6 -27   15.40    4.24
  -1   6 -27   17.72    2.47
  -1   6 -29   21.22    4.90
  -1  -6 -29    9.43    2.60
  -1   6 -29   10.40    2.05
  -1   6 -31   -0.81    2.62
  -1   6 -31    7.94    2.23
  -1  -6 -31    6.28    2.34
  -1  -6 -31    6.39    2.43
  -1   6 -33   24.11    5.85
  -1  -6 -33   27.02    3.94
  -1   6 -33   25.13    3.26
  -1  -6 -33   27.18    4.01
  -1   6 -35   -0.79    2.54
  -1  -6 -35    1.12    1.39
  -1   6 -37   14.10    3.22
  -1  -6 -37    7.24    2.20
  -1   6 -39   12.48    2.70
   1  -7 -30    8.80    2.84
   1   7 -30   21.04    5.48
   1  -7 -28   26.54    4.27
   1   7 -28   34.80    6.59
   1  -7 -26    0.96    1.45
   1   7 -26   -1.81    3.02
   1  -7 -24    2.15    1.57
   1   7 -24    1.26    2.28
   1  -7 -22    1.88    1.59
  -1  -7  22    0.11    1.80
   1  -7 -20   17.77    3.15
   1   7 -20   16.93    4.21
  -1  -7  20   16.50    3.87
   1  -7 -18    0.32    1.51
  -1  -7  18    1.66    1.96
   1  -7 -16   10.41    2.51
  -1  -7  16    4.52    2.72
  -1  -7  14   17.55    2.15
   1  -7 -14   16.18    2.92
  -1  -7  14   12.76    2.88
   1   7 -12    9.12    2.90
  -1  -7  12   10.19    1.75
   1  -7 -12    9.77    2.19
  -1  -7  12    6.48    2.37
   1  -7 -12   12.05    2.19
   1   7 -10   75.00    7.31
  -1  -7  10   65.47    4.28
   1  -7 -10   61.41    5.00
  -1  -7  10   64.18    6.03
   1  -7 -10   65.70    4.61
  -1   7   8   99.15    8.15
   1   7  -8  113.79    8.75
  -1  -7   8  106.05    5.64
   1  -7  -8   99.78    6.27
   1  -7  -8  113.51    6.16
  -1  -7   8  111.98    7.59
   1   7  -6    3.30    2.60
  -1   7   6    2.18    2.26
  -1  -7   6    4.79    1.61
   1  -7  -6   -0.51    1.38
   1  -7  -6    1.48    1.22
  -1  -7   6    4.22    1.68
   1  -7  -4   11.41    2.17
   1   7  -4    8.92    2.59
  -1   7   4   13.56    3.24
  -1  -7   4   11.75    2.09
   1  -7  -4   17.76    2.73
  -1  -7   4   13.39    2.70
   1   7  -2   62.27    6.48
  -1   7   2   54.31    6.19
  -1  -7   2   54.09    4.37
   1  -7  -2   57.43    4.52
   1  -7  -2   53.32    4.73
  -1  -7   2   57.51    4.91
   1  -7   0   18.64    2.61
  -1   7   0   17.42    3.76
  -1  -7   0   13.89    2.29
  -1  -7   0   16.05    2.65
   1  -7   0   19.31    2.99
  -1   7  -2    4.04    2.48
   1  -7   2    1.65    0.95
  -1  -7  -2    3.88    1.53
   1  -7   2    1.70    1.34
  -1   7  -4   28.76    4.82
   1  -7   4   29.73    3.16
  -1  -7  -4   31.80    3.52
  -1  -7  -4   38.87    3.73
   1  -7   4   30.71    3.91
  -1   7  -6   26.95    4.61
  -1  -7  -6   25.92    3.34
   1  -7   6   28.10    2.99
   1  -7   6   25.02    3.64
  -1  -7  -6   28.54    3.11
  -1   7  -8    1.31    2.24
   1  -7   8   -0.88    1.01
  -1  -7  -8   -1.17    1.44
  -1  -7  -8   -0.65    1.08
   1  -7   8   -0.02    1.56
  -1   7 -10   48.67    5.99
  -1  -7 -10   40.93    4.26
   1  -7  10   45.64    3.58
   1  -7  10   37.54    4.61
  -1   7 -12   19.78    4.20
   1  -7  12   13.99    2.04
  -1  -7 -12   15.32    2.79
   1  -7  12   16.39    3.46
  -1   7 -14    1.04    2.33
   1  -7  14    1.52    0.89
  -1   7 -14    2.67    2.40
  -1  -7 -14    1.24    1.55
   1  -7  14   -0.15    1.73
  -1   7 -16    3.11    1.91
  -1  -7 -16    2.01    1.28
  -1   7 -16    1.90    2.26
   1  -7  16    4.00    2.21
  -1   7 -18    1.24    2.30
  -1   7 -18    1.23    2.06
  -1  -7 -18   -0.73    1.35
   1  -7  18    3.00    2.39
  -1   7 -20   24.95    4.58
  -1   7 -20   33.25    5.44
  -1  -7 -20   30.25    3.98
   1  -7  20   26.84    4.28
  -1  -7 -22   23.72    3.63
  -1   7 -22   21.02    4.98
   1  -7  22   22.50    4.27
  -1   7 -24   24.08    5.49
  -1  -7 -24   16.45    3.10
   1  -7  24    7.71    2.71
  -1  -7 -26    2.86    1.81
  -1   7 -26    5.99    3.11
   1  -7  26    4.46    2.92
  -1  -7 -28   35.56    4.90
  -1   7 -28   43.61    7.37
   1  -7  28   35.85    5.67
  -1  -7 -30   45.36    5.47
  -1  -8  25   23.28    4.76
  -1  -8  23    9.90    3.81
   1  -8 -21    7.14    2.52
  -1  -8  21    0.05    2.36
   1  -8 -19   27.45    4.16
  -1  -8  19   21.87    5.39
   1  -8 -17   32.44    4.35
  -1  -8  17   23.64    4.83
   1  -8 -15    1.57    1.46
  -1  -8  15    1.67    2.49
   1  -8 -13    3.72    1.75
  -1  -8  13    4.60    2.83
  -1  -8  11   11.42    1.99
   1  -8 -11   10.34    2.53
  -1  -8  11    9.00    2.94
  -1  -8   9    7.22    1.75
   1  -8  -9    6.72    2.08
  -1  -8   9    5.67    2.32
   1  -8  -7   35.94    4.12
  -1  -8   7   39.60    3.86
  -1  -8   7   41.97    5.09
   1  -8  -5   21.95    3.33
  -1  -8   5   21.57    2.96
  -1  -8   5   28.91    4.08
  -1  -8   3    3.94    1.68
   1  -8  -3    4.76    1.86
   1  -8  -1   75.33    5.55
  -1  -8   1   72.30    5.48
  -1   8  -1   93.43    8.77
  -1  -8  -1   87.93    6.12
   1  -8   1   88.12    5.87
   1  -8   1   95.45    6.83
   1  -8   3   24.32    3.10
  -1   8  -3   27.29    4.86
  -1  -8  -3   25.05    3.40
   1  -8   3   29.83    4.16
   1  -8   5   19.78    3.01
  -1  -8  -5   15.39    3.02
  -1   8  -5   15.30    4.21
   1  -8   5   13.57    3.20
  -1   8  -7   92.30    8.78
   1  -8   7   96.45    5.71
  -1  -8  -7   94.52    6.58
   1  -8   7   97.49    7.55
  -1   8  -9   15.76    4.21
   1  -8   9    9.33    1.96
  -1  -8  -9   12.60    2.67
   1  -8   9   13.77    3.54
  -1   8 -11    8.23    3.56
   1  -8  11   11.88    2.09
  -1  -8 -11    8.98    2.47
   1  -8  11   12.59    3.30
  -1  -8 -13   57.17    5.46
   1  -8  13   54.51    6.52
  -1  -8 -15   72.34    6.25
   1  -8  15   59.51    7.03
  -1  -8 -17    3.89    2.23
   1  -8  17   -0.93    2.23
  -1  -8 -19   29.95    4.24
   1  -8  19   19.26    4.72
  -1  -8 -21   67.18    6.46
   1  -8  21   41.77    6.37
   1  -8  23    9.29    3.44
   1  -8  25    9.23    3.77
   1  -9  -8   23.34    3.55
   1  -9  -6    3.15    1.69
  -1  -9   6    1.26    1.42
   1  -9  -4   14.47    2.87
  -1  -9   4   15.29    2.70
   1  -9  -2   15.53    2.92
  -1  -9   2   18.84    3.17
   1  -9   0    3.92    1.81
  -1  -9   0    4.29    1.95
  -1  -9  -2    1.83    1.47
   1  -9   2    6.66    2.11
  -1  -9  -4   25.82    3.66
   1  -9   4   24.65    3.21
   1  -9   6    6.88    2.09
  -1  -9  -6    7.86    2.55
  -1  -9  -8    0.76    1.44
   2   0 -48    4.56    2.42
   2   0 -46   82.30    7.12
   2   0 -44   71.44    7.10
   2   0 -44   77.04    6.66
   2   0 -42   12.73    3.31
   2   0 -42   10.40    2.74
   2   0 -40  235.09   12.04
   2   0 -40  244.10   10.91
   2   0 -38  362.80   14.41
   2   0 -38  393.44   13.44
   2   0 -36   16.15    3.46
   2   0 -36   16.39    3.11
   2   0 -34  123.62    6.99
   2   0 -34  104.84    7.42
   2   0 -32  156.05    7.54
   2   0 -32  167.00    8.95
   2   0 -30  116.09    6.30
   2   0 -30  123.34    7.42
   2   0 -28  256.04    4.51
   2   0 -28  256.85    8.92
   2   0 -28  270.89   10.39
   2   0 -26 1233.43    9.83
   2   0 -26 1207.51   18.49
   2   0 -26 1232.38   21.05
   2   0 -24   73.07    2.35
   2   0 -24   69.66    4.38
   2   0 -24   70.69    4.93
   2   0 -22   19.03    2.50
   2   0 -22   18.72    1.21
   2   0 -20  385.80    5.05
   2   0 -20  385.22   10.09
   2   0 -18 1611.71    9.92
   2   0 -18 1645.30   19.53
   2   0 -16  529.34    5.45
   2   0 -16  545.36   10.55
   2   0 -14   16.27    1.90
   2   0 -14   16.24    0.93
   2   0 -12  447.78    4.39
   2   0 -12  448.71    8.16
   2   0 -10 1191.65    6.59
  -2   0  10 1175.04    7.29
   2   0 -10 1198.48   12.01
  -2   0   8   12.13    1.21
  -2   0   8   11.36    0.73
   2   0  -8   11.01    1.23
   2   0  -8   11.21    0.65
   2   0  -6   88.81    1.45
  -2   0   6   86.34    1.57
   2   0  -6   90.81    2.51
  -2   0   6   86.63    2.53
   2   0  -4   74.79    1.92
  -2   0   4   70.27    1.89
   2   0  -4   76.16    1.74
  -2   0  -4   94.37    1.90
  -2   0  -4   98.14    2.14
  -2   0  -6   15.90    1.61
  -2   0  -8  348.31    5.48
  -2   0 -10 1374.32   11.98
  -2   0 -12   90.85    3.44
  -2   0 -14 1962.87   16.94
  -2   0 -16    7.86    1.82
  -2   0 -18   13.45    1.75
  -2   0 -20  651.74   11.63
   2   0  20  634.39    5.63
  -2   0 -22  486.25   10.53
   2   0  22  436.53    4.42
  -2   0 -22  441.48    4.24
  -2   0 -24   69.63    2.65
  -2   0 -24   72.67    4.36
  -2   0 -26  134.42    3.72
  -2   0 -26  134.57    6.19
  -2   0 -26  134.19    7.27
  -2   0 -28  105.30    3.32
  -2   0 -28  108.90    5.79
  -2   0 -28  100.71    6.71
  -2   0 -30   -0.58    1.57
  -2   0 -30    1.24    0.65
  -2   0 -30   -0.30    1.22
  -2   0 -32  159.45    4.00
  -2   0 -32  153.40    7.46
  -2   0 -32  156.78    9.05
  -2   0 -34  109.16    3.21
  -2   0 -34  105.69    6.54
  -2   0 -34  102.88    7.65
  -2   0 -36   43.78    4.41
  -2   0 -36   50.50    5.72
  -2   0 -38    8.67    2.77
  -2   0 -38    5.58    2.35
  -2   0 -40  158.71    8.82
  -2   0 -40  147.24   10.07
  -2   0 -42    0.59    1.84
  -2   0 -42   -0.08    1.60
  -2   0 -44   -0.60    2.26
  -2   0 -44   -1.75    1.63
  -2   0 -46    5.12    2.70
  -2   0 -46   10.50    3.08
   2   1 -47   25.21    5.58
   2  -1 -47   34.55    4.86
   2   1 -47   32.05    4.33
   2   1 -45    8.01    3.39
   2   1 -45   11.30    3.05
   2  -1 -45    7.27    2.60
   2   1 -43    5.50    3.05
   2   1 -43    2.25    1.71
   2  -1 -43    7.97    2.62
   2  -1 -41   33.33    4.47
   2   1 -41   38.76    5.55
   2  -1 -41   39.44    4.76
   2   1 -41   35.22    4.31
   2  -1 -39    5.48    2.33
   2   1 -39    4.87    2.09
   2   1 -39    7.35    2.46
   2  -1 -39    8.24    2.43
   2   1 -37   55.76    6.18
   2  -1 -37   50.33    4.99
   2  -1 -37   54.49    2.94
   2   1 -37   52.07    4.80
   2  -1 -37   51.97    4.97
   2   1 -35   50.67    5.75
   2  -1 -35   44.73    2.65
   2  -1 -35   34.92    4.03
   2   1 -35   39.48    4.14
   2  -1 -35   39.86    4.34
   2  -1 -33    2.25    1.54
   2   1 -33    2.67    1.79
   2  -1 -33    0.74    0.60
   2  -1 -33   -0.84    1.63
   2   1 -33    0.97    1.56
   2  -1 -31  111.37    4.07
   2   1 -31  113.21    7.83
   2   1 -31  109.22    6.15
   2  -1 -31  107.83    6.34
   2  -1 -31  115.64    6.61
   2   1 -29  536.48   12.86
   2  -1 -29  542.90   13.57
   2   1 -29  563.36   16.55
   2   1 -27  144.16    6.46
   2   1 -27  150.13    8.28
   2  -1 -27  141.29    6.68
   2   1 -25   69.32    4.34
   2   1 -25   70.64    5.56
   2  -1 -25   70.18    4.44
   2   1 -23  263.18    7.87
   2  -1 -23  279.20    8.25
   2   1 -23  277.28   10.26
   2  -1 -21  292.10    6.06
  -2   1  21  296.41    7.55
   2   1 -21  286.78    7.84
   2  -1 -21  300.10    7.97
   2   1 -21  282.51    9.91
   2  -1 -19   43.37    2.36
   2   1 -19   39.11    2.93
   2  -1 -19   41.76    2.85
   2   1 -19   39.52    3.77
   2  -1 -17   16.45    1.67
   2   1 -17   15.21    2.36
   2  -1 -17   15.95    1.43
   2   1 -17   13.51    1.71
  -2   1  17   13.68    1.50
   2  -1 -15   57.63    2.48
  -2  -1  15   57.86    1.95
  -2  -1  15   55.70    1.73
   2  -1 -15   55.83    2.03
   2   1 -15   58.29    3.05
  -2   1  15   57.25    2.82
   2  -1 -15   55.01    2.66
   2   1 -15   54.96    3.90
   2  -1 -13  164.23    3.99
  -2  -1  13  163.39    3.45
  -2  -1  13  162.99    3.14
  -2   1  13  158.96    3.49
   2  -1 -13  161.79    2.93
  -2   1  13  166.90    4.51
   2   1 -13  163.00    4.67
   2   1 -13  165.50    6.20
  -2  -1  13  172.84    6.12
   2  -1 -11  513.94    6.75
   2   1 -11  532.44   10.35
  -2   1  11  514.25    6.56
  -2  -1  11  523.36    6.32
   2  -1 -11  511.90    5.41
   2  -1 -11  520.80    6.93
  -2   1  11  521.19    7.47
   2   1 -11  518.51    7.58
  -2  -1  11  544.49   10.36
   2  -1  -9   54.84    2.18
   2   1  -9   54.70    3.19
  -2  -1   9   55.48    2.16
  -2  -1   9   56.01    2.25
   2  -1  -9   55.15    1.84
   2  -1  -9   59.81    2.28
   2   1  -9   56.75    2.31
  -2   1   9   56.87    2.40
  -2  -1   9   56.72    3.26
   2  -1  -7  627.84    6.72
   2  -1  -7  633.42    6.20
  -2  -1   7  636.59    7.47
  -2  -1   7  633.13    7.19
   2   1  -7  647.24    7.03
   2  -1  -7  637.03    6.94
   2   1  -7  625.21    6.60
  -2  -1   7  645.47   10.01
  -2   1   7  627.96    7.28
  -2  -1   5  813.88   10.37
  -2   1   5  795.33    7.30
  -2  -1   5  813.33    8.32
  -2  -1   5  817.92    8.20
   2  -1  -5  782.31    6.93
   2   1  -5  799.81    6.23
   2  -1  -5  792.75    7.63
  -2   1   5  798.33    7.94
  -2  -1   3 8954.42   31.57
  -2   1   3 8721.41   22.41
   2   1  -3 8663.75   24.36
  -2   1   3 8817.58   24.01
  -2  -1   3 8789.91   26.89
   2   1  -3 8721.18   27.46
  -2  -1   3 9019.94   27.38
   2   1  -3 8877.21   15.28
   2  -1  -3 8946.21   25.61
  -2   1   3 8810.35   25.90
  -2  -1   1  753.50    8.01
  -2   1   1  760.84    7.10
   2   1  -1  754.33    8.18
  -2   1   1  746.50    6.16
  -2  -1   1  723.18    7.34
  -2   1   1  724.08    7.62
  -2   1   1  726.84    6.53
   2  -1  -1  711.28    7.45
  -2   1  -1   22.40    1.01
  -2  -1  -1   25.33    1.57
   2  -1   1   23.63    1.00
  -2  -1  -1   22.16    1.48
   2   1   1   23.57    1.61
  -2   1  -1   22.54    1.32
   2  -1   1   25.18    1.09
  -2   1  -1   25.02    1.10
   2  -1   1   23.92    1.57
   2  -1   3  780.09    4.74
  -2   1  -3  757.33    5.05
  -2  -1  -3  754.73    8.66
  -2   1  -3  745.15    6.22
   2  -1   3  767.19    6.30
  -2  -1  -3  784.74    8.15
  -2  -1  -3  746.71    7.77
  -2   1  -3  776.67    7.17
   2   1   3  753.97    8.22
  -2   1  -5 4632.77   11.03
  -2   1  -5 4595.98   16.99
   2  -1   5 4542.42   17.62
   2   1   5 4549.26   11.53
  -2  -1  -5 4605.79   18.71
   2   1   5 4556.10   20.39
  -2   1  -5 4617.21   17.62
  -2   1  -7 2167.26    6.67
   2   1   7 2123.85   14.10
  -2   1  -7 2164.88   12.29
   2   1   7 2109.18    9.48
   2  -1   7 2171.61   13.44
  -2   1  -7 2147.38   13.30
   2   1   9   17.10    1.35
  -2   1  -9   17.21    1.18
  -2  -1  -9   18.22    1.33
   2  -1   9   17.88    1.43
  -2   1  -9   18.97    1.46
   2   1   9   18.60    1.07
  -2   1 -11  840.87    7.94
   2   1  11  834.41    9.23
  -2  -1 -11  857.73    9.10
   2  -1  11  839.44   10.26
  -2   1 -11  830.88   10.03
   2   1  11  854.33    7.98
  -2  -1 -13 1573.51   12.56
   2   1  13 1541.28   12.74
  -2   1 -13 1541.76   10.89
  -2   1 -13 1572.81   14.82
   2   1  15  923.09   10.01
  -2  -1 -15  957.62   10.02
  -2   1 -15  939.67    8.62
  -2   1 -15  935.25   12.27
  -2   1 -15  946.66   15.90
  -2  -1 -17   29.97    1.81
  -2   1 -17   33.11    1.66
  -2  -1 -17   32.84    2.53
  -2   1 -17   30.13    2.42
  -2   1 -17   32.48    3.25
  -2   1 -19   17.62    2.64
  -2   1 -19   19.22    0.66
  -2   1 -19   20.01    2.21
  -2  -1 -19   20.73    2.19
  -2  -1 -19   19.11    1.48
  -2   1 -21    6.74    0.39
  -2   1 -21    6.36    1.85
  -2  -1 -21    7.55    1.47
  -2   1 -21    9.50    1.72
  -2  -1 -21    8.26    1.02
  -2   1 -23    4.08    1.59
  -2   1 -23    5.78    1.52
  -2  -1 -23    2.89    1.36
  -2   1 -25   29.63    3.97
  -2   1 -25   25.05    1.37
  -2  -1 -25   25.80    1.19
  -2  -1 -25   26.96    2.82
  -2   1 -25   25.85    2.78
  -2   1 -27  150.24    6.60
  -2  -1 -27  159.08    6.95
  -2   1 -27  155.99    8.84
  -2   1 -29    0.27    1.61
  -2   1 -29   -0.51    1.31
  -2  -1 -29    2.16    1.55
  -2  -1 -31  119.84    4.60
  -2  -1 -31  125.21    6.69
  -2   1 -31  114.90    6.27
  -2   1 -31  134.18    8.77
  -2  -1 -31  114.32    7.04
  -2   1 -33   39.11    4.96
  -2  -1 -33   38.29    2.65
  -2  -1 -33   39.36    4.36
  -2  -1 -33   33.61    3.78
  -2   1 -33   35.94    3.85
  -2  -1 -35   20.56    1.98
  -2   1 -35   19.64    3.81
  -2  -1 -35   19.39    3.27
  -2   1 -35   14.75    2.70
  -2  -1 -35   23.03    3.41
  -2  -1 -37   93.10    4.03
  -2   1 -37   82.48    6.05
  -2  -1 -37   84.82    6.30
  -2  -1 -37   85.56    6.90
  -2   1 -37   87.83    7.94
  -2  -1 -39   -0.94    1.76
  -2   1 -39   -3.07    3.08
  -2  -1 -39    1.43    1.79
  -2   1 -39   -1.53    1.73
  -2   1 -41    2.45    2.50
  -2  -1 -41    4.44    2.12
  -2   1 -41    6.59    2.41
  -2  -1 -41    0.68    1.57
  -2   1 -43   33.00    6.01
  -2   1 -43   42.32    4.98
  -2  -1 -43   43.91    5.03
  -2   1 -45    4.80    3.20
  -2  -1 -45    8.04    2.58
  -2   1 -45    2.72    2.12
  -2   1 -47    5.19    3.63
  -2  -1 -47   14.93    3.48
  -2   1 -49   -0.96    3.05
   2   2 -48   -1.38    3.23
   2   2 -46   14.38    4.56
   2   2 -46   10.88    2.78
   2  -2 -46   21.25    3.93
   2   2 -44   20.61    5.04
   2  -2 -44   26.47    4.36
   2   2 -44   22.86    3.83
   2   2 -42    4.09    3.65
   2   2 -42    3.86    2.19
   2  -2 -42    0.83    1.72
   2  -2 -40   24.24    2.45
   2   2 -40   29.82    5.11
   2   2 -40   41.65    5.08
   2  -2 -40   30.94    4.28
   2   2 -38   82.28    8.10
   2  -2 -38   81.22    4.31
   2  -2 -38   73.45    6.11
   2   2 -38   76.91    5.89
   2   2 -36   19.44    4.14
   2  -2 -36   22.13    3.07
   2   2 -36   21.70    3.16
   2  -2 -36   23.40    3.59
   2  -2 -36   20.06    2.22
   2  -2 -34    1.05    1.32
   2   2 -34    0.43    1.72
   2   2 -34    0.09    1.37
   2  -2 -34   -0.92    1.61
   2  -2 -34    1.58    0.88
   2  -2 -32   23.83    2.91
   2  -2 -32   26.67    2.51
   2   2 -32   24.45    4.21
   2   2 -32   25.36    3.06
   2   2 -30   40.72    5.09
   2  -2 -30   38.20    2.89
   2   2 -30   34.13    3.52
   2  -2 -30   34.03    3.19
   2  -2 -28    4.61    1.36
   2   2 -28    2.28    1.56
   2  -2 -28    4.76    1.19
   2   2 -28    1.60    1.35
   2   2 -26   54.16    5.43
   2  -2 -26   53.67    3.32
   2   2 -26   57.90    4.06
   2  -2 -26   52.34    3.46
   2  -2 -24  106.06    4.50
   2   2 -24  109.72    7.34
  -2  -2  24  113.80    3.60
   2   2 -24  108.32    5.23
   2  -2 -24  104.28    4.55
   2   2 -22    8.27    2.24
   2  -2 -22    6.65    1.17
   2  -2 -22    7.36    1.32
   2   2 -22    9.36    1.71
  -2  -2  22    8.63    1.27
   2   2 -20  209.30    9.25
   2  -2 -20  225.78    6.30
   2   2 -20  215.96    6.63
  -2  -2  20  221.37    5.71
   2  -2 -20  217.12    4.83
   2  -2 -20  227.05    5.67
  -2  -2  20  244.92    5.01
   2   2 -18   83.28    5.69
  -2  -2  18   82.01    3.08
   2  -2 -18   88.05    3.79
   2  -2 -18   83.12    3.09
  -2  -2  18   81.35    3.62
   2   2 -18   77.40    3.80
   2   2 -16  239.95    9.10
   2  -2 -16  249.32    6.54
  -2  -2  16  243.34    5.43
  -2  -2  16  236.09    6.22
   2  -2 -16  237.27    5.36
  -2   2  16  239.13    6.16
   2   2 -16  253.60    6.22
   2   2 -16  236.04    6.22
   2  -2 -16  248.49    5.79
  -2   2  16  249.94    6.63
  -2  -2  14    2.31    1.26
  -2   2  14    1.37    0.73
   2  -2 -14    1.68    0.64
  -2  -2  14    2.44    0.80
  -2  -2  14    1.46    0.89
   2   2 -14    1.99    0.79
   2  -2 -14    1.75    0.77
   2   2 -14    2.58    0.93
  -2   2  14    2.06    0.85
   2   2 -12   24.71    1.69
   2  -2 -12   24.28    1.91
  -2  -2  12   24.73    2.72
  -2  -2  12   21.30    1.70
   2   2 -12   27.93    2.21
   2  -2 -12   23.49    1.79
  -2   2  12   23.71    2.14
  -2  -2  12   25.25    2.18
   2  -2 -12   23.94    1.77
   2   2 -12   23.22    1.77
  -2   2  12   24.53    2.01
   2   2 -10    2.65    0.82
  -2  -2  10    2.87    1.32
   2  -2 -10    3.03    0.87
  -2  -2  10    3.47    1.19
   2  -2 -10    1.66    0.66
   2   2 -10    1.81    0.92
  -2   2  10    3.18    1.10
   2   2 -10    3.70    0.89
   2  -2 -10    2.66    0.90
  -2   2  10    1.26    0.76
   2   2  -8    1.83    0.77
   2  -2  -8    1.51    0.49
  -2  -2   8    2.26    1.11
  -2  -2   8    1.75    0.96
   2  -2  -8    1.94    0.85
  -2   2   8    3.43    1.16
   2   2  -8    1.96    0.86
   2   2  -8    1.60    0.67
  -2  -2   8    2.01    0.65
  -2   2   8    0.87    0.76
   2  -2  -8    2.50    0.87
   2  -2  -6  212.32    3.92
   2   2  -6  214.83    5.18
  -2  -2   6  216.75    6.03
  -2  -2   6  222.09    6.20
   2   2  -6  215.31    5.91
   2  -2  -6  214.94    5.26
  -2  -2   6  217.08    3.80
   2   2  -6  217.89    3.53
  -2  -2   6  226.94    7.06
   2  -2  -6  214.09    4.97
  -2   2   6  212.06    5.25
  -2  -2   4  266.96    5.61
  -2  -2   4  268.21    7.25
  -2   2   4  261.66    4.83
   2   2  -4  256.13    5.84
   2   2  -4  260.46    7.10
   2  -2  -4  266.04    5.79
  -2  -2   4  272.64    6.87
  -2  -2   4  267.12    6.74
   2   2  -4  257.42    6.53
  -2  -2   4  263.40    3.51
   2   2  -4  265.23    3.36
   2  -2  -4  264.26    5.71
  -2   2   4  273.23    5.88
   2  -2  -4  259.56    4.90
  -2  -2   2  216.48    5.38
  -2   2   2  203.10    4.82
  -2  -2   2  210.02    6.11
   2  -2  -2  209.79    4.47
  -2  -2   2  217.73    6.15
  -2  -2   2  214.54    6.00
  -2  -2   2  208.52    2.62
   2  -2  -2  207.40    5.15
  -2   2   2  210.39    5.23
   2  -2  -2  212.74    4.92
  -2  -2   0  429.05    7.97
  -2  -2   0  425.53    8.25
  -2   2   0  407.72    7.57
   2  -2   0  403.20    5.88
  -2  -2   0  428.34    8.63
   2  -2   0  409.98    5.10
  -2  -2   0  406.78    3.23
  -2  -2   0  413.81    5.87
   2  -2   0  410.44    7.57
   2  -2   0  422.49    7.58
  -2  -2  -2  941.53   12.40
   2  -2   2  926.23    8.37
  -2  -2  -2  958.91   12.88
   2  -2   2  961.37   10.90
   2  -2   2  953.62    7.99
  -2   2  -2  914.49   12.27
   2  -2   2  945.26   12.13
   2  -2   2  935.31   11.88
  -2  -2  -2  930.53    7.87
   2  -2   4   38.78    1.62
   2   2   4   39.04    2.62
  -2  -2  -4   43.70    2.82
  -2  -2  -4   37.68    2.62
   2  -2   4   38.79    2.22
  -2   2  -4   37.44    1.69
   2  -2   4   39.09    1.76
   2   2   4   36.76    1.56
  -2  -2  -4   39.59    1.51
  -2   2  -4   34.78    2.68
  -2   2  -6    3.43    1.07
   2  -2   6    4.51    0.74
  -2  -2  -6    5.92    1.22
   2  -2   6    4.78    0.87
   2  -2   6    3.73    0.51
  -2  -2  -6    3.63    1.02
   2  -2   6    4.84    0.80
  -2   2  -6    4.42    0.70
  -2  -2  -6    4.21    0.57
   2   2   6    5.02    0.67
   2  -2   8  261.39    4.05
   2  -2   8  262.57    3.40
  -2  -2  -8  265.83    6.93
   2  -2   8  268.70    5.66
  -2  -2  -8  273.23    6.63
  -2   2  -8  261.97    5.19
   2  -2   8  263.25    5.37
  -2  -2  -8  264.75    3.79
  -2   2  -8  259.57    8.08
   2   2   8  258.53    4.46
  -2  -2 -10   33.80    2.42
  -2  -2 -10   38.11    2.71
  -2   2 -10   33.07    2.06
   2  -2  10   35.26    2.15
   2   2  10   33.48    1.77
  -2  -2 -12  790.15   10.82
  -2  -2 -12  803.80   12.28
   2  -2  12  810.77   10.88
  -2   2 -12  796.33   10.46
   2   2  12  797.05    8.94
  -2  -2 -14  180.19    5.87
   2   2  14  179.99    4.57
   2  -2  14  179.90    5.55
  -2   2 -14  178.79    5.33
  -2  -2 -16   36.03    2.69
  -2   2 -16   38.99    2.72
   2  -2  16   35.07    2.68
   2   2  16   31.52    2.08
  -2   2 -16   35.41    3.71
  -2  -2 -18  364.93    8.42
   2   2  18  374.16    7.48
  -2   2 -18  375.46    8.65
  -2   2 -18  384.94   12.27
   2   2  20  519.30    9.34
  -2   2 -20  502.04   10.48
  -2   2 -20  530.67   15.05
  -2   2 -22  316.62    7.67
  -2   2 -22  322.41    8.86
  -2   2 -22  316.90   12.18
  -2   2 -24   14.79    3.10
  -2   2 -24   12.64    1.70
  -2   2 -24   12.62    2.06
  -2  -2 -24   14.70    2.20
   2   2  24   13.12    1.80
  -2   2 -26   25.92    4.08
  -2   2 -26   25.65    2.13
  -2  -2 -26   23.84    1.81
  -2  -2 -26   25.47    3.00
  -2   2 -26   25.28    2.85
  -2  -2 -28   73.27    4.10
   2  -2  28   72.23    3.34
  -2   2 -28   72.61    3.23
  -2  -2 -28   78.72    2.93
  -2   2 -28   76.01    4.92
  -2  -2 -28   77.65    5.22
  -2   2 -28   84.51    7.12
  -2  -2 -30    4.00    1.26
  -2   2 -30    1.47    2.05
  -2   2 -30    3.85    1.55
  -2  -2 -30    5.32    1.81
  -2  -2 -32   28.10    2.74
  -2   2 -32   27.01    4.69
  -2   2 -32   28.83    3.43
  -2  -2 -32   24.81    3.34
  -2  -2 -32   22.25    3.07
  -2  -2 -34   63.92    3.99
  -2  -2 -34   67.31    5.52
  -2   2 -34   64.02    5.06
  -2   2 -34   72.16    7.50
  -2  -2 -34   64.13    5.24
  -2   2 -36   25.61    4.69
  -2  -2 -36   18.46    3.17
  -2   2 -36   23.92    3.37
  -2  -2 -36   20.64    3.41
  -2  -2 -36   22.59    2.47
  -2  -2 -38   35.06    3.07
  -2  -2 -38   31.92    4.17
  -2   2 -38   30.77    5.25
  -2  -2 -38   34.55    4.39
  -2   2 -38   28.76    3.83
  -2   2 -40   34.86    6.29
  -2   2 -40   38.37    4.39
  -2  -2 -40   37.98    4.63
  -2   2 -42   22.25    5.43
  -2  -2 -42   28.95    4.19
  -2   2 -42   27.15    4.01
  -2   2 -44    0.68    2.38
  -2   2 -44   -3.50    2.07
  -2  -2 -44   -0.22    1.80
  -2   2 -46    2.56    2.86
  -2  -2 -46   -0.67    1.96
  -2   2 -46    0.66    1.57
  -2   2 -48    5.23    3.46
   2   3 -47    8.71    3.81
   2   3 -45    7.72    3.73
   2  -3 -45    7.94    2.82
   2   3 -45    4.75    2.02
   2   3 -43    0.42    2.62
   2   3 -43    2.43    1.96
   2  -3 -43    0.24    1.83
   2   3 -41   17.60    4.92
   2   3 -41   28.30    4.06
   2  -3 -41   21.67    3.81
   2  -3 -41   23.59    2.82
   2   3 -39   -1.01    2.30
   2  -3 -39    1.13    1.88
   2   3 -39    1.52    1.55
   2  -3 -39    1.12    1.15
   2   3 -37    4.48    2.93
   2   3 -37    3.98    1.61
   2  -3 -37    5.28    2.47
   2  -3 -37    3.06    1.24
   2   3 -35    8.05    3.26
   2   3 -35   11.17    2.38
   2  -3 -35   11.42    1.94
   2   3 -33    5.41    2.78
   2   3 -33    6.71    2.07
   2  -3 -33    4.62    1.38
   2   3 -31    2.71    2.20
   2  -3 -31    4.83    1.18
   2  -3 -31    6.46    1.63
   2   3 -31    6.81    1.90
   2   3 -29  148.08    4.12
   2  -3 -29  152.82    6.43
   2   3 -29  156.06   10.15
   2   3 -29  146.24    6.82
   2  -3 -29  154.75    5.28
   2   3 -27   34.35    2.15
   2   3 -27   30.60    4.60
   2  -3 -27   43.19    3.44
  -2  -3  27   37.80    2.82
   2   3 -27   34.69    3.21
   2  -3 -27   39.26    2.54
   2  -3 -25   16.54    1.66
   2   3 -25   17.18    3.50
   2  -3 -25   14.85    2.14
   2   3 -25   18.42    1.67
   2  -3 -25   18.94    1.83
  -2  -3  25   18.17    2.13
   2   3 -25   17.97    2.37
   2   3 -23   79.92    6.69
   2  -3 -23   85.34    4.62
   2   3 -23   81.10    3.42
   2  -3 -23   80.34    3.76
   2  -3 -23   82.46    4.37
  -2  -3  23   77.35    4.29
   2   3 -23   83.73    4.57
   2  -3 -23   77.68    3.07
   2   3 -21  181.46    5.11
   2  -3 -21  183.44    6.55
   2   3 -21  181.41    9.56
   2  -3 -21  171.75    5.63
   2  -3 -21  183.22    6.74
  -2  -3  21  183.29    5.68
  -2  -3  21  177.63    6.62
   2   3 -21  184.73    6.43
  -2   3  21  185.44    6.96
   2   3 -19    4.85    2.24
   2   3 -19    4.91    1.11
   2  -3 -19    6.50    1.34
   2   3 -19    6.29    1.41
   2  -3 -19    7.51    1.21
  -2  -3  19    8.21    1.69
  -2  -3  19    5.55    1.14
   2  -3 -19    9.11    1.83
   2   3 -19    8.36    1.64
   2   3 -17  214.81    9.70
   2  -3 -17  220.32    6.86
  -2  -3  17  220.72    2.80
   2   3 -17  218.43    5.79
  -2  -3  17  222.09    6.45
   2  -3 -17  234.91    8.05
   2   3 -17  229.61    7.48
   2  -3 -17  226.02    6.03
   2   3 -17  227.49    6.33
   2   3 -15  133.07    4.64
   2  -3 -15  128.28    5.14
   2   3 -15  125.13    7.17
  -2  -3  15  132.24    2.78
   2  -3 -15  127.64    3.26
  -2  -3  15  130.04    5.03
   2   3 -15  141.64    5.97
   2  -3 -15  140.21    6.36
   2   3 -15  133.05    4.55
   2  -3 -15  134.56    4.55
  -2   3  15  136.12    5.44
   2  -3 -13    0.20    0.74
   2   3 -13    1.20    0.80
   2  -3 -13    1.11    0.53
   2   3 -13    3.18    1.74
  -2  -3  13   -0.12    0.83
   2   3 -13    1.32    1.19
   2   3 -13    0.91    0.65
   2  -3 -13    0.52    0.76
  -2   3  13    1.52    1.07
   2  -3 -11  499.93    7.26
   2   3 -11  463.84   10.76
  -2  -3  11  445.73    9.42
   2   3 -11  440.83    7.00
   2  -3 -11  449.67    8.20
  -2  -3  11  447.12    7.68
  -2   3  11  464.24    9.46
  -2  -3  11  458.69   12.66
   2  -3  -9  855.83    9.85
   2   3  -9  907.43   14.98
   2   3  -9  871.31    8.97
  -2  -3   9  874.33    9.77
   2  -3  -9  881.93   11.55
  -2   3   9  880.86   12.74
  -2  -3   9  916.32   17.34
  -2  -3   7  238.71    6.29
   2   3  -7  239.28    7.82
  -2  -3   7  235.83    4.59
   2   3  -7  239.97    4.29
  -2  -3   7  244.04    8.68
  -2   3   7  229.69    6.50
   2  -3  -7  238.50    6.19
   2  -3  -7  231.57    5.55
  -2  -3   5  166.05    5.46
   2   3  -5  169.54    6.50
  -2  -3   5  160.09    3.40
   2   3  -5  165.98    3.22
   2  -3  -5  162.99    5.26
   2  -3  -5  169.77    5.09
  -2   3   5  166.46    5.54
  -2  -3   5  170.90    7.04
   2  -3  -3  581.82    9.10
  -2  -3   3  603.92   12.64
  -2  -3   3  595.04   10.79
   2   3  -3  576.81   12.07
  -2   3   3  583.16   10.00
  -2  -3   3  580.37    5.88
  -2   3   3  567.78   10.30
   2  -3  -3  579.21   10.05
   2  -3  -3  593.50   10.12
  -2   3   1    1.64    1.06
  -2  -3   1    1.63    1.04
  -2  -3   1    1.25    0.92
   2  -3  -1    0.76    0.78
   2  -3  -1   -0.27    0.90
  -2  -3   1    0.57    0.39
   2  -3  -1    0.69    0.49
  -2  -3   1    0.57    0.81
   2  -3  -1    0.43    0.80
  -2   3  -1  119.32    5.22
  -2  -3  -1  127.89    5.45
   2  -3   1  121.84    3.90
  -2  -3  -1  130.50    5.56
  -2  -3  -1  124.42    2.45
   2  -3   1  123.36    3.31
   2  -3   1  126.72    5.30
   2  -3   1  120.78    4.99
  -2  -3  -1  123.69    4.05
  -2   3  -3 1662.58   20.30
   2  -3   3 1661.18   13.83
  -2  -3  -3 1774.94   19.46
  -2  -3  -3 1702.29   20.25
  -2  -3  -3 1681.60   21.20
   2  -3   3 1685.69   12.75
  -2  -3  -3 1680.51   13.75
   2  -3   3 1723.31   20.24
   2  -3   3 1652.89   18.87
   2  -3   5  371.87    7.85
   2  -3   5  372.79    6.21
  -2  -3  -5  389.89    8.82
  -2  -3  -5  382.79    9.96
   2  -3   5  370.09    8.38
  -2  -3  -5  358.39    9.83
   2  -3   5  379.67    6.41
  -2   3  -5  376.97    6.10
  -2  -3  -5  382.14    6.18
   2  -3   5  365.72    9.78
   2  -3   7   23.59    1.91
   2  -3   7   24.04    1.53
  -2  -3  -7   22.96    2.57
  -2  -3  -7   23.39    2.68
   2  -3   7   24.88    2.24
   2  -3   7   25.42    1.82
  -2   3  -7   23.35    1.68
  -2  -3  -7   23.40    1.47
   2   3   7   23.74    1.70
   2  -3   9  493.56    6.27
   2  -3   9  494.86    7.71
   2  -3   9  493.29    9.57
  -2  -3  -9  506.22   11.81
  -2  -3  -9  512.87   11.41
  -2   3  -9  486.62    7.78
  -2  -3  -9  496.67    6.44
   2  -3   9  502.10    8.29
   2   3   9  500.61    7.66
   2  -3  11  406.91    5.17
  -2  -3 -11  421.61   10.23
   2  -3  11  409.94    8.61
  -2   3 -11  402.22    7.44
   2  -3  11  413.28    8.01
  -2  -3 -11  402.79    5.88
   2   3  11  408.88    7.20
  -2   3 -11  411.04   12.18
  -2  -3 -13  354.82    9.27
   2  -3  13  366.68    8.04
   2  -3  13  355.93    7.92
  -2   3 -13  350.86    7.33
   2   3  13  360.74    7.14
  -2   3 -13  366.04   12.00
  -2   3 -15   13.62    2.64
  -2  -3 -15   16.29    2.04
  -2   3 -15   16.41    2.25
   2  -3  15   19.02    2.08
  -2   3 -15   17.50    1.86
   2   3  15   20.38    1.86
  -2  -3 -17  177.24    6.32
  -2   3 -17  179.86    7.15
  -2   3 -17  177.18    5.92
  -2   3 -17  180.39    9.07
   2   3  17  175.35    5.52
  -2   3 -19    3.40    2.23
  -2   3 -19    3.09    1.31
  -2   3 -19    4.17    1.39
   2   3  19    3.13    1.04
  -2   3 -21  169.08    6.91
  -2   3 -21  166.89    6.32
  -2   3 -21  153.20    9.07
  -2   3 -23  118.49    5.70
  -2   3 -23  120.31    5.69
  -2   3 -23  114.81    8.17
  -2   3 -25   10.09    2.86
  -2   3 -25   11.78    1.98
  -2   3 -25   11.05    1.85
  -2   3 -27   23.87    4.46
  -2  -3 -27   18.68    2.51
  -2   3 -27   19.85    2.36
  -2   3 -27   21.55    2.86
  -2  -3 -27   20.73    2.83
  -2  -3 -29  241.81    8.32
  -2   3 -29  246.05    7.62
  -2  -3 -29  247.24    9.49
  -2   3 -29  239.18    8.90
  -2   3 -29  236.41   12.79
  -2  -3 -31   33.84    3.25
  -2   3 -31   29.99    4.85
  -2  -3 -31   30.20    3.56
  -2   3 -31   32.37    3.63
  -2   3 -33    2.15    2.44
  -2  -3 -33    1.54    1.21
  -2  -3 -33    1.73    1.59
  -2   3 -33    0.50    1.41
  -2  -3 -35   39.77    3.68
  -2   3 -35   37.60    5.87
  -2   3 -35   40.80    4.22
  -2  -3 -35   40.18    4.52
  -2   3 -37   11.45    3.85
  -2  -3 -37   15.89    3.03
  -2   3 -37   18.63    3.17
  -2  -3 -37   18.83    2.61
  -2   3 -39   -0.22    2.82
  -2  -3 -39    4.18    2.26
  -2   3 -39    0.74    1.51
  -2  -3 -39    1.81    1.31
  -2   3 -41    6.44    3.73
  -2   3 -41    9.62    2.61
  -2  -3 -41   13.78    3.13
  -2   3 -43   66.56    8.94
  -2  -3 -43   67.82    6.52
  -2   3 -43   71.74    6.21
  -2   3 -45    0.32    2.53
  -2  -3 -45    1.04    2.01
  -2   3 -45    1.66    2.01
   2   4 -44   33.23    6.53
   2  -4 -44   48.86    5.84
   2   4 -44   44.57    4.88
   2   4 -42    7.43    3.86
   2   4 -42   14.29    2.99
   2  -4 -42   16.82    3.54
   2  -4 -42    8.48    1.85
   2   4 -40    1.49    2.57
   2  -4 -40    2.11    2.21
   2   4 -40    3.86    1.92
   2  -4 -40    2.91    1.35
   2   4 -38   33.17    6.43
   2  -4 -38   43.79    4.06
   2  -4 -38   54.48    5.73
   2   4 -38   43.78    4.68
   2   4 -36   88.22    9.07
   2  -4 -36   81.30    5.44
   2   4 -36   89.27    6.11
   2   4 -34   16.37    4.09
   2   4 -34   17.62    2.76
   2  -4 -34   13.80    2.48
   2   4 -32   18.93    4.26
   2   4 -32   19.26    2.71
   2  -4 -32   15.48    2.47
   2   4 -30   11.67    3.52
   2   4 -30   12.82    2.27
   2  -4 -30   14.22    2.36
   2   4 -28   -0.49    2.01
   2   4 -28    0.93    1.14
   2  -4 -28    1.13    1.09
   2   4 -26   25.67    4.34
   2   4 -26   27.83    2.92
   2  -4 -26   23.39    2.79
   2  -4 -24    1.40    1.10
   2   4 -24    1.05    1.88
   2   4 -24    1.13    1.05
   2  -4 -22   47.39    3.78
   2  -4 -22   39.27    1.59
   2   4 -22   50.24    5.68
   2   4 -22   42.68    3.27
   2  -4 -20  126.66    3.16
  -2  -4  20  144.02    2.36
   2  -4 -20  138.38    6.28
   2   4 -20  131.27    8.70
   2   4 -20  139.98    6.83
   2   4 -20  134.30    5.40
   2  -4 -20  136.74    5.14
   2  -4 -18  255.35    4.94
   2  -4 -18  278.52    8.68
   2   4 -18  274.22   12.16
  -2  -4  18  269.09    4.35
   2   4 -18  282.24    9.73
  -2   4  18  276.91    9.64
   2  -4 -18  275.49    7.16
   2   4 -18  265.10    7.08
  -2   4  18  260.97    8.63
  -2  -4  16   44.95    2.08
   2   4 -16   44.97    4.95
   2  -4 -16   49.11    3.64
   2   4 -16   47.45    4.13
  -2   4  16   51.30    4.40
   2   4 -16   46.64    2.83
   2  -4 -16   48.10    3.04
   2  -4 -16   44.13    2.31
  -2  -4  14   74.90    2.90
   2   4 -14   76.05    6.22
   2  -4 -14   76.48    4.40
  -2   4  14   73.45    5.14
   2   4 -14   84.10    5.50
   2   4 -14   77.05    3.39
   2  -4 -14   71.20    3.70
   2  -4 -14   73.08    3.19
   2   4 -12   91.78    6.53
   2  -4 -12   94.22    4.75
  -2   4  12   91.15    5.67
   2   4 -12   93.79    5.73
  -2  -4  12   84.76    3.71
   2   4 -12   88.93    3.40
   2  -4 -12   91.39    4.17
   2  -4 -12   81.68    3.55
  -2   4  12   91.24    4.83
   2   4 -10  250.83   10.31
   2  -4 -10  248.35    7.47
  -2   4  10  247.47    9.31
   2   4 -10  265.48    9.63
  -2  -4  10  248.00    5.83
   2   4 -10  251.47    5.26
   2  -4 -10  249.48    6.51
  -2   4  10  246.03    7.74
   2  -4 -10  253.90    7.08
   2  -4  -8   67.42    3.86
  -2  -4   8   68.59    3.95
   2   4  -8   67.87    5.29
   2   4  -8   65.38    4.89
  -2   4   8   66.67    4.93
   2   4  -8   67.67    2.57
  -2  -4   8   65.48    2.79
  -2   4   8   66.42    4.07
   2  -4  -8   67.40    3.65
   2  -4  -8   69.69    3.80
   2   4  -6  136.15    7.17
  -2  -4   6  146.37    5.97
   2  -4  -6  140.48    5.36
  -2   4   6  142.39    7.22
   2   4  -6  143.67    7.04
  -2  -4   6  137.35    3.70
   2  -4  -6  136.89    5.44
   2  -4  -6  138.47    5.48
  -2   4   6  140.10    5.84
   2  -4  -4   25.18    2.27
  -2  -4   4   25.82    3.20
  -2  -4   4   26.54    2.75
  -2   4   4   28.95    3.49
   2   4  -4   23.80    3.11
  -2  -4   4   25.25    1.51
   2  -4  -4   25.83    2.52
   2  -4  -4   27.08    2.60
  -2  -4   4   26.27    2.56
  -2  -4   2   30.69    3.01
   2  -4  -2   33.41    2.55
   2   4  -2   32.82    3.44
  -2   4   2   38.44    3.85
  -2  -4   2   35.13    1.67
   2  -4  -2   39.19    2.13
  -2  -4   2   32.30    3.41
  -2  -4   2   34.53    2.75
   2  -4  -2   39.36    3.24
   2  -4  -2   34.39    2.94
   2  -4   0  134.35    4.84
  -2  -4   0  131.38    6.53
   2   4   0  139.97    7.00
  -2   4   0  134.03    7.01
  -2  -4   0  134.45    3.10
   2  -4   0  137.46    3.96
  -2  -4   0  139.48    5.19
   2  -4   0  136.93    6.23
   2  -4   0  130.85    5.78
   2  -4   2  159.52    5.17
  -2  -4  -2  171.66    7.25
   2   4   2  165.76    7.57
  -2   4  -2  157.82    7.74
  -2  -4  -2  164.13    3.40
   2  -4   2  159.89    4.41
   2  -4   2  156.25    6.48
  -2  -4  -2  159.34    5.30
   2  -4   2  163.50    7.07
   2  -4   4   53.94    3.70
  -2  -4  -4   51.19    3.93
  -2   4  -4   51.29    4.28
   2  -4   4   51.33    2.82
   2   4   4   49.51    4.21
  -2   4  -4   42.11    4.05
   2  -4   4   52.01    2.62
   2  -4   4   54.40    3.96
   2  -4   4   52.04    4.14
  -2  -4  -4   50.69    2.90
  -2   4  -6  108.88    6.35
   2  -4   6  115.67    5.17
  -2  -4  -6  109.60    5.48
   2  -4   6  111.79    3.99
  -2   4  -6  107.11    6.34
   2   4   6  113.27    6.19
   2  -4   6  113.69    4.04
   2  -4   6  114.41    5.87
  -2  -4  -6  112.59    4.01
  -2   4  -8   53.25    4.67
   2  -4   8   55.84    3.47
   2  -4   8   53.17    2.67
  -2  -4  -8   56.35    3.86
  -2   4  -8   51.86    4.53
   2  -4   8   52.92    2.91
  -2   4  -8   52.73    2.74
  -2  -4  -8   50.84    2.58
  -2  -4 -10   95.06    4.78
   2  -4  10   88.60    4.05
   2  -4  10   93.19    3.31
  -2   4 -10   91.21    6.31
  -2   4 -10   93.79    5.94
  -2   4 -10   88.98    3.63
  -2  -4 -10   96.46    3.40
   2  -4  10   93.97    4.07
   2   4  10   93.80    3.95
  -2   4 -12  422.70   13.82
  -2  -4 -12  420.15    9.64
   2  -4  12  439.52    6.67
  -2   4 -12  443.94   12.90
  -2   4 -12  431.59    8.28
  -2  -4 -12  433.04    6.98
   2  -4  12  442.65    9.20
   2   4  12  425.80    8.51
  -2   4 -14   66.20    5.82
   2  -4  14   70.99    2.48
  -2   4 -14   69.37    5.25
  -2  -4 -14   66.73    2.78
  -2   4 -14   66.03    3.50
   2   4  14   69.21    3.56
  -2   4 -16    3.01    2.11
  -2   4 -16   -0.62    1.47
  -2   4 -16    3.86    1.29
   2   4  16    3.53    1.19
  -2   4 -18  115.30    8.09
  -2   4 -18  128.74    7.00
  -2   4 -18  120.07    5.12
   2   4  18  119.31    5.04
  -2   4 -20  214.86   11.28
  -2   4 -20  217.96    9.07
  -2   4 -20  214.46    7.14
   2   4  20  222.51    7.16
  -2   4 -22   17.92    3.73
  -2   4 -22   24.65    2.78
  -2   4 -22   14.96    2.63
  -2   4 -24   16.31    3.58
  -2   4 -24   15.77    2.35
  -2   4 -24   11.95    2.24
  -2   4 -26    3.16    2.47
  -2  -4 -26    0.80    1.01
  -2   4 -26    0.93    1.10
  -2   4 -26    2.09    1.38
  -2   4 -28   17.60    3.84
  -2  -4 -28   22.40    2.89
  -2  -4 -28   23.67    3.18
  -2   4 -28   21.93    2.82
  -2   4 -28   24.75    3.12
  -2   4 -30   -1.22    2.06
  -2  -4 -30   -0.91    1.20
  -2  -4 -30    1.52    1.37
  -2   4 -30   -0.81    1.23
  -2   4 -30   -1.01    1.35
  -2  -4 -32   46.33    4.20
  -2   4 -32   57.79    7.36
  -2  -4 -32   48.23    4.59
  -2   4 -32   43.55    4.06
  -2  -4 -34   -0.43    1.06
  -2   4 -34   -3.09    2.88
  -2  -4 -34    4.06    2.31
  -2   4 -34    0.27    1.33
  -2   4 -36    5.06    3.53
  -2  -4 -36   -0.20    1.74
  -2   4 -36    0.93    1.52
  -2  -4 -36    0.84    1.24
  -2   4 -38    7.13    4.17
  -2  -4 -38    6.96    2.53
  -2   4 -38    1.76    1.48
  -2  -4 -38    3.53    1.69
  -2  -4 -40   61.46    5.03
  -2   4 -40   62.67    8.76
  -2  -4 -40   70.22    6.67
  -2   4 -40   60.44    5.60
  -2   4 -42    7.96    4.00
  -2  -4 -42   -0.43    1.83
  -2   4 -42    3.40    2.00
  -2  -4 -42    5.76    1.89
  -2  -4 -44   11.99    3.25
   2   5 -43   11.80    3.11
   2  -5 -43    4.15    1.84
   2  -5 -41   19.13    4.01
   2   5 -41   12.25    2.75
   2  -5 -41   13.58    2.54
   2   5 -39    3.03    3.44
   2  -5 -39   -0.08    2.06
   2   5 -39    0.99    1.46
   2  -5 -39    3.59    1.64
   2   5 -37   -0.67    2.70
   2  -5 -37    2.40    2.45
   2   5 -37   -0.31    1.51
   2  -5 -37    0.45    1.38
   2   5 -35   -0.03    2.46
   2   5 -35    1.14    1.50
   2  -5 -35   -2.48    1.57
   2   5 -33    6.18    3.74
   2   5 -33    2.10    1.40
   2  -5 -33    4.85    1.78
   2   5 -31    7.12    3.62
   2   5 -31    8.48    1.99
   2  -5 -31    7.09    2.15
   2   5 -29    7.41    3.48
   2   5 -29    6.41    1.93
   2  -5 -29    6.31    1.92
   2   5 -27    1.00    2.28
   2   5 -27    5.62    1.66
   2  -5 -27    1.52    1.31
   2   5 -25   -1.95    2.47
   2   5 -25   -0.30    1.01
   2  -5 -25   -0.53    1.11
   2  -5 -23    4.27    1.50
   2   5 -23    3.56    2.13
   2   5 -23    2.73    1.18
   2  -5 -21   10.85    2.15
  -2  -5  21   10.78    0.93
   2   5 -21   12.57    3.17
   2   5 -21   12.02    1.82
   2  -5 -21   10.87    1.70
   2   5 -19   12.44    3.34
   2  -5 -19    7.22    1.91
  -2  -5  19    6.22    0.93
   2   5 -19    7.68    2.05
   2  -5 -19    5.35    1.41
   2   5 -19    5.26    1.24
   2   5 -17   37.69    5.07
  -2  -5  17   37.48    2.19
   2  -5 -17   37.88    3.56
   2   5 -17   33.87    4.04
  -2   5  17   39.61    4.26
   2  -5 -17   36.24    2.87
   2   5 -17   32.06    2.46
   2  -5 -17   36.07    2.31
   2  -5 -15    0.63    0.70
  -2  -5  15    0.00    0.61
   2  -5 -15    0.50    1.19
   2   5 -15    2.13    2.07
   2   5 -15   -0.35    1.28
  -2   5  15    1.34    1.47
   2   5 -15    1.30    0.89
  -2   5  15   -0.37    1.15
   2  -5 -15    0.89    0.98
   2   5 -13   41.73    4.99
   2  -5 -13   39.89    3.50
  -2  -5  13   40.63    2.63
  -2   5  13   36.53    4.28
   2   5 -13   41.44    4.38
  -2  -5  13   38.81    2.77
   2   5 -13   41.78    2.52
   2  -5 -13   38.44    3.04
   2  -5 -13   36.34    2.74
  -2   5  13   38.09    3.51
   2  -5 -11   83.09    4.92
   2   5 -11   83.22    6.81
  -2  -5  11   75.45    3.71
   2   5 -11   79.17    6.03
  -2   5  11   79.54    6.17
  -2  -5  11   74.87    3.59
   2  -5 -11   71.32    4.09
  -2   5  11   77.48    4.95
   2  -5 -11   82.23    4.55
   2  -5  -9   19.82    2.50
  -2  -5   9   20.04    2.04
   2   5  -9   16.93    3.16
   2  -5  -9   17.32    2.15
  -2   5   9   20.08    3.32
   2   5  -9   17.88    3.04
  -2  -5   9   20.26    1.80
   2  -5  -9   18.09    2.27
   2  -5  -7   28.39    2.83
   2   5  -7   32.07    3.93
  -2   5   7   26.65    3.79
  -2  -5   7   32.27    2.07
  -2  -5   7   31.16    3.33
   2  -5  -7   31.54    3.09
   2  -5  -7   31.09    2.99
   2  -5  -5    0.36    1.01
   2  -5  -5    0.68    1.02
   2   5  -5    0.08    1.35
  -2   5   5    2.35    1.99
  -2  -5   5    0.06    0.61
   2  -5  -5   -0.07    0.63
   2  -5  -5   -0.39    1.14
  -2  -5   5    0.05    1.02
   2  -5  -3   18.32    2.66
   2  -5  -3   20.55    2.34
  -2   5   3   20.96    3.49
   2   5  -3   22.60    3.53
   2  -5  -3   19.67    1.73
  -2  -5   3   16.77    1.35
   2  -5  -3   18.37    2.46
  -2  -5   3   17.36    2.34
   2  -5  -1    0.41    0.87
  -2   5   1    0.01    1.49
   2   5  -1    1.23    1.63
   2  -5  -1   -0.02    0.58
  -2  -5   1   -0.68    0.58
  -2  -5   1    0.66    0.94
   2  -5  -1   -0.45    1.18
  -2   5  -1    5.30    1.67
   2  -5   1    4.86    1.22
  -2   5  -1    8.12    2.50
   2   5   1    6.68    2.23
   2  -5   1    4.78    0.98
  -2  -5  -1    5.30    0.80
   2  -5   1    5.95    1.69
  -2  -5  -1    5.06    1.35
  -2   5  -3   16.54    2.79
   2  -5   3   19.18    2.09
   2   5   3   21.58    3.17
  -2   5  -3   18.56    3.09
  -2  -5  -3   20.81    1.41
   2  -5   3   21.66    1.93
   2  -5   3   18.74    2.68
  -2  -5  -3   19.49    2.31
  -2   5  -5   19.48    3.09
   2  -5   5   27.83    2.61
  -2   5  -5   18.99    3.28
   2   5   5   20.72    3.35
  -2  -5  -5   17.79    1.37
   2  -5   5   17.92    1.81
   2  -5   5   17.10    2.70
  -2  -5  -5   17.86    2.11
   2  -5   7   29.04    2.36
  -2  -5  -7   27.94    3.26
  -2   5  -7   29.44    3.89
  -2   5  -7   23.39    3.57
   2  -5   7   26.38    2.22
  -2  -5  -7   26.64    2.25
   2  -5   7   28.40    3.31
  -2   5  -9   22.38    3.58
  -2  -5  -9   18.20    2.51
  -2   5  -9   26.54    3.79
   2  -5   9   22.35    2.55
   2  -5   9   22.89    2.02
   2  -5   9   25.20    3.50
  -2  -5  -9   20.85    1.91
   2  -5  11   62.92    3.96
  -2  -5 -11   60.46    4.37
   2  -5  11   60.90    3.09
  -2   5 -11   67.72    6.11
  -2   5 -11   65.35    5.72
  -2  -5 -11   67.20    3.22
   2  -5  11   66.11    5.40
  -2   5 -13   29.07    4.16
  -2  -5 -13   23.45    2.70
   2  -5  13   24.94    1.87
  -2   5 -13   24.85    3.66
  -2  -5 -13   26.28    2.04
  -2   5 -13   25.46    2.28
  -2  -5 -15   53.64    3.84
  -2   5 -15   68.58    6.47
   2  -5  15   69.37    2.89
  -2   5 -15   63.60    5.61
  -2  -5 -15   65.91    3.04
  -2   5 -15   65.60    3.69
   2   5  15   67.95    3.85
  -2  -5 -17   -0.18    0.94
  -2   5 -17    1.47    2.16
  -2   5 -17    0.64    0.83
  -2   5 -17    2.20    1.60
  -2   5 -19    9.62    3.39
  -2   5 -19    8.14    1.63
  -2   5 -19    6.27    2.10
  -2  -5 -21    2.18    1.43
  -2   5 -21    2.35    1.13
  -2   5 -21    1.28    1.51
  -2  -5 -23    3.65    1.61
  -2   5 -23    1.26    2.00
  -2   5 -23    2.31    1.28
  -2   5 -23    0.47    1.38
  -2   5 -25    8.82    3.17
  -2  -5 -25    9.94    2.32
  -2   5 -25   10.84    2.09
  -2   5 -25   19.17    3.68
  -2  -5 -27    1.27    1.47
  -2   5 -27   -0.04    2.25
  -2   5 -27   -0.27    1.22
  -2   5 -27    2.31    1.51
  -2   5 -29    2.87    2.66
  -2  -5 -29    4.23    1.77
  -2  -5 -29    8.94    2.27
  -2   5 -29    4.98    1.95
  -2   5 -29    5.17    1.93
  -2  -5 -31    1.90    1.40
  -2   5 -31    4.11    3.73
  -2  -5 -31    0.60    1.52
  -2   5 -31    2.38    1.42
  -2  -5 -33    3.60    1.68
  -2  -5 -33   -0.30    1.57
  -2   5 -33    2.21    1.36
  -2   5 -35    7.14    3.23
  -2  -5 -35   11.41    2.94
  -2   5 -35   10.53    2.27
  -2  -5 -35   13.69    2.82
  -2   5 -37    8.00    4.50
  -2   5 -37   10.54    2.51
  -2  -5 -37    6.29    2.52
  -2  -5 -37    5.93    2.13
  -2   5 -39    0.17    2.62
  -2  -5 -39    5.30    2.21
  -2   5 -39   -0.12    1.40
  -2  -5 -39    0.92    1.41
  -2  -5 -41   10.96    3.14
  -2   5 -41   12.98    2.88
  -2  -5 -41   11.01    2.53
   2  -6 -38    2.27    2.15
   2   6 -38    1.52    1.41
   2  -6 -38    0.90    1.50
   2  -6 -36    7.94    2.91
   2   6 -36    2.71    1.48
   2  -6 -36    7.82    2.34
   2   6 -34    7.58    4.04
   2   6 -34    0.60    1.44
   2  -6 -34    2.25    1.74
   2   6 -32    5.39    3.78
   2   6 -32    2.33    1.63
   2  -6 -32    1.85    1.62
   2   6 -30    0.20    2.30
   2   6 -30   -0.39    1.11
   2  -6 -30   -0.59    1.54
   2   6 -28    0.57    1.11
   2  -6 -28    0.58    1.35
   2   6 -26   -0.26    2.37
   2   6 -26    0.16    0.98
   2  -6 -26    3.79    1.75
   2   6 -24    4.20    2.89
   2   6 -24   -0.13    0.96
   2  -6 -24    5.47    2.09
   2   6 -22   19.95    4.37
   2  -6 -22   20.76    2.43
   2   6 -22   18.14    2.18
   2  -6 -22   21.16    3.13
   2   6 -20    5.15    2.70
   2  -6 -20    7.15    2.09
   2  -6 -20    5.23    1.36
   2   6 -20    5.58    1.38
   2   6 -18    6.06    2.70
   2  -6 -18    7.60    2.05
  -2  -6  18    6.53    1.15
   2   6 -18    7.04    1.42
   2  -6 -18    5.91    1.52
  -2  -6  16    4.80    1.14
  -2   6  16    1.97    1.53
   2  -6 -16    6.88    2.08
   2   6 -16    7.31    2.72
   2  -6 -16    7.00    1.70
  -2   6  14   21.81    3.70
   2   6 -14   16.46    3.20
   2   6 -14   12.77    3.33
   2  -6 -14   19.92    2.82
  -2  -6  14   20.85    2.19
   2  -6 -14   14.43    2.17
   2   6 -12   19.57    3.57
  -2   6  12   14.99    3.01
  -2  -6  12   15.16    1.95
   2  -6 -12   16.48    2.50
   2  -6 -12   17.30    2.33
  -2  -6  12   16.86    3.07
  -2   6  10    4.98    2.26
   2   6 -10   -0.74    1.65
   2  -6 -10   -0.07    1.07
  -2  -6  10    0.90    0.95
   2  -6 -10    1.97    1.37
  -2  -6  10    3.82    1.92
  -2   6   8    4.21    2.44
   2   6  -8    0.85    1.52
  -2  -6   8    2.73    1.08
   2  -6  -8    2.97    1.47
   2  -6  -8    3.45    1.53
  -2  -6   8    2.04    1.70
   2   6  -6    2.50    1.89
  -2   6   6   -2.02    2.09
  -2  -6   6    0.25    0.85
   2  -6  -6   -0.21    1.10
   2  -6  -6   -0.38    1.33
  -2  -6   6    1.48    1.37
   2   6  -4    2.79    1.70
  -2   6   4    4.32    2.20
  -2  -6   4    2.19    1.12
   2  -6  -4    2.74    1.33
   2  -6  -4    3.66    1.61
  -2  -6   4    5.10    1.59
  -2   6   2    1.12    2.02
   2   6  -2    2.39    1.94
  -2  -6   2    2.71    1.24
   2  -6  -2    2.29    1.23
   2  -6  -2    1.55    1.32
  -2  -6   2    0.44    1.21
   2   6   0    0.70    1.89
  -2   6   0    0.68    1.70
   2  -6   0    0.97    0.96
  -2  -6   0    1.44    0.96
  -2  -6   0    0.20    1.03
   2  -6   0    0.58    1.32
  -2   6  -2   -0.21    1.49
   2  -6   2   -0.42    0.93
   2   6   2    0.65    1.95
   2  -6   2    0.16    1.36
  -2  -6  -2    0.52    1.01
   2  -6   4    2.28    1.15
  -2   6  -4    0.71    1.57
   2  -6   4    0.47    1.27
  -2  -6  -4    0.10    0.87
   2  -6   6    2.78    1.10
  -2   6  -6    2.48    2.03
  -2   6  -6    2.19    1.77
  -2  -6  -6    5.92    1.40
   2  -6   6    3.17    1.74
   2  -6   8    2.45    1.09
  -2   6  -8    1.32    1.65
   2  -6   8    0.43    1.45
  -2  -6  -8    2.26    0.89
   2  -6  10    8.57    1.51
  -2   6 -10    5.57    2.28
  -2   6 -10   11.73    3.20
  -2  -6 -10    8.27    1.43
   2  -6  10    9.63    2.64
   2  -6  12   86.07    4.01
  -2   6 -12   85.62    7.57
  -2  -6 -12   85.65    5.65
  -2   6 -12   79.99    6.92
  -2  -6 -12   86.13    3.90
   2  -6  12   82.83    6.49
  -2   6 -14   16.80    3.93
  -2  -6 -14   15.34    2.54
  -2   6 -14   15.77    3.43
   2  -6  14   16.13    1.69
  -2  -6 -14   17.34    1.72
   2  -6  14   16.83    3.24
  -2  -6 -16   -0.58    1.13
  -2   6 -16    3.40    2.56
   2  -6  16    0.89    0.74
  -2   6 -16    1.90    1.65
  -2  -6 -16    1.86    0.89
   2  -6  16    1.30    1.84
  -2  -6 -18    0.26    1.29
  -2   6 -18    1.14    1.88
  -2   6 -18    4.17    2.27
  -2   6 -18    1.55    1.00
   2  -6  18    0.88    1.61
  -2  -6 -20   21.19    3.25
  -2   6 -20   29.35    5.10
  -2   6 -20   20.06    2.38
  -2   6 -20   21.34    3.72
  -2   6 -22    7.30    2.53
  -2  -6 -22   10.91    2.59
  -2   6 -22   12.64    2.04
  -2   6 -22   12.74    2.95
  -2   6 -24   10.29    3.67
  -2  -6 -24   15.86    3.02
  -2   6 -24   15.21    2.56
  -2   6 -24   11.67    2.78
  -2   6 -26    4.21    2.94
  -2  -6 -26    7.23    1.97
  -2   6 -26   11.53    2.28
  -2   6 -26    8.86    2.75
  -2  -6 -28    2.45    1.54
  -2   6 -28   -1.59    2.23
  -2  -6 -28   -0.52    1.36
  -2   6 -28   -0.22    1.18
  -2   6 -28    3.89    2.80
  -2  -6 -30    5.70    2.09
  -2   6 -30    0.96    2.54
  -2  -6 -30    2.71    1.48
  -2   6 -30    0.51    1.19
  -2  -6 -32    0.22    1.40
  -2   6 -32    0.02    2.73
  -2   6 -32    1.41    1.38
  -2   6 -34    3.03    3.03
  -2   6 -34    7.41    1.98
  -2  -6 -34    6.99    2.39
  -2   6 -36    8.49    2.26
  -2  -6 -36    5.94    2.33
  -2   6 -38    8.61    2.57
   2  -7 -31    0.38    1.80
   2  -7 -29    2.93    1.68
   2   7 -29    2.93    2.53
   2  -7 -27   -2.41    1.84
   2   7 -27   -2.41    2.33
   2  -7 -25    3.35    2.03
   2   7 -25   -0.31    2.75
   2  -7 -23   -0.12    1.31
   2   7 -23   -4.14    3.02
   2  -7 -21   -1.15    1.59
  -2  -7  21    2.47    2.56
   2  -7 -19   -0.76    1.64
  -2  -7  19   -0.23    1.83
   2  -7 -17    7.20    2.23
  -2  -7  17    7.46    2.55
   2  -7 -15   31.12    3.90
  -2  -7  15   33.57    2.86
  -2  -7  15   26.04    4.17
   2  -7 -13    1.71    1.60
  -2  -7  13    1.10    0.88
  -2   7  13   -0.04    1.78
  -2  -7  13    1.71    1.50
   2  -7 -13    0.65    1.27
   2  -7 -11   14.75    2.66
  -2  -7  11    9.22    1.83
  -2   7  11   18.09    3.88
   2  -7 -11   10.27    2.09
  -2  -7  11    8.75    2.62
  -2  -7   9   25.50    2.88
   2  -7  -9   20.45    2.91
  -2   7   9   21.65    4.03
   2  -7  -9   23.56    2.97
  -2  -7   9   24.79    3.66
   2  -7  -7   11.84    2.51
  -2   7   7    7.96    2.79
  -2  -7   7    9.80    1.87
   2  -7  -7    7.78    2.19
  -2  -7   7    9.43    2.26
  -2   7   5    1.45    1.86
   2  -7  -5   -2.62    1.72
  -2  -7   5    1.33    1.16
  -2  -7   5    0.90    1.43
   2  -7  -5   -0.65    1.36
  -2   7   3    2.82    1.95
   2  -7  -3    3.76    1.56
  -2  -7   3    1.09    1.04
   2  -7  -3    0.71    1.36
  -2  -7   3    3.69    1.69
   2  -7  -1   -0.49    0.94
  -2   7   1   -3.02    2.69
  -2  -7   1   -0.69    1.17
   2  -7  -1   -1.98    1.66
  -2  -7   1    0.23    1.36
   2  -7   1    1.73    1.31
  -2   7  -1    0.05    1.95
  -2  -7  -1    0.89    1.27
   2  -7   1    3.21    2.06
  -2  -7  -1    2.11    1.45
  -2   7  -3    9.43    3.20
   2  -7   3    8.43    1.80
  -2  -7  -3    7.44    2.05
  -2  -7  -3    8.46    1.82
   2  -7   3    8.11    2.20
  -2   7  -5    5.25    2.59
   2  -7   5    6.11    1.64
  -2  -7  -5    4.10    1.73
  -2  -7  -5    4.80    1.63
   2  -7   5    4.74    2.23
  -2   7  -7    4.23    2.47
   2  -7   7    4.56    1.36
  -2  -7  -7    5.06    1.80
   2  -7   7    8.66    2.71
  -2   7  -9   15.61    3.95
   2  -7   9   11.96    1.97
  -2  -7  -9   11.04    2.39
   2  -7   9   10.20    2.62
  -2   7 -11   52.46    6.20
   2  -7  11   60.98    3.92
  -2  -7 -11   61.42    5.21
  -2   7 -11   63.29    6.87
   2  -7  11   54.19    5.73
  -2   7 -13   24.92    4.40
  -2  -7 -13   21.53    3.40
   2  -7  13   23.70    2.35
  -2   7 -13   16.52    4.17
   2  -7  13   20.68    3.77
  -2   7 -15    6.26    2.66
   2  -7  15   11.83    1.74
  -2   7 -15    9.98    3.48
  -2  -7 -15   10.68    2.59
   2  -7  15    8.31    2.89
  -2   7 -17    2.21    2.30
  -2   7 -17    4.41    2.93
  -2  -7 -17    5.34    2.14
   2  -7  17    2.35    2.00
  -2   7 -19    1.42    2.11
  -2   7 -19    0.99    2.81
  -2  -7 -19    0.52    1.44
   2  -7  19    2.66    2.42
  -2   7 -21    4.22    2.47
  -2  -7 -21    4.98    1.84
  -2   7 -21    0.85    2.77
   2  -7  21    2.91    2.26
  -2   7 -23   31.94    5.13
  -2  -7 -23   27.06    3.86
  -2  -7 -25    6.46    2.27
  -2   7 -25    4.82    3.25
   2  -7  25    4.78    2.66
  -2  -7 -27    5.75    2.20
  -2   7 -27    3.00    2.78
   2  -7  27    1.75    1.92
  -2  -7 -29   17.74    3.46
  -2   7 -29    9.75    4.20
   2  -7  29    7.83    3.13
  -2  -8  26    6.05    2.71
  -2  -8  24  292.80   16.55
  -2  -8  22    4.38    3.14
   2  -8 -20   -0.09    1.43
  -2  -8  20    0.16    2.14
   2  -8 -18    1.55    1.41
  -2  -8  18    2.61    2.53
   2  -8 -16   -0.66    1.62
  -2  -8  16   -2.12    2.31
   2  -8 -14    0.72    1.43
  -2  -8  14    3.94    2.46
   2  -8 -12    1.13    1.74
  -2  -8  12   -1.55    2.03
  -2  -8  10    0.78    1.15
   2  -8 -10   -0.19    1.33
  -2  -8  10   -1.27    2.12
   2  -8  -8    1.63    1.66
  -2  -8   8    0.68    1.05
  -2  -8   8    2.33    1.65
   2  -8  -6    3.79    1.73
  -2  -8   6    6.81    2.04
  -2   8   6    4.41    2.90
   2  -8  -4    0.63    1.37
  -2  -8   4    0.26    1.06
  -2   8   4    1.78    2.12
  -2  -8   2    1.97    1.35
   2  -8  -2    2.04    1.45
  -2   8   2    4.03    2.45
   2  -8   0    3.08    1.53
  -2   8   0    6.78    3.28
  -2  -8   0    5.63    1.73
   2  -8   0   15.91    3.47
   2  -8   2   -0.29    1.37
  -2   8  -2    1.21    2.04
  -2  -8  -2    3.06    1.83
   2  -8   2    5.59    2.24
  -2   8  -4    3.29    3.00
   2  -8   4   -0.51    1.01
  -2  -8  -4   -1.26    1.38
   2  -8   4    1.98    2.07
  -2   8  -6    2.26    2.63
   2  -8   6    2.95    1.49
  -2  -8  -6   -0.78    1.63
   2  -8   6   -2.95    2.22
  -2   8  -8   -1.15    2.29
   2  -8   8   -0.49    1.10
  -2  -8  -8    0.17    1.39
   2  -8   8    1.15    2.31
  -2   8 -10    2.47    2.12
   2  -8  10   -0.74    1.00
  -2  -8 -10    1.34    1.47
   2  -8  10    0.28    1.78
  -2   8 -12    0.17    2.34
  -2  -8 -12    2.98    2.16
   2  -8  12   -0.99    1.95
  -2   8 -14    2.97    2.40
  -2  -8 -14   -1.09    1.62
   2  -8  14    2.14    2.11
  -2   8 -16    0.75    2.53
  -2  -8 -16    4.06    2.42
   2  -8  16   -0.94    2.23
  -2  -8 -18    3.73    2.20
   2  -8  18    3.53    2.86
  -2  -8 -20   -1.76    1.54
   2  -8  20   -1.77    2.47
  -2   8 -22    9.31    3.62
   2  -8  22    0.63    2.33
   2  -8  24   10.14    4.23
   2  -9  -9   25.14    3.83
   2  -9  -7   10.31    2.68
  -2  -9   5    1.45    1.38
   2  -9  -5    0.73    1.25
   2  -9  -3   19.76    3.12
  -2  -9   3   19.59    3.14
   2  -9  -1    0.25    1.34
  -2  -9   1    0.14    1.45
   2  -9   1    1.50    1.35
  -2  -9  -1   -0.41    1.52
   2  -9   3   43.64    4.30
  -2  -9  -3   44.91    4.73
   2  -9   5   -0.55    1.17
  -2  -9  -5   -1.56    1.66
  -2  -9  -7    9.07    2.48
   3   0 -47    4.43    2.48
   3   0 -45   -1.66    1.94
   3   0 -43   -1.94    1.82
   3   0 -43   -0.18    1.66
   3   0 -41   -2.35    2.05
   3   0 -41    4.69    2.84
   3   0 -39    3.42    2.33
   3   0 -39    0.61    1.70
   3   0 -37   -0.14    1.90
   3   0 -37   -3.35    1.81
   3   0 -35    0.52    1.54
   3   0 -35    1.42    1.66
   3   0 -33    0.05    1.56
   3   0 -33    1.08    1.57
   3   0 -31    1.23    1.56
   3   0 -31    0.11    1.38
   3   0 -29    0.60    1.55
   3   0 -29   -1.06    1.24
   3   0 -27    2.58    1.47
   3   0 -27    0.82    1.26
   3   0 -25   -0.66    1.38
   3   0 -23   -1.16    1.12
   3   0 -23    1.13    0.55
   3   0 -21    0.45    1.07
   3   0 -21    0.08    0.36
   3   0 -19   -0.14    0.91
  -3   0  19    0.33    0.62
   3   0 -19    0.02    0.31
   3   0 -17   -0.23    0.86
   3   0 -17    0.05    0.30
   3   0 -15   -0.77    0.88
  -3   0  15    0.39    0.60
   3   0 -15   -0.09    0.33
   3   0 -13    1.17    0.74
  -3   0  13    0.07    0.28
  -3   0  13   -0.84    0.54
   3   0 -13   -0.18    0.30
  -3   0  11    0.77    0.39
   3   0 -11    0.52    0.69
  -3   0  11    1.47    0.77
   3   0 -11    0.80    0.34
   3   0  -9    1.73    0.79
  -3   0   9    1.43    0.73
  -3   0   9    2.05    0.46
   3   0  -7    1.16    0.79
  -3   0   7    0.07    0.64
   3   0  -7    1.13    0.68
  -3   0   7    0.39    0.34
  -3   0   5    0.37    0.47
   3   0  -5    0.03    0.41
   3   0  -3   -0.23    0.29
  -3   0   1    0.00    0.26
  -3   0  -1    0.14    0.19
  -3   0  -1   -0.20    0.29
   3   0   1    0.72    0.32
   3   0   3   -0.18    0.36
  -3   0  -3   -0.19    0.33
   3   0   3   -0.22    0.32
   3   0   5    1.46    0.58
  -3   0  -5    1.37    0.59
  -3   0  -5    1.05    0.68
   3   0   5    1.38    0.64
  -3   0  -7   -0.24    0.47
   3   0   7   -0.65    0.59
  -3   0  -7   -0.20    0.64
   3   0   9   55.68    2.89
  -3   0  -9   57.13    2.82
  -3   0 -11    0.55    0.61
  -3   0 -13    7.71    1.67
  -3   0 -15    0.91    1.08
  -3   0 -17   -0.32    0.82
  -3   0 -19   -0.84    0.90
  -3   0 -21   -0.45    0.98
  -3   0 -23   -0.48    1.16
   3   0  23   -0.10    0.43
  -3   0 -25    1.48    1.32
  -3   0 -25    0.14    0.27
   3   0  25    1.59    0.52
  -3   0 -25    0.29    0.32
  -3   0 -27   -0.15    0.52
  -3   0 -27    1.29    1.38
  -3   0 -29   -0.57    0.60
  -3   0 -29   -0.62    1.47
  -3   0 -29    2.16    1.56
  -3   0 -31    0.50    1.36
  -3   0 -31   -0.37    0.46
  -3   0 -33    1.89    1.99
  -3   0 -33    0.26    1.47
  -3   0 -33   -0.18    0.50
  -3   0 -35   -2.26    2.09
  -3   0 -35    0.83    1.47
  -3   0 -37    1.43    1.69
  -3   0 -37    0.42    1.46
  -3   0 -39    0.57    2.01
  -3   0 -39    0.50    1.66
  -3   0 -41   -0.07    1.87
  -3   0 -41   -3.07    2.13
  -3   0 -43    1.78    1.94
  -3   0 -43   -1.79    1.84
  -3   0 -45   -2.03    2.17
  -3   0 -45   -1.77    1.88
   3   1 -48   -1.77    1.76
   3   1 -46    1.02    2.37
   3   1 -46    2.86    1.84
   3  -1 -46    8.26    3.15
   3   1 -44    2.83    2.68
   3  -1 -44    3.82    1.79
   3   1 -44    8.12    2.65
   3   1 -42    4.53    2.51
   3   1 -42    1.83    1.83
   3  -1 -42    3.48    2.14
   3  -1 -40   17.74    3.30
   3   1 -40   19.55    3.98
   3  -1 -40   10.37    2.62
   3   1 -40   19.74    3.32
   3  -1 -38    7.57    2.36
   3   1 -38    7.47    2.70
   3  -1 -38   10.28    2.76
   3   1 -38    9.90    2.38
   3  -1 -36   -2.08    1.79
   3   1 -36   -0.45    1.57
   3  -1 -36   -0.51    1.63
   3   1 -36   -2.04    1.73
   3  -1 -36    1.10    0.74
   3  -1 -34    2.76    1.57
   3   1 -34    4.17    2.20
   3   1 -34    1.54    1.42
   3  -1 -34    1.70    1.54
   3  -1 -34    2.96    0.88
   3  -1 -32    0.55    1.16
   3   1 -32    0.89    1.75
   3  -1 -32    1.27    0.79
   3   1 -32    0.55    1.25
   3  -1 -30   76.46    3.34
   3   1 -30   72.88    6.07
   3   1 -30   71.64    4.92
   3  -1 -30   79.15    5.32
   3   1 -28   43.60    4.75
   3   1 -28   40.39    3.66
   3  -1 -28   42.20    3.80
   3  -1 -26    2.22    1.21
   3   1 -26    3.44    1.71
   3   1 -26    1.70    1.19
   3   1 -24   55.50    4.86
   3   1 -24   50.59    3.72
   3  -1 -24   57.76    3.85
   3   1 -22   58.62    4.66
   3  -1 -22   54.38    2.62
   3   1 -22   58.06    3.76
   3  -1 -22   52.78    3.48
   3   1 -20    3.64    1.41
   3  -1 -20    5.51    1.28
   3  -1 -20    5.45    0.95
   3   1 -20    6.75    1.50
  -3   1  20    7.65    1.43
   3   1 -18   22.77    2.80
   3  -1 -18   23.68    1.73
  -3  -1  18   21.82    1.02
   3  -1 -18   22.04    1.20
   3   1 -18   24.32    2.31
   3  -1 -18   20.93    1.92
   3  -1 -16   30.33    1.84
   3   1 -16   30.63    3.02
  -3  -1  16   25.92    1.26
  -3   1  16   29.07    1.50
   3  -1 -16   28.65    1.58
  -3   1  16   30.93    2.27
   3   1 -16   27.93    2.22
   3  -1 -16   28.98    2.04
  -3  -1  14  394.22    3.34
   3   1 -14  397.66    9.76
   3  -1 -14  389.24    6.18
  -3   1  14  377.93    5.65
  -3   1  14  406.32    7.53
   3  -1 -14  390.38    6.37
  -3  -1  14  412.53    9.84
   3  -1 -12   20.99    1.45
   3   1 -12   21.27    2.33
  -3  -1  12   20.63    1.42
   3  -1 -12   19.94    1.58
  -3   1  12   21.37    1.71
  -3  -1  12   22.00    2.28
   3  -1 -12   21.31    1.34
   3   1 -10  246.16    6.78
   3  -1 -10  238.61    4.46
  -3  -1  10  246.10    4.18
  -3  -1  10  242.31    4.69
  -3   1  10  239.59    4.07
  -3   1  10  243.58    5.22
   3  -1 -10  246.34    4.91
   3  -1 -10  236.17    3.37
  -3  -1  10  245.08    6.86
  -3  -1   8  396.57    8.24
   3   1  -8  393.08    8.05
  -3   1   8  374.83    5.51
   3  -1  -8  372.81    5.29
  -3   1   8  370.85    5.08
  -3  -1   8  388.14    5.39
   3   1  -8  368.00    5.86
  -3  -1   8  375.42    5.83
   3  -1  -8  372.30    5.88
  -3   1   8  377.01    6.23
   3   1  -6  371.49    5.85
  -3  -1   6  374.17    5.77
  -3   1   6  374.71    5.08
  -3  -1   6  370.33    5.34
  -3  -1   6  380.44    7.50
   3  -1  -6  371.21    4.98
  -3   1   6  370.93    5.23
   3  -1  -6  366.12    5.65
  -3   1   6  369.14    5.97
   3   1  -4 2303.05   14.38
  -3  -1   4 2323.42   13.49
  -3  -1   4 2346.07   17.37
  -3   1   4 2351.62   12.19
   3  -1  -4 2303.81   14.13
  -3   1   4 2311.42   14.66
   3   1  -2  100.74    3.29
  -3   1   2  107.09    2.84
   3   1  -2   94.02    2.86
  -3   1   2   97.46    2.39
  -3   1   2   93.84    2.99
   3  -1  -2   91.83    2.92
   3  -1   0 2626.34   10.61
  -3   1   0 2631.84   11.13
  -3  -1   0 2642.53   14.99
   3   1   0 2624.06   15.23
  -3   1   0 2663.43   13.27
   3  -1   0 2578.41   11.48
   3  -1   0 2635.34   15.83
  -3   1  -2 1219.24    6.87
  -3  -1  -2 1217.36   10.93
   3   1   2 1214.48   10.49
   3  -1   2 1236.44    8.25
  -3   1  -2 1225.16    8.04
  -3  -1  -2 1218.60    5.34
   3  -1   2 1263.13   11.65
  -3   1  -4 1581.39    7.27
  -3  -1  -4 1552.51   13.22
  -3  -1  -4 1514.47    8.22
  -3   1  -4 1491.50    9.88
   3  -1   4 1541.19   10.19
   3   1   4 1533.77   11.93
  -3  -1  -6  726.00    9.55
   3   1   6  713.09    8.27
  -3  -1  -6  703.31    6.81
  -3   1  -6  716.57    7.46
   3  -1   6  703.37    7.66
   3   1   8  531.67    7.33
   3  -1   8  533.96    7.28
  -3  -1  -8  520.80    6.75
  -3   1  -8  528.12    7.15
   3   1  10  226.35    4.90
  -3   1 -10  227.01    4.20
  -3  -1 -10  222.66    4.91
  -3   1 -10  230.21    5.21
   3  -1  10  224.23    5.21
   3   1  12   76.65    2.97
  -3   1 -12   79.83    2.56
  -3   1 -12   78.01    3.39
  -3  -1 -12   75.15    3.19
  -3   1 -14   45.24    2.00
   3   1  14   41.29    2.24
  -3  -1 -14   41.21    2.58
  -3   1 -14   43.06    2.64
  -3   1 -16  562.00    7.01
   3   1  16  558.27    8.20
  -3  -1 -16  565.70    9.79
  -3   1 -16  572.29    9.99
  -3  -1 -18  166.10    4.45
  -3   1 -18  166.13    3.87
   3   1  18  156.86    4.49
  -3   1 -18  158.46    5.63
  -3  -1 -18  168.84    5.76
  -3  -1 -20    5.78    0.91
  -3   1 -20    6.56    0.86
   3   1  20    4.16    0.99
  -3   1 -20    5.75    1.52
  -3  -1 -20    6.94    1.33
  -3   1 -20    4.80    1.79
  -3   1 -22   58.41    1.45
  -3  -1 -22   59.87    2.70
  -3   1 -22   59.40    2.33
  -3  -1 -22   56.69    3.73
  -3   1 -22   55.97    3.70
  -3   1 -22   61.11    5.06
  -3   1 -24   72.50    1.52
  -3  -1 -24   73.41    2.91
  -3   1 -24   73.66    4.42
  -3  -1 -24   73.45    4.43
  -3   1 -24   71.16    5.69
  -3   1 -26  260.79    2.48
  -3   1 -26  263.91    4.93
  -3  -1 -26  274.75    8.90
  -3   1 -26  284.21    8.90
  -3   1 -26  295.58   11.98
  -3  -1 -28   51.65    1.47
  -3   1 -28   50.75    1.68
  -3  -1 -28   59.85    4.39
  -3   1 -28   63.30    4.49
  -3   1 -28   62.04    5.82
  -3   1 -30   32.58    4.64
  -3   1 -30   29.39    2.03
  -3  -1 -30   29.76    2.38
  -3   1 -30   27.93    3.20
  -3  -1 -30   30.04    3.37
  -3  -1 -32    5.02    1.74
  -3   1 -32    2.76    1.74
  -3  -1 -32    5.47    1.15
  -3   1 -32    8.05    2.08
  -3  -1 -32    6.20    1.94
  -3  -1 -34    1.57    1.55
  -3   1 -34    7.85    2.98
  -3  -1 -34    3.93    1.05
  -3   1 -34    8.45    2.47
  -3  -1 -34    0.59    1.23
  -3  -1 -36   34.72    2.60
  -3   1 -36   34.78    5.30
  -3   1 -36   30.94    3.75
  -3  -1 -36   40.35    4.48
  -3  -1 -36   45.72    5.18
  -3  -1 -38    0.55    1.55
  -3   1 -38   -0.39    1.98
  -3   1 -38    1.38    1.78
  -3  -1 -38    0.80    1.39
  -3   1 -40    4.85    3.06
  -3  -1 -40    3.15    2.47
  -3  -1 -40    1.26    1.87
  -3   1 -40    2.52    1.86
  -3  -1 -42   36.29    5.04
  -3   1 -42   26.41    5.39
  -3  -1 -42   38.93    4.67
  -3   1 -42   39.03    4.63
  -3   1 -44   19.93    5.08
  -3  -1 -44   12.44    3.16
  -3   1 -44   18.52    3.29
  -3   1 -46   -3.03    2.23
  -3  -1 -46    0.71    1.71
  -3   1 -48   11.86    4.28
   3   2 -49    2.84    3.39
   3   2 -47   -1.35    2.82
   3   2 -47    0.15    1.88
   3  -2 -47    2.75    1.96
   3   2 -45    1.09    2.54
   3   2 -45   -1.35    2.17
   3  -2 -45    5.12    2.71
   3   2 -43    0.64    2.66
   3   2 -43    0.38    1.66
   3  -2 -43   -0.16    1.93
   3   2 -41    4.69    2.85
   3   2 -41   17.36    3.45
   3  -2 -41   14.10    3.11
   3  -2 -39   35.01    2.84
   3   2 -39   33.81    5.40
   3  -2 -39   34.54    4.51
   3   2 -39   34.50    4.14
   3   2 -37   10.81    3.38
   3  -2 -37    9.21    2.44
   3   2 -37    4.43    1.91
   3  -2 -37    5.78    1.35
   3  -2 -35   28.74    3.22
   3  -2 -35   38.30    2.98
   3   2 -35   34.42    5.15
   3   2 -35   31.75    3.72
   3   2 -33    6.70    2.50
   3  -2 -33    5.02    1.39
   3   2 -33    7.34    1.76
   3  -2 -33    4.91    1.27
   3  -2 -31    1.73    1.12
   3   2 -31    4.15    2.14
   3  -2 -31    0.93    0.76
   3   2 -31    0.21    1.17
   3  -2 -29   35.06    2.71
   3   2 -29   35.80    4.74
   3   2 -29   35.60    3.38
   3  -2 -29   37.44    3.07
   3  -2 -27   15.40    2.03
   3   2 -27   17.03    3.31
   3  -2 -27   12.97    1.71
   3   2 -27   15.21    2.31
   3   2 -25   70.80    6.05
   3  -2 -25   68.33    3.64
   3   2 -25   66.37    4.27
   3  -2 -25   66.73    3.57
   3  -2 -23    7.72    1.26
   3   2 -23    7.87    2.13
   3  -2 -23    7.19    1.11
   3  -2 -23    9.37    1.41
   3   2 -23    6.07    1.30
   3  -2 -21   80.55    3.79
   3   2 -21   85.55    6.09
  -3  -2  21   82.61    3.00
   3  -2 -21   80.99    3.49
  -3  -2  21   86.86    3.35
   3   2 -21   83.21    4.20
   3  -2 -21   80.48    3.35
   3  -2 -19   71.31    3.50
   3   2 -19   69.63    5.33
  -3  -2  19   72.22    2.93
   3  -2 -19   69.92    3.46
  -3   2  19   68.08    3.26
  -3  -2  19   77.30    3.37
   3   2 -19   69.61    3.77
   3  -2 -19   70.54    2.80
   3   2 -17   15.21    2.55
  -3  -2  17   15.77    2.44
  -3  -2  17   15.50    1.61
  -3   2  17   14.80    1.66
   3  -2 -17   15.11    1.74
  -3  -2  17   15.09    1.43
   3  -2 -17   15.56    1.42
   3   2 -17   14.85    1.71
   3  -2 -17   15.79    1.65
   3  -2 -17   13.12    1.10
   3   2 -15  181.35    7.79
  -3   2  15  170.79    5.39
  -3  -2  15  176.60    4.77
  -3  -2  15  175.33    5.26
   3  -2 -15  180.41    4.60
   3   2 -15  183.34    5.24
   3  -2 -15  181.42    5.05
   3  -2 -15  174.99    3.14
  -3  -2  15  175.41    7.55
  -3   2  15  188.09    5.84
  -3   2  13   66.12    3.45
  -3  -2  13   68.40    3.38
   3  -2 -13   77.58    3.08
   3  -2 -13   68.66    3.05
   3   2 -13   65.15    2.93
  -3   2  13   67.33    3.39
  -3  -2  13   67.78    4.53
   3  -2 -11   82.99    3.39
   3  -2 -11   81.27    3.18
  -3  -2  11   84.13    3.74
  -3   2  11   79.23    3.84
   3   2 -11   79.72    2.99
   3  -2 -11   80.77    3.29
  -3  -2  11   85.31    4.92
  -3   2  11   82.20    3.66
   3   2  -9   44.57    2.40
   3  -2  -9   44.63    2.42
   3   2  -9   42.99    2.70
   3  -2  -9   42.94    2.37
  -3  -2   9   45.18    2.78
  -3  -2   9   45.04    2.88
   3   2  -9   46.85    2.07
  -3   2   9   45.15    2.68
   3  -2  -9   47.40    2.54
  -3  -2   9   49.47    3.69
   3   2  -7  194.33    5.07
  -3  -2   7  208.57    6.97
  -3  -2   7  193.43    5.84
  -3  -2   7  197.55    5.70
   3   2  -7  196.32    5.55
   3  -2  -7  198.12    4.99
   3   2  -7  189.59    3.52
  -3   2   7  193.93    5.31
   3  -2  -7  198.15    5.05
   3  -2  -7  191.35    3.06
  -3   2   5   20.10    1.28
   3   2  -5   16.48    1.99
   3   2  -5   19.79    1.79
  -3  -2   5   18.50    2.09
  -3  -2   5   17.52    1.87
   3   2  -5   20.26    1.97
  -3  -2   5   18.33    1.90
   3  -2  -5   19.27    1.64
   3   2  -5   19.93    0.97
  -3   2   5   18.88    1.77
   3  -2  -5   20.38    1.81
  -3  -2   3    4.43    1.20
   3   2  -3    4.94    1.16
  -3  -2   3    2.32    0.57
  -3   2   3    4.08    0.82
   3  -2  -3    4.82    0.86
   3  -2  -3    3.28    0.80
  -3  -2   3    4.72    1.07
  -3   2   3    4.37    0.93
  -3  -2   3    4.60    1.13
  -3  -2   3    3.67    0.39
   3   2  -3    4.14    0.37
  -3   2   3    3.64    0.88
   3  -2  -3    3.32    0.82
  -3  -2   1  124.73    4.67
  -3   2   1  130.72    4.22
  -3  -2   1  117.54    4.18
  -3  -2   1  125.53    4.74
   3  -2  -1  119.87    3.28
   3  -2  -1  118.27    4.21
  -3   2   1  124.71    4.03
  -3   2   1  122.26    4.31
  -3   2  -1    1.19    0.81
  -3  -2  -1    1.51    0.83
   3  -2   1    0.80    0.43
  -3  -2  -1    2.42    0.94
  -3   2  -1    2.08    0.92
   3  -2   1    1.35    0.46
  -3  -2  -1    1.88    0.53
   3  -2   1    1.71    0.93
  -3   2  -3    8.63    1.65
  -3  -2  -3    7.42    1.26
  -3   2  -3    9.30    1.23
  -3  -2  -3    8.67    1.33
   3  -2   3    7.80    0.81
  -3  -2  -3    9.74    1.44
   3  -2   3    8.06    1.09
  -3   2  -3    8.59    0.92
   3  -2   3    7.45    0.87
  -3  -2  -3    8.58    0.70
   3  -2   3    7.30    1.36
  -3   2  -5    6.53    1.36
  -3  -2  -5    6.22    1.21
  -3   2  -5    8.73    0.83
   3  -2   5    7.77    0.72
   3  -2   5    9.24    1.17
  -3  -2  -5    8.88    1.38
  -3  -2  -5    7.98    1.19
  -3   2  -5    8.24    1.18
  -3   2  -5    9.00    0.98
  -3  -2  -5    8.69    0.58
   3  -2   5    7.99    0.91
   3   2   5    8.09    0.67
   3  -2   7  184.23    3.65
   3  -2   7  192.06    3.10
  -3   2  -7  187.64    3.46
  -3   2  -7  196.53    5.22
  -3  -2  -7  190.83    5.53
  -3  -2  -7  191.99    5.87
   3  -2   7  195.60    4.61
  -3  -2  -7  187.33    2.65
  -3   2  -7  193.05    4.40
   3   2   7  188.35    3.27
  -3   2  -7  184.25    6.60
   3  -2   9    1.43    0.47
  -3  -2  -9    1.69    0.84
  -3   2  -9    0.83    0.77
  -3  -2  -9    0.61    0.89
   3  -2   9    1.54    0.75
  -3   2  -9    1.64    0.82
   3   2   9    1.02    0.53
  -3   2 -11  265.02    6.18
  -3  -2 -11  248.80    6.80
   3  -2  11  261.15    6.11
  -3   2 -11  255.45    5.90
   3   2  11  253.91    4.61
   3  -2  13 1128.40   13.55
   3   2  13 1122.34   10.48
  -3   2 -13 1115.79   12.94
  -3   2 -13 1132.14   12.85
  -3  -2 -13 1112.86   14.53
  -3   2 -15  129.34    4.77
   3   2  15  134.71    3.94
   3  -2  15  159.30    5.67
  -3  -2 -15  137.47    5.22
  -3   2 -15  134.67    4.48
  -3   2 -17   15.53    2.74
  -3  -2 -17   15.67    1.83
   3   2  17   17.00    1.58
  -3   2 -17   24.79    2.41
  -3  -2 -19  239.47    7.03
   3   2  19  229.72    5.90
  -3   2 -19  236.54    7.12
  -3  -2 -19  223.66    6.85
  -3   2 -19  233.63    9.97
  -3  -2 -21  530.32   10.44
  -3   2 -21  550.11   11.25
  -3  -2 -21  538.03   11.22
  -3   2 -21  581.39   16.18
  -3   2 -23    8.19    2.54
  -3  -2 -23   11.04    1.93
  -3   2 -23    8.53    1.80
   3   2  23    8.80    1.37
  -3   2 -25    1.32    1.68
  -3   2 -25    2.92    1.09
  -3   2 -25    2.62    1.19
  -3  -2 -25    5.17    1.52
  -3   2 -27   77.32    3.74
  -3   2 -27   83.69    5.13
  -3  -2 -27   85.85    5.25
  -3   2 -27   90.87    7.34
  -3  -2 -29    4.53    1.17
  -3   2 -29    5.73    2.73
  -3   2 -29    5.25    1.79
  -3  -2 -29    5.63    1.78
  -3   2 -29    7.86    1.32
  -3   2 -31    7.08    2.92
  -3  -2 -31    8.38    1.66
  -3  -2 -31   10.44    2.31
  -3   2 -31    8.21    1.97
  -3   2 -31    6.16    0.92
  -3   2 -33   25.27    4.34
  -3  -2 -33   29.56    2.81
  -3   2 -33   30.50    3.66
  -3  -2 -33   25.73    3.52
  -3  -2 -35    2.58    1.56
  -3   2 -35    1.00    2.12
  -3  -2 -35    3.44    1.20
  -3  -2 -35    3.61    1.69
  -3   2 -35    6.82    1.82
  -3  -2 -37    3.54    1.91
  -3   2 -37    3.96    2.82
  -3  -2 -37    1.72    1.93
  -3   2 -37   -0.62    1.55
  -3  -2 -37    1.48    1.09
  -3  -2 -39    6.31    2.62
  -3   2 -39   -1.12    2.14
  -3  -2 -39    7.16    2.39
  -3   2 -39   11.85    3.77
  -3  -2 -39    7.93    1.68
  -3   2 -41    0.89    2.30
  -3  -2 -41    0.49    2.04
  -3   2 -41    0.22    1.52
  -3   2 -43   -1.67    2.72
  -3  -2 -43   -1.50    2.25
  -3   2 -43    1.75    1.64
  -3   2 -45    0.11    2.92
  -3   2 -45    5.27    2.08
  -3  -2 -45    5.51    2.17
  -3   2 -47    0.67    2.41
   3   3 -46    0.78    2.84
   3  -3 -46    5.27    2.62
   3   3 -46    3.41    2.09
   3   3 -44    0.23    2.57
   3   3 -44    3.41    2.09
   3  -3 -44   -2.34    2.31
   3   3 -42    2.27    3.12
   3   3 -42   -0.42    1.62
   3  -3 -42   -2.28    2.08
   3   3 -40   -1.84    2.55
   3   3 -40    2.88    2.12
   3  -3 -40    4.93    2.38
   3  -3 -40    0.99    1.13
   3   3 -38    5.69    3.01
   3   3 -38    9.43    2.54
   3  -3 -38    8.88    2.64
   3  -3 -38    4.20    1.39
   3   3 -36   27.86    5.01
   3   3 -36   24.97    3.45
   3  -3 -36   23.97    2.75
   3   3 -34   14.95    3.85
   3   3 -34   12.50    2.41
   3  -3 -34   13.39    2.15
   3   3 -32   25.35    4.70
   3   3 -32   20.30    2.89
   3  -3 -32   22.93    2.64
   3   3 -30    6.43    2.72
   3  -3 -30    6.03    1.18
   3   3 -30    6.08    1.21
   3   3 -30    5.54    1.78
   3  -3 -30    6.99    1.54
   3   3 -28   -1.07    2.12
   3   3 -28    0.79    0.66
   3  -3 -28    2.66    0.80
   3   3 -28    0.75    1.12
   3  -3 -28    0.67    0.86
   3   3 -26    4.34    2.10
   3   3 -26    5.45    1.10
   3  -3 -26    6.17    0.99
   3  -3 -26    5.76    1.59
  -3  -3  26    4.42    1.06
   3  -3 -26    5.56    1.23
   3   3 -26    7.81    1.76
   3   3 -24   19.35    1.90
   3   3 -24   22.09    4.00
  -3  -3  24   20.71    2.17
   3  -3 -24   21.35    2.41
  -3  -3  24   18.74    1.82
   3  -3 -24   21.95    2.39
   3   3 -24   18.88    2.38
   3  -3 -24   17.31    1.26
   3   3 -22   41.46    2.65
   3  -3 -22   43.92    3.27
   3   3 -22   45.18    5.06
  -3  -3  22   40.01    2.73
  -3  -3  22   45.24    3.26
   3  -3 -22   42.62    2.71
   3  -3 -22   46.35    3.52
   3   3 -22   43.89    3.23
   3  -3 -22   40.62    1.69
   3  -3 -20   14.94    1.94
   3   3 -20   12.14    2.76
   3   3 -20   14.35    1.64
   3  -3 -20   14.21    1.74
   3  -3 -20   18.72    2.44
  -3  -3  20   18.62    2.28
  -3  -3  20   14.28    1.73
   3  -3 -20   15.53    1.85
   3   3 -20   15.72    1.93
   3  -3 -20   14.02    0.89
  -3   3  20   18.52    2.39
   3   3 -18   11.93    1.57
  -3  -3  18   10.91    0.67
   3  -3 -18   10.87    1.75
   3   3 -18   11.09    2.62
   3   3 -18   11.08    1.63
   3  -3 -18    9.17    1.42
   3  -3 -18   15.19    2.38
  -3  -3  18   11.75    1.68
   3   3 -16  122.24    4.64
   3  -3 -16  120.60    5.02
   3   3 -16  123.94    7.26
   3   3 -16  133.47    5.69
  -3  -3  16  123.25    4.97
   3   3 -16  118.38    4.39
   3  -3 -16  119.33    4.53
   3   3 -14    8.55    2.04
   3  -3 -14    5.58    0.58
   3  -3 -14    6.15    1.24
   3   3 -14    5.78    1.12
  -3  -3  14    7.26    1.35
   3   3 -14    4.86    1.40
   3   3 -14    7.10    1.13
   3  -3 -14    5.81    1.13
  -3   3  14    6.93    1.47
   3   3 -12   11.41    1.55
   3  -3 -12   12.40    1.68
   3   3 -12   11.07    1.88
   3   3 -12   10.13    1.27
   3  -3 -12   11.01    0.94
  -3   3  12   13.76    1.88
   3  -3 -12   11.53    1.53
   3   3 -10  234.40    6.71
   3   3 -10  226.76    7.45
   3   3 -10  222.36    4.61
   3  -3 -10  226.40    6.16
  -3  -3  10  234.34    9.03
   3  -3 -10  220.20    4.40
  -3   3  10  221.39    6.78
   3   3  -8  394.82    8.82
   3   3  -8  401.69    9.91
   3   3  -8  396.91    5.53
  -3  -3   8  392.42    6.10
  -3  -3   8  411.07   11.59
   3  -3  -8  405.33    8.40
   3  -3  -8  387.54    6.50
  -3   3   8  402.77    9.01
  -3  -3   6   66.87    4.63
  -3  -3   6   66.81    3.51
   3   3  -6   66.56    4.16
   3   3  -6   64.30    2.02
  -3  -3   6   64.02    2.22
   3  -3  -6   62.46    3.47
   3  -3  -6   59.09    2.84
  -3   3   6   59.82    3.56
  -3  -3   4    2.61    0.96
   3  -3  -4    2.89    0.85
  -3  -3   4    3.04    1.30
   3  -3  -4    1.58    0.64
  -3   3   4    2.61    0.89
  -3  -3   4    1.13    1.08
   3   3  -4    2.06    1.05
  -3  -3   4    2.18    0.46
   3  -3  -4    2.19    0.95
  -3   3   4    2.10    0.90
  -3  -3   2  573.99   10.96
  -3  -3   2  598.42   12.56
  -3   3   2  571.84   10.32
   3  -3  -2  595.56    9.06
  -3  -3   2  597.91   12.70
  -3  -3   2  567.78    4.99
   3  -3  -2  573.54   10.08
  -3   3   2  582.20   11.05
   3  -3  -2  581.81   10.65
  -3  -3   0   68.63    4.18
  -3  -3   0   71.35    4.15
   3  -3   0   71.77    3.05
  -3   3   0   67.99    3.85
  -3  -3   0   68.19    4.38
   3  -3   0   72.77    2.68
  -3  -3   0   69.47    1.64
   3  -3   0   71.65    3.94
  -3  -3   0   68.38    2.94
  -3  -3  -2    1.09    1.01
  -3   3  -2    1.01    0.95
  -3  -3  -2    0.36    0.74
  -3  -3  -2    1.23    1.01
   3  -3   2    0.88    0.58
   3  -3   2    1.04    0.55
  -3  -3  -2    0.41    0.59
   3  -3   2    0.34    1.09
  -3   3  -4   94.37    5.19
  -3  -3  -4   83.85    4.30
  -3  -3  -4   93.59    4.94
   3  -3   4   95.44    3.25
  -3  -3  -4   89.30    5.00
   3  -3   4   93.85    4.30
  -3  -3  -4   91.27    4.84
   3  -3   4   86.94    3.16
  -3  -3  -4   83.30    2.75
   3  -3   4   84.84    4.56
   3  -3   6  171.51    4.05
  -3  -3  -6  167.23    6.73
  -3  -3  -6  162.89    6.73
  -3  -3  -6  172.38    6.59
   3  -3   6  173.36    5.68
   3  -3   6  171.60    4.59
  -3   3  -6  169.61    4.35
  -3  -3  -6  166.76    3.50
   3  -3   8  407.55    5.81
   3  -3   8  414.31    7.34
   3  -3   8  411.26    8.60
  -3  -3  -8  414.21   10.08
  -3  -3  -8  415.60   10.78
  -3   3  -8  407.63    7.14
  -3  -3  -8  404.96    5.16
   3  -3   8  427.22    7.70
   3   3   8  409.81    6.30
   3  -3  10   51.55    2.36
   3  -3  10   50.42    1.94
  -3  -3 -10   56.81    4.08
  -3  -3 -10   54.88    3.73
   3  -3  10   48.11    3.07
  -3  -3 -10   49.54    1.87
  -3   3 -10   52.63    2.82
   3  -3  10   55.20    2.99
   3   3  10   53.93    2.43
  -3   3 -10   50.74    4.36
  -3   3 -12    0.74    1.28
  -3  -3 -12    2.49    1.08
  -3  -3 -12    3.48    1.26
  -3   3 -12    2.02    0.88
   3  -3  12    1.65    0.85
   3   3  12    1.72    0.71
  -3   3 -14   10.87    2.53
  -3  -3 -14   13.41    2.17
  -3  -3 -14   11.55    1.72
  -3   3 -14   12.66    1.69
   3  -3  14   12.88    1.81
   3   3  14   12.00    1.39
  -3  -3 -16  110.23    5.71
  -3   3 -16  119.37    4.77
  -3   3 -16  117.68    7.34
   3   3  16  115.99    4.22
  -3   3 -18   81.72    4.20
   3   3  18   77.82    3.65
  -3   3 -18   81.06    6.36
  -3   3 -20   13.21    3.12
  -3   3 -20   14.22    2.33
  -3   3 -20   15.30    2.19
   3   3  20   14.02    1.78
  -3   3 -22   11.00    3.31
  -3   3 -22   11.04    1.92
  -3   3 -22   11.60    2.05
  -3   3 -24   11.29    3.19
  -3   3 -24   12.56    2.19
  -3  -3 -24   16.51    2.47
  -3   3 -24    9.50    1.96
  -3   3 -26    6.41    2.72
  -3   3 -26    4.04    1.39
  -3  -3 -26    6.33    1.79
  -3   3 -26    4.77    1.48
  -3   3 -28   12.46    3.49
  -3   3 -28   10.62    1.96
  -3   3 -28   15.40    2.81
  -3  -3 -28   13.25    2.41
  -3  -3 -30   78.42    4.90
  -3   3 -30   82.00    4.47
  -3  -3 -30   80.17    5.56
  -3   3 -30   86.08    5.53
  -3   3 -30   77.06    7.71
  -3   3 -32   11.06    3.43
  -3  -3 -32   12.23    2.10
  -3   3 -32   14.46    2.61
  -3  -3 -32   12.85    2.52
  -3   3 -34   45.98    6.40
  -3  -3 -34   43.19    3.83
  -3  -3 -34   51.79    4.81
  -3   3 -34   46.58    4.39
  -3  -3 -36    5.45    1.54
  -3   3 -36    0.81    2.28
  -3  -3 -36    7.40    2.22
  -3   3 -36    3.33    1.73
  -3   3 -38    9.79    4.15
  -3   3 -38    8.36    2.28
  -3  -3 -38    8.54    2.40
  -3  -3 -38    8.11    1.83
  -3   3 -40    2.93    3.24
  -3   3 -40    6.53    2.19
  -3  -3 -40    3.11    1.96
  -3  -3 -40    1.65    1.23
  -3   3 -42   70.64    9.30
  -3  -3 -42   85.34    7.11
  -3   3 -42   81.98    6.58
  -3   3 -44    0.40    2.51
  -3   3 -44   -0.21    1.70
  -3  -3 -44    4.44    2.63
   3   4 -45   10.91    2.96
   3   4 -43   28.51    6.61
   3   4 -43   31.00    4.12
   3  -4 -43   40.44    5.56
   3  -4 -43   28.54    3.30
   3   4 -41    1.38    3.04
   3   4 -41   -0.49    1.64
   3  -4 -41    5.00    2.90
   3  -4 -41    3.65    1.75
   3   4 -39   25.18    5.82
   3   4 -39   24.79    3.62
   3  -4 -39   24.91    4.26
   3  -4 -39   22.83    2.94
   3   4 -37   54.38    7.85
   3  -4 -37   44.60    4.02
   3   4 -37   56.34    5.01
   3   4 -35   30.15    5.31
   3  -4 -35   34.29    3.66
   3   4 -35   37.42    4.05
   3   4 -33    6.18    3.13
   3   4 -33    4.65    1.52
   3  -4 -33    6.93    1.86
   3   4 -31   11.18    3.54
   3   4 -31   15.54    2.62
   3  -4 -31   13.43    2.29
   3   4 -29    0.16    1.91
   3   4 -29   -0.02    1.09
   3  -4 -29    1.20    1.39
   3   4 -27   41.52    5.65
   3  -4 -27   43.83    3.81
   3   4 -27   49.37    3.87
   3   4 -25   -0.85    1.09
   3  -4 -25   -0.22    1.08
   3   4 -23    0.14    1.71
   3   4 -23   -0.58    0.88
   3  -4 -23    0.19    1.00
   3  -4 -21   57.38    4.12
  -3  -4  21   56.72    1.35
   3   4 -21   57.45    6.08
   3   4 -21   57.23    3.54
   3  -4 -21   57.75    3.51
  -3   4  21   56.79    4.48
  -3  -4  19  221.19    3.90
   3  -4 -19  213.72    7.64
   3   4 -19  227.61   11.28
  -3   4  19  226.86    8.83
   3   4 -19  220.06    6.56
   3  -4 -19  223.79    6.76
  -3  -4  17   96.12    3.03
   3  -4 -17   97.83    5.12
   3   4 -17   95.95    7.23
  -3   4  17   97.99    5.95
   3   4 -17   90.77    3.97
   3  -4 -17   96.60    4.45
   3  -4 -17   82.16    2.09
  -3   4  17   92.46    5.22
   3   4 -15   -0.82    2.02
   3  -4 -15    0.17    0.46
   3  -4 -15   -0.20    0.96
  -3   4  15   -1.11    1.37
   3   4 -15    1.83    1.72
   3   4 -15    0.29    0.67
   3  -4 -15    0.36    0.90
   3  -4 -13   96.36    4.90
   3   4 -13   97.20    6.78
   3   4 -13  102.54    5.91
  -3   4  13   99.62    6.01
   3   4 -13  100.56    3.64
   3  -4 -13  102.23    4.61
   3  -4 -13   98.48    3.40
   3  -4 -11  190.26    6.65
   3   4 -11  191.28    9.19
   3   4 -11  195.48    8.15
  -3   4  11  172.79    7.95
   3   4 -11  181.75    4.50
   3  -4 -11  189.07    6.32
   3  -4 -11  180.20    5.09
   3   4  -9   71.07    5.48
   3  -4  -9   67.85    3.91
  -3   4   9   70.62    5.17
   3   4  -9   66.92    4.88
  -3  -4   9   65.16    2.80
   3   4  -9   68.84    2.56
   3  -4  -9   64.29    3.29
   3  -4  -9   65.71    4.04
   3   4  -7   48.05    4.49
   3  -4  -7   54.67    3.45
  -3  -4   7   50.38    3.55
  -3   4   7   56.06    4.70
   3   4  -7   54.78    4.43
  -3  -4   7   48.38    2.24
   3  -4  -7   51.08    3.51
   3  -4  -7   47.87    3.05
  -3  -4   5    1.95    1.12
   3  -4  -5    1.29    0.91
   3  -4  -5    1.26    0.90
   3   4  -5    0.23    1.12
  -3   4   5    1.09    1.42
  -3  -4   5    1.23    0.49
   3  -4  -5    1.17    1.14
  -3   4   3    6.37    1.44
   3  -4  -3    8.15    1.35
  -3  -4   3    5.96    1.66
   3  -4  -3    7.30    1.47
  -3  -4   3    7.29    1.68
   3   4  -3    9.99    2.19
  -3   4   3    7.84    2.12
   3  -4  -3    7.92    1.08
  -3  -4   3    6.66    0.77
  -3  -4   3    7.56    1.44
   3  -4  -3    5.81    1.41
  -3  -4   1  334.22   10.65
   3  -4  -1  322.83    7.55
  -3   4   1  326.38    9.40
   3   4  -1  337.82   10.68
  -3   4   1  318.52   10.84
   3  -4  -1  328.67    6.32
  -3  -4   1  325.39    4.45
   3  -4  -1  325.79    9.14
   3  -4  -1  324.25    9.12
  -3  -4   1  302.86    7.50
  -3  -4  -1    1.19    0.83
  -3   4  -1    1.69    1.41
   3  -4   1    2.45    0.85
   3   4   1    1.94    1.38
  -3  -4  -1    2.06    0.45
   3  -4   1    2.82    0.82
  -3  -4  -1    3.42    1.06
   3  -4   1    1.27    0.99
   3  -4   3    0.46    0.58
   3   4   3    0.79    1.10
  -3   4  -3   -0.35    1.37
  -3  -4  -3    0.03    0.34
   3  -4   3    0.40    0.58
   3  -4   3    0.37    1.06
  -3  -4  -3   -0.25    0.76
  -3   4  -5   43.00    4.00
   3  -4   5   39.12    3.12
  -3  -4  -5   37.55    3.37
   3  -4   5   39.29    2.41
  -3   4  -5   40.12    4.07
   3  -4   5   39.35    2.42
  -3  -4  -5   38.42    2.30
   3  -4   5   36.14    3.46
  -3   4  -7   67.59    5.22
   3  -4   7   68.11    3.03
  -3  -4  -7   69.66    4.42
   3  -4   7   72.49    4.02
  -3   4  -7   69.92    5.22
   3  -4   7   71.69    3.41
  -3  -4  -7   67.72    2.81
   3  -4   7   66.23    4.72
  -3  -4  -9   28.58    2.80
  -3   4  -9   30.15    3.73
   3  -4   9   30.91    1.97
   3  -4   9   32.35    2.53
  -3   4  -9   36.03    3.84
  -3  -4  -9   32.48    1.85
   3  -4   9   33.27    2.45
  -3   4  -9   32.57    2.30
   3  -4  11  565.38    9.47
  -3   4 -11  570.94   15.89
  -3  -4 -11  544.99   11.45
   3  -4  11  562.91    7.65
  -3   4 -11  575.11   14.76
   3  -4  11  571.05   10.45
  -3   4 -11  575.04    9.61
  -3  -4 -11  578.33    7.34
   3   4  11  581.27    9.08
   3  -4  13  313.30    5.31
  -3   4 -13  321.75   12.41
  -3   4 -13  307.38   10.90
  -3  -4 -13  311.26    5.38
  -3   4 -13  303.88    7.37
   3   4  13  309.65    6.90
  -3   4 -15   21.16    3.64
  -3   4 -15   13.02    2.54
  -3   4 -15   15.47    1.88
   3   4  15   16.95    1.76
  -3   4 -17  102.51    7.48
  -3   4 -17  101.50    6.37
  -3   4 -17  102.88    4.74
   3   4  17  101.05    4.29
  -3   4 -19  239.69   11.79
  -3   4 -19  242.05    9.76
  -3   4 -19  229.07    7.40
   3   4  19  243.01    6.93
  -3   4 -21  124.18    8.91
  -3   4 -21  126.69    7.07
  -3   4 -21  126.00    5.68
   3   4  21  125.30    5.30
  -3   4 -23   16.78    3.94
  -3   4 -23   17.34    2.26
  -3   4 -23   23.56    3.22
  -3   4 -25   53.69    6.28
  -3   4 -25   57.90    4.26
  -3  -4 -25   57.00    4.34
  -3   4 -25   51.18    4.48
  -3  -4 -27   27.70    3.26
  -3   4 -27   39.07    5.75
  -3  -4 -27   32.80    3.45
  -3   4 -27   31.79    3.29
  -3   4 -27   27.46    3.26
  -3  -4 -29    1.63    1.12
  -3   4 -29    6.14    3.10
  -3   4 -29    4.48    1.76
  -3  -4 -29    1.84    1.57
  -3   4 -29    3.18    1.74
  -3   4 -31   61.41    7.48
  -3  -4 -31   50.59    4.48
  -3  -4 -31   58.38    5.05
  -3   4 -31   57.54    4.75
  -3   4 -31   54.30    4.27
  -3   4 -33   29.61    5.63
  -3  -4 -33   27.19    3.32
  -3  -4 -33   25.48    3.48
  -3   4 -33   30.25    3.62
  -3  -4 -35    4.34    1.61
  -3   4 -35    1.56    2.97
  -3   4 -35    1.37    1.82
  -3  -4 -35    1.33    1.71
  -3  -4 -37   20.01    2.90
  -3   4 -37   20.35    5.23
  -3  -4 -37   21.07    3.59
  -3   4 -37   19.42    3.29
  -3  -4 -39   38.23    4.03
  -3   4 -39   29.71    6.84
  -3  -4 -39   44.67    5.04
  -3   4 -39   42.90    4.67
  -3   4 -41    9.14    4.35
  -3   4 -41    2.32    1.99
  -3  -4 -41    4.11    2.44
  -3  -4 -41    2.43    1.73
  -3   4 -43    3.16    2.19
  -3  -4 -43   -0.38    2.06
   3  -5 -42    3.55    2.18
   3   5 -42    0.20    1.62
   3  -5 -42    2.88    1.51
   3   5 -40   26.72    6.45
   3  -5 -40   33.57    5.04
   3   5 -40   28.90    3.68
   3  -5 -40   22.94    3.27
   3   5 -38    6.56    3.73
   3   5 -38   -0.47    1.41
   3  -5 -38    3.20    1.52
   3   5 -36   10.18    3.87
   3   5 -36    5.28    1.69
   3  -5 -36   10.44    2.36
   3   5 -34   21.57    4.89
   3   5 -34   17.25    2.76
   3  -5 -34   20.03    3.09
   3   5 -32   -1.69    2.84
   3   5 -32    2.27    1.70
   3  -5 -32    1.99    1.22
   3   5 -30   38.00    6.00
   3  -5 -30   36.43    3.99
   3   5 -30   41.18    3.79
   3   5 -28   62.23    7.30
   3  -5 -28   58.61    4.76
   3   5 -28   52.59    4.07
   3   5 -26    1.96    2.23
   3   5 -26    0.43    0.94
   3  -5 -26    1.73    1.44
   3   5 -24    8.92    3.16
   3   5 -24   10.34    1.72
   3  -5 -24   13.05    2.46
   3  -5 -22   36.75    3.66
  -3  -5  22   45.51    1.67
   3   5 -22   38.33    5.43
   3  -5 -22   43.11    3.31
   3   5 -22   40.59    3.10
   3   5 -20    2.13    1.92
   3  -5 -20    0.50    1.07
  -3  -5  20   -0.11    0.47
  -3   5  20   -1.20    1.63
   3   5 -20    0.21    1.01
   3  -5 -20    0.05    1.04
   3  -5 -18    4.27    1.57
   3   5 -18    1.19    1.93
  -3   5  18    1.72    1.60
  -3  -5  18    1.92    0.74
   3   5 -18    2.86    1.00
   3  -5 -18    1.77    1.23
  -3  -5  16  170.45    5.03
   3   5 -16  182.22   10.46
   3  -5 -16  171.69    7.28
   3  -5 -16  165.16    6.28
   3   5 -16  166.09    5.23
  -3   5  16  165.18    8.75
  -3  -5  14   47.05    2.81
   3   5 -14   52.42    5.66
   3  -5 -14   52.87    3.98
  -3   5  14   49.73    4.78
   3   5 -14   52.23    4.86
   3   5 -14   48.36    2.69
   3  -5 -14   49.54    3.59
  -3  -5  12  122.32    4.71
   3  -5 -12  131.17    6.17
   3   5 -12  124.35    8.31
   3   5 -12  127.86    7.54
  -3   5  12  121.27    7.47
   3   5 -12  124.44    4.00
   3  -5 -12  125.32    5.68
   3  -5 -12  127.45    4.92
   3  -5 -10  187.11    7.17
  -3   5  10  183.66    9.23
   3   5 -10  198.05    9.33
  -3  -5  10  180.24    5.16
   3  -5 -10  176.19    6.21
   3  -5 -10  187.56    7.01
   3  -5  -8  124.45    5.74
  -3   5   8  131.46    7.88
   3   5  -8  136.72    7.72
  -3  -5   8  123.17    3.94
   3  -5  -8  122.86    5.77
   3  -5  -8  123.74    5.52
   3  -5  -6    0.79    1.11
   3   5  -6   -1.37    1.76
  -3   5   6    0.99    1.51
  -3  -5   6    2.26    0.70
   3  -5  -6    0.54    0.66
   3  -5  -6    0.72    1.04
   3  -5  -6   -0.70    1.40
  -3  -5   6    0.40    1.15
   3  -5  -4   40.25    3.17
  -3   5   4   41.92    4.58
   3   5  -4   45.85    4.65
  -3  -5   4   41.16    2.00
   3  -5  -4   39.08    2.47
   3  -5  -4   39.90    3.60
  -3  -5   4   37.40    3.26
   3  -5  -2   92.68    4.61
  -3   5   2   93.51    6.76
   3   5  -2   92.24    6.44
   3  -5  -2   89.25    3.69
  -3  -5   2   86.76    2.71
  -3  -5   2   84.19    4.71
   3  -5  -2   85.38    5.23
  -3   5   0   -0.35    1.27
   3  -5   0    1.52    0.97
  -3   5   0   -2.38    1.58
   3   5   0   -0.45    1.74
  -3  -5   0    0.40    0.43
   3  -5   0    0.23    0.67
   3  -5   0    0.73    1.33
  -3  -5   0   -0.23    0.94
   3  -5   2   22.06    2.21
  -3   5  -2   21.69    3.13
  -3   5  -2   26.69    3.91
  -3  -5  -2   21.33    1.31
   3  -5   2   21.77    1.99
  -3  -5  -2   19.80    2.23
   3  -5   2   18.85    2.71
   3  -5   4  124.05    4.93
  -3   5  -4  125.13    7.34
  -3   5  -4  129.03    7.92
  -3  -5  -4  126.18    3.18
   3  -5   4  121.12    4.58
  -3  -5  -4  125.02    4.89
   3  -5   4  115.34    6.46
  -3   5  -6   49.75    4.96
   3  -5   6   52.27    3.16
  -3   5  -6   51.41    5.19
   3  -5   6   52.37    3.18
  -3  -5  -6   54.27    2.23
  -3  -5  -6   54.23    3.08
   3  -5   6   50.58    4.49
   3  -5   8    3.90    1.05
  -3   5  -8    5.00    2.04
   3  -5   8    3.74    1.33
  -3  -5  -8    5.74    1.72
  -3   5  -8    5.15    1.98
  -3  -5  -8    5.06    1.10
   3  -5   8    5.91    2.07
  -3  -5 -10  163.92    7.26
  -3   5 -10  164.09    9.24
   3  -5  10  170.77    6.54
   3  -5  10  172.32    5.17
  -3   5 -10  180.07    9.45
  -3  -5 -10  172.78    4.74
   3  -5  10  166.09    8.43
  -3   5 -12   79.48    6.73
  -3  -5 -12   76.30    4.90
   3  -5  12   82.40    3.42
  -3   5 -12   77.50    6.31
  -3   5 -12   83.97    4.12
  -3  -5 -12   83.14    3.18
   3  -5  12   77.94    6.00
  -3  -5 -14   48.17    3.85
  -3   5 -14   48.27    5.48
   3  -5  14   52.84    2.61
  -3   5 -14   52.09    5.20
  -3  -5 -14   47.88    2.40
  -3   5 -14   49.02    3.24
  -3   5 -16    2.44    2.12
  -3  -5 -16    1.41    1.01
  -3   5 -16    1.30    1.64
  -3   5 -16    2.64    0.99
   3   5  16    4.03    1.25
  -3   5 -18   26.26    4.51
  -3   5 -18   23.39    2.48
  -3   5 -18   27.28    3.81
  -3   5 -20    8.28    2.63
  -3   5 -20    8.45    1.62
  -3   5 -20    7.59    2.41
  -3   5 -22   31.11    5.09
  -3   5 -22   37.56    3.25
  -3   5 -22   34.47    4.26
  -3  -5 -24   99.10    6.27
  -3   5 -24   93.42    8.63
  -3   5 -24   90.07    5.23
  -3   5 -24   90.06    6.66
  -3   5 -26    5.84    3.18
  -3  -5 -26    4.70    1.60
  -3  -5 -26    2.67    1.29
  -3   5 -26    3.44    1.62
  -3   5 -26    4.00    1.87
  -3  -5 -28   36.27    4.08
  -3   5 -28   29.11    5.49
  -3  -5 -28   33.80    3.73
  -3   5 -28   32.53    3.55
  -3   5 -28   35.52    4.25
  -3   5 -30   29.20    5.69
  -3  -5 -30   21.73    3.25
  -3  -5 -30   23.75    3.22
  -3   5 -30   20.13    2.88
  -3   5 -30   21.00    3.31
  -3  -5 -32    2.71    1.63
  -3   5 -32    3.11    3.22
  -3  -5 -32    0.88    1.55
  -3   5 -32    1.83    1.43
  -3  -5 -34    6.66    2.05
  -3   5 -34    6.27    3.79
  -3  -5 -34   10.85    2.61
  -3   5 -34    7.21    2.11
  -3   5 -36   29.11    5.89
  -3  -5 -36   26.48    3.58
  -3  -5 -36   30.10    4.19
  -3   5 -36   27.57    3.73
  -3   5 -38    4.42    3.80
  -3  -5 -38    2.99    2.18
  -3   5 -38    3.59    1.80
  -3  -5 -38    8.04    2.27
  -3   5 -40   18.71    3.40
  -3  -5 -40   18.60    3.65
  -3  -5 -40   15.13    2.90
  -3  -5 -42   21.13    4.06
  -3  -5 -42   23.92    3.61
   3  -6 -39   35.66    5.02
   3  -6 -37    3.47    1.98
   3   6 -35    1.63    2.59
   3   6 -35    1.67    1.37
   3  -6 -35    3.84    1.99
   3   6 -33    7.40    3.69
   3   6 -33   16.60    2.70
   3  -6 -33   15.07    3.02
   3   6 -31   14.04    4.25
   3   6 -31   19.55    2.72
   3  -6 -31   14.97    2.99
   3   6 -29   -0.32    2.81
   3   6 -29    0.85    1.02
   3  -6 -29   -0.85    1.34
   3   6 -27   16.09    4.67
   3   6 -27   13.29    2.16
   3  -6 -27   13.50    2.66
   3   6 -25   18.16    4.65
   3   6 -25   19.65    2.38
   3  -6 -25   18.70    3.02
   3   6 -23   -0.71    2.21
   3   6 -23    2.70    0.98
   3  -6 -23    4.63    1.59
   3  -6 -23    5.05    1.97
   3   6 -21    7.65    3.53
   3   6 -21    0.92    0.95
   3  -6 -21    2.17    1.09
   3  -6 -21    0.79    1.18
   3   6 -19   26.07    4.70
  -3  -6  19   27.92    2.09
   3   6 -19   27.83    2.36
   3  -6 -19   30.06    3.06
  -3   6  19   30.24    4.44
   3  -6 -19   24.96    3.31
   3   6 -17   28.46    4.68
  -3  -6  17   22.61    2.11
  -3   6  17   22.16    3.71
   3  -6 -17   30.69    3.53
   3   6 -17   26.69    2.25
   3  -6 -17   26.22    2.97
   3  -6 -15   10.07    2.03
  -3   6  15   13.02    3.16
  -3  -6  15   10.74    1.67
   3  -6 -15    9.75    1.94
  -3   6  13   36.67    4.67
   3  -6 -13   39.03    3.87
  -3  -6  13   36.48    2.90
   3  -6 -13   35.70    3.31
  -3   6  11    3.16    2.10
   3  -6 -11    2.43    1.29
  -3  -6  11    3.96    1.28
   3  -6 -11    3.02    1.37
  -3  -6  11    1.45    1.31
   3  -6  -9    3.15    1.44
  -3   6   9    1.53    1.85
  -3  -6   9    2.41    1.18
  -3  -6   9    1.88    1.41
   3  -6  -9    1.86    1.22
  -3   6   7   12.98    3.11
   3  -6  -7   17.26    2.55
  -3  -6   7   12.96    1.96
  -3  -6   7   12.85    2.52
   3  -6  -7    8.87    2.12
   3  -6  -5   10.81    1.94
  -3   6   5   11.53    2.91
   3  -6  -5   11.57    2.34
  -3  -6   5   11.49    2.40
   3  -6  -3    0.84    1.07
  -3   6   3    1.49    1.68
   3  -6  -3   -0.24    1.39
  -3  -6   3    1.06    1.26
   3  -6  -1    3.67    1.37
  -3   6   1    1.36    1.57
   3  -6  -1    3.41    1.77
  -3  -6   1    4.02    1.51
  -3   6  -1   44.83    5.24
   3  -6   1   41.40    3.33
   3  -6   1   39.90    4.21
  -3  -6  -1   40.05    3.43
  -3   6  -3    9.15    2.67
   3  -6   3   10.27    1.77
  -3   6  -3    7.64    2.25
   3  -6   3    8.03    2.24
  -3  -6  -3    7.71    1.70
   3  -6   5    1.34    0.79
  -3   6  -5    2.88    1.61
  -3   6  -5    0.52    1.63
   3  -6   5    0.63    1.24
  -3  -6  -5    2.17    1.14
  -3   6  -7   16.10    3.37
   3  -6   7   18.64    2.17
  -3   6  -7   23.76    3.82
  -3  -6  -7   18.83    2.04
   3  -6   7   17.42    3.02
   3  -6   9    0.67    0.77
  -3   6  -9    0.83    1.88
  -3   6  -9   -1.43    1.76
  -3  -6  -9   -0.65    0.79
   3  -6   9    0.65    1.40
   3  -6  11   15.28    1.80
  -3   6 -11   16.25    3.50
  -3   6 -11   15.06    3.38
  -3  -6 -11   16.44    1.65
   3  -6  11   12.03    2.61
   3  -6  13   31.17    2.38
  -3   6 -13   34.02    4.96
  -3   6 -13   35.51    4.83
  -3  -6 -13   30.60    2.09
   3  -6  13   32.58    4.32
  -3   6 -15    5.75    2.68
   3  -6  15    3.47    0.95
  -3   6 -15    2.77    1.86
   3  -6  15    1.18    1.68
  -3   6 -17    3.57    2.12
  -3   6 -17    1.43    2.00
   3  -6  17    0.08    1.93
  -3   6 -19    3.09    2.36
  -3  -6 -19    3.03    1.46
  -3   6 -19    1.01    1.52
  -3   6 -19    1.55    1.14
   3  -6  19    2.79    2.41
  -3  -6 -21   11.30    2.55
  -3   6 -21   15.55    3.99
  -3   6 -21   13.39    2.12
  -3   6 -21   11.76    3.01
  -3  -6 -23    6.92    2.31
  -3   6 -23    3.25    2.47
  -3   6 -23    3.32    1.37
  -3   6 -23    1.73    1.86
  -3  -6 -25   -2.01    1.67
  -3   6 -25    0.50    2.53
  -3  -6 -25   -3.26    1.53
  -3   6 -25    0.53    1.21
  -3   6 -25    0.51    1.71
  -3  -6 -27   17.86    3.33
  -3   6 -27   15.10    4.28
  -3  -6 -27   15.25    2.73
  -3   6 -27   18.28    2.65
  -3   6 -27   14.78    3.35
  -3  -6 -29    0.03    1.51
  -3   6 -29    1.64    1.15
  -3  -6 -29   -0.79    1.26
  -3   6 -29   -2.30    1.80
  -3  -6 -31    7.58    2.49
  -3   6 -31    5.79    3.28
  -3   6 -31   11.37    2.21
  -3  -6 -33   40.71    4.83
  -3   6 -33   36.36    7.01
  -3   6 -33   42.51    4.26
  -3  -6 -35   10.15    2.64
  -3   6 -35    5.80    1.87
  -3  -6 -37    0.16    1.51
  -3   6 -37    4.57    2.29
   3  -7 -30   20.28    3.60
   3  -7 -28   34.48    4.35
   3  -7 -26    5.91    2.22
   3  -7 -24   -0.21    1.49
   3  -7 -22   12.98    2.64
   3  -7 -20   -0.31    1.37
  -3  -7  20   -2.15    2.38
   3  -7 -18    7.80    2.49
  -3  -7  18    7.26    3.05
  -3  -7  16   21.05    2.29
   3  -7 -16   23.52    3.41
  -3  -7  16   19.69    3.74
   3  -7 -16   20.27    2.68
   3  -7 -14    3.76    1.72
  -3   7  14    1.25    1.78
  -3  -7  14    5.36    1.54
  -3  -7  14    5.91    2.73
   3  -7 -14    2.90    1.68
  -3   7  12   42.02    5.40
   3  -7 -12   46.99    4.45
  -3  -7  12   45.01    3.65
   3  -7 -12   45.15    4.07
  -3  -7  12   45.16    5.12
  -3   7  10   39.71    5.40
  -3  -7  10   36.10    3.38
   3  -7 -10   35.04    3.86
  -3  -7  10   34.74    4.39
   3  -7 -10   34.79    3.78
  -3   7   8   30.52    4.91
  -3  -7   8   33.08    3.35
   3  -7  -8   31.30    3.60
   3  -7  -8   33.34    3.67
  -3  -7   8   34.72    4.18
  -3   7   6   15.55    3.83
   3  -7  -6   13.47    2.42
  -3  -7   6   16.16    2.44
  -3  -7   6   16.68    3.06
   3  -7  -6   12.72    2.59
  -3   7   4   10.21    3.07
   3  -7  -4    2.27    1.32
  -3  -7   4    7.59    1.85
   3  -7  -4    4.96    1.69
  -3  -7   4    7.54    2.14
  -3   7   2   10.09    2.85
   3  -7  -2   11.36    2.09
  -3  -7   2   14.14    2.60
  -3  -7   2    8.14    1.95
   3  -7  -2   13.01    2.61
   3  -7   0   10.55    2.02
  -3   7   0   10.39    3.03
  -3  -7   0    9.82    1.96
   3  -7   0   11.03    2.43
  -3  -7   0    7.39    1.69
  -3   7  -2   29.18    4.88
   3  -7   2   29.48    3.13
  -3  -7  -2   30.31    3.43
  -3  -7  -2   35.49    3.54
   3  -7   2   31.69    4.04
  -3   7  -4   53.36    6.29
  -3  -7  -4   50.56    4.37
   3  -7   4   57.25    4.18
  -3  -7  -4   50.73    3.78
   3  -7   4   55.37    5.41
  -3   7  -6    6.57    2.80
   3  -7   6    4.01    1.33
  -3  -7  -6    4.12    1.94
   3  -7   6    4.70    1.80
   3  -7   8    4.93    1.31
  -3   7  -8    3.56    2.19
  -3  -7  -8    3.42    1.89
   3  -7   8    4.83    2.21
  -3   7 -10   69.17    7.15
  -3  -7 -10   74.21    5.74
  -3   7 -10   68.99    7.14
   3  -7  10   74.81    4.30
   3  -7  10   60.79    6.05
  -3   7 -12   41.11    5.53
  -3  -7 -12   40.25    4.39
   3  -7  12   45.91    3.26
  -3   7 -12   43.66    5.85
   3  -7  12   42.86    5.25
   3  -7  14    0.00    0.73
  -3   7 -14   -0.59    1.76
  -3   7 -14   -2.27    2.02
  -3  -7 -14    0.56    1.22
   3  -7  14   -1.04    1.89
  -3   7 -16   -2.89    2.19
  -3  -7 -16    0.89    1.37
  -3   7 -16    3.51    2.41
   3  -7  16    2.39    2.46
  -3   7 -18    5.08    2.84
  -3  -7 -18    2.23    1.70
  -3   7 -18    2.19    2.16
   3  -7  18    0.99    2.58
  -3   7 -20    2.74    2.29
  -3   7 -20    1.37    2.68
  -3  -7 -20    0.61    1.36
   3  -7  20   -0.14    2.05
  -3   7 -22    2.02    1.94
  -3  -7 -22    4.32    2.20
  -3   7 -22    4.25    3.10
   3  -7  22    3.58    2.25
  -3   7 -24   15.83    3.86
  -3  -7 -24   17.49    3.37
  -3   7 -24   17.82    4.77
   3  -7  24   10.38    4.01
  -3  -7 -26    1.16    1.64
  -3   7 -26    5.88    3.42
  -3   7 -26    0.00    2.13
  -3   7 -26    1.37    1.32
   3  -7  26    0.35    1.91
  -3   7 -28    3.62    3.16
  -3  -7 -28   -1.55    1.46
  -3   7 -28    0.80    1.30
   3  -7  28    0.62    1.89
   3  -7  30    6.91    3.68
  -3  -8  27   23.06    4.83
  -3  -8  25   19.72    4.46
  -3  -8  23   80.62    9.10
   3  -8 -21    6.81    2.17
  -3  -8  21    4.56    3.27
   3  -8 -19   65.45    5.95
  -3  -8  19   58.11    7.16
   3  -8 -17   30.64    4.32
  -3  -8  17   24.18    4.68
   3  -8 -15    1.05    1.42
  -3  -8  15    4.26    2.76
   3  -8 -13    4.84    2.02
  -3  -8  13    3.14    2.19
  -3  -8  11    6.12    1.74
   3  -8 -11    9.55    2.36
  -3  -8  11    7.51    2.48
  -3  -8   9   19.21    2.86
   3  -8  -9   20.28    3.23
  -3   8   9   19.93    4.55
  -3   8   7   44.04    6.47
  -3  -8   7   45.30    4.27
   3  -8  -7   36.26    4.15
  -3   8   5    8.28    3.10
   3  -8  -5    7.92    2.05
  -3  -8   5   15.81    2.50
   3  -8  -3    0.17    1.27
  -3   8   3    3.08    2.49
  -3  -8   3    0.44    1.21
   3  -8  -3    4.00    1.94
  -3   8   1   95.39    8.97
  -3  -8   1   89.62    6.15
   3  -8  -1   98.14    6.25
   3  -8  -1  102.26    7.37
  -3   8  -1   37.07    5.76
  -3  -8  -1   50.47    4.80
   3  -8   1   48.05    4.28
   3  -8   1   53.61    5.53
  -3   8  -3   29.82    5.08
  -3  -8  -3   31.09    3.78
   3  -8   3   34.18    3.60
   3  -8   3   36.98    4.92
   3  -8   5   -0.08    0.98
  -3   8  -5    2.80    2.47
  -3  -8  -5   -0.30    1.73
   3  -8   5    0.32    1.85
   3  -8   7   18.22    2.64
  -3   8  -7   21.20    4.59
  -3  -8  -7   18.10    3.30
   3  -8   7   19.04    3.77
  -3   8  -9    0.82    2.64
   3  -8   9    3.38    1.38
  -3  -8  -9    2.10    1.54
   3  -8   9    1.96    2.18
  -3   8 -11    4.59    2.53
  -3  -8 -11    2.76    1.60
   3  -8  11    2.96    2.11
  -3  -8 -13   -0.34    1.56
   3  -8  13    4.47    3.50
  -3   8 -15    3.44    2.76
  -3  -8 -15   -0.59    1.98
   3  -8  15    1.23    2.23
  -3   8 -17   31.91    6.13
  -3  -8 -17   28.03    4.22
   3  -8  17   17.52    4.52
  -3   8 -19   31.47    5.49
  -3  -8 -19   28.72    4.29
  -3   8 -19   28.66    5.70
   3  -8  19   23.06    4.82
  -3   8 -21    1.36    2.29
  -3   8 -21    0.83    2.64
   3  -8  21    0.39    2.31
  -3   8 -23   11.94    4.62
   3  -8  23   10.72    4.04
   3  -9  -8    8.19    2.27
  -3  -9   6    3.86    1.78
   3  -9  -6    9.62    2.55
  -3  -9   4    4.24    1.75
   3  -9  -4    7.27    2.05
  -3  -9   2   -0.05    1.51
   3  -9  -2    1.80    1.27
  -3  -9   0    0.80    1.46
   3  -9   0    2.50    1.80
   3  -9   2   34.97    3.89
  -3  -9  -2   32.28    4.06
   3  -9   4   38.61    4.05
  -3  -9  -4   44.47    4.81
  -3  -9  -6    1.60    1.77
   4   0 -48   69.02    6.73
   4   0 -46   14.08    3.40
   4   0 -44   61.59    6.42
   4   0 -44   56.10    5.87
   4   0 -42   12.31    3.02
   4   0 -42   17.31    3.37
   4   0 -40    2.89    1.99
   4   0 -40    3.97    2.14
   4   0 -38   49.54    5.64
   4   0 -38   31.57    4.05
   4   0 -36   82.72    6.60
   4   0 -36   89.19    6.26
   4   0 -34   22.20    3.34
   4   0 -34   19.85    3.10
   4   0 -32   65.68    5.45
   4   0 -32   73.61    5.30
   4   0 -30   88.86    6.07
   4   0 -30   92.25    5.68
   4   0 -28  125.57    6.92
   4   0 -26  989.40   18.36
   4   0 -24 1131.41   18.62
   4   0 -22   23.46    2.82
   4   0 -20  149.27    6.20
  -4   0  20  147.86    5.30
   4   0 -18 1282.89   16.72
   4   0 -16  820.48   12.59
  -4   0  16  792.19    7.85
  -4   0  14   12.54    1.01
  -4   0  14   12.82    1.55
   4   0 -14   12.60    1.63
   4   0 -12   41.07    2.44
  -4   0  12   46.89    1.71
  -4   0  12   46.59    2.61
   4   0 -10  109.69    3.61
  -4   0  10  108.41    2.36
  -4   0  10  110.06    3.68
  -4   0   8  105.94    2.13
  -4   0   8   98.91    3.21
   4   0  -8  107.10    3.22
   4   0  -8  101.66    2.83
  -4   0   6 2104.93   13.40
   4   0  -6 2169.06   12.16
   4   0  -4 1503.46    9.51
  -4   0   2  867.28    7.31
   4   0  -2  871.80    7.10
   4   0   0  547.66    4.37
  -4   0   0  549.50    5.80
   4   0   0  545.10    5.61
   4   0   2 3879.80   13.09
  -4   0  -2 3847.90   12.87
   4   0   2 3883.34   15.97
  -4   0  -2 3853.80   16.05
   4   0   4  416.71    4.90
  -4   0  -4  407.72    4.82
   4   0   4  412.92    4.96
  -4   0  -6 1338.46    9.05
   4   0   6 1339.19    9.36
   4   0   6 1350.80   10.09
  -4   0  -6 1352.25    9.97
  -4   0  -8  353.46    5.05
  -4   0  -8  363.74    5.78
   4   0   8  365.48    5.93
  -4   0 -10    5.96    0.83
   4   0  10    6.58    0.98
  -4   0 -10    6.31    1.01
  -4   0 -12  110.45    3.33
   4   0  12  112.11    4.00
  -4   0 -12  110.27    3.88
  -4   0 -14 1522.86   13.07
  -4   0 -14 1546.01   15.18
  -4   0 -16   23.31    2.14
  -4   0 -18   17.79    2.18
  -4   0 -20  105.12    4.81
  -4   0 -22   20.09    2.38
  -4   0 -24  402.26   10.15
  -4   0 -26   11.83    2.05
  -4   0 -26   10.60    0.82
  -4   0 -28   20.59    1.64
  -4   0 -28   16.89    0.93
  -4   0 -28   25.32    2.97
  -4   0 -30   73.98    3.03
  -4   0 -30   72.64    4.16
  -4   0 -30   76.27    5.13
  -4   0 -30   77.48    6.36
  -4   0 -32  302.47    6.00
  -4   0 -32  301.64   10.42
  -4   0 -32  304.37   12.88
  -4   0 -34  103.19    3.42
  -4   0 -34   95.78    6.17
  -4   0 -34  104.42    7.91
  -4   0 -36   -2.19    1.88
  -4   0 -36    2.93    1.74
  -4   0 -38   33.09    5.04
  -4   0 -38   30.60    4.05
  -4   0 -40  126.96    7.88
  -4   0 -40  133.38    9.96
  -4   0 -42   16.80    4.11
  -4   0 -42   13.40    2.95
  -4   0 -44    7.02    2.96
  -4   0 -44    7.45    2.44
  -4   0 -46    1.81    2.62
  -4   0 -46    4.91    2.04
   4   1 -47   72.45    8.16
   4   1 -47   87.61    7.19
   4  -1 -47   83.30    7.40
   4   1 -45   23.64    4.81
   4  -1 -45   26.85    4.27
   4   1 -45   31.12    4.44
   4   1 -43    0.38    2.08
   4   1 -43    4.88    2.41
   4  -1 -43    9.54    2.94
   4   1 -41  132.79    9.73
   4  -1 -41  142.23    8.76
   4   1 -41  130.80    8.17
   4   1 -39   23.92    4.13
   4  -1 -39   18.93    3.22
   4  -1 -39   24.15    3.75
   4   1 -39   22.19    3.38
   4  -1 -37   19.58    3.08
   4   1 -37   14.59    3.34
   4   1 -37   19.86    3.24
   4  -1 -37   13.78    2.89
   4  -1 -35   29.15    3.63
   4   1 -35   32.93    4.61
   4   1 -35   33.06    3.81
   4  -1 -35   32.45    3.96
   4  -1 -33  131.63    7.00
   4   1 -33  141.38    8.76
   4  -1 -33  146.49    4.60
   4   1 -33  140.94    7.24
   4  -1 -31   65.06    3.10
   4   1 -31   67.16    5.93
   4  -1 -31   59.27    4.59
   4   1 -31   62.40    4.71
   4  -1 -29  176.78    7.42
   4   1 -29  174.94    9.13
   4   1 -29  168.19    7.25
   4   1 -27  379.73   12.86
   4  -1 -27  380.92   10.33
   4   1 -27  369.15   10.36
   4   1 -25  195.79    8.92
   4  -1 -25  200.08    7.08
   4   1 -25  187.97    7.09
   4   1 -23   60.31    4.78
   4  -1 -23   60.58    3.71
   4   1 -23   62.77    4.00
   4   1 -21   71.19    4.99
   4  -1 -21   63.90    3.55
   4  -1 -21   64.46    2.78
   4   1 -21   61.39    3.69
   4  -1 -19  135.48    3.91
   4   1 -19  142.95    6.71
   4  -1 -19  140.49    4.81
  -4   1  19  138.81    5.16
  -4  -1  19  133.80    2.63
  -4   1  19  138.78    3.05
   4  -1 -19  137.00    3.10
   4  -1 -17    0.08    0.47
  -4   1  17    1.00    0.54
  -4  -1  17   -0.07    0.79
   4  -1 -17    0.12    0.62
  -4  -1  17    0.21    0.28
   4   1 -17   -0.17    1.12
  -4  -1  15    6.34    0.84
   4  -1 -15    5.69    0.91
  -4  -1  15    4.92    1.55
   4  -1 -15    5.45    0.89
  -4  -1  15    5.79    0.54
   4   1 -15    6.29    1.59
  -4   1  15    4.49    1.00
  -4  -1  13   10.05    1.70
   4  -1 -13    8.76    0.90
   4   1 -13   12.29    1.88
   4  -1 -13    9.81    1.04
  -4  -1  13   11.08    1.12
  -4   1  13    9.17    0.87
   4  -1 -13    9.46    1.23
  -4   1  13    8.68    1.20
  -4   1  11   11.84    1.42
   4  -1 -11   15.13    1.51
   4  -1 -11    9.94    0.90
   4   1 -11   14.01    2.20
  -4  -1  11   12.22    1.45
  -4   1  11   11.29    1.22
   4   1 -11   13.65    1.67
   4  -1 -11   15.82    1.88
  -4   1  11   12.62    1.73
  -4  -1  11   11.92    2.22
  -4   1   9  433.76    6.20
   4   1  -9  428.66    8.73
  -4  -1   9  423.10    8.85
   4  -1  -9  418.54    5.71
  -4   1   9  419.76    5.51
  -4  -1   9  428.39    6.31
   4   1  -9  408.70    6.27
   4  -1  -9  420.33    6.70
  -4   1   9  412.90    7.06
  -4   1   7 1294.30    9.52
   4   1  -7 1319.40   11.13
   4  -1  -7 1296.45    9.46
  -4   1   7 1309.64   10.20
  -4  -1   7 1327.11   14.80
   4   1  -7 1314.76   14.35
  -4   1   7 1331.98   12.09
   4  -1  -7 1315.39   11.59
   4   1  -5  206.96    4.37
  -4  -1   5  203.70    5.50
  -4   1   5  201.00    3.77
  -4   1   5  198.25    4.65
   4  -1  -5  198.63    4.51
   4   1  -3    3.90    1.14
  -4   1   3    1.98    0.59
   4  -1  -3    2.10    1.03
  -4   1   1 1819.19    9.78
   4   1  -1 1858.26   13.05
  -4  -1   1 1806.10    7.16
   4  -1  -1 1837.57   13.90
  -4   1  -1 4143.02   13.80
  -4  -1  -1 4154.32   20.27
  -4   1  -1 4155.26   15.74
   4  -1   1 4033.64   21.76
  -4  -1  -3  403.02    6.70
  -4  -1  -3  388.15    3.74
  -4   1  -3  400.13    5.13
   4   1   3  392.93    4.06
   4  -1   3  396.87    7.25
  -4  -1  -5   21.56    1.73
  -4  -1  -5   19.39    1.10
  -4   1  -5   21.23    1.38
  -4  -1  -7   61.30    2.99
  -4   1  -7   58.46    2.46
  -4  -1  -7   63.54    2.32
  -4  -1  -9   15.19    1.88
  -4  -1  -9   14.93    1.59
  -4   1  -9   19.60    1.92
  -4   1 -11  514.74    8.19
  -4  -1 -11  509.04    7.74
   4   1  11  510.97    7.57
  -4  -1 -13   86.04    3.50
  -4   1 -13   83.07    3.57
   4   1  13   78.34    3.10
  -4  -1 -15  103.33    4.13
  -4   1 -15  111.68    4.49
   4   1  15  107.45    3.73
  -4   1 -17   11.81    0.74
  -4   1 -17   11.37    1.58
  -4  -1 -17   13.24    1.77
   4   1  17   11.73    1.36
  -4   1 -17   12.42    1.18
  -4   1 -19    3.41    0.54
  -4  -1 -19    2.44    1.02
  -4   1 -19    3.35    1.30
   4   1  19    1.51    0.72
  -4   1 -19    2.15    0.63
  -4   1 -21  255.72    4.16
  -4  -1 -21  266.08    7.78
  -4   1 -21  268.87    7.87
  -4   1 -21  265.30    5.21
  -4  -1 -21  268.00    6.00
   4   1  21  257.56    6.10
  -4   1 -23  181.59    3.78
  -4   1 -23  190.91    4.42
  -4  -1 -23  188.50    5.03
   4   1  23  176.15    5.06
  -4  -1 -23  184.04    6.80
  -4   1 -23  195.12    7.01
  -4   1 -25  129.25    2.44
  -4   1 -25  122.99    3.31
  -4  -1 -25  126.90    4.09
  -4   1 -25  128.49    3.54
  -4  -1 -25  126.64    5.96
  -4   1 -25  132.06    6.03
  -4   1 -25  134.56    8.00
  -4   1 -27   67.33    2.57
  -4   1 -27   72.25    1.63
  -4  -1 -27   67.81    2.86
  -4  -1 -27   72.48    4.78
  -4   1 -27   74.89    4.75
  -4   1 -27   74.87    6.32
  -4   1 -29   13.16    0.55
  -4   1 -29   20.16    3.78
  -4   1 -29   13.33    1.26
  -4   1 -29   14.64    1.15
  -4   1 -29   15.35    2.46
  -4  -1 -29   19.19    2.79
  -4  -1 -31  115.76    4.69
  -4   1 -31  109.98    6.24
  -4  -1 -31  109.31    6.34
  -4   1 -31  122.38    8.62
  -4   1 -33   43.35    5.49
  -4  -1 -33   46.56    3.07
  -4  -1 -33   46.82    4.32
  -4   1 -33   43.41    4.21
  -4  -1 -33   38.28    4.43
  -4   1 -35    0.55    1.72
  -4  -1 -35    4.57    2.24
  -4  -1 -35    2.77    0.97
  -4   1 -35    1.57    1.62
  -4  -1 -35    0.94    1.48
  -4   1 -37   56.62    6.66
  -4  -1 -37   56.08    3.30
  -4  -1 -37   54.80    5.08
  -4   1 -37   56.94    5.09
  -4  -1 -37   55.48    5.75
  -4   1 -39   -1.13    2.43
  -4  -1 -39    0.25    2.15
  -4  -1 -39    0.83    1.72
  -4   1 -39    0.81    1.61
  -4   1 -41    5.10    2.99
  -4  -1 -41    7.65    2.72
  -4   1 -41   11.28    2.79
  -4  -1 -41    9.56    2.67
  -4   1 -43    4.20    3.18
  -4  -1 -43    2.41    1.90
  -4  -1 -43    9.49    2.85
  -4   1 -43    5.49    2.72
  -4   1 -45    3.61    3.45
  -4   1 -45    6.64    2.54
  -4  -1 -45   10.97    3.02
  -4   1 -47    7.18    4.41
  -4   1 -49    1.03    3.07
   4   2 -48   10.96    4.13
   4   2 -46    5.13    3.61
   4  -2 -46    6.61    2.42
   4   2 -46    2.94    1.82
   4   2 -44   -2.05    2.83
   4   2 -44    1.29    1.99
   4  -2 -44   -3.82    2.57
   4   2 -42   -0.63    2.34
   4   2 -42   -2.13    2.11
   4  -2 -42    4.09    2.65
   4  -2 -40   46.44    3.18
   4   2 -40   44.34    6.29
   4   2 -40   45.89    4.71
   4  -2 -40   48.23    5.36
   4   2 -38   15.17    3.80
   4  -2 -38   17.27    3.42
   4   2 -38   14.02    2.73
   4  -2 -38   14.19    1.89
   4   2 -36    7.63    2.81
   4  -2 -36    6.14    1.65
   4   2 -36   10.50    2.53
   4  -2 -36    7.62    1.47
   4  -2 -34   14.97    2.27
   4   2 -34   13.39    3.22
   4   2 -34   13.15    2.63
   4  -2 -34   11.63    1.65
   4  -2 -32   24.60    2.32
   4  -2 -32   24.13    2.55
   4   2 -32   21.65    4.04
   4   2 -32   23.71    3.05
   4  -2 -30    4.12    1.22
   4   2 -30    5.15    2.25
   4   2 -30    6.22    1.77
   4  -2 -30    5.55    1.27
   4   2 -28   11.91    2.88
   4  -2 -28   13.48    1.80
   4   2 -28   12.45    2.18
   4  -2 -28   14.33    1.85
   4  -2 -26   83.94    3.92
   4  -2 -26   79.60    3.90
   4   2 -26   84.61    6.54
   4   2 -26   83.82    4.74
   4  -2 -24  194.25    5.47
   4   2 -24  198.63    9.67
   4  -2 -24  206.85    6.15
   4   2 -24  209.68    7.18
   4  -2 -24  199.19    5.04
   4   2 -22    1.90    1.52
   4  -2 -22    2.25    0.75
   4  -2 -22    2.33    0.87
  -4  -2  22    2.47    0.62
   4  -2 -22    2.25    0.93
   4   2 -22    1.80    1.15
   4  -2 -20  193.93    4.33
   4  -2 -20  202.67    5.84
   4   2 -20  194.98    8.84
  -4  -2  20  200.83    4.95
   4  -2 -20  213.03    6.08
  -4   2  20  210.96    5.76
   4   2 -20  200.75    6.35
  -4   2  20  202.75    6.87
   4  -2 -18  207.15    3.73
   4   2 -18  209.60    8.79
  -4  -2  18  208.61    2.06
  -4  -2  18  223.04    5.46
  -4   2  18  207.78    5.90
  -4  -2  18  215.25    5.27
   4   2 -18  209.50    6.10
   4  -2 -18  214.05    5.93
   4   2 -16  486.25   12.86
  -4   2  16  470.01    9.09
  -4  -2  16  487.57    8.37
   4   2 -16  464.98    8.52
   4  -2 -16  471.89    8.56
  -4  -2  16  506.33   13.07
   4   2 -14   37.91    3.55
  -4  -2  14   40.24    2.54
  -4   2  14   38.04    2.71
   4  -2 -14   39.88    2.53
   4   2 -14   37.47    2.33
  -4   2  14   38.50    2.70
  -4  -2  14   42.99    3.80
  -4  -2  12   72.40    3.39
  -4  -2  12   74.55    3.74
   4  -2 -12   67.13    2.84
   4  -2 -12   73.98    3.30
   4   2 -12   70.78    2.90
  -4  -2  12   73.81    4.78
  -4   2  12   75.99    3.70
   4  -2 -10   67.59    2.99
   4  -2 -10   65.94    2.79
  -4  -2  10   67.96    3.56
  -4  -2  10   66.56    3.31
   4   2 -10   67.63    2.52
  -4  -2  10   68.94    4.39
   4  -2 -10   65.35    3.08
  -4   2  10   69.04    3.45
   4   2  -8    3.04    0.93
  -4  -2   8    3.86    1.30
  -4  -2   8    4.01    0.99
  -4   2   8    3.48    1.02
   4  -2  -8    2.93    0.80
  -4  -2   8    4.01    1.08
   4   2  -8    2.74    0.59
  -4   2   8    2.75    0.94
   4  -2  -8    2.89    0.96
  -4   2   6   10.08    0.86
  -4  -2   6    8.94    1.77
   4   2  -6    9.12    1.39
  -4   2   6   10.32    1.31
  -4  -2   6   11.60    1.64
  -4  -2   6    9.40    1.39
   4  -2  -6    7.95    1.08
   4   2  -6    9.54    0.77
   4  -2  -6    9.99    1.40
  -4   2   6    9.33    1.40
  -4  -2   4    2.67    0.98
  -4   2   4    3.03    0.71
   4   2  -4    2.98    0.91
  -4   2   4    2.82    0.68
  -4  -2   4    3.36    1.03
   4  -2  -4    3.35    0.71
  -4   2   4    2.44    0.75
  -4  -2   4    3.86    1.04
   4   2  -4    3.27    0.36
   4  -2  -4    2.43    0.91
  -4   2   4    3.95    1.02
  -4   2   2   69.48    3.16
  -4  -2   2   68.54    3.33
  -4  -2   2   67.22    3.43
   4   2  -2   67.30    3.63
  -4   2   2   66.46    2.63
   4   2  -2   67.85    3.36
  -4  -2   2   74.03    3.90
   4  -2  -2   67.77    2.54
  -4  -2   2   66.07    3.16
  -4   2   2   64.68    2.82
   4  -2  -2   67.33    3.34
  -4   2   2   66.55    3.33
  -4  -2   0  739.34   10.82
   4   2   0  723.44   11.17
  -4   2   0  732.55    8.25
   4  -2   0  740.21    7.83
  -4   2   0  740.98   10.09
  -4  -2   0  726.15   11.14
   4   2   0  716.23   11.43
   4  -2   0  742.86    7.82
  -4   2   0  709.38   10.05
   4  -2   0  726.20   11.06
  -4   2   0  740.84   11.15
   4  -2   2  842.71    7.86
  -4   2  -2  850.44    8.52
  -4  -2  -2  854.17   12.19
  -4  -2  -2  841.32   12.04
  -4   2  -2  843.05   10.77
   4   2   2  828.59   12.37
  -4  -2  -2  843.72   11.56
   4  -2   2  851.15    8.57
  -4  -2  -2  831.46    5.53
  -4   2  -2  803.15   11.63
   4  -2   2  835.16   12.19
   4  -2   4  503.30    5.70
  -4   2  -4  487.29    6.21
  -4  -2  -4  508.76    9.72
  -4   2  -4  500.81    8.30
  -4  -2  -4  505.61    8.87
  -4  -2  -4  496.17    9.34
   4   2   4  493.76    9.63
   4  -2   4  500.05    6.85
  -4   2  -4  490.94    6.68
   4  -2   4  495.44    9.81
  -4   2  -4  471.29    9.56
  -4   2  -6  263.23    4.33
  -4  -2  -6  277.09    7.47
  -4   2  -6  270.92    6.21
   4   2   6  258.96    7.07
  -4  -2  -6  263.85    6.86
  -4  -2  -6  276.51    6.51
   4  -2   6  274.03    5.44
  -4   2  -6  273.78    5.26
  -4   2  -6  256.80    7.60
  -4   2  -8    5.06    1.83
  -4  -2  -8    4.98    1.41
  -4   2  -8    4.72    0.78
   4   2   8    4.69    1.60
  -4   2  -8    5.48    1.33
  -4  -2  -8    4.70    1.29
  -4   2  -8    3.73    1.10
   4  -2   8    4.70    1.12
   4   2   8    4.37    0.68
  -4   2 -10  479.95    5.27
   4   2  10  493.07    9.96
  -4  -2 -10  479.25    9.44
  -4   2 -10  500.60    8.58
  -4   2 -10  479.52    7.98
   4  -2  10  504.09    8.42
   4   2  10  479.60    5.65
  -4   2 -12  300.11    3.92
  -4   2 -12  307.28    6.80
   4  -2  12  318.59    7.22
   4   2  12  308.80    5.03
  -4  -2 -12  295.70    6.22
  -4   2 -12  309.60    6.81
  -4  -2 -12  301.68    7.62
   4   2  12  302.76    7.89
  -4   2 -14   48.41    1.46
  -4   2 -14   52.53    2.91
   4   2  14   51.88    3.43
  -4  -2 -14   48.74    3.15
  -4   2 -14   50.33    3.00
  -4  -2 -14   46.45    2.77
   4  -2  14   53.86    3.20
   4   2  14   52.73    2.31
  -4   2 -16  190.86    5.48
  -4  -2 -16  183.14    6.10
  -4   2 -16  186.28    5.92
   4   2  16  184.30    4.61
  -4  -2 -16  184.42    5.73
  -4   2 -16  182.56    8.26
  -4   2 -18   27.64    3.53
  -4  -2 -18   25.03    2.37
  -4   2 -18   30.02    2.28
   4   2  18   23.82    1.80
  -4   2 -18   27.55    2.56
  -4  -2 -18   27.68    2.44
  -4   2 -20   35.88    2.48
  -4  -2 -20   39.37    2.96
   4   2  20   38.24    2.47
  -4   2 -20   44.60    3.35
  -4  -2 -20   40.33    3.08
  -4   2 -20   44.77    4.64
  -4   2 -22    0.07    1.52
  -4  -2 -22    0.96    0.83
  -4  -2 -22    0.44    0.97
  -4   2 -22   -0.62    1.05
  -4   2 -24    5.66    2.28
  -4  -2 -24    5.77    1.29
  -4   2 -24    8.75    1.82
  -4  -2 -24    4.84    1.43
   4   2  24    5.26    1.20
  -4   2 -26    2.07    1.68
  -4  -2 -26    4.47    1.44
  -4   2 -26    4.93    1.58
  -4   2 -28   -2.53    2.16
  -4  -2 -28    1.43    1.42
  -4   2 -28   -0.96    1.43
  -4   2 -28   -0.53    0.77
  -4   2 -30    8.45    3.02
  -4  -2 -30   11.97    2.35
  -4   2 -30    9.21    2.11
  -4   2 -30   10.55    1.50
  -4  -2 -32    4.22    1.26
  -4   2 -32    0.58    2.38
  -4   2 -32    0.17    1.29
  -4  -2 -32    0.82    1.33
  -4   2 -34   28.44    4.85
  -4  -2 -34   22.70    2.65
  -4   2 -34   18.83    2.99
  -4  -2 -34   22.05    3.20
  -4  -2 -36   15.85    2.85
  -4   2 -36   22.75    4.78
  -4  -2 -36   16.16    2.19
  -4   2 -36   12.23    2.64
  -4  -2 -36   15.42    3.02
  -4   2 -38    2.97    2.21
  -4  -2 -38    5.08    2.04
  -4   2 -38    1.34    1.45
  -4  -2 -38    1.76    1.52
  -4  -2 -38    6.68    1.52
  -4   2 -40    2.77    2.77
  -4   2 -40    3.54    1.85
  -4  -2 -40    7.04    2.35
  -4   2 -42    9.22    4.56
  -4   2 -42    7.04    2.36
  -4  -2 -42    6.26    2.30
  -4   2 -44   -0.41    3.15
  -4  -2 -44    3.20    2.03
  -4   2 -44    2.64    1.97
  -4   2 -46   -5.10    3.81
  -4  -2 -46    0.38    2.21
   4   3 -47   38.37    7.00
   4   3 -45    0.36    2.97
   4   3 -45    1.89    1.88
   4  -3 -45   -1.11    2.16
   4   3 -43   10.06    3.88
   4  -3 -43   10.42    2.85
   4   3 -43   11.04    2.76
   4   3 -41   17.01    4.86
   4   3 -41   21.35    3.38
   4  -3 -41   26.49    4.20
   4  -3 -41   20.69    2.62
   4   3 -39   19.91    4.92
   4   3 -39   17.39    3.17
   4  -3 -39   19.10    2.47
   4   3 -37    9.23    3.27
   4   3 -37   17.31    2.99
   4  -3 -37   13.37    2.10
   4  -3 -35   25.46    2.75
   4   3 -35   25.81    4.75
   4   3 -35   25.89    3.38
   4   3 -33   14.79    3.65
   4   3 -33   17.69    2.72
   4  -3 -33   18.67    2.29
   4   3 -31   10.14    1.52
   4   3 -31   10.61    3.19
   4   3 -31    9.38    2.12
   4  -3 -31    8.86    1.67
   4  -3 -29   79.49    4.56
   4   3 -29   70.74    6.92
   4  -3 -29   65.60    2.30
   4   3 -29   75.96    3.72
   4   3 -29   75.24    4.86
   4   3 -27   56.89    6.08
   4   3 -27   54.00    3.16
   4  -3 -27   47.41    1.63
   4  -3 -27   56.85    3.85
   4   3 -27   54.64    4.06
   4  -3 -27   54.77    3.45
   4   3 -25   14.42    1.70
   4   3 -25   15.12    3.35
   4   3 -25   16.25    2.24
   4  -3 -25   17.13    2.17
   4  -3 -25   15.66    2.11
  -4  -3  25   15.76    1.72
   4   3 -23  119.44    4.66
   4   3 -23  121.10    8.05
   4  -3 -23  119.30    5.32
   4   3 -23  121.06    5.35
   4  -3 -23  127.35    5.85
  -4  -3  23  117.17    4.93
  -4  -3  23  118.95    4.65
   4   3 -21   45.57    2.99
   4  -3 -21   47.68    3.35
   4   3 -21   47.97    5.05
  -4  -3  21   44.65    2.99
  -4  -3  21   50.46    3.45
   4  -3 -21   52.25    3.94
   4   3 -21   44.21    3.22
   4  -3 -21   49.50    3.24
   4  -3 -19   31.47    2.65
   4   3 -19   30.39    2.44
   4   3 -19   35.86    4.33
  -4  -3  19   30.82    2.53
   4  -3 -19   32.73    2.61
   4   3 -19   30.62    2.50
  -4   3  19   33.88    3.10
   4   3 -17  208.53    9.56
   4   3 -17  210.96    6.31
   4  -3 -17  225.00    6.83
  -4  -3  17  215.06    6.59
   4   3 -17  215.49    6.05
   4  -3 -17  216.23    6.32
  -4   3  17  216.52    7.44
   4  -3 -15   88.08    4.24
   4   3 -15   92.53    6.21
   4   3 -15   85.60    4.07
   4  -3 -15   83.76    3.93
   4   3 -15   82.32    3.49
   4   3 -13   37.15    2.82
   4  -3 -13   39.14    2.79
   4   3 -13   42.16    4.13
   4   3 -13   36.73    2.20
   4  -3 -13   38.91    2.72
   4   3 -11   53.29    3.28
   4   3 -11   50.71    2.30
  -4   3  11   57.95    3.63
   4  -3 -11   59.55    3.35
   4   3  -9  498.21   10.15
  -4  -3   9  514.60   11.82
   4   3  -9  505.41    6.33
  -4   3   9  506.17   10.55
   4  -3  -9  501.25    9.63
  -4  -3   9  528.55   13.44
   4   3  -7  605.56   11.35
  -4  -3   7  648.88   14.36
  -4  -3   7  627.37   13.13
   4   3  -7  611.89    6.11
  -4   3   7  622.03   11.58
   4  -3  -7  621.22   10.91
  -4  -3   5   22.62    2.70
  -4   3   5   25.83    1.99
  -4  -3   5   24.49    2.61
   4   3  -5   26.34    1.09
   4  -3  -5   25.35    2.36
  -4   3   5   24.62    2.42
  -4  -3   3   23.99    2.35
  -4   3   3   22.14    2.05
  -4  -3   3   25.87    2.87
   4  -3  -3   27.09    2.09
  -4  -3   3   27.33    2.81
  -4  -3   3   24.19    1.00
  -4   3   3   21.47    2.27
   4  -3  -3   26.04    2.44
  -4   3   1  163.68    5.74
  -4  -3   1  168.76    6.75
  -4  -3   1  163.79    6.07
   4  -3  -1  164.69    4.68
  -4  -3   1  166.93    6.80
  -4  -3   1  157.50    2.05
   4  -3  -1  169.94    4.25
   4  -3  -1  156.25    5.83
  -4   3  -1    5.91    1.46
  -4  -3  -1    7.40    1.69
  -4  -3  -1    8.54    1.63
   4  -3   1    7.72    1.10
  -4  -3  -1    6.92    1.56
   4  -3   1    8.21    1.07
  -4  -3  -1    8.15    0.52
   4  -3   1    7.88    1.57
  -4  -3  -1    9.37    1.13
  -4  -3  -3  142.41    5.81
   4  -3   3  138.51    3.89
  -4  -3  -3  147.01    6.15
  -4  -3  -3  142.12    6.28
   4  -3   3  140.70    4.10
  -4  -3  -3  145.27    3.38
   4  -3   3  136.72    5.87
  -4   3  -3  135.63    5.93
   4  -3   5   82.47    2.88
  -4  -3  -5   83.24    4.75
  -4  -3  -5   78.73    4.68
  -4  -3  -5   84.60    4.59
   4  -3   5   85.73    3.96
  -4   3  -5   82.41    3.16
   4  -3   5   83.74    3.26
   4  -3   5   79.30    4.63
  -4  -3  -5   78.35    2.14
  -4  -3  -7    4.36    1.36
  -4  -3  -7    6.64    1.65
  -4  -3  -7    4.65    1.35
   4  -3   7    5.91    0.94
   4  -3   7    6.20    1.24
  -4   3  -7    6.15    1.22
  -4  -3  -7    5.29    0.65
  -4  -3  -9  261.63    8.83
   4  -3   9  256.80    4.42
   4  -3   9  260.25    5.50
  -4  -3  -9  257.77    8.56
  -4  -3  -9  267.83    7.97
   4  -3   9  266.28    6.49
  -4   3  -9  265.48    6.04
  -4   3  -9  260.38    9.40
   4   3   9  256.25    4.57
   4  -3  11  274.61    4.83
  -4  -3 -11  278.09    8.96
  -4  -3 -11  293.41    8.22
  -4   3 -11  277.14    6.50
   4  -3  11  281.53    7.01
  -4   3 -11  265.82    9.92
   4   3  11  278.66    5.09
  -4  -3 -13  242.31    8.44
   4  -3  13  244.36    6.89
  -4   3 -13  240.82    6.42
   4   3  13  248.03    5.26
  -4   3 -13  250.28   10.10
  -4   3 -15    2.66    1.78
  -4  -3 -15    0.79    1.04
  -4   3 -15    2.65    1.10
   4   3  15    1.29    0.67
  -4  -3 -17  450.03   11.75
  -4   3 -17  449.34    9.54
   4   3  17  456.63    8.19
  -4   3 -17  464.85   14.75
  -4  -3 -19  128.96    6.35
  -4  -3 -19  133.29    5.42
  -4   3 -19  133.29    5.50
   4   3  19  135.95    4.80
  -4   3 -19  134.99    8.42
  -4   3 -21   12.13    2.97
  -4  -3 -21   19.00    2.61
  -4  -3 -21   15.80    2.07
  -4   3 -21   15.50    2.20
   4   3  21   14.95    1.79
  -4   3 -23   33.99    4.79
  -4   3 -23   32.02    3.21
  -4  -3 -23   28.55    2.93
  -4   3 -23   29.01    2.89
  -4   3 -25  150.93    6.76
  -4  -3 -25  158.75    6.88
  -4   3 -25  158.41    6.90
   4   3  25  158.39    6.10
  -4   3 -25  158.63    9.99
  -4   3 -27   51.16    6.11
  -4   3 -27   52.04    4.18
  -4  -3 -27   52.37    4.18
  -4   3 -27   51.39    3.98
  -4   3 -29    8.69    3.11
  -4  -3 -29    9.14    2.26
  -4   3 -29    5.81    1.72
  -4   3 -29    8.03    1.71
  -4   3 -31   15.66    4.04
  -4  -3 -31   20.24    2.63
  -4   3 -31   21.28    2.99
  -4  -3 -31   19.83    3.00
  -4   3 -31   21.12    2.52
  -4  -3 -33   24.66    2.91
  -4   3 -33   26.68    5.15
  -4   3 -33   19.58    2.96
  -4  -3 -33   24.01    3.39
  -4   3 -35    2.36    2.26
  -4  -3 -35   -0.73    1.02
  -4   3 -35    0.39    1.66
  -4  -3 -35    0.06    1.39
  -4  -3 -37   14.78    2.56
  -4   3 -37    9.60    3.48
  -4   3 -37   11.29    2.67
  -4  -3 -37   10.63    3.02
  -4   3 -39    1.91    2.35
  -4  -3 -39    1.59    1.98
  -4   3 -39   -1.91    1.51
  -4  -3 -39   -1.99    1.31
  -4   3 -41   -2.37    2.95
  -4  -3 -41    2.02    1.97
  -4   3 -41    1.11    1.53
  -4   3 -43   45.62    7.71
  -4  -3 -43   45.00    5.27
  -4   3 -43   41.82    4.91
  -4   3 -45    0.62    2.81
  -4  -3 -45    2.56    2.09
   4   4 -44   33.72    6.81
   4   4 -44   46.69    5.01
   4  -4 -44   51.12    6.07
   4   4 -42    8.61    4.34
   4   4 -42    4.98    2.43
   4  -4 -42    7.13    2.85
   4  -4 -42    5.67    1.71
   4   4 -40   13.56    4.66
   4   4 -40   16.54    3.02
   4  -4 -40   21.39    2.91
   4   4 -38   14.54    4.44
   4  -4 -38   16.19    2.53
   4  -4 -36   32.71    3.49
   4   4 -36   34.00    5.68
   4   4 -36   31.46    3.75
   4   4 -34    0.45    2.59
   4   4 -34    5.32    1.92
   4  -4 -34    3.27    1.67
   4   4 -32   54.17    6.69
   4  -4 -32   51.19    4.17
   4   4 -32   48.54    4.32
   4   4 -30    5.29    2.92
   4   4 -30    5.84    1.69
   4  -4 -30    4.14    1.42
   4   4 -28    1.65    2.09
   4   4 -28   -0.16    1.14
   4  -4 -28    0.71    1.07
   4   4 -26   13.27    3.14
   4   4 -26   11.08    1.83
   4  -4 -26    9.78    1.89
   4   4 -24   55.03    3.52
   4  -4 -24   59.73    4.22
   4   4 -24   53.18    6.18
   4   4 -24   55.50    3.70
  -4  -4  22   20.44    0.75
   4   4 -22   23.73    3.99
   4   4 -22   21.84    2.43
   4  -4 -22   19.15    2.25
   4  -4 -22   23.18    2.65
  -4   4  22   23.86    3.04
  -4  -4  20   44.83    1.77
   4   4 -20   45.81    5.37
   4  -4 -20   45.05    3.56
   4  -4 -20   45.31    3.23
   4   4 -20   41.38    2.95
  -4   4  20   45.33    3.99
  -4  -4  18   68.88    2.57
   4   4 -18   70.28    6.38
   4  -4 -18   77.88    4.57
  -4   4  18   70.57    5.04
   4  -4 -18   71.75    4.03
   4   4 -18   70.75    3.55
   4  -4 -16   46.97    3.58
   4   4 -16   42.87    4.86
  -4   4  16   38.76    3.90
   4  -4 -16   38.73    3.03
   4   4 -16   39.49    2.51
  -4   4  16   40.19    3.70
   4   4 -14   11.13    2.77
   4  -4 -14   12.92    1.90
  -4   4  14   12.49    2.46
   4   4 -14   10.29    1.27
  -4   4  14   14.83    2.18
   4  -4 -14   11.34    1.81
   4  -4 -12  107.13    5.05
   4   4 -12  102.81    6.98
  -4   4  12  104.01    6.29
   4   4 -12  105.01    3.44
   4  -4 -12  104.37    4.88
   4  -4 -10   52.64    3.50
   4   4 -10   55.46    5.00
  -4   4  10   51.20    4.55
   4   4 -10   49.82    2.16
   4  -4 -10   51.54    3.54
   4  -4  -8   62.59    3.68
  -4   4   8   62.54    5.00
   4   4  -8   60.01    2.16
   4  -4  -8   56.95    3.71
  -4  -4   6  474.08   10.97
   4  -4  -6  476.59    9.73
  -4   4   6  468.90   13.25
  -4  -4   6  461.01    6.06
   4  -4  -6  476.58   10.78
  -4  -4   4  237.21    7.99
  -4   4   4  240.75    7.37
   4  -4  -4  235.19    6.70
  -4   4   4  227.73    9.29
  -4  -4   4  229.73    3.78
   4  -4  -4  238.14    7.81
  -4  -4   2    4.91    1.67
  -4   4   2    5.27    1.50
  -4   4   2    3.93    1.70
   4  -4  -2    4.88    1.14
  -4  -4   2    3.90    0.55
   4  -4  -2    5.68    1.05
  -4  -4   2    4.70    1.21
   4  -4  -2    4.14    1.44
  -4  -4   0  125.76    6.58
   4  -4   0  123.00    4.55
  -4  -4   0  123.28    2.35
   4  -4   0  128.44    4.16
  -4  -4   0  123.76    4.52
   4  -4   0  127.60    6.00
   4  -4   2  415.21    8.13
  -4  -4  -2  436.52   11.89
  -4  -4  -2  420.52    4.42
   4  -4   2  419.29    7.72
  -4  -4  -2  418.61    7.66
   4  -4   2  409.31   10.98
  -4   4  -4   38.88    3.78
  -4  -4  -4   42.92    3.70
   4  -4   4   36.65    2.35
   4  -4   4   37.16    2.41
   4  -4   4   38.79    3.55
  -4  -4  -4   38.19    2.22
  -4   4  -6   47.88    4.31
   4  -4   6   53.12    3.53
  -4  -4  -6   50.82    3.87
   4  -4   6   49.37    2.61
   4  -4   6   52.69    2.92
  -4  -4  -6   51.30    2.27
   4  -4   6   51.18    4.23
  -4  -4  -8    5.25    1.40
  -4   4  -8    7.87    2.23
   4  -4   8    4.60    1.23
   4  -4   8    5.67    1.03
  -4   4  -8    5.40    1.18
   4  -4   8    6.75    1.26
  -4  -4  -8    6.05    0.81
   4  -4   8    6.96    2.13
  -4   4 -10   -1.01    1.73
   4  -4  10    0.46    0.72
   4  -4  10    0.29    0.47
  -4   4 -10    0.64    0.72
  -4  -4 -10    0.32    0.44
  -4   4 -12    5.04    1.90
   4  -4  12    7.36    1.06
  -4   4 -12    8.20    1.37
   4   4  12    7.17    1.04
  -4   4 -14  504.37    9.89
  -4   4 -14  497.63   15.74
   4   4  14  519.88    8.35
  -4   4 -16    0.27    2.17
  -4   4 -16    0.96    1.69
  -4   4 -16    0.25    1.06
   4   4  16   -0.21    0.81
  -4   4 -18    4.10    2.28
  -4   4 -18    4.42    2.03
  -4   4 -18    2.49    1.18
   4   4  18    2.53    0.98
  -4   4 -20   97.05    6.28
  -4   4 -20   93.69    4.91
  -4   4 -20  108.53    8.29
   4   4  20   93.85    4.22
  -4   4 -22  134.45    7.43
  -4   4 -22  149.42    6.42
  -4  -4 -22  145.66    6.24
  -4   4 -22  143.72    9.78
   4   4  22  147.76    5.65
  -4   4 -24   11.72    3.59
  -4   4 -24   11.10    2.42
  -4  -4 -24    8.32    1.92
  -4   4 -24   10.31    2.07
  -4   4 -26   98.14    6.26
  -4  -4 -26   98.06    5.68
  -4   4 -26  106.21    5.81
  -4   4 -26  112.46    9.27
  -4   4 -28   37.05    5.66
  -4  -4 -28   46.06    4.14
  -4   4 -28   42.54    4.02
  -4   4 -28   42.78    4.14
  -4   4 -30   -4.16    2.84
  -4  -4 -30    0.96    1.20
  -4  -4 -30   -0.38    1.25
  -4   4 -30    0.18    1.33
  -4   4 -30   -3.65    1.79
  -4   4 -32  125.61   10.71
  -4  -4 -32  123.52    6.90
  -4   4 -32  113.05    6.72
  -4  -4 -32  130.33    7.39
  -4   4 -34   97.27    9.92
  -4  -4 -34   89.79    5.96
  -4   4 -34   84.04    6.01
  -4  -4 -34   97.82    6.64
  -4  -4 -36    0.06    1.26
  -4  -4 -36    0.38    1.71
  -4   4 -36    0.29    1.53
  -4  -4 -38   -0.03    1.24
  -4   4 -38   -0.40    2.71
  -4   4 -38   -1.05    1.47
  -4  -4 -38   -1.68    2.08
  -4  -4 -40  118.66    7.06
  -4   4 -40  122.02   12.46
  -4  -4 -40  136.26    8.73
  -4   4 -40  126.09    7.92
  -4   4 -42    3.80    3.42
  -4  -4 -42    1.18    2.02
  -4   4 -42   -3.29    1.95
  -4  -4 -44    9.05    2.85
   4   5 -43    1.70    1.81
   4  -5 -43    1.22    1.30
   4  -5 -41    5.12    2.55
   4   5 -41    3.06    1.66
   4  -5 -41   -0.80    1.19
   4  -5 -39   33.46    3.90
   4   5 -39   30.59    6.22
   4   5 -39   24.45    3.50
   4   5 -37   -0.05    3.15
   4   5 -37    5.12    2.11
   4  -5 -37    0.05    1.22
   4   5 -35   -0.24    2.62
   4   5 -35    6.32    2.03
   4  -5 -35    5.04    1.94
   4   5 -33   -1.20    2.79
   4  -5 -33    1.10    1.17
   4   5 -31    4.66    2.86
   4   5 -31    3.69    1.27
   4  -5 -31    2.68    1.68
   4   5 -29    5.05    2.77
   4   5 -29    5.59    1.80
   4  -5 -29    7.44    1.94
   4   5 -27    2.88    2.38
   4   5 -27    8.55    1.84
   4  -5 -27    4.09    1.49
   4   5 -25    0.34    2.18
   4   5 -25    1.99    1.15
   4  -5 -25    1.27    1.10
   4   5 -23    4.66    2.60
   4   5 -23    2.24    0.99
   4  -5 -23    1.16    1.01
   4  -5 -23    2.09    1.25
   4   5 -21    6.59    2.79
  -4   5  21    4.53    1.94
   4  -5 -21    7.77    2.03
  -4  -5  21    6.94    0.90
   4  -5 -21    6.74    1.55
   4   5 -21    6.21    1.35
  -4  -5  19    8.32    1.11
   4   5 -19    6.62    2.57
  -4   5  19    3.94    1.98
   4  -5 -19    6.43    1.76
   4   5 -19    7.25    1.39
   4  -5 -19    6.81    1.66
  -4  -5  17  136.54    4.47
   4  -5 -17  142.97    6.71
   4   5 -17  147.62    9.59
  -4   5  17  133.99    7.92
   4  -5 -17  129.78    5.76
   4   5 -17  128.50    4.59
   4   5 -15    3.51    2.21
  -4  -5  15    0.37    0.66
  -4   5  15    0.81    1.66
   4  -5 -15   -0.34    1.09
   4   5 -15   -0.53    0.71
   4  -5 -15    0.81    1.04
   4   5 -13  125.28    8.38
   4  -5 -13  122.29    5.97
  -4   5  13  127.20    7.74
   4   5 -13  122.60    3.94
   4  -5 -13  122.12    5.74
  -4   5  11   32.37    4.09
   4  -5 -11   27.48    2.88
   4  -5 -11   32.45    3.14
   4  -5  -9   21.67    2.52
  -4   5   9   19.23    3.32
   4  -5  -9   32.60    4.21
   4  -5  -7   40.99    3.30
  -4   5   7   34.47    4.20
  -4  -5   7   36.56    2.00
   4  -5  -7   38.02    3.46
   4  -5  -5   62.42    3.95
  -4   5   5   65.35    5.71
  -4  -5   5   61.15    2.28
   4  -5  -5   64.23    3.30
  -4  -5   5   63.66    4.29
   4  -5  -5   63.43    4.56
   4  -5  -3    9.19    1.66
  -4   5   3    9.42    2.44
   4  -5  -3   10.86    1.50
  -4  -5   3   11.29    0.98
   4  -5  -3   10.63    2.33
  -4  -5   3   13.61    2.04
  -4   5   1    4.83    1.76
   4  -5  -1    4.25    1.18
  -4   5   1    3.33    1.81
  -4  -5   1    4.79    0.61
   4  -5  -1    4.73    1.12
  -4  -5   1    3.30    1.30
   4  -5  -1    4.53    1.52
  -4   5  -1    0.49    1.25
   4  -5   1    1.12    0.89
  -4   5  -1    1.81    1.77
   4  -5   1   -0.13    0.67
  -4  -5  -1    0.00    0.38
  -4  -5  -1   -0.69    0.90
   4  -5   1   -0.50    1.17
  -4   5  -3   14.35    2.71
   4  -5   3   20.54    2.10
  -4   5  -3   16.16    3.19
  -4  -5  -3   20.74    1.17
  -4  -5  -3   21.63    2.07
   4  -5   3   19.54    2.96
  -4   5  -5   14.21    2.73
  -4   5  -5   14.41    2.92
   4  -5   5    9.56    1.40
  -4  -5  -5   10.92    0.94
   4  -5   5   14.11    2.68
  -4  -5  -5   12.60    1.46
   4  -5   7   10.47    1.49
  -4   5  -7   11.67    3.03
   4  -5   7    9.22    1.95
  -4   5  -7   10.39    2.60
  -4  -5  -7    9.14    1.20
   4  -5   7    9.72    2.40
  -4   5  -9  244.73   11.06
   4  -5   9  248.46    6.26
   4  -5   9  246.74    8.06
  -4   5  -9  253.99   11.22
  -4  -5  -9  262.20    5.36
   4  -5   9  241.82   10.15
   4  -5  11    6.60    1.43
  -4   5 -11    8.12    2.47
   4  -5  11    7.57    1.20
  -4   5 -11    7.90    2.24
  -4  -5 -11    7.36    0.96
   4  -5  11    4.81    2.04
  -4  -5 -13   57.43    4.28
  -4   5 -13   65.19    6.15
   4  -5  13   66.92    2.94
  -4   5 -13   72.64    6.17
  -4   5 -13   65.41    3.72
   4  -5  13   56.86    5.39
  -4  -5 -15   20.19    2.57
  -4   5 -15   24.89    3.98
  -4   5 -15   25.58    2.45
  -4   5 -15   21.54    3.38
  -4   5 -17  114.97    8.65
  -4   5 -17  114.69    5.24
  -4   5 -17  119.74    7.85
  -4   5 -19   47.92    6.06
  -4   5 -19   49.84    3.57
  -4   5 -19   42.46    4.76
  -4   5 -21   12.24    3.54
  -4   5 -21    9.10    1.82
  -4   5 -21   11.72    2.82
  -4   5 -23   12.79    3.58
  -4   5 -23   16.10    2.43
  -4  -5 -23   16.39    2.48
  -4   5 -23   12.88    2.77
  -4   5 -25   68.74    7.72
  -4  -5 -25   58.92    4.42
  -4   5 -25   67.28    4.78
  -4   5 -25   63.30    5.69
  -4  -5 -27   56.07    4.99
  -4   5 -27   58.32    7.27
  -4  -5 -27   57.98    4.61
  -4   5 -27   58.95    4.60
  -4   5 -27   56.68    5.34
  -4  -5 -29   14.00    2.84
  -4   5 -29   16.50    4.34
  -4  -5 -29   11.68    2.27
  -4   5 -29   12.35    2.47
  -4   5 -29   11.11    2.60
  -4  -5 -31   -1.13    1.73
  -4   5 -31    2.18    2.58
  -4   5 -31    5.09    2.23
  -4  -5 -31    3.15    1.64
  -4  -5 -33    3.73    1.87
  -4   5 -33    3.52    3.15
  -4  -5 -33    2.28    1.53
  -4   5 -33    7.27    2.30
  -4  -5 -35    0.15    1.53
  -4   5 -35    3.24    2.92
  -4  -5 -35   -0.41    1.90
  -4   5 -35    0.67    1.66
  -4   5 -37    0.03    3.02
  -4  -5 -37    0.81    1.28
  -4  -5 -37    2.74    2.09
  -4   5 -37   -0.29    1.49
  -4   5 -39    3.72    1.67
  -4  -5 -39    5.67    2.46
  -4  -5 -39    7.36    2.19
  -4  -5 -41   17.60    3.77
  -4  -5 -41   18.21    3.19
   4  -6 -38   18.90    3.57
   4   6 -36    0.70    2.90
   4  -6 -36    3.88    1.77
   4   6 -34    3.75    3.46
   4   6 -34    2.73    1.66
   4  -6 -34    0.89    1.20
   4   6 -32    2.53    3.20
   4   6 -32   -0.65    1.22
   4  -6 -32    3.59    1.78
   4   6 -30    1.16    2.29
   4   6 -30   -0.53    1.18
   4  -6 -30   -0.51    1.23
   4   6 -28   -0.62    2.55
   4   6 -28    0.95    1.07
   4  -6 -28   -0.14    1.25
   4   6 -26   -2.01    2.42
   4   6 -26    0.91    1.18
   4  -6 -26   -0.64    1.29
   4   6 -24    7.48    3.52
   4   6 -24    4.80    1.51
   4  -6 -24    2.74    1.22
   4  -6 -24    5.34    2.01
   4   6 -22    1.22    2.14
   4  -6 -22    3.75    1.85
   4   6 -22    3.30    1.22
   4  -6 -22    0.31    1.08
   4   6 -20   -1.22    2.16
  -4   6  20   -0.53    1.58
   4  -6 -20   -0.85    1.68
   4   6 -20    0.98    0.81
   4  -6 -20   -0.21    1.17
  -4  -6  18    6.30    1.20
   4  -6 -18    7.51    1.89
  -4   6  18    5.13    2.32
   4   6 -18    4.67    0.97
   4  -6 -18    5.88    1.71
  -4   6  16    4.41    2.32
   4  -6 -16    4.00    1.57
  -4  -6  16    5.28    1.34
   4  -6 -16    1.14    1.19
   4  -6 -14    1.19    1.21
  -4   6  14    1.61    1.56
  -4  -6  14    2.02    1.05
   4  -6 -14    0.39    1.12
  -4   6  12    2.91    2.16
   4  -6 -12    1.09    1.07
  -4  -6  12    2.48    0.99
   4  -6 -12    1.47    1.15
  -4   6  10    2.81    2.09
   4  -6 -10    2.09    1.19
  -4  -6  10    1.20    1.00
  -4  -6  10    3.27    1.78
   4  -6 -10    2.48    1.50
  -4   6   8    0.95    1.73
   4  -6  -8   -0.50    1.05
  -4  -6   8    1.18    1.61
   4  -6  -8    1.94    1.19
  -4   6   6   -4.78    2.37
   4  -6  -6    1.34    1.14
   4  -6  -6    0.82    1.11
  -4  -6   6    0.61    1.24
  -4   6   4    2.18    1.79
   4  -6  -4   -0.35    1.11
  -4  -6   4   -1.36    1.39
   4  -6  -4    0.39    1.22
  -4   6   2   13.51    3.07
   4  -6  -2   15.64    2.25
   4  -6  -2   15.51    2.69
  -4  -6   2   15.01    2.39
   4  -6   0    3.24    1.24
  -4   6   0    4.42    2.03
  -4  -6   0    0.97    1.20
   4  -6   0    3.26    1.84
  -4   6  -2   -2.12    2.07
   4  -6   2   -1.38    1.07
  -4   6  -2    1.38    1.57
  -4  -6  -2   -1.22    1.10
   4  -6   2   -0.04    1.67
   4  -6   4    3.17    1.18
  -4   6  -4    6.31    2.39
  -4   6  -4    4.77    2.39
   4  -6   4    4.20    2.05
  -4  -6  -4    2.78    1.10
  -4   6  -6   10.94    2.79
   4  -6   6   12.13    1.83
  -4   6  -6    9.41    2.67
  -4  -6  -6    9.73    1.46
   4  -6   6    7.69    2.13
   4  -6   8    3.83    1.13
  -4   6  -8    6.13    2.23
  -4   6  -8    4.26    2.11
  -4  -6  -8    3.72    0.97
   4  -6   8    6.64    2.09
  -4   6 -10    0.48    1.78
   4  -6  10    0.09    0.70
  -4   6 -10   -0.13    2.14
   4  -6  10   -1.76    1.74
  -4  -6 -10    1.57    0.81
  -4   6 -12   25.07    4.40
   4  -6  12   20.24    1.99
  -4   6 -12   23.03    4.19
  -4  -6 -12   20.53    1.55
   4  -6  12   18.40    3.39
  -4   6 -14   -0.81    1.66
  -4   6 -14   -1.28    2.16
   4  -6  14    0.71    1.82
  -4   6 -16    4.04    2.10
  -4   6 -16    4.01    2.21
   4  -6  16    9.71    2.59
  -4   6 -18   -1.14    2.06
  -4   6 -18   -1.48    1.72
  -4   6 -18    0.44    0.95
   4  -6  18   -0.93    1.86
  -4   6 -20   13.63    3.70
  -4   6 -20    9.89    2.94
  -4   6 -20   10.12    1.98
  -4  -6 -20   13.00    2.07
   4  -6  20   12.14    3.10
  -4  -6 -22    9.24    2.41
  -4   6 -22    9.27    3.25
  -4   6 -22    9.84    2.89
  -4   6 -22    9.48    1.91
  -4  -6 -22   11.07    1.83
   4  -6  22    6.30    3.19
  -4  -6 -24    1.80    1.37
  -4   6 -24    2.83    2.52
  -4  -6 -24    1.68    1.21
  -4   6 -24   -0.19    1.20
  -4   6 -24    6.41    2.42
  -4  -6 -26   13.52    3.06
  -4   6 -26   10.79    3.66
  -4   6 -26   11.23    2.25
  -4   6 -26    9.44    2.63
  -4   6 -28   10.73    3.90
  -4  -6 -28    8.49    2.78
  -4   6 -28    6.38    2.29
  -4   6 -28    9.33    2.81
  -4   6 -30    0.23    2.47
  -4  -6 -30    2.64    1.89
  -4   6 -30    4.05    1.68
  -4  -6 -32   -0.18    1.56
  -4   6 -32    6.15    3.50
  -4   6 -32    1.57    1.43
  -4  -6 -34   10.97    2.89
  -4   6 -34    9.81    3.92
  -4   6 -34   10.38    2.43
  -4  -6 -36   11.84    4.04
  -4   6 -36   -0.55    1.57
   4  -7 -31    1.98    1.58
   4  -7 -29    0.82    1.30
   4  -7 -27    0.18    1.39
   4  -7 -25    8.80    2.50
   4  -7 -23   -0.48    1.26
   4  -7 -21    1.83    1.37
   4  -7 -19    3.70    1.86
  -4  -7  19    5.69    2.29
   4  -7 -17    5.36    2.01
  -4   7  17    4.86    2.28
  -4  -7  17    1.99    1.60
   4  -7 -17    3.38    1.51
   4  -7 -15   62.19    5.25
  -4  -7  15   59.02    3.95
  -4   7  15   60.59    6.73
   4  -7 -15   68.43    4.85
  -4  -7  15   55.19    5.62
   4  -7 -13   11.13    2.26
  -4   7  13   11.34    3.10
  -4  -7  13   11.65    1.88
   4  -7 -13   14.26    2.51
  -4  -7  13   13.56    3.14
   4  -7 -11   20.08    2.92
  -4   7  11   21.28    4.26
  -4  -7  11   23.29    2.76
   4  -7 -11   21.81    3.04
  -4  -7  11   24.22    3.65
  -4   7   9   46.35    5.75
  -4  -7   9   44.19    3.78
   4  -7  -9   48.63    4.34
   4  -7  -9   42.00    4.26
  -4  -7   9   41.94    4.61
   4  -7  -7   18.68    2.90
  -4   7   7    9.63    3.21
  -4  -7   7   14.54    2.44
  -4  -7   7   17.18    2.88
   4  -7  -7   11.82    2.56
   4  -7  -5   -0.06    1.18
  -4   7   5   -0.80    1.72
  -4  -7   5   -0.13    0.95
   4  -7  -5   -0.34    1.26
  -4  -7   5   -0.65    1.22
  -4   7   3    6.10    2.43
   4  -7  -3    5.82    1.58
  -4  -7   3    7.72    1.90
  -4  -7   3    7.66    1.98
   4  -7  -3    7.15    2.19
   4  -7  -1    2.92    1.22
  -4   7   1    3.33    2.40
  -4  -7   1    0.64    1.00
   4  -7  -1    5.46    1.76
  -4  -7   1    2.52    1.28
   4  -7   1    1.15    1.18
  -4   7  -1    0.52    1.93
  -4  -7  -1    1.37    1.41
   4  -7   1    3.04    1.66
  -4  -7  -1    2.52    1.42
   4  -7   3    2.20    1.29
  -4   7  -3    2.64    2.08
  -4  -7  -3   -1.16    1.30
   4  -7   3    1.69    1.46
   4  -7   5    1.98    1.09
  -4   7  -5    0.34    1.87
  -4  -7  -5    0.59    1.36
   4  -7   5   -3.50    2.31
  -4   7  -7    0.26    1.98
   4  -7   7    1.49    0.94
  -4   7  -7    0.12    1.84
  -4  -7  -7    1.19    1.56
   4  -7   7    2.22    1.58
  -4   7  -9    2.45    2.13
   4  -7   9    5.24    1.26
  -4  -7  -9    5.03    2.00
  -4   7  -9    2.80    2.25
   4  -7   9    4.12    2.41
  -4   7 -11   24.35    4.57
   4  -7  11   22.98    2.41
  -4  -7 -11   19.63    3.08
  -4   7 -11   23.60    4.61
   4  -7  11   19.40    3.69
   4  -7  13    1.65    0.78
  -4   7 -13    2.72    2.09
  -4  -7 -13    5.28    2.03
  -4   7 -13    3.30    2.28
   4  -7  13    3.78    2.37
  -4   7 -15    0.82    1.96
  -4  -7 -15   -0.81    1.30
  -4   7 -15    2.78    2.54
   4  -7  15    6.15    2.72
  -4   7 -17    4.00    3.13
  -4  -7 -17    4.41    2.05
  -4   7 -17    3.17    2.67
   4  -7  17    1.66    2.12
  -4   7 -19    4.37    2.65
  -4  -7 -19    7.37    2.49
  -4   7 -19    4.90    3.02
   4  -7  19    4.30    2.49
  -4   7 -21   27.01    4.81
  -4  -7 -21   22.80    3.75
  -4   7 -21   16.89    4.34
   4  -7  21   25.01    4.73
  -4   7 -23   -0.50    1.92
  -4  -7 -23    5.67    2.19
  -4   7 -23    0.05    2.61
   4  -7  23    4.42    2.85
  -4   7 -25    3.91    2.59
  -4  -7 -25    7.16    2.48
  -4   7 -25    6.33    3.29
   4  -7  25    4.74    1.98
  -4  -7 -27    3.75    2.18
  -4   7 -27    2.68    3.07
  -4   7 -27    1.89    2.14
  -4   7 -27    2.05    1.59
   4  -7  27    2.74    2.82
  -4   7 -29   11.64    4.59
  -4  -7 -29    6.49    2.36
  -4   7 -29    7.20    2.00
   4  -7  29   11.55    4.11
  -4  -8  26    1.08    2.46
  -4  -8  24    2.87    2.79
  -4  -8  22   -2.10    2.71
   4  -8 -20    0.37    1.69
  -4  -8  20   -2.44    2.83
   4  -8 -18   -1.31    1.47
  -4  -8  18    0.09    2.11
   4  -8 -16    8.01    2.40
  -4  -8  16   10.43    3.27
   4  -8 -14    1.30    1.32
  -4  -8  14   47.79    6.30
  -4  -8  12    0.83    1.30
   4  -8 -12    2.18    1.65
  -4   8  12    1.93    2.15
  -4  -8  10    4.50    1.88
   4  -8 -10    0.04    1.57
  -4   8  10    2.67    3.02
   4  -8  -8    1.69    1.31
  -4  -8   8    1.12    1.28
   4  -8  -6    1.08    1.41
  -4   8   6    3.37    2.08
  -4   8   4    4.45    3.13
   4  -8  -4    1.30    1.17
  -4  -8   4    3.85    1.73
   4  -8  -4    2.32    1.74
   4  -8  -2    0.05    1.44
  -4   8   2    1.06    2.21
  -4  -8   2    0.30    1.54
   4  -8  -2   -0.69    1.86
  -4   8   0    3.93    3.03
   4  -8   0    1.42    1.28
  -4  -8   0    2.17    1.64
   4  -8   0    2.63    1.86
   4  -8   2    4.20    1.67
  -4   8  -2    0.59    2.09
  -4  -8  -2    2.22    1.25
   4  -8   2    3.53    1.96
  -4   8  -4    3.39    3.07
   4  -8   4    1.40    1.18
  -4  -8  -4    3.17    1.72
   4  -8   4   -2.84    2.15
   4  -8   6    0.20    1.03
  -4   8  -6    0.22    2.27
  -4  -8  -6    0.28    1.49
   4  -8   6    2.39    2.15
  -4   8  -8    2.23    2.15
   4  -8   8    0.26    0.96
  -4  -8  -8   -0.32    1.66
   4  -8   8    1.84    1.98
   4  -8  10   -0.04    0.94
  -4   8 -10    4.91    3.18
  -4  -8 -10    1.75    1.60
   4  -8  10    7.14    3.02
  -4   8 -12    4.07    2.96
  -4  -8 -12    1.43    1.72
   4  -8  12    2.60    2.63
  -4  -8 -14    4.81    2.00
   4  -8  14    9.43    3.46
  -4   8 -16    0.99    2.79
  -4   8 -16    0.58    2.52
  -4  -8 -16    4.79    1.97
   4  -8  16    0.81    2.22
  -4   8 -18   -0.12    2.76
  -4   8 -18    5.02    3.27
  -4  -8 -18   -0.52    1.61
   4  -8  18    1.29    2.54
  -4   8 -20    1.42    2.52
  -4  -8 -20    7.08    2.39
  -4   8 -20    1.33    2.55
   4  -8  20    3.73    2.75
  -4   8 -22    2.58    3.18
  -4   8 -22   -1.65    3.22
   4  -8  22   -0.36    1.90
  -4  -9   7   15.40    2.92
   4  -9  -7   17.15    3.04
  -4  -9   5    0.60    1.75
   4  -9  -5   -1.93    1.85
   4  -9  -3    3.31    1.73
  -4  -9   3    5.16    2.25
  -4  -9   1    8.77    2.37
   4  -9  -1    6.21    1.90
  -4  -9  -1   -1.15    1.51
   4  -9   1   -0.64    1.19
   4  -9   3    5.78    1.95
  -4  -9  -3    5.49    1.77
  -4  -9  -5    2.79    1.60
   4  -9   5    3.89    1.48
  -4  -9  -7    3.18    2.00
   5   0 -47    1.40    2.08
   5   0 -45    2.09    2.18
   5   0 -43    0.86    1.74
   5   0 -43    0.74    1.71
   5   0 -41    1.18    1.67
   5   0 -41    2.11    2.19
   5   0 -39   -0.30    1.87
   5   0 -39    4.40    2.28
   5   0 -37   -0.10    1.58
   5   0 -37   -0.86    1.57
   5   0 -35    3.84    1.77
   5   0 -35   -1.25    1.72
   5   0 -33   -1.42    1.55
   5   0 -33    2.23    1.57
   5   0 -31   -0.16    1.34
   5   0 -29    0.87    1.44
   5   0 -27    1.45    1.38
   5   0 -25    1.39    1.10
   5   0 -23   -1.17    1.07
   5   0 -21    0.54    0.91
   5   0 -19   -0.15    0.83
  -5   0  19    0.85    0.87
  -5   0  17    0.59    0.44
   5   0 -17   -0.63    0.95
  -5   0  15    0.33    0.72
   5   0 -15    0.23    0.80
  -5   0  15    0.38    0.40
  -5   0  13   -1.22    0.83
   5   0 -13   -0.04    0.68
  -5   0  13   -0.48    0.44
  -5   0  11   -0.03    0.57
   5   0 -11    1.02    0.72
  -5   0  11    0.50    0.42
  -5   0   9    0.92    0.69
  -5   0   9    2.18    0.54
   5   0  -9    2.67    0.91
  -5   0   7    0.99    0.67
   5   0  -7    0.35    0.87
   5   0  -5    0.85    0.71
  -5   0   5    1.20    0.74
   5   0  -3    0.55    0.65
  -5   0   3    1.03    0.69
   5   0  -1    0.57    0.66
  -5   0   1    0.10    0.57
  -5   0  -1    0.37    0.46
   5   0   1    0.53    0.47
  -5   0  -1    0.56    0.65
   5   0   1   -0.53    0.63
   5   0   3   -0.54    0.51
  -5   0  -3    0.34    0.53
   5   0   3    1.07    0.79
   5   0   5    1.23    0.59
   5   0   5    0.50    0.54
  -5   0  -5    0.53    0.58
   5   0   7   28.64    1.85
   5   0   7   36.78    2.29
  -5   0  -7   38.61    2.34
  -5   0  -9    6.25    1.03
   5   0   9    9.94    1.52
  -5   0  -9   11.88    1.55
  -5   0 -11    4.27    0.95
   5   0  11    6.86    1.33
  -5   0 -11    6.48    1.36
  -5   0 -13    3.19    1.10
  -5   0 -13    4.63    1.45
   5   0  13    3.43    1.17
  -5   0 -15    0.35    0.57
  -5   0 -15    0.88    0.98
  -5   0 -17   -0.04    0.56
  -5   0 -17   -0.70    0.85
  -5   0 -19   -0.69    0.75
  -5   0 -19    0.70    0.97
  -5   0 -21   -0.32    0.70
  -5   0 -21   -0.17    1.08
  -5   0 -23   -0.02    0.72
  -5   0 -23   -1.30    1.11
  -5   0 -25    0.15    0.87
  -5   0 -25    0.36    1.26
  -5   0 -27   -0.96    0.86
  -5   0 -27   -1.48    1.17
   5   0  27   -0.23    0.66
  -5   0 -29   -0.38    0.88
  -5   0 -29    0.66    1.23
   5   0  29   -0.47    0.54
  -5   0 -29   -0.24    0.36
  -5   0 -29    0.17    0.43
  -5   0 -31   -0.67    0.58
  -5   0 -31   -0.56    1.46
  -5   0 -33   -0.53    0.56
  -5   0 -33    1.49    1.85
  -5   0 -33    0.99    1.41
  -5   0 -35    2.49    1.99
  -5   0 -35    0.78    1.28
  -5   0 -37   -0.79    1.67
  -5   0 -37    0.24    1.47
  -5   0 -39    1.75    2.25
  -5   0 -39   -1.71    2.11
  -5   0 -41    2.05    2.05
  -5   0 -41   -0.62    1.90
  -5   0 -43    0.82    2.27
  -5   0 -43   -1.49    2.10
  -5   0 -45    3.45    2.78
  -5   0 -45   -2.52    1.81
   5  -1 -48   45.28    5.80
   5   1 -48   45.38    5.43
   5   1 -46    5.99    3.20
   5   1 -46    6.23    2.54
   5  -1 -46    3.78    2.46
   5   1 -44   18.52    3.93
   5  -1 -44   24.89    4.20
   5   1 -44   23.74    3.79
   5   1 -42   19.02    3.90
   5   1 -42   17.70    3.26
   5  -1 -42   17.17    3.62
   5  -1 -40   40.21    4.48
   5   1 -40   38.49    5.28
   5  -1 -40   39.92    4.72
   5   1 -40   41.55    4.75
   5   1 -38    5.17    2.44
   5  -1 -38    4.06    1.66
   5   1 -38    2.98    1.71
   5  -1 -38    3.76    2.07
   5  -1 -36   67.44    5.26
   5   1 -36   73.10    6.66
   5   1 -36   68.66    5.35
   5  -1 -36   76.57    5.98
   5  -1 -34   52.73    4.49
   5   1 -34   57.83    5.75
   5   1 -34   53.85    4.68
   5   1 -32   19.25    3.50
   5  -1 -32   16.88    2.62
   5   1 -32   18.77    2.80
   5  -1 -30   51.05    4.09
   5   1 -30   60.16    5.49
   5  -1 -30   52.83    2.75
   5   1 -30   50.56    4.18
   5  -1 -28   13.31    2.13
   5   1 -28   11.10    2.57
   5   1 -28   13.94    2.33
   5   1 -26   71.69    5.64
   5  -1 -26   66.26    4.12
   5   1 -26   69.99    4.57
   5   1 -24   81.22    5.62
   5  -1 -24   76.37    4.13
   5   1 -24   74.69    4.42
  -5  -1  22   84.31    1.77
   5  -1 -22   81.22    1.95
   5  -1 -22   83.40    4.02
   5   1 -22   97.89    5.90
  -5   1  20    3.04    0.60
  -5  -1  20    2.99    0.51
   5  -1 -20    3.05    0.77
   5   1 -20    4.59    1.63
  -5  -1  20    3.41    0.54
   5  -1 -20    3.18    0.95
  -5   1  20    3.19    1.08
  -5  -1  20    3.40    1.39
   5  -1 -18  303.18    5.67
   5   1 -18  299.92    9.36
  -5  -1  18  301.33    4.05
   5  -1 -18  294.70    6.35
  -5  -1  18  321.21    9.61
   5  -1 -16 1014.74   10.08
   5   1 -16 1062.91   16.73
  -5  -1  16 1053.07    7.03
   5  -1 -16 1017.52   10.60
  -5  -1  16 1039.10   10.09
  -5   1  16 1032.94    8.83
   5  -1 -16 1057.38   12.41
  -5  -1  16 1088.52   16.97
  -5   1  14  346.77    6.30
   5   1 -14  341.97    9.08
   5  -1 -14  331.45    5.57
   5  -1 -14  332.65    5.33
  -5   1  14  337.37    5.13
  -5  -1  14  341.12    5.85
   5   1 -14  327.12    5.82
  -5   1  14  342.94    7.46
   5  -1 -14  345.89    6.83
  -5  -1  14  350.24    9.26
  -5   1  12  100.39    3.27
   5   1 -12  102.27    4.75
   5  -1 -12   99.14    2.98
  -5   1  12   96.92    2.77
   5   1 -12   97.78    3.22
   5  -1 -12  100.68    3.64
  -5   1  12   99.95    3.91
  -5  -1  12  109.78    5.04
  -5  -1  10 1966.68   19.77
  -5   1  10 1964.98   13.65
   5  -1 -10 1909.56   12.35
   5   1 -10 1930.79   19.33
   5   1 -10 1924.65   13.82
  -5   1  10 1920.90   11.91
   5  -1 -10 1943.80   15.37
  -5   1  10 1937.01   16.24
  -5   1  10 1888.45    9.52
  -5  -1   8 1658.00   17.31
   5  -1  -8 1615.94   10.92
  -5   1   8 1668.49   11.91
   5   1  -8 1634.64   12.59
   5  -1  -8 1599.43   13.79
  -5   1   8 1655.95   14.50
  -5  -1   6    6.17    1.37
  -5   1   6   10.05    1.08
   5   1  -6    9.42    1.36
  -5  -1   6    9.89    1.05
   5  -1  -6    8.91    1.48
  -5   1   6    9.11    1.57
  -5   1   4   49.16    1.85
  -5  -1   4   49.68    1.69
   5  -1  -4   49.69    2.49
  -5   1   2  462.52    5.29
  -5  -1   2  434.06    4.42
   5  -1  -2  438.71    7.34
  -5   1   0  272.82    3.80
   5   1   0  270.05    2.51
   5   1   0  263.97    2.63
  -5  -1   0  266.31    3.02
   5  -1   0  272.59    5.87
  -5   1  -2  749.79    7.26
  -5  -1  -2  748.27    4.87
   5   1   2  727.54    5.17
   5  -1   2  739.68   10.03
  -5  -1  -4   85.70    3.28
   5   1   4   84.04    3.37
   5   1   4   87.18    2.19
  -5   1  -4   86.80    2.67
  -5  -1  -4   82.90    2.03
   5  -1   4   82.40    3.60
  -5  -1  -6   68.94    3.11
  -5   1  -6   65.87    2.54
   5   1   6   70.88    2.35
  -5  -1  -6   64.91    2.14
  -5  -1  -8    2.11    0.90
  -5  -1  -8    3.21    0.84
  -5   1  -8    2.43    0.88
  -5  -1 -10  969.24   12.55
  -5  -1 -10  934.17   10.10
  -5   1 -10  949.83   10.83
  -5  -1 -12  339.69    7.79
  -5  -1 -12  346.50    6.72
  -5   1 -12  347.42    7.08
  -5  -1 -14  133.97    5.09
  -5  -1 -14  134.26    4.59
  -5   1 -14  128.92    4.71
  -5  -1 -16  128.40    5.16
  -5  -1 -16  121.51    4.59
  -5   1 -16  124.26    4.82
   5   1  16  124.00    4.15
  -5  -1 -18   93.79    4.56
  -5  -1 -18  107.01    5.15
  -5   1 -18   97.00    4.47
   5   1  18   93.72    3.73
  -5   1 -20    8.32    1.67
  -5  -1 -20    8.79    1.60
   5   1  20    8.08    1.28
  -5   1 -20    7.06    1.01
  -5  -1 -22   66.12    4.07
  -5   1 -22   68.73    4.19
   5   1  22   59.91    3.13
  -5   1 -22   63.56    2.72
  -5   1 -24    2.21    0.53
  -5  -1 -24    4.06    1.34
  -5  -1 -24    2.03    0.87
  -5   1 -24    2.94    0.79
   5   1  24    1.47    0.92
  -5   1 -24    2.73    1.51
  -5  -1 -24    1.20    1.30
  -5   1 -26  123.44    3.01
  -5  -1 -26  118.59    5.86
   5   1  26  115.58    4.26
  -5  -1 -26  121.24    4.25
  -5   1 -26  126.87    3.78
  -5  -1 -26  127.04    6.16
  -5   1 -26  128.92    6.17
  -5   1 -26  127.60    8.07
  -5   1 -28   11.92    0.83
  -5   1 -28   11.29    2.83
  -5   1 -28   11.84    1.05
  -5   1 -28   13.17    2.25
  -5  -1 -28   13.23    2.37
  -5  -1 -28   11.50    1.36
  -5   1 -30   14.05    0.72
  -5   1 -30   10.46    2.94
  -5   1 -30   11.13    2.26
  -5  -1 -30   14.44    2.48
  -5  -1 -32    0.22    0.68
  -5   1 -32   -1.77    2.35
  -5   1 -32   -0.58    1.35
  -5  -1 -32   -0.55    1.28
  -5   1 -34    3.08    2.08
  -5  -1 -34    4.43    1.24
  -5  -1 -34    5.20    1.75
  -5   1 -34    2.52    1.55
  -5  -1 -36    0.45    1.57
  -5   1 -36    0.13    1.96
  -5  -1 -36    1.21    0.88
  -5  -1 -36    3.75    1.97
  -5   1 -36    2.03    1.49
  -5   1 -38   11.92    3.61
  -5  -1 -38    9.11    2.83
  -5  -1 -38   14.16    3.00
  -5   1 -38   13.74    2.96
  -5  -1 -40    3.90    2.84
  -5   1 -40   -0.01    2.72
  -5   1 -40   -2.19    1.79
  -5  -1 -40   -0.62    1.77
  -5  -1 -42    3.64    2.30
  -5   1 -42    7.75    3.22
  -5  -1 -42   13.40    3.42
  -5   1 -42    7.63    2.63
  -5   1 -44    1.05    2.55
  -5  -1 -44    2.74    1.88
  -5   1 -44    2.09    2.08
  -5   1 -46    3.36    4.12
  -5  -1 -46    1.13    1.67
  -5   1 -48    0.59    2.56
   5   2 -49    8.90    3.76
   5   2 -47    3.15    3.16
   5   2 -47    7.14    2.51
   5  -2 -47    7.26    2.89
   5   2 -45   18.34    4.80
   5  -2 -45   15.59    3.44
   5   2 -45   16.11    3.43
   5   2 -43   -1.46    3.06
   5  -2 -43    3.76    2.35
   5   2 -43   -1.54    1.68
   5   2 -41    6.40    2.78
   5  -2 -41    9.88    2.83
   5   2 -41    6.12    2.01
   5  -2 -39   25.80    2.42
   5   2 -39   30.15    5.00
   5   2 -39   19.83    3.17
   5  -2 -39   25.39    4.05
   5  -2 -37   46.95    3.22
   5   2 -37   50.86    6.19
   5   2 -37   53.42    4.89
   5   2 -35    0.93    1.71
   5  -2 -35    3.13    1.34
   5   2 -35    2.65    1.60
   5  -2 -35    3.17    1.16
   5  -2 -33   50.09    3.21
   5   2 -33   55.99    6.14
   5  -2 -33   50.74    3.60
   5   2 -33   51.25    4.46
   5  -2 -31   65.83    3.85
   5   2 -31   65.16    6.31
   5  -2 -31   72.18    3.77
   5   2 -31   71.61    4.96
   5  -2 -29   11.52    1.66
   5   2 -29    3.80    1.95
   5   2 -29   10.64    2.04
   5  -2 -29   12.48    1.69
   5  -2 -27  148.61    4.98
   5   2 -27  154.82    9.03
   5  -2 -27  160.63    5.48
   5   2 -27  154.25    6.56
   5  -2 -25   48.68    2.68
   5   2 -25   54.96    5.25
   5  -2 -25   48.89    3.03
   5   2 -25   52.58    3.81
   5  -2 -25   50.96    2.61
  -5  -2  25   50.05    2.22
   5   2 -23   -0.09    1.66
   5  -2 -23    0.63    0.63
   5   2 -23    1.19    0.94
   5  -2 -23    0.97    0.81
   5  -2 -23    3.43    1.31
  -5   2  23   -0.19    0.59
  -5  -2  23    0.04    0.50
   5  -2 -21   21.42    2.02
  -5  -2  21   15.57    0.61
   5  -2 -21   18.87    1.31
   5   2 -21   17.75    2.97
  -5  -2  21   18.95    1.62
  -5   2  21   16.11    1.71
   5   2 -21   14.45    1.84
  -5  -2  19  262.19    2.86
   5   2 -19  260.44    9.93
   5  -2 -19  246.97    3.60
   5  -2 -19  261.53    6.48
  -5   2  19  247.42    6.59
   5   2 -19  248.98    6.88
   5  -2 -19  261.88    6.88
  -5   2  19  252.72    7.71
  -5  -2  17   20.13    2.78
   5   2 -17   20.23    2.86
  -5   2  17   18.34    1.96
   5   2 -17   19.02    1.90
   5  -2 -17   19.36    1.92
  -5  -2  15    6.44    1.80
   5   2 -15    5.89    1.81
  -5  -2  15    5.68    1.21
   5   2 -15    5.74    1.14
   5  -2 -15    5.46    1.13
  -5  -2  13   38.33    2.70
  -5  -2  13   38.28    2.43
   5   2 -13   36.26    2.18
   5  -2 -13   34.54    2.45
  -5  -2  13   38.72    3.56
  -5   2  13   37.18    2.78
  -5  -2  11    4.45    1.41
  -5   2  11    5.30    1.09
  -5  -2  11    5.53    1.24
  -5  -2  11    4.64    1.12
   5   2 -11    4.37    0.85
  -5   2  11    5.31    1.20
   5  -2 -11    4.14    1.03
  -5   2   9   19.94    1.68
  -5  -2   9   23.78    2.63
  -5   2   9   21.63    1.83
  -5  -2   9   21.64    2.09
  -5  -2   9   19.64    1.85
   5   2  -9   22.18    1.40
  -5   2   9   23.14    2.09
   5  -2  -9   21.10    1.91
   5   2  -7  147.50    4.79
  -5   2   7  155.57    4.42
  -5   2   7  149.81    2.73
  -5  -2   7  155.77    6.18
  -5  -2   7  158.24    4.98
  -5   2   7  157.93    4.74
  -5  -2   7  153.98    5.25
   5   2  -7  151.76    5.32
   5   2  -7  150.74    3.03
  -5   2   7  158.91    5.28
   5  -2  -7  152.14    4.93
   5   2  -5   -0.39    0.86
  -5   2   5    0.31    0.46
  -5   2   5    0.66    0.54
  -5  -2   5    0.95    0.83
  -5   2   5   -0.24    0.77
  -5  -2   5    0.01    0.58
   5   2  -5    0.92    0.92
  -5  -2   5   -0.20    0.62
   5   2  -5   -0.20    0.26
   5  -2  -5   -0.71    0.81
  -5   2   5   -0.08    0.73
  -5   2   3   39.23    2.38
  -5  -2   3   41.58    2.57
  -5  -2   3   34.70    2.49
   5   2  -3   38.78    2.74
   5  -2  -3   38.04    1.95
  -5   2   3   36.43    2.02
  -5  -2   3   37.62    2.91
   5   2  -3   35.55    2.51
  -5   2   3   35.18    2.01
   5  -2  -3   38.94    2.61
  -5   2   3   37.60    2.65
  -5  -2   1  208.90    5.78
   5   2  -1  204.81    6.07
   5  -2  -1  198.93    4.18
  -5   2   1  205.58    4.56
   5   2  -1  198.25    6.18
  -5  -2   1  198.57    5.79
  -5   2   1  202.15    5.33
   5  -2  -1  205.21    4.42
   5  -2  -1  201.25    5.95
  -5   2   1  202.98    6.07
  -5   2   1  189.37    5.04
  -5   2  -1  452.36    6.49
  -5  -2  -1  471.55    8.96
   5  -2   1  470.29    6.05
  -5   2  -1  470.17    8.12
  -5  -2  -1  452.04    8.71
   5   2   1  465.57    9.39
   5  -2   1  468.75    6.58
   5  -2   1  466.19    9.43
  -5  -2  -3  196.37    6.06
  -5   2  -3  188.56    4.00
   5  -2   3  180.47    3.53
  -5   2  -3  193.69    5.25
   5   2   3  187.12    6.03
  -5  -2  -3  182.79    5.57
  -5  -2  -3  182.78    2.39
   5  -2   3  196.19    4.43
  -5   2  -3  185.14    4.31
   5  -2   3  176.48    6.10
  -5  -2  -5    1.41    0.91
  -5   2  -5    0.51    0.38
  -5  -2  -5    1.45    0.78
  -5   2  -5   -0.07    0.69
   5   2   5    1.61    1.25
  -5  -2  -5    0.31    0.36
  -5   2  -5    1.01    0.70
   5  -2   5    1.03    0.63
   5  -2   5   -0.08    1.26
  -5  -2  -7    6.39    1.59
  -5   2  -7    4.40    0.74
  -5   2  -7    6.27    1.34
   5   2   7    7.16    1.69
  -5  -2  -7    5.62    1.24
  -5  -2  -7    6.11    0.91
   5  -2   7    5.06    1.10
  -5   2  -7    4.94    0.97
  -5  -2  -9   46.87    3.34
  -5   2  -9   43.71    1.71
  -5   2  -9   41.46    2.60
  -5  -2  -9   43.92    2.88
   5   2   9   43.02    3.07
  -5  -2  -9   54.43    2.36
   5  -2   9   44.96    2.59
  -5   2  -9   45.31    2.55
   5   2   9   50.94    1.74
  -5  -2 -11   23.59    2.50
  -5   2 -11   24.94    1.25
  -5  -2 -11   23.53    1.76
   5   2  11   24.13    1.30
  -5   2 -11   23.20    1.97
   5  -2  11   24.84    2.09
  -5   2 -11   27.74    2.24
   5   2  11   23.39    2.34
  -5  -2 -11   22.44    2.10
  -5  -2 -13  140.76    6.05
  -5   2 -13  136.83    2.74
  -5   2 -13  141.73    4.72
   5   2  13  136.01    5.45
  -5  -2 -13  133.05    5.10
   5   2  13  137.87    3.39
  -5   2 -13  142.58    4.82
  -5  -2 -13  135.54    4.39
   5  -2  13  139.26    5.02
  -5  -2 -15    0.75    1.02
  -5  -2 -15    0.47    0.66
  -5   2 -15   -1.09    0.89
   5   2  15    1.66    1.04
  -5   2 -15    0.65    0.27
  -5  -2 -15    0.38    0.70
  -5   2 -15    2.81    1.03
   5   2  15    0.46    0.52
  -5   2 -15    1.56    1.54
  -5   2 -17    3.64    1.71
  -5   2 -17    5.07    0.51
  -5  -2 -17    6.08    1.36
  -5   2 -17    5.50    1.08
   5   2  17    7.11    1.56
  -5   2 -17    4.53    1.33
  -5  -2 -17    6.68    1.33
   5   2  17    5.53    0.93
  -5   2 -19   36.69    1.06
  -5   2 -19   42.99    2.73
  -5  -2 -19   47.93    3.31
   5   2  19   40.27    3.20
  -5   2 -19   40.03    3.09
  -5  -2 -19   42.53    3.12
   5   2  19   39.39    2.37
  -5   2 -19   42.38    4.40
  -5   2 -21    2.31    1.83
  -5   2 -21    1.12    0.79
  -5  -2 -21    1.56    0.91
  -5  -2 -21   -0.24    0.91
  -5   2 -21    3.23    1.37
   5   2  21    2.69    0.92
  -5   2 -23   17.75    3.46
  -5  -2 -23   15.86    2.07
  -5   2 -23   15.30    1.79
  -5   2 -23   17.22    2.35
  -5  -2 -23   19.06    2.42
  -5  -2 -25   95.92    4.76
  -5  -2 -25   94.35    5.20
  -5   2 -25   99.40    5.42
  -5   2 -25  105.40    7.79
  -5  -2 -27   43.85    3.25
  -5  -2 -27   45.39    3.81
  -5   2 -27   46.46    3.92
  -5   2 -27   50.79    5.82
  -5   2 -29   50.78    5.97
  -5  -2 -29   51.05    4.18
  -5   2 -29   52.63    4.27
  -5   2 -29   46.06    3.12
  -5   2 -31   -1.42    2.10
  -5   2 -31    0.26    1.17
  -5  -2 -31    0.04    1.25
  -5   2 -31    0.57    0.85
  -5   2 -33    6.00    2.54
  -5  -2 -33    3.98    1.27
  -5  -2 -33    4.49    1.73
  -5   2 -33    7.06    2.18
  -5  -2 -35   -0.64    1.03
  -5   2 -35    1.15    2.26
  -5   2 -35   -2.06    1.81
  -5  -2 -35    1.06    1.37
  -5  -2 -37   -0.82    1.53
  -5   2 -37   -2.07    2.23
  -5  -2 -37    3.64    1.47
  -5  -2 -37   -0.06    1.38
  -5   2 -37   -1.18    1.49
  -5   2 -39   12.90    4.35
  -5  -2 -39   15.12    3.64
  -5   2 -39   14.66    2.89
  -5  -2 -39   11.46    3.06
  -5   2 -41   16.38    4.75
  -5   2 -41   20.71    3.53
  -5  -2 -41   21.65    3.64
  -5   2 -43   -1.16    2.94
  -5   2 -43    2.06    2.14
  -5  -2 -43    0.78    1.89
  -5   2 -45   -3.23    3.09
  -5   2 -45    4.18    2.29
  -5  -2 -45    4.93    2.45
  -5   2 -47    8.47    4.14
   5   3 -48    8.81    4.29
   5   3 -46    9.54    4.22
   5   3 -46    3.41    1.91
   5  -3 -46    4.99    2.79
   5   3 -44    7.42    4.26
   5   3 -44    8.30    2.91
   5  -3 -44    2.80    2.14
   5   3 -42    8.78    4.01
   5  -3 -42   10.53    3.16
   5   3 -42    6.35    2.24
   5  -3 -42    7.70    1.70
   5   3 -40    7.62    3.86
   5   3 -40    6.70    2.21
   5  -3 -40    5.55    1.61
   5  -3 -38   32.84    3.07
   5   3 -38   33.23    5.30
   5   3 -38   30.81    3.78
   5   3 -36    2.63    2.55
   5   3 -36   -0.63    1.33
   5  -3 -36    3.04    1.30
   5   3 -34    3.89    2.57
   5   3 -34    1.99    1.20
   5  -3 -34    3.97    1.30
   5   3 -32    3.94    2.49
   5   3 -32    2.96    1.56
   5  -3 -32    1.94    1.02
   5   3 -30    4.98    2.50
   5   3 -30    3.72    1.44
   5  -3 -30    3.23    1.16
   5   3 -28   52.08    3.27
   5   3 -28   62.96    6.46
   5  -3 -28   64.48    4.07
   5   3 -28   50.40    3.85
   5  -3 -28   56.74    3.47
   5   3 -26    1.28    0.96
   5   3 -26    3.93    2.46
   5   3 -26    0.78    1.14
  -5  -3  26    2.60    1.01
   5  -3 -26    2.92    1.26
   5  -3 -26    1.86    1.26
   5   3 -24    0.65    1.13
   5   3 -24   -0.49    2.03
   5   3 -24   -0.68    1.17
   5  -3 -24   -0.11    1.11
  -5  -3  24    0.06    0.80
   5  -3 -24    0.61    1.07
   5   3 -22    1.59    1.95
   5   3 -22    0.56    0.82
   5  -3 -22   -0.95    1.04
   5   3 -22   -0.28    0.98
   5  -3 -22    0.32    0.75
   5  -3 -22   -1.25    1.23
  -5  -3  22   -0.51    0.76
   5   3 -20   69.51    3.75
   5   3 -20   76.13    6.17
   5  -3 -20   77.37    4.14
   5   3 -20   76.23    3.92
   5  -3 -20   74.94    3.98
  -5  -3  20   73.61    3.91
   5   3 -18  103.28    4.56
   5   3 -18  107.37    7.06
   5  -3 -18  106.43    4.75
   5   3 -18   98.61    4.16
   5  -3 -18  108.12    4.69
   5   3 -16   58.03    3.50
   5   3 -16   60.17    5.17
   5  -3 -16   60.12    3.57
   5  -3 -16   56.29    3.43
   5   3 -16   56.59    3.01
  -5   3  16   56.92    3.98
   5  -3 -14   38.08    2.77
   5   3 -14   34.02    2.67
   5   3 -14   33.69    3.78
   5  -3 -14   37.89    2.85
   5   3 -14   35.83    2.18
   5   3 -12   24.75    2.40
   5  -3 -12   24.86    2.19
   5   3 -12   29.35    3.47
  -5  -3  12   24.57    2.70
   5   3 -12   25.76    1.75
   5  -3 -12   23.99    2.30
   5   3 -10  640.68   11.80
  -5  -3  10  680.93   15.68
  -5  -3  10  661.95   13.76
   5   3 -10  653.97    7.48
   5  -3 -10  650.41   11.43
  -5   3  10  662.18   12.63
   5   3  -8   37.25    3.17
  -5  -3   8   32.62    3.53
  -5  -3   8   34.26    3.35
   5   3  -8   34.89    1.63
  -5   3   8   29.72    2.86
   5  -3  -8   35.52    2.95
  -5   3   6   84.97    3.34
  -5  -3   6   91.16    5.41
  -5  -3   6   90.17    5.06
   5   3  -6   89.06    1.99
  -5   3   6   83.23    4.49
   5  -3  -6   86.74    4.43
  -5  -3   4    0.81    0.84
   5  -3  -4    1.58    0.71
  -5  -3   4    1.73    1.12
  -5   3   4    1.42    0.77
   5  -3  -4    2.24    1.03
  -5   3   4    0.46    0.86
  -5  -3   2   60.24    3.69
  -5  -3   2   60.29    4.18
   5  -3  -2   65.52    3.02
  -5   3   2   60.15    3.43
  -5  -3   2   59.64    4.06
  -5   3   2   63.90    3.81
   5  -3  -2   63.91    2.76
  -5   3   2   58.99    3.78
   5  -3  -2   60.42    3.85
  -5   3   0    0.73    0.94
  -5  -3   0    0.63    0.79
  -5  -3   0    2.09    1.15
  -5   3   0    1.27    1.10
  -5  -3   0    0.74    0.79
   5  -3   0    3.30    0.89
   5  -3   0    2.21    0.83
   5  -3   0    1.37    1.30
  -5  -3   0    1.17    0.63
   5  -3   2  173.68    4.45
  -5  -3  -2  177.96    6.74
  -5  -3  -2  164.49    6.65
  -5   3  -2  167.69    6.00
   5  -3   2  174.25    4.63
   5  -3   2  167.20    6.57
  -5   3  -2  164.53    6.41
  -5  -3  -2  175.39    3.59
  -5  -3  -4   -0.13    0.99
  -5   3  -4    0.25    0.87
   5  -3   4    0.34    0.50
  -5  -3  -4    0.38    0.72
  -5  -3  -4    0.23    0.82
   5  -3   4    0.37    0.59
   5  -3   4   -0.51    1.16
  -5  -3  -4    0.24    0.32
  -5  -3  -6    5.86    1.49
   5  -3   6    4.66    0.75
  -5   3  -6    6.09    1.41
  -5  -3  -6    5.31    1.46
  -5  -3  -6    4.23    1.34
   5  -3   6    5.89    1.04
  -5   3  -6    5.30    1.02
  -5  -3  -6    4.90    0.43
   5  -3   6    5.66    1.64
  -5  -3  -8  209.67    7.87
  -5  -3  -8  215.55    7.06
  -5  -3  -8  205.48    7.56
  -5   3  -8  211.19    6.79
  -5   3  -8  203.51    5.38
   5  -3   8  211.48    5.76
   5  -3  10   37.77    2.06
  -5  -3 -10   42.40    3.60
  -5   3 -10   43.00    3.26
  -5   3 -10   43.26    2.76
   5  -3  10   43.66    2.96
  -5   3 -10   44.66    4.33
   5   3  10   37.61    1.68
  -5   3 -12    5.96    1.99
  -5   3 -12    5.81    1.55
  -5  -3 -12    4.27    1.39
  -5  -3 -12    5.02    1.08
  -5   3 -12    5.36    1.20
   5   3  12    2.96    0.69
  -5   3 -14    0.71    1.27
  -5  -3 -14    1.00    0.77
  -5   3 -14    2.60    1.19
  -5  -3 -14    0.70    0.74
  -5   3 -14    0.94    0.99
   5   3  14    1.78    0.61
  -5  -3 -16  263.77    9.00
  -5  -3 -16  276.48    7.02
  -5   3 -16  273.67    7.51
   5   3  16  276.01    5.89
  -5   3 -16  288.55   11.55
  -5  -3 -18  200.14    7.94
  -5   3 -18  203.46    6.76
  -5  -3 -18  203.31    6.46
   5   3  18  203.57    5.46
  -5   3 -18  218.48   10.46
  -5  -3 -20   87.05    5.31
  -5   3 -20   85.49    4.63
  -5  -3 -20   85.60    4.46
   5   3  20   87.02    3.83
  -5   3 -20   84.11    6.87
  -5   3 -22    4.53    2.26
  -5  -3 -22    6.73    1.66
  -5   3 -22    7.59    1.73
  -5  -3 -22    6.78    1.67
   5   3  22    7.44    1.48
  -5  -3 -24  281.28    9.59
  -5   3 -24  305.92    9.40
  -5  -3 -24  291.39    8.93
  -5   3 -24  310.98   13.96
  -5   3 -26  198.21    7.93
  -5  -3 -26  208.78    7.94
  -5   3 -26  203.89    7.95
  -5   3 -26  208.83   11.82
  -5   3 -28   63.64    4.50
  -5   3 -28   67.03    4.79
  -5  -3 -28   64.40    4.67
  -5   3 -28   65.37    7.02
  -5   3 -30   51.12    6.57
  -5   3 -30   47.11    4.26
  -5  -3 -30   49.01    4.37
  -5   3 -30   46.48    3.86
  -5   3 -32   34.16    5.53
  -5  -3 -32   30.72    3.66
  -5   3 -32   32.02    3.76
  -5   3 -34   -3.43    2.91
  -5  -3 -34    2.33    1.24
  -5   3 -34    1.07    1.56
  -5  -3 -34    1.78    1.42
  -5   3 -36    7.24    3.73
  -5  -3 -36    7.13    1.78
  -5   3 -36    3.56    2.66
  -5  -3 -36    4.26    1.74
  -5  -3 -38    1.28    1.18
  -5  -3 -38   -1.07    1.68
  -5   3 -38   -0.45    1.65
  -5   3 -40    4.49    3.23
  -5  -3 -40    8.09    1.91
  -5  -3 -40    8.48    2.73
  -5   3 -40    7.59    2.28
  -5   3 -42    6.15    3.99
  -5  -3 -42    8.69    2.91
  -5   3 -42    7.25    2.53
  -5   3 -44    3.63    2.72
  -5  -3 -44    4.08    1.93
   5   4 -45    4.81    2.01
   5   4 -43    4.41    4.36
   5   4 -43    0.60    1.81
   5  -4 -43   -0.58    1.88
   5  -4 -43    1.13    1.46
   5   4 -41    4.11    2.99
   5   4 -41    0.10    1.64
   5  -4 -41    1.57    1.51
   5   4 -39   28.49    6.04
   5  -4 -39   29.36    3.35
   5   4 -39   25.97    3.66
   5  -4 -37   33.29    3.51
   5   4 -37   41.88    7.02
   5   4 -37   38.32    4.16
   5   4 -35    2.32    2.87
   5   4 -35   -0.72    1.20
   5  -4 -35    4.68    1.61
   5   4 -33    9.60    3.40
   5   4 -33    7.32    1.90
   5  -4 -33   11.28    2.08
   5   4 -31   16.31    3.87
   5   4 -31   13.37    2.30
   5  -4 -31   16.75    2.54
   5   4 -29    4.40    2.25
   5   4 -29    1.08    1.11
   5  -4 -29    2.93    1.23
   5   4 -27  113.75    8.93
   5  -4 -27  131.99    6.37
   5   4 -27  115.86    5.74
   5   4 -25    4.36    2.32
   5   4 -25    6.26    1.65
  -5   4  25    2.91    1.43
   5  -4 -25    4.08    1.28
  -5  -4  23    7.43    0.46
   5   4 -23   10.82    3.03
   5   4 -23    7.60    1.47
   5  -4 -23    7.28    1.58
   5  -4 -23    7.69    1.71
  -5   4  23    9.20    2.06
   5   4 -21   21.65    3.78
  -5  -4  21    7.07    0.78
   5   4 -21    9.45    1.69
   5  -4 -21    7.60    1.61
  -5   4  21    7.08    1.86
   5  -4 -21    6.81    1.58
   5  -4 -19  388.58   10.14
   5   4 -19  391.96   14.75
   5  -4 -19  389.78    9.53
   5   4 -19  377.17    8.26
  -5   4  19  389.58   11.78
   5  -4 -17   54.59    3.81
   5   4 -17   70.97    6.35
  -5   4  17   61.37    4.87
   5   4 -17   58.46    3.08
   5  -4 -17   60.33    3.86
   5   4 -15    4.73    2.17
   5  -4 -15    3.68    1.17
  -5   4  15    2.51    1.58
   5   4 -15    4.15    0.97
   5  -4 -15    3.47    1.11
   5   4 -13  267.70   11.18
   5  -4 -13  256.86    7.76
  -5   4  13  254.12    9.83
   5   4 -13  257.56    5.41
  -5   4  13  254.91    8.89
   5  -4 -13  264.13    7.96
   5  -4 -11  180.30    6.42
  -5   4  11  170.60    8.10
   5   4 -11  181.42    4.16
   5  -4 -11  176.95    6.62
  -5   4  11  174.13    7.36
   5  -4  -9    2.12    0.91
  -5   4   9    2.45    1.51
   5   4  -9    2.33    0.58
  -5   4   9    2.27    1.08
   5  -4  -9    3.33    1.32
   5  -4  -7  211.17    6.56
   5  -4  -7  209.29    7.36
  -5   4   7  203.98    7.76
  -5   4   5  132.28    5.33
   5  -4  -5  132.33    5.05
   5  -4  -5  131.76    5.98
  -5   4   5  136.84    6.43
   5  -4  -3   96.27    4.21
  -5   4   3  102.98    5.04
   5  -4  -3  105.40    3.92
   5  -4  -3   99.25    5.32
  -5   4   1   35.62    3.21
   5  -4  -1   37.05    2.62
   5  -4  -1   37.78    2.38
   5  -4  -1   35.43    3.38
  -5  -4   1   34.56    2.46
  -5  -4  -1  144.80    7.09
   5  -4   1  145.10    4.86
  -5  -4  -1  130.20    1.86
   5  -4   1  142.46    4.63
  -5  -4  -1  143.61    4.44
   5  -4   1  138.04    6.56
  -5  -4  -3  152.87    7.09
   5  -4   3  161.55    4.90
   5  -4   3  157.40    4.99
  -5  -4  -3  156.64    2.38
  -5  -4  -3  157.68    4.16
   5  -4   3  153.67    7.05
  -5   4  -5    9.12    2.09
  -5  -4  -5    7.22    1.68
   5  -4   5    7.64    1.15
   5  -4   5    7.64    1.31
  -5  -4  -5    7.58    0.91
   5  -4   5    6.85    1.82
  -5  -4  -7  171.31    7.15
   5  -4   7  174.02    4.72
  -5  -4  -7  175.10    3.25
   5  -4   7  176.97    5.64
  -5   4  -7  163.99    8.06
   5  -4   7  167.07    7.69
   5  -4   9   76.52    3.82
   5  -4   9   77.96    3.04
  -5  -4  -9   71.38    1.86
  -5   4  -9   75.21    3.58
   5  -4   9   69.34    5.19
  -5   4  -9   70.73    5.64
   5  -4  11   34.92    2.38
  -5   4 -11   36.75    4.27
  -5   4 -11   34.39    2.58
   5  -4  11   38.14    4.00
  -5   4 -13  403.59    8.84
   5   4  13  412.00    6.36
  -5   4 -13  407.01   14.08
  -5   4 -15   44.72    3.15
   5   4  15   45.03    2.38
  -5   4 -15   48.04    5.27
  -5   4 -17   21.11    4.08
  -5   4 -17   16.40    2.08
  -5  -4 -17   21.65    2.25
   5   4  17   16.60    1.83
  -5   4 -19   49.77    3.64
  -5  -4 -19   41.54    3.14
  -5   4 -19   50.30    5.84
   5   4  19   47.81    2.79
  -5   4 -21  144.70    7.79
  -5   4 -21  156.57    6.53
  -5  -4 -21  144.24    5.99
   5   4  21  151.99    5.24
  -5   4 -21  146.31    9.80
  -5   4 -23   30.96    5.11
  -5  -4 -23   21.03    2.54
  -5   4 -23   26.42    2.88
  -5   4 -23   31.67    3.77
  -5   4 -25   15.16    3.51
  -5   4 -25   22.40    3.23
  -5   4 -25   22.99    2.85
  -5  -4 -25   22.71    2.77
  -5   4 -27   72.02    5.52
  -5   4 -27   77.41    5.17
  -5  -4 -27   67.39    4.79
  -5   4 -27   66.81    7.48
  -5   4 -29   16.73    4.01
  -5  -4 -29   21.27    3.06
  -5   4 -29   17.29    2.66
  -5   4 -29   21.79    3.05
  -5   4 -31   54.74    7.11
  -5  -4 -31   39.89    4.07
  -5  -4 -31   45.35    4.33
  -5   4 -31   49.28    4.46
  -5   4 -31   36.81    3.86
  -5  -4 -33   54.69    4.82
  -5   4 -33   64.43    8.05
  -5  -4 -33   52.22    4.82
  -5   4 -33   62.85    5.20
  -5  -4 -35    9.72    2.25
  -5   4 -35    7.89    3.42
  -5   4 -35   12.39    2.59
  -5  -4 -35   10.80    2.45
  -5   4 -37    5.14    3.14
  -5  -4 -37    1.11    1.36
  -5   4 -37    0.41    1.66
  -5  -4 -37   -2.01    2.15
  -5  -4 -39   70.31    5.54
  -5   4 -39   61.47    8.90
  -5   4 -39   74.78    6.09
  -5  -4 -39   63.82    5.96
  -5   4 -41   -1.96    2.94
  -5  -4 -41    2.65    2.09
  -5   4 -41   -2.19    2.01
  -5  -4 -41    0.44    1.21
  -5  -4 -43    7.16    2.69
   5   5 -44    6.02    2.12
   5  -5 -42   24.24    4.59
   5   5 -42   20.12    3.44
   5  -5 -42   23.63    3.30
   5   5 -40   16.41    5.32
   5   5 -40   17.78    3.23
   5  -5 -40   19.06    3.07
   5   5 -38   -0.01    2.94
   5   5 -38    0.95    1.49
   5  -5 -38   -0.93    1.21
   5   5 -36   16.38    5.00
   5   5 -36   17.98    2.86
   5  -5 -36   17.47    2.79
   5   5 -34   67.31    8.19
   5  -5 -34   65.74    5.14
   5   5 -34   72.26    5.19
   5   5 -32    3.32    2.78
   5   5 -32    5.31    1.76
   5  -5 -32    5.14    1.70
   5  -5 -30   38.41    3.90
   5   5 -30   47.50    6.68
   5   5 -30   36.57    3.46
   5   5 -28   86.49    8.51
   5  -5 -28   83.26    5.58
   5   5 -28   82.75    4.96
   5   5 -26   18.79    4.30
   5   5 -26   21.63    2.46
   5  -5 -26   19.29    2.75
   5   5 -24    8.06    2.84
   5   5 -24    3.86    1.27
   5  -5 -24    4.26    1.34
  -5   5  24    4.55    2.00
   5  -5 -24    3.39    1.46
  -5  -5  22   16.79    1.30
   5   5 -22   14.32    3.59
  -5   5  22   15.64    2.88
   5  -5 -22   18.58    2.61
   5  -5 -22   19.56    2.49
   5   5 -22   16.92    1.98
  -5  -5  20    5.59    0.99
   5   5 -20    4.61    2.33
  -5   5  20    7.16    2.17
   5  -5 -20    4.74    1.41
   5   5 -20    4.89    1.25
   5  -5 -20    3.77    1.26
   5   5 -18    1.15    2.07
  -5  -5  18    0.63    0.60
   5  -5 -18    0.46    1.20
  -5   5  18    0.92    1.63
   5   5 -18   -0.16    0.72
   5  -5 -18    0.51    1.17
   5   5 -16  234.84   11.89
   5  -5 -16  232.07    8.37
  -5   5  16  220.16   10.17
   5  -5 -16  224.08    7.89
   5   5 -16  220.51    5.65
   5  -5 -14  105.73    5.58
  -5   5  14   99.66    7.00
   5   5 -14   98.13    3.51
   5  -5 -14  102.07    5.46
  -5   5  12   13.15    2.83
   5  -5 -12   13.50    2.17
   5   5 -12   14.89    1.34
   5  -5 -12   16.93    2.34
  -5   5  10  108.33    7.35
   5  -5 -10  104.11    5.30
   5  -5 -10  111.51    5.80
  -5   5   8  139.94    8.34
   5  -5  -8  136.46    5.92
   5  -5  -8  136.49    6.51
   5  -5  -6    3.07    1.25
  -5   5   6    0.03    1.75
   5  -5  -6    3.00    1.32
  -5  -5   6    2.55    1.26
   5  -5  -4   21.55    2.39
  -5   5   4   16.23    3.11
  -5  -5   4   18.97    2.42
   5  -5  -4   20.72    2.84
  -5   5   2   67.73    5.83
   5  -5  -2   71.56    4.01
  -5  -5   2   65.65    3.93
   5  -5  -2   63.81    4.83
  -5   5   0    5.91    2.07
   5  -5   0    3.50    1.08
  -5   5   0    4.07    2.15
  -5  -5   0    3.90    0.42
  -5  -5   0    3.95    1.16
   5  -5   0    6.38    2.09
  -5   5  -2  192.73    8.73
   5  -5   2  192.00    6.18
  -5   5  -2  192.76    9.77
  -5  -5  -2  178.22    2.62
   5  -5   2  192.90    8.43
  -5  -5  -2  190.46    5.72
  -5   5  -4  273.61   10.77
   5  -5   4  285.22    7.30
  -5   5  -4  277.27   11.73
  -5  -5  -4  286.39    3.70
   5  -5   4  281.01   10.47
  -5  -5  -4  279.98    6.31
  -5   5  -6   52.16    4.94
   5  -5   6   53.78    3.11
   5  -5   6   53.60    4.11
  -5   5  -6   57.37    5.46
  -5  -5  -6   57.75    1.90
  -5  -5  -6   53.23    2.50
   5  -5   6   50.15    4.59
   5  -5   8   46.96    3.72
   5  -5   8   49.44    2.88
  -5   5  -8   51.19    5.03
  -5   5  -8   47.32    5.06
  -5  -5  -8   50.41    2.11
   5  -5   8   55.36    5.01
  -5   5 -10  495.30   15.97
   5  -5  10  498.50   11.00
   5  -5  10  537.17    9.00
  -5   5 -10  495.74   15.86
  -5  -5 -10  515.17    5.90
   5  -5  10  494.22   14.88
  -5   5 -12   28.75    4.20
  -5   5 -12   27.26    4.11
   5  -5  12   32.40    2.65
   5  -5  12   23.38    3.67
  -5   5 -14   13.04    3.11
  -5   5 -14   14.65    2.98
  -5   5 -14   17.05    2.12
   5  -5  14   17.49    3.41
  -5   5 -16   70.14    6.79
  -5   5 -16   71.44    6.35
  -5  -5 -16   73.89    3.76
  -5   5 -16   71.86    4.17
   5  -5  16   74.15    6.46
  -5   5 -18   28.42    4.84
  -5   5 -18   26.50    2.73
  -5  -5 -18   24.48    2.41
  -5   5 -18   27.05    3.91
  -5   5 -20   15.95    3.80
  -5  -5 -20   19.43    2.29
  -5   5 -20   17.86    2.41
  -5   5 -20   18.81    3.36
  -5   5 -22   86.25    8.22
  -5   5 -22   90.24    5.21
  -5  -5 -22   88.40    4.92
  -5   5 -22   91.49    7.01
  -5   5 -24  108.18    9.47
  -5   5 -24  111.24    5.99
  -5  -5 -24  113.43    5.78
  -5   5 -24  112.05    7.75
  -5   5 -26   24.80    4.83
  -5  -5 -26   17.10    2.68
  -5   5 -26   21.36    2.87
  -5   5 -26   19.70    3.45
  -5   5 -28   76.41    8.61
  -5   5 -28   71.00    5.19
  -5  -5 -28   74.44    5.14
  -5   5 -28   73.41    6.10
  -5  -5 -30   38.64    4.30
  -5   5 -30   38.91    6.38
  -5   5 -30   42.93    4.34
  -5  -5 -30   43.04    4.18
  -5   5 -30   42.22    4.61
  -5  -5 -32   21.69    3.40
  -5   5 -32   20.11    5.09
  -5   5 -32   22.15    3.33
  -5  -5 -32   18.87    2.82
  -5   5 -34    5.66    3.48
  -5  -5 -34    4.79    1.83
  -5   5 -34    3.76    1.44
  -5  -5 -34    4.98    1.64
  -5  -5 -36   30.04    3.95
  -5   5 -36   43.21    7.52
  -5   5 -36   32.54    4.05
  -5  -5 -36   36.20    4.30
  -5   5 -38    0.76    3.27
  -5  -5 -38    0.21    1.35
  -5  -5 -38   -1.60    2.03
  -5   5 -38   -2.65    1.66
  -5  -5 -40    3.45    2.26
  -5  -5 -40   -0.23    1.35
   5  -6 -37   21.23    3.31
   5   6 -35    2.52    3.37
   5  -6 -35    3.22    1.64
   5   6 -33    3.35    2.80
   5  -6 -33   -2.94    1.74
   5   6 -31   15.20    4.65
   5   6 -31    5.73    1.89
   5  -6 -31   11.79    2.69
   5   6 -29    1.90    2.69
   5   6 -29   -0.67    1.31
   5  -6 -29    0.19    1.38
   5   6 -27    1.79    2.41
   5   6 -27    6.35    1.53
   5  -6 -27    4.79    1.79
   5   6 -25   59.49    7.48
   5  -6 -25   47.29    4.48
   5   6 -25   52.57    3.59
   5  -6 -25   54.69    4.18
   5  -6 -23    7.02    2.06
   5   6 -23    8.44    1.47
   5  -6 -23    5.49    1.58
   5  -6 -21    1.29    1.30
  -5   6  21    3.72    2.21
   5   6 -21    2.66    0.94
   5  -6 -21    2.41    1.14
  -5  -6  19   52.64    3.11
   5  -6 -19   48.96    4.39
   5   6 -19   50.88    3.03
   5  -6 -19   48.76    4.00
  -5   6  19   49.07    5.54
  -5  -6  17  128.95    5.11
   5  -6 -17  132.81    7.02
  -5   6  17  130.72    8.75
   5   6 -17  134.54    4.60
   5  -6 -17  124.51    6.44
   5  -6 -15    2.34    1.27
  -5   6  15    2.22    2.10
  -5  -6  15    2.19    1.03
   5  -6 -15    2.54    1.25
  -5   6  13   46.75    5.45
  -5  -6  13   49.02    3.43
   5  -6 -13   50.19    4.19
   5  -6 -13   51.46    4.21
  -5   6  11   30.88    4.60
   5  -6 -11   35.70    3.61
   5  -6 -11   27.55    3.24
  -5  -6  11   23.41    3.24
   5  -6  -9   17.30    2.46
  -5   6   9   17.85    3.44
  -5  -6   9   15.49    2.67
   5  -6  -9   16.64    2.57
  -5   6   7   71.12    6.69
   5  -6  -7   60.20    4.39
   5  -6  -7   65.88    5.07
  -5  -6   7   64.86    4.87
  -5   6   5  123.45    8.72
   5  -6  -5  130.71    6.16
  -5  -6   5  126.31    6.40
   5  -6  -5  123.12    6.98
  -5   6   3    6.13    2.57
   5  -6  -3    4.58    1.27
  -5  -6   3    6.04    1.53
   5  -6  -3    4.13    1.52
  -5   6   1   10.20    2.86
   5  -6  -1   13.16    2.06
  -5  -6   1   10.21    1.97
   5  -6  -1    9.71    2.28
  -5   6  -1   42.28    5.21
  -5   6  -1   40.07    4.49
   5  -6   1   44.02    3.39
  -5  -6  -1   43.32    3.26
   5  -6   1   37.87    4.27
  -5   6  -3   40.77    5.22
  -5   6  -3   42.46    4.81
   5  -6   3   41.65    3.21
  -5  -6  -3   45.68    3.07
   5  -6   3   36.99    4.22
   5  -6   5    2.42    1.01
  -5   6  -5    1.13    1.91
  -5   6  -5    2.82    1.92
   5  -6   5    3.41    1.94
  -5  -6  -5    3.79    1.08
   5  -6   7    1.13    0.71
  -5   6  -7    2.17    1.85
  -5   6  -7    1.15    1.57
   5  -6   7   -0.96    1.62
  -5  -6  -7    2.79    0.80
   5  -6   9   -0.07    0.69
  -5   6  -9   -2.92    2.07
  -5   6  -9    2.69    2.05
   5  -6   9   -1.26    1.85
  -5  -6  -9    1.95    0.72
  -5   6 -11  127.98    9.00
  -5   6 -11  125.35    8.97
   5  -6  11  127.74    4.80
   5  -6  11  121.31    8.01
  -5   6 -13   41.44    5.55
  -5   6 -13   42.34    5.30
  -5  -6 -13   42.58    2.51
   5  -6  13   38.09    4.94
  -5   6 -15    4.64    2.44
  -5   6 -15    4.27    2.02
  -5  -6 -15    5.70    1.12
   5  -6  15    7.05    2.53
  -5   6 -17    3.33    2.53
  -5   6 -17    0.32    1.59
  -5  -6 -17    1.34    0.84
   5  -6  17    1.07    1.72
  -5   6 -19   30.56    5.37
  -5   6 -19   30.73    4.66
  -5  -6 -19   29.21    2.67
  -5   6 -19   27.30    2.96
   5  -6  19   30.80    4.75
  -5   6 -21   28.48    5.16
  -5   6 -21   38.00    5.09
  -5   6 -21   34.29    3.35
  -5  -6 -21   30.78    2.92
   5  -6  21   31.55    4.85
  -5   6 -23    0.98    2.27
  -5   6 -23    1.88    1.95
  -5   6 -23   -1.04    1.23
   5  -6  23   -0.01    2.43
  -5   6 -25   19.92    4.82
  -5  -6 -25   13.87    2.84
  -5   6 -25   15.76    3.32
  -5   6 -25   16.35    2.56
   5  -6  25   11.72    3.46
  -5  -6 -27    1.29    1.50
  -5   6 -27    1.41    2.71
  -5   6 -27   -1.24    1.40
  -5   6 -27    0.17    1.74
  -5  -6 -29    8.73    2.65
  -5   6 -29    1.16    2.44
  -5   6 -29    4.20    1.59
  -5   6 -29    4.94    2.51
  -5  -6 -31   43.93    5.11
  -5   6 -31   52.12    8.02
  -5   6 -31   41.43    4.22
  -5  -6 -33   21.43    3.74
  -5   6 -33   25.25    5.97
  -5   6 -33   18.63    2.97
  -5  -6 -35    0.30    1.48
  -5   6 -35   -0.10    1.51
  -5   6 -37   29.66    4.04
   5  -7 -30   15.78    3.26
   5  -7 -28   59.40    5.53
   5  -7 -26   22.15    3.61
   5  -7 -24   12.26    2.71
   5  -7 -22   14.99    2.94
   5  -7 -20   15.99    2.97
  -5   7  20   12.09    3.49
   5  -7 -18   17.64    3.06
  -5   7  18   11.63    2.95
   5  -7 -18   14.02    2.42
  -5  -7  18   18.96    3.89
  -5   7  16   13.31    3.84
   5  -7 -16   11.78    2.47
  -5  -7  16   11.20    1.85
   5  -7 -16   14.33    2.64
  -5  -7  16    9.41    2.68
  -5   7  14   20.31    4.20
   5  -7 -14   23.48    3.36
  -5  -7  14   17.12    2.33
   5  -7 -14   17.65    2.71
  -5  -7  14   23.25    3.91
   5  -7 -12    1.11    1.55
  -5   7  12   -1.36    1.97
  -5  -7  12    0.85    0.90
   5  -7 -12    1.77    1.52
  -5  -7  12   -0.91    1.64
  -5   7  10   10.73    3.60
   5  -7 -10    7.06    1.84
  -5  -7  10    7.37    1.81
  -5  -7  10    7.34    2.40
   5  -7 -10    6.49    1.87
  -5   7   8   21.78    4.22
   5  -7  -8   20.17    3.00
  -5  -7   8   18.87    2.67
   5  -7  -8   14.77    2.83
  -5  -7   8   20.61    3.34
   5  -7  -6    1.28    1.07
  -5   7   6    0.21    1.93
  -5  -7   6    2.82    1.29
   5  -7  -6    2.45    1.90
  -5  -7   6    2.89    1.53
  -5   7   4    9.51    3.12
   5  -7  -4   11.87    2.21
  -5  -7   4   11.11    2.26
   5  -7  -4   10.31    2.47
  -5   7   2   18.65    4.10
   5  -7  -2   22.00    2.77
   5  -7  -2   18.46    3.16
  -5  -7   2   21.31    2.79
   5  -7   0    1.62    1.27
  -5   7   0    1.09    2.15
   5  -7   0   -0.19    1.53
  -5   7  -2   38.12    5.42
   5  -7   2   35.43    3.35
   5  -7   2   31.30    4.20
  -5   7  -4  132.03    9.81
   5  -7   4  134.32    6.13
   5  -7   4  124.64    8.25
  -5   7  -6   42.67    5.61
  -5   7  -6   36.58    5.36
   5  -7   6   44.55    3.51
   5  -7   6   39.41    4.82
  -5   7  -8   12.05    3.30
   5  -7   8   12.45    1.86
  -5   7  -8   15.72    3.76
   5  -7   8   10.87    3.02
  -5   7 -10   47.25    6.12
   5  -7  10   50.00    3.53
  -5   7 -10   39.85    5.45
   5  -7  10   43.46    5.32
  -5   7 -12   29.21    4.81
  -5   7 -12   25.57    4.54
   5  -7  12   27.27    4.52
  -5   7 -14    0.53    1.85
  -5   7 -14    4.10    2.57
   5  -7  14    0.36    1.71
  -5   7 -16   18.96    4.29
  -5   7 -16   26.52    4.85
  -5  -7 -16   26.85    3.90
   5  -7  16   22.42    4.15
  -5   7 -18    3.76    2.55
  -5  -7 -18    3.62    2.00
  -5   7 -18   -0.23    2.62
   5  -7  18    3.74    2.38
  -5   7 -20   16.27    3.91
  -5  -7 -20   14.84    3.02
  -5   7 -20   20.59    4.56
   5  -7  20   20.02    4.20
  -5   7 -22   20.98    4.72
  -5  -7 -22   36.51    4.56
  -5   7 -22   34.15    6.17
   5  -7  22   29.08    5.11
  -5   7 -24   42.14    5.99
  -5  -7 -24   35.83    4.68
  -5   7 -24   39.92    6.67
   5  -7  24   34.16    5.58
  -5   7 -26    2.52    2.63
  -5  -7 -26    2.46    1.95
  -5   7 -26    2.21    2.59
   5  -7  26    5.23    2.98
  -5  -7 -28   40.28    5.15
  -5   7 -28   46.24    7.61
  -5   7 -28   28.81    5.23
  -5   7 -28   43.48    4.33
   5  -7  28   36.52    6.44
  -5   7 -30   24.37    3.43
  -5  -8  27    5.28    3.05
  -5  -8  25    6.91    3.67
  -5  -8  23    0.66    2.39
   5  -8 -21    7.13    2.04
  -5  -8  21    2.49    2.38
   5  -8 -19   42.41    4.74
  -5  -8  19   30.15    5.26
   5  -8 -17    8.01    2.28
  -5  -8  17    7.39    2.88
  -5   8  15    3.43    2.61
   5  -8 -15    1.04    1.40
  -5   8  13    5.30    2.89
   5  -8 -13   14.18    2.93
   5  -8 -11   21.19    3.18
  -5  -8  11   25.56    3.12
   5  -8  -9   13.45    2.73
  -5   8   9   14.87    4.48
  -5  -8   9    8.79    2.08
  -5   8   7   54.91    7.05
  -5  -8   7   46.14    4.28
   5  -8  -7   54.68    4.91
   5  -8  -7   52.12    4.97
  -5   8   5   21.96    4.72
   5  -8  -5   30.17    3.59
  -5  -8   5   26.44    3.46
   5  -8  -5   39.20    4.77
   5  -8  -3    1.11    1.22
  -5   8   3    4.43    2.75
  -5  -8   3    2.09    1.61
   5  -8  -3    2.71    1.58
  -5   8   1   73.01    8.13
   5  -8  -1   81.38    5.63
  -5  -8   1   70.82    5.61
   5  -8  -1   80.64    6.68
  -5   8  -1  100.62    9.46
   5  -8   1   94.91    5.90
  -5  -8  -1   92.78    6.36
   5  -8   1   90.95    7.31
  -5   8  -3   25.48    5.11
  -5  -8  -3   26.92    3.59
   5  -8   3   34.23    3.55
   5  -8   3   28.82    4.33
  -5   8  -5   15.61    4.42
   5  -8   5   15.66    2.37
  -5  -8  -5   15.80    3.00
   5  -8   5   15.89    3.48
  -5   8  -7   81.49    8.49
   5  -8   7   85.84    5.17
  -5  -8  -7   79.44    6.11
   5  -8   7   80.71    7.28
  -5   8  -9   43.78    6.59
  -5  -8  -9   40.50    4.50
   5  -8   9   34.85    3.13
   5  -8   9   37.54    5.94
  -5   8 -11    7.87    3.62
  -5  -8 -11    2.04    1.57
   5  -8  11    1.07    2.10
  -5   8 -13   86.45    9.35
  -5  -8 -13   80.43    6.54
  -5   8 -13   83.36    8.56
   5  -8  13   66.85    7.75
  -5   8 -15   34.78    6.04
  -5  -8 -15   28.62    4.11
   5  -8  15   31.57    5.62
  -5   8 -17    1.75    2.31
  -5  -8 -17    4.97    2.44
  -5   8 -17   11.17    3.88
   5  -8  17    1.97    2.60
  -5   8 -19   29.35    5.63
  -5  -8 -19   24.14    4.02
  -5   8 -19   36.59    6.52
   5  -8  19   25.37    5.03
  -5   8 -21   38.72    6.57
  -5   8 -21   33.54    6.38
   5  -8  21   27.15    5.44
  -5   8 -23    1.93    2.73
   5  -8  23   -1.57    2.89
  -5   8 -25   18.50    4.92
   5  -9  -8   18.89    3.04
   5  -9  -6    2.85    1.78
  -5  -9   6   -2.15    1.89
  -5  -9   4   12.63    2.66
   5  -9  -4   13.93    2.82
   5  -9  -2    6.85    1.86
  -5  -9   2    5.23    1.92
   5  -9   0   -1.67    1.26
  -5  -9   0    4.14    2.28
   5  -9   2   22.27    3.06
  -5  -9  -2   19.22    3.28
  -5  -9  -4   31.14    4.06
   5  -9   4   39.46    4.03
  -5  -9  -6    6.58    2.20
   5  -9  12   12.90    4.16
   6   0 -48    3.96    2.20
   6   0 -46    4.22    2.23
   6   0 -44   58.60    5.99
   6   0 -42    1.59    1.74
   6   0 -42    2.31    2.02
   6   0 -40   34.62    4.59
   6   0 -40   33.76    4.28
   6   0 -38   59.12    5.60
   6   0 -38   60.61    5.47
   6   0 -36   46.87    4.91
   6   0 -36   45.41    4.70
   6   0 -34    1.43    1.33
   6   0 -34   -0.30    1.58
   6   0 -32   -0.30    1.36
   6   0 -30  143.11    7.44
   6   0 -28  173.89    7.88
   6   0 -26    2.94    1.38
   6   0 -24  157.37    6.85
   6   0 -22   16.68    2.29
   6   0 -20  190.83    6.75
  -6   0  20  199.76    4.56
   6   0 -18   43.58    3.16
  -6   0  18   44.95    2.14
  -6   0  18   40.49    2.93
  -6   0  16    1.80    0.49
  -6   0  16    3.11    1.14
   6   0 -16    1.46    0.88
  -6   0  14  441.65    5.84
   6   0 -14  438.43    8.60
  -6   0  14  433.61    8.69
  -6   0  12   21.50    1.93
  -6   0  12   21.03    1.21
  -6   0  10  231.67    5.64
   6   0 -10  236.52    5.03
  -6   0   8 1597.71   13.80
   6   0  -8 1582.97   12.37
   6   0  -6  166.81    3.90
  -6   0   6  164.52    4.07
   6   0  -4 9981.72   29.02
  -6   0   4 9999.00   30.43
  -6   0   2 5142.37   21.98
   6   0  -2 5159.07   20.74
   6   0   0  853.41    6.76
  -6   0   0  862.07    8.95
   6   0   0  867.18    8.66
   6   0   2 3000.96   13.56
  -6   0  -2 2924.19   16.82
   6   0   2 2898.98   16.39
  -6   0  -4 1180.74    9.03
   6   0   4 1223.66    9.51
   6   0   4 1208.64   11.29
   6   0   6    2.86    0.73
  -6   0  -6    4.37    0.80
   6   0   6    3.91    0.76
   6   0   8   62.93    2.51
   6   0   8   67.18    2.71
  -6   0  -8   63.56    2.59
   6   0  10   25.38    1.91
  -6   0 -10   25.69    1.95
  -6   0 -12   77.46    2.89
   6   0  12   81.20    3.54
  -6   0 -12   80.93    3.46
  -6   0 -14  224.65    5.08
  -6   0 -14  229.86    6.10
  -6   0 -16  188.22    4.90
  -6   0 -16  190.39    5.86
  -6   0 -18   35.47    2.30
  -6   0 -18   37.74    2.89
  -6   0 -20  261.33    6.37
  -6   0 -20  252.80    7.42
  -6   0 -22  353.16    7.66
  -6   0 -22  364.57    9.34
  -6   0 -24   87.49    3.97
  -6   0 -24   92.90    5.02
  -6   0 -26   28.91    2.44
  -6   0 -26   29.69    3.16
  -6   0 -28   72.60    3.83
  -6   0 -28   74.99    4.94
   6   0  28   73.14    2.98
  -6   0 -30   61.94    4.70
  -6   0 -30   61.13    2.11
   6   0  30   56.21    2.48
  -6   0 -32   52.29    2.72
  -6   0 -32   57.27    4.73
  -6   0 -34  286.56    6.23
  -6   0 -34  273.80   10.40
  -6   0 -34  286.86   13.33
  -6   0 -36   39.16    5.52
  -6   0 -36   41.09    4.39
  -6   0 -38   50.86    6.28
  -6   0 -38   51.53    5.12
  -6   0 -40    5.97    3.16
  -6   0 -40    6.78    2.57
  -6   0 -42   47.75    6.79
  -6   0 -42   61.41    5.89
  -6   0 -44   -0.65    2.37
  -6   0 -44    4.57    2.34
  -6   0 -46   12.23    4.12
   6  -1 -47   10.14    2.68
   6   1 -47   11.86    3.22
   6   1 -45   20.14    4.04
   6   1 -45   14.22    3.21
   6  -1 -45   16.92    3.72
   6   1 -43   11.74    3.62
   6  -1 -43   13.36    3.45
   6   1 -43   13.16    3.11
   6   1 -41    3.83    2.24
   6   1 -41    3.96    2.17
   6  -1 -41   -0.71    1.80
   6   1 -39   16.95    3.62
   6  -1 -39   17.35    2.83
   6   1 -39   13.30    2.74
   6  -1 -39   19.51    3.35
   6   1 -37   31.71    4.74
   6  -1 -37   28.17    3.56
   6   1 -37   29.79    3.79
   6   1 -35    1.76    2.17
   6  -1 -35    0.34    1.24
   6   1 -35    2.36    1.69
   6   1 -33    3.47    1.67
   6  -1 -33    0.94    1.20
   6   1 -33    1.03    1.43
   6   1 -31    5.38    2.27
   6  -1 -31    5.37    1.75
   6   1 -31    1.88    1.23
   6   1 -29   97.54    6.73
   6  -1 -29  101.71    5.38
   6   1 -29   98.11    5.67
   6  -1 -27  561.85   11.77
   6   1 -27  587.85   15.72
   6   1 -27  542.57   12.56
   6   1 -25   13.20    2.53
   6  -1 -25   12.53    1.79
  -6   1  23    0.37    0.38
  -6  -1  23   -0.07    0.27
   6  -1 -23   -0.20    0.43
   6   1 -23   -0.47    1.28
   6  -1 -23    1.08    0.98
  -6   1  21  164.42    3.80
  -6  -1  21  166.24    3.44
   6   1 -21  167.53    7.53
   6  -1 -21  165.24    5.27
  -6  -1  21  172.90    7.52
   6   1 -19  132.76    6.35
   6  -1 -19  133.76    4.39
  -6  -1  19  140.58    3.02
  -6  -1  19  136.58    3.73
  -6   1  19  142.42    5.54
  -6  -1  19  136.35    6.50
  -6  -1  17    0.45    0.85
   6   1 -17    1.64    1.36
  -6   1  17    1.10    0.63
   6  -1 -17    1.38    0.68
  -6   1  17    1.41    0.56
  -6  -1  17    0.25    0.27
   6  -1 -17   -0.12    0.46
  -6  -1  17   -0.06    0.47
   6  -1 -17    1.01    0.85
  -6   1  15  181.57    4.76
   6  -1 -15  188.34    4.31
   6   1 -15  186.20    6.88
  -6   1  15  186.36    3.96
  -6  -1  15  182.41    4.43
   6   1 -15  180.04    4.50
   6  -1 -15  187.28    5.32
  -6  -1  15  186.88    7.05
  -6   1  13    0.29    0.50
  -6   1  13    1.40    0.55
  -6  -1  13    0.68    0.88
   6   1 -13    0.93    1.00
   6   1 -13    0.26    0.64
   6  -1 -13    1.03    0.55
  -6   1  13    0.00    0.45
  -6  -1  13    0.94    0.61
  -6   1  13    0.12    0.79
   6  -1 -13    0.69    0.81
   6  -1 -11  388.57    5.76
  -6   1  11  390.68    6.35
  -6  -1  11  391.89    9.26
   6   1 -11  393.64    6.46
  -6  -1  11  401.60    6.79
   6  -1 -11  391.01    7.35
  -6   1  11  385.42    5.09
  -6   1  11  403.38    7.90
  -6  -1   9   54.02    3.37
  -6   1   9   47.90    1.71
   6  -1  -9   50.26    2.03
  -6   1   9   52.71    2.25
   6  -1  -9   53.91    2.76
  -6  -1   9   53.54    2.33
  -6   1   9   53.98    2.84
  -6  -1   7   10.32    1.54
  -6   1   7   11.71    1.06
  -6  -1   7   10.30    1.00
   6  -1  -7   12.09    1.39
  -6   1   5  224.18    4.11
  -6  -1   5  228.69    4.09
   6  -1  -5  222.15    5.44
  -6   1   3   13.52    1.01
   6   1  -3   12.71    0.85
  -6  -1   3   13.24    0.95
   6  -1  -3   13.26    1.58
   6   1  -1   79.48    1.57
   6   1  -1   81.70    1.86
  -6  -1   1   76.90    2.04
   6  -1  -1   78.68    3.45
  -6  -1  -1 1509.74    7.08
   6   1   1 1516.24    7.24
   6   1   1 1508.21    7.44
  -6  -1  -1 1517.20    8.32
   6  -1   1 1512.98   14.79
   6   1   3  254.60    5.89
  -6  -1  -3  260.38    3.41
  -6   1  -3  250.18    4.66
   6   1   3  254.61    3.62
   6   1   3  257.25    3.15
   6  -1   3  258.94    6.42
  -6  -1  -5  751.67   10.05
   6   1   5  752.65   10.53
  -6   1  -5  716.67    8.37
  -6  -1  -5  734.07    6.75
   6   1   5  753.18    7.25
   6  -1   5  736.39   11.31
   6   1   5  742.20    6.35
  -6  -1  -7  568.43    9.15
  -6   1  -7  556.41    7.70
   6   1   7  568.74    7.18
  -6  -1  -7  564.04    6.77
   6  -1   9   61.49    1.63
  -6  -1  -9   60.56    3.15
  -6   1  -9   59.02    2.74
   6   1   9   61.16    2.67
  -6  -1  -9   59.53    2.49
  -6  -1 -11  692.27   10.93
  -6  -1 -11  674.97    9.04
  -6   1 -11  687.27    9.75
  -6  -1 -13  464.25    9.30
  -6  -1 -13  449.37    8.00
  -6   1 -13  454.59    8.51
  -6  -1 -15  215.04    6.62
  -6  -1 -15  198.80    5.71
  -6   1 -15  204.56    6.07
  -6  -1 -17   10.01    1.59
  -6   1 -17   10.68    1.71
  -6  -1 -17   11.49    1.56
  -6  -1 -19    0.14    0.86
  -6   1 -19    1.19    1.08
  -6  -1 -19    1.79    1.11
   6   1  19    0.74    0.79
  -6  -1 -21   19.74    2.31
  -6   1 -21   20.51    2.39
  -6  -1 -21   20.51    2.35
   6   1  21   19.08    1.92
  -6  -1 -23  148.10    6.24
  -6  -1 -23  157.72    6.38
  -6   1 -23  154.78    6.40
  -6   1 -23  150.12    4.41
   6   1  23  143.77    5.04
  -6  -1 -25    1.67    1.10
  -6   1 -25    0.51    0.61
  -6  -1 -25    0.75    0.62
   6   1  25    0.07    0.90
  -6   1 -25    7.13    1.88
  -6  -1 -25    2.54    1.36
  -6   1 -27    6.09    1.08
   6   1  27    5.52    1.22
  -6  -1 -27    8.78    1.44
  -6   1 -27    8.65    1.97
  -6  -1 -27    7.53    1.76
  -6   1 -29   70.70    2.12
  -6  -1 -29   69.19    3.33
  -6   1 -29   67.71    2.84
  -6  -1 -29   78.00    5.18
  -6   1 -29   72.47    5.04
  -6   1 -29   75.84    6.73
  -6   1 -31   27.82    1.14
  -6   1 -31   28.52    4.62
  -6  -1 -31   29.17    3.38
  -6   1 -31   35.76    3.77
  -6   1 -33    0.91    1.99
  -6  -1 -33    2.42    1.71
  -6   1 -33   -1.71    1.66
  -6  -1 -35   23.52    2.31
  -6   1 -35   21.20    4.27
  -6  -1 -35   20.39    3.18
  -6   1 -35   21.51    3.25
  -6   1 -37   63.72    5.49
  -6  -1 -37   70.73    5.77
  -6  -1 -37   60.82    6.35
  -6   1 -37   73.00    7.66
  -6   1 -39    8.99    3.39
  -6  -1 -39    9.24    2.96
  -6   1 -39   10.96    2.87
  -6  -1 -39    7.73    2.48
  -6   1 -41   36.31    6.21
  -6  -1 -41   46.03    5.81
  -6  -1 -41   44.85    5.00
  -6   1 -41   44.22    5.02
  -6  -1 -43   21.96    3.90
  -6   1 -43   21.23    5.16
  -6   1 -43   25.33    4.02
  -6  -1 -43   24.54    4.01
  -6   1 -45    3.58    3.35
  -6   1 -45   12.81    3.14
  -6  -1 -45   17.79    3.66
  -6   1 -47   -4.41    3.63
   6   2 -48   11.02    4.14
   6   2 -46    1.73    2.45
   6  -2 -46    5.31    2.74
   6   2 -46    7.31    2.71
   6   2 -44    6.27    3.40
   6  -2 -44   13.12    3.08
   6   2 -44   11.24    3.06
   6   2 -42   22.92    4.97
   6  -2 -42   33.14    4.79
   6   2 -42   39.26    4.65
   6   2 -40    5.59    2.92
   6   2 -40    8.13    2.36
   6   2 -38    4.72    2.26
   6   2 -38    8.69    2.34
   6   2 -36   88.65    8.03
   6  -2 -36  103.59    4.58
   6   2 -36   95.71    6.27
   6  -2 -34   44.40    3.10
   6  -2 -34   39.16    3.09
   6   2 -34   43.88    5.66
   6   2 -34   42.55    4.22
   6   2 -32    2.68    2.29
   6  -2 -32    0.07    0.78
   6   2 -32   -0.86    1.19
   6  -2 -32    0.15    0.68
   6  -2 -30   48.43    3.00
   6  -2 -30   50.98    3.15
   6   2 -30   55.86    5.79
   6   2 -30   45.87    3.91
   6  -2 -28   68.02    3.60
   6   2 -28   62.05    5.94
   6  -2 -28   65.06    3.20
   6   2 -28   61.20    4.35
   6   2 -26    5.38    2.50
   6  -2 -26    2.94    0.81
   6   2 -26    2.92    1.17
  -6  -2  26    4.21    0.78
   6  -2 -26    4.11    0.96
   6  -2 -26    3.92    1.09
   6   2 -24   54.86    5.17
   6  -2 -24   63.95    3.36
   6   2 -24   57.87    3.88
  -6  -2  24   57.88    2.63
   6  -2 -24   61.71    3.28
  -6   2  24   59.59    3.01
   6  -2 -22   46.35    2.86
   6   2 -22   45.87    4.67
  -6  -2  22   43.49    1.31
   6   2 -22   45.64    3.27
  -6   2  22   44.32    2.80
  -6  -2  22   43.52    2.42
   6   2 -20    0.45    1.35
  -6  -2  20    1.25    0.36
   6  -2 -20    0.69    0.73
  -6   2  20    0.21    0.72
   6   2 -20    1.67    1.11
   6  -2 -20    0.43    0.85
   6   2 -18    2.45    1.57
   6  -2 -18   -0.09    0.56
  -6  -2  18    0.93    0.69
   6  -2 -18    1.86    1.01
   6   2 -18    2.03    1.00
  -6   2  18    0.13    0.93
   6   2 -16   27.41    3.21
  -6  -2  16   31.10    2.53
   6  -2 -16   33.86    2.54
   6   2 -16   29.91    2.26
  -6  -2  16   32.60    3.53
   6   2 -14   79.80    5.07
  -6   2  14   82.28    3.53
  -6  -2  14   80.97    3.98
   6  -2 -14   87.38    3.97
   6   2 -14   74.26    3.23
  -6  -2  14   80.36    5.19
  -6   2  12   99.89    3.92
  -6  -2  12  107.11    5.77
  -6   2  12   93.86    3.74
  -6  -2  12  100.98    4.41
   6  -2 -12  100.70    4.20
   6   2 -12   96.86    3.37
  -6   2  12   98.64    4.57
  -6  -2  10   65.38    4.41
  -6   2  10   66.86    3.14
  -6  -2  10   65.26    3.53
  -6   2  10   67.21    3.21
   6   2 -10   63.81    3.63
   6   2 -10   61.48    2.47
   6  -2 -10   64.86    3.46
  -6   2  10   71.32    3.85
  -6   2   8    3.56    0.50
  -6   2   8    4.27    0.99
  -6  -2   8    3.39    1.25
  -6  -2   8    5.09    1.13
   6   2  -8    4.03    1.25
  -6   2   8    4.05    1.07
   6   2  -8    3.45    0.62
   6  -2  -8    3.71    1.12
  -6   2   8    3.22    0.96
   6   2  -6   27.29    2.24
  -6   2   6   26.68    1.85
  -6  -2   6   31.98    2.90
   6   2  -6   28.78    2.44
  -6   2   6   25.80    1.99
  -6  -2   6   26.46    2.20
   6   2  -6   24.73    1.16
   6  -2  -6   30.14    2.41
  -6   2   6   24.81    1.41
  -6   2   6   25.23    2.27
   6   2  -4  159.64    5.37
   6  -2  -4  165.38    4.10
  -6  -2   4  172.33    6.27
  -6   2   4  168.66    4.40
  -6   2   4  169.43    4.93
   6   2  -4  166.74    5.66
   6   2  -4  166.60    2.08
  -6   2   4  165.66    5.66
   6  -2  -4  169.52    5.52
  -6   2   2   92.00    3.68
   6   2  -2   94.20    4.29
   6  -2  -2   87.29    2.88
  -6   2   2   90.84    3.14
   6   2  -2   91.10    4.13
  -6   2   2   92.45    4.26
   6  -2  -2   93.43    4.21
  -6   2   0    6.33    1.01
   6  -2   0    5.66    0.83
   6   2   0    3.48    1.22
  -6   2   0    4.73    1.08
   6  -2   0    4.51    0.80
  -6  -2   0    4.91    0.44
   6  -2   0    5.12    1.24
  -6   2   0    4.17    1.04
  -6  -2  -2   61.24    3.38
  -6   2  -2   63.04    2.41
  -6   2  -2   59.98    2.99
   6   2   2   58.14    3.43
   6  -2   2   61.81    2.57
  -6  -2  -2   62.17    1.12
   6  -2   2   59.12    3.62
  -6  -2  -4    6.73    1.38
  -6   2  -4    7.58    0.87
  -6   2  -4    7.19    1.18
   6   2   4    7.86    1.51
  -6  -2  -4    6.37    0.57
   6  -2   4    7.54    1.00
  -6   2  -4    5.97    0.94
   6  -2   4    6.58    1.54
  -6  -2  -6    5.98    1.48
  -6   2  -6    3.88    0.65
   6   2   6    4.34    1.23
  -6   2  -6    4.46    1.09
  -6   2  -6    4.23    0.93
  -6  -2  -6    4.20    0.65
   6  -2   6    4.53    0.95
   6  -2   6    1.78    1.03
  -6  -2  -8    1.36    1.06
  -6   2  -8    1.77    0.51
   6   2   8    2.88    1.27
  -6   2  -8    1.76    0.86
   6  -2   8    2.08    0.87
  -6   2  -8    2.84    1.00
  -6  -2  -8    1.11    0.62
  -6  -2 -10    0.38    1.01
  -6   2 -10    0.25    0.31
  -6   2 -10    2.15    1.00
   6   2  10    1.43    1.25
   6  -2  10    0.46    0.58
  -6   2 -10    0.46    0.74
  -6  -2 -10    0.64    0.59
   6   2  10   -0.09    0.30
  -6   2 -12   59.91    1.96
  -6  -2 -12   63.43    4.10
   6   2  12   58.47    2.00
  -6  -2 -12   62.00    2.88
  -6   2 -12   61.33    3.25
   6  -2  12   62.97    3.40
  -6   2 -12   65.63    3.31
   6   2  12   62.43    3.81
  -6   2 -14  177.98    3.22
  -6  -2 -14  185.07    7.11
  -6  -2 -14  172.37    5.12
   6   2  14  175.96    3.85
  -6   2 -14  175.27    5.62
   6   2  14  175.56    6.33
  -6   2 -14  182.77    5.53
  -6  -2 -16  158.66    6.77
  -6   2 -16  158.66    2.91
  -6   2 -16  157.31    5.19
   6   2  16  162.49    6.19
  -6  -2 -16  154.09    5.70
  -6  -2 -16  157.86    5.23
  -6   2 -16  168.36    5.74
   6   2  16  158.62    4.05
  -6  -2 -18    2.94    1.07
   6   2  18    0.62    0.97
  -6   2 -18    3.00    0.95
  -6   2 -18    2.41    0.40
  -6  -2 -18    1.59    0.80
  -6   2 -18    2.04    1.22
   6   2  18    2.36    0.66
  -6   2 -20   59.30    1.55
  -6   2 -20   60.29    3.36
  -6  -2 -20   60.62    3.79
   6   2  20   59.11    3.87
  -6  -2 -20   60.32    3.70
  -6   2 -20   63.90    3.94
   6   2  20   56.26    2.88
  -6   2 -20   64.71    5.59
  -6   2 -22    6.49    2.40
  -6   2 -22    3.90    0.37
  -6   2 -22    5.10    1.55
  -6  -2 -22    4.06    1.30
  -6   2 -22    4.24    1.18
   6   2  22    2.80    1.36
  -6  -2 -22    4.28    1.34
  -6   2 -24    0.70    1.67
  -6   2 -24    2.39    1.64
   6   2  24    6.08    1.34
  -6  -2 -24    0.89    1.05
  -6  -2 -24    0.23    0.84
  -6   2 -24    3.18    1.48
  -6   2 -26   26.86    4.21
  -6  -2 -26   32.59    3.24
  -6   2 -26   32.65    3.34
  -6  -2 -26   26.37    2.69
  -6   2 -28   -1.92    1.98
  -6   2 -28    0.04    1.09
  -6  -2 -28   -0.04    1.29
  -6   2 -30   -1.41    2.10
  -6   2 -30    3.53    1.74
  -6  -2 -30    3.33    1.51
  -6   2 -32   52.12    6.30
  -6  -2 -32   48.09    4.35
  -6   2 -32   54.95    4.63
  -6   2 -34   57.19    6.84
  -6  -2 -34   54.35    4.74
  -6   2 -34   51.92    4.73
  -6  -2 -36   15.39    2.23
  -6   2 -36   14.02    4.10
  -6   2 -36   13.85    2.65
  -6  -2 -36   13.79    2.81
  -6  -2 -38   12.45    2.08
  -6   2 -38    7.88    3.68
  -6   2 -38    6.39    2.14
  -6  -2 -38   13.65    3.04
  -6  -2 -38   12.17    3.18
  -6  -2 -40    4.16    2.26
  -6   2 -40    4.94    3.19
  -6   2 -40    3.40    2.19
  -6  -2 -40    3.70    1.97
  -6   2 -42    4.34    3.37
  -6  -2 -42    8.39    2.46
  -6   2 -42    7.15    2.26
  -6   2 -44   11.96    4.62
  -6   2 -44   15.73    3.29
  -6  -2 -44   18.93    3.59
  -6   2 -46   -1.00    2.75
   6   3 -47   30.62    5.99
   6   3 -47   34.53    4.59
   6   3 -45   11.03    4.32
   6   3 -45   19.36    3.48
   6  -3 -45   21.90    4.19
   6   3 -43    7.60    3.80
   6  -3 -43   10.09    3.16
   6   3 -43    9.05    2.68
   6   3 -41    8.02    3.47
   6   3 -41   11.91    2.66
   6  -3 -41   10.16    1.90
   6  -3 -39   28.85    2.92
   6   3 -39   22.39    5.09
   6   3 -39   29.30    3.78
   6   3 -37    9.92    3.44
   6   3 -37    8.53    2.17
   6  -3 -37    7.02    1.63
   6   3 -35   84.19    8.02
   6  -3 -35   83.56    4.71
   6   3 -35   75.36    5.42
   6   3 -33   83.98    7.85
   6  -3 -33   93.65    4.97
   6   3 -33   76.97    5.28
   6   3 -31    9.11    3.16
   6   3 -31    7.05    1.85
   6  -3 -31    6.66    1.58
   6  -3 -29   36.26    3.05
   6   3 -29   33.06    4.86
   6   3 -29   34.42    3.32
   6   3 -27  249.36   12.20
   6  -3 -27  232.94    7.47
   6   3 -27  219.57    7.79
  -6  -3  27  228.50    6.31
   6  -3 -27  231.81    7.60
   6   3 -25  116.43    8.19
   6  -3 -25  125.74    5.40
   6   3 -25  117.33    5.47
   6  -3 -25  124.34    5.98
  -6  -3  25  113.90    4.66
   6  -3 -23   42.28    3.18
   6   3 -23   36.52    4.67
   6   3 -23   36.80    2.98
   6  -3 -23   35.18    2.96
  -6  -3  23   40.13    2.89
   6   3 -21   93.71    6.93
   6  -3 -21   93.34    4.55
   6   3 -21   93.39    4.46
   6  -3 -21   85.72    4.40
  -6  -3  21   85.04    4.29
   6  -3 -19   39.49    2.98
   6   3 -19   36.88    4.48
   6   3 -19   34.10    2.64
   6  -3 -19   36.64    2.96
   6   3 -17    3.53    1.89
   6  -3 -17    3.21    1.19
   6   3 -17    2.95    0.99
   6  -3 -17    3.21    1.16
   6   3 -15   87.00    6.05
   6  -3 -15   92.99    4.28
  -6  -3  15   79.91    4.84
   6   3 -15   89.95    3.56
   6  -3 -15   90.45    4.43
  -6   3  15   81.17    4.78
   6   3 -13  131.89    7.19
   6  -3 -13  137.44    5.03
  -6  -3  13  125.77    6.04
   6   3 -13  132.38    3.91
   6  -3 -13  131.03    5.32
   6  -3 -11   66.54    3.47
  -6  -3  11   68.92    4.45
   6   3 -11   68.72    2.55
   6  -3 -11   71.63    4.00
  -6  -3   9  339.47   10.99
  -6  -3   9  345.47    9.91
   6   3  -9  362.20    5.05
   6  -3  -9  338.17    8.56
  -6  -3   7  330.53   10.50
  -6   3   7  319.70    6.06
  -6  -3   7  319.03    9.42
  -6   3   7  327.48    8.41
   6   3  -7  322.95    3.88
   6  -3  -7  330.68    8.64
  -6   3   5   -0.91    0.88
  -6  -3   5   -0.02    0.96
  -6  -3   5   -0.89    0.99
  -6   3   5   -0.84    0.98
   6  -3  -5   -0.13    0.75
   6   3  -5   -0.18    0.25
   6  -3  -5   -0.58    1.16
  -6   3   3    8.47    1.78
   6  -3  -3    7.45    1.30
  -6  -3   3    3.78    1.33
  -6   3   3    5.41    1.33
  -6  -3   3    4.82    1.63
   6  -3  -3    5.93    1.71
   6  -3  -1  341.88    6.59
  -6  -3   1  344.01    8.94
  -6   3   1  339.17    7.10
  -6  -3   1  353.47   10.03
  -6   3   1  353.99    8.72
  -6  -3   1  320.29    9.20
   6  -3  -1  359.12    6.68
   6  -3  -1  339.16    9.16
  -6   3   1  341.21    8.47
  -6   3  -1   13.49    1.54
   6  -3   1   12.96    1.48
  -6  -3  -1   12.11    2.01
  -6   3  -1   15.53    2.30
  -6   3  -1   14.54    2.26
  -6  -3  -1   10.97    1.98
   6  -3   1   15.51    1.63
   6  -3   1   15.46    2.50
  -6  -3  -1   14.11    1.19
  -6  -3  -3  153.16    6.39
   6  -3   3  159.00    4.13
  -6   3  -3  155.14    4.55
  -6   3  -3  163.75    6.05
   6   3   3  147.89    6.69
  -6  -3  -3  151.17    6.36
   6  -3   3  167.12    4.77
   6  -3   3  159.40    6.69
  -6  -3  -3  152.96    2.35
  -6   3  -3  157.40    6.46
  -6  -3  -5  243.39    8.23
  -6   3  -5  241.49    5.51
   6  -3   5  242.87    4.85
  -6   3  -5  242.57    7.31
  -6  -3  -5  221.16    7.69
   6   3   5  234.38    8.32
  -6  -3  -5  239.02    3.44
   6  -3   5  248.40    6.00
   6  -3   5  242.29    8.41
  -6   3  -7    4.12    0.89
   6   3   7    4.74    1.78
  -6  -3  -7    3.26    1.33
  -6   3  -7    5.40    1.51
  -6  -3  -7    4.98    0.75
  -6   3  -7    4.98    1.25
   6  -3   7    4.49    1.15
   6  -3   7    3.77    1.89
  -6   3  -9   26.80    3.29
  -6   3  -9   23.84    1.70
  -6  -3  -9   21.96    2.59
  -6   3  -9   24.96    2.51
   6  -3   9   23.66    2.12
  -6   3  -9   24.54    2.08
  -6  -3  -9   24.63    1.63
   6  -3   9   23.42    3.12
  -6   3 -11   46.44    2.24
   6  -3  11   45.26    1.98
  -6   3 -11   45.85    3.26
  -6  -3 -11   44.31    3.59
  -6   3 -11   48.43    2.96
  -6  -3 -11   47.44    2.43
  -6   3 -11   48.70    4.43
   6   3  11   47.67    1.58
  -6   3 -13    9.83    2.42
  -6   3 -13    7.12    1.54
  -6  -3 -13    6.88    1.65
  -6  -3 -13    7.55    1.27
  -6   3 -13    7.51    1.52
   6   3  13   12.45    1.18
  -6   3 -15   14.76    3.24
  -6   3 -15   21.07    2.63
  -6  -3 -15    8.31    1.95
  -6   3 -15   24.00    2.62
  -6  -3 -15   24.33    2.24
  -6   3 -17   26.98    3.88
  -6   3 -17   22.02    2.46
  -6  -3 -17   21.65    2.13
  -6   3 -17   22.91    2.39
   6   3  17   23.89    1.80
  -6   3 -19    8.73    2.60
  -6   3 -19    9.59    1.74
  -6   3 -19   11.19    1.86
  -6  -3 -19   10.04    1.60
   6   3  19   10.13    1.38
  -6  -3 -21  117.36    5.28
  -6   3 -21  132.27    5.95
   6   3  21  116.83    4.49
  -6   3 -21  122.38    8.45
  -6   3 -23   70.66    4.58
  -6  -3 -23   65.56    4.16
   6   3  23   77.35    3.83
  -6   3 -23   78.21    7.13
  -6  -3 -25   58.12    4.18
  -6   3 -25   58.08    4.28
  -6   3 -25   58.15    6.32
  -6   3 -27    6.43    2.70
  -6   3 -27   10.60    2.24
  -6  -3 -27    7.32    1.72
  -6   3 -29   16.59    4.03
  -6   3 -29   12.07    2.34
  -6  -3 -29   15.12    2.78
  -6   3 -29   15.93    2.43
  -6   3 -31   54.99    6.92
  -6  -3 -31   52.31    4.54
  -6   3 -31   59.75    4.86
  -6   3 -31   50.16    3.98
  -6   3 -33   -0.46    2.69
  -6  -3 -33    3.60    1.78
  -6   3 -33    3.99    2.04
  -6  -3 -35   13.98    2.39
  -6   3 -35   13.11    4.17
  -6  -3 -35    8.94    2.53
  -6   3 -35    7.95    2.25
  -6  -3 -37   24.46    3.05
  -6   3 -37   20.27    5.15
  -6  -3 -37   27.70    3.88
  -6   3 -37   29.38    3.87
  -6   3 -39   11.81    4.68
  -6  -3 -39    2.61    1.69
  -6  -3 -39   10.27    2.97
  -6   3 -39    3.14    1.88
  -6   3 -41   17.88    5.12
  -6  -3 -41   26.03    4.25
  -6   3 -41   21.50    3.53
  -6   3 -43   10.49    4.37
  -6  -3 -43   27.18    4.30
  -6   3 -43   22.83    3.73
   6   4 -44   25.89    5.86
   6   4 -44   31.02    4.12
   6  -4 -44   28.91    4.86
   6   4 -42   12.51    4.72
   6   4 -42   12.18    2.77
   6  -4 -42   14.81    2.41
   6   4 -40    4.64    3.76
   6   4 -40    5.54    2.24
   6  -4 -40    4.45    1.76
   6  -4 -38   33.37    3.48
   6   4 -38   29.61    5.75
   6   4 -38   33.18    4.06
   6  -4 -36   34.70    3.45
   6   4 -36   41.61    6.81
   6   4 -36   37.35    4.01
   6   4 -34    9.30    3.40
   6   4 -34   12.44    2.40
   6  -4 -34   14.24    2.31
   6   4 -32    7.58    3.24
   6   4 -32    7.93    1.92
   6  -4 -32    4.79    1.46
   6   4 -30    1.24    2.24
   6   4 -30    2.31    1.31
   6  -4 -30    3.51    1.28
   6   4 -28    8.45    2.80
   6   4 -28   10.14    1.91
   6  -4 -28    8.79    1.96
   6   4 -26   67.87    6.83
   6  -4 -26   71.87    4.64
   6   4 -26   69.39    4.32
  -6   4  26   68.95    5.04
   6   4 -24   63.72    6.62
  -6  -4  24   49.71    1.13
   6  -4 -24   58.65    4.13
   6   4 -24   53.27    3.63
   6  -4 -24   58.74    3.96
  -6   4  24   56.05    4.56
   6   4 -22    7.97    2.80
   6  -4 -22    6.71    1.64
   6   4 -22    6.66    1.51
   6  -4 -22    5.99    1.61
  -6   4  22    9.02    2.04
   6   4 -20  369.31   14.48
   6  -4 -20  369.36    9.89
   6  -4 -20  359.18    9.52
   6   4 -20  355.01    8.20
  -6   4  20  369.07   11.66
   6   4 -18  204.14    7.62
   6  -4 -18  213.16    7.39
   6   4 -18  202.38   10.44
   6  -4 -18  213.41    7.35
   6   4 -18  199.37    5.73
  -6   4  18  201.46    8.81
   6   4 -16   30.63    4.24
   6   4 -16   33.28    3.34
   6  -4 -16   32.54    2.98
  -6   4  16   30.35    3.57
   6  -4 -16   35.56    3.10
   6   4 -16   35.18    2.35
   6   4 -14   23.61    2.72
   6  -4 -14   30.53    2.77
  -6   4  14   27.66    3.44
   6   4 -14   26.67    1.83
   6  -4 -14   27.49    2.77
   6   4 -12  427.08   11.32
   6  -4 -12  411.77    9.66
  -6   4  12  413.03   12.68
   6   4 -12  409.95    6.30
   6  -4 -12  420.38   10.39
   6   4 -10    1.77    1.51
   6  -4 -10   -0.19    0.85
   6   4 -10    0.48    0.57
   6  -4 -10    0.31    0.95
   6  -4  -8   17.42    2.06
   6   4  -8   14.77    0.95
   6  -4  -8   17.30    2.32
  -6   4   6  201.95    6.28
   6  -4  -6  211.45    6.45
  -6   4   6  202.04    7.97
   6  -4  -6  192.13    7.30
  -6   4   4  159.60    6.08
   6  -4  -4  155.57    5.40
   6  -4  -4  153.59    4.90
   6  -4  -4  163.16    6.87
  -6   4   2    1.64    1.15
   6  -4  -2    0.25    0.67
   6  -4  -2    1.22    0.71
   6  -4  -2    0.53    1.16
  -6  -4   2    0.49    0.79
   6  -4   0   38.75    2.61
   6  -4   0   39.97    2.55
   6  -4   0   35.76    3.48
  -6  -4   0   36.44    2.28
   6  -4   2   68.55    3.26
   6  -4   2   72.71    3.48
  -6  -4  -2   67.13    2.65
   6  -4   2   67.93    4.80
  -6  -4  -4   82.99    5.27
   6  -4   4   82.43    3.43
   6  -4   4   76.46    3.63
  -6  -4  -4   78.18    1.64
  -6  -4  -4   81.77    1.51
  -6   4  -4   71.28    5.06
  -6  -4  -4   78.46    2.34
   6  -4   4   72.31    5.06
   6  -4   6   78.39    3.24
  -6  -4  -6   71.61    1.62
  -6  -4  -6   70.18    2.08
  -6   4  -6   73.82    5.43
   6  -4   6   72.06    5.18
  -6   4  -8    0.62    1.24
   6  -4   8    1.26    0.57
  -6  -4  -8    0.74    0.53
   6  -4   8    2.18    1.48
  -6   4 -10   10.91    2.51
   6  -4  10   10.07    1.52
  -6  -4 -10   12.19    1.25
  -6   4 -10   12.41    1.71
   6  -4  10   11.79    2.60
  -6   4 -12    7.27    2.51
   6  -4  12    5.11    1.00
  -6  -4 -12    7.89    1.24
  -6   4 -12    5.29    1.42
   6  -4  12    6.61    2.21
  -6  -4 -14  618.52    9.74
  -6   4 -14  616.40   11.38
  -6   4 -14  610.74   17.70
  -6   4 -16   34.03    4.57
  -6  -4 -16   40.36    2.80
  -6   4 -16   37.64    3.09
   6   4  16   37.13    1.97
  -6   4 -18   -0.35    1.63
  -6  -4 -18    1.16    0.86
  -6   4 -18    1.08    1.02
   6   4  18    1.82    0.69
  -6   4 -20   25.83    4.58
  -6  -4 -20   19.17    2.25
  -6   4 -20   19.38    2.50
   6   4  20   19.04    1.76
  -6  -4 -22   77.89    4.50
  -6   4 -22   84.27    5.03
  -6   4 -22   90.14    8.00
  -6   4 -24  105.01    6.79
  -6  -4 -24   95.86    5.18
  -6   4 -24  107.50    5.81
  -6   4 -24   99.94    8.68
  -6   4 -26    4.55    2.51
  -6  -4 -26    6.06    1.79
  -6   4 -26   10.18    2.70
  -6   4 -26    4.29    2.11
  -6   4 -28    1.95    2.49
  -6  -4 -28    0.55    1.11
  -6   4 -28    3.09    1.77
  -6   4 -28    1.69    1.55
  -6   4 -30    1.28    2.45
  -6   4 -30    0.85    1.55
  -6  -4 -30   -0.27    1.38
  -6   4 -30    3.49    1.73
  -6   4 -32   20.88    4.97
  -6   4 -32   21.73    3.25
  -6  -4 -32   23.12    3.27
  -6  -4 -34    2.95    1.62
  -6   4 -34    1.06    2.58
  -6   4 -34    0.33    1.48
  -6  -4 -36    2.71    1.64
  -6   4 -36   -1.28    3.14
  -6   4 -36    3.89    2.17
  -6  -4 -36    1.58    2.08
  -6  -4 -38    2.54    1.79
  -6   4 -38    4.04    3.92
  -6  -4 -38    5.01    2.19
  -6   4 -38    5.57    1.99
  -6   4 -40    5.84    3.85
  -6  -4 -40    6.72    1.96
  -6  -4 -40    6.72    2.41
  -6   4 -40   10.39    2.71
  -6  -4 -42    6.55    2.55
   6   5 -43   18.59    3.27
   6  -5 -43   20.33    3.02
   6   5 -41   -0.22    1.86
   6  -5 -41    6.88    2.20
   6   5 -39   14.42    5.34
   6   5 -39   14.32    2.93
   6  -5 -39   11.35    2.57
   6   5 -37    9.04    4.40
   6   5 -37   11.68    2.49
   6  -5 -37    8.88    2.15
   6  -5 -35   58.26    4.81
   6   5 -35   62.99    8.00
   6   5 -35   55.69    4.70
   6   5 -33    8.71    3.76
   6   5 -33    5.83    1.78
   6  -5 -33    5.05    1.60
   6   5 -31   -3.15    2.51
   6   5 -31    1.22    1.16
   6  -5 -31   -0.02    1.08
   6   5 -29   18.53    4.49
   6   5 -29   20.23    2.68
   6  -5 -29   15.15    2.53
   6   5 -27    9.80    2.88
   6   5 -27    9.71    1.89
   6   5 -25   10.74    3.51
   6  -5 -25   12.78    2.12
   6   5 -25   11.51    2.07
   6  -5 -25   13.57    2.47
  -6   5  25    3.70    1.91
   6   5 -23    0.34    2.03
   6  -5 -23   -0.66    1.11
  -6   5  23   -0.27    1.52
   6  -5 -23   -0.65    1.06
   6   5 -23    0.07    0.92
   6   5 -21    2.28    2.30
  -6  -5  21    1.49    0.62
  -6   5  21    1.13    1.52
   6  -5 -21    2.87    1.50
   6   5 -21    2.52    0.90
   6  -5 -21    2.29    1.36
  -6   5  19    0.48    1.34
   6  -5 -19    1.52    1.28
   6   5 -19    1.13    0.88
   6  -5 -19   -0.70    0.96
   6  -5 -17   74.88    4.83
  -6   5  17   70.21    5.89
   6  -5 -17   73.40    4.68
   6   5 -17   69.25    3.19
  -6   5  15    2.74    1.81
   6  -5 -15   -0.21    1.04
   6   5 -15    0.20    0.67
   6  -5 -15    2.39    1.33
   6  -5 -13   23.44    2.89
  -6   5  13   19.57    3.40
   6   5 -13   16.29    1.35
   6  -5 -13   19.28    2.59
   6  -5 -11   15.25    2.20
  -6   5  11   12.99    2.92
   6  -5 -11   11.81    2.23
  -6   5   9   95.86    6.98
   6  -5  -9   93.51    4.94
   6  -5  -9   93.28    5.52
  -6   5   7   28.73    4.08
   6  -5  -7   29.18    2.72
   6  -5  -7   22.66    2.94
  -6   5   5   20.98    3.67
   6  -5  -5   16.97    2.11
  -6  -5   5   14.76    2.21
   6  -5  -5   17.18    2.63
   6  -5  -3    8.48    1.54
  -6   5   3    7.31    2.30
   6  -5  -3    6.68    1.82
  -6  -5   3    7.33    1.59
  -6   5   1    2.18    1.60
   6  -5  -1    2.04    0.97
  -6   5   1   -0.52    1.19
   6  -5  -1    2.99    1.55
  -6  -5   1    0.89    1.07
  -6   5  -1    6.27    2.20
   6  -5   1    7.40    1.46
  -6   5  -1    9.10    2.14
  -6  -5  -1    7.45    1.33
   6  -5   1    6.26    1.97
   6  -5   3   23.76    2.23
  -6   5  -3   21.81    3.14
   6  -5   3   23.16    3.33
  -6  -5  -3   24.18    1.96
  -6   5  -5    8.08    2.44
   6  -5   5    6.53    1.30
  -6  -5  -5    5.06    0.54
  -6  -5  -5    5.96    0.52
   6  -5   5    4.94    1.70
  -6  -5  -5    5.37    0.92
   6  -5   7   -0.14    0.92
  -6   5  -7   -0.51    1.53
   6  -5   7   -0.05    0.68
  -6  -5  -7    0.36    0.36
  -6  -5  -7   -0.23    0.44
  -6  -5  -7   -0.84    0.47
   6  -5   7   -0.44    1.34
  -6   5  -9    1.49    1.95
   6  -5   9    0.50    1.01
   6  -5   9   -0.08    0.57
  -6  -5  -9    0.03    0.52
   6  -5   9    0.01    1.41
  -6   5 -11    1.43    1.62
   6  -5  11    1.61    1.20
  -6   5 -11    4.64    2.01
  -6  -5 -11    3.85    0.84
   6  -5  11    4.92    1.76
   6  -5  13    2.87    1.01
  -6   5 -13    0.91    1.70
  -6   5 -13    4.67    2.48
  -6   5 -13    5.87    1.67
  -6  -5 -13    3.58    0.90
   6  -5  13    0.99    1.69
  -6   5 -15    3.42    2.42
  -6   5 -15    1.66    1.75
  -6  -5 -15    2.70    1.01
  -6   5 -15    1.38    1.08
   6  -5  15    0.49    1.87
  -6   5 -17   28.81    4.67
  -6   5 -17   29.55    4.21
  -6   5 -17   37.29    3.17
  -6  -5 -17   33.78    2.65
   6  -5  17   35.47    4.72
  -6   5 -19   -1.04    2.30
  -6   5 -19    1.99    1.28
  -6  -5 -19    2.10    0.94
  -6   5 -19    3.50    2.05
  -6   5 -21    0.04    2.22
  -6  -5 -21    0.98    1.15
  -6   5 -21   -0.03    1.07
  -6   5 -21   -0.15    1.46
  -6   5 -23    9.42    3.49
  -6  -5 -23    5.79    1.62
  -6   5 -23    4.17    1.43
  -6   5 -23    5.18    2.33
  -6  -5 -25   -1.70    1.29
  -6   5 -25    0.85    1.25
  -6   5 -25    1.48    1.48
  -6   5 -27   34.27    5.81
  -6  -5 -27   38.40    3.67
  -6   5 -27   31.88    3.52
  -6   5 -27   37.64    4.70
  -6   5 -29   -1.35    2.98
  -6   5 -29    1.12    1.31
  -6  -5 -29    0.26    1.14
  -6   5 -29   -0.56    1.59
  -6   5 -31    6.95    3.75
  -6  -5 -31    8.51    2.12
  -6   5 -31   16.29    2.96
  -6  -5 -31   14.98    2.82
  -6  -5 -33   10.36    2.47
  -6   5 -33   17.25    5.19
  -6   5 -33   14.19    2.70
  -6  -5 -33   12.90    2.73
  -6  -5 -35   38.05    5.13
  -6   5 -35   16.98    5.35
  -6   5 -35   21.39    3.39
  -6  -5 -35   19.25    3.27
  -6  -5 -37   -0.41    1.36
  -6   5 -37    2.85    3.84
  -6  -5 -37    2.09    2.08
  -6   5 -37   -0.06    1.62
  -6  -5 -39    4.68    2.01
  -6   5 -39    7.24    2.47
  -6  -5 -41    2.27    1.61
   6  -6 -38   10.43    3.16
   6  -6 -36    5.15    1.91
   6  -6 -34    8.05    2.28
   6  -6 -32   -1.47    1.78
   6  -6 -30    1.40    1.21
   6  -6 -28   -0.15    1.22
   6   6 -28    1.90    1.24
   6  -6 -26    1.33    1.37
   6  -6 -26    3.12    1.57
   6   6 -26    0.63    1.13
  -6   6  24    4.85    2.67
   6  -6 -24    6.26    1.81
   6  -6 -24    7.66    1.90
   6   6 -24    7.83    1.56
   6  -6 -22   12.22    2.50
  -6   6  22   10.84    3.19
   6   6 -22   11.04    1.75
   6  -6 -22   14.32    2.35
  -6  -6  20    8.35    1.36
   6  -6 -20    8.57    2.13
  -6   6  20    8.25    2.68
   6   6 -20    8.53    1.37
   6  -6 -20   10.27    2.30
  -6  -6  18   30.53    2.52
   6  -6 -18   33.12    3.54
  -6   6  18   25.31    3.99
   6   6 -18   34.26    2.30
   6  -6 -18   28.68    3.20
   6  -6 -16    0.60    1.11
  -6   6  16    1.27    1.77
  -6  -6  16    0.89    0.80
   6  -6 -16   -0.19    1.34
  -6   6  14   42.79    5.14
   6  -6 -14   45.67    4.04
   6  -6 -14   44.22    4.08
  -6   6  12   58.68    6.17
   6  -6 -12   61.99    4.57
   6  -6 -12   65.09    4.88
   6  -6 -10   17.52    2.49
  -6   6  10   18.97    3.84
  -6  -6  10   16.78    2.77
   6  -6 -10   18.05    2.88
  -6   6   8    3.91    2.32
   6  -6  -8    3.55    1.63
  -6  -6   8    5.18    1.78
   6  -6  -8    6.24    1.80
  -6   6   6   37.54    4.96
   6  -6  -6   38.03    3.38
   6  -6  -6   35.80    3.91
  -6  -6   6   32.87    3.47
  -6   6   4   28.49    4.44
   6  -6  -4   32.83    3.09
  -6  -6   4   30.38    3.13
   6  -6  -4   34.51    4.07
  -6   6   2   44.64    5.53
   6  -6  -2   43.50    3.46
  -6  -6   2   40.75    3.29
   6  -6  -2   38.45    4.24
  -6   6   0    8.80    2.78
   6  -6   0   10.01    1.71
  -6   6   0    9.27    2.48
  -6  -6   0   12.23    1.89
   6  -6   0    8.92    2.35
   6  -6   2   -0.36    0.83
  -6   6  -2   -1.29    1.89
  -6   6  -2    2.17    1.95
  -6  -6  -2   -0.57    0.95
   6  -6   2   -1.41    1.88
   6  -6   4    9.28    1.61
  -6   6  -4    9.45    3.20
  -6   6  -4   10.82    2.89
  -6  -6  -4    9.90    1.35
   6  -6   4    9.25    2.61
   6  -6   6    3.57    1.17
  -6   6  -6    5.22    3.01
  -6   6  -6    1.46    1.65
   6  -6   6    4.70    2.09
  -6  -6  -6    4.56    0.86
   6  -6   8    1.20    0.89
  -6   6  -8   -2.52    1.97
  -6   6  -8    0.51    1.57
   6  -6   8   -2.40    1.96
  -6   6 -10   13.27    3.15
   6  -6  10   12.25    1.64
  -6   6 -10   11.51    3.13
   6  -6  10   15.11    3.29
  -6   6 -12   11.29    2.90
  -6   6 -12   11.52    3.26
   6  -6  12    9.12    2.77
  -6   6 -14   15.02    3.65
  -6   6 -14   14.32    3.54
   6  -6  14   15.84    3.27
  -6   6 -16    5.30    2.68
  -6   6 -16    4.66    2.47
   6  -6  16    8.78    2.66
  -6   6 -18    3.26    2.15
  -6   6 -18    1.90    2.08
   6  -6  18    2.26    1.86
  -6   6 -20   -0.77    2.39
  -6   6 -20    4.74    2.41
  -6   6 -20    2.68    1.47
   6  -6  20    4.87    2.80
  -6   6 -22   13.47    3.86
  -6   6 -22   10.60    3.18
  -6   6 -22   16.89    2.38
   6  -6  22   12.77    3.79
  -6   6 -24   47.07    6.72
  -6   6 -24   34.75    4.95
  -6   6 -24   40.37    3.87
   6  -6  24   36.45    5.63
  -6   6 -26    0.26    2.38
  -6  -6 -26    3.09    2.68
  -6   6 -26    2.62    2.01
  -6   6 -26    3.65    1.46
   6  -6  26    2.72    2.77
  -6  -6 -28    2.34    1.53
  -6   6 -28    0.63    3.29
  -6   6 -28    1.16    1.75
  -6   6 -28   -1.49    1.37
   6  -6  28    6.72    2.66
  -6  -6 -30    2.13    1.77
  -6   6 -30    3.51    3.44
  -6   6 -30    0.50    1.57
  -6  -6 -32   11.43    2.98
  -6   6 -32   16.15    5.23
  -6   6 -32   13.77    2.76
  -6  -6 -34    1.80    1.48
  -6   6 -34    6.31    2.31
  -6   6 -36    7.49    2.51
   6  -7 -29    5.28    2.16
   6  -7 -27    4.45    1.80
   6  -7 -25    0.96    1.29
   6  -7 -23   -1.49    1.52
  -6   7  21    3.56    2.37
   6  -7 -21    2.71    1.38
   6  -7 -19   16.94    2.94
  -6   7  19   22.83    4.27
   6  -7 -19   20.96    3.09
   6  -7 -17    8.74    2.32
  -6   7  17    5.82    2.55
  -6  -7  17    6.22    2.46
   6  -7 -17    5.29    1.79
   6  -7 -15   17.82    2.81
  -6   7  15   24.10    4.34
  -6  -7  15   22.86    2.66
   6  -7 -15   19.63    3.02
  -6  -7  15   19.65    3.50
  -6   7  13    1.18    2.00
   6  -7 -13    3.73    1.74
  -6  -7  13    2.10    1.20
  -6  -7  13   -0.83    1.53
   6  -7 -13   -0.28    1.54
   6  -7 -11    4.60    1.76
  -6   7  11   -0.97    2.40
  -6  -7  11    2.46    1.25
   6  -7 -11    2.74    1.43
  -6  -7  11    4.43    2.17
  -6   7   9    2.51    2.21
   6  -7  -9   -0.02    1.15
  -6  -7   9    0.46    1.06
   6  -7  -9   -0.29    1.30
  -6  -7   9    3.39    1.89
  -6   7   7    4.97    2.65
   6  -7  -7    1.60    1.51
  -6  -7   7    0.52    1.21
   6  -7  -7    1.87    1.98
   6  -7  -5    1.10    1.34
  -6   7   5    1.10    2.09
   6  -7  -5    0.31    1.54
  -6  -7   5   -0.28    1.19
   6  -7  -3    0.25    0.97
  -6   7   3   -0.50    1.88
  -6  -7   3   -0.29    1.16
   6  -7  -3    0.59    1.46
  -6   7   1   -0.71    1.85
   6  -7  -1    0.79    1.05
   6  -7  -1    0.83    1.54
   6  -7   1    2.44    1.21
  -6   7  -1   -0.34    1.86
   6  -7   1    5.24    2.59
  -6   7  -3    1.92    1.78
   6  -7   3    5.48    1.59
   6  -7   3    2.82    1.82
   6  -7   5    9.04    1.72
  -6   7  -5    9.02    2.94
  -6   7  -5    7.19    3.14
   6  -7   5    7.74    2.66
   6  -7   7    0.53    0.93
  -6   7  -7    1.46    1.95
  -6   7  -7   -0.08    1.73
   6  -7   7    6.03    2.45
  -6   7  -9    9.72    3.14
   6  -7   9   10.18    1.64
  -6   7  -9   11.87    3.74
   6  -7   9    6.15    2.24
  -6   7 -11    8.52    2.94
  -6   7 -11    7.65    2.72
   6  -7  11    6.73    2.53
  -6   7 -13    9.58    3.24
  -6   7 -13    9.85    3.25
   6  -7  13    6.59    2.36
  -6   7 -15   10.42    3.34
  -6   7 -15   10.24    3.54
   6  -7  15    8.08    2.75
  -6   7 -17    8.75    3.61
  -6   7 -17    9.30    3.20
   6  -7  17   12.43    3.70
  -6   7 -19    2.79    2.80
  -6  -7 -19    0.81    1.46
  -6   7 -19    0.82    2.09
   6  -7  19    1.25    2.23
  -6   7 -21    3.22    2.48
  -6   7 -21    8.29    3.86
  -6  -7 -21    9.25    2.60
   6  -7  21   10.69    3.33
  -6   7 -23   13.13    4.23
  -6  -7 -23   18.80    3.51
  -6   7 -23    9.92    3.62
   6  -7  23   15.64    4.18
  -6   7 -25    2.34    2.52
  -6  -7 -25    8.09    2.63
  -6   7 -25   10.54    4.32
   6  -7  25    8.28    3.70
  -6   7 -27    4.93    3.31
  -6  -7 -27    1.59    1.68
  -6   7 -27    2.07    2.67
   6  -7  27    2.10    2.20
  -6   7 -29    9.38    2.72
  -6   7 -31    6.24    2.32
  -6  -8  26    5.19    3.02
  -6  -8  24    8.36    3.82
  -6  -8  22    3.27    2.62
   6  -8 -20    0.16    1.26
   6  -8 -18    6.36    2.27
  -6   8  16    2.84    2.80
   6  -8 -16    0.00    1.28
  -6   8  14    1.99    2.31
   6  -8 -14    1.55    1.42
  -6   8  12    1.74    2.01
   6  -8 -12   -1.16    1.64
  -6  -8  12    1.99    1.53
   6  -8 -10   -0.93    1.49
  -6   8  10    1.33    2.42
  -6  -8  10   -0.99    1.19
   6  -8  -8    0.44    1.33
  -6   8   8    1.46    2.64
  -6  -8   8    1.12    1.25
   6  -8  -8   -0.82    1.78
   6  -8  -6    2.53    1.41
  -6   8   6    0.39    2.51
  -6  -8   6    1.74    1.22
   6  -8  -6    1.76    1.89
   6  -8  -4    0.78    1.12
  -6   8   4    6.29    3.34
  -6  -8   4    1.75    1.54
   6  -8  -4    4.05    2.11
  -6   8   2    3.59    2.85
   6  -8  -2    3.38    1.50
  -6  -8   2    4.61    1.86
   6  -8  -2    3.07    2.27
  -6   8   0    3.09    2.23
   6  -8   0    6.38    1.88
  -6  -8   0    3.66    1.69
   6  -8   0    5.28    2.58
  -6   8  -2    2.64    2.86
   6  -8   2    4.05    1.58
  -6  -8  -2    4.04    1.56
   6  -8   2    6.06    2.68
  -6   8  -4    2.56    2.30
   6  -8   4    9.98    1.99
  -6  -8  -4    3.24    1.58
   6  -8   4    4.92    2.31
  -6   8  -6    3.02    2.74
   6  -8   6    0.79    1.00
  -6  -8  -6   -0.04    1.38
   6  -8   6    0.54    1.88
  -6   8  -8    4.59    2.59
   6  -8   8    3.63    1.29
  -6  -8  -8    0.81    1.60
   6  -8   8    2.65    2.09
  -6   8 -10    3.80    3.05
  -6  -8 -10    3.79    1.81
   6  -8  10    2.46    2.58
  -6   8 -12    5.97    3.68
  -6   8 -12   10.01    3.26
  -6  -8 -12   11.41    2.67
   6  -8  12   11.84    3.93
  -6   8 -14    3.60    2.90
  -6  -8 -14    3.59    1.90
  -6   8 -14    5.47    3.08
   6  -8  14    5.72    2.96
  -6   8 -16    0.90    2.63
  -6  -8 -16    2.80    2.11
  -6   8 -16    7.67    3.46
   6  -8  16    0.00    2.44
  -6   8 -18    1.76    2.76
  -6  -8 -18    2.08    1.65
  -6   8 -18    2.73    2.77
   6  -8  18    3.85    2.60
  -6   8 -20    1.77    2.59
  -6   8 -20    1.54    2.46
   6  -8  20    4.03    3.17
  -6   8 -22    1.33    2.35
  -6   8 -22    5.43    4.24
   6  -8  22    0.40    2.66
  -6   8 -24    2.62    2.75
   6  -9  -7   24.53    3.53
  -6  -9   7   21.98    3.20
   6  -9  -5   -2.07    1.44
  -6  -9   5   -0.96    1.41
   6  -9  -3    6.75    2.07
  -6  -9   3    8.39    2.12
   6  -9  -1   20.70    3.10
  -6  -9   1   16.17    3.01
   6  -9   1    1.50    1.82
  -6  -9  -1   -3.49    2.14
   6  -9   3   -1.31    1.38
  -6  -9  -3    2.20    1.35
  -6  -9  -5    2.54    1.79
   6  -9   9    0.39    2.24
   6  -9  11   -0.59    3.01
   6  -9  13   -0.23    2.62
   7   0 -47   -2.40    1.81
   7   0 -45    2.95    2.16
   7   0 -43    0.13    1.66
   7   0 -43   -0.28    1.64
   7   0 -41   -0.05    1.56
   7   0 -41   -0.11    1.57
   7   0 -39    3.61    2.33
   7   0 -39    1.16    1.86
   7   0 -37   -0.97    1.51
   7   0 -37   -0.62    1.45
   7   0 -35    4.64    1.96
   7   0 -33    1.16    1.41
   7   0 -31    0.57    1.25
   7   0 -29    2.80    1.57
   7   0 -27    1.85    1.22
   7   0 -25   -1.20    1.16
   7   0 -23    3.54    1.53
  -7   0  21    0.26    0.41
   7   0 -21   -0.03    0.85
   7   0 -21    0.07    0.32
  -7   0  19    0.01    0.75
   7   0 -19   -1.13    0.99
  -7   0  19    0.51    0.48
  -7   0  17   -0.02    0.84
   7   0 -17    0.30    0.75
  -7   0  17    0.36    0.41
  -7   0  15   -0.58    0.76
  -7   0  15   -0.41    0.50
  -7   0  13    0.01    0.68
   7   0 -13    0.23    0.71
  -7   0  13    0.13    0.32
  -7   0  11    0.12    0.67
   7   0 -11    0.01    0.66
  -7   0   9    0.09    0.58
  -7   0   9    0.84    0.74
   7   0  -9    2.22    0.88
   7   0  -7    3.72    0.90
  -7   0   7    0.93    0.57
  -7   0   5   -0.27    0.58
   7   0  -5   -1.08    0.70
  -7   0   3   -0.13    0.59
   7   0  -3   -0.84    0.76
   7   0  -1   -0.32    0.65
  -7   0   1   -0.64    0.63
   7   0   1    0.02    0.38
  -7   0  -1   -0.08    0.49
   7   0   1   -0.71    0.77
  -7   0  -1   -0.42    0.66
  -7   0  -3   -1.00    0.54
   7   0   3   -0.02    0.41
  -7   0  -3    0.05    0.56
   7   0   3    0.60    0.60
   7   0   5    0.19    0.48
  -7   0  -5    0.89    0.56
   7   0   5    0.82    0.68
   7   0   7    4.84    1.07
   7   0   7    5.92    1.11
  -7   0  -7    6.89    1.15
   7   0   9    0.66    0.68
  -7   0  -9    0.73    0.75
   7   0   9   -0.35    0.54
  -7   0 -11    1.48    1.11
   7   0  11    2.20    1.17
  -7   0 -13   -0.94    0.81
  -7   0 -15   -0.48    0.57
  -7   0 -15    0.45    0.86
   7   0  15    1.45    0.81
  -7   0 -17    0.19    0.53
  -7   0 -17    1.72    1.03
  -7   0 -19    5.43    1.76
  -7   0 -19    1.65    1.01
  -7   0 -21    0.19    0.64
  -7   0 -21    0.34    1.07
  -7   0 -23    0.57    0.73
  -7   0 -23   -1.95    1.27
  -7   0 -25    0.69    0.81
  -7   0 -25   -0.29    1.33
  -7   0 -27   -0.71    0.91
  -7   0 -27   -1.64    1.24
  -7   0 -29    2.23    1.11
  -7   0 -29    1.12    1.23
   7   0  29    0.96    0.93
  -7   0 -31   -0.01    1.30
  -7   0 -31    0.00    0.48
   7   0  31   -0.67    0.66
  -7   0 -33   -0.87    1.65
  -7   0 -35    4.22    2.50
  -7   0 -35    1.22    1.65
  -7   0 -37   -2.59    2.79
  -7   0 -37   -0.23    1.45
  -7   0 -39   -3.14    2.44
  -7   0 -39    1.75    1.73
  -7   0 -41   -0.53    2.71
  -7   0 -41   -0.55    1.68
  -7   0 -43    0.25    2.50
  -7   0 -43    0.24    1.62
  -7   0 -45   -2.83    2.86
  -7   0 -45   -3.29    2.38
  -7   0 -47    6.49    3.31
   7   1 -48    7.47    2.61
   7  -1 -48    6.19    2.83
   7   1 -46    2.35    2.22
   7  -1 -46   -0.20    1.85
   7   1 -46    1.49    1.99
   7   1 -44   10.52    3.19
   7  -1 -44    1.90    1.85
   7   1 -44   11.04    3.18
   7   1 -42   -0.73    2.35
   7   1 -42    0.89    1.88
   7   1 -40    1.29    1.94
   7   1 -40    0.65    1.68
   7  -1 -40    0.51    1.76
   7   1 -38   27.29    4.42
   7  -1 -38   26.57    3.40
   7   1 -38   28.93    3.84
   7   1 -36    0.57    1.66
   7  -1 -36   -0.63    1.19
   7   1 -36    1.24    1.51
   7   1 -34   72.39    6.26
   7  -1 -34   69.92    4.94
   7   1 -34   69.18    5.38
   7   1 -32    4.48    2.12
   7  -1 -32    5.95    1.57
   7   1 -32    3.53    1.57
   7   1 -30    7.74    2.41
   7  -1 -30    5.69    1.52
   7   1 -30    6.86    1.74
   7   1 -28    3.27    1.80
   7  -1 -28   -0.12    0.93
   7   1 -26  190.28    8.86
   7  -1 -26  185.06    6.43
  -7   1  24    6.40    0.78
  -7  -1  24    7.90    0.75
   7   1 -24    8.22    2.10
   7  -1 -24    6.90    1.50
  -7  -1  24    7.15    0.84
  -7  -1  22    9.27    1.00
  -7  -1  22   10.58    2.09
  -7  -1  22    9.38    0.92
   7   1 -22    9.05    2.05
   7  -1 -22    9.03    1.35
  -7  -1  20   12.45    1.23
  -7   1  20   11.38    1.07
  -7  -1  20   12.53    2.14
  -7  -1  20   11.24    0.98
   7   1 -20   12.28    2.18
  -7  -1  18    5.93    1.67
   7   1 -18    4.01    1.54
  -7   1  18    5.54    1.03
  -7  -1  18    4.90    0.67
   7   1 -18    3.91    0.91
  -7   1  18    2.92    0.64
  -7  -1  18    4.07    0.80
   7  -1 -18    3.59    1.06
  -7   1  18    3.26    1.26
  -7   1  16  253.42    5.82
   7   1 -16  248.11    8.16
   7   1 -16  247.20    5.40
  -7   1  16  238.73    4.62
  -7  -1  16  258.43    6.51
   7  -1 -16  243.63    6.32
  -7  -1  16  249.62    8.44
  -7  -1  14   34.89    3.10
  -7   1  14   40.09    2.26
   7   1 -14   40.19    2.27
  -7  -1  14   38.23    2.42
   7  -1 -14   37.37    2.52
  -7   1  14   36.59    1.92
  -7  -1  12  204.87    7.02
  -7   1  12  213.92    4.90
  -7   1  12  203.69    4.18
   7   1 -12  209.29    4.83
   7  -1 -12  215.53    5.77
  -7  -1  12  213.37    5.31
  -7  -1  10  227.55    7.12
  -7   1  10  213.57    4.10
  -7   1  10  224.66    4.76
   7  -1 -10  225.51    5.80
  -7  -1  10  218.71    5.06
  -7   1  10  219.63    6.03
  -7   1   8  629.83    7.54
  -7  -1   8  638.54   11.29
  -7  -1   8  628.99    7.96
   7  -1  -8  615.83    9.45
  -7   1   6   52.57    2.12
  -7  -1   6   54.45    2.27
   7  -1  -6   50.77    2.76
  -7   1   4  140.82    3.28
   7   1  -4  134.71    2.97
  -7  -1   4  137.12    3.30
   7  -1  -4  132.18    4.42
   7   1  -2   67.67    2.13
  -7  -1   2   62.29    2.26
   7  -1  -2   58.65    3.34
   7   1   0 1319.99    7.38
   7   1   0 1345.58    8.11
   7  -1   0 1331.21   14.19
  -7  -1   0 1328.21    9.17
   7   1   2   43.14    2.58
  -7  -1  -2   42.39    1.42
  -7   1  -2   44.21    2.07
   7   1   2   41.48    1.50
   7   1   2   42.54    1.48
  -7  -1  -2   40.75    1.59
  -7   1  -2   39.36    2.62
   7  -1   2   39.62    2.70
   7   1   4   47.22    2.74
  -7  -1  -4   44.98    1.65
  -7   1  -4   45.63    2.16
   7   1   4   46.19    1.78
   7  -1   4   49.03    3.05
   7   1   4   46.55    1.67
   7   1   6   13.35    1.67
   7   1   6   12.99    1.14
  -7   1  -6   14.78    1.39
  -7  -1  -6   14.69    1.16
   7  -1   6   14.89    1.92
   7   1   6   14.31    1.14
  -7  -1  -8   12.44    1.79
  -7   1  -8   14.60    1.80
   7   1   8   14.86    1.58
  -7  -1  -8   15.59    1.53
  -7  -1 -10  260.63    6.66
   7  -1  10  251.36    3.76
  -7   1 -10  249.72    5.82
  -7  -1 -10  253.98    5.42
   7   1  10  258.31    5.80
  -7  -1 -12   92.63    4.19
  -7   1 -12   87.28    3.73
  -7  -1 -12   84.21    3.41
  -7  -1 -14    7.11    1.32
  -7   1 -14    7.71    1.37
  -7  -1 -14    7.86    1.37
  -7  -1 -16  172.25    6.05
  -7  -1 -16  173.67    5.57
  -7   1 -16  174.49    5.83
  -7  -1 -18   39.04    3.03
  -7  -1 -18   42.76    2.96
  -7   1 -18   39.45    3.02
  -7  -1 -20    3.03    1.08
  -7   1 -20    3.99    1.27
  -7  -1 -20    3.75    1.39
   7   1  20    4.34    1.18
  -7  -1 -22   17.81    2.29
  -7   1 -22   19.52    2.52
  -7  -1 -22   19.47    2.47
   7   1  22   16.39    1.92
  -7  -1 -24   79.26    4.65
  -7  -1 -24   82.76    4.76
  -7   1 -24   80.94    4.79
  -7   1 -24   78.87    3.33
   7   1  24   78.43    3.89
  -7  -1 -26    2.50    1.36
  -7   1 -26    0.08    0.62
   7   1  26   -0.65    0.86
  -7   1 -26   -0.14    1.09
  -7  -1 -26   -0.24    1.10
  -7   1 -28   22.02    1.84
   7   1  28   17.45    2.07
  -7  -1 -28   19.78    2.04
  -7   1 -28   21.80    2.87
  -7  -1 -28   20.24    2.81
  -7   1 -30   13.98    1.52
  -7   1 -30   12.35    2.25
  -7  -1 -30   14.57    2.46
  -7   1 -30   20.48    4.00
  -7   1 -32   11.40    3.11
  -7   1 -32    8.06    2.15
  -7  -1 -32   11.14    2.36
  -7   1 -34   17.19    3.79
  -7   1 -34    8.35    2.12
  -7  -1 -34   17.52    3.43
  -7  -1 -36   12.51    1.79
  -7   1 -36   11.37    3.71
  -7   1 -36   10.99    2.57
  -7  -1 -36   11.90    2.64
  -7  -1 -38   16.66    3.77
  -7   1 -38   16.36    4.26
  -7   1 -38   12.97    2.95
  -7  -1 -38   13.94    2.95
  -7  -1 -40    2.00    1.75
  -7   1 -40    4.95    3.56
  -7  -1 -40    2.34    1.83
  -7   1 -40   -0.02    1.86
  -7   1 -42   14.17    4.39
  -7  -1 -42   14.48    3.78
  -7   1 -42   16.76    3.31
  -7  -1 -42   16.87    3.47
  -7   1 -44    3.64    3.22
  -7  -1 -44   11.67    3.70
  -7   1 -44   10.20    2.77
  -7  -1 -44    3.45    2.45
  -7   1 -46    6.42    3.35
  -7   1 -48    4.51    3.98
   7   2 -47   -3.80    2.99
   7  -2 -47    3.37    2.65
   7   2 -47   -1.37    1.55
   7   2 -45   19.64    5.06
   7  -2 -45   25.28    4.36
   7   2 -45   23.77    3.85
   7   2 -43   11.91    4.34
   7  -2 -43   14.34    3.48
   7   2 -43   11.97    2.92
   7   2 -41   41.55    5.94
   7   2 -41   46.51    4.83
   7   2 -39    8.48    2.89
   7   2 -39   11.80    2.55
   7   2 -37   57.28    6.53
   7   2 -37   59.14    5.03
   7   2 -35   65.38    6.71
   7   2 -35   69.43    5.29
   7  -2 -33   25.83    2.36
   7   2 -33   25.10    4.13
   7   2 -33   23.45    3.06
   7   2 -31    7.08    2.57
   7   2 -31    5.92    1.87
   7  -2 -31    4.04    1.06
   7   2 -29    0.31    1.74
   7   2 -29   -0.22    1.24
   7  -2 -29   -0.34    0.73
   7  -2 -29   -0.28    0.51
   7   2 -27   90.21    6.86
   7  -2 -27   91.71    4.12
   7   2 -27   88.68    5.09
  -7  -2  27   83.74    2.95
  -7   2  27   84.16    3.39
   7  -2 -27   90.62    3.57
   7   2 -25    0.92    1.76
   7   2 -25    1.02    1.05
  -7  -2  25    1.56    0.66
   7  -2 -25    1.03    0.78
  -7   2  25    2.18    0.95
   7   2 -23   -0.64    1.78
   7   2 -23    2.26    1.06
  -7  -2  23    1.48    0.36
   7  -2 -23    1.29    0.76
  -7   2  23    1.75    0.89
   7   2 -21    1.56    1.56
   7   2 -21   -0.07    0.88
   7  -2 -21    0.29    0.84
  -7  -2  21    0.96    0.34
   7  -2 -21    0.45    0.62
   7   2 -19    4.57    1.86
   7  -2 -19    5.23    1.12
  -7  -2  19    3.07    1.02
   7   2 -19    4.52    1.12
   7  -2 -19    4.88    1.20
   7  -2 -17   26.17    2.04
   7   2 -17   30.81    3.47
  -7  -2  17   27.96    2.44
  -7   2  17   25.50    2.04
   7   2 -17   26.70    2.14
   7  -2 -17   26.13    2.34
  -7   2  17   26.76    2.71
   7   2 -15  258.75    9.26
  -7   2  15  253.50    6.60
  -7  -2  15  251.33    7.05
  -7   2  15  250.00    6.17
   7  -2 -15  243.38    6.79
  -7  -2  15  249.40    9.33
  -7  -2  13  387.01   11.20
  -7   2  13  388.78    7.92
  -7   2  13  376.91    7.53
   7   2 -13  366.06    8.66
  -7  -2  13  374.48    8.52
   7  -2 -13  372.56    8.39
  -7   2  11  224.53    5.78
   7   2 -11  218.51    6.69
  -7  -2  11  233.00    6.61
  -7  -2  11  240.10    8.51
  -7   2  11  231.75    5.93
   7  -2 -11  230.85    6.57
  -7   2  11  240.34    7.25
  -7   2   9   -0.16    0.81
   7   2  -9    1.23    1.13
  -7  -2   9    1.13    0.90
  -7   2   9   -0.10    0.56
  -7  -2   9    0.38    0.91
  -7   2   9    0.26    0.33
   7  -2  -9    0.02    1.02
  -7   2   9    0.52    0.88
  -7   2   7   15.37    1.69
   7   2  -7   17.18    2.06
  -7   2   7   13.70    1.44
  -7  -2   7   11.75    1.91
   7  -2  -7   15.37    1.87
  -7   2   7   15.28    1.93
   7   2  -5  204.67    6.17
  -7  -2   5  204.97    7.18
  -7   2   5  205.77    5.04
  -7   2   5  199.97    5.43
   7   2  -5  212.13    6.55
  -7  -2   5  199.51    3.89
  -7   2   5  197.15    6.45
   7  -2  -5  205.86    6.29
   7   2  -3   67.45    3.72
  -7   2   3   70.64    2.86
   7  -2  -3   65.36    2.61
   7   2  -3   72.43    3.85
  -7   2   3   69.06    3.22
  -7  -2   3   69.94    2.08
  -7   2   3   69.89    3.89
   7  -2  -3   70.40    3.82
  -7   2   1  135.91    3.80
  -7   2   1  132.92    4.44
   7   2  -1  132.14    5.13
  -7  -2   1  133.66    2.49
   7  -2  -1  138.89    3.95
  -7   2   1  135.70    5.44
   7  -2  -1  132.41    5.38
  -7   2  -1  247.63    4.96
  -7   2  -1  266.29    6.26
   7   2   1  255.43    7.13
   7  -2   1  255.10    5.34
   7  -2   1  245.32    7.38
  -7  -2  -3   19.92    2.20
  -7   2  -3   20.59    1.42
  -7   2  -3   19.05    1.85
   7   2   3   28.12    3.05
   7  -2   3   21.98    1.71
  -7  -2  -3   21.70    0.88
   7  -2   3   21.63    2.46
  -7  -2  -5    4.11    1.15
  -7   2  -5    4.31    0.64
   7   2   5    2.32    1.11
  -7   2  -5    3.19    1.03
  -7  -2  -5    4.69    0.60
  -7   2  -5    3.98    1.05
   7  -2   5    5.03    0.97
   7  -2   5    4.29    1.37
  -7  -2  -7   67.78    3.93
  -7   2  -7   59.65    2.20
  -7   2  -7   59.96    3.23
   7   2   7   63.30    3.78
  -7   2  -7   60.55    2.92
   7  -2   7   60.90    3.00
  -7  -2  -7   61.18    2.22
   7  -2   7   65.34    4.30
  -7  -2  -9  153.44    6.10
  -7   2  -9  153.47    3.40
  -7  -2  -9  152.80    3.88
   7   2   9  146.56    2.23
  -7   2  -9  148.62    4.68
   7  -2   9  153.62    5.04
  -7   2  -9  158.01    4.99
   7   2   9  148.00    5.70
  -7  -2 -11   44.11    3.43
  -7   2 -11   41.11    1.74
  -7  -2 -11   40.00    2.23
  -7   2 -11   42.30    2.66
   7   2  11   40.55    1.49
   7  -2  11   41.10    2.74
   7   2  11   40.59    3.12
  -7   2 -11   41.70    2.65
  -7  -2 -13  157.19    6.56
  -7   2 -13  151.14    3.20
  -7  -2 -13  154.12    4.68
  -7   2 -13  150.46    5.20
   7   2  13  141.49    3.15
  -7   2 -13  150.04    5.04
   7   2  13  149.98    5.88
  -7  -2 -15  160.69    6.80
  -7   2 -15  156.63    3.16
  -7  -2 -15  147.29    4.91
  -7   2 -15  155.92    5.52
   7   2  15  150.82    3.65
  -7   2 -15  154.99    5.22
   7   2  15  152.22    6.08
  -7   2 -17   -0.24    1.02
   7   2  17    0.31    0.49
  -7  -2 -17    0.95    0.88
   7   2  17    1.48    1.12
  -7   2 -17   -0.23    0.33
  -7   2 -17    1.17    0.75
  -7   2 -19   46.24    1.62
  -7   2 -19   49.38    3.49
   7   2  19   43.25    2.37
  -7  -2 -19   45.94    3.18
  -7   2 -19   49.96    3.13
   7   2  19   44.80    3.52
  -7  -2 -19   44.38    3.24
  -7   2 -21   47.60    1.54
  -7   2 -21   49.02    3.14
   7   2  21   45.42    3.56
  -7  -2 -21   44.64    3.33
  -7   2 -21   52.96    3.76
  -7  -2 -21   50.92    3.51
   7   2  21   49.93    2.75
  -7   2 -23  117.20    2.15
  -7   2 -23  116.03    4.84
  -7  -2 -23  111.54    5.33
   7   2  23  114.65    5.61
  -7  -2 -23  124.78    5.73
  -7   2 -23  117.07    5.74
  -7   2 -23  134.30    8.59
  -7   2 -25   54.69    3.33
  -7  -2 -25   51.33    3.71
  -7   2 -25   51.94    4.06
  -7  -2 -25   52.76    3.90
   7   2  25   53.61    3.25
  -7   2 -25   55.67    5.87
  -7  -2 -27  152.42    6.30
  -7   2 -27  162.53    5.70
  -7  -2 -27  165.76    7.14
  -7   2 -27  162.67    7.24
  -7   2 -27  160.37   10.12
  -7   2 -29    1.87    1.88
  -7   2 -29    5.02    1.83
  -7  -2 -29    3.03    1.41
  -7   2 -31   -0.65    1.97
  -7   2 -31    0.33    1.32
  -7  -2 -31    0.36    1.15
  -7   2 -33    1.97    2.69
  -7   2 -33    1.67    1.50
  -7  -2 -33    3.30    1.75
  -7   2 -35   -1.53    2.42
  -7   2 -35    1.14    1.51
  -7  -2 -35    1.24    1.63
  -7  -2 -37    2.59    1.34
  -7   2 -37   -1.49    2.63
  -7   2 -37    2.48    1.67
  -7  -2 -37   -0.01    1.44
  -7   2 -39    4.76    3.21
  -7   2 -39    4.24    1.98
  -7  -2 -39    3.38    1.76
  -7  -2 -39    6.35    2.49
  -7   2 -41    3.83    2.93
  -7  -2 -41   -3.03    1.99
  -7   2 -41    4.02    2.11
  -7   2 -43   28.92    6.57
  -7  -2 -43   29.86    4.35
  -7   2 -43   22.93    3.66
  -7   2 -45    4.57    3.76
  -7  -2 -45    1.79    1.86
   7   3 -48    5.13    3.54
   7   3 -46   -0.62    2.46
   7   3 -46    4.08    2.68
   7  -3 -46    1.56    2.17
   7   3 -44    0.86    2.65
   7   3 -44    0.44    1.93
   7  -3 -44   -0.57    2.01
   7   3 -42    4.53    3.50
   7   3 -42    4.73    1.90
   7   3 -40   19.37    5.03
   7   3 -40   24.66    3.70
   7  -3 -40   24.16    2.66
   7   3 -38    7.41    3.27
   7   3 -38    3.98    1.86
   7  -3 -38    3.23    1.29
   7   3 -36   13.84    3.64
   7   3 -36   15.10    2.78
   7  -3 -36   14.70    2.17
   7  -3 -34   98.86    5.07
   7   3 -34   98.78    8.57
   7   3 -34   96.11    6.07
   7  -3 -32   36.77    3.11
   7   3 -32   35.51    5.34
   7   3 -32   34.91    3.62
   7  -3 -30   43.81    3.34
   7   3 -30   47.56    5.80
   7   3 -30   41.30    3.70
   7  -3 -28   41.79    3.21
   7   3 -28   52.56    5.85
   7   3 -28   44.83    3.67
   7   3 -26   17.58    3.75
   7   3 -26   15.01    2.16
   7  -3 -26   16.71    2.43
   7  -3 -26   14.47    2.01
  -7  -3  26   12.84    1.76
   7  -3 -24   30.17    2.70
  -7  -3  24   30.96    0.99
   7   3 -24   34.68    4.60
   7   3 -24   28.83    2.69
   7  -3 -24   29.87    2.80
  -7  -3  24   34.17    2.75
   7   3 -22  213.50   10.46
   7  -3 -22  196.44    6.55
   7   3 -22  188.16    6.38
   7  -3 -22  205.78    7.04
   7   3 -20  102.83    7.25
   7  -3 -20  102.24    4.66
   7   3 -20  103.52    4.53
   7  -3 -20   98.23    4.86
   7  -3 -18   34.06    2.67
   7   3 -18   34.86    4.15
   7  -3 -18   40.01    3.14
   7   3 -18   37.87    2.63
   7   3 -16  181.14    8.82
   7  -3 -16  184.02    5.99
  -7  -3  16  176.30    7.24
   7   3 -16  173.76    5.07
   7  -3 -16  182.22    6.49
   7  -3 -14  522.12    9.85
  -7  -3  14  539.04   12.63
   7   3 -14  525.83    8.04
   7  -3 -14  523.59   10.91
  -7   3  14  535.72   12.34
   7  -3 -12  230.63    6.39
  -7  -3  12  234.45    8.31
   7   3 -12  237.44    4.91
   7  -3 -12  240.33    7.43
  -7   3  12  231.03    8.01
  -7  -3  10  159.33    6.74
  -7   3  10  153.18    5.85
   7   3 -10  158.22    3.53
   7  -3 -10  155.20    6.03
  -7   3   8   93.20    3.11
  -7  -3   8   97.53    5.93
  -7   3   8   92.91    4.55
  -7  -3   8   92.62    5.11
   7   3  -8   95.48    2.28
   7  -3  -8   92.76    4.75
   7  -3  -6  255.88    6.19
  -7   3   6  251.87    6.64
  -7   3   6  237.08    5.78
  -7  -3   6  251.84    9.20
  -7   3   6  249.37    7.41
  -7  -3   6  233.12    7.96
   7   3  -6  245.14    2.63
   7  -3  -6  248.41    7.76
  -7   3   4  233.49    7.17
  -7  -3   4  225.96    7.71
   7   3  -4  225.77    8.14
   7  -3  -4  233.48    5.73
  -7   3   4  236.89    6.25
  -7  -3   4  230.36    8.55
   7  -3  -4  238.65    7.71
  -7   3   4  225.63    6.23
  -7  -3   2   -0.24    0.92
  -7   3   2   -0.16    0.56
  -7   3   2    0.41    0.82
  -7  -3   2   -0.65    0.81
   7  -3  -2    0.16    0.71
  -7   3   2    0.10    0.90
   7   3  -2    1.77    1.62
   7  -3  -2    0.22    0.64
   7  -3  -2    0.36    1.18
  -7  -3   0   38.42    3.19
   7  -3   0   37.46    2.19
  -7   3   0   38.50    2.43
  -7   3   0   35.96    2.89
   7   3   0   40.04    3.57
  -7  -3   0   32.33    2.93
   7  -3   0   38.91    2.35
  -7   3   0   36.55    2.97
   7  -3   0   34.87    3.18
  -7  -3  -2  106.94    5.30
  -7   3  -2  113.22    4.01
   7  -3   2  113.71    3.59
  -7   3  -2  114.61    5.05
   7   3   2  106.24    5.76
  -7  -3  -2   99.78    5.11
   7  -3   2  114.60    4.10
  -7   3  -2  105.30    5.22
   7  -3   2  107.05    5.60
  -7  -3  -4   54.36    3.98
  -7   3  -4   51.39    2.64
  -7   3  -4   53.57    3.51
  -7  -3  -4   44.62    3.48
   7   3   4   53.75    4.18
   7  -3   4   51.61    2.86
  -7  -3  -4   52.07    1.28
   7  -3   4   53.66    4.11
  -7   3  -6  197.22    5.01
  -7   3  -6  188.13    6.57
   7   3   6  194.55    7.85
  -7  -3  -6  170.10    6.76
   7  -3   6  190.40    5.55
  -7   3  -6  196.26    5.51
  -7  -3  -6  185.06    3.24
   7  -3   6  197.03    7.82
  -7   3  -8    8.98    2.16
  -7   3  -8    5.60    0.96
  -7   3  -8    5.23    1.48
   7   3   8    4.53    1.64
  -7  -3  -8    4.36    1.30
   7  -3   8    4.80    1.10
  -7   3  -8    4.31    1.14
  -7  -3  -8    4.77    0.72
   7  -3   8    8.08    2.10
  -7   3 -10   21.31    3.07
  -7   3 -10   18.53    1.49
  -7   3 -10   18.35    2.27
   7   3  10   16.96    2.61
  -7  -3 -10   16.86    1.39
  -7   3 -10   17.02    1.84
   7  -3  10   22.13    3.08
  -7   3 -12    4.88    1.94
   7  -3  12    3.85    0.59
  -7   3 -12    4.93    0.85
  -7   3 -12    6.08    1.53
   7   3  12    5.96    1.78
  -7   3 -12    6.07    1.34
  -7  -3 -12    6.14    1.09
   7   3  12    3.46    0.46
  -7   3 -14   19.23    1.45
  -7   3 -14   21.19    3.40
  -7   3 -14   20.57    2.41
   7   3  14   19.66    2.87
  -7   3 -14   22.44    2.29
  -7  -3 -14   18.21    1.82
   7   3  14   18.71    1.23
  -7   3 -16    1.71    1.48
  -7   3 -16    4.68    0.77
  -7   3 -16    2.96    1.17
  -7   3 -16    3.22    1.14
  -7  -3 -16    4.74    1.15
   7   3  16    5.87    0.92
  -7   3 -18   11.47    2.97
  -7   3 -18    9.07    1.75
  -7   3 -18   12.95    2.08
  -7  -3 -18    8.39    1.54
   7   3  18   10.99    1.34
  -7   3 -20   16.54    3.36
  -7   3 -20   17.02    2.33
  -7   3 -20   17.39    2.35
  -7  -3 -20   18.36    2.14
   7   3  20   16.26    1.64
  -7   3 -22    6.76    2.58
  -7   3 -22    9.56    1.85
  -7   3 -22    7.73    1.91
  -7  -3 -22    5.30    1.52
   7   3  22    8.59    1.45
   7   3  24   55.05    3.33
  -7  -3 -24   48.99    3.75
  -7   3 -24   54.32    4.15
  -7   3 -24   54.76    6.07
  -7   3 -26    1.05    2.08
  -7   3 -26    2.71    1.64
  -7  -3 -26    0.21    1.13
  -7   3 -28    5.89    3.01
  -7   3 -28    1.40    1.36
  -7  -3 -28    4.00    1.54
  -7   3 -30    1.95    2.60
  -7  -3 -30    6.47    1.93
  -7   3 -30    7.61    2.03
  -7   3 -30    5.27    1.71
  -7   3 -32   -1.11    2.75
  -7  -3 -32    1.69    1.37
  -7   3 -32    0.95    1.33
  -7   3 -34    7.34    2.87
  -7  -3 -34    7.25    2.02
  -7   3 -34    8.46    2.15
  -7   3 -36   11.73    4.15
  -7  -3 -36    5.18    1.72
  -7  -3 -36    6.83    2.32
  -7   3 -36    3.47    1.72
  -7   3 -38    0.99    3.19
  -7  -3 -38    0.19    0.98
  -7  -3 -38   -0.98    1.65
  -7   3 -38    0.09    1.64
  -7   3 -40   36.74    7.39
  -7  -3 -40   39.11    4.76
  -7   3 -40   42.16    4.80
  -7   3 -42    2.09    2.46
  -7  -3 -42   -1.28    1.86
  -7   3 -42    1.98    1.50
  -7  -3 -44   27.57    4.37
   7   4 -45   56.95    8.60
   7   4 -45   54.66    5.61
   7   4 -43   17.32    4.99
   7   4 -43   22.78    3.73
   7  -4 -43   26.26    3.14
   7   4 -41   12.24    4.42
   7   4 -41   18.57    3.41
   7  -4 -41   13.68    2.28
   7  -4 -39   42.66    3.84
   7   4 -39   30.73    6.24
   7   4 -39   42.33    4.50
   7  -4 -37  121.44    6.35
   7   4 -37  119.91   11.29
   7   4 -37  124.92    7.20
   7  -4 -35   34.12    3.43
   7   4 -35   32.87    5.90
   7   4 -35   37.74    4.01
   7   4 -33   13.14    3.94
   7   4 -33   10.83    2.22
   7  -4 -33   10.05    1.91
   7  -4 -31   29.83    3.18
   7   4 -31   28.64    2.90
   7   4 -31   37.67    5.80
   7   4 -31   32.78    3.37
   7  -4 -29   32.08    3.24
   7   4 -29   32.94    3.19
   7   4 -29   39.80    5.61
   7   4 -29   34.94    3.40
   7   4 -27   18.38    2.44
   7   4 -27   22.43    4.23
   7   4 -27   15.51    2.15
   7  -4 -27   16.25    2.26
  -7   4  27   17.37    2.73
   7   4 -25   49.52    3.96
  -7  -4  25   43.28    1.14
   7   4 -25   54.99    6.20
   7  -4 -25   51.38    3.86
   7  -4 -25   51.68    3.83
   7   4 -25   47.98    3.50
  -7   4  25   40.99    4.13
   7   4 -23   12.50    2.29
   7   4 -23   10.61    3.11
   7  -4 -23    9.69    1.86
  -7   4  23   11.84    2.38
   7  -4 -23   14.21    2.19
   7   4 -23   15.33    2.04
   7   4 -21    0.62    1.68
   7   4 -21    0.13    1.23
  -7   4  21   -1.31    1.46
   7  -4 -21   -1.02    1.05
   7   4 -21    0.44    0.81
   7  -4 -21    1.06    1.13
   7   4 -19  192.59   10.34
   7   4 -19  188.54    7.50
   7  -4 -19  183.21    6.91
   7  -4 -19  190.87    7.18
   7   4 -19  186.35    5.70
  -7   4  19  178.70    8.39
   7   4 -17  109.58    5.76
   7  -4 -17  104.48    5.13
  -7   4  17  101.21    6.45
   7  -4 -17  105.84    5.42
   7   4 -17  103.66    3.95
   7   4 -15    0.98    1.28
   7  -4 -15   -0.57    0.88
  -7   4  15    1.16    1.35
   7   4 -15    2.07    0.74
   7  -4 -15    1.33    1.21
   7   4 -13  543.83   12.99
   7  -4 -13  538.08   11.03
   7   4 -13  527.58    7.26
   7  -4 -13  528.17   11.98
   7   4 -11  114.91    6.12
   7  -4 -11  111.30    5.00
   7   4 -11  110.31    2.96
   7  -4 -11  111.52    5.67
   7   4  -9    0.18    1.15
   7  -4  -9   -0.17    0.81
   7   4  -9    0.27    0.38
   7  -4  -9   -0.34    1.17
  -7   4   7  326.76    7.68
   7  -4  -7  323.92    8.03
   7  -4  -7  331.34    9.83
  -7   4   5  678.82   12.13
   7  -4  -5  689.45   11.36
   7  -4  -5  690.88   14.41
   7  -4  -3  203.01    6.01
  -7   4   3  199.88    7.12
   7  -4  -3  194.54    7.86
   7  -4  -1    0.47    0.68
   7  -4  -1   -0.33    1.22
  -7  -4   1    0.30    0.71
   7  -4   1  217.84    5.86
  -7  -4  -1  214.66    4.65
   7  -4   1  204.96    8.31
   7  -4   3  195.32    5.34
   7  -4   3  189.44    8.18
  -7  -4  -3  199.69    3.43
  -7   4  -3  188.78    8.09
  -7   4  -5    1.25    1.33
  -7   4  -5    1.88    1.30
   7  -4   5    1.85    0.58
  -7  -4  -5    2.18    0.33
   7  -4   5    1.31    1.44
  -7   4  -7  189.78    7.57
  -7  -4  -7  193.11    3.43
  -7   4  -7  186.65    8.75
   7  -4   7  179.68    8.35
  -7   4  -9   17.24    3.13
  -7  -4  -9   16.13    1.28
  -7   4  -9   15.01    1.91
   7  -4   9   14.89    2.76
  -7   4 -11   27.51    3.80
   7  -4  11   24.62    2.04
  -7   4 -11   28.26    2.54
  -7  -4 -11   22.41    1.66
   7  -4  11   26.40    3.52
   7  -4  13  506.82    7.43
  -7  -4 -13  509.05    8.27
  -7   4 -13  514.26   10.37
   7  -4  13  518.36   15.34
  -7   4 -13  528.17   16.38
  -7   4 -15   83.27    4.46
  -7  -4 -15   81.05    3.64
  -7   4 -15   83.33    6.91
  -7   4 -17   54.97    3.78
  -7  -4 -17   53.35    3.20
  -7   4 -17   61.05    6.16
   7   4  17   54.14    2.04
  -7   4 -19   16.33    3.83
  -7  -4 -19   14.26    1.92
  -7   4 -19   12.05    2.14
   7   4  19   11.76    1.24
  -7   4 -21  159.58    6.84
  -7  -4 -21  152.51    6.01
  -7   4 -21  153.53   10.19
  -7   4 -23   66.03    4.58
  -7  -4 -23   56.24    3.93
  -7   4 -23   57.85    6.60
  -7   4 -25   -0.85    2.05
  -7   4 -25    0.82    1.21
  -7  -4 -25    0.59    0.98
  -7   4 -25    1.39    1.62
  -7   4 -27   32.95    5.40
  -7  -4 -27   30.61    3.25
  -7   4 -27   33.03    3.58
  -7   4 -27   26.28    3.61
  -7   4 -29   39.52    6.14
  -7  -4 -29   34.61    3.58
  -7   4 -29   28.79    3.48
  -7   4 -29   31.11    4.05
  -7   4 -31   10.43    3.62
  -7   4 -31   11.56    2.55
  -7  -4 -31   11.28    2.31
  -7   4 -31   11.99    2.55
  -7   4 -33   12.10    4.00
  -7   4 -33   12.86    2.59
  -7  -4 -33   11.87    2.53
  -7   4 -35    0.27    2.98
  -7  -4 -35    4.15    1.63
  -7  -4 -35    0.49    1.38
  -7   4 -35    3.89    1.77
  -7  -4 -37    6.70    2.17
  -7   4 -37   16.78    5.14
  -7  -4 -37    7.38    2.37
  -7   4 -37    5.10    2.02
  -7   4 -39   -2.14    3.95
  -7  -4 -39    1.26    1.63
  -7   4 -39   -0.88    1.95
  -7  -4 -39   -0.85    1.66
  -7  -4 -41    3.48    2.15
  -7   4 -41   -0.78    1.67
  -7  -4 -43   -2.84    2.20
   7   5 -42   12.82    2.70
   7  -5 -42   17.02    2.89
   7   5 -40    9.54    4.69
   7   5 -40   12.13    2.85
   7  -5 -40    8.90    2.17
   7   5 -38    7.24    4.12
   7   5 -38    0.83    1.39
   7  -5 -38    8.19    2.85
   7   5 -36   15.62    4.67
   7   5 -36   22.44    3.25
   7  -5 -36   19.98    3.03
   7   5 -34   56.70    7.59
   7  -5 -34   49.45    4.46
   7   5 -34   50.23    4.32
   7   5 -32    1.23    2.47
   7   5 -32    0.80    1.17
   7  -5 -32    2.18    1.27
   7   5 -30   36.34    5.87
   7  -5 -30   39.81    3.96
   7   5 -30   34.73    3.35
   7   5 -28   83.51    8.39
   7  -5 -28   85.39    5.58
   7   5 -28   89.68    4.95
   7   5 -26   18.09    4.32
  -7   5  26   10.35    2.71
   7  -5 -26   12.34    2.31
   7  -5 -26   14.54    2.48
   7   5 -26   13.20    2.02
   7  -5 -24    9.19    1.89
   7   5 -24    7.17    1.57
  -7  -5  22   30.32    1.99
   7  -5 -22   29.26    3.18
  -7   5  22   31.07    3.98
   7   5 -22   28.68    2.49
   7  -5 -22   29.36    3.08
   7  -5 -20   47.13    3.95
  -7   5  20   46.22    4.87
   7  -5 -20   44.01    3.77
   7   5 -20   44.33    2.83
  -7   5  18    1.68    1.37
   7  -5 -18    1.71    1.28
   7   5 -18    1.18    0.79
   7  -5 -18    1.76    1.18
   7  -5 -16  311.37    9.57
  -7   5  16  289.00   12.11
   7   5 -16  294.04    6.11
   7  -5 -16  298.79    9.69
   7  -5 -14  192.56    7.42
  -7   5  14  180.65    9.60
   7   5 -14  187.29    4.41
   7  -5 -14  183.15    7.69
   7  -5 -12    7.77    1.71
  -7   5  12   11.25    2.81
   7   5 -12    8.30    0.89
   7  -5 -12    6.00    1.77
  -7   5  10   58.68    5.59
   7  -5 -10   62.44    4.09
   7  -5 -10   69.72    4.89
  -7   5   8  243.45   11.14
   7  -5  -8  256.98    8.02
   7  -5  -8  258.41    9.41
  -7   5   6   63.97    5.91
   7  -5  -6   67.26    4.08
   7  -5  -6   65.22    4.91
   7  -5  -4    1.73    1.02
   7  -5  -4    0.97    1.42
  -7  -5   4    2.10    1.12
   7  -5  -2   28.57    2.58
  -7  -5   2   28.51    2.46
   7  -5  -2   31.11    3.66
   7  -5   0   26.10    2.46
  -7   5   0   20.76    2.96
  -7  -5   0   24.81    2.08
   7  -5   0   19.91    3.04
   7  -5   2   15.37    1.87
  -7   5  -2   14.12    2.62
   7  -5   2   16.27    2.76
  -7  -5  -2   13.27    1.37
  -7   5  -4   86.54    6.25
   7  -5   4   84.02    3.94
  -7  -5  -4   83.24    2.58
   7  -5   4   78.20    5.87
  -7   5  -6  109.25    7.16
   7  -5   6  102.77    4.23
   7  -5   6   93.15    6.46
   7  -5   8    5.56    1.56
  -7   5  -8    9.72    2.53
  -7  -5  -8    5.45    0.65
   7  -5   8    6.39    2.19
  -7   5 -10  175.62    9.68
   7  -5  10  167.93    6.42
  -7  -5 -10  179.73    3.96
   7  -5  10  170.36    9.09
   7  -5  12   24.40    2.29
  -7   5 -12   19.16    3.57
  -7  -5 -12   25.22    1.73
   7  -5  12   23.23    3.65
  -7   5 -14    1.11    1.66
  -7  -5 -14    3.86    0.90
  -7   5 -14    3.76    1.37
   7  -5  14    5.28    2.54
  -7   5 -16   56.47    6.24
  -7   5 -16   55.92    3.96
  -7  -5 -16   50.73    2.92
   7  -5  16   53.33    5.49
  -7   5 -18   95.33    8.22
  -7   5 -18   86.32    7.00
  -7   5 -18   85.53    4.91
  -7  -5 -18   89.25    4.11
   7  -5  18   89.24    7.40
  -7   5 -20   25.80    4.89
  -7   5 -20   24.87    3.98
  -7   5 -20   21.92    2.65
  -7  -5 -20   25.84    2.46
   7  -5  20   24.21    4.32
  -7   5 -22   32.71    5.42
  -7   5 -22   36.94    3.56
  -7  -5 -22   32.82    2.92
  -7   5 -22   30.54    4.19
  -7   5 -24  139.29   11.09
  -7   5 -24  138.16    6.89
  -7  -5 -24  140.03    6.19
  -7   5 -24  142.53    9.08
  -7   5 -26   43.14    6.48
  -7   5 -26   44.88    4.13
  -7  -5 -26   51.42    3.99
  -7   5 -26   53.43    5.62
  -7   5 -28    8.55    3.68
  -7   5 -28    4.48    1.64
  -7  -5 -28    4.81    1.77
  -7   5 -28    4.51    1.96
  -7   5 -30   55.64    7.82
  -7   5 -30   53.89    4.85
  -7  -5 -30   54.86    4.57
  -7   5 -30   56.95    5.73
  -7   5 -32   20.06    5.29
  -7  -5 -32   22.65    3.48
  -7  -5 -32   25.51    3.37
  -7   5 -32   23.79    3.45
  -7   5 -34   15.16    4.75
  -7  -5 -34   13.63    2.85
  -7   5 -34   14.25    2.95
  -7  -5 -34   14.55    2.93
  -7  -5 -36   39.40    4.57
  -7   5 -36   40.48    7.27
  -7   5 -36   43.63    4.76
  -7  -5 -36   42.89    4.54
  -7  -5 -38    6.97    2.26
  -7   5 -38    2.68    1.86
  -7  -5 -40    2.46    1.71
   7  -6 -37   23.78    3.50
   7  -6 -35    6.48    2.06
   7  -6 -33    2.15    1.79
   7  -6 -31    6.36    2.17
   7  -6 -29   10.20    2.89
   7  -6 -27    7.08    1.88
   7  -6 -27    6.86    1.72
  -7   6  25   -0.71    1.48
   7  -6 -25   -0.05    1.13
   7  -6 -25    1.39    1.48
   7  -6 -23    5.06    1.88
  -7   6  23    1.87    1.66
   7  -6 -23    2.93    1.19
   7  -6 -21    0.76    1.19
  -7   6  21    2.47    1.68
   7  -6 -21    2.29    1.61
  -7  -6  19    1.22    0.75
   7  -6 -19    1.58    1.31
  -7   6  19    2.47    2.13
   7   6 -19    2.33    0.98
   7  -6 -19    1.65    1.17
   7  -6 -17   29.86    3.42
  -7   6  17   30.61    4.59
   7  -6 -17   30.59    3.40
   7  -6 -15    2.73    1.38
  -7   6  15    2.54    1.62
   7  -6 -15    3.02    1.69
   7  -6 -13    2.84    1.43
  -7   6  13    5.73    2.57
   7  -6 -13    3.52    1.55
  -7   6  11   11.19    3.11
   7  -6 -11    9.57    2.01
   7  -6 -11   10.75    2.45
   7  -6  -9   20.75    2.62
  -7   6   9   23.02    3.87
  -7  -6   9   20.05    2.86
   7  -6  -9   26.56    3.38
  -7   6   7   25.54    4.24
   7  -6  -7   26.40    2.89
   7  -6  -7   25.47    3.45
  -7  -6   7   24.88    2.98
   7  -6  -5    5.16    1.35
  -7   6   5    3.56    2.16
   7  -6  -5    4.71    2.01
  -7  -6   5    7.18    1.77
   7  -6  -3   -0.95    1.14
  -7   6   3    0.40    1.57
   7  -6  -3   -1.57    1.88
  -7  -6   3   -0.56    1.07
  -7   6   1   32.95    4.95
   7  -6  -1   36.71    3.18
  -7   6   1   27.28    3.64
   7  -6  -1   30.38    3.94
  -7  -6   1   36.72    2.94
  -7   6  -1   32.91    4.88
   7  -6   1   36.91    3.07
  -7   6  -1   33.05    4.12
   7  -6   1   31.41    3.97
  -7  -6  -1   32.81    2.45
  -7   6  -3   97.24    7.97
   7  -6   3  100.72    4.88
  -7   6  -3  102.19    7.17
   7  -6   3   95.87    6.79
  -7  -6  -3  106.07    3.74
  -7   6  -5    1.89    1.63
   7  -6   5    0.86    0.72
  -7   6  -5   -1.82    1.91
  -7  -6  -5    1.09    0.59
   7  -6   5    0.65    1.48
  -7   6  -7   37.99    5.36
   7  -6   7   33.18    2.70
  -7   6  -7   34.11    4.68
   7  -6   7   27.18    3.92
  -7   6  -9  102.30    8.26
  -7   6  -9  109.74    8.15
   7  -6   9   99.62    7.40
  -7   6 -11   12.83    3.37
  -7   6 -11    7.04    2.29
   7  -6  11   10.95    2.86
  -7   6 -13   35.83    5.12
  -7   6 -13   31.07    4.84
   7  -6  13   31.62    4.50
  -7   6 -15   42.15    5.39
  -7   6 -15   48.62    6.10
   7  -6  15   40.82    5.38
  -7   6 -17   17.49    3.93
  -7   6 -17   15.57    3.88
   7  -6  17   12.55    3.14
  -7   6 -19    6.97    3.21
  -7   6 -19    7.82    2.82
  -7   6 -19    8.12    2.01
   7  -6  19    6.81    2.54
  -7   6 -21   50.13    6.88
  -7   6 -21   49.05    5.97
  -7   6 -21   49.63    4.11
   7  -6  21   47.61    6.07
  -7   6 -23   30.44    5.83
  -7   6 -23   32.24    4.93
  -7   6 -23   27.79    3.29
   7  -6  23   30.72    5.27
  -7   6 -25   38.68    6.50
  -7   6 -25   34.69    5.13
  -7   6 -25   41.84    3.98
   7  -6  25   33.40    5.45
  -7   6 -27   34.16    6.45
  -7   6 -27   26.78    4.44
  -7   6 -27   23.05    3.11
   7  -6  27   27.38    5.16
  -7   6 -29   41.02    6.89
  -7  -6 -29   36.71    4.72
  -7   6 -29   36.93    5.07
  -7   6 -29   46.56    4.45
   7  -6  29   43.00    6.36
  -7  -6 -31    5.97    2.24
  -7   6 -31    4.05    3.38
  -7   6 -31    6.20    2.19
   7  -6  31    4.17    2.95
  -7  -6 -33   45.79    5.31
  -7   6 -33   40.60    4.51
  -7  -6 -35   55.50    5.77
  -7   6 -35   58.57    5.40
   7  -7 -30   16.94    3.25
   7  -7 -28   22.03    3.53
   7  -7 -26   -0.74    1.26
   7  -7 -24    0.07    1.41
   7  -7 -22    7.95    2.16
  -7   7  22    8.25    2.96
   7  -7 -22    9.29    2.14
  -7   7  20    3.35    2.48
   7  -7 -20    2.90    1.89
   7  -7 -20    4.18    1.78
   7  -7 -18    3.99    1.80
  -7   7  18    3.56    2.28
   7  -7 -18    4.99    1.83
  -7  -7  16   57.42    4.05
   7  -7 -16   52.89    4.73
  -7   7  16   56.70    6.54
   7  -7 -16   59.04    5.04
  -7  -7  16   61.86    5.89
  -7   7  14   34.63    5.31
  -7  -7  14   39.61    3.45
   7  -7 -14   36.13    3.94
   7  -7 -14   41.28    4.26
  -7  -7  14   48.59    5.23
   7  -7 -12   -2.45    1.63
  -7   7  12   -3.16    2.41
  -7  -7  12   -1.26    1.13
  -7  -7  12   -0.50    1.49
   7  -7 -12   -0.11    1.54
  -7   7  10   52.76    6.40
   7  -7 -10   48.46    4.32
  -7  -7  10   48.35    4.74
   7  -7 -10   45.30    4.71
   7  -7  -8   17.70    2.66
  -7   7   8   18.38    3.94
   7  -7  -8   20.88    3.48
  -7  -7   8   22.57    3.29
   7  -7  -6    5.23    1.61
  -7   7   6    9.63    2.98
  -7  -7   6    5.27    1.54
   7  -7  -6    8.77    2.36
  -7   7   4   10.19    3.08
   7  -7  -4   14.89    2.36
   7  -7  -4   16.51    3.32
  -7   7   2   30.14    4.90
   7  -7  -2   36.00    3.44
   7  -7  -2   29.28    4.04
  -7   7   0    2.36    2.36
   7  -7   0    1.14    0.93
   7  -7   0    1.48    1.71
  -7   7  -2   26.80    4.91
   7  -7   2   23.27    2.73
  -7   7  -2   20.83    4.00
   7  -7   2   20.81    3.75
  -7   7  -4   80.75    8.03
   7  -7   4   74.97    4.59
  -7   7  -4   85.38    7.48
   7  -7   4   71.11    6.41
  -7   7  -6   80.79    7.99
  -7   7  -6   65.39    6.79
   7  -7   6   68.33    4.28
   7  -7   6   60.40    6.07
  -7   7  -8    1.65    2.37
   7  -7   8    1.68    0.96
  -7   7  -8    0.19    1.92
   7  -7   8   -3.44    2.35
  -7   7 -10   29.87    5.25
  -7   7 -10   35.49    5.06
   7  -7  10   36.18    5.07
  -7   7 -12   12.73    3.56
  -7   7 -12    9.26    2.96
   7  -7  12   11.57    3.40
  -7   7 -14   17.66    4.01
  -7   7 -14   16.28    4.04
   7  -7  14   18.04    3.89
  -7   7 -16   16.07    4.42
  -7   7 -16   17.23    4.33
   7  -7  16   16.72    3.92
  -7   7 -18   21.39    4.93
  -7   7 -18   13.56    4.08
   7  -7  18   16.59    4.09
  -7   7 -20   -2.79    2.87
  -7   7 -20   -1.71    2.57
   7  -7  20   -1.75    2.02
  -7   7 -22   20.15    4.59
  -7   7 -22   24.55    5.55
  -7  -7 -22   19.84    3.58
   7  -7  22   19.28    4.49
  -7   7 -24   39.31    5.92
  -7  -7 -24   44.74    5.46
  -7   7 -24   58.17    8.14
   7  -7  24   55.43    7.02
  -7   7 -26   43.35    6.25
  -7  -7 -26   30.71    4.60
  -7   7 -26   40.14    7.23
   7  -7  26   22.78    4.85
  -7   7 -30   38.06    4.45
   7  -8 -21    4.45    2.28
  -7   8  19   35.66    6.23
   7  -8 -19   42.88    4.82
  -7   8  17   32.32    5.94
   7  -8 -17   43.35    4.77
   7  -8 -15    3.10    1.66
  -7   8  15    4.93    3.02
   7  -8 -13   19.58    3.15
  -7   8  13   19.18    4.68
   7  -8 -11   11.26    2.44
  -7   8  11    9.33    3.62
  -7  -8  11   14.67    2.66
   7  -8  -9    1.45    1.48
  -7   8   9   -0.52    2.14
  -7  -8   9    2.87    1.55
   7  -8  -9    1.25    1.64
  -7   8   7   81.89    8.73
   7  -8  -7   85.09    5.93
  -7  -8   7   80.22    5.64
   7  -8  -7   80.16    6.66
  -7   8   5   57.90    7.36
  -7  -8   5   50.92    4.56
   7  -8  -5   51.23    4.61
   7  -8  -5   54.31    5.76
   7  -8  -3    4.72    1.57
  -7   8   3    6.55    3.07
  -7  -8   3    6.42    2.02
   7  -8  -3    3.61    2.06
   7  -8  -1   22.65    3.02
  -7   8   1   24.33    5.15
  -7  -8   1   20.39    3.17
   7  -8  -1   23.29    4.07
  -7   8  -1   76.12    8.25
   7  -8   1   74.22    5.14
  -7  -8  -1   63.65    5.28
   7  -8   1   70.64    6.75
  -7   8  -3   38.43    6.17
   7  -8   3   44.25    4.02
  -7  -8  -3   34.69    4.01
   7  -8   3   39.36    5.23
  -7   8  -5   30.05    5.62
   7  -8   5   26.67    3.07
  -7  -8  -5   21.12    3.33
   7  -8   5   27.58    4.63
  -7   8  -7   41.66    6.35
  -7  -8  -7   35.09    4.18
   7  -8   7   36.18    5.33
  -7   8  -9   32.44    5.76
  -7   8  -9   24.99    4.57
  -7  -8  -9   29.29    3.88
   7  -8   9   25.12    4.49
  -7   8 -11    1.12    2.77
  -7  -8 -11    1.93    2.14
  -7   8 -11   -0.82    2.35
   7  -8  11   -0.46    2.15
  -7   8 -13   81.25    9.02
  -7  -8 -13   85.26    6.79
  -7   8 -13  102.18    9.43
   7  -8  13   83.65    8.39
  -7   8 -15   35.83    6.34
  -7  -8 -15   45.27    5.13
  -7   8 -15   37.47    6.14
   7  -8  15   34.72    6.11
  -7   8 -17   13.19    4.52
  -7  -8 -17   15.28    3.33
  -7   8 -17   12.51    4.15
   7  -8  17    9.27    3.18
  -7   8 -19   -0.10    2.24
  -7   8 -19    4.00    3.19
   7  -8  19   -0.23    2.22
  -7   8 -21   18.36    5.21
  -7   8 -21   15.34    4.49
   7  -8  21    9.67    4.05
  -7   8 -23    0.43    2.25
   7  -9  -6    2.20    1.50
  -7  -9   6   -0.02    1.31
   7  -9  -4    7.47    2.06
  -7  -9   4   11.56    2.59
   7  -9  -2   28.99    3.60
  -7  -9   2   27.46    3.66
   7  -9   0    6.98    1.86
  -7  -9   0    4.65    2.20
   7  -9   2   15.80    2.67
  -7  -9  -2   12.66    2.68
  -7  -9  -4   35.54    4.42
   7  -9   6   54.03    6.59
   7  -9   8    0.66    2.72
   7  -9  10    6.17    3.06
   7  -9  12   12.42    4.01
   8   0 -48   15.17    3.48
   8   0 -46    8.49    2.71
   8   0 -44   25.16    4.31
   8   0 -42    3.13    2.13
   8   0 -42    6.91    2.15
   8   0 -40   20.69    3.50
   8   0 -40   28.31    3.99
   8   0 -38   58.97    5.44
   8   0 -38   54.04    5.26
   8   0 -36    0.59    1.45
   8   0 -34    1.06    1.43
   8   0 -32    9.67    2.30
   8   0 -30  647.38   15.34
   8   0 -28  320.13   10.36
   8   0 -26   82.35    5.08
  -8   0  24  894.01   10.93
   8   0 -24  919.85   16.08
  -8   0  22  354.72    6.69
   8   0 -22  348.97    9.44
  -8   0  22  346.01    9.45
  -8   0  20  216.29    5.04
  -8   0  20  207.53    7.19
  -8   0  18 1061.57   10.57
  -8   0  18 1059.20   15.61
  -8   0  16  436.52    6.43
  -8   0  16  440.62    9.62
  -8   0  14   30.54    2.49
  -8   0  14   30.55    1.67
   8   0 -14   28.88    2.19
  -8   0  12   71.46    3.60
   8   0 -12   70.67    3.17
  -8   0  10   70.40    3.39
   8   0 -10   70.67    3.06
  -8   0  10   68.47    3.22
   8   0  -8   19.77    1.73
  -8   0   8   18.50    1.70
   8   0  -6 2715.01   17.73
  -8   0   6 2729.66   18.61
   8   0  -4  734.07    9.10
  -8   0   4  739.43    9.59
   8   0  -2 2193.07   15.67
  -8   0   2 2178.16   16.36
   8   0   0  854.75    7.87
   8   0   0  844.24    9.84
  -8   0   0  867.50   10.41
  -8   0  -2  371.93    5.35
   8   0   2  384.83    5.54
   8   0   2  373.17    6.71
  -8   0  -2  369.33    6.89
  -8   0  -4  144.41    3.51
   8   0   4  145.28    3.63
   8   0   4  145.96    4.44
   8   0   6  114.28    3.67
  -8   0  -6  110.38    3.32
   8   0   6  111.95    3.51
   8   0   6  113.68    4.14
   8   0   8  531.92    8.04
  -8   0  -8  524.91    7.67
   8   0   8  547.13    8.14
   8   0  10  534.89    8.28
   8   0  10  572.51    8.93
  -8   0 -10  564.21    8.46
  -8   0 -12   76.00    3.38
  -8   0 -14   56.74    3.31
  -8   0 -16  610.03   10.68
  -8   0 -18    4.25    1.34
  -8   0 -20  107.75    5.06
  -8   0 -22    3.64    0.98
  -8   0 -22    5.30    1.53
  -8   0 -24   66.61    3.40
  -8   0 -24   69.03    4.49
  -8   0 -26  152.55    5.21
  -8   0 -26  162.55    6.94
  -8   0 -28   34.25    2.60
  -8   0 -28   37.27    3.66
   8   0  30   25.05    2.10
  -8   0 -30   23.95    3.10
  -8   0 -32   75.75    5.44
  -8   0 -34  212.11    9.31
  -8   0 -36   72.64    5.71
  -8   0 -36   72.22    7.24
  -8   0 -38  103.42    7.06
  -8   0 -38  104.49    9.12
  -8   0 -40    0.92    2.05
  -8   0 -40   -1.32    1.55
  -8   0 -42   12.47    4.15
  -8   0 -42    7.58    2.68
  -8   0 -44   -1.22    2.62
  -8   0 -44    0.37    1.58
  -8   0 -46   24.38    5.50
   8  -1 -47   18.98    3.96
   8   1 -47   13.21    3.28
   8   1 -45   40.00    5.76
   8   1 -45   38.24    4.74
   8  -1 -45   33.22    4.74
   8   1 -43   -0.79    1.98
   8   1 -43    2.95    2.16
   8  -1 -43    0.32    1.90
   8   1 -41    9.30    3.06
   8   1 -41   21.24    4.28
   8  -1 -41   14.97    3.25
   8   1 -39    4.47    2.44
   8   1 -39   -1.42    1.74
   8  -1 -37   11.64    2.43
   8   1 -37    1.24    1.86
   8   1 -37    4.37    2.03
   8  -1 -35   63.78    4.66
   8   1 -35   64.76    6.10
   8   1 -35   59.13    5.01
   8   1 -33   77.39    6.44
   8  -1 -33   68.07    4.62
   8   1 -33   65.90    5.21
   8   1 -31    1.26    1.67
   8  -1 -31    0.97    1.04
   8   1 -31   -1.90    1.50
   8  -1 -29   32.21    2.93
   8   1 -29   36.40    4.31
   8   1 -27  329.65   11.67
  -8  -1  25   14.90    1.29
   8   1 -25   14.54    2.55
  -8   1  25   14.97    1.18
   8   1 -23   82.87    5.50
  -8  -1  23   89.07    2.89
  -8  -1  23   87.69    3.11
  -8   1  21    0.95    0.68
  -8  -1  21   -1.22    0.97
   8   1 -21    0.11    1.11
  -8  -1  21    0.30    0.40
  -8   1  21    1.05    0.61
  -8  -1  21   -0.24    0.53
   8   1 -19   17.02    2.43
  -8   1  19   17.09    1.68
  -8  -1  19   20.41    2.66
  -8  -1  19   18.46    1.22
  -8   1  19   17.73    1.37
   8   1 -19   17.49    1.58
   8  -1 -19   18.03    2.05
  -8   1  17   40.83    2.45
  -8   1  17   40.21    1.98
   8   1 -17   40.72    2.32
   8  -1 -17   39.46    2.73
  -8  -1  17   40.20    2.77
  -8  -1  17   38.36    3.49
  -8   1  17   37.56    2.22
  -8   1  17   42.09    3.11
  -8  -1  15  241.63    8.17
  -8   1  15  245.44    5.68
   8   1 -15  235.44    5.36
  -8  -1  15  244.15    6.33
   8  -1 -15  232.75    6.31
  -8   1  15  234.75    5.22
  -8   1  13    1.96    0.69
  -8   1  13    2.70    0.74
  -8  -1  13    2.62    1.19
  -8  -1  13    2.09    0.73
   8  -1 -13    2.49    0.96
  -8  -1  11   41.14    3.47
  -8   1  11   30.37    1.85
  -8   1  11   34.26    2.10
  -8  -1  11   31.86    2.26
   8  -1 -11   34.37    2.70
  -8   1   9    4.76    0.79
  -8  -1   9    4.20    1.23
  -8  -1   9    3.30    0.74
   8  -1  -9    3.51    1.07
  -8   1   7  207.05    4.33
  -8  -1   7  205.96    4.73
   8  -1  -7  207.33    5.76
  -8   1   5    4.11    0.80
   8   1  -5    4.34    0.78
  -8  -1   5    2.62    0.71
   8  -1  -5    2.02    1.10
   8   1  -3  385.82    5.21
   8  -1  -3  400.17    7.99
  -8  -1   3  391.24    5.83
   8   1  -1    0.77    0.38
  -8  -1   1    0.58    0.48
   8  -1  -1    0.84    0.92
  -8   1   1    1.73    0.86
   8   1  -1    0.82    0.42
   8   1   1  237.84    3.60
  -8  -1  -1  236.42    4.25
   8  -1   1  242.48    6.49
   8   1   1  241.45    3.86
  -8   1  -1  248.15    6.63
   8   1   3 1163.96   13.66
  -8  -1  -3 1173.62    8.35
  -8   1  -3 1172.08   10.94
   8   1   3 1178.06    8.89
  -8  -1  -3 1162.54    9.35
   8  -1   3 1182.60   14.82
   8   1   3 1191.04    8.87
   8   1   5  292.81    7.12
   8   1   5  292.45    4.93
  -8   1  -5  293.23    5.68
  -8  -1  -5  292.56    4.63
   8  -1   5  293.26    7.68
   8   1   5  292.36    4.76
   8   1   7  203.57    6.11
  -8   1  -7  214.01    5.17
   8   1   7  218.05    4.74
  -8  -1  -7  211.14    4.36
   8  -1   7  212.76    6.82
   8   1   7  207.15    4.46
  -8  -1  -9   16.78    1.81
   8   1   9   16.02    1.51
  -8  -1  -9   15.70    1.45
  -8   1  -9   15.76    1.63
  -8  -1 -11  122.51    4.75
   8  -1  11  117.70    2.90
  -8   1 -11  118.91    4.28
  -8  -1 -11  114.85    3.89
   8   1  11  127.52    4.32
  -8  -1 -13   97.71    4.43
  -8   1 -13   97.07    4.10
  -8  -1 -13  104.01    3.99
  -8  -1 -15    2.39    1.05
  -8  -1 -15    1.88    0.84
  -8   1 -15    3.45    1.07
  -8  -1 -17   49.51    3.35
  -8   1 -17   47.80    3.25
  -8  -1 -17   48.48    3.10
  -8  -1 -19   -0.03    0.80
  -8   1 -19    0.14    0.88
  -8  -1 -19    1.18    1.00
  -8  -1 -21    8.31    1.63
  -8   1 -21    8.13    1.80
  -8  -1 -21    6.25    1.41
  -8  -1 -23  248.89    8.08
  -8   1 -23  243.33    8.14
  -8  -1 -23  246.95    7.93
   8   1  23  241.14    6.93
  -8  -1 -25    6.97    1.55
  -8  -1 -25   10.49    2.06
  -8   1 -25    8.90    1.91
   8   1  25    6.12    1.38
  -8   1 -25    7.55    1.20
  -8   1 -27   68.54    4.75
  -8  -1 -27   70.60    4.67
  -8   1 -27   68.68    3.31
   8   1  27   66.96    3.80
  -8  -1 -29   11.72    2.31
  -8   1 -29    7.57    1.98
  -8   1 -29   11.30    1.50
   8   1  29    9.68    1.63
  -8   1 -31   41.87    4.13
  -8  -1 -31   39.78    3.91
  -8   1 -31   40.01    2.43
   8   1  31   37.26    2.91
  -8   1 -33    7.53    2.74
  -8   1 -33    9.43    2.29
  -8  -1 -33   15.59    3.14
  -8   1 -35   27.35    4.87
  -8   1 -35   29.36    3.68
  -8  -1 -35   39.07    4.37
  -8   1 -37   19.77    4.52
  -8   1 -37   17.30    3.11
  -8  -1 -37   16.21    3.01
  -8  -1 -39   29.80    4.88
  -8   1 -39   30.76    5.60
  -8   1 -39   31.89    4.10
  -8  -1 -39   26.30    3.90
  -8  -1 -41    3.91    2.83
  -8   1 -41    4.37    3.13
  -8   1 -41    9.91    2.49
  -8  -1 -41    5.25    1.78
  -8  -1 -43   56.05    6.95
  -8   1 -43   57.18    8.12
  -8   1 -43   57.90    5.90
  -8  -1 -43   60.68    5.97
  -8   1 -45    2.75    2.84
  -8  -1 -45    1.77    1.71
  -8   1 -47    2.25    3.66
   8   2 -48    2.31    2.58
   8   2 -48    4.03    2.20
   8   2 -46    2.24    3.04
   8  -2 -46   -0.60    2.01
   8   2 -46   -1.15    1.83
   8   2 -44    3.37    3.16
   8  -2 -44    4.71    2.14
   8   2 -44    7.21    2.54
   8   2 -42    1.58    2.15
   8   2 -42    2.27    1.70
   8   2 -40    2.53    2.49
   8   2 -40    3.29    2.13
   8   2 -38   -1.90    2.19
   8   2 -38    0.66    1.54
   8   2 -36    0.39    2.09
   8   2 -36    2.84    1.76
   8   2 -34    4.89    2.64
   8   2 -34    1.98    1.39
   8   2 -32    1.48    2.09
   8   2 -32    3.11    1.69
   8   2 -30    0.98    1.75
   8   2 -30    0.91    1.30
   8  -2 -30   -0.51    0.74
   8   2 -28   18.65    3.29
   8   2 -28   19.27    2.61
  -8  -2  28   17.23    1.45
   8  -2 -28   18.86    1.76
   8  -2 -28   18.83    1.95
  -8   2  28   19.08    1.77
  -8  -2  26  130.48    2.82
   8   2 -26  138.80    8.28
   8  -2 -26  139.03    5.05
   8   2 -26  139.60    6.18
  -8   2  26  129.84    4.72
  -8  -2  26  126.64    4.09
   8  -2 -24  140.62    4.92
   8   2 -24  139.51    8.04
  -8  -2  24  135.52    2.99
   8   2 -24  135.29    5.95
  -8   2  24  139.76    5.19
  -8  -2  22   10.81    0.88
   8   2 -22    9.99    2.47
   8   2 -22   10.23    1.83
   8  -2 -22    9.31    1.67
   8  -2 -22    8.72    1.32
  -8  -2  22    9.86    1.57
   8   2 -20    5.24    1.88
   8  -2 -20    3.61    0.89
  -8  -2  20    3.52    1.05
   8  -2 -20    4.84    1.28
   8  -2 -18    2.32    0.74
  -8  -2  18    3.34    1.01
  -8   2  18    2.07    0.83
   8   2 -18    1.17    1.26
   8  -2 -18    4.22    1.21
  -8  -2  16    0.66    0.69
  -8   2  16    0.13    0.68
   8  -2 -16    2.17    0.88
   8   2 -16    1.36    0.96
  -8   2  16    0.54    0.65
   8  -2 -16    1.02    0.82
  -8   2  16    1.53    1.19
  -8  -2  14   93.00    5.69
   8  -2 -14   97.36    3.67
  -8   2  14   94.34    4.02
  -8   2  14   90.41    3.80
  -8  -2  14   96.01    4.41
   8   2 -14   89.65    4.39
   8  -2 -14   98.32    4.56
  -8  -2  14   94.83    3.86
  -8   2  14   96.97    4.96
  -8  -2  12  343.04   10.50
  -8   2  12  344.11    7.43
  -8   2  12  331.46    7.17
  -8  -2  12  321.87    7.86
   8   2 -12  335.12    8.36
  -8  -2  12  339.81    6.86
   8  -2 -12  339.79    8.28
  -8  -2  10  161.12    6.99
  -8   2  10  154.40    4.80
  -8   2  10  154.90    4.92
   8   2 -10  156.36    5.67
  -8  -2  10  164.99    4.46
   8  -2 -10  159.89    5.72
  -8   2   8  199.05    5.26
  -8  -2   8  199.65    7.53
  -8   2   8  190.03    5.37
   8   2  -8  194.79    6.32
  -8  -2   8  190.33    4.49
   8  -2  -8  194.72    6.32
  -8   2   8  200.02    6.72
  -8  -2   6  455.05   10.95
  -8   2   6  443.91    7.55
  -8   2   6  421.90    7.88
   8   2  -6  445.90    9.43
  -8  -2   6  435.30    6.27
  -8   2   6  441.09    9.99
   8  -2  -6  434.92    9.44
   8   2  -4   27.02    2.62
  -8   2   4   27.58    1.98
   8   2  -4   30.52    2.91
  -8  -2   4   28.53    1.59
   8  -2  -4   30.46    2.93
  -8   2   2   39.26    2.17
   8   2  -2   45.06    3.23
  -8  -2   2   43.77    1.69
   8  -2  -2   42.00    3.19
  -8   2   0   53.33    2.41
   8   2   0   52.77    3.46
   8  -2   0   52.58    2.60
   8   2   0   53.63    1.20
  -8  -2   0   53.60    1.62
   8  -2   0   51.23    3.62
  -8   2  -2    7.34    0.96
   8   2   2    8.55    1.83
  -8  -2  -2    7.21    0.55
   8  -2   2    7.35    1.13
   8  -2   2    8.55    1.85
  -8  -2  -4   67.32    3.94
  -8   2  -4   57.41    2.36
   8   2   4   74.14    4.35
  -8   2  -4   56.60    2.89
   8  -2   4   57.77    2.86
  -8  -2  -4   62.45    1.77
   8  -2   4   59.56    3.97
  -8  -2  -6   39.32    3.05
  -8   2  -6   39.29    1.88
   8   2   6   36.00    2.96
  -8   2  -6   35.74    2.32
  -8  -2  -6   35.32    1.59
   8  -2   6   34.89    3.18
  -8  -2  -8    6.64    1.40
  -8   2  -8    6.68    0.82
   8   2   8    6.27    1.44
   8  -2   8    4.43    1.03
  -8  -2  -8    6.91    0.88
  -8   2  -8    6.99    1.11
   8  -2   8    6.15    1.72
[truncated: 733,740 more chars]
