# Supplementary material for: Synthesis of Diaryl‐ and Dialkynylphosphinates From Ubiquitous PV Sources via a Redox‐Neutral Approach
Source: Adv Sci (Weinh). 2025 Jul 2;12(36):e09922. doi: 10.1002/advs.202509922 (PMC12463002; doi:10.1002/advs.202509922)
Supplement: Supplementary file 2 — Supporting Information [file ADVS-12-e09922-s001.zip › 9e_jjw1772.cif]

data_jjw1772
_audit_creation_date               2024-07-29
_audit_creation_method
;
Olex2 1.5
(compiled 2024.02.16 svn.r378c4104 for OlexSys, GUI svn.r6928)
;
_shelx_SHELXL_version_number       '2018/3'
_audit_contact_author_address      ?
_audit_contact_author_email        ?
_audit_contact_author_name         ''
_audit_contact_author_phone        ?
_publ_contact_author_id_orcid      ?
_publ_section_references
;
Dolomanov, O.V., Bourhis, L.J., Gildea, R.J, Howard, J.A.K. & Puschmann, H.
 (2009), J. Appl. Cryst. 42, 339-341.

Sheldrick, G.M. (2015). Acta Cryst. A71, 3-8.

Sheldrick, G.M. (2015). Acta Cryst. C71, 3-8.
;
_chemical_name_common              ?
_chemical_name_systematic          ?
_chemical_formula_moiety           'C16 H9 F2 O2 P'
_chemical_formula_sum              'C16 H9 F2 O2 P'
_chemical_formula_weight           302.20
_chemical_melting_point            ?
_chemical_oxdiff_formula           C16H9F2O2P
loop_
  _atom_type_symbol
  _atom_type_description
  _atom_type_scat_dispersion_real
  _atom_type_scat_dispersion_imag
  _atom_type_scat_source
 'C' 'C' 0.0033 0.0016 'International Tables Vol C Tables 4.2.6.8 and 6.1.1.4'
 'H' 'H' 0.0000 0.0000 'International Tables Vol C Tables 4.2.6.8 and 6.1.1.4'
 'O' 'O' 0.0106 0.0060 'International Tables Vol C Tables 4.2.6.8 and 6.1.1.4'
 'F' 'F' 0.0171 0.0103 'International Tables Vol C Tables 4.2.6.8 and 6.1.1.4'
 'P' 'P' 0.1023 0.0942 'International Tables Vol C Tables 4.2.6.8 and 6.1.1.4'

_shelx_space_group_comment
;
The symmetry employed for this shelxl refinement is uniquely defined
by the following loop, which should always be used as a source of
symmetry information in preference to the above space-group names.
They are only intended as comments.
;
_space_group_crystal_system        'monoclinic'
_space_group_IT_number             15
_space_group_name_H-M_alt          'I 1 2/a 1'
_space_group_name_Hall             '-I 2ya'
loop_
  _space_group_symop_operation_xyz
 'x, y, z'
 '-x+1/2, y, -z'
 'x+1/2, y+1/2, z+1/2'
 '-x+1, y+1/2, -z+1/2'
 '-x, -y, -z'
 'x-1/2, -y, z'
 '-x+1/2, -y+1/2, -z+1/2'
 'x, -y+1/2, z+1/2'

_cell_length_a                     7.0675(2)
_cell_length_b                     6.9360(2)
_cell_length_c                     28.1161(9)
_cell_angle_alpha                  90
_cell_angle_beta                   92.929(3)
_cell_angle_gamma                  90
_cell_volume                       1376.46(7)
_cell_formula_units_Z              4
_cell_measurement_reflns_used      3461
_cell_measurement_temperature      100.01(10)
_cell_measurement_theta_max        32.3200
_cell_measurement_theta_min        2.8840
_shelx_estimated_absorpt_T_max     0.996
_shelx_estimated_absorpt_T_min     0.926
_exptl_absorpt_coefficient_mu      0.223
_exptl_absorpt_correction_T_max    0.996
_exptl_absorpt_correction_T_min    0.950
_exptl_absorpt_correction_type     analytical
_exptl_absorpt_process_details
;
CrysAlisPro 1.171.41.93a (Rigaku Oxford Diffraction, 2020)
Analytical numeric absorption correction using a multifaceted crystal
model based on expressions derived by R.C. Clark & J.S. Reid.
(Clark, R. C. & Reid, J. S. (1995). Acta Cryst. A51, 887-897)
Empirical absorption correction using spherical harmonics,
implemented in SCALE3 ABSPACK scaling algorithm.
;
_exptl_absorpt_special_details     ?
_exptl_crystal_colour              colourless
_exptl_crystal_colour_lustre       .
_exptl_crystal_colour_modifier     .
_exptl_crystal_colour_primary      colourless
_exptl_crystal_density_diffrn      1.458
_exptl_crystal_density_meas        ?
_exptl_crystal_density_method      ?
_exptl_crystal_description         plate
_exptl_crystal_F_000               616
loop_
  _exptl_crystal_face_index_h
  _exptl_crystal_face_index_k
  _exptl_crystal_face_index_l
  _exptl_crystal_face_perp_dist
 -1 5 -2 0.0475
 -1 -5 3 0.0584
 1 0 -1 0.1082
 0 0 -1 0.0090
 0 0 1 0.0090
 -3 -5 -5 0.1059

_exptl_crystal_size_max            0.35
_exptl_crystal_size_mid            0.15
_exptl_crystal_size_min            0.02
loop_
  _exptl_oxdiff_crystal_face_indexfrac_h
  _exptl_oxdiff_crystal_face_indexfrac_k
  _exptl_oxdiff_crystal_face_indexfrac_l
  _exptl_oxdiff_crystal_face_x
  _exptl_oxdiff_crystal_face_y
  _exptl_oxdiff_crystal_face_z
 -1.0020 4.9994 -2.0012 0.0541 0.2978 0.4279
 -0.9984 -4.9996 2.9999 -0.1007 -0.4309 -0.2842
 1.0002 0.0001 -0.9992 0.0117 0.0716 -0.0722
 0.0000 -0.0000 -0.9998 -0.0231 0.0101 -0.0008
 -0.0000 0.0000 0.9998 0.0231 -0.0101 0.0008
 -2.9987 -5.0000 -5.0001 -0.3556 -0.4734 -0.1476

_exptl_transmission_factor_max     ?
_exptl_transmission_factor_min     ?
_diffrn_reflns_av_R_equivalents    0.0255
_diffrn_reflns_av_unetI/netI       0.0315
_diffrn_reflns_Laue_measured_fraction_full  0.999
_diffrn_reflns_Laue_measured_fraction_max  0.895
_diffrn_reflns_limit_h_max         10
_diffrn_reflns_limit_h_min         -9
_diffrn_reflns_limit_k_max         10
_diffrn_reflns_limit_k_min         -7
_diffrn_reflns_limit_l_max         39
_diffrn_reflns_limit_l_min         -31
_diffrn_reflns_number              7843
_diffrn_reflns_point_group_measured_fraction_full  0.999
_diffrn_reflns_point_group_measured_fraction_max  0.895
_diffrn_reflns_theta_full          25.242
_diffrn_reflns_theta_max           32.629
_diffrn_reflns_theta_min           2.902
_diffrn_ambient_environment        N~2~
_diffrn_ambient_temperature        100.01(10)
_diffrn_detector                   'CCD plate'
_diffrn_detector_area_resol_mean   10.5700
_diffrn_detector_type              AtlasS2
_diffrn_measured_fraction_theta_full  0.999
_diffrn_measured_fraction_theta_max  0.895
_diffrn_measurement_details
;
List of Runs (angles in degrees, time in seconds):

  # Type    Start    End  Width  t~exp~   \w     \q     \k     \f   Frames
--------------------------------------------------------------------------
  1  \w    -81.00 -55.20   0.30   30.00    --  -16.89 140.00   6.00   86
  2  \w     23.00  48.50   0.30   30.00    --   17.04-140.00 -53.00   85
  3  \w     17.00  42.50   0.30   30.00    --   17.04-130.00 120.00   85
  4  \w    -43.00  51.20   0.30   30.00    --  -16.89  57.00 -30.00  314
  5  \w    -42.00 -15.00   0.30   30.00    --  -16.89 -77.00-180.00   90
  6  \w    -87.00   8.10   0.30   30.00    --  -16.89 -57.00-180.00  317
  7  \w    -27.00   0.00   0.30   30.00    --  -16.89  77.00 120.00   90
  8  \w    -48.00  -0.90   0.30   30.00    --  -16.89  77.00  60.00  157
;
_diffrn_measurement_device         'four-circle diffractometer'
_diffrn_measurement_device_type    'SuperNova, Dual, Cu at home/near, AtlasS2'
_diffrn_measurement_method         '\w scans'
_diffrn_orient_matrix_type        
 'CrysAlisPro convention (1999,Acta A55,543-557)'
_diffrn_orient_matrix_UB_11        0.0348608000
_diffrn_orient_matrix_UB_12        0.0270660000
_diffrn_orient_matrix_UB_13        0.0231469000
_diffrn_orient_matrix_UB_21        0.0614986000
_diffrn_orient_matrix_UB_22        0.0678638000
_diffrn_orient_matrix_UB_23        -0.0100668000
_diffrn_orient_matrix_UB_31        -0.0714369000
_diffrn_orient_matrix_UB_32        0.0715835000
_diffrn_orient_matrix_UB_33        0.0007900000
_diffrn_radiation_monochromator    mirror
_diffrn_radiation_probe            x-ray
_diffrn_radiation_type             'Mo K\a'
_diffrn_radiation_wavelength       0.71073
_diffrn_source                     'micro-focus sealed X-ray tube'
_diffrn_source_type                'SuperNova (Mo) X-ray Source'
_reflns_Friedel_coverage           0.000
_reflns_Friedel_fraction_full      .
_reflns_Friedel_fraction_max       .
_reflns_number_gt                  1873
_reflns_number_total               2257
_reflns_special_details
;
 Reflections were merged by SHELXL according to the crystal
 class for the calculation of statistics and refinement.
 
 _reflns_Friedel_fraction is defined as the number of unique
 Friedel pairs measured divided by the number that would be
 possible theoretically, ignoring centric projections and
 systematic absences.
;
_reflns_threshold_expression       'I > 2\s(I)'
_computing_cell_refinement         'CrysAlisPro 1.171.41.93a (Rigaku OD, 2020)'
_computing_data_collection         'CrysAlisPro 1.171.41.93a (Rigaku OD, 2020)'
_computing_data_reduction          'CrysAlisPro 1.171.41.93a (Rigaku OD, 2020)'
_computing_molecular_graphics      'Olex2 1.5 (Dolomanov et al., 2009)'
_computing_publication_material    'Olex2 1.5 (Dolomanov et al., 2009)'
_computing_structure_refinement    'SHELXL 2018/3 (Sheldrick, 2015)'
_computing_structure_solution      'SHELXT 2018/2 (Sheldrick, 2018)'
_refine_diff_density_max           0.354
_refine_diff_density_min           -0.319
_refine_diff_density_rms           0.057
_refine_ls_extinction_coef         .
_refine_ls_extinction_method       none
_refine_ls_goodness_of_fit_ref     1.051
_refine_ls_hydrogen_treatment      mixed
_refine_ls_matrix_type             full
_refine_ls_number_parameters       97
_refine_ls_number_reflns           2257
_refine_ls_number_restraints       0
_refine_ls_R_factor_all            0.0530
_refine_ls_R_factor_gt             0.0407
_refine_ls_restrained_S_all        1.051
_refine_ls_shift/su_max            0.001
_refine_ls_shift/su_mean           0.000
_refine_ls_structure_factor_coef   Fsqd
_refine_ls_weighting_details      
 'w=1/[\s^2^(Fo^2^)+(0.0477P)^2^+0.9835P] where P=(Fo^2^+2Fc^2^)/3'
_refine_ls_weighting_scheme        calc
_refine_ls_wR_factor_gt            0.1009
_refine_ls_wR_factor_ref           0.1078
_refine_special_details            ?
_olex2_refinement_description
;
1. Fixed Uiso
 At 1.2 times of:
  All C(H) groups
2.a Aromatic/amide H refined with riding coordinates:
 C4(H4), C5(H5), C7(H7), C8(H8)
;
_atom_sites_solution_hydrogens     mixed
_atom_sites_solution_primary       dual
_atom_sites_solution_secondary     ?
loop_
  _atom_site_label
  _atom_site_type_symbol
  _atom_site_fract_x
  _atom_site_fract_y
  _atom_site_fract_z
  _atom_site_U_iso_or_equiv
  _atom_site_adp_type
  _atom_site_occupancy
  _atom_site_site_symmetry_order
  _atom_site_calc_flag
  _atom_site_refinement_flags_posn
  _atom_site_refinement_flags_adp
  _atom_site_refinement_flags_occupancy
  _atom_site_disorder_assembly
  _atom_site_disorder_group
 P1 P 0.250000 0.75848(6) 0.500000 0.01838(13) Uani 1 2 d S T P . .
 F1 F 0.33410(15) -0.06019(15) 0.28069(3) 0.0422(3) Uani 1 1 d . . . . .
 O1 O 0.41721(15) 0.87362(14) 0.51967(4) 0.0283(2) Uani 1 1 d . . . . .
 H1 H 0.500000 1.000000 0.500000 0.087(12) Uiso 1 2 d S . P . .
 C1 C 0.30949(18) 0.60643(19) 0.45417(5) 0.0219(3) Uani 1 1 d . . . . .
 C2 C 0.32420(18) 0.49413(19) 0.42187(5) 0.0214(3) Uani 1 1 d . . . . .
 C3 C 0.33132(18) 0.35316(18) 0.38486(5) 0.0203(3) Uani 1 1 d . . . . .
 C4 C 0.39483(19) 0.3995(2) 0.33998(5) 0.0244(3) Uani 1 1 d . . . . .
 H4 H 0.437429 0.526463 0.333710 0.029 Uiso 1 1 calc R U . . .
 C5 C 0.3956(2) 0.2599(2) 0.30457(5) 0.0284(3) Uani 1 1 d . . . . .
 H5 H 0.438408 0.289390 0.273921 0.034 Uiso 1 1 calc R U . . .
 C6 C 0.3327(2) 0.0776(2) 0.31509(5) 0.0277(3) Uani 1 1 d . . . . .
 C7 C 0.2693(2) 0.0261(2) 0.35883(5) 0.0263(3) Uani 1 1 d . . . . .
 H7 H 0.227507 -0.101456 0.364707 0.032 Uiso 1 1 calc R U . . .
 C8 C 0.26817(18) 0.16570(19) 0.39395(5) 0.0220(3) Uani 1 1 d . . . . .
 H8 H 0.224393 0.134422 0.424391 0.026 Uiso 1 1 calc R U . . .

loop_
  _atom_site_aniso_label
  _atom_site_aniso_U_11
  _atom_site_aniso_U_22
  _atom_site_aniso_U_33
  _atom_site_aniso_U_23
  _atom_site_aniso_U_13
  _atom_site_aniso_U_12
 P1 0.0176(2) 0.0155(2) 0.0216(2) 0.000 -0.00190(16) 0.000
 F1 0.0440(6) 0.0474(6) 0.0353(5) -0.0207(4) 0.0019(4) 0.0012(5)
 O1 0.0285(5) 0.0270(5) 0.0288(5) 0.0019(4) -0.0050(4) -0.0111(4)
 C1 0.0192(6) 0.0221(6) 0.0245(6) 0.0025(5) 0.0025(5) 0.0011(5)
 C2 0.0177(6) 0.0225(6) 0.0238(6) 0.0035(5) 0.0008(4) 0.0009(5)
 C3 0.0166(5) 0.0239(6) 0.0203(6) 0.0007(4) -0.0006(4) 0.0026(5)
 C4 0.0214(6) 0.0278(6) 0.0241(7) 0.0036(5) 0.0018(5) 0.0008(5)
 C5 0.0250(7) 0.0417(8) 0.0187(6) -0.0001(5) 0.0027(5) 0.0035(6)
 C6 0.0228(7) 0.0344(7) 0.0254(7) -0.0098(5) -0.0024(5) 0.0042(5)
 C7 0.0232(7) 0.0254(7) 0.0300(7) -0.0025(5) -0.0025(5) -0.0001(5)
 C8 0.0199(6) 0.0255(6) 0.0205(6) 0.0017(5) -0.0002(5) 0.0005(5)

_geom_special_details
;
 All esds (except the esd in the dihedral angle between two l.s. planes)
 are estimated using the full covariance matrix.  The cell esds are taken
 into account individually in the estimation of esds in distances, angles
 and torsion angles; correlations between esds in cell parameters are only
 used when they are defined by crystal symmetry.  An approximate (isotropic)
 treatment of cell esds is used for estimating esds involving l.s. planes.
;
loop_
  _geom_bond_atom_site_label_1
  _geom_bond_atom_site_label_2
  _geom_bond_distance
  _geom_bond_site_symmetry_2
  _geom_bond_publ_flag
 P1 O1 1.5078(10) . ?
 P1 O1 1.5078(10) 2_556 ?
 P1 C1 1.7333(14) . ?
 P1 C1 1.7333(14) 2_556 ?
 F1 C6 1.3599(16) . ?
 O1 H1 1.2041(10) . ?
 C1 C2 1.2051(19) . ?
 C2 C3 1.4307(18) . ?
 C3 C4 1.3980(19) . ?
 C3 C8 1.4024(18) . ?
 C4 H4 0.9500 . ?
 C4 C5 1.389(2) . ?
 C5 H5 0.9500 . ?
 C5 C6 1.378(2) . ?
 C6 C7 1.377(2) . ?
 C7 H7 0.9500 . ?
 C7 C8 1.3831(19) . ?
 C8 H8 0.9500 . ?

loop_
  _geom_angle_atom_site_label_1
  _geom_angle_atom_site_label_2
  _geom_angle_atom_site_label_3
  _geom_angle
  _geom_angle_site_symmetry_1
  _geom_angle_site_symmetry_3
  _geom_angle_publ_flag
 O1 P1 O1 116.03(9) . 2_556 ?
 O1 P1 C1 105.36(6) . 2_556 ?
 O1 P1 C1 112.31(6) 2_556 2_556 ?
 O1 P1 C1 112.31(6) . . ?
 O1 P1 C1 105.36(6) 2_556 . ?
 C1 P1 C1 105.05(9) . 2_556 ?
 P1 O1 H1 127.39(8) . . ?
 C2 C1 P1 170.78(12) . . ?
 C1 C2 C3 176.03(14) . . ?
 C4 C3 C2 121.61(12) . . ?
 C4 C3 C8 119.84(12) . . ?
 C8 C3 C2 118.53(12) . . ?
 C3 C4 H4 120.0 . . ?
 C5 C4 C3 119.99(13) . . ?
 C5 C4 H4 120.0 . . ?
 C4 C5 H5 120.9 . . ?
 C6 C5 C4 118.22(13) . . ?
 C6 C5 H5 120.9 . . ?
 F1 C6 C5 118.57(13) . . ?
 F1 C6 C7 117.87(13) . . ?
 C7 C6 C5 123.56(13) . . ?
 C6 C7 H7 121.0 . . ?
 C6 C7 C8 118.04(13) . . ?
 C8 C7 H7 121.0 . . ?
 C3 C8 H8 119.8 . . ?
 C7 C8 C3 120.36(13) . . ?
 C7 C8 H8 119.8 . . ?

loop_
  _geom_torsion_atom_site_label_1
  _geom_torsion_atom_site_label_2
  _geom_torsion_atom_site_label_3
  _geom_torsion_atom_site_label_4
  _geom_torsion
  _geom_torsion_site_symmetry_1
  _geom_torsion_site_symmetry_2
  _geom_torsion_site_symmetry_3
  _geom_torsion_site_symmetry_4
  _geom_torsion_publ_flag
 F1 C6 C7 C8 179.83(12) . . . . ?
 C2 C3 C4 C5 -178.51(12) . . . . ?
 C2 C3 C8 C7 178.76(12) . . . . ?
 C3 C4 C5 C6 0.0(2) . . . . ?
 C4 C3 C8 C7 0.33(19) . . . . ?
 C4 C5 C6 F1 -179.64(12) . . . . ?
 C4 C5 C6 C7 -0.1(2) . . . . ?
 C5 C6 C7 C8 0.3(2) . . . . ?
 C6 C7 C8 C3 -0.38(19) . . . . ?
 C8 C3 C4 C5 -0.13(19) . . . . ?

_shelx_res_file
;
TITL jjw1772_a.res in I2/a
    jjw1772.res
    created by SHELXL-2018/3 at 14:10:26 on 29-Jul-2024
REM Old TITL jjw1772 in I2/a
REM SHELXT solution in I2/a: R1 0.102, Rweak 0.094, Alpha 0.022
REM <I/s> 0.569 for 118 systematic absences, Orientation as input
REM Formula found by SHELXT: C16 F4 P
CELL 0.71073 7.0675 6.936 28.1161 90 92.929 90
ZERR 4 0.0002 0.0002 0.0009 0 0.003 0
LATT 2
SYMM 0.5-X,+Y,-Z
SFAC C H O F P
UNIT 64 36 8 8 4

L.S. 4 0 0
PLAN  5
SIZE 0.02 0.15 0.35
TEMP -173
CONF
BOND
list 4
fmap 2 53
MORE -1
BOND $H
ACTA
REM <olex2.extras>
REM <HklSrc "%.\\jjw1772.hkl">
REM </olex2.extras>

WGHT    0.047700    0.983500
FVAR       0.50548
P1    5    0.250000    0.758478    0.500000    10.50000    0.01764    0.01554 =
         0.02165    0.00000   -0.00190    0.00000
F1    4    0.334098   -0.060185    0.280693    11.00000    0.04400    0.04737 =
         0.03533   -0.02068    0.00187    0.00120
O1    3    0.417207    0.873623    0.519673    11.00000    0.02846    0.02701 =
         0.02881    0.00190   -0.00498   -0.01110
H1    2    0.500000    1.000000    0.500000    10.50000    0.08699
C1    1    0.309488    0.606433    0.454175    11.00000    0.01918    0.02208 =
         0.02452    0.00250    0.00246    0.00106
C2    1    0.324196    0.494126    0.421870    11.00000    0.01770    0.02251 =
         0.02383    0.00351    0.00081    0.00088
C3    1    0.331321    0.353157    0.384856    11.00000    0.01661    0.02388 =
         0.02035    0.00068   -0.00056    0.00264
C4    1    0.394832    0.399512    0.339983    11.00000    0.02136    0.02777 =
         0.02412    0.00356    0.00175    0.00083
AFIX  43
H4    2    0.437429    0.526463    0.333710    11.00000   -1.20000
AFIX   0
C5    1    0.395637    0.259917    0.304573    11.00000    0.02502    0.04168 =
         0.01872   -0.00007    0.00265    0.00347
AFIX  43
H5    2    0.438408    0.289390    0.273921    11.00000   -1.20000
AFIX   0
C6    1    0.332745    0.077557    0.315092    11.00000    0.02280    0.03441 =
         0.02541   -0.00979   -0.00237    0.00424
C7    1    0.269282    0.026126    0.358832    11.00000    0.02320    0.02536 =
         0.03004   -0.00255   -0.00253   -0.00012
AFIX  43
H7    2    0.227507   -0.101456    0.364707    11.00000   -1.20000
AFIX   0
C8    1    0.268171    0.165703    0.393948    11.00000    0.01991    0.02554 =
         0.02055    0.00167   -0.00016    0.00052
AFIX  43
H8    2    0.224393    0.134422    0.424391    11.00000   -1.20000
AFIX   0
HKLF 4


REM  jjw1772_a.res in I2/a
REM wR2 = 0.1078, GooF = S = 1.051, Restrained GooF = 1.051 for all data
REM R1 = 0.0407 for 1873 Fo > 4sig(Fo) and 0.0530 for all 2257 data
REM 97 parameters refined using 0 restraints

END

WGHT      0.0477      0.9964

REM Highest difference peak  0.354,  deepest hole -0.319,  1-sigma level  0.057
Q1    1   0.3004  0.0621  0.3403  11.00000  0.05    0.35
Q2    1   0.3260  0.4164  0.4011  11.00000  0.05    0.32
Q3    1   0.3661  0.3671  0.3620  11.00000  0.05    0.32
Q4    1   0.3674  0.3251  0.3191  11.00000  0.05    0.28
Q5    1   0.3422  0.8028  0.5171  11.00000  0.05    0.27
;
_shelx_res_checksum                54600
_shelx_hkl_file
;
   0   0  -4   35.34    1.55
   0   0  -6 2112.13   14.37
   0   0  -8  253.80    5.82
   0   0 -10 1928.46   18.12
   0   0 -12    4.88    1.34
   0   0 -12    5.11    1.17
   0   0 -14  343.32    9.34
   0   0 -14  352.18   10.30
   0   0 -16    4.25    1.32
   0   0 -16    4.04    1.51
   0   0 -18  390.99   12.27
   0   0  18  394.37   12.32
   0   0 -18  356.34   11.12
   0   0  20   35.03    4.01
   0   0 -20   26.44    3.53
   0   0  22   55.01    5.30
   0   0 -22   50.94    4.99
   0   0  24    9.13    2.57
   0   0 -24    8.00    2.39
   0   0  26  430.58   16.23
   0   0 -26  403.25   14.89
   0   0  28  101.91    8.37
   0   0  30   34.87    5.31
   0   0  32    4.95    2.74
   0   0  34   83.39    8.93
   0   0  36  221.64   15.11
   0   0  38   71.71    9.14
   0  -1   1   44.01    2.61
   0   1  -3  423.35    4.44
   0   1   3  417.50    4.50
   0  -1   3  417.26    4.40
   0  -1  -3  419.58    4.75
   0  -1   3  426.64    4.52
   0  -1  -3  442.59    7.69
   0   1  -5 3123.93   15.74
   0  -1   5 3135.59   16.47
   0  -1  -5 3212.11   23.09
   0   1   5 3134.88   15.91
   0  -1   5 3096.45   15.60
   0  -1  -5 3147.59   16.78
   0   1   5 3276.19   23.30
   0   1   7   96.05    2.52
   0  -1   7   95.82    3.35
   0  -1  -7   91.48    3.43
   0   1  -7   96.21    3.37
   0  -1  -7   94.78    4.35
   0   1  -7   97.65    2.56
   0   1   7   94.04    3.31
   0   1   7  100.35    4.63
   0  -1   9 2505.93   19.31
   0  -1   9 2602.07   20.95
   0   1  -9 2580.89   19.86
   0   1   9 2538.45   19.35
   0  -1  -9 2549.83   23.98
   0   1   9 2604.89   13.08
   0  -1  -9 2627.97   20.52
   0   1  -9 2552.22   13.03
   0   1   9 2625.04   25.68
   0  -1 -11  114.67    5.48
   0  -1  11  119.56    4.72
   0   1  11  114.83    4.60
   0   1  11  121.47    6.00
   0   1 -11  116.14    2.82
   0   1 -11  116.23    4.75
   0  -1 -11  112.16    4.77
   0  -1  11  124.48    5.16
   0   1  11  117.68    2.83
   0   1 -13    7.28    1.35
   0  -1  13    3.89    1.16
   0  -1 -13    4.58    1.45
   0  -1 -13    5.67    1.32
   0  -1  13    4.03    1.16
   0   1 -15   32.66    1.61
   0  -1 -15   35.29    3.49
   0   1 -15   33.18    3.07
   0   1  15   31.36    1.46
   0  -1  15   27.94    2.98
   0  -1 -15   37.74    3.30
   0   1 -17   39.38    3.58
   0  -1 -17   46.06    3.91
   0   1  17   42.89    4.00
   0  -1  17   44.85    4.05
   0  -1 -17   50.09    4.41
   0  -1  19   83.89    5.87
   0   1  19   82.83    5.91
   0  -1 -19   90.77    6.20
   0  -1 -21   10.24    2.42
   0   1  21   17.60    3.16
   0  -1  21   11.71    2.57
   0  -1 -23   -0.58    1.19
   0  -1  23   -0.57    1.51
   0   1  23    0.06    1.29
   0  -1 -25 1053.80   24.08
   0  -1  25 1119.12   25.24
   0   1  25 1141.41   25.87
   0   1 -25 1101.40   25.02
   0  -1  27   19.13    3.76
   0   1  27   24.94    4.17
   0   1 -27   17.14    3.33
   0  -1  29    6.71    2.66
   0   1  29    1.01    1.53
   0  -1  31    8.47    2.83
   0   1  31    2.24    1.95
   0  -1  33   13.45    3.82
   0   1  33   12.70    3.84
   0  -1  35   -4.07    3.34
   0   1  35    4.87    3.59
   0  -1  37    4.68    3.30
   0   1  37    7.16    4.03
   0  -1  39    7.33    3.47
   0   1  39    9.40    3.82
   0  -2   0  491.22   11.93
   0  -2  -2  942.11    6.24
   0   2  -4  620.01    8.23
   0   2   4  636.49    6.49
   0   2  -4  629.48    6.37
   0  -2  -4  633.53    6.85
   0  -2   4  637.27    6.25
   0  -2  -6  497.23    7.43
   0   2  -6  486.79    7.04
   0  -2   6  484.10    6.93
   0   2   6  502.30   11.96
   0   2  -6  492.03    8.15
   0   2  -6  471.90    8.27
   0   2   6  488.13    7.00
   0   2  -8  595.10    9.12
   0  -2  -8  605.38    9.48
   0   2   8  601.25   13.71
   0  -2   8  610.55    9.26
   0   2  -8  601.42   10.51
   0   2   8  620.74    9.15
   0   2   8  598.20    8.94
   0  -2  -8  607.62   13.41
   0   2  -8  606.91    9.06
   0  -2 -10 1987.74   25.58
   0   2  10 1973.70   16.44
   0  -2  10 1939.28   18.88
   0   2  10 1946.11   18.09
   0   2  10 1977.11   26.53
   0   2 -10 1948.73   16.33
   0  -2 -10 1986.49   19.15
   0   2 -10 1952.54   18.65
   0  -2  12   39.94    3.09
   0   2 -12   37.02    2.85
   0   2  12   40.20    2.39
   0   2 -12   39.67    2.39
   0  -2 -12   40.21    3.05
   0   2  12   35.58    3.90
   0  -2 -12   39.15    3.86
   0   2  12   34.83    2.72
   0  -2 -14  161.78    8.00
   0  -2 -14  162.36    6.54
   0  -2  14  163.09    6.69
   0   2  14  160.76    4.77
   0   2  14  165.41    8.65
   0   2 -14  158.39    6.42
   0   2 -14  162.37    4.82
   0   2  16  830.25   20.39
   0   2 -16  811.55   15.60
   0   2  16  823.06   10.74
   0   2 -16  819.52   10.85
   0  -2  16  817.81   16.17
   0  -2 -16  809.77   18.73
   0   2  16  829.19   17.11
   0  -2 -16  827.35   15.86
   0   2 -18  157.39    7.38
   0   2  18  152.22    7.90
   0  -2  18  157.69    7.64
   0  -2 -18  154.97    8.59
   0  -2  20  777.74   18.07
   0  -2 -20  758.39   19.64
   0   2 -20  788.34   11.47
   0   2  20  756.02   18.62
   0   2  20  765.61   10.81
   0  -2  22    3.94    1.71
   0   2  22    4.63    0.86
   0   2  22    4.62    1.98
   0   2 -22    5.19    1.00
   0  -2 -22    3.76    0.90
   0  -2  24   52.28    5.41
   0   2  24   44.77    5.17
   0   2  26  123.77    9.03
   0  -2  26  126.18    8.79
   0   2  28   -1.31    1.98
   0  -2  28   -0.79    1.92
   0  -2  30  271.06   14.24
   0   2  30  255.41   14.24
   0  -2  32   53.84    6.81
   0   2  32   45.31    6.52
   0  -2  34   75.56    8.49
   0   2  34  115.18   11.28
   0  -2  36   30.82    5.78
   0   2  36   26.34    5.41
   0   2  38   -3.10    2.16
   0  -2  38   -1.68    2.30
   0  -3  -1  226.25   10.05
   0   3  -1  221.35    9.95
   0  -3   1  219.40    9.91
   0   3   3 1329.61   16.51
   0   3   3 1280.33   10.48
   0  -3  -3 1315.95   24.86
   0   3  -3 1333.69   16.59
   0  -3  -3 1262.82    9.19
   0   3   5   50.66    2.56
   0   3  -5   50.52    2.02
   0   3   5   52.06    3.27
   0  -3  -5   50.69    2.27
   0  -3   5   46.53    1.91
   0   3  -5   50.97    2.94
   0   3  -5   55.76    3.43
   0   3   7   20.99    2.14
   0  -3   7   22.74    1.68
   0   3  -7   22.28    1.64
   0   3  -7   21.80    2.17
   0   3  -7   22.72    2.28
   0   3   7   25.42    3.36
   0  -3  -7   24.40    1.83
   0   3   7   21.67    2.00
   0  -3  -9   10.29    1.42
   0   3   9   12.00    1.66
   0   3  -9   13.38    1.55
   0  -3   9   13.23    1.50
   0   3  -9   13.04    1.77
   0   3   9   13.11    1.77
   0   3  -9   13.77    1.91
   0   3   9   15.04    2.80
   0   3 -11 1125.90   14.92
   0   3  11 1123.35   16.95
   0   3  11 1120.86   15.35
   0   3  11 1122.99   23.04
   0   3 -11 1113.21   15.33
   0  -3 -11 1150.56   15.59
   0  -3  11 1104.31   14.89
   0   3 -11 1115.80   17.61
   0   3  13   37.64    2.86
   0   3 -13   40.23    3.00
   0  -3  13   38.39    3.10
   0  -3 -13   33.79    3.02
   0   3 -13   36.53    3.46
   0   3  13   35.19    4.43
   0   3 -13   37.33    3.03
   0   3 -15    4.20    1.58
   0  -3  15    7.92    1.68
   0   3  15    6.94    1.89
   0   3  15    8.19    2.64
   0   3 -15    4.25    1.28
   0   3 -15    6.73    1.40
   0   3  15    8.38    1.59
   0  -3 -15    6.88    1.62
   0   3 -17   34.10    2.81
   0  -3 -17   30.49    3.31
   0   3  17   28.40    4.46
   0  -3  17   33.76    3.42
   0   3  17   29.97    2.60
   0   3  17   33.46    3.87
   0   3 -17   35.00    3.46
   0   3  19   23.80    3.40
   0   3  19   21.54    4.01
   0   3 -19   19.19    2.18
   0   3  19   20.14    2.18
   0  -3  19   22.10    3.12
   0  -3  21   22.77    3.34
   0   3  21   25.28    3.80
   0   3  21   20.74    4.06
   0   3  23   42.17    3.34
   0   3  23   44.33    5.18
   0   3 -23   43.78    3.53
   0  -3  23   43.52    4.82
   0  -3  25   -0.18    1.20
   0   3  25   -0.50    1.45
   0   3  25   -0.40    0.76
   0   3 -25    0.97    1.47
   0   3  27   11.39    3.02
   0  -3  27   14.87    3.33
   0   3  29   24.70    4.59
   0  -3  29   24.21    4.46
   0  -3  31    3.55    2.11
   0   3  31    1.17    1.76
   0   3  33    9.53    3.23
   0  -3  33   11.11    3.20
   0   3  35   25.77    5.54
   0  -3  35   20.72    4.75
   0   3  37   22.33    5.42
   0  -3  37   19.26    5.06
   0  -3  39   75.88    9.56
   0  -4   0   35.09    4.73
   0   4   0   40.50    3.52
   0   4   2   45.62    1.74
   0   4   2   51.09    3.92
   0   4  -2   45.01    5.26
   0   4  -2   50.27    3.88
   0  -4  -2   50.44    5.62
   0   4  -4  128.34    8.94
   0  -4  -4  119.49    3.16
   0  -4  -4  111.60    8.41
   0   4  -4  134.69    6.26
   0   4   4  124.78    6.00
   0   4   4  122.00    3.77
   0   4   6    0.83    0.91
   0   4  -6    1.29    0.49
   0   4  -6    2.13    0.99
   0  -4  -6    1.27    0.61
   0   4   6    1.35    0.68
   0   4   6    0.47    0.95
   0   4  -6    0.01    1.26
   0   4  -8    4.31    1.36
   0   4   8    4.39    1.16
   0   4   8    5.05    1.33
   0   4  -8    3.62    1.11
   0   4   8    2.65    1.47
   0   4  -8    5.15    2.18
   0  -4   8    3.88    0.81
   0   4  -8    3.35    0.75
   0  -4  -8    4.54    0.97
   0   4 -10  163.03   10.99
   0  -4 -10  189.68    6.19
   0   4 -10  182.08    7.45
   0   4  10  179.37   10.21
   0   4  10  180.15    6.79
   0  -4  10  182.33    5.72
   0   4 -10  179.36    5.58
   0   4 -10  178.45    7.26
   0   4  10  190.48    7.43
   0   4 -12  441.24    9.81
   0   4 -12  433.57   12.27
   0   4  12  438.61   16.30
   0   4 -12  442.84   11.52
   0  -4  12  447.09   10.00
   0   4  12  454.79   11.45
   0  -4 -12  452.04   10.44
   0   4 -14 1212.35   19.28
   0   4  14 1204.78   20.50
   0   4 -14 1178.91   17.57
   0  -4  14 1183.06   17.85
   0   4  14 1145.07   27.42
   0   4  14 1221.74   19.03
   0   4 -14 1180.77   21.64
   0  -4 -14 1203.33   18.40
   0   4  16  327.94   10.01
   0   4  16  296.89   14.54
   0   4 -16  317.69    9.93
   0   4 -16  324.55   12.07
   0   4 -16  321.35   10.02
   0  -4 -16  311.95   10.17
   0  -4  16  324.22   10.15
   0   4  16  318.49   11.30
   0   4 -18   19.54    2.61
   0   4 -18   22.89    2.97
   0   4  18   17.76    3.91
   0  -4  18   18.44    2.73
   0   4  18   21.62    2.70
   0   4  18   22.45    3.37
   0   4  20   89.39    5.33
   0   4  20   96.41    9.05
   0   4 -20   91.64    5.48
   0   4  20   94.85    7.07
   0  -4  20  102.42    6.80
   0  -4  22  426.49   14.36
   0   4  22  410.34   19.21
   0   4  22  418.57   15.46
   0   4  24   97.71    7.98
   0   4  24   86.05    9.21
   0  -4  24   89.30    7.05
   0   4  24   96.95    6.10
   0   4  26  141.77   10.10
   0   4  26  150.10    7.33
   0  -4  26  156.77    9.86
   0  -4  28  119.76    9.24
   0   4  28  112.27    9.47
   0   4  30  217.86   13.85
   0  -4  30  219.87   13.08
   0   4  32   20.61    4.50
   0  -4  32   20.73    4.50
   0   4  34   54.59    7.64
   0  -4  34   49.78    7.24
   0  -4  36   93.64   10.01
   0   4  36   96.79   10.65
   0  -4  38    2.28    3.08
   0   5   1    5.48    1.73
   0   5  -1    4.91    1.63
   0   5   3    3.01    1.50
   0   5   3    0.85    0.94
   0   5   3    1.87    0.49
   0   5  -3    1.16    1.43
   0   5  -3    2.39    1.22
   0   5   5   63.36    6.44
   0   5  -5   49.49    6.44
   0   5   5   61.77    2.99
   0   5  -5   56.97    4.69
   0   5   5   61.40    4.84
   0   5   7  270.79    7.24
   0   5  -7  260.99    4.88
   0  -5  -7  275.77    6.39
   0   5   7  287.71   13.88
   0   5  -7  282.07   10.35
   0   5   7  288.05   10.35
   0   5  -7  263.43   14.78
   0   5   9   27.03    4.62
   0   5   9   27.14    3.29
   0   5  -9   26.86    2.03
   0   5  -9   25.23    4.74
   0   5  -9   29.88    3.52
   0   5   9   28.62    2.70
   0  -5  -9   26.81    2.35
   0  -5  11  121.48    4.66
   0   5  11  136.51   10.03
   0   5 -11  120.53    6.88
   0  -5 -11  122.94    5.47
   0   5  11  126.63    6.96
   0   5 -11  124.94   10.66
   0   5 -11  118.97    4.83
   0  -5  13    4.46    1.25
   0   5 -13    7.36    2.79
   0  -5 -13    4.59    1.37
   0   5  13    8.29    3.08
   0   5 -13    6.07    1.70
   0   5 -13    6.36    1.94
   0   5 -13    5.47    1.36
   0   5  13    7.56    1.96
   0   5  15   42.39    4.22
   0   5 -15   45.02    6.85
   0  -5  15   38.44    3.39
   0  -5 -15   41.26    3.73
   0   5  15   52.49    4.63
   0   5 -15   50.00    4.93
   0   5 -15   39.83    3.45
   0   5 -15   44.36    4.31
   0   5  15   47.88    6.38
   0   5  17   41.29    4.17
   0   5 -17   46.55    4.46
   0   5  17   48.49    4.77
   0  -5  17   46.39    4.13
   0   5  17   50.21    6.79
   0  -5 -17   44.17    4.15
   0   5 -17   45.28    3.95
   0  -5  19  350.05   11.87
   0   5  19  354.77   13.47
   0   5  19  353.07   12.01
   0   5 -19  368.41   12.49
   0   5  19  330.25   17.53
   0  -5  21  132.85    7.89
   0   5  21  143.61    9.09
   0   5  21  137.87   11.82
   0   5 -21  140.52    7.77
   0   5  21  136.09    7.55
   0  -5  23    9.37    2.24
   0   5  23   17.91    4.92
   0   5  23   15.84    3.54
   0   5  25   37.26    6.71
   0  -5  25   30.64    4.37
   0   5  25   29.20    4.76
   0  -5  27    2.73    1.79
   0   5  27    2.18    1.72
   0  -5  29   21.54    4.29
   0   5  29   27.60    5.04
   0  -5  31   20.12    4.60
   0   5  31   21.17    4.42
   0   5  33    2.41    2.59
   0  -5  33    5.62    2.92
   0   5  35   -1.21    2.34
   0   6   0  213.61   10.13
   0   6   0  204.69   12.54
   0   6   2    4.38    1.91
   0   6  -2    4.06    1.31
   0   6   2    5.40    2.43
   0   6   4  645.77   22.81
   0   6  -4  630.57   17.31
   0   6   4  628.89   17.25
   0   6  -6  693.06   18.21
   0   6   6  610.31    9.59
   0   6  -6  607.32   24.70
   0   6   6  654.15   23.13
   0   6   6  667.00   17.85
   0   6   8   20.12    3.34
   0   6  -8   19.79    3.28
   0   6   8   13.54    3.70
   0   6   8   18.57    2.11
   0   6  -8   18.14    4.67
   0   6  10   39.13    6.01
   0  -6 -10   42.01    2.27
   0  -6 -10   48.00    3.22
   0   6 -10   43.06    4.83
   0   6 -10   44.99    2.39
   0   6 -10   42.26    6.84
   0   6  10   43.85    4.71
   0   6  10   43.85    3.59
   0   6 -12   23.56    5.31
   0  -6 -12   19.92    2.41
   0   6  12   19.96    3.36
   0   6 -12   21.66    2.23
   0   6 -12   20.43    3.32
   0   6  12   22.95    4.87
   0  -6 -12   24.76    2.25
   0   6  14   82.40    6.46
   0   6 -14   64.33    8.67
   0  -6  14   74.46    3.76
   0   6  14   86.37    9.11
   0   6 -14   88.06    6.82
   0   6  14   78.00    5.59
   0  -6  16   53.17    4.01
   0   6  16   60.20    5.61
   0   6 -16   51.94    8.09
   0   6 -16   53.07    5.35
   0   6  16   53.13    7.59
   0   6 -18   67.55    6.08
   0   6  18   75.15    9.04
   0   6 -18   79.92   10.36
   0  -6  18   70.88    5.03
   0   6  18   68.98    5.97
   0   6  18   77.94    6.60
   0   6 -20  159.54    9.29
   0   6  20  144.91    8.70
   0   6 -20  154.96   14.55
   0  -6  20  162.80    8.92
   0   6  20  140.79    9.14
   0   6  20  133.93   12.36
   0   6  22  119.46    8.81
   0   6 -22  129.34   13.72
   0   6  22  146.50   13.25
   0   6  24   64.34    9.30
   0   6  24   75.23    7.40
   0   6 -26   30.67    4.72
   0   6  26   27.97    6.75
   0   6  26   24.31    4.65
   0   6  28   -0.89    1.80
   0   6  28   -0.07    2.74
   0   6  30   22.80    5.09
   0   6  32  163.83   13.14
   0   6  34   -2.99    2.20
   0   7   1   24.44    4.06
   0   7   1   23.87    5.09
   0   7  -1   20.50    3.61
   0   7  -1   14.32    4.01
   0   7   3    9.17    3.47
   0   7  -3    8.08    3.04
   0   7   3   10.73    2.89
   0   7  -3    8.59    2.47
   0   7   5    2.04    1.42
   0   7   5   -1.33    2.36
   0   7  -5    3.11    1.86
   0   7  -7   39.50    5.01
   0   7   7   49.01    5.54
   0   7   7   57.17    7.76
   0   7  -9   24.63    5.90
   0   7   9   20.23    5.09
   0   7   9   22.32    2.29
   0   7   9   25.71    4.07
   0   7  -9   22.10    3.84
   0   7 -11   24.37    5.92
   0   7  11   21.63    3.85
   0   7 -11   17.47    3.52
   0   7  11   19.82    2.59
   0   7  11   14.90    4.60
   0   7  13   13.46    4.33
   0   7 -13   17.05    5.12
   0   7 -13    7.38    2.13
   0   7  13    9.45    2.80
   0   7  15   26.33    4.85
   0   7 -15   23.25    3.96
   0   7 -15   19.08    5.57
   0   7  15   23.11    3.22
   0   7  15   18.64    5.05
   0   7 -17   68.70   10.04
   0   7  17   67.45    9.27
   0   7 -17   62.82    6.54
   0   7  17   67.75    6.77
   0   7  17   53.37    5.36
   0   7  19   -0.16    2.10
   0   7  19    1.45    2.77
   0   7  19   -2.82    1.73
   0   7 -19   -0.82    2.78
   0   7 -19   -5.39    2.26
   0   7  21   17.90    5.74
   0   7  21    3.37    1.86
   0   7  21    7.18    2.49
   0   7 -21    9.65    6.38
   0   7 -23   85.21   12.06
   0   7  23   70.49    7.27
   0   7  23   78.14   10.75
   0   7  25   23.87    6.65
   0   7 -25   14.65    5.40
   0   7  25   20.86    4.36
   0   7 -27  105.59   14.40
   0   7  27  109.94   13.57
   0   7  29    3.51    3.95
   0   8   0  295.29   18.68
   0   8   0  286.62   14.63
   0   8   2  319.02   15.39
   0   8  -2  296.56   14.79
   0   8   2  311.84   19.03
   0   8  -2  268.42   17.43
   0   8  -4   56.18    6.63
   0   8  -4   54.62    7.94
   0   8   4   49.78    6.26
   0   8   4   56.46    8.31
   0   8  -6   75.49    9.02
   0   8   6   68.57    7.16
   0   8   6   65.99    9.09
   0   8  -6   79.97    7.89
   0   8   8   56.99    8.37
   0   8  -8   52.16    7.67
   0   8   8   42.75    5.94
   0   8  -8   36.74    5.64
   0   8 -10   21.90    4.26
   0   8  10   19.91    4.15
   0   8  10   23.87    6.47
   0   8 -12   52.24    9.35
   0   8  12   59.26    9.01
   0   8 -12   53.95    6.71
   0   8  12   51.58    6.40
   0   8 -14   51.04    6.49
   0   8  14   51.06    6.35
   0   8 -14   43.51    8.69
   0   8  14   50.03    8.62
   0   8 -16   45.31    9.04
   0   8  16   47.37    6.25
   0   8 -16   55.74    6.84
   0   8  16   58.42    9.74
   0   8 -18    2.00    2.01
   0   8 -18    0.40    2.98
   0   8  18   -0.02    2.97
   0   8  18    2.12    2.07
   0   8 -20   20.00    6.65
   0   8  20   19.42    5.65
   0   8 -22    4.92    3.15
   0   8  22   -1.37    2.70
   0   8  24   51.92    9.93
   0   9   1   14.89    5.44
   0   9  -1   11.36    3.80
   0   9  -1    2.64    2.63
   0   9   1    9.98    3.15
   0   9  -3   52.84    7.17
   0   9   3   55.78    9.00
   0   9  -3   85.94   13.66
   0   9   3   67.44    8.00
   0   9   5   12.40    4.99
   0   9  -5   25.50    5.72
   0   9  -5   16.81    5.59
   0   9   5   23.82    5.15
   0   9  -7   98.60   11.76
   0   9  -7  111.01   10.22
   0   9   7   82.17    8.71
   0   9   7   89.74   11.81
   0   9  -9   33.68    5.86
   0   9  -9   41.17    7.86
   0   9   9   33.78    5.81
   0   9   9   33.22    7.12
   0   9 -11    6.76    3.47
   0   9  11   12.78    3.92
   0   9  11    7.22    3.71
   0   9 -11   -1.40    3.21
   0   9 -13   -1.31    2.51
   0   9 -13    6.76    3.66
   0   9  13   -1.73    3.25
   0   9  13    2.97    2.52
   0   9 -15   28.38    5.49
   0   9 -15   28.38    6.27
   0   9  15   32.09    5.99
   0   9  15   41.45    9.15
   0   9 -17    6.86    3.58
  -1   0  39   -1.03    2.30
  -1   0  37   -3.19    2.75
  -1   0  35    0.88    2.18
  -1   0  33   -0.58    2.02
  -1   0  31    0.26    2.00
  -1   0  29   -1.39    1.80
  -1   0  27   -1.68    2.05
  -1   0  25    0.96    1.50
  -1   0  23   -1.02    1.70
   1   0 -23    0.43    1.77
  -1   0  21    0.09    1.02
   1   0 -21    2.19    1.93
   1   0 -19    1.49    1.37
  -1   0  19    0.40    1.02
  -1   0  17   -0.74    0.95
   1   0 -17   -0.35    0.66
   1   0 -15    0.22    0.29
   1   0 -15   -0.02    0.65
   1   0 -13   -0.10    0.42
   1   0 -13    1.26    1.00
   1   0 -11   -0.23    0.60
  -1   0  11   -0.43    0.49
   1   0  -9    0.77    0.70
  -1   0   9   -0.11    0.56
   1   0  -7    0.31    0.62
  -1   0   7    0.16    0.60
   1   0  -5   -0.42    0.59
   1   0  -3    0.19    0.51
   1   0  -1    0.32    0.46
  -1   0  -1    0.25    0.49
  -1   0  -3    0.68    0.61
  -1   0  -5   -0.27    0.63
  -1   0  -5    0.47    0.69
  -1   0  -5   -0.28    0.57
  -1   0  -7   -0.24    0.59
  -1   0  -7    1.03    0.71
  -1   0  -7    0.27    0.50
  -1   0  -9    0.44    0.51
  -1   0  -9    0.12    0.70
  -1   0  -9   -0.19    0.42
  -1   0  -9    0.00    0.69
   1   0  11    0.29    0.37
  -1   0 -11   -0.26    0.44
  -1   0 -11    0.11    0.62
  -1   0 -11   -0.71    0.44
  -1   0 -11   -0.30    0.80
  -1   0 -13    0.49    0.95
   1   0  13    0.11    0.42
  -1   0 -13   -0.70    1.00
  -1   0 -13    0.34    0.49
  -1   0 -15    0.24    1.06
  -1   0 -15   -0.07    0.79
  -1   0 -15    0.11    0.63
  -1   0 -17    0.22    1.10
   1   0  17    0.07    0.72
  -1   0 -17   -0.52    0.73
  -1   0 -17   -0.48    1.06
  -1   0 -19    5.51    2.14
   1   0  19    0.24    0.70
   1   0  21   -0.98    0.97
  -1   0 -21    3.40    1.38
   1   0  23   -0.02    0.92
  -1   0 -23   -0.84    1.08
  -1   0 -25   -0.43    1.22
   1   0  25   -0.23    1.28
   1   0  25   -1.32    1.31
   1   0  27    0.63    1.77
  -1   0 -27    0.51    1.35
   1   0  29   -1.40    1.70
   1   0  31    2.06    2.10
   1   0  33    1.03    2.13
   1   0  35    0.04    2.00
   1   0  37   -3.83    3.15
   1   0  39    2.39    2.49
  -1  -1  38   32.13    6.38
  -1   1  38   24.07    5.88
  -1  -1  36    0.03    2.30
  -1   1  36   -0.47    2.26
  -1  -1  34    4.66    2.75
  -1   1  34    1.56    2.18
  -1  -1  32   70.54    8.17
  -1   1  32   75.96    8.42
  -1   1  30    1.70    1.53
  -1  -1  30   -1.13    1.98
  -1  -1  28   54.92    6.43
  -1   1  28   56.89    6.65
  -1  -1  26    0.65    1.55
  -1   1  26    0.65    1.36
  -1  -1  24   78.91    6.84
  -1   1  24   73.80    6.71
  -1  -1  22  850.31   21.11
  -1   1  22  844.79   21.28
  -1  -1  20   72.66    2.31
  -1  -1  20   79.71    6.17
   1  -1 -20   75.26    6.55
  -1   1  20   74.16    6.07
  -1  -1  18  427.99   13.36
  -1   1  18  415.96   13.41
   1  -1 -18  399.09   14.28
   1   1 -16   98.66    5.23
  -1  -1  16  106.15    6.28
  -1   1  16  100.21    6.23
   1  -1 -16   99.21    6.80
   1  -1 -16   99.90    5.26
  -1  -1  14 1391.23   20.87
   1  -1 -14 1377.60   23.93
   1  -1 -14 1335.21   10.62
   1   1 -14 1390.35   18.17
   1  -1 -14 1362.36   14.50
   1  -1 -14 1417.81   18.30
   1  -1 -12 1431.02   17.26
   1  -1 -12 1434.07   11.63
   1   1 -12 1480.66   17.55
  -1   1  12 1498.30   20.60
  -1  -1  12 1474.99   20.05
   1   1 -12 1474.03   19.07
   1  -1 -12 1459.44   15.32
   1  -1 -12 1484.21   23.49
   1  -1 -10    0.25    0.60
  -1  -1  10   -0.41    0.96
   1  -1 -10    0.37    0.67
  -1   1  10    0.10    0.62
  -1   1  10    0.96    0.90
   1  -1 -10   -0.11    0.40
   1  -1 -10   -0.90    0.91
   1   1 -10    0.14    0.62
  -1  -1   8  871.83   13.35
   1  -1  -8  860.19   12.72
  -1   1   8  842.80   13.29
   1  -1  -8  854.18    9.50
  -1   1   8  827.35   10.93
   1   1  -8  878.59   12.53
   1  -1  -8  833.30   15.46
  -1  -1   6 1075.75   13.80
  -1   1   6 1081.43   12.41
   1   1  -6 1111.89   13.14
   1  -1  -6 1067.70   16.19
  -1   1   6 1037.70   13.58
   1  -1  -6 1069.73   13.01
   1   1  -4 3493.42   22.06
  -1   1   4 3476.79   22.16
  -1  -1   4 3518.37   23.03
  -1   1   4 3434.30   22.68
   1  -1  -4 3495.95   26.72
   1  -1  -4 3461.28   21.77
   1  -1  -2 6260.07   27.37
  -1   1   2 6223.36   28.27
   1   1  -2 6318.36   28.47
  -1  -1   2 6326.43   28.85
   1  -1  -2 6357.35   32.66
  -1   1   0   47.14    2.62
   1  -1   0   45.58    2.88
   1  -1   0   45.65    2.50
   1   1   0   43.62    2.47
   1   1   0   45.69    2.31
  -1  -1   0   45.76    2.35
   1  -1   0   45.57    2.33
   1  -1   0   44.76    2.28
  -1   1   0   43.12    2.26
   1   1   0   47.84    2.49
  -1   1  -2  247.82    5.96
  -1   1  -2  240.30    5.46
   1  -1   2  239.64    5.13
  -1  -1  -2  252.90    5.87
   1  -1   2  246.84    5.06
  -1   1  -2  249.58    6.86
   1   1   2  257.20    5.61
  -1   1  -2  246.23    5.16
   1   1   4 8053.16   30.58
  -1   1  -4 8137.96   34.12
  -1   1  -4 8049.60   25.77
  -1  -1  -4 8179.38   34.65
   1   1   4 8087.39   31.75
  -1   1  -4 8020.90   33.05
   1  -1   4 8091.30   36.38
  -1  -1  -4 8129.16   32.42
   1  -1   4 8100.24   30.14
   1  -1   6  252.37    5.76
  -1  -1  -6  265.94    6.63
  -1   1  -6  256.83    6.32
   1   1   6  254.50    5.95
  -1   1  -6  257.45    7.39
  -1   1  -6  254.24    6.11
  -1  -1  -6  269.08    6.61
   1  -1   6  247.46    6.72
   1  -1   8   48.36    2.83
  -1   1  -8   56.02    3.83
   1  -1   8   49.78    2.35
  -1   1  -8   50.28    3.06
  -1  -1  -8   55.06    3.30
   1  -1   8   54.49    3.38
  -1   1  -8   52.55    2.85
   1   1   8   50.94    3.01
   1   1   8   56.67    3.22
  -1  -1  -8   55.69    3.34
  -1   1 -10  115.16    4.19
   1   1  10  104.74    4.65
  -1  -1 -10  110.43    5.00
   1   1  10  116.49    4.92
  -1   1 -10  109.38    4.87
  -1   1 -10  114.67    5.75
   1  -1  10  109.04    4.65
   1  -1  10  108.67    3.38
   1  -1  10  110.84    4.34
  -1  -1 -10  115.12    5.17
  -1   1 -12  144.74    6.01
   1  -1  12  142.57    4.89
  -1  -1 -12  153.41    6.25
   1   1  12  141.76    5.90
  -1  -1 -12  146.30    5.62
   1  -1  12  145.33    3.80
  -1  -1 -12  140.87    6.20
   1  -1  12  141.04    5.55
  -1   1 -12  138.34    6.74
  -1  -1 -14  842.50   16.29
   1   1  14  852.07   15.62
  -1   1 -14  846.58   15.56
  -1  -1 -14  851.77   15.72
  -1   1 -14  854.59   17.58
   1  -1  14  810.20    8.48
  -1  -1 -14  822.18   14.41
   1  -1  14  812.52   11.51
   1  -1  14  820.83   14.14
  -1  -1 -16   30.37    2.98
  -1  -1 -16   29.78    3.23
  -1  -1 -16   28.67    3.31
   1   1  16   26.43    2.85
  -1   1 -16   25.36    2.96
   1  -1  16   30.04    3.01
  -1   1 -16   28.87    3.57
  -1  -1 -18   10.06    1.10
   1   1  18    6.90    1.62
  -1   1 -18   10.63    1.80
  -1  -1 -18   10.42    1.92
   1  -1  18    8.41    1.76
  -1  -1 -20    1.51    1.00
  -1   1 -20    3.70    1.33
   1   1  20    1.06    1.10
   1  -1  20    1.50    1.13
   1  -1  22  132.14    7.32
  -1  -1 -22  121.99    6.93
  -1   1 -22  130.43    6.51
   1   1  22  118.57    6.91
   1   1  24  698.42   17.61
  -1   1 -24  667.93   15.23
   1  -1  24  689.01   18.93
  -1  -1 -24  684.56   16.96
   1  -1  24  670.20   17.12
   1  -1  26    8.00    2.76
  -1  -1 -26   11.77    2.78
   1   1  26    7.93    2.41
  -1   1 -26    9.19    2.13
   1   1  26    3.65    1.62
   1   1  28   28.85    4.68
   1  -1  28   36.83    5.12
   1  -1  30  107.06    9.01
   1   1  30   93.89    8.55
   1   1  32   46.18    6.32
   1  -1  32   52.24    6.66
   1   1  34  115.89   10.43
   1  -1  34  100.73    9.57
   1   1  36    6.91    3.22
   1  -1  36    6.17    2.70
   1  -1  38    8.16    3.85
   1   1  38    2.78    3.19
  -1  -2  39   57.65    8.74
  -1   2  37    7.95    3.22
  -1  -2  37   14.90    4.52
  -1  -2  35   29.77    9.90
  -1   2  35   11.19    4.08
  -1  -2  33    2.00    2.27
  -1   2  33    1.88    2.11
  -1   2  31    8.33    3.10
  -1  -2  31   10.26    3.31
  -1   2  29   30.82    5.09
  -1  -2  29   27.01    4.70
  -1   2  27   38.55    5.45
  -1  -2  27   37.85    5.25
   1   2 -25   11.59    1.02
  -1   2  25   15.07    3.39
  -1  -2  25   14.19    3.19
  -1   2  23   85.72    7.17
  -1  -2  23   85.87    7.08
  -1   2  21  516.87   16.47
   1  -2 -21  528.55   10.80
  -1  -2  21  515.75   16.09
   1   2 -21  509.79    7.97
  -1   2  19    0.61    0.69
  -1  -2  19   -0.90    1.13
  -1   2  19   -0.28    1.34
   1   2 -19    2.15    0.67
   1  -2 -19    0.38    0.83
  -1  -2  17  202.41    8.96
   1  -2 -17  198.42    7.72
  -1   2  17  210.45    6.85
  -1   2  17  197.42    9.17
   1  -2 -17  196.04   10.10
   1   2 -17  211.77    7.99
   1  -2 -15   -0.37    0.77
  -1   2  15    0.22    0.59
   1  -2 -15    0.63    1.15
  -1  -2  15    0.11    0.90
  -1   2  15    0.53    0.86
   1   2 -15   -0.14    0.75
   1  -2 -13 1216.10   22.89
  -1   2  13 1246.84   16.69
  -1  -2  13 1232.78   19.34
   1  -2 -13 1272.79   16.74
   1   2 -13 1252.49   16.66
  -1   2  13 1244.30   25.01
  -1   2  11   60.23    3.73
  -1  -2  11   54.07    3.81
  -1   2  11   60.91    5.35
   1  -2 -11   58.73    3.34
   1   2 -11   58.27    3.60
   1  -2 -11   60.82    4.96
   1   2 -11   60.67    3.49
  -1   2  11   57.24    4.04
   1  -2 -11   60.91    3.01
   1  -2  -9 1714.03   15.97
   1  -2  -9 1684.46   24.58
  -1   2   9 1674.29   26.11
  -1  -2   9 1708.06   19.72
  -1   2   9 1618.83   19.70
   1  -2  -9 1679.04   16.32
   1   2  -9 1706.40   17.84
  -1  -2   7 1274.12   15.84
   1  -2  -7 1249.38   13.76
   1   2  -7 1262.46   14.09
   1  -2  -7 1263.28   20.36
   1  -2  -7 1225.67   14.45
  -1   2   7 1209.05   15.76
  -1   2   5 1616.59   16.79
   1  -2  -5 1660.38   15.28
   1  -2  -5 1755.97   16.30
   1  -2  -5 1671.96   22.33
   1   2  -5 1710.58   15.54
  -1  -2   5 1695.90   16.94
  -1   2   3   63.37    3.08
  -1   2   3   72.53    3.58
   1   2  -3   74.48    4.73
   1  -2  -3   70.71    2.84
   1  -2  -3   75.97    3.44
  -1  -2   3   69.78    3.26
   1  -2  -3   78.46    4.60
   1   2  -3   70.65    3.09
   1   2  -1  210.80    5.38
  -1   2   1  228.42    6.31
   1   2  -1  216.89    7.46
   1  -2  -1  219.64    8.46
   1  -2  -1  212.50    7.09
   1  -2  -1  213.99    4.64
  -1   2   1  197.49    4.82
  -1  -2   1  227.38    7.92
  -1   2   1  210.51    7.30
   1  -2   1  228.74    8.55
   1   2   1  235.16    5.36
   1  -2   1  211.85    4.63
  -1  -2  -1  228.68    7.76
  -1   2  -1  234.30    6.46
  -1   2  -1  220.98    7.12
   1  -2   1  223.76    4.60
  -1   2  -1  216.03    8.37
  -1  -2  -3  282.31    6.62
   1   2   3  285.07    5.77
   1  -2   3  285.66    6.65
  -1   2  -3  268.80    5.94
   1  -2   3  263.41    6.79
   1  -2   3  272.08    4.99
  -1   2  -3  265.70    7.29
  -1   2  -3  266.21    9.57
   1  -2   5    2.01    0.78
   1   2   5    0.22    0.53
   1  -2   5    2.04    0.69
   1  -2   5    1.42    0.76
  -1   2  -5    1.44    0.60
  -1  -2  -5    0.76    0.62
  -1  -2  -5    2.09    0.79
  -1   2  -7  134.10    4.80
   1  -2   7  129.73    5.16
  -1  -2  -7  140.44    5.24
  -1  -2  -7  137.11    4.82
   1   2   7  133.00    5.96
   1  -2   7  134.04    4.32
   1   2   7  125.74    4.43
  -1   2  -7  128.95    5.86
   1  -2   7  137.28    4.61
  -1   2  -9  257.45    7.19
  -1  -2  -9  268.77    7.67
  -1  -2  -9  272.85    7.39
   1  -2   9  258.36    6.61
   1  -2   9  264.61    6.37
   1   2   9  255.20    6.90
   1   2   9  263.86    8.86
  -1   2  -9  260.67    8.90
  -1  -2 -11  419.63   10.04
  -1   2 -11  408.22    9.78
   1  -2  11  402.54    7.75
   1  -2  11  424.84    9.03
   1   2  11  412.14   11.53
  -1   2 -11  407.06   11.72
   1   2  11  415.62    9.48
  -1   2 -11  420.63    9.85
  -1  -2 -11  423.56   10.36
  -1  -2 -13   11.88    1.88
   1   2  13   14.38    2.54
   1  -2  13   11.00    1.69
  -1  -2 -13    9.60    1.77
  -1   2 -13   13.18    2.44
  -1   2 -13   14.83    2.13
  -1   2 -13   11.20    1.74
   1  -2  15    1.81    1.04
  -1   2 -15    2.47    1.38
  -1   2 -15    1.44    0.85
   1   2  15    0.47    0.75
  -1   2 -15    0.51    0.73
  -1  -2 -15    0.62    1.03
  -1  -2 -15    1.86    1.30
   1   2  15   -0.86    1.36
   1  -2  17  447.17   11.41
   1   2  17  432.15   11.46
  -1   2 -17  444.34   12.67
   1   2  17  444.67   14.17
  -1   2 -17  425.78   10.02
  -1  -2 -17  434.82   12.89
   1   2  19   35.38    3.53
   1   2  19   32.74    2.11
   1  -2  19   33.86    2.97
   1   2  19   33.89    4.30
  -1   2 -19   32.74    2.77
   1  -2  19   40.07    3.81
   1   2  21  475.41    7.63
   1  -2  21  479.97   10.41
   1   2  21  509.72   13.96
   1  -2  21  491.52   13.61
   1   2  23  106.56    3.41
   1   2  23  121.46    7.22
   1  -2  23  109.88    6.93
   1  -2  23  117.98    7.64
   1   2  25    5.42    1.94
   1   2  25    5.90    2.01
   1  -2  25    6.21    2.26
  -1   2 -25    2.66    1.53
   1  -2  27    0.29    1.39
   1   2  27    2.85    2.04
   1  -2  29   39.98    5.42
   1   2  29   33.93    5.28
   1   2  31    3.59    2.18
   1  -2  31    3.86    2.30
   1   2  33   62.62    7.61
   1  -2  33   86.38    8.64
   1   2  35   24.21    5.18
   1  -2  35   31.07    5.80
   1  -2  37   32.97    6.25
   1   2  37   32.78    6.27
   1  -2  39   -3.45    3.17
  -1   3  38   88.41   10.82
  -1  -3  38   86.51   10.35
  -1  -3  36   49.72    7.80
  -1   3  36   54.07    8.07
  -1  -3  34   67.50    8.39
  -1   3  34   70.29    8.70
  -1   3  32  164.47   12.64
  -1  -3  32  154.55   11.92
  -1  -3  30  108.32    9.64
  -1   3  30  120.40   10.38
  -1  -3  28  122.98    9.74
  -1   3  28  129.30   10.25
  -1   3  26  155.25   10.62
  -1  -3  26  161.80   10.48
  -1  -3  24   97.68    7.73
   1  -3 -24   95.63    5.87
  -1   3  24   85.80    7.58
   1   3 -24   87.93    4.22
  -1   3  22   39.71    5.01
  -1  -3  22   40.56    4.89
   1   3 -22   43.06    3.05
  -1   3  22   38.92    3.56
  -1   3  20   37.51    3.50
   1   3 -20   41.17    3.00
  -1   3  20   41.12    4.79
  -1  -3  20   37.30    4.32
   1   3 -18    1.29    0.59
  -1  -3  18    4.17    2.53
  -1   3  18    1.84    1.69
  -1   3  18    2.01    1.18
   1   3 -16  467.25   11.48
  -1   3  16  463.73   13.90
   1  -3 -16  464.94   11.61
  -1   3  16  466.11   17.85
  -1  -3  16  473.79   13.33
  -1   3  16  477.99   12.41
   1  -3 -14   73.07    4.30
  -1   3  14   73.49    5.27
   1   3 -14   66.69    4.08
  -1  -3  14   72.70    5.00
  -1   3  14   73.51    6.87
   1  -3 -14   64.67    5.92
  -1   3  12  729.63   20.34
  -1  -3  12  685.33   14.16
   1  -3 -12  679.77   18.38
   1  -3 -12  682.64   11.88
   1   3 -12  683.43   11.91
  -1   3  10  201.22    7.10
   1  -3 -10  212.31    9.94
  -1  -3  10  201.86    7.18
   1  -3 -10  202.99    5.93
   1   3 -10  199.26    5.92
  -1   3  10  194.27    7.36
  -1   3  10  199.85   10.28
   1   3  -8   19.04    1.81
  -1  -3   8   19.43    2.13
   1  -3  -8   20.03    1.72
  -1   3   8   18.95    2.28
  -1   3   8   16.66    2.10
   1  -3  -8   18.05    2.85
   1  -3  -6 1955.90   14.62
  -1  -3   6 1934.32   19.00
   1   3  -6 1957.71   16.06
  -1   3   6 1949.77   19.95
   1  -3  -6 1997.38   28.17
  -1   3   6 1982.65   22.05
   1   3  -6 1995.16   30.77
   1   3  -4  617.98    8.64
   1   3  -4  587.29   16.00
  -1   3   4  581.85    9.97
   1  -3  -4  621.88    8.48
  -1   3   4  609.96   12.22
  -1  -3   4  589.13    9.56
  -1   3   2   79.29    4.46
  -1   3   2   68.75    3.04
   1   3  -2   74.24    3.11
  -1   3   2   76.16    5.46
   1   3  -2   74.00    5.60
   1  -3  -2   78.02    2.60
   1  -3  -2   72.60    5.94
   1  -3   0   20.76    1.20
  -1   3   0   24.22    2.59
  -1  -3   0   22.48    3.15
   1  -3   0   20.56    1.25
  -1   3   0   21.66    2.94
   1   3   0   21.69    1.60
   1   3   0   17.95    1.75
   1  -3   0   18.99    3.10
   1  -3   2  424.72    5.12
  -1   3  -2  440.12   10.41
   1  -3   2  429.24   14.41
  -1  -3  -2  431.02   13.35
   1   3   2  443.53    6.72
   1  -3   2  420.56    5.62
  -1   3  -2  390.46   11.19
   1  -3   4  127.91    3.90
  -1   3  -4  126.65    4.27
  -1  -3  -4  130.50    7.63
   1   3   4  140.88    4.00
  -1  -3  -4  136.84    4.97
   1  -3   4  130.26    5.01
   1  -3   4  131.33    3.33
  -1   3  -4  133.38    5.75
   1  -3   6  231.04    6.82
   1   3   6  239.84    5.77
  -1  -3  -6  232.31    6.89
  -1   3  -6  226.00    6.19
  -1   3  -6  235.41    7.67
  -1  -3  -6  233.90    5.64
   1  -3   6  236.64    5.15
  -1  -3  -8 1947.44   21.20
   1  -3   8 1931.54   16.26
   1   3   8 1925.91   27.36
  -1  -3  -8 1909.29   18.33
   1   3   8 1923.05   18.06
  -1   3  -8 1908.97   21.95
  -1   3  -8 1876.22   19.16
  -1   3 -10   44.41    4.05
   1  -3  10   51.19    2.98
   1   3  10   48.06    3.07
   1   3  10   48.93    4.62
  -1  -3 -10   52.29    3.72
  -1   3 -10   48.52    3.35
  -1  -3 -10   47.72    3.21
  -1  -3 -12 2145.80   23.39
  -1   3 -12 2125.62   23.58
  -1   3 -12 2123.57   29.30
   1  -3  12 2123.75   20.70
   1   3  12 2109.89   30.83
  -1  -3 -12 2134.39   24.97
  -1  -3 -14  418.75   11.77
  -1   3 -14  411.47   13.57
   1   3  14  407.85   14.03
  -1   3 -14  421.50   11.35
   1  -3  14  412.62    9.82
  -1  -3 -14  410.55   11.11
  -1  -3 -16  602.82   14.58
  -1   3 -16  609.46   14.20
  -1  -3 -16  629.55   15.37
   1   3  16  621.54   13.33
   1  -3  16  632.33   13.19
  -1   3 -16  615.14   14.63
   1   3  16  638.73   18.47
   1   3  18  213.85    8.34
   1  -3  18  236.59    9.28
  -1  -3 -18  219.97    9.49
  -1   3 -18  224.47    8.65
   1   3  18  215.03   11.27
   1  -3  18  216.05    8.27
   1   3  18  206.08    6.55
   1   3  20  243.55   12.50
   1  -3  20  238.87    9.87
   1   3  20  235.08    7.01
  -1   3 -20  234.87    8.82
   1   3  20  234.54    9.34
   1   3  22   97.90    6.48
   1  -3  22   93.78    6.65
   1   3  22   91.66    8.07
   1   3  22   92.32    4.38
  -1   3 -22  102.42    5.83
   1   3  24   12.06    1.63
   1  -3  24   16.33    2.59
   1   3  24   15.06    3.13
   1  -3  24   15.17    3.07
   1   3  26  165.77   10.49
   1  -3  26  156.65    9.59
   1   3  28   86.48    8.01
   1  -3  28   87.45    7.69
   1   3  30   47.58    6.33
   1  -3  30   40.45    5.68
   1  -3  32   28.30    4.99
   1   3  32   24.24    5.00
   1   3  34  145.69   11.96
   1  -3  34  130.64   10.85
   1   3  36   -4.99    3.68
   1  -3  36   -1.21    2.23
   1  -3  38   52.32    7.48
  -1  -4  39    2.08    3.01
  -1   4  37  124.64   13.75
  -1  -4  37    8.49    4.07
  -1  -4  35    3.70    3.70
  -1   4  35    7.72    3.74
  -1  -4  33   41.90    6.61
  -1   4  33   35.25    6.29
  -1   4  31   11.38    4.04
  -1  -4  31   10.39    3.70
  -1   4  29   -2.35    2.40
  -1  -4  29   -1.00    1.84
  -1  -4  27    1.51    1.96
  -1   4  27    1.07    1.47
  -1   4  25   46.18    4.46
   1   4 -25   50.53    3.98
  -1  -4  25   40.17    5.24
  -1   4  25   45.03    5.92
  -1  -4  23   -1.01    1.50
  -1   4  23    1.77    1.69
  -1   4  23   -0.81    1.30
   1   4 -23    0.46    0.89
  -1  -4  21  162.37    9.21
   1   4 -21  174.77    7.27
  -1   4  21  164.30    9.90
  -1   4  21  170.29    8.65
  -1   4  21  160.08   12.40
  -1  -4  19   18.41    3.04
  -1   4  19   19.41    4.41
   1   4 -19   19.15    2.50
  -1   4  19   18.73    2.99
  -1   4  19   23.40    3.63
   1  -4 -17    1.66    1.28
  -1  -4  17   -1.10    1.29
  -1   4  17   -2.31    1.93
   1   4 -17   -1.17    1.05
  -1   4  17   -1.76    1.35
   1   4 -17    1.67    1.13
  -1  -4  15  600.52   14.85
   1  -4 -15  578.43   13.00
  -1   4  15  584.25   15.64
   1   4 -15  608.64   12.86
  -1   4  15  572.20   20.83
  -1   4  13  119.56    6.36
   1   4 -13  119.48    5.19
   1  -4 -13  119.64    5.47
  -1   4  13  114.55    9.01
  -1  -4  13  119.80    6.26
  -1   4  11   23.58    2.92
   1  -4 -11   23.13    2.29
  -1  -4  11   22.51    2.58
   1   4 -11   24.30    2.21
   1   4 -11   23.50    2.42
  -1   4  11   24.36    4.10
  -1   4   9  162.32    6.74
  -1  -4   9  149.91    5.99
   1   4  -9  171.04   10.89
  -1   4   9  147.07    9.50
  -1   4   9  156.00    7.20
   1   4  -9  161.75    4.97
   1  -4  -9  155.99    5.07
   1   4  -9  152.94    5.59
   1   4  -7  157.05   10.04
  -1   4   7  158.44    9.50
   1  -4  -7  157.29    4.42
  -1   4   7  166.19    7.40
  -1  -4   7  154.95    5.55
  -1   4   7  154.47    6.10
   1   4  -7  154.29    4.30
   1   4  -7  154.22    4.98
  -1   4   5   42.37    3.07
   1   4  -5   41.99    2.25
   1   4  -5   44.34    2.06
   1  -4  -5   38.73    1.83
  -1   4   5   43.37    4.93
  -1   4   5   39.23    3.63
   1  -4  -5   48.84    5.85
   1   4  -5   47.51    5.49
  -1   4   3   -0.03    1.21
   1  -4  -3    0.45    1.18
   1   4  -3    0.82    0.37
   1   4  -3    0.85    0.50
  -1   4   3    0.83    0.89
   1   4  -3    1.37    1.68
   1  -4  -3    1.75    0.34
  -1   4   3    0.59    0.54
   1   4  -1   59.46    2.28
   1   4  -1   54.87    2.60
  -1   4   1   57.02    4.40
  -1  -4   1   73.75    7.12
   1  -4  -1   64.04    6.48
  -1   4   1   52.36    5.10
  -1  -4  -1    6.75    2.19
   1  -4   1    8.37    2.63
   1   4   1    5.95    1.11
   1   4   1    5.64    0.68
  -1   4  -1    6.17    1.56
   1  -4   1    6.00    1.15
  -1  -4  -3   72.97    6.58
   1   4   3   72.54    2.53
  -1   4  -3   68.72    4.77
   1  -4   3   74.58    3.77
   1  -4   5    0.56    0.63
   1   4   5    6.68    1.07
  -1  -4  -5    1.21    0.72
  -1   4  -5    0.51    1.24
  -1  -4  -5    0.05    1.26
   1  -4   5   -0.06    0.29
  -1   4  -5   -0.28    0.60
  -1   4  -5    1.65    1.62
  -1   4  -7  363.15   16.02
  -1   4  -7  383.86    8.53
   1   4   7  410.42    7.50
   1  -4   7  390.37    6.48
   1   4   7  391.68   14.07
  -1  -4  -7  384.06    9.58
   1  -4   7  397.69    5.92
  -1   4  -7  405.15   11.52
  -1  -4  -9  280.38    8.68
   1   4   9  277.69   12.22
  -1   4  -9  280.49    9.65
   1   4   9  290.05    6.99
   1  -4   9  269.46    6.28
   1  -4   9  277.27    6.06
  -1   4  -9  274.05    7.85
  -1  -4  -9  288.01    7.32
  -1   4  -9  266.82   14.06
  -1   4 -11   54.88    3.83
   1  -4  11   54.41    3.16
  -1   4 -11   53.89    4.35
  -1   4 -11   69.22    7.61
  -1  -4 -11   56.98    3.70
   1   4  11   59.06    5.94
   1  -4  11   51.84    3.13
  -1  -4 -11   60.84    4.38
   1   4  11   58.17    3.47
  -1  -4 -13   38.17    3.68
   1   4  13   39.15    4.94
   1  -4  13   36.26    2.88
  -1   4 -13   40.53    3.44
  -1  -4 -13   41.29    3.46
  -1  -4 -15    0.45    1.00
   1   4  15    0.02    1.28
  -1  -4 -15   -0.04    0.95
  -1   4 -15    1.45    1.08
   1  -4  15    1.16    0.82
   1   4  15   -0.48    0.74
  -1   4 -17  211.46    9.03
   1   4  17  219.39   12.24
   1   4  17  221.05    8.35
  -1  -4 -17  203.46    8.82
   1   4  17  204.97    7.71
   1  -4  17  217.25    8.35
   1  -4  19  138.30    7.18
  -1   4 -19  140.63    8.07
   1   4  19  140.22    6.45
   1   4  19  136.25   10.03
   1   4  19  145.27    7.25
   1   4  21  109.84    9.45
   1   4  21  118.05    8.01
   1  -4  21  124.55    7.34
   1   4  21  118.51    5.91
  -1   4 -21  123.51    7.51
   1   4  23    9.69    3.19
   1   4  23   13.42    2.14
   1   4  23   13.65    3.28
  -1   4 -23   14.08    2.66
   1  -4  23   13.28    2.70
   1   4  25    9.71    1.88
   1  -4  25   10.50    2.65
   1   4  25    7.74    2.94
   1   4  25    9.35    3.18
   1  -4  27    8.07    2.36
   1   4  27    4.61    2.45
   1   4  29    4.75    2.47
   1  -4  29    3.96    2.26
   1   4  31    2.07    1.75
   1  -4  31    6.90    2.77
   1  -4  33    0.75    2.17
   1   4  33    1.54    2.79
   1  -4  35   28.60    5.38
   1   4  35   28.63    5.79
   1  -4  37    8.06    3.73
  -1   5  36   50.99    8.20
  -1  -5  34   27.12    5.35
  -1   5  34   18.11    4.86
  -1  -5  32   88.47    9.17
  -1   5  32   82.53    9.64
  -1   5  30   32.29    5.91
  -1  -5  30   20.00    4.27
  -1   5  28   97.68    9.44
  -1  -5  28   99.38    8.83
   1   5 -26  147.47    7.78
  -1   5  26  131.97    8.61
  -1  -5  26  139.96    9.90
  -1   5  26  137.48   10.67
  -1   5  24   36.75    4.72
  -1   5  24   36.52    6.89
   1   5 -24   40.34    4.25
  -1  -5  24   35.17    4.87
  -1   5  24   36.87    5.57
  -1   5  22   48.58    7.50
  -1   5  22   47.75    5.35
  -1  -5  22   41.22    4.86
  -1   5  22   40.72    5.40
   1   5 -22   47.13    4.49
  -1   5  20   12.46    4.00
   1   5 -20   12.80    2.39
  -1   5  20    8.34    2.60
  -1   5  20   11.27    2.89
  -1  -5  20   10.70    2.42
  -1  -5  18  629.37   16.81
  -1   5  18  650.39   25.28
  -1   5  18  638.20   18.54
   1   5 -18  649.74   15.96
  -1  -5  16   29.72    3.54
   1   5 -16   29.78    3.09
  -1   5  16   35.95    5.95
  -1   5  16   29.71    3.85
   1   5 -16   25.93    3.46
   1   5 -16   31.78    3.62
   1  -5 -16   31.63    3.26
   1   5 -14    0.61    1.12
   1  -5 -14   -0.95    0.75
   1   5 -14   -0.14    0.86
  -1   5  14   -2.16    2.26
   1   5 -14    1.00    1.12
  -1  -5  14   -0.55    1.02
  -1   5  14    0.95    1.07
   1   5 -14   -1.49    2.20
  -1   5  14   -0.24    1.22
  -1   5  12   17.25    3.79
  -1   5  12   22.95    3.29
   1   5 -12   15.03    2.31
   1  -5 -12   17.11    2.06
   1   5 -12   20.16    2.94
   1   5 -12   26.93    5.16
  -1  -5  12   17.76    2.41
   1   5 -12   18.33    2.13
   1   5 -10   43.00    6.30
  -1   5  10   41.98    4.23
   1   5 -10   44.25    2.78
  -1   5  10   37.44    5.46
   1  -5 -10   43.80    2.88
  -1   5  10   42.10    3.76
  -1  -5  10   45.75    3.41
   1   5 -10   44.55    3.45
   1   5  -8  473.56   19.59
   1   5  -8  463.25    9.86
  -1   5   8  484.72   11.56
   1  -5  -8  486.21    8.10
  -1   5   8  480.48   18.60
  -1   5   8  478.95   14.15
   1   5  -8  475.10    7.83
   1   5  -6   22.79    4.39
   1  -5  -6   22.99    1.42
  -1   5   6   16.78    3.48
  -1   5   6   21.51    2.26
  -1   5   6   26.38    3.43
   1   5  -6   23.02    1.42
  -1   5   4   13.84    3.16
   1   5  -4   15.27    1.01
   1   5  -4   16.19    3.67
   1   5  -4   14.50    0.80
  -1   5   4   17.05    2.74
  -1   5   4   14.05    1.52
  -1   5   2   28.78    4.51
  -1   5   2   36.47    4.03
   1  -5   0  258.11    6.60
  -1   5   0  269.66   10.68
  -1   5   0  285.63   13.24
   1  -5   2  105.02    4.19
   1   5   2  102.78    4.13
  -1   5  -2  110.16    8.15
  -1   5  -2  108.13    6.75
  -1   5  -4  215.34    9.47
  -1   5  -4  204.45   10.76
  -1   5  -4  204.23   13.14
   1   5   4  215.45    7.17
   1   5   4  210.45    3.87
  -1   5  -6   14.51    2.62
  -1   5  -6   14.40    3.77
   1   5   6   13.84    1.26
   1   5   6   13.92    3.19
  -1   5  -8  450.38    9.22
   1   5   8  521.42   18.66
  -1   5  -8  494.93   14.53
  -1   5  -8  482.46   20.66
  -1  -5  -8  478.73   11.33
   1   5   8  490.80    8.46
  -1   5 -10 1141.53   22.15
  -1   5 -10 1128.23   32.21
  -1  -5 -10 1107.52   18.61
  -1   5 -10 1110.25   16.57
   1   5  10 1133.85   28.04
   1   5  10 1131.28   14.39
   1  -5  10 1099.64   11.45
   1   5  12   40.31    5.51
  -1   5 -12   32.69    5.81
   1   5  12   45.86    4.20
  -1  -5 -12   41.62    3.93
   1  -5  12   38.43    2.60
  -1   5 -12   35.73    3.99
  -1   5 -12   38.59    3.35
  -1  -5 -12   35.56    3.02
   1   5  14  281.23   14.66
  -1   5 -14  261.84   16.41
  -1   5 -14  267.11    9.49
   1  -5  14  266.34    7.80
   1   5  14  253.17    9.59
   1   5  14  270.32   10.07
  -1  -5 -14  253.21   10.05
  -1  -5 -14  255.00    8.81
   1   5  16    5.79    1.85
   1   5  16    8.78    2.90
   1  -5  16    5.94    1.49
  -1  -5 -16    7.87    2.28
  -1  -5 -16   11.65    2.32
  -1   5 -16    5.00    1.73
   1   5  16    5.60    1.50
  -1   5 -16   12.30    4.41
   1  -5  18  956.36   17.80
   1   5  18  985.16   19.45
   1   5  18  964.77   28.46
   1   5  18  973.11   21.30
  -1  -5 -18  962.82   20.10
   1   5  20  227.53   11.02
   1  -5  20  201.96    8.84
   1   5  20  210.23    9.06
   1   5  20  209.97   13.81
  -1   5 -20  193.82   10.65
   1   5  22    2.05    1.31
   1   5  22    1.71    2.07
   1   5  22   -0.03    0.91
   1  -5  22    0.29    1.14
  -1   5 -22    5.97    2.28
   1  -5  24  104.40    7.38
   1   5  24  122.21   11.29
   1   5  24  107.80    8.51
   1   5  24  115.50    6.88
  -1   5 -24  110.15    8.04
   1   5  26   48.52    7.43
   1   5  26   46.07    4.38
  -1   5 -26   43.53    5.11
   1   5  26   39.42    5.69
   1  -5  26   43.17    5.18
   1   5  28  112.20   11.45
   1   5  28  119.94    9.87
   1  -5  28  123.64    8.96
   1  -5  30   26.94    4.67
   1   5  30   19.90    4.59
   1  -5  32    4.92    2.54
   1   5  32    7.79    3.10
   1   5  34   11.43    3.82
  -1   6  33   -1.94    2.97
  -1   6  31   19.33    4.77
  -1   6  29    1.27    2.38
  -1   6  27   13.18    3.67
  -1   6  25   19.88    5.97
  -1   6  25   18.05    3.90
   1   6 -25   15.68    3.05
  -1   6  25   20.07    4.26
  -1   6  23   29.24    6.91
  -1   6  23   30.90    5.09
   1   6 -23   31.02    4.18
  -1   6  23   33.00    5.01
   1   6 -21   39.24    8.07
  -1   6  21   38.87    5.32
   1   6 -21   36.62    4.42
  -1   6  21   33.07    5.03
  -1  -6  21   37.36    4.53
  -1   6  21   45.26    7.70
   1   6 -19   19.21    5.54
  -1   6  19   17.27    3.41
   1   6 -19   20.95    3.42
  -1   6  19   18.73    5.00
  -1  -6  19   22.43    3.29
   1   6 -17    0.26    2.60
  -1   6  17   -2.29    1.79
   1   6 -17    0.47    1.13
  -1   6  17    0.76    2.63
  -1  -6  17    1.84    1.19
  -1   6  15   16.06    4.40
  -1  -6  15   15.23    2.52
   1   6 -15   16.42    3.01
  -1   6  15   17.41    3.07
   1   6 -15   12.08    4.21
   1   6 -13    7.12    3.52
   1   6 -13    5.53    1.14
  -1   6  13   10.60    3.73
  -1   6  13    2.27    1.29
   1   6 -13    6.44    2.17
  -1  -6  13    5.00    1.45
   1   6 -13    4.86    1.64
   1   6 -11   46.64    7.17
   1  -6 -11   53.96    3.19
  -1   6  11   42.71    4.85
   1   6 -11   56.69    5.35
  -1   6  11   57.61    7.56
   1   6 -11   53.27    2.91
  -1   6   9   -0.17    1.86
   1  -6  -9    0.56    0.51
   1   6  -9    1.51    0.53
   1   6  -9    5.47    3.22
  -1   6   9    2.77    1.89
  -1   6   9    0.60    0.80
   1   6  -9    0.34    1.12
  -1   6   7  287.79   15.69
   1   6  -7  305.38   11.97
  -1   6   7  282.24    7.90
  -1   6   7  303.55   12.65
   1   6  -7  296.87   17.08
   1   6  -5   17.73    3.06
  -1   6   5   14.15    3.80
  -1   6   5   20.69    3.47
   1   6  -5   16.69    4.51
  -1   6   3   76.93    7.89
  -1   6   3   87.65    6.78
   1   6  -3  101.71    6.87
   1  -6  -3   92.27    3.37
  -1   6   1    3.02    1.84
   1  -6  -1    1.38    0.51
  -1   6   1    3.20    2.05
  -1   6  -1    1.12    1.65
  -1   6  -1    0.25    1.10
   1   6   3   40.76    2.09
   1   6   3   44.67    1.82
  -1   6  -3   56.74    6.64
   1   6   3   49.45    4.80
  -1   6  -3   53.72    5.34
  -1   6  -5  332.41   13.28
  -1   6  -5  300.74   14.71
   1   6   5  315.59   12.02
   1   6   5  294.68    6.47
   1   6   5  315.58   15.77
   1   6   5  281.76    7.95
   1   6   7   52.87    6.67
  -1   6  -7   60.54    5.76
  -1   6  -7   58.60    6.66
  -1   6  -7   57.80    7.98
   1   6   7   53.76    5.01
   1   6   7   56.57    3.37
   1   6   9   40.06    5.94
  -1   6  -9   42.00    4.89
   1   6   9   36.21    3.05
   1   6   9   43.64    4.65
  -1  -6  -9   43.60    3.53
  -1   6  -9   43.74    7.03
   1   6  11   57.67    7.26
  -1   6 -11   44.02    3.11
  -1   6 -11   55.78    5.57
  -1   6 -11   56.16    8.11
  -1  -6 -11   47.24    3.87
   1   6  11   47.24    4.77
   1   6  13   23.55    3.46
   1   6  13   25.32    3.11
  -1   6 -13   22.79    3.68
  -1   6 -13   27.59    5.83
   1   6  13   21.40    4.73
   1  -6  13   17.29    1.43
   1   6  15   46.75    4.83
   1   6  15   45.50    6.80
   1   6  15   43.51    4.38
   1  -6  15   42.73    3.05
  -1   6 -15   48.41    8.03
   1   6  17   53.54    7.49
   1   6  17   63.71    5.58
   1  -6  17   49.98    3.80
  -1   6 -17   54.75    8.70
   1   6  17   56.77    5.26
   1   6  19   32.80    5.88
  -1   6 -19   36.71    7.40
   1   6  19   35.46    4.46
   1   6  19   41.44    4.64
   1  -6  19   38.58    3.76
   1   6  21   17.24    4.52
  -1   6 -21   18.25    5.30
   1   6  21   15.88    3.42
   1   6  21   20.69    3.44
  -1   6 -21   14.94    3.66
  -1   6 -23  173.76   16.49
  -1   6 -23  151.17   10.56
   1   6  23  143.02   13.06
   1   6  23  146.49    8.68
   1   6  23  142.36    9.82
  -1   6 -25   19.12    6.06
   1   6  25   24.50    3.62
   1   6  25   21.04    3.83
  -1   6 -25   26.59    4.64
   1   6  25   28.76    6.49
   1   6  27   18.19    5.34
   1   6  27   17.96    4.35
   1   6  29   10.43    4.73
   1   6  29   -0.57    2.00
   1   6  31   21.06    4.67
   1   6  33    9.42    3.80
   1   7 -26   -0.21    3.25
  -1   7  26   19.25    6.58
  -1   7  24   -0.84    4.15
  -1   7  24    3.03    2.38
   1   7 -24    5.07    1.96
   1   7 -24    1.67    2.93
  -1   7  22  104.40    9.56
  -1   7  22   97.95   12.32
  -1   7  22   87.39    8.08
   1   7 -22   97.92    8.17
   1   7 -22   78.40   11.50
  -1   7  20  118.83   13.02
   1   7 -20  146.94   15.06
   1   7 -20  150.73    9.99
  -1   7  20  143.50    9.82
  -1   7  18   39.39    7.45
   1   7 -18   60.58    9.58
  -1   7  18   41.05    5.02
   1   7 -18   51.02    5.87
   1   7 -16   92.40    7.66
  -1   7  16   79.59    6.54
  -1   7  16   83.34   10.54
   1   7 -16   79.34   10.81
  -1   7  14   86.41   10.39
   1   7 -14   82.62   10.55
  -1   7  14   76.70    5.91
   1   7 -14   93.88    7.66
  -1   7  12   26.47    5.75
   1   7 -12   27.85    6.14
  -1   7  12   33.06    4.96
   1   7 -12   33.74    4.72
  -1   7  12   28.62    3.44
  -1   7  10   34.49    6.53
   1   7 -10   37.76    4.81
  -1   7  10   40.40    5.24
   1   7 -10   39.94    7.27
  -1   7   8  228.30   12.22
   1   7  -8  247.36   12.01
  -1   7   8  229.39   15.53
   1   7  -8  224.66   16.49
  -1   7   6   98.77    8.08
   1   7  -6   98.24    7.64
  -1   7   6   78.92    9.16
  -1   7   4   -1.73    2.00
  -1   7   4    0.86    1.60
   1   7  -4    1.26    1.42
  -1   7   2  524.10   22.59
  -1   7   2  500.06   18.01
   1   7  -2  536.62   17.66
  -1   7   0  327.22   17.67
   1   7   0  353.85   14.17
  -1   7   0  326.43   14.58
  -1   7  -2  265.05   13.12
  -1   7  -2  270.98   15.97
   1   7   2  307.57   13.33
   1   7   2  301.79   17.06
  -1   7  -4  103.84    9.76
   1   7   4  107.54   10.29
   1   7   4  118.69    8.33
  -1   7  -4   98.74    8.08
   1   7   6   11.42    4.03
   1   7   6    9.28    2.46
  -1   7  -6    9.70    3.42
  -1   7  -6    8.10    2.57
   1   7   8  101.44   10.32
   1   7   8   93.41    4.30
   1   7   8   96.67    7.50
  -1   7  -8  105.49    9.88
  -1   7  -8   98.19   11.57
  -1   7  -8  102.86    8.33
   1   7  10   27.01    5.61
  -1   7 -10   25.11    6.14
  -1   7 -10   26.62    4.33
   1   7  10   24.39    2.64
  -1   7 -10   29.60    5.32
   1   7  10   24.58    4.01
   1   7  12    4.54    2.72
  -1   7 -12   -0.09    2.69
  -1   7 -12   -0.36    2.60
   1   7  12    1.68    1.32
   1   7  14    0.09    1.23
   1   7  14    3.37    1.57
  -1   7 -14    6.00    3.93
   1   7  14    1.15    2.09
   1   7  16    7.82    2.94
  -1   7 -16    7.42    3.54
   1   7  16   14.94    3.11
   1   7  16    7.78    2.16
  -1   7 -18   26.73    7.03
   1   7  18   27.76    6.04
   1   7  18   17.85    3.19
   1   7  18   21.77    3.95
   1   7  20   52.83    5.73
  -1   7 -20   64.44    7.95
   1   7  20   53.43    8.32
  -1   7 -20   50.87    9.18
   1   7  20   61.77    6.36
   1   7  22   39.89    5.14
  -1   7 -22   43.79    6.48
   1   7  22   29.41    4.74
   1   7  22   39.66    7.51
  -1   7 -22   34.14    7.62
   1   7  24   58.29    6.22
   1   7  24   42.07    5.85
  -1   7 -24   62.36   10.83
   1   7  24   47.65    8.58
  -1   7 -24   48.35    6.85
   1   7  26   -4.32    4.04
  -1   7 -26    8.85    4.87
   1   7  28  109.91   13.35
   1   7  30   47.39    9.49
  -1   8  23   -2.98    3.24
   1   8 -23    0.13    2.08
  -1   8  23    0.22    3.19
   1   8 -23    2.98    5.00
   1   8 -21   -0.82    2.42
  -1   8  21    2.94    3.50
  -1   8  21    2.44    2.90
   1   8 -21    7.77    5.49
  -1   8  19   34.51    8.08
   1   8 -19   49.16    6.39
   1   8 -19   41.31    8.59
  -1   8  17    1.59    2.65
   1   8 -17   13.82    6.40
   1   8 -17    1.48    1.71
  -1   8  15    0.33    2.74
   1   8 -15   -0.86    2.89
   1   8 -15    3.50    2.99
   1   8 -13   40.57    5.70
  -1   8  13   39.42    7.56
   1   8 -13   38.39    8.33
   1   8 -11   35.89    7.84
   1   8 -11   27.33    4.76
  -1   8  11   33.24    6.59
   1   8  -9   14.90    3.68
  -1   8   9   11.43    3.14
  -1   8   9   17.06    4.83
  -1   8   7   33.56    6.59
  -1   8   7   43.52    6.09
   1   8  -7   43.37    5.66
  -1   8   5   24.94    5.84
  -1   8   5   23.54    4.52
   1   8  -5   27.94    4.59
  -1   8   3    2.93    2.96
   1   8  -3    1.81    2.02
  -1   8   3   -1.97    1.86
   1   8  -1    6.16    3.47
  -1   8   1    4.05    2.77
  -1   8   1    3.14    3.05
   1   8  -1    4.59    2.07
   1   8   1   39.94    7.53
  -1   8  -1   21.74    4.42
  -1   8  -1   18.53    5.08
   1   8   1   16.31    3.67
   1   8   3   11.11    3.88
  -1   8  -3    9.57    4.12
  -1   8  -3   18.05    4.08
   1   8   3   11.42    3.13
  -1   8  -5   -0.22    2.10
   1   8   5   -0.02    2.07
   1   8   5   -0.05    1.62
  -1   8  -5   -1.21    1.60
  -1   8  -7  112.27    9.55
   1   8   7  113.01    8.94
  -1   8  -7  113.98   11.22
   1   8   7  122.28   12.44
   1   8   9   15.52    4.94
  -1   8  -9   13.55    4.17
   1   8   9   19.57    3.81
   1   8  11    3.67    1.92
  -1   8 -11    8.81    3.94
   1   8  11    1.80    2.85
   1   8  13   59.70    6.81
  -1   8 -13   60.41   10.28
   1   8  13   55.55    8.87
  -1   8 -13   71.54    8.77
  -1   8 -15   50.13    7.45
   1   8  15   49.33    8.53
   1   8  15   53.06    6.39
  -1   8 -15   40.69    8.57
   1   8  17    3.51    3.23
  -1   8 -17    9.52    4.45
  -1   8 -17   16.78    4.45
   1   8  17   10.86    3.11
  -1   8 -19   18.89    4.57
   1   8  19   17.30    3.94
  -1   8 -19   21.84    5.06
   1   8  19   13.84    5.04
  -1   8 -19   10.16    4.41
  -1   8 -21   42.27    7.70
   1   8  21   40.51    5.99
  -1   8 -21   44.82    9.59
   1   8  21   46.95    8.74
   1   8  23    3.19    2.44
   1   8  23    7.06    3.56
  -1   8 -23    0.67    2.55
  -1   9  20   15.37    4.08
   1   9 -20   12.19    3.80
   1   9 -18   30.69    5.81
  -1   9  18   31.13    6.61
   1   9 -16   41.88    9.19
   1   9 -16   43.49    6.55
  -1   9  14    3.15    4.08
   1   9 -14    6.51    2.73
  -1   9  12  135.43   14.87
   1   9 -12  155.44   11.87
   1   9 -10   84.80    8.79
  -1   9  10   95.58   12.57
   1   9  -8    4.78    2.97
  -1   9   8    8.56    4.38
  -1   9   6  108.33   12.78
   1   9  -6   78.05   10.04
   1   9  -6   95.60    9.18
  -1   9   4  135.72   13.93
   1   9  -4  169.23   12.09
   1   9  -4  163.45   14.79
   1   9  -2   52.11    8.80
  -1   9   2   47.24    8.23
   1   9  -2   53.24    6.96
   1   9   0    6.14    3.87
  -1   9   0    4.83    3.20
   1   9   0    5.78    2.96
   1   9   2   16.82    5.47
  -1   9  -2   13.26    4.76
   1   9   2   13.57    3.71
  -1   9  -4   74.41   10.24
   1   9   4   58.04    9.56
   1   9   4   70.84    7.93
   1   9   6   39.91    8.01
   1   9   6   41.61    6.16
  -1   9  -6   46.34    8.37
  -1   9  -8   10.58    3.83
   1   9   8    7.55    3.82
   1   9   8   12.79    3.87
   1   9  10    3.44    2.05
   1   9  10    9.77    4.96
   1   9  12   37.05    5.73
   1   9  12   48.81    9.32
  -1   9 -12   43.22    7.67
   1   9  14    8.47    5.04
  -1   9 -14    8.35    3.22
   1   9  14    8.90    3.43
  -1   9 -16    3.74    3.19
   1   9  16    5.01    2.34
  -1   9 -18   17.22    4.75
   1   9  18   18.63    4.40
  -1   9 -18   15.19    4.95
   1   9  20    2.54    2.19
  -1   9 -20   -0.65    3.52
  -1  10  -5   -4.50    4.40
  -1  10  -7    6.94    3.59
  -2   0  38    2.92    2.72
  -2   0  36  228.07   16.46
  -2   0  34   24.07    5.53
  -2   0  32   32.50    5.83
  -2   0  30    2.72    2.38
  -2   0  28   25.24    4.71
  -2   0  26  260.91   14.03
  -2   0  24  221.76   12.33
   2   0 -22  746.00    7.94
  -2   0  22  809.42   22.33
  -2   0  20  212.35   10.85
   2   0 -20  219.67    5.99
   2   0 -18  970.75   13.61
  -2   0  18  974.54   22.03
   2   0 -16  928.07   18.83
  -2   0  16  939.01   20.50
   2   0 -16  935.20   14.03
  -2   0  16  966.22   14.62
   2   0 -14 1077.34   19.34
  -2   0  14 1074.52   15.60
  -2   0  12  109.27    5.05
   2   0 -12  112.41    5.98
   2   0 -10  946.68   16.45
  -2   0  10  937.52   14.79
  -2   0   8 2971.40   26.27
   2   0  -8 2963.50   28.49
   2   0  -6 1072.47   16.53
  -2   0   6 1059.94   15.72
   2   0  -4  667.23   12.72
   2   0  -2 4093.50   31.18
   2   0   0 8154.79   44.50
   2   0   2 9889.76   50.36
  -2   0  -2 9913.37   50.33
  -2   0  -4 4161.98   31.35
  -2   0  -4 4154.03   32.98
   2   0   6  104.98    5.35
  -2   0  -6  108.37    5.13
  -2   0  -6  116.23    5.69
  -2   0  -8  147.69    5.95
   2   0   8  149.68    6.52
  -2   0  -8  139.65    6.46
  -2   0 -10   28.63    3.09
  -2   0 -10   32.68    2.80
  -2   0 -10   31.12    3.38
  -2   0 -12  237.67    9.16
  -2   0 -12  236.03    9.77
  -2   0 -12  216.89    7.10
   2   0  14    4.67    1.14
  -2   0 -14    3.92    1.55
  -2   0 -14    3.37    1.40
  -2   0 -14    5.75    1.33
   2   0  16    3.09    0.98
   2   0  16    2.16    1.26
  -2   0 -16    5.08    1.92
   2   0  18   93.96    4.06
   2   0  18  106.49    6.33
   2   0  20  219.54    9.18
   2   0  22  246.52    4.64
   2   0  22  269.49   10.66
   2   0  24    0.81    1.38
   2   0  26  164.85    9.14
   2   0  28 1786.90   31.21
   2   0  30    4.38    1.87
   2   0  32   29.25    5.23
   2   0  32   26.24    4.39
   2   0  34    0.50    2.16
   2   0  36   28.00    6.23
   2   0  38  186.23   14.26
  -2  -1  39   12.58    4.78
  -2  -1  37    3.31    3.03
  -2   1  37   -5.99    3.33
  -2   1  35   12.56    4.03
  -2  -1  35    1.78    2.52
  -2   1  33   17.80    4.45
  -2  -1  33   28.50    5.99
  -2   1  31   86.85    9.22
  -2  -1  31   81.10    8.85
  -2   1  29    7.29    2.94
  -2  -1  29    6.70    2.85
  -2   1  27  283.21   15.05
  -2  -1  27  272.00   14.50
  -2   1  25   63.79    6.95
  -2  -1  25   84.14    7.85
   2   1 -23  176.95    5.48
  -2  -1  23  189.20    5.75
  -2   1  23  188.10   11.11
  -2  -1  23  187.82   11.00
  -2  -1  21  268.16    7.62
   2  -1 -21  246.10    5.38
  -2  -1  21  268.87   12.41
  -2   1  21  282.18   13.00
  -2   1  19   22.53    3.58
  -2  -1  19   17.02    2.07
   2  -1 -19   21.76    1.80
  -2  -1  19   19.01    3.34
   2   1 -17   33.23    3.75
   2  -1 -17   32.61    2.32
   2  -1 -17   35.50    4.79
  -2   1  17   31.94    4.05
  -2  -1  17   28.20    3.81
   2   1 -15   20.84    2.86
   2  -1 -15   17.32    3.40
   2  -1 -15   17.99    2.70
  -2   1  15   16.31    2.76
  -2  -1  15   19.58    3.14
   2  -1 -13  758.85   15.89
   2   1 -13  735.15   15.55
   2  -1 -13  724.08   19.18
  -2  -1  13  774.95   17.36
   2  -1 -13  741.28   12.87
   2   1 -11  369.45   10.49
   2  -1 -11  346.18    9.55
   2  -1 -11  356.57   10.37
  -2  -1  11  360.71   11.36
   2  -1 -11  347.99   12.66
   2  -1 -11  358.51    9.02
  -2  -1   9  717.31   15.29
   2  -1  -9  697.55   12.60
   2   1  -9  758.55   14.63
  -2   1   9  740.15   15.57
   2  -1  -9  728.17   14.23
   2  -1  -9  711.93   17.12
   2  -1  -9  725.59   13.91
   2   1  -7  461.96   11.06
   2  -1  -7  458.45   10.26
  -2  -1   7  470.80   11.88
   2  -1  -7  462.10   10.97
   2  -1  -7  459.90   13.02
   2  -1  -7  451.35   10.98
  -2   1   7  452.74   11.64
   2  -1  -5  186.31    7.75
   2  -1  -5  173.22    6.55
  -2  -1   5  172.00    6.96
   2   1  -5  173.76    6.64
   2  -1  -5  178.84    6.86
  -2   1   5  175.47    7.04
   2  -1  -5  182.11    6.51
  -2   1   3   14.73    2.11
   2  -1  -3   16.95    2.23
   2  -1  -3   19.11    2.29
   2  -1  -3   15.81    2.04
  -2  -1   3   15.47    2.15
   2   1  -3   13.71    1.96
   2  -1  -3   16.24    2.01
  -2   1   1   92.19    4.76
   2  -1  -1   93.49    4.50
   2   1  -1   95.94    3.03
   2   1  -1   92.86    4.89
   2  -1  -1  105.34    4.93
   2  -1  -1   92.79    4.68
   2  -1  -1   97.82    4.78
  -2  -1   1   92.24    4.91
   2  -1   1   10.10    1.63
   2  -1   1    9.93    1.70
   2   1   1    8.07    1.58
   2  -1   1    8.15    1.45
   2  -1   1   12.39    1.90
  -2  -1  -1    8.95    0.91
   2  -1   1    9.26    1.45
   2   1   1   11.01    1.82
  -2   1  -1    9.35    1.54
   2  -1   3 9823.54   37.49
   2   1   3 9808.38   48.54
   2  -1   3 9876.28   47.76
  -2   1  -3 9883.12   47.15
  -2   1  -3 9771.15   49.78
  -2  -1  -3 9999.00   51.13
   2  -1   3 9791.13   47.28
   2  -1   3 9895.76   50.26
   2  -1   3 9922.24   51.55
  -2   1  -5   13.82    2.06
  -2  -1  -5   11.93    1.94
   2  -1   5   11.43    1.14
   2   1   5   10.18    1.67
   2  -1   5   12.84    1.91
   2  -1   5   12.81    1.83
   2  -1   5   12.67    2.02
   2   1   5   11.03    1.71
  -2   1  -7   11.59    1.97
   2  -1   7   12.23    1.72
   2  -1   7    9.93    1.80
   2   1   7   12.18    1.86
  -2  -1  -7   10.98    1.92
   2   1   7   11.81    1.81
   2  -1   7   10.03    1.59
  -2   1  -9   57.56    4.23
   2  -1   9   58.94    4.08
  -2  -1  -9   62.13    4.48
   2  -1   9   60.21    3.71
   2   1   9   56.94    3.87
   2  -1   9   53.66    3.65
   2   1   9   60.66    3.98
  -2  -1 -11    2.62    1.27
   2  -1  11    1.61    0.70
   2  -1  11    0.73    0.84
  -2  -1 -11    1.15    1.12
  -2   1 -11    1.70    1.06
   2  -1  11    0.33    0.81
   2   1  11    3.08    0.95
   2   1  13  118.08    5.93
   2   1  13  120.40    5.05
   2  -1  13  122.01    5.99
   2  -1  13  118.38    5.14
  -2   1 -13  122.29    7.51
  -2  -1 -13  126.20    7.13
  -2  -1 -13  123.12    6.84
  -2   1 -13  125.37    6.80
  -2   1 -15    5.05    1.79
   2   1  15    1.15    0.67
  -2   1 -15    1.44    1.09
  -2  -1 -15    1.47    1.06
  -2  -1 -15    2.54    1.15
   2  -1  15    3.47    1.29
   2   1  15    2.36    1.14
   2  -1  17   67.95    4.93
   2   1  17   69.32    5.07
   2  -1  17   62.70    3.19
   2   1  19   12.64    2.37
  -2  -1 -19    7.74    1.40
   2  -1  19   10.15    1.33
   2  -1  19    8.98    2.05
  -2  -1 -21   14.72    1.82
   2  -1  21   13.99    1.34
   2  -1  21   17.37    2.80
   2   1  21   16.61    2.72
   2   1  23  242.55    5.53
   2   1  23  254.87   10.59
   2  -1  23  232.14   10.06
   2   1  25  185.28    9.44
   2  -1  25  182.34    9.34
   2   1  27   32.99    4.27
   2  -1  27   32.85    4.28
   2   1  29   70.79    6.62
   2  -1  29   64.29    6.26
   2   1  31    8.90    3.42
   2  -1  31   -0.22    1.55
   2  -1  31    0.59    1.67
   2   1  31    2.62    2.54
   2   1  33   52.31    7.15
   2  -1  33   53.19    6.86
   2   1  35   26.34    5.32
   2  -1  35   22.36    4.77
   2   1  37   46.29    7.18
   2  -1  37   42.61    6.83
  -2   2  38   26.39    6.51
  -2  -2  38   30.78    7.00
  -2   2  36    4.65    2.59
  -2  -2  36    7.86    3.93
  -2   2  34   91.02   10.34
  -2  -2  34   91.84   10.15
  -2   2  32   42.63    6.79
  -2  -2  32   48.83    7.22
  -2   2  30  164.70   12.46
  -2  -2  30  172.88   12.62
  -2  -2  28  149.59   11.32
  -2   2  28  129.47   10.67
  -2  -2  26    9.88    3.13
  -2  -2  26    9.38    1.53
  -2   2  26    6.07    2.46
   2   2 -26   11.19    1.25
  -2  -2  24  359.29   15.77
  -2   2  24  352.87   15.94
  -2  -2  22  121.52    8.75
  -2   2  22  117.57    8.79
  -2   2  20  301.66   13.30
   2  -2 -20  292.87    9.86
  -2  -2  20  303.65   13.05
   2  -2 -18  618.20   14.64
  -2   2  18  613.30   17.94
  -2  -2  18  610.10   17.61
   2  -2 -18  619.83   10.75
   2   2 -16  197.23    8.59
  -2  -2  16  207.82    9.84
   2  -2 -16  192.35    6.13
   2  -2 -16  179.85    7.46
  -2   2  16  189.60    9.49
   2  -2 -16  189.65    8.14
   2   2 -14  176.41    7.75
  -2   2  14  174.14    7.25
   2  -2 -14  172.33    5.97
  -2  -2  14  168.44    8.47
   2  -2 -14  182.03    9.99
   2  -2 -14  182.04    8.05
  -2   2  14  183.84    8.93
   2  -2 -14  179.95    7.96
   2  -2 -12    2.41    1.30
   2  -2 -12    3.80    1.36
   2   2 -12    4.10    1.26
   2  -2 -12    5.06    1.16
  -2   2  12    3.43    1.13
  -2  -2  12    5.55    1.91
   2  -2 -12    4.27    1.43
   2   2 -10  470.19   11.66
  -2  -2  10  472.56   12.87
   2  -2 -10  437.52   14.05
  -2   2  10  454.43   11.83
   2  -2 -10  466.46   11.60
   2  -2 -10  498.30   13.06
   2  -2 -10  463.63    9.99
   2  -2  -8  431.95   10.65
   2   2  -8  466.17   11.17
  -2   2   8  440.67   11.63
   2  -2  -8  427.07   13.29
   2  -2  -8  442.18    9.82
  -2  -2   8  466.91   12.30
  -2   2   8  473.07   12.46
   2  -2  -6  618.21   15.13
  -2   2   6  642.01   13.93
  -2  -2   6  655.03   13.95
   2  -2  -6  639.22   12.50
  -2   2   6  621.76   13.57
   2   2  -6  667.41   13.10
  -2   2   4  326.04    9.37
   2   2  -4  335.95    9.28
  -2  -2   4  324.34    9.51
   2  -2  -4  332.91    8.72
  -2   2   4  337.60   10.10
   2  -2  -4  331.75   10.46
  -2   2   4  333.19   11.34
  -2   2   2 1924.70   21.87
   2   2  -2 2034.33   22.03
   2   2  -2 2007.68   22.63
   2  -2  -2 1995.48   27.13
   2  -2  -2 2022.41   24.53
   2  -2  -2 1963.37   20.79
  -2   2   2 1991.35   26.00
  -2  -2   2 2033.31   23.24
   2  -2   0  103.14    5.31
   2  -2   0  100.37    5.93
  -2   2   0  103.49    5.58
   2   2   0  100.48    5.00
   2   2   0   99.54    5.23
  -2   2   0   95.75    4.74
   2  -2   0   92.92    4.58
   2  -2   0   95.82    4.67
  -2  -2  -2  226.88    7.26
  -2   2  -2  224.30    8.24
   2  -2   2  218.40    7.25
   2   2   2  231.36    8.27
   2   2   2  226.07    7.41
   2  -2   2  214.92    6.82
  -2   2  -2  220.43    7.57
  -2   2  -2  210.84    8.76
   2  -2   2  223.52    7.35
  -2  -2  -4  207.22    7.68
  -2   2  -4  202.37    7.28
  -2   2  -4  206.85    8.96
  -2   2  -4  204.09    7.89
   2  -2   4  215.80    7.45
   2   2   4  207.64    7.00
  -2   2  -4  204.18    6.78
   2   2   4  205.35    6.27
   2  -2   4  209.08    6.59
  -2  -2  -6   59.21    4.26
  -2   2  -6   57.04    5.06
   2   2   6   56.92    3.68
   2  -2   6   52.31    3.34
  -2   2  -6   50.06    3.14
  -2   2  -6   55.83    3.99
   2  -2   6   52.57    4.09
   2   2   6   54.97    3.37
  -2   2  -6   56.66    4.20
  -2   2  -8  791.42   15.71
  -2   2  -8  802.40   11.51
   2   2   8  813.90   13.09
  -2  -2  -8  804.10   16.09
   2  -2   8  796.67   13.04
  -2   2  -8  799.44   15.50
   2  -2   8  802.49   13.14
   2   2   8  792.76   13.87
   2  -2   8  788.72   15.82
   2   2  10  691.07   14.04
   2  -2  10  699.17   12.82
   2  -2  10  685.10   12.06
  -2  -2 -10  720.01   15.79
  -2   2 -10  698.62   14.82
   2  -2  10  689.42   15.18
  -2   2 -10  680.26   14.82
  -2   2 -10  693.97   10.03
   2  -2  10  681.26   14.86
  -2  -2 -12 1513.91   24.01
   2  -2  12 1475.80   17.55
  -2   2 -12 1488.30   23.06
  -2   2 -12 1494.01   21.78
   2  -2  12 1477.73   19.76
   2   2  12 1498.32   21.64
  -2  -2 -12 1499.06   23.41
   2  -2  12 1476.47   22.42
   2  -2  12 1473.36   22.29
  -2   2 -12 1455.93   13.73
  -2  -2 -14  386.38   12.63
  -2   2 -14  363.65    6.43
  -2  -2 -14  397.83   12.84
   2  -2  14  378.40   10.56
   2   2  14  381.31   10.92
   2   2  14  371.79   11.22
  -2   2 -14  383.81   12.30
   2  -2  14  373.66    8.73
  -2   2 -14  362.29   13.65
   2  -2  14  369.15   11.35
   2  -2  16  193.40    6.15
   2  -2  16  193.52    7.97
   2   2  16  192.71    8.52
  -2   2 -16  203.96    9.37
   2   2  16  186.77    8.07
  -2  -2 -16  183.20    9.17
   2  -2  16  188.74    8.15
   2   2  18  453.57   12.95
   2  -2  18  474.11   12.75
   2  -2  18  459.25   12.73
   2   2  18  461.98   13.82
   2  -2  18  450.45    9.21
  -2   2 -20  232.46    5.60
   2   2  20  261.85   10.99
   2   2  20  242.37    9.73
   2  -2  20  242.73    9.55
   2  -2  20  242.13    9.05
  -2   2 -22  155.11    4.46
   2   2  22  175.10    8.70
   2  -2  22  155.97    8.11
  -2   2 -24    8.90    1.08
  -2  -2 -24    9.48    1.69
   2   2  24   12.87    2.69
   2  -2  24    9.67    2.34
   2   2  26  162.83    4.16
   2   2  26  175.00    9.56
   2  -2  26  177.33    9.60
  -2  -2 -26  168.82    5.35
   2  -2  28    1.35    1.44
   2  -2  28    0.20    1.31
   2   2  28    2.22    1.22
   2  -2  30   65.90    7.00
   2  -2  30   65.50    6.59
   2   2  30   61.12    6.36
   2   2  32  118.51   10.27
   2  -2  32  118.13    9.89
   2  -2  34   31.23    5.55
   2   2  34   29.19    5.60
   2  -2  36   60.42    7.94
   2   2  36   72.60    8.65
   2  -2  38   43.24    7.02
  -2  -3  39    9.72    4.57
  -2   3  37   60.68    9.23
  -2  -3  37   62.34    9.06
  -2   3  35    6.96    3.14
  -2  -3  35    4.05    3.64
  -2  -3  33    8.05    3.10
  -2   3  33   13.79    4.87
  -2   3  31    1.56    1.88
  -2  -3  31   -2.21    1.95
  -2  -3  29   14.97    3.72
  -2   3  29   21.27    4.92
   2   3 -27   25.80    2.31
  -2  -3  27   34.02    5.32
  -2   3  27   29.27    5.24
  -2  -3  25   32.92    4.96
   2   3 -25   27.34    2.44
  -2   3  25   32.05    5.13
   2  -3 -23    4.61    1.46
  -2   3  23    4.45    2.26
  -2  -3  23    5.05    2.11
  -2   3  21   10.35    2.80
  -2  -3  21   13.67    3.16
  -2  -3  19  204.05   10.54
  -2   3  19  207.93   11.07
  -2   3  19  201.33    8.94
  -2   3  17    0.94    1.15
  -2  -3  17    3.88    2.04
  -2   3  17    3.16    1.36
  -2   3  15   -0.31    1.31
  -2  -3  15    1.09    1.11
   2  -3 -15    0.05    0.60
  -2   3  15    1.97    1.32
   2   3 -15    1.61    1.06
   2  -3 -15   -0.16    0.67
  -2   3  13   16.80    2.87
  -2   3  13   18.35    3.75
   2  -3 -13   19.44    2.29
   2   3 -13   16.26    2.33
   2  -3 -13   17.13    2.48
  -2  -3  13   21.11    3.05
  -2   3  13   20.86    2.94
   2  -3 -11 1344.89   18.53
  -2  -3  11 1341.77   22.57
  -2   3  11 1297.73   22.37
   2  -3 -11 1328.38   19.85
   2  -3 -11 1244.86   25.72
   2   3 -11 1335.56   19.43
  -2   3  11 1294.38   28.77
  -2   3   9  530.06   13.79
   2  -3  -9  525.18   11.63
   2  -3  -9  514.88   11.72
  -2  -3   9  534.53   13.60
   2  -3  -9  521.64   16.09
   2   3  -9  537.84   11.99
  -2   3   9  505.05   13.99
   2   3  -7   44.79    3.43
   2  -3  -7   45.40    3.47
   2  -3  -7   43.16    3.26
  -2  -3   7   47.32    3.93
  -2   3   7   45.79    3.90
   2  -3  -7   42.01    4.51
  -2   3   7   48.08    4.38
   2   3  -5  192.56    9.16
  -2  -3   5  192.92    7.57
   2  -3  -5  190.13    6.47
   2  -3  -5  200.20    9.30
   2   3  -5  205.09    7.24
  -2   3   5  197.44    7.58
  -2   3   5  199.77    8.75
   2  -3  -5  211.65    7.42
   2  -3  -3    0.04    1.18
   2  -3  -3    0.68    1.20
   2   3  -3    0.37    1.42
   2  -3  -3   -0.21    0.53
  -2   3   3    0.28    0.75
  -2  -3   3    0.83    0.91
   2   3  -3   -0.99    0.88
   2   3  -1  201.84    7.05
   2   3  -1  209.69    8.93
   2  -3  -1  204.34    8.66
   2  -3  -1  202.84    6.68
   2   3  -1  211.52    7.61
  -2   3   1  192.23    6.67
   2  -3  -1  211.30    6.61
   2  -3  -1  184.74    9.72
   2   3   1  369.11    9.34
   2  -3   1  351.61   13.35
   2   3   1  360.88   10.29
  -2  -3  -1  368.62   11.83
   2  -3   1  334.83    8.42
  -2   3  -1  351.19   11.38
   2  -3   1  351.82    8.40
  -2  -3  -3   46.03    4.23
   2  -3   3   36.58    3.03
   2  -3   3   41.86    2.81
   2   3   3   41.21    3.12
  -2   3  -3   35.30    3.53
   2   3   3   42.72    2.43
  -2   3  -5  167.78    6.77
  -2  -3  -5  185.71    7.55
   2  -3   5  176.04    5.63
   2   3   5  181.38    6.35
   2  -3   5  166.04    6.57
  -2   3  -5  185.93    7.75
   2  -3   5  170.02    7.40
   2   3   5  185.23    5.09
  -2   3  -7  418.09   11.19
  -2  -3  -7  430.73   11.99
   2   3   7  424.76    9.88
   2  -3   7  411.85    8.84
  -2   3  -7  415.64   11.22
   2  -3   7  407.83   11.56
  -2   3  -9  253.93    8.43
  -2   3  -9  251.84   12.76
   2  -3   9  246.18    9.09
  -2   3  -9  243.83    8.98
   2  -3   9  251.23    7.32
  -2  -3  -9  255.38    9.63
   2   3  11    6.59    1.81
   2  -3  11    4.50    1.21
  -2   3 -11    7.53    1.64
  -2  -3 -11    6.13    1.68
  -2   3 -11    9.17    1.92
   2  -3  11    6.52    1.40
  -2   3 -13    2.91    1.11
   2   3  13    2.02    1.04
   2  -3  13    2.43    1.02
   2   3  13    6.79    2.05
  -2  -3 -13    2.11    1.15
  -2   3 -13    1.34    0.88
  -2  -3 -13   -0.51    1.04
  -2  -3 -15    1.91    1.21
   2   3  15   -0.45    1.24
  -2   3 -15    0.45    0.89
   2   3  15   -0.85    0.89
   2  -3  15    1.15    0.89
   2   3  17   73.78    5.14
   2  -3  17   77.42    5.03
   2   3  17   59.85    5.67
   2  -3  17   64.23    5.36
  -2  -3 -17   62.32    5.53
   2   3  19    4.12    1.95
   2  -3  19    6.72    1.95
   2   3  19    7.77    1.93
   2  -3  19    8.42    1.98
   2   3  21    8.19    1.99
   2   3  21    7.82    2.68
   2  -3  21    4.76    1.87
   2  -3  21    7.93    1.93
   2  -3  23   21.61    3.24
   2   3  23   21.29    3.96
   2   3  23   22.48    3.34
   2  -3  23   17.95    2.94
   2   3  25   54.54    3.42
   2   3  25   44.44    4.87
   2  -3  25   54.43    5.31
   2  -3  27    1.14    1.32
   2   3  27    1.35    1.38
   2  -3  27    2.93    1.62
   2   3  29   44.74    6.06
   2  -3  29   53.25    6.16
   2   3  29   33.06    4.65
   2  -3  31   68.50    7.48
   2   3  31   68.45    7.77
   2   3  33   -3.02    2.58
   2  -3  33    3.42    2.78
   2  -3  35    0.95    2.12
   2   3  35    6.19    2.82
   2  -3  37    6.87    3.54
  -2  -4  38   40.63    7.31
  -2   4  36   20.08    5.47
  -2  -4  36   30.24    6.33
  -2  -4  34  136.21   12.48
  -2   4  34  152.30   13.63
  -2   4  32   13.02    4.22
  -2  -4  32    3.42    2.69
  -2  -4  30   61.40    7.60
  -2   4  30   67.24    8.48
  -2   4  28   85.80    9.05
  -2  -4  28   71.52    7.97
   2   4 -26   31.71    3.22
  -2   4  26   35.03    5.76
  -2  -4  26   40.60    5.72
   2   4 -24   35.61    3.40
  -2   4  24   33.16    5.34
  -2  -4  24   30.61    4.87
  -2   4  24   34.77    4.37
  -2   4  22   31.09    4.32
  -2   4  22   36.18    5.25
  -2  -4  22   35.83    5.00
  -2   4  20   67.37    6.82
  -2   4  20   64.62    5.79
  -2  -4  20   67.01    6.33
  -2   4  18   98.75    7.09
  -2   4  18  106.41    8.05
  -2   4  18  105.81   10.05
  -2  -4  18  107.10    7.64
  -2   4  16  205.86   10.56
  -2  -4  16  198.07    9.92
   2  -4 -16  189.85    7.63
   2   4 -16  200.93    7.99
  -2   4  16  213.13   13.87
  -2   4  16  176.43    9.38
  -2   4  14  243.33   11.03
  -2   4  14  239.28   14.18
   2   4 -14  254.94    8.90
  -2   4  14  249.87   11.02
  -2  -4  14  263.01   10.96
   2   4 -14  263.01    8.61
   2  -4 -14  255.09    8.26
  -2  -4  12  339.27   11.84
   2   4 -12  347.69    9.86
   2  -4 -12  332.51    8.82
  -2   4  12  336.75   16.11
  -2   4  12  334.46   12.79
   2   4 -10   28.08    2.73
  -2   4  10   28.82    4.71
  -2  -4  10   26.69    3.26
  -2   4  10   24.62    3.63
   2   4  -8  485.55   17.52
  -2   4   8  505.34   18.29
   2  -4  -8  491.86   10.83
  -2  -4   8  485.17   12.91
  -2   4   8  494.58   15.38
   2   4  -8  516.20   11.08
  -2   4   8  489.11   13.17
  -2   4   6   43.67    5.37
   2  -4  -6   42.61    3.02
   2   4  -6   36.48    4.71
  -2  -4   6   39.65    3.63
   2   4  -6   45.19    3.28
  -2   4   6   40.81    3.74
  -2   4   6   41.93    4.61
  -2   4   4  148.97    6.46
   2   4  -4  161.71    9.57
   2  -4  -4  169.69   11.03
  -2   4   4  166.30    9.83
   2  -4  -4  166.45    5.54
   2   4  -4  175.47    6.59
   2  -4  -2  376.31    8.68
   2  -4  -2  393.18    8.03
   2  -4  -2  387.35   16.31
   2   4  -2  375.45    9.63
   2   4  -2  401.78   10.29
  -2   4   2  403.88   14.68
  -2   4   2  368.82    9.21
   2   4  -2  380.35   14.41
  -2   4   0  223.88   10.64
   2   4   0  230.95    7.18
   2  -4   0  223.12    6.02
   2  -4   0  216.26    6.00
   2  -4   0  216.92   12.17
   2   4   0  221.14    8.04
   2   4   0  230.56    3.70
   2  -4   2  247.58   13.09
  -2  -4  -2  240.21   11.45
   2   4   2  250.43    7.22
   2   4   2  222.43    8.49
   2  -4   2  220.60    5.64
   2  -4   2  226.26    6.27
   2  -4   4  480.66    9.95
   2  -4   4  479.33    8.23
   2   4   4  492.44   13.52
  -2  -4  -4  511.94   16.89
   2   4   4  494.00    9.98
   2  -4   4  451.68   12.26
  -2   4  -4  473.83   18.23
  -2   4  -6 1167.60   28.98
   2  -4   6 1170.19   13.73
  -2   4  -6 1113.80   17.75
  -2  -4  -6 1203.01   20.22
  -2  -4  -6 1236.64   26.97
   2  -4   6 1177.84   17.09
  -2   4  -6 1212.53   24.02
   2  -4   6 1165.89   19.78
   2   4   6 1212.49   15.89
   2   4   8  224.86    7.14
  -2   4  -8  223.63    8.63
   2  -4   8  215.35    6.33
   2  -4   8  204.97    7.61
  -2   4  -8  208.39   12.60
  -2  -4  -8  207.33    8.78
  -2   4  -8  218.97   10.29
   2  -4   8  207.76    8.37
   2  -4  10   97.13    4.57
  -2  -4 -10   85.57    5.92
  -2   4 -10   88.97    8.53
   2   4  10   85.29    6.81
  -2   4 -10   92.56    6.72
  -2   4 -10   82.13    5.47
   2  -4  10   88.74    5.60
  -2   4 -12  758.15   25.58
  -2  -4 -12  782.24   18.62
   2  -4  12  800.78   13.57
  -2   4 -12  753.78   17.10
   2   4  12  758.64   20.75
  -2   4 -12  740.45   19.14
  -2   4 -14 1218.34   24.68
   2   4  14 1152.97   26.21
  -2   4 -14 1203.21   22.68
  -2  -4 -14 1221.70   24.32
   2   4  14 1258.63   19.74
  -2   4 -14 1154.42   20.87
   2  -4  14 1260.48   17.98
  -2   4 -16  777.41   19.73
   2   4  16  761.05   21.74
  -2   4 -16  769.90   19.01
   2   4  16  802.99   16.24
   2  -4  16  774.24   15.12
  -2  -4 -16  743.96   18.21
   2  -4  18  106.39    5.97
   2   4  18  101.89    6.12
   2   4  18  113.82    8.69
  -2   4 -18  106.48    7.46
  -2   4 -20   17.30    3.30
   2   4  20   12.17    3.30
   2   4  20   13.41    2.37
   2  -4  20   14.46    2.46
   2   4  22  127.65    7.56
   2  -4  22  116.01    7.08
   2  -4  22  115.23    7.39
   2   4  22  123.28    9.77
   2   4  24   26.04    4.86
   2  -4  24   30.41    4.12
   2   4  24   31.16    4.00
   2   4  24   27.12    2.95
   2  -4  24   32.98    4.10
   2   4  26    0.49    1.21
   2   4  26    5.38    2.88
   2   4  26    3.47    1.31
   2  -4  26    4.84    1.93
   2   4  28    8.40    2.90
   2  -4  28    9.81    3.01
   2   4  30   22.85    4.55
   2  -4  30   21.01    4.32
   2  -4  32   32.88    5.38
   2   4  32   44.31    6.75
   2   4  34    2.27    2.15
   2  -4  34   -1.59    2.17
   2  -4  36   26.09    5.54
   2  -4  38    6.40    4.06
  -2   5  35   25.20    6.10
  -2   5  33   10.76    4.49
  -2  -5  33    9.81    4.03
  -2   5  31    3.99    2.62
  -2  -5  31   -0.52    3.35
  -2  -5  29   83.00    8.84
  -2   5  29   71.28    8.79
  -2  -5  27    6.19    3.12
  -2   5  27    1.88    2.43
   2   5 -25   15.60    2.67
  -2   5  25   18.42    4.29
  -2   5  25   24.13    4.19
  -2  -5  25   16.31    3.76
  -2   5  23    2.19    1.79
  -2   5  23    5.22    2.40
  -2   5  21    7.39    3.75
  -2   5  21    3.95    1.90
  -2   5  21    5.17    2.29
   2   5 -21    7.48    1.97
  -2  -5  21    7.33    2.38
  -2   5  19   27.90    4.42
  -2   5  19   27.46    5.87
  -2   5  19   20.26    3.77
  -2  -5  19   24.73    3.90
  -2   5  17  132.01    8.84
  -2  -5  17  137.33    8.61
  -2   5  17  121.91    8.77
  -2   5  17  123.64   11.42
  -2   5  15   -1.14    2.06
  -2   5  15    2.08    1.58
  -2   5  15    2.66    1.79
   2  -5 -15    0.96    1.04
   2   5 -15    0.42    0.86
  -2  -5  15    2.40    1.68
  -2   5  13   53.76    5.21
  -2  -5  13   65.62    5.41
   2  -5 -13   60.52    3.99
   2   5 -13   60.84    3.98
   2   5 -13   55.73    7.35
  -2   5  13   66.42    7.95
  -2   5  13   56.17    5.91
  -2  -5  11   15.68    2.69
   2   5 -11   11.11    3.38
   2   5 -11   16.99    2.09
  -2   5  11   13.32    3.60
  -2   5  11   20.66    3.78
   2  -5 -11   15.86    1.93
   2   5 -11   14.09    1.94
   2   5  -9  193.32   12.51
  -2   5   9  220.32    9.29
  -2  -5   9  205.90    8.44
   2  -5  -9  194.58    5.92
  -2   5   9  253.63   14.38
   2   5  -9  204.74    6.52
   2   5  -7   13.58    3.58
  -2   5   7   12.50    3.55
   2  -5  -7   13.74    1.49
   2   5  -7   16.02    1.85
  -2   5   7   12.11    2.10
   2   5  -7   16.29    1.69
  -2   5   5   19.12    3.73
  -2   5   5   16.85    2.29
   2  -5  -5   15.88    1.38
   2  -5  -5   16.39    2.09
   2   5  -5   15.58    2.07
   2   5  -5   15.73    1.81
   2   5  -5   15.61    1.23
   2   5  -5   14.68    3.55
  -2   5   3    0.41    1.54
  -2   5   3    0.17    0.69
   2  -5  -3   -0.36    0.55
   2   5  -3    1.40    0.89
   2   5  -3    0.45    0.66
   2   5  -1  117.55    5.47
   2  -5  -1  118.85    3.32
  -2   5   1  104.50    8.36
   2   5  -1  122.03    4.82
   2   5   1   61.07    4.30
   2   5   1   69.50    3.41
   2  -5   1   67.41    2.23
   2  -5   1   66.29    2.23
  -2   5  -1   64.15    6.50
   2  -5   3  197.51    3.81
   2   5   3  199.56    8.30
  -2   5  -3  181.53   10.53
   2   5   3  204.20    5.77
   2  -5   3  196.87    4.12
   2  -5   3  187.83    7.81
   2   5   5    0.31    0.62
  -2   5  -5    4.36    3.20
   2  -5   5    1.17    0.98
   2   5   5   -0.17    1.14
   2  -5   5    0.23    0.54
  -2   5  -5   -0.11    1.33
   2  -5   5    0.08    0.40
  -2   5  -7  247.10   15.18
   2  -5   7  250.94    6.78
   2   5   7  245.62    7.05
   2  -5   7  248.63    5.73
  -2   5  -7  239.60   11.67
   2  -5   7  255.49    9.16
  -2   5  -9  548.15   17.40
  -2   5  -9  541.90   22.69
  -2  -5  -9  528.69   14.55
   2  -5   9  558.81   11.92
   2  -5   9  553.62    9.53
  -2   5  -9  513.15   12.89
   2   5   9  563.89   19.50
   2  -5   9  564.69   13.92
  -2   5 -11   27.45    5.30
   2  -5  11   31.03    2.56
   2   5  11   34.15    5.16
  -2   5 -11   29.03    3.42
  -2  -5 -11   32.88    4.00
  -2   5 -11   35.33    4.70
  -2   5 -11   25.53    3.89
   2  -5  11   26.96    2.95
  -2   5 -13    4.21    1.62
   2   5  13    2.16    1.04
  -2   5 -13    7.70    3.36
  -2   5 -13    3.68    2.15
   2   5  13    6.64    2.57
  -2   5 -13    2.13    1.24
  -2  -5 -13    1.92    1.79
   2  -5  13    3.18    1.04
  -2   5 -15    1.11    2.10
   2   5  15    3.05    2.26
   2  -5  15    0.52    0.82
  -2   5 -15    0.93    1.06
  -2   5 -15    5.63    2.05
   2   5  15    0.74    0.78
   2  -5  15    0.83    0.88
  -2   5 -15    2.53    1.66
   2  -5  17   39.96    3.63
   2   5  17   37.69    5.64
  -2   5 -17   52.68    8.02
   2   5  17   42.45    3.96
   2  -5  17   36.77    3.53
  -2   5 -17   47.93    5.00
  -2   5 -17   43.85    5.46
   2   5  19   54.58    6.92
   2   5  19   50.99    4.52
  -2   5 -19   53.21    5.99
  -2   5 -19   64.08    9.22
  -2   5 -19   50.05    5.15
   2  -5  19   60.58    4.72
  -2   5 -21  239.05   10.84
   2   5  21  214.59   13.89
   2   5  21  233.69    9.64
  -2   5 -21  221.32   12.03
   2   5  21  242.34   10.30
   2  -5  21  219.61    9.64
   2   5  23    3.05    1.74
  -2   5 -23    2.63    2.23
   2  -5  23    4.17    2.03
  -2   5 -23    0.78    1.13
   2   5  23    4.76    2.67
   2   5  23    1.28    1.11
   2   5  25   -0.24    1.82
   2  -5  25   -1.42    1.85
   2   5  25   -0.27    1.10
  -2   5 -25    0.64    1.57
   2   5  25   -1.64    2.44
   2   5  27    7.91    3.67
   2   5  27    5.47    2.43
   2  -5  27    5.37    2.13
   2   5  29   -1.58    2.35
   2   5  29    2.26    1.87
   2  -5  29    2.13    1.94
   2   5  31    3.99    2.21
   2  -5  31    3.53    2.19
   2   5  33   11.78    4.20
  -2   6  34    2.00    2.58
  -2   6  32   29.91    6.34
  -2   6  30   73.95    9.55
  -2   6  28    1.91    2.67
  -2   6  26    0.42    2.10
   2   6 -24   40.27    4.64
  -2   6  24   39.23    6.02
  -2   6  24   37.40    5.33
  -2   6  22   72.77    7.54
  -2   6  22   72.96   10.32
   2   6 -22   64.00    9.87
   2   6 -22   69.31    5.96
  -2  -6  22   70.31    6.84
  -2   6  22   70.63    7.58
  -2   6  20   44.61    7.88
  -2   6  20   44.55    6.11
   2   6 -20   44.60    7.92
   2   6 -20   49.88    5.19
  -2   6  20   45.59    5.88
  -2  -6  20   42.62    5.10
  -2   6  18  196.64   12.20
  -2   6  18  203.19   16.00
   2   6 -18  198.02   15.80
   2   6 -18  202.59   10.18
  -2  -6  18  190.33   10.06
  -2   6  18  197.68   11.53
   2   6 -16   86.86   10.37
  -2   6  16   84.95   10.17
  -2  -6  16  105.46    7.31
  -2   6  16   91.36    7.51
  -2   6  16   98.01    8.65
  -2   6  14  127.98    8.26
   2   6 -14  139.28   12.61
  -2  -6  14  133.15    7.34
  -2   6  14  144.51   12.71
  -2   6  14  133.66   10.00
  -2   6  12   26.25    5.50
  -2  -6  12   33.42    3.48
  -2   6  12   25.48    4.59
   2   6 -12   32.19    6.08
   2   6 -10   52.57    7.41
   2  -6 -10   61.54    3.27
   2   6 -10   60.09    3.30
  -2   6  10   52.21    7.36
   2   6 -10   56.94    3.54
  -2   6   8   -0.75    1.10
  -2   6   8   -0.38    1.71
   2   6  -8    1.83    2.24
   2   6  -8    0.45    0.95
   2  -6  -8    0.89    0.61
   2   6  -8    0.17    0.57
  -2   6   6    8.05    1.73
   2   6  -6   11.69    1.15
   2   6  -6   12.36    1.72
  -2   6   6    9.36    3.19
   2  -6  -6   10.10    0.87
   2   6  -6    8.92    1.02
   2   6  -6   12.09    3.57
   2   6  -4 1379.29   12.27
   2   6  -4 1370.74   13.53
  -2   6   4 1377.81   34.17
   2   6  -2   38.53    2.35
   2   6  -2   39.62    1.94
  -2   6   2   28.72    5.34
   2  -6   0   20.55    2.56
  -2   6   0   16.40    3.62
   2   6   0   19.92    1.37
   2   6   0   16.44    1.89
   2   6   2  117.70    5.71
   2   6   2  123.95    3.53
  -2   6  -2  122.16    9.75
   2  -6   2  125.84    6.14
   2   6   4   65.85    4.85
   2   6   4   70.75    2.93
   2  -6   4   64.48    4.34
  -2   6  -4   68.61    7.24
  -2   6  -6  809.33   24.39
   2   6   6  766.84   10.61
   2   6   6  764.76   17.69
   2  -6   6  794.58   15.41
   2   6   8   74.96    6.22
   2   6   8   74.27    3.64
  -2   6  -8   80.31    9.75
   2   6   8   74.58    7.95
  -2   6  -8   82.00    7.74
  -2   6 -10   15.49    4.66
   2   6  10   15.69    3.94
  -2   6 -10   16.96    3.77
   2   6  12   54.99    7.13
  -2   6 -12   68.33    9.15
  -2   6 -12   54.91    6.30
   2  -6  12   49.79    2.51
  -2   6 -12   60.44    6.89
  -2   6 -14   37.02    5.07
   2   6  14   37.94    6.17
   2  -6  14   36.94    2.68
   2   6  14   33.24    3.14
  -2   6 -14   37.85    5.68
  -2   6 -14   38.88    7.17
  -2   6 -16   65.41    6.83
  -2   6 -16   65.60    9.46
   2   6  16   66.08    4.73
   2   6  16   68.83    8.25
   2  -6  16   61.84    3.86
  -2   6 -16   67.86    7.30
  -2   6 -18    7.21    2.68
  -2   6 -18    2.78    3.02
   2   6  18   13.26    3.93
  -2   6 -18   11.09    2.85
   2   6  18    8.41    2.32
   2   6  20   13.97    3.88
  -2   6 -20   29.55    5.25
  -2   6 -20   38.19    5.24
  -2   6 -20   27.59    6.91
   2   6  20   23.96    3.92
   2   6  20   26.48    3.84
   2   6  22  218.53   11.83
  -2   6 -22  233.21   13.56
  -2   6 -22  217.69   18.15
   2   6  22  227.99   10.72
   2   6  22  214.94   15.42
   2   6  24  136.72   12.64
   2   6  24  126.62    9.54
   2   6  24  138.19    8.35
  -2   6 -24  139.17   15.07
  -2   6 -24  131.94   10.57
   2   6  26   17.52    4.06
  -2   6 -26   22.28    6.10
   2   6  26   15.36    4.78
  -2   6 -28   10.47    5.77
   2   6  28   13.39    3.96
   2   6  28   10.59    4.57
   2   6  30    8.54    4.53
  -2   6 -30   10.14    5.38
   2   6  30   10.85    4.03
   2   6  32  122.97   11.41
   2   7 -27   13.09    5.54
   2   7 -25   26.62    7.05
   2   7 -25   24.70    4.09
  -2   7  25   20.90    4.68
   2   7 -23   18.49    6.31
  -2   7  23   21.65    6.32
   2   7 -23   21.30    3.93
  -2   7  23   10.78    3.33
  -2   7  21    1.63    3.84
   2   7 -21    2.00    1.84
   2   7 -21    1.30    3.34
  -2   7  19   40.27    8.33
   2   7 -19   51.04    8.92
   2   7 -19   57.57    6.10
  -2   7  19   63.11    7.72
   2   7 -17    0.15    3.22
  -2   7  17    3.43    3.33
   2   7 -17    2.41    2.04
  -2   7  17   -0.60    1.84
  -2   7  15    3.47    2.86
   2   7 -15    3.76    1.49
  -2   7  15    6.24    2.47
   2   7 -15    5.07    2.98
  -2   7  13    5.81    3.10
  -2   7  13    2.76    2.29
   2   7 -13    5.18    2.15
   2   7 -13    4.16    3.09
  -2   7  11    2.27    3.17
  -2   7  11    0.63    1.64
   2   7 -11   -0.37    1.81
   2   7 -11   -2.68    2.04
  -2   7   9   45.89    7.57
   2   7  -9   37.92    6.97
  -2   7   7   -1.24    2.45
  -2   7   5   15.54    4.18
   2  -7  -3   -0.41    0.94
  -2   7   3    5.47    3.11
  -2   7   1   -3.50    2.68
   2  -7  -1    1.78    0.74
  -2   7  -1  208.42   14.15
   2  -7   1  229.15    7.16
  -2   7  -3   45.27    6.74
  -2   7  -5  130.19   11.02
   2   7   5  121.53    4.51
   2   7   7    0.60    0.73
   2   7   7   -1.35    2.56
  -2   7  -7    0.24    2.43
  -2   7  -9   -1.74    3.06
  -2   7  -9    4.98    2.36
   2   7   9    5.99    3.03
   2   7  11  111.99    6.08
  -2   7 -11  114.52   12.99
   2   7  11  126.99   11.98
   2   7  11  109.89    8.18
  -2   7 -11  113.87   10.04
  -2   7 -11  116.63   10.37
   2   7  13   35.93    6.39
  -2   7 -13   25.04    6.53
   2   7  13   31.55    3.54
  -2   7 -13   29.75    5.58
  -2   7 -13   28.54    5.12
   2   7  13   30.91    4.49
  -2   7 -15   20.92    5.55
   2   7  15   21.07    5.56
   2   7  15   24.95    3.54
  -2   7 -15   21.96    4.75
  -2   7 -15   28.70    5.56
   2   7  15   26.26    4.11
   2   7  17   32.41    6.46
  -2   7 -17   49.67    9.03
  -2   7 -17   32.23    5.47
   2   7  17   36.96    4.58
   2   7  17   41.59    5.10
  -2   7 -17   33.82    5.73
  -2   7 -19   42.83    8.49
   2   7  19   33.86    4.70
  -2   7 -19   40.43    5.97
   2   7  19   30.25    4.39
   2   7  19   34.88    6.84
  -2   7 -19   38.98    6.14
  -2   7 -21   30.27    7.64
   2   7  21   37.33    7.54
   2   7  21   27.99    4.55
   2   7  21   32.80    4.62
  -2   7 -21   29.17    5.45
   2   7  23   -2.25    3.15
  -2   7 -23    2.00    3.81
  -2   7 -23    0.42    1.70
   2   7  23    1.39    1.72
   2   7  23    3.53    2.24
   2   7  25    9.01    4.64
  -2   7 -25   11.44    5.75
   2   7  25    2.40    1.80
   2   7  27    8.38    4.08
   2   7  29    3.86    3.40
   2   8 -22   41.66    5.98
  -2   8  22   41.54    7.27
   2   8 -22   36.70    8.03
  -2   8  22   42.13    9.28
  -2   8  20   60.80   10.56
   2   8 -20   62.21   10.32
   2   8 -20   57.47    7.01
  -2   8  20   50.67    7.68
   2   8 -18   35.69    8.61
  -2   8  18   23.98    7.06
   2   8 -18   30.39    4.96
  -2   8  18   39.54    7.10
  -2   8  16   47.73    8.84
   2   8 -16   64.16   10.44
   2   8 -16   55.52    6.47
  -2   8  16   58.24    8.14
   2   8 -14  156.08   15.68
   2   8 -14  161.56   10.94
  -2   8  14  137.33   12.27
  -2   8  14  162.31   15.86
  -2   8  12   88.39   11.55
   2   8 -12   58.30    9.70
   2   8 -12   73.86    7.63
  -2   8  12   77.93    9.40
  -2   8  10   54.36    7.85
  -2   8  10   47.50    8.03
   2   8 -10   51.27    6.27
  -2   8   8   44.11    8.11
   2   8  -8   48.34    5.97
  -2   8   6   38.91    7.51
   2   8  -6   48.17    5.91
  -2   8   4    4.10    2.84
   2   8  -4    0.84    1.80
  -2   8   2   34.71    6.81
   2   8  -2   38.27    5.25
  -2   8   0   28.94    5.94
   2   8   0   35.71    5.09
  -2   8  -2  164.47   13.85
   2   8   2  178.82   11.19
  -2   8  -4   59.78    8.36
   2   8   4   57.37    8.38
   2   8   4   50.14    5.94
  -2   8  -6    0.35    2.08
   2   8   6    2.25    2.48
   2   8   6    1.68    1.59
  -2   8  -8    9.52    3.32
   2   8   8   17.30    5.60
   2   8   8   12.99    3.33
  -2   8 -10    7.08    3.52
   2   8  10    5.40    3.42
  -2   8 -10    2.53    2.47
   2   8  10    7.92    2.95
   2   8  12   10.39    4.45
  -2   8 -12   11.04    3.52
  -2   8 -12   13.38    4.09
   2   8  12   20.87    4.17
  -2   8 -14   12.76    5.22
  -2   8 -14    9.40    3.02
   2   8  14   15.08    5.06
  -2   8 -14   10.28    3.78
   2   8  14   17.17    3.71
  -2   8 -16   38.20    6.57
   2   8  16   38.22    7.25
  -2   8 -16   55.11    8.19
  -2   8 -16   48.69    9.74
   2   8  16   42.33    5.75
  -2   8 -18   -1.49    4.31
   2   8  18    7.50    4.89
  -2   8 -18    2.10    2.27
   2   8  18    4.40    2.42
   2   8  20   11.48    4.46
   2   8  20   13.14    3.49
  -2   8 -20   10.66    4.01
  -2   8 -20    2.62    3.20
  -2   8 -22   27.25    6.10
   2   8  22   30.50    7.55
   2   8  22   31.25    5.39
   2   8  24   19.33    6.20
  -2   9  19    1.07    3.00
   2   9 -19    5.84    2.95
   2   9 -17    3.19    2.66
  -2   9  17   -4.54    3.97
   2   9 -15   80.96    8.96
  -2   9  15   67.97    9.42
  -2   9  13   24.44    7.26
   2   9 -13   19.64    4.32
  -2   9  13   25.42    5.59
  -2   9  11    2.45    3.55
   2   9 -11   -0.73    1.69
  -2   9  11    2.26    2.96
   2   9  -9    5.02    2.91
  -2   9   9    2.12    3.18
  -2   9   9    4.69    2.92
   2   9  -7  131.05   10.60
  -2   9   7  120.55   14.02
  -2   9   7  148.10   13.76
  -2   9   5   57.19    9.68
  -2   9   5   54.62    8.30
   2   9  -5   58.13    7.09
  -2   9   3    4.88    3.66
  -2   9   3    7.66    3.37
   2   9  -3   13.59    3.87
  -2   9   1   10.88    4.41
   2   9  -1   15.18    5.14
   2   9  -1   11.05    3.44
  -2   9  -1   70.03   10.04
   2   9   1   63.63    7.45
   2   9   1   56.89    9.13
   2   9   3   -0.74    3.01
  -2   9  -3    1.29    2.31
  -2   9  -3   -0.96    3.60
   2   9   3    2.19    2.19
   2   9   5    3.08    2.34
  -2   9  -5   -7.13    3.74
   2   9   5   -1.66    3.17
  -2   9  -5    0.49    2.82
   2   9   7   -0.50    2.45
  -2   9  -7    2.60    2.64
  -2   9  -7    3.67    3.23
   2   9   7    0.33    1.75
   2   9   9    7.52    5.17
  -2   9  -9   10.81    4.07
   2   9   9    6.99    2.84
  -2   9  -9    4.89    3.74
   2   9  11   15.13    5.56
  -2   9 -11   18.88    5.97
   2   9  11    8.13    3.23
  -2   9 -11    5.22    2.49
  -2   9 -13    0.44    2.77
   2   9  13    4.02    3.61
   2   9  13    5.41    2.53
  -2   9 -13   10.03    4.22
  -2   9 -15    4.66    3.54
   2   9  15   -0.81    1.86
  -2   9 -15    4.16    3.45
   2   9  17   13.16    3.84
  -2   9 -17   13.03    4.47
  -2   9 -19    1.63    3.16
   2   9  19    4.23    3.73
  -2  10  -6    9.12    5.38
  -2  10  -8   17.80    6.34
  -2  10 -10   88.33   11.58
  -3   0  37    3.56    3.30
  -3   0  35   -1.99    2.67
  -3   0  33    1.62    2.75
  -3   0  31   -0.78    2.45
  -3   0  29    1.18    2.63
  -3   0  27    0.41    1.71
  -3   0  25    0.34    1.67
  -3   0  23    2.39    2.12
   3   0 -23   -0.88    1.15
   3   0 -21   -1.10    1.16
  -3   0  21   -0.94    1.49
  -3   0  19   -1.10    1.03
   3   0 -19    0.93    0.97
  -3   0  19    3.63    2.02
   3   0 -17    0.11    0.91
  -3   0  17    1.99    1.34
  -3   0  17   -0.18    1.29
  -3   0  15   -1.53    1.24
  -3   0  15   -0.39    1.36
  -3   0  13   -1.04    0.88
   3   0 -13    0.91    0.96
  -3   0  13    0.92    1.25
  -3   0  11   -0.38    0.85
   3   0 -11   -0.12    0.85
  -3   0   9   -0.60    1.06
   3   0  -9    0.36    0.81
  -3   0   7    0.10    1.03
   3   0  -7   -0.04    1.09
  -3   0   5   -0.60    1.24
   3   0  -5    1.78    1.39
  -3   0   3    1.28    1.15
   3   0  -3    0.50    1.02
   3   0  -1   -0.10    0.96
   3   0  -1    1.34    0.65
  -3   0   1   -0.09    0.95
   3   0   1   -0.12    1.31
  -3   0  -1    0.02    1.18
   3   0   3   -0.23    1.13
  -3   0  -3    0.19    0.42
  -3   0  -3   -0.52    1.03
  -3   0  -3   -0.03    1.25
  -3   0  -5   -0.38    1.00
  -3   0  -5   -1.07    1.13
  -3   0  -7   -0.03    1.06
  -3   0  -7    1.00    1.31
  -3   0  -9   -0.45    1.08
  -3   0  -9    0.15    0.91
   3   0  11    0.82    1.33
  -3   0 -11   -0.19    0.84
  -3   0 -11    0.79    0.86
   3   0  13   -0.47    1.08
   3   0  13    0.81    1.19
  -3   0 -13    0.94    0.89
   3   0  15   -0.69    1.21
   3   0  15   -0.78    1.01
  -3   0 -15   -0.49    0.88
  -3   0 -17   -0.14    1.02
   3   0  17    0.15    1.07
   3   0  17    2.10    1.29
   3   0  19    1.88    1.26
   3   0  19    6.01    1.63
   3   0  21    1.30    0.84
   3   0  21   -0.10    1.14
   3   0  23   -0.08    0.89
   3   0  23   -0.15    1.11
   3   0  25    2.85    1.56
   3   0  27   -1.59    1.73
   3   0  29   -0.59    1.33
   3   0  31    2.31    2.10
   3   0  33    1.35    1.68
   3   0  35   -1.45    2.01
   3   0  35    3.33    2.60
   3   0  37   -1.09    2.18
  -3   1  38   34.40    7.70
  -3  -1  38   29.30    6.57
  -3   1  36   67.26    9.69
  -3  -1  36   75.59    9.90
  -3   1  34    5.47    2.95
  -3  -1  34    9.82    4.17
  -3  -1  32   88.05    9.94
  -3   1  32  101.78   10.94
  -3   1  30   83.61    9.37
  -3  -1  30   78.49    9.20
  -3   1  28    4.65    2.74
  -3  -1  28    5.18    2.54
  -3  -1  26  245.69   14.50
  -3   1  26  240.29   14.46
  -3   1  24   56.69    6.86
   3  -1 -24   47.42    3.08
   3   1 -24   55.49    4.30
  -3  -1  24   46.39    6.20
  -3  -1  24   57.80    4.42
  -3  -1  22  417.52   12.12
  -3   1  22  472.69   18.62
   3  -1 -22  405.82    9.61
  -3  -1  22  425.20   17.41
  -3  -1  20  371.74   11.74
  -3   1  20  400.63   16.57
  -3  -1  20  373.80   15.75
  -3  -1  18  269.07   10.10
  -3   1  18  298.57   13.57
  -3  -1  18  268.20   12.87
   3  -1 -18  273.68    9.46
   3  -1 -16  245.64    9.11
  -3   1  16  258.40   12.23
  -3  -1  16  248.25   11.92
   3  -1 -14  161.36    7.39
   3   1 -14  148.09    7.96
  -3   1  14  153.50    9.09
  -3  -1  14  158.77    9.23
   3  -1 -12  849.75   22.47
   3  -1 -12  885.15   18.86
   3  -1 -12  916.96   17.67
  -3  -1  12  921.04   21.38
  -3   1  12  898.52   21.09
   3   1 -12  915.57   19.42
   3  -1 -10    2.10    1.64
   3  -1 -10   -0.29    0.84
   3   1 -10    0.34    0.96
  -3  -1  10   11.21    2.48
   3  -1 -10    2.01    1.07
   3  -1  -8   72.58    5.22
   3  -1  -8   73.06    5.01
  -3  -1   8   64.18    5.36
   3   1  -8   70.81    5.21
  -3   1   8   73.31    5.30
  -3   1   6   19.33    2.75
  -3  -1   6   19.72    3.05
   3  -1  -6   17.03    2.62
   3   1  -6   18.23    2.78
   3  -1  -6   16.73    2.67
   3  -1  -6   19.33    2.75
   3   1  -4   58.30    4.69
   3  -1  -4   59.15    4.81
   3  -1  -4   62.28    4.74
   3  -1  -4   63.56    4.73
  -3   1   4   54.83    4.78
  -3  -1   4   65.94    5.26
  -3   1   4   61.30    4.86
   3  -1  -2   96.65    5.06
   3  -1  -2   88.58    5.68
   3   1  -2   85.47    5.68
   3  -1  -2   89.02    5.59
  -3   1   2   92.89    5.90
  -3  -1   2   76.78    5.54
   3  -1  -2   91.22    5.79
  -3   1   2   90.33    5.87
  -3   1   0  198.10    8.61
   3  -1   0  199.59    6.84
   3   1   0  182.81    8.27
   3  -1   0  206.03    8.81
   3   1   0  206.02    8.93
   3  -1   0  215.23    8.58
   3  -1   0  208.32    8.04
   3  -1   0  198.20    8.55
  -3   1   0  214.40    9.02
   3  -1   2  627.44   15.52
   3  -1   2  574.69   14.17
   3   1   2  589.99   14.54
   3  -1   2  591.12   14.86
   3   1   2  597.07   15.41
   3  -1   2  600.74   14.15
   3  -1   2  585.62   12.37
  -3   1  -2  594.58   14.93
  -3   1  -4  699.91   16.70
   3  -1   4  688.88   15.47
   3  -1   4  665.69   16.10
  -3  -1  -4  724.40   17.17
   3   1   4  676.17   16.82
   3  -1   4  696.87   16.38
   3  -1   4  670.43   11.87
  -3   1  -4  659.42   13.13
   3  -1   4  677.60   15.04
  -3   1  -4  691.14   16.09
  -3   1  -6 1785.71   26.95
  -3  -1  -6 1786.50   27.26
   3  -1   6 1789.54   24.53
   3  -1   6 1747.58   16.49
   3  -1   6 1734.70   23.94
  -3   1  -6 1788.98   25.70
   3  -1   8   10.78    1.91
  -3   1  -8   11.59    2.43
  -3  -1  -8   12.16    2.38
   3  -1   8   12.23    2.21
   3  -1   8    8.58    0.97
  -3   1 -10  155.57    8.42
   3  -1  10  148.82    7.09
   3   1  10  152.85    7.30
   3  -1  10  151.23    7.08
  -3  -1 -10  162.32    8.77
   3   1  12   26.11    3.22
   3  -1  12   27.66    3.51
   3  -1  12   29.21    3.13
   3   1  12   28.46    3.25
   3  -1  12   28.68    3.26
   3   1  12   25.17    2.23
  -3  -1 -12   21.29    3.34
  -3   1 -12   28.05    3.73
   3  -1  14  594.73   13.88
   3  -1  14  583.28   14.58
   3   1  14  604.13   10.71
   3   1  14  589.76   14.88
   3  -1  14  600.46   16.17
   3   1  14  615.99   15.45
   3   1  16  423.11    9.33
  -3  -1 -16  418.63   12.91
   3   1  16  444.18   13.32
   3  -1  16  426.61   12.79
   3  -1  16  424.87   11.64
   3  -1  16  448.79   14.21
  -3  -1 -18   10.26    2.11
   3   1  18    9.15    2.10
   3  -1  18   14.64    2.64
   3   1  20  262.57   11.07
   3  -1  20  281.84   11.35
  -3  -1 -20  274.18   10.07
   3  -1  22   76.18    4.09
   3  -1  22   79.51    6.27
   3   1  22   67.90    5.87
  -3  -1 -22   73.96    5.03
   3   1  24  793.58   20.09
   3  -1  24  820.75   20.23
   3   1  26  387.83   14.60
   3  -1  26  377.55   14.21
   3   1  28    0.62    1.38
   3  -1  28    2.38    1.74
   3   1  30  147.35    9.80
   3  -1  30  151.86    9.80
   3   1  32  156.93   10.55
   3  -1  32  137.20    9.79
   3  -1  34   52.57    7.21
   3   1  34   42.29    5.89
   3  -1  34   41.88    5.82
   3   1  36   15.44    4.58
   3  -1  36   23.28    5.03
   3   1  36   28.31    4.94
  -3   2  37   84.79   11.03
  -3  -2  37   87.12   11.05
  -3   2  35    9.09    3.83
  -3  -2  35   17.83    5.60
  -3   2  33   66.54    9.07
  -3  -2  33   54.09    8.21
  -3   2  31   37.38    6.36
  -3  -2  31   38.03    6.65
  -3   2  29   20.25    4.91
  -3  -2  29   14.35    4.05
  -3  -2  27   21.46    2.95
  -3   2  27   16.25    4.38
  -3  -2  27   21.66    4.61
  -3   2  25   21.70    4.63
  -3  -2  25   21.56    3.00
  -3  -2  25   20.53    4.21
  -3   2  23  475.53   19.33
  -3  -2  23  460.62   18.69
   3  -2 -23  419.33    9.91
   3  -2 -21    4.55    1.33
  -3  -2  21    6.51    2.77
  -3   2  21    5.19    2.31
  -3   2  19  336.91   14.94
   3  -2 -19  305.54    9.15
  -3  -2  19  301.30   13.95
  -3   2  17  194.05   10.93
  -3  -2  17  174.25   10.27
   3  -2 -17  172.14    7.01
  -3   2  15    3.06    1.73
  -3  -2  15    5.30    2.14
   3   2 -13   59.88    5.01
   3  -2 -13   62.38    5.15
  -3   2  13   62.12    5.79
  -3  -2  13   55.67    5.50
   3  -2 -11   47.22    5.32
  -3   2  11   46.27    4.84
   3  -2 -11   47.02    4.32
   3   2 -11   48.71    4.49
  -3  -2  11   45.54    4.91
   3  -2  -9    2.12    1.34
   3  -2  -9    1.15    0.91
   3  -2  -9   -0.33    0.92
   3   2  -9    1.77    1.15
  -3  -2   9    3.33    1.73
  -3  -2   7   78.58    5.91
   3  -2  -7   82.91    5.51
   3  -2  -7   78.90    6.27
   3   2  -7   84.69    5.74
   3  -2  -7   76.05    5.35
  -3   2   5    5.96    1.88
  -3  -2   5    3.45    1.42
   3  -2  -5    4.29    1.61
   3  -2  -5    6.23    1.67
   3  -2  -5    4.37    1.56
   3   2  -5    2.79    1.34
   3  -2  -3   33.12    3.67
   3   2  -3   33.50    2.88
   3  -2  -3   50.48    5.08
   3  -2  -3   41.76    4.16
   3   2  -3   40.01    4.01
  -3  -2   3   34.89    3.95
  -3   2   3   48.91    4.94
   3  -2  -3   34.99    3.56
   3   2  -1 1870.16   26.50
   3  -2  -1 1909.88   25.90
   3  -2  -1 1870.71   26.89
   3   2  -1 1921.53   27.53
  -3   2   1 1836.52   25.73
   3  -2  -1 1902.24   25.99
   3  -2  -1 1900.75   26.11
   3  -2  -1 1924.50   26.47
   3  -2   1  587.22   15.05
   3  -2   1  563.25   13.94
   3   2   1  559.48   14.30
   3  -2   1  567.00   14.28
   3  -2   1  590.27   13.57
   3   2   1  571.81   15.37
   3  -2   1  572.94   14.36
  -3  -2  -3   81.40    4.03
  -3   2  -3   83.30    5.79
   3  -2   3   80.73    5.26
   3  -2   3   88.43    5.78
   3   2   3   76.89    5.83
   3  -2   3   80.35    4.74
   3  -2   3   79.18    5.36
   3  -2   3   81.44    5.94
   3  -2   5  143.38    5.81
   3  -2   5  148.78    6.92
   3  -2   5  151.41    7.71
  -3   2  -5  143.48    7.68
  -3  -2  -5  145.15    7.90
   3  -2   5  145.84    7.27
  -3   2  -5  127.40    7.39
   3  -2   5  140.09    7.76
  -3   2  -7 1008.81   21.87
  -3   2  -7  991.92   20.51
   3  -2   7  968.81   17.54
   3  -2   7  966.94   18.68
   3  -2   7  929.85   19.90
   3   2   7  983.77   17.67
  -3  -2  -7  995.81   20.99
   3  -2   7  971.64   20.63
   3  -2   9    0.18    1.20
   3  -2   9   -0.73    1.24
  -3   2  -9    0.64    1.20
  -3  -2  -9    3.04    1.74
   3   2   9   -0.92    0.91
   3  -2   9    0.36    0.80
   3  -2  11   30.24    3.77
   3   2  11   34.59    3.61
  -3   2 -11   38.80    4.43
   3  -2  11   36.52    3.48
   3  -2  11   32.38    3.87
  -3  -2 -11   32.19    4.14
   3   2  13   14.27    2.35
   3  -2  13   10.84    2.48
   3  -2  13   10.96    2.31
  -3   2 -13   14.42    2.83
   3   2  13   15.45    2.47
   3  -2  13   12.71    2.09
   3  -2  15  660.58   17.68
   3   2  15  678.57   16.20
   3  -2  15  659.31   15.45
   3   2  15  678.97   15.07
   3  -2  15  665.49   17.44
   3   2  17    2.65    1.44
   3   2  17    1.04    1.15
   3  -2  17    0.75    1.22
   3   2  19  128.09    7.70
   3  -2  19  118.24    7.28
   3   2  19  122.61    6.91
   3   2  21   78.30    5.78
   3   2  21   87.07    6.62
   3  -2  21   78.19    6.11
   3  -2  23    1.45    0.96
  -3  -2 -23   -0.51    1.10
   3   2  23    0.04    1.08
   3  -2  23    0.03    1.23
  -3  -2 -25   15.38    2.59
   3   2  25   12.17    2.72
   3  -2  25   14.18    2.95
   3   2  27   25.43    4.00
   3  -2  27   25.03    4.09
   3   2  29    8.14    2.77
   3  -2  29   13.17    3.16
   3   2  31   -1.11    2.28
   3  -2  31    0.89    1.81
   3  -2  33   28.21    4.97
   3   2  33   41.70    5.73
   3  -2  33   37.00    5.48
   3   2  35   14.96    4.05
   3  -2  35   17.44    4.27
   3   2  35   16.88    3.95
   3  -2  37   10.22    3.70
  -3  -3  38   -6.19    3.97
  -3   3  36   51.22    8.55
  -3  -3  36   46.85    8.25
  -3   3  34   15.14    4.88
  -3  -3  34   23.07    5.98
  -3   3  32   30.28    6.34
  -3  -3  32   22.21    5.34
  -3   3  30   69.09    8.94
  -3  -3  30   57.80    8.03
  -3   3  28   52.88    7.65
  -3  -3  28   60.06    7.61
  -3   3  26   58.83    7.52
  -3  -3  26   45.84    6.50
  -3   3  24   29.06    5.20
  -3  -3  24   43.59    6.26
   3  -3 -22   12.26    3.09
  -3   3  22    4.24    2.12
  -3  -3  22   11.44    3.33
   3  -3 -22    8.46    1.80
  -3   3  20  122.54    9.60
  -3  -3  20  118.56    9.11
   3  -3 -20  111.13    5.83
   3  -3 -20  114.94    8.25
  -3   3  18  181.63   11.11
  -3  -3  18  173.64   10.58
   3  -3 -18  172.18    7.31
   3  -3 -18  180.76   10.26
  -3   3  16  256.78   12.69
  -3  -3  16  268.73   12.73
   3  -3 -16  247.96    8.94
   3  -3 -16  263.44   12.32
   3  -3 -14  152.78    7.07
   3   3 -14  147.99    7.85
  -3   3  14  138.45    9.01
  -3  -3  14  162.46    9.57
  -3   3  14  143.30    8.38
   3  -3 -14  151.80    9.23
   3  -3 -12   25.19    3.85
   3  -3 -12   27.76    3.13
   3  -3 -12   23.42    3.10
   3   3 -12   26.37    3.32
  -3   3  12   24.51    3.61
  -3   3  12   29.77    4.25
  -3  -3  12   35.85    4.53
  -3   3  10 1789.54   29.78
   3  -3 -10 1786.72   24.32
  -3  -3  10 1773.60   29.33
  -3   3  10 1733.18   28.93
   3   3 -10 1818.05   26.59
   3  -3 -10 1749.03   30.29
   3  -3 -10 1746.45   25.27
  -3  -3   8   23.95    3.46
   3  -3  -8   27.76    3.81
   3  -3  -8   26.92    3.07
  -3   3   8   25.87    3.68
   3  -3  -8   23.84    2.94
   3   3  -8   24.56    3.16
   3   3  -6 1661.38   25.20
   3   3  -6 1668.79   26.75
   3  -3  -6 1614.68   28.56
   3  -3  -6 1636.18   23.60
   3  -3  -6 1646.21   23.33
  -3   3   6 1603.32   27.79
  -3  -3   6 1688.78   26.88
   3  -3  -6 1575.30   28.20
  -3   3   6 1546.92   30.74
   3   3  -4  856.47   17.98
   3   3  -4  876.42   18.50
  -3   3   4  862.96   22.02
  -3   3   4  827.54   18.23
   3  -3  -4  860.08   16.87
  -3  -3   4  838.39   18.63
   3  -3  -4  846.94   22.11
   3  -3  -4  875.72   20.41
   3  -3  -4  859.73   16.85
  -3   3   4  840.90   20.10
  -3   3   2  167.74    9.26
   3  -3  -2  181.31    9.23
   3  -3  -2  177.83   10.07
   3   3  -2  156.35    7.45
   3   3  -2  162.82    7.92
   3  -3  -2  170.86    7.60
   3  -3  -2  168.13    7.64
   3  -3  -2  171.08    7.96
   3   3  -2  165.95    8.17
  -3   3   2  184.83    8.33
   3  -3   0  709.60   19.60
   3  -3   0  717.22   15.71
   3  -3   0  685.55   15.27
   3   3   0  710.90   17.41
   3  -3   0  718.75   17.19
   3   3   0  723.01   16.20
  -3  -3  -2  494.66   13.14
   3  -3   2  498.35   13.41
  -3   3  -2  488.44   15.36
   3  -3   2  474.95   13.15
   3  -3   2  467.96   12.33
   3   3   2  498.62   14.94
  -3   3  -2  464.50   14.17
   3  -3   2  481.54   12.50
  -3   3  -4  420.74   14.26
  -3   3  -4  427.27   12.98
  -3  -3  -4  414.53   12.16
   3  -3   4  419.59   11.66
   3  -3   4  418.61   11.22
   3  -3   4  421.90   12.74
   3   3   4  446.98   14.69
   3   3   4  409.75   10.37
  -3   3  -6   -0.17    1.08
   3  -3   6    0.82    1.12
   3  -3   6   -0.77    1.21
  -3  -3  -6   -0.55    0.98
  -3   3  -6    0.54    1.15
  -3   3  -6    2.49    1.29
  -3  -3  -6    1.62    1.10
   3  -3   6    0.99    0.76
   3   3   6   -0.18    0.68
   3  -3   6    0.95    0.85
  -3   3  -8  817.07   22.83
   3  -3   8  808.90   16.18
  -3  -3  -8  818.91   19.73
  -3   3  -8  777.34   19.51
   3  -3   8  803.20   15.30
   3  -3   8  763.85   17.75
  -3   3  -8  789.69   18.70
  -3   3  -8  791.31   15.86
   3  -3   8  779.35   19.52
   3  -3   8  804.90   19.09
   3   3   8  827.67   14.90
  -3   3 -10  159.43    6.69
  -3   3 -10  156.22   10.39
   3  -3  10  162.97    7.26
  -3   3 -10  164.16    8.85
  -3  -3 -10  168.95    9.26
   3   3  10  174.59    7.76
   3  -3  10  179.02    7.35
  -3   3 -10  170.18    9.21
   3  -3  10  156.73    8.90
   3  -3  10  170.15    8.86
   3  -3  12  401.08   11.40
  -3   3 -12  411.42   14.30
  -3   3 -12  416.12   14.53
   3   3  12  439.93   12.50
   3  -3  12  411.74   11.49
  -3   3 -12  409.14   10.01
   3  -3  12  385.06   14.12
   3  -3  12  424.17   14.04
   3   3  14  268.81   11.10
   3  -3  14  272.10    9.33
  -3   3 -14  268.01    7.33
   3   3  14  278.31   10.27
   3  -3  14  249.38    9.28
   3  -3  14  262.77   11.83
   3  -3  14  286.09   11.60
   3  -3  16  284.97    9.47
   3   3  16  283.06   10.77
   3  -3  16  291.85   10.63
   3   3  16  304.83   12.06
  -3   3 -16  304.73    6.76
   3  -3  16  291.89   12.65
   3  -3  18   68.26    4.61
   3   3  18   64.41    5.46
   3  -3  18   65.43    5.23
   3   3  18   60.76    5.60
   3  -3  18   69.98    6.37
   3   3  20   19.74    3.61
   3  -3  20   12.56    3.01
   3  -3  20   17.24    2.39
   3   3  20   16.63    2.86
   3  -3  20   15.99    2.68
   3   3  22  151.06    8.67
   3   3  22  155.37    9.55
   3  -3  22  141.09    8.07
   3   3  24   35.29    4.78
   3   3  24   35.85    4.59
   3  -3  24   32.73    4.23
   3   3  26    5.19    1.86
   3  -3  26    5.63    2.17
   3   3  28   29.06    4.33
   3  -3  28   31.44    4.51
   3   3  30   32.61    4.97
   3  -3  30   30.32    4.82
   3  -3  32   -2.30    2.27
   3   3  32    0.79    2.01
   3  -3  32    2.84    2.35
   3   3  34   74.01    8.57
   3  -3  34   63.10    7.73
   3   3  34   72.43    7.65
   3  -3  36   64.06    7.99
  -3  -4  37   -4.77    3.74
  -3   4  35    4.63    4.13
  -3  -4  35    0.44    3.01
  -3   4  33   45.83    7.95
  -3  -4  33   48.70    7.57
  -3   4  31    8.23    3.52
  -3  -4  31    2.15    2.22
  -3   4  29   12.44    4.35
  -3  -4  29    9.17    3.32
  -3   4  27    8.45    3.27
  -3  -4  27    8.00    3.35
  -3   4  25   39.20    6.31
  -3  -4  25   29.74    5.40
  -3   4  23    5.27    2.75
  -3  -4  23    3.40    2.10
  -3   4  21    5.53    2.85
  -3  -4  21    0.68    1.89
  -3   4  19   38.19    5.56
  -3   4  19   38.65    4.92
  -3  -4  19   34.63    5.04
  -3   4  17  121.45    9.10
  -3  -4  17  114.54    8.57
  -3   4  17  104.20    7.97
  -3   4  15  411.36   16.03
  -3  -4  15  454.36   16.35
  -3   4  15  412.32   15.72
  -3  -4  13    8.36    2.56
  -3   4  13   10.52    2.67
  -3   4  13   18.11    4.26
   3   4 -13   10.83    2.11
  -3   4  13   15.12    3.33
  -3  -4  11   20.19    3.43
  -3   4  11   17.71    4.17
   3  -4 -11   15.09    2.56
   3   4 -11   15.40    2.54
  -3   4  11   17.51    3.37
  -3   4  11   16.76    3.21
   3  -4  -9   81.78    5.44
   3   4  -9   63.80    6.46
  -3   4   9   73.63    6.57
   3   4  -9   68.34    5.10
  -3   4   9   71.29    7.65
  -3  -4   9   68.62    5.84
  -3   4   7    0.39    1.94
  -3  -4   7    0.90    1.13
   3   4  -7    1.39    1.25
  -3   4   7   -0.43    1.46
   3  -4  -7    1.47    1.15
   3   4  -7    0.88    1.28
  -3   4   5  184.84   10.24
   3  -4  -5  220.36    8.74
   3   4  -5  192.86   10.29
   3   4  -5  195.15    8.68
  -3   4   5  195.50   11.66
  -3   4   5  191.16    8.95
  -3   4   3  100.64    8.07
  -3   4   3   97.60    7.45
   3   4  -3  101.28    7.29
   3   4  -3   95.35    6.21
   3   4  -3  102.51    6.29
  -3   4   3   90.35    5.84
   3  -4  -3   97.73    5.85
   3  -4  -3  110.41    5.84
  -3   4   1   38.67    4.75
  -3   4   1   38.07    4.83
   3  -4  -1   32.28    3.39
   3   4  -1   37.59    3.71
   3   4  -1   38.21    4.13
   3  -4  -1   39.68    3.55
  -3   4  -1    0.57    1.65
  -3   4  -1    0.53    1.20
   3   4   1   -0.52    0.93
   3  -4   1    0.42    0.76
   3   4   1   -0.25    1.37
   3  -4   1    1.28    0.90
  -3   4  -3  110.31    7.64
  -3   4  -3  109.67    7.97
  -3  -4  -3  114.93    7.74
   3  -4   3  106.38    6.09
   3  -4   3  106.12    5.39
   3   4   3  104.54    7.18
   3   4   3  108.79    4.68
   3  -4   5    1.38    1.07
   3   4   5    2.19    1.23
   3   4   5    2.08    0.83
  -3  -4  -5    2.72    1.77
  -3   4  -5    1.68    1.90
  -3   4  -5    3.72    1.83
   3  -4   5    1.60    1.09
   3  -4   5    0.51    1.06
  -3   4  -7  326.22   13.71
  -3   4  -7  313.86   15.69
  -3  -4  -7  334.35   13.76
  -3  -4  -7  320.34   12.61
   3  -4   7  321.51   11.37
   3  -4   7  319.56    9.12
   3  -4   7  302.58   11.92
   3  -4   9   22.45    3.52
   3  -4   9   23.43    3.28
  -3   4  -9   21.11    4.25
  -3   4  -9   22.97    3.48
  -3  -4  -9   21.47    3.35
  -3   4  -9   18.07    3.57
   3   4   9   25.58    2.94
   3  -4   9   20.94    2.46
   3  -4  11   21.14    3.25
  -3   4 -11   19.21    2.89
  -3   4 -11   23.04    4.75
  -3   4 -11   20.20    3.38
  -3  -4 -11   26.09    3.82
   3   4  11   24.26    3.01
   3  -4  11   19.59    2.52
  -3   4 -11   24.63    4.09
   3   4  13  197.82   10.70
  -3   4 -13  183.43    8.23
  -3   4 -13  206.29   13.91
  -3   4 -13  197.59   10.91
  -3   4 -13  184.89   10.10
   3  -4  13  200.17    8.00
   3   4  13  207.74    8.80
   3  -4  13  193.68    9.67
   3   4  15  132.04    9.02
  -3   4 -15  120.98   11.00
  -3   4 -15  119.07    8.50
   3   4  15  116.82    6.87
   3  -4  15  115.05    6.33
  -3   4 -15  110.94    6.16
   3   4  17   81.56    7.24
  -3   4 -17   84.66    5.04
   3   4  17   84.53    6.13
   3  -4  17   77.68    5.46
  -3   4 -17   79.91    7.13
   3   4  19   11.74    3.06
  -3   4 -19   13.41    2.04
   3   4  19   17.67    2.99
   3  -4  19   14.22    2.50
   3   4  21    5.40    2.45
   3   4  21    6.65    2.10
   3  -4  21    8.27    2.13
   3   4  23   52.90    6.42
   3   4  23   49.55    5.15
   3  -4  23   47.97    4.91
   3   4  25    1.52    2.04
   3   4  25    2.32    1.54
   3  -4  25    2.16    1.75
   3   4  27   13.67    3.81
   3   4  27    9.20    2.48
   3  -4  27   12.75    2.94
   3  -4  29    1.66    2.48
   3   4  29    2.95    1.70
   3  -4  29    1.46    1.93
   3  -4  31    4.55    2.59
   3   4  31    0.83    1.73
   3   4  33    0.63    1.79
   3  -4  33   -0.74    2.45
   3  -4  35   10.44    3.85
  -3   5  34    4.04    3.81
  -3  -5  34    2.16    2.96
  -3   5  32   22.46    5.87
  -3  -5  32   14.59    4.22
  -3   5  30   42.56    7.59
  -3  -5  30   27.02    5.52
  -3   5  28   -4.42    2.92
  -3  -5  28    2.73    2.86
  -3  -5  26   95.49    9.49
   3   5 -26  109.69    6.91
  -3   5  26   86.91    9.60
  -3   5  24   10.57    3.75
  -3  -5  24    4.76    2.85
  -3   5  22   27.58    4.76
  -3   5  22   26.59    4.94
  -3  -5  22   19.30    3.94
  -3   5  20    0.30    1.80
  -3   5  20   -0.70    1.72
  -3  -5  20    3.08    2.21
  -3   5  18   84.77    7.90
  -3  -5  18   84.81    7.61
  -3   5  18   95.35    8.41
  -3   5  16  248.76   16.96
  -3   5  16  254.80   13.14
  -3  -5  16  262.57   12.83
  -3   5  16  257.92   13.62
  -3  -5  14    1.46    1.51
  -3   5  14    1.79    1.79
   3   5 -14    0.40    0.91
   3   5 -14    3.09    2.32
  -3   5  14   -0.11    1.89
  -3   5  14   -0.12    1.34
   3   5 -12  137.69    7.01
  -3   5  12  143.03    9.98
   3   5 -12  138.10   11.04
  -3  -5  12  142.69    8.84
  -3   5  12  151.84   12.53
   3  -5 -12  135.78    6.18
  -3   5  12  142.76    9.03
   3  -5 -10   76.77    5.09
  -3   5  10   80.86    7.49
   3   5 -10   90.47    5.60
   3   5 -10   76.59    8.04
  -3   5  10   88.01    6.79
  -3   5  10   89.21    9.33
  -3  -5  10   82.32    6.54
  -3   5   8  513.51   21.31
  -3   5   8  516.78   18.70
   3  -5  -8  531.12   12.69
   3   5  -8  530.12   20.12
   3   5  -8  536.73   13.70
   3  -5  -6  216.05    7.74
  -3   5   6  219.05   13.56
  -3   5   6  219.18   12.18
   3   5  -6  225.64   12.88
   3   5  -6  222.85    8.94
   3  -5  -6  190.47    8.51
  -3   5   6  208.42    9.45
  -3   5   4  239.37   13.72
  -3   5   4  264.89   13.36
   3  -5  -4  275.30    8.41
   3   5  -4  283.18   10.31
   3  -5  -4  263.37    9.20
   3   5  -4  280.40   10.29
  -3   5   4  256.47    9.85
  -3   5   2  171.62   10.86
  -3   5   2  166.25   11.14
   3   5  -2  175.22    7.85
   3  -5  -2  168.79    6.97
   3   5  -2  176.51    8.45
   3  -5  -2  174.97    6.57
  -3   5   0  471.75   17.83
  -3   5   0  454.31   18.04
   3  -5   0  455.01   10.57
   3   5   0  477.24   14.36
   3   5   0  470.36   12.32
   3  -5   0  432.57   10.32
   3   5   0  479.16    6.46
  -3   5  -2  377.00   16.03
   3   5   2  365.07   13.28
  -3   5  -2  385.77   16.19
   3   5   2  379.47   10.75
   3  -5   2  362.25    8.93
   3  -5   2  373.37    9.83
  -3   5  -4  266.41   13.03
   3  -5   4  283.22    9.07
  -3  -5  -4  291.63   14.28
   3   5   4  276.36   12.02
   3  -5   4  272.53    7.58
  -3   5  -4  284.25   13.84
   3  -5   4  280.98   11.56
  -3   5  -6   58.19    7.76
   3  -5   6   59.98    4.51
   3  -5   6   56.41    3.55
   3   5   6   51.28    5.46
  -3   5  -6   57.12    5.92
  -3   5  -6   52.43    6.08
   3  -5   6   63.61    5.55
   3  -5   8   -0.33    1.06
  -3   5  -8   -0.96    1.45
   3  -5   8   -0.48    1.33
   3   5   8   -2.16    2.53
  -3   5  -8   -2.74    3.32
  -3   5  -8    1.95    1.41
   3   5   8    0.06    0.82
   3  -5   8    0.50    0.75
  -3   5 -10 1281.06   26.43
  -3   5 -10 1277.02   29.61
  -3   5 -10 1267.08   36.04
  -3   5 -10 1226.31   24.31
   3  -5  10 1276.69   22.95
   3  -5  10 1271.25   18.33
  -3  -5 -10 1256.08   26.51
   3   5  10 1350.40   20.79
   3  -5  10 1255.45   24.34
   3   5  12   41.37    5.73
   3  -5  12   38.46    4.23
  -3   5 -12   42.17    6.75
  -3   5 -12   41.75    4.82
   3   5  12   37.61    3.67
   3  -5  12   35.87    3.32
  -3   5 -12   43.77    5.76
  -3   5 -12   43.02    4.93
   3  -5  12   38.28    4.34
   3   5  14   22.43    4.32
  -3   5 -14   19.98    3.39
   3  -5  14   14.90    2.97
  -3   5 -14   19.57    5.22
  -3   5 -14   21.27    4.08
   3   5  14   19.42    2.90
   3  -5  14   21.77    2.69
  -3   5 -16    3.67    2.17
  -3   5 -16    6.59    4.04
   3   5  16    0.54    1.86
   3   5  16    1.19    1.22
   3  -5  16    2.76    1.12
  -3   5 -18   58.33    8.60
  -3   5 -18   56.42    6.49
   3   5  18   60.79    5.11
   3  -5  18   50.93    4.40
   3   5  18   56.90    6.90
   3   5  20  359.66   17.28
  -3   5 -20  380.36   16.83
   3   5  20  380.46   13.21
   3  -5  20  370.46   12.40
  -3   5 -20  407.33   23.13
  -3   5 -22   19.34    4.02
   3   5  22   15.38    3.84
  -3   5 -22   12.79    5.02
   3   5  22   16.79    3.02
   3  -5  22   15.78    2.93
   3   5  24    1.97    2.21
  -3   5 -24    4.01    4.47
   3  -5  24    0.59    1.59
   3   5  24   -1.68    1.65
   3  -5  24   -0.02    1.46
   3   5  26   14.96    4.36
   3  -5  26   15.49    3.28
   3   5  26   13.79    3.15
   3  -5  28   30.88    4.64
   3   5  28   19.67    4.00
   3   5  30   29.44    5.40
   3   5  32    7.24    3.22
  -3   6  33   12.24    5.12
  -3   6  31    1.34    2.49
  -3   6  29   11.22    4.29
  -3   6  27   16.50    4.62
  -3   6  25   -3.03    2.28
   3   6 -25    2.27    1.30
  -3   6  25    2.97    2.40
  -3   6  23   -0.07    2.07
   3   6 -23    5.98    3.32
  -3   6  23    2.45    2.27
   3   6 -23    4.28    1.67
  -3  -6  21    0.98    1.88
   3   6 -21    0.71    2.79
  -3   6  21    1.71    1.96
  -3   6  21    3.82    2.58
  -3  -6  19   23.80    4.07
  -3   6  19   23.55    4.63
   3   6 -19   25.00    6.08
  -3   6  19   19.34    4.26
  -3  -6  17   42.36    5.24
  -3   6  17   46.81    7.96
   3   6 -17   40.71    7.00
  -3   6  17   47.51    6.62
  -3   6  17   51.45    6.18
  -3   6  15   48.52    8.13
   3   6 -15   52.41    7.88
  -3  -6  15   46.29    5.47
  -3   6  15   44.13    6.31
  -3   6  15   41.01    5.39
  -3   6  13   48.65    7.79
  -3  -6  13   43.59    4.99
  -3   6  13   47.71    6.60
   3   6 -13   43.99    6.92
  -3   6  13   44.26    5.37
  -3   6  11   30.66    4.29
  -3   6  11   25.04    5.57
   3   6 -11   27.88    5.62
  -3   6  11   31.56    5.24
  -3   6   9    8.32    2.90
  -3   6   9   16.23    4.42
   3   6  -9   15.45    4.47
  -3   6   7    3.87    2.12
  -3   6   7    4.19    2.74
  -3   6   7    1.15    1.26
   3   6  -7    6.27    2.42
   3  -6  -7    8.33    1.92
   3   6  -7    3.37    1.46
   3   6  -7    5.28    1.54
   3   6  -7    6.04    0.95
  -3   6   5    9.83    3.46
   3  -6  -5    9.54    1.71
   3   6  -5   14.68    2.51
   3   6  -5    5.95    1.63
  -3   6   5    8.47    2.90
  -3   6   3  212.78   13.98
   3   6  -3  225.31    8.20
   3   6  -3  234.33    8.84
   3  -6  -3  235.52    6.66
  -3   6   3  241.43   13.92
  -3   6   1   77.32    8.44
   3  -6  -1   89.24    3.61
   3   6  -1   84.13    5.73
   3   6  -1   83.16    4.86
   3  -6  -1   78.84    3.37
  -3   6   1   91.09    8.64
  -3   6  -1  106.49    9.51
   3   6   1  111.47    6.91
   3  -6   1  108.36    3.70
   3  -6   1  105.19    3.60
   3   6   1  106.74    5.18
   3  -6   1  105.05    7.03
  -3   6  -1  103.53    9.19
   3  -6   3   74.63    3.00
   3   6   3   68.83    5.88
   3   6   3   68.99    4.15
  -3   6  -3   58.91    6.93
   3  -6   3   64.28    2.87
   3  -6   3   72.42    5.87
  -3   6  -3   64.00    7.29
  -3   6  -5  322.96   16.14
  -3   6  -5  302.24   15.24
   3  -6   5  324.62    6.90
   3   6   5  295.16   12.68
   3  -6   5  310.95   11.93
  -3   6  -7   54.12    6.44
   3   6   7   58.46    6.05
   3  -6   7   57.66    3.15
  -3   6  -7   58.35    6.97
   3  -6   7   56.38    5.11
  -3   6  -9   -0.88    1.88
  -3   6  -9    0.21    2.12
  -3   6  -9    1.97    2.23
   3  -6   9    1.61    1.45
   3   6   9    2.09    1.22
   3  -6   9    1.16    0.82
  -3   6 -11   21.85    4.17
  -3   6 -11   23.94    4.88
  -3   6 -11   21.26    5.79
   3   6  11   25.47    3.01
   3   6  11   19.09    4.29
   3  -6  11   19.06    2.17
   3   6  13    0.53    1.90
  -3   6 -13    1.23    1.82
  -3   6 -13    1.73    2.65
  -3   6 -13    2.05    2.42
   3   6  13    2.94    1.34
   3  -6  13    0.83    0.77
  -3   6 -15   -2.03    1.98
   3   6  15    1.42    2.08
  -3   6 -15    2.31    1.93
  -3   6 -15    4.71    4.27
   3   6  15    0.18    0.95
   3  -6  15   -0.18    0.77
   3   6  17    2.18    2.52
  -3   6 -17    1.57    1.61
  -3   6 -17   -2.25    2.90
   3   6  17    2.13    1.17
  -3   6 -17    1.17    1.72
   3  -6  17    7.03    1.86
   3   6  19   -2.75    2.75
  -3   6 -19    3.90    2.18
   3   6  19    0.23    1.14
  -3   6 -21   63.39   10.24
   3   6  21   61.63    5.55
  -3   6 -21   57.17    7.17
   3   6  21   54.49    7.62
   3   6  23   15.12    4.86
  -3   6 -23   11.42    4.54
  -3   6 -23    4.58    2.54
   3   6  23    4.52    1.86
   3   6  23    6.79    2.13
   3   6  25   16.03    4.86
  -3   6 -25   31.68    7.78
   3   6  25   14.44    2.97
   3   6  25   17.50    3.33
  -3   6 -27   -3.14    3.41
   3   6  27    1.00    2.17
   3   6  27   -1.92    2.84
  -3   6 -29    0.49    3.40
   3   6  29    4.77    2.56
   3   6  31    5.06    3.03
   3   7 -26   64.10   10.78
   3   7 -24    9.30    5.99
   3   7 -24    8.70    2.88
  -3   7  24    5.27    3.62
   3   7 -22   42.52    8.64
  -3   7  22   47.67    7.34
   3   7 -22   39.57    5.22
   3   7 -20  201.54   17.51
  -3   7  20  207.99   14.69
  -3   7  20  218.42   19.18
   3   7 -20  198.35   11.22
  -3   7  18  101.70   12.61
  -3   7  18  118.61   10.93
   3   7 -18  125.86   13.60
  -3   7  16   49.01    8.83
   3   7 -16   46.56    8.10
  -3   7  16   53.40    7.40
  -3   7  14  103.53   10.25
   3   7 -14   92.67   11.15
  -3   7  14  106.51   12.59
  -3   7  12   40.70    7.71
  -3   7  12   35.06    6.21
   3   7 -12   36.19    6.92
  -3   7  10   24.95    5.28
  -3   7  10   20.51    5.40
   3   7 -10   24.16    5.46
  -3   7   8   17.23    4.93
  -3   7   8   17.09    4.34
  -3   7   6  104.39   11.00
  -3   7   6  102.84   10.07
  -3   7   4   61.41    8.40
  -3   7   4   66.99    8.09
  -3   7   2    2.78    3.24
  -3   7   2    4.29    3.71
   3  -7  -2    2.05    2.44
  -3   7   0  334.67   18.66
   3  -7   0  364.13   12.61
  -3   7   0  341.63   18.25
  -3   7  -2   46.76    7.02
  -3   7  -2   42.41    6.59
   3  -7   2   42.87    4.29
  -3   7  -4   36.89    6.26
  -3   7  -4   51.23    7.31
   3  -7   4   40.19    4.17
  -3   7  -6   70.46    8.39
  -3   7  -6   57.16    7.46
   3  -7   6   61.56    5.11
  -3   7  -8   66.06    7.90
  -3   7  -8   61.48    7.76
  -3   7 -10   30.88    5.47
  -3   7 -10   27.86    5.51
   3   7  10   35.25    6.28
  -3   7 -12   24.13    4.72
  -3   7 -12   25.93    5.21
  -3   7 -12   20.19    6.25
   3   7  12   39.82    6.83
   3   7  14   12.05    4.36
  -3   7 -14   11.78    3.99
  -3   7 -14   10.78    3.59
  -3   7 -14    9.40    4.43
   3   7  16    9.23    3.89
  -3   7 -16   11.22    3.44
  -3   7 -16   18.76    6.29
  -3   7 -16   12.32    3.88
   3   7  18   18.20    5.19
  -3   7 -18   22.60    6.07
  -3   7 -18   27.60    5.66
  -3   7 -20  138.30   12.19
  -3   7 -20  167.53   16.93
   3   7  20  146.45    9.69
   3   7  20  128.49   12.66
   3   7  22   37.22    7.46
  -3   7 -22   42.17    9.05
   3   7  22   34.02    5.01
  -3   7 -22   34.23    6.32
   3   7  22   34.58    5.11
   3   7  24   38.09    7.98
  -3   7 -24   35.57    8.64
   3   7  24   33.54    4.94
   3   7  26   85.97   10.98
  -3   8  23    3.88    3.34
   3   8 -23    3.17    3.91
   3   8 -23    0.07    2.08
  -3   8  21    2.13    3.16
   3   8 -21   -2.23    4.54
   3   8 -21    3.03    2.41
  -3   8  19    6.12    4.89
   3   8 -19   10.41    4.88
  -3   8  19    8.37    3.37
   3   8 -19    9.88    2.80
   3   8 -17    1.01    3.60
  -3   8  17    5.73    3.86
   3   8 -17   11.75    3.42
  -3   8  17    9.56    4.51
  -3   8  15    1.80    4.06
   3   8 -15    6.62    4.30
  -3   8  15    2.72    3.50
   3   8 -15    1.90    2.05
  -3   8  13    6.67    4.56
  -3   8  13    3.93    2.62
   3   8 -13    5.43    4.00
   3   8 -13    2.91    1.72
  -3   8  11   21.22    5.24
  -3   8  11   24.82    6.40
  -3   8   9   81.37    9.64
  -3   8   9   62.73    9.96
  -3   8   7   31.97    6.14
  -3   8   7   34.10    7.43
  -3   8   5    6.70    3.54
  -3   8   5    3.29    2.76
  -3   8   3   34.39    6.91
  -3   8   3   28.99    6.38
  -3   8   1   32.39    6.68
  -3   8   1   58.28    8.90
  -3   8  -1    0.66    2.19
  -3   8  -1    4.13    2.08
  -3   8  -3    2.03    2.49
  -3   8  -3    0.68    2.30
  -3   8  -5   34.54    6.67
  -3   8  -5   30.99    6.20
  -3   8  -7   10.11    4.42
   3   8   7   22.68    6.18
  -3   8  -7   13.23    4.16
   3   8   9   72.78   10.00
  -3   8  -9   54.80    8.28
  -3   8  -9   69.02    8.86
   3   8  11   -1.68    3.03
  -3   8 -11   -0.25    2.01
  -3   8 -11    2.61    2.88
   3   8  13    1.70    2.83
  -3   8 -13    1.59    2.38
  -3   8 -13    2.72    3.10
   3   8  13    1.75    1.87
   3   8  15   70.60   10.15
  -3   8 -15   65.56   11.18
  -3   8 -15   64.55    9.00
   3   8  15   59.82    6.82
   3   8  17   -0.70    2.69
  -3   8 -17    0.22    2.86
  -3   8 -17   -0.97    2.05
   3   8  17    3.23    2.49
   3   8  19   -1.79    2.51
  -3   8 -19   -0.13    2.79
   3   8  19   -0.36    2.01
  -3   8 -19    5.06    3.91
   3   8  21   30.00    7.34
  -3   8 -21   36.66    7.11
   3   8  21   47.32    6.20
   3   8  23   -6.62    4.00
  -3   9  14   21.88    6.18
   3   9 -14    2.17    2.22
  -3   9  12    5.32    3.95
   3   9 -12    7.27    2.93
  -3   9  10  103.82   13.95
   3   9 -10  118.22   10.22
  -3   9  10  108.97   12.14
  -3   9   8    5.75    4.15
  -3   9   8   -5.21    3.88
   3   9  -8    2.06    2.27
  -3   9   6   -3.83    2.91
  -3   9   6   -0.07    2.81
   3   9  -6    0.30    1.97
  -3   9   4   83.00   10.70
  -3   9   4   79.25   11.63
   3   9  -4   75.59    8.10
  -3   9   2   36.42    7.11
  -3   9   2   42.49    8.38
   3   9  -2   33.80    5.43
  -3   9   0    1.60    2.59
  -3   9   0    1.21    3.03
   3   9   0   -1.13    2.32
  -3   9  -2   -4.78    3.38
  -3   9  -2   -2.37    3.55
   3   9   2    0.82    1.81
   3   9   2    0.38    2.95
  -3   9  -4   34.48    7.51
   3   9   4   18.13    5.80
  -3   9  -4   17.89    5.51
   3   9   4   15.03    3.48
  -3   9  -6   29.76    6.72
  -3   9  -6   22.08    5.92
   3   9   8   17.66    5.70
  -3   9  -8   23.85    6.09
  -3   9  -8   19.46    5.47
   3   9   8   19.17    4.27
  -3   9 -10   26.32    6.23
  -3   9 -10   34.16    7.53
   3   9  10   68.44   10.87
   3   9  10   26.40    4.90
  -3   9 -12   87.08   12.60
   3   9  12   14.56    3.59
  -3   9 -14   28.92    6.42
  -4   0  36   97.74   12.02
  -4   0  34  166.03   15.05
  -4   0  32   45.16    8.18
  -4   0  30   10.65    4.06
  -4   0  28   21.37    4.88
  -4   0  26   80.82    9.17
   4   0 -24    3.52    1.56
  -4   0  24   -0.61    2.61
   4   0 -22  513.07   15.43
  -4   0  22  516.30   20.92
  -4   0  20  271.00   14.60
   4   0 -20  255.75   11.00
  -4   0  20  239.40   10.83
   4   0 -18   18.11    3.00
  -4   0  18   24.66    4.49
  -4   0  18   21.39    4.73
  -4   0  16  209.72   12.14
  -4   0  16  199.84    9.91
  -4   0  14   90.42    7.84
  -4   0  14   94.25    6.81
  -4   0  12   15.66    2.82
  -4   0  12   18.37    3.57
  -4   0  10  309.21   12.42
  -4   0  10  309.34   13.57
  -4   0   8 1508.51   27.27
   4   0  -8 1530.75   27.38
  -4   0   6  252.36   11.18
   4   0  -6  255.16   11.10
  -4   0   4  401.80   14.17
   4   0  -4  385.46   13.70
   4   0  -2   25.55    1.79
  -4   0   2   30.83    4.35
   4   0  -2   28.48    3.81
   4   0   0   70.65    6.38
  -4   0   0  106.34    8.32
   4   0   2 4173.05   46.69
  -4   0  -2 4128.57   45.36
  -4   0  -4  204.16   10.26
   4   0   4  195.34   10.32
  -4   0  -6  391.73   14.12
  -4   0  -6  389.94    8.47
  -4   0  -6  395.73   14.98
   4   0   6  372.83   13.12
   4   0   6  390.01   14.77
   4   0   8  520.06   15.41
  -4   0  -8  531.16   16.46
  -4   0 -10  623.31   17.71
   4   0  10  634.53   16.85
   4   0  10  640.30   18.07
   4   0  12  373.30   12.87
   4   0  12  394.65   14.30
  -4   0 -12  371.91   13.60
   4   0  14  229.04   10.21
   4   0  14  230.38   11.03
  -4   0 -14  216.44   10.44
   4   0  16  186.35    9.34
   4   0  16  178.79    9.02
  -4   0 -16  191.04    9.76
   4   0  16  189.82   10.07
   4   0  18  324.99   12.15
   4   0  18  332.74   12.79
  -4   0 -18  342.56   13.06
   4   0  18  338.04   13.61
   4   0  20  445.28   14.07
   4   0  20  433.28   15.14
   4   0  22  206.01    9.27
   4   0  22  209.33   10.82
   4   0  24  148.63    9.47
   4   0  26   45.78    5.45
   4   0  28 1062.41   26.03
   4   0  30  370.80   15.98
   4   0  32   51.68    6.42
   4   0  34   15.30    3.71
  -4  -1  37   12.14    5.51
  -4   1  35   11.57    4.59
  -4  -1  35   10.48    4.07
  -4   1  33   86.62   10.96
  -4  -1  33   95.30   11.18
  -4   1  31   41.25    7.44
  -4  -1  31   29.45    6.11
  -4   1  29  100.63   10.72
  -4  -1  29   92.03   10.23
  -4   1  27  102.02   10.50
  -4  -1  27  101.87   10.39
  -4   1  25   83.94    9.05
  -4  -1  25   85.62    9.08
  -4  -1  25   78.12    6.12
  -4  -1  23  199.71   13.28
  -4   1  23  191.04   13.05
  -4  -1  23  199.95    9.93
  -4  -1  21    2.21    1.50
   4  -1 -21    2.02    1.47
  -4   1  21    6.38    2.81
  -4  -1  21   -0.54    1.94
   4  -1 -19    0.46    1.09
  -4  -1  19    3.85    1.65
  -4   1  19    2.09    2.26
  -4  -1  19   -0.21    1.63
   4  -1 -17   -1.28    1.20
  -4  -1  17   -0.35    1.41
  -4   1  17   -1.30    1.82
  -4  -1  17   -0.58    1.88
  -4   1  15  105.56    8.60
   4  -1 -15  107.46    7.11
  -4  -1  15  120.96    9.16
   4  -1 -13    0.55    1.23
  -4   1  13   -0.28    1.48
  -4  -1  13    0.64    1.70
  -4   1  11  116.33    8.50
  -4  -1  11  121.35    8.67
   4  -1 -11  120.86    7.52
  -4   1  11  113.21    7.61
   4  -1  -9  167.54    9.10
  -4   1   9  169.95   10.01
  -4  -1   9  171.56   10.06
   4  -1  -9  158.14    8.53
  -4   1   9  161.22    9.00
   4   1  -9  157.62    8.93
  -4   1   7   22.68    3.70
  -4  -1   7   23.62    3.81
  -4   1   7   17.98    3.14
   4  -1  -7   18.36    2.95
   4  -1  -7   17.24    2.99
   4   1  -7   24.80    3.59
   4  -1  -5  108.20    7.26
  -4   1   5  107.96    7.71
  -4  -1   5  104.04    7.51
   4  -1  -5  112.24    7.08
   4   1  -5  112.22    7.51
  -4   1   5  113.94    7.52
   4  -1  -3  129.49    6.19
   4  -1  -3  138.61    8.21
   4   1  -3  129.08    8.02
  -4   1   3  133.97    8.23
  -4  -1   3  126.88    8.14
   4  -1  -3  119.47    7.34
  -4   1   3  128.57    8.07
   4  -1  -1   71.75    4.33
   4  -1  -1   74.77    6.14
   4   1  -1   72.20    6.06
   4  -1  -1   76.10    6.19
   4   1  -1   69.18    5.98
   4  -1  -1   85.70    6.56
  -4   1   1   84.50    6.81
   4  -1   1  777.82   17.18
   4  -1   1  778.38   19.26
   4   1   1  759.73   19.22
   4  -1   1  792.64   20.15
   4   1   1  750.14   20.05
   4  -1   1  776.70   18.67
  -4   1  -1  762.74   19.39
   4  -1   3 1456.72   22.01
   4  -1   3 1466.70   26.19
   4   1   3 1443.35   26.12
   4  -1   3 1497.63   27.91
   4   1   3 1487.88   28.47
   4  -1   3 1447.45   25.32
  -4   1  -3 1457.30   26.85
   4  -1   5  919.32   16.04
  -4   1  -5  917.18   16.21
   4   1   5  896.36   20.40
   4  -1   5  921.54   20.50
   4  -1   5  923.12   22.23
   4   1   5  931.62   23.00
   4  -1   5  905.52   20.13
  -4   1  -5  924.64   21.37
  -4   1  -7  693.29   15.41
  -4   1  -7  725.49   20.31
  -4  -1  -7  701.54   20.17
   4   1   7  681.39   17.62
   4  -1   7  707.37   17.72
   4  -1   7  706.29   17.89
   4  -1   7  664.12   19.18
   4  -1   7  694.81   12.31
  -4   1  -7  704.83   18.66
   4   1   9   -0.27    1.40
   4  -1   9   -0.06    0.44
  -4   1  -9   -0.26    1.28
   4  -1   9    1.95    1.36
   4   1   9    0.20    1.08
   4  -1   9   -0.04    1.13
   4  -1   9    0.20    1.35
   4  -1  11  103.83    6.92
   4   1  11  100.68    6.76
   4  -1  11  100.66    6.66
   4  -1  11  110.16    7.79
   4   1  11  102.48    7.11
   4  -1  13  100.59    6.74
   4   1  13   99.26    6.76
   4  -1  13   95.66    6.57
   4  -1  13   94.10    7.28
   4   1  13  105.80    7.31
   4   1  15  193.48    5.99
  -4  -1 -15  194.56   10.32
   4  -1  15  201.40    9.47
   4   1  15  193.24    9.54
   4  -1  15  198.93    9.47
   4  -1  15  215.17   10.94
   4   1  15  202.77   10.07
   4   1  17    8.32    2.28
   4   1  17    7.99    1.21
   4  -1  17    5.64    1.72
  -4  -1 -17   10.76    2.78
   4   1  17   10.12    2.43
   4  -1  17    9.84    2.23
  -4  -1 -19  133.48    8.47
   4   1  19  128.32    8.16
   4  -1  19  140.48    8.44
   4  -1  19  132.11    7.60
  -4  -1 -21   25.17    3.92
   4   1  21   20.90    3.57
   4  -1  21   21.69    3.59
   4   1  23   52.27    5.71
   4  -1  23   54.32    5.67
  -4  -1 -23   58.42    5.50
   4   1  25   16.81    3.50
   4  -1  25   13.29    3.14
   4   1  27   71.63    7.06
   4  -1  27   52.95    5.83
   4   1  29   -0.97    1.35
   4  -1  29    3.34    2.31
   4   1  31   43.01    5.72
   4  -1  31   39.84    5.56
   4   1  33    3.87    2.08
   4  -1  33   -1.96    2.44
   4   1  35    3.39    2.22
   4  -1  35   40.61    7.03
  -4   2  36    0.55    2.46
  -4  -2  36   -1.81    3.34
  -4   2  34   10.77    4.79
  -4  -2  34    2.60    3.32
  -4   2  32  108.13   12.15
  -4  -2  32   80.07   10.21
  -4   2  30   15.59    4.43
  -4  -2  30   18.59    5.05
  -4   2  28  269.97   17.32
  -4  -2  28  257.12   16.58
  -4  -2  26   13.00    2.83
  -4   2  26   23.33    5.21
  -4  -2  26   21.74    4.87
  -4  -2  24  145.51    9.05
  -4   2  24  150.33   12.05
  -4  -2  24  141.84   11.53
  -4   2  22   12.41    3.77
  -4  -2  22   16.15    4.02
  -4   2  20   26.67    4.91
  -4  -2  20   25.34    4.76
  -4   2  18  582.38   21.12
  -4  -2  18  619.07   21.67
  -4   2  16  135.68    9.94
  -4  -2  16  146.12   10.30
  -4  -2  14   82.25    7.52
  -4   2  14   77.22    7.38
  -4   2  12  108.83    8.43
  -4  -2  12  106.08    8.35
   4  -2 -10  158.49    8.78
   4  -2 -10  153.88    9.43
  -4   2  10  169.20   10.24
  -4  -2  10  160.11    9.93
   4  -2  -8    8.23    2.30
  -4   2   8   12.35    3.11
  -4  -2   8    8.03    2.41
   4  -2  -8    8.04    2.49
   4  -2  -8    7.95    2.26
   4   2  -8    6.98    2.30
   4  -2  -6  446.55   15.93
   4  -2  -6  451.69   14.75
   4   2  -6  472.07   15.49
  -4   2   6  449.32   15.82
  -4  -2   6  440.21   15.58
   4  -2  -6  441.10   14.51
   4  -2  -6  447.32   15.88
   4  -2  -4  176.93   10.08
   4  -2  -4  195.51    9.61
   4   2  -4  160.76    5.92
   4  -2  -4  161.66    8.65
   4  -2  -4  175.03    9.14
   4   2  -4  172.53    9.40
  -4   2   4  173.46    9.81
  -4  -2   4  156.24    9.21
   4  -2  -4  172.59    9.63
   4  -2  -2  914.89   20.67
   4  -2  -2  919.56   22.77
   4  -2  -2  974.87   21.28
   4  -2  -2  901.37   19.53
   4  -2  -2  908.25   21.26
   4  -2  -2  919.26   21.01
   4   2  -2  943.20   22.15
   4   2  -2  905.63   21.53
   4  -2   0  252.90   10.29
   4  -2   0  250.13   11.98
   4  -2   0  245.75   10.70
   4  -2   0  235.39    9.92
   4  -2   0  246.01   10.80
   4   2   0  237.90   10.77
   4  -2   0  250.30   11.12
   4   2   0  254.31   11.81
   4  -2   2    2.87    1.33
   4  -2   2    5.09    1.55
   4   2   2    8.12    2.31
   4  -2   2    7.22    2.18
   4   2   2    4.60    1.74
   4  -2   2    3.34    1.40
   4  -2   2    6.17    1.79
   4  -2   4  595.09   13.92
   4  -2   4  587.57   16.57
   4   2   4  602.55   16.82
   4  -2   4  596.31   16.41
   4  -2   4  600.24   17.71
   4   2   4  629.61   19.28
   4  -2   4  581.05   18.25
   4  -2   6  132.26    7.91
  -4   2  -6  123.99    7.65
  -4  -2  -6  137.98    9.06
   4  -2   6  128.15    6.03
   4   2   6  136.01    7.89
   4  -2   6  133.49    7.65
  -4  -2  -6  122.96    4.92
   4  -2   6  130.46    8.38
   4  -2   8  497.41   10.38
  -4   2  -8  546.18   17.90
   4   2   8  524.10   15.44
   4  -2   8  524.70   15.00
   4  -2   8  502.64   16.61
   4   2   8  511.79   14.97
   4   2  10  384.86   13.14
   4  -2  10  372.39   12.51
   4  -2  10  361.35   14.31
   4   2  10  380.30   13.02
   4   2  12  694.14   17.67
   4  -2  12  686.25   17.04
   4  -2  12  701.61   19.94
   4   2  12  727.25   18.03
   4   2  14   72.50    5.85
   4  -2  14   73.53    5.71
   4   2  14   65.47    4.69
   4  -2  14   70.45    6.43
   4   2  14   66.76    5.59
   4  -2  16   18.08    3.43
   4   2  16   25.30    3.01
   4   2  16   23.13    3.54
   4  -2  16   19.19    3.04
   4   2  18  347.48   10.90
   4   2  18  356.54   13.44
   4  -2  18  345.04   12.89
   4  -2  18  379.69   15.01
   4   2  20  125.65    6.73
   4   2  20  125.68    8.33
   4  -2  20  132.25    8.33
   4   2  22  116.95    6.49
  -4  -2 -22  126.89    8.74
   4   2  22  127.23    8.72
   4  -2  22  112.33    8.00
  -4  -2 -24   50.06    5.54
   4   2  24   57.78    6.12
   4  -2  24   49.75    5.63
   4   2  26  112.02    8.58
   4  -2  26  119.80    8.65
   4   2  28   10.49    3.05
   4  -2  28    8.76    2.65
   4   2  30    7.01    2.45
   4  -2  30    4.36    2.19
   4   2  32   50.45    6.34
   4  -2  32   54.24    6.53
   4   2  34   19.47    4.28
   4  -2  34   28.05    4.91
  -4   3  35   13.24    5.15
  -4  -3  35   19.42    6.01
  -4   3  33    1.40    2.88
  -4  -3  33    7.39    4.60
  -4   3  31    0.90    2.56
  -4  -3  31    2.86    3.63
  -4   3  29    7.89    3.68
  -4  -3  29   13.69    4.58
  -4   3  27   23.26    5.39
  -4  -3  27   26.37    5.58
  -4   3  25   12.62    3.44
  -4  -3  25   11.27    3.70
  -4   3  23    2.85    2.76
  -4  -3  23    0.05    2.30
  -4   3  21   17.27    4.05
  -4  -3  21   15.99    3.94
  -4   3  19  131.13   10.50
  -4  -3  19  133.93   10.47
  -4   3  17    0.29    1.59
  -4  -3  17    0.84    2.06
  -4   3  15  344.17   15.94
  -4  -3  15  339.76   15.60
  -4   3  13  246.92   13.06
  -4  -3  13  259.85   13.24
  -4   3  11   53.81    6.03
  -4  -3  11   61.25    6.37
  -4   3   9  297.29   13.54
  -4  -3   9  298.12   13.46
   4   3  -7   62.39    5.21
   4  -3  -7   61.65    5.38
   4   3  -7   69.48    6.10
  -4   3   7   58.38    5.86
  -4  -3   7   60.20    5.97
   4   3  -5  110.42    6.40
   4  -3  -5  106.64    8.26
   4  -3  -5  105.39    6.99
   4   3  -5  113.22    7.66
  -4   3   5  126.69    8.38
  -4  -3   5  112.87    8.05
   4  -3  -3  130.30    8.39
   4   3  -3  122.41    8.14
   4  -3  -3  126.00    8.74
   4  -3  -3  123.99    7.59
   4  -3  -3  116.39    7.75
   4   3  -3  127.81    8.23
  -4   3   3  132.99    8.29
   4  -3  -1   55.02    5.22
   4  -3  -1   60.87    5.98
   4  -3  -1   58.07    5.29
   4  -3  -1   57.69    5.31
   4   3  -1   59.86    5.48
   4   3  -1   65.74    6.11
   4   3   1    1.97    1.24
   4  -3   1    1.08    0.90
   4  -3   1    1.22    1.19
   4   3   1    2.79    1.52
   4  -3   1    2.91    1.60
   4  -3   3    0.91    1.09
   4  -3   3    0.89    1.08
   4   3   3   -0.34    1.49
   4   3   3    1.29    1.00
   4  -3   3   -1.87    1.52
  -4  -3  -5   21.19    2.72
  -4   3  -5   18.58    3.58
   4   3   5   14.47    2.60
   4  -3   5   16.38    2.81
   4  -3   5   15.18    3.14
   4  -3   7    2.52    2.12
  -4  -3  -7    1.72    1.21
  -4   3  -7    1.54    1.65
   4   3   7    0.36    1.12
   4  -3   7    0.63    1.10
   4  -3   9    9.40    2.37
   4   3   9   12.52    2.33
   4  -3   9   13.23    2.86
  -4   3  -9    5.54    2.41
   4   3   9   13.00    2.64
   4  -3   9   12.29    2.32
   4  -3  11   16.08    3.33
   4   3  11   15.95    2.57
  -4   3 -11   16.17    3.87
   4   3  11   17.71    3.00
   4  -3  11   17.03    2.80
   4  -3  13   33.60    4.64
  -4   3 -13   36.30    5.63
   4  -3  13   33.28    3.82
   4   3  13   30.63    3.62
   4   3  13   31.92    3.94
   4   3  15   14.95    2.84
   4  -3  15   14.11    3.12
  -4   3 -15   21.14    4.51
   4   3  15   13.75    2.74
   4  -3  15   17.76    2.97
   4   3  17  387.37   13.86
   4  -3  17  374.73   13.23
   4   3  17  375.99   13.49
   4  -3  17  368.45   14.94
   4   3  19  113.03    7.86
   4  -3  19  106.04    7.38
   4   3  19  106.75    7.34
   4   3  21    2.30    1.22
   4   3  21    1.16    1.44
   4  -3  21    1.07    1.87
   4   3  23   27.74    4.25
   4   3  23   19.81    3.67
   4  -3  23   24.32    3.82
   4   3  25   14.09    3.21
   4  -3  25   10.51    2.78
   4   3  27   11.47    3.18
   4  -3  27   10.06    2.71
   4   3  29    3.71    2.01
   4  -3  29    1.78    1.67
   4   3  31   23.06    4.49
   4  -3  31   27.65    4.90
   4   3  33   -0.77    1.91
   4  -3  33   -0.75    1.55
   4  -3  35   12.44    3.79
  -4  -4  36   11.50    5.88
  -4   4  34   23.60    6.53
  -4  -4  34   15.31    5.47
  -4   4  32   13.59    5.15
  -4  -4  32    8.36    4.55
  -4   4  30    5.02    3.54
  -4  -4  30   -0.90    2.80
  -4   4  28   60.93    8.84
  -4  -4  28   59.68    9.07
  -4   4  26   16.12    4.53
  -4  -4  26   16.33    4.46
  -4   4  24   51.96    7.54
  -4  -4  24   57.78    7.49
  -4   4  22  131.61   11.39
  -4  -4  22  148.22   11.67
  -4   4  20   99.15    9.49
  -4  -4  20  103.53    9.51
  -4   4  18   84.29    8.49
  -4  -4  18   91.08    8.68
  -4  -4  16   10.78    3.36
  -4   4  16    9.82    3.15
  -4  -4  14   11.95    3.16
  -4   4  14   10.08    3.13
  -4   4  12  810.69   23.50
  -4  -4  12  835.27   23.66
   4   4 -10  274.96   13.36
  -4   4  10  263.00   13.02
  -4  -4  10  271.86   13.10
  -4   4  10  268.37   13.58
   4  -4  -8  643.67   17.11
   4   4  -8  663.54   19.64
  -4   4   8  646.37   19.90
  -4  -4   8  677.98   20.28
  -4   4   8  638.99   20.97
   4  -4  -6 1046.14   21.45
   4   4  -6 1016.01   23.23
   4   4  -6 1079.98   23.76
  -4   4   6 1015.85   23.85
  -4   4   6  985.12   25.99
  -4   4   4  125.27   10.13
   4  -4  -4  130.23    7.69
   4   4  -4  121.15    8.12
   4  -4  -4  133.07    8.49
   4   4  -4  126.48    8.20
  -4   4   4  148.11    8.98
  -4   4   4  131.28    9.67
  -4   4   2  386.13   16.81
   4  -4  -2  366.54   12.88
   4   4  -2  373.44   14.42
   4  -4  -2  363.07   13.09
   4   4  -2  364.22   13.48
  -4   4   2  390.50   16.47
   4  -4   0  319.88   12.18
   4  -4   0  308.38   11.72
   4   4   0  326.97   12.53
   4   4   0  326.38   13.87
  -4   4   0  323.35   15.04
  -4   4   0  303.40   14.34
  -4   4  -2  106.11    8.26
   4  -4   2  109.20    7.35
   4   4   2  100.62    6.86
   4   4   2  119.14    8.80
  -4   4  -2  110.54    8.69
   4  -4   2  111.64    6.89
  -4   4  -4   33.43    4.61
   4  -4   4   42.63    4.83
   4   4   4   40.20    4.31
   4  -4   4   42.17    4.14
  -4   4  -4   48.14    5.91
   4   4   4   42.18    3.81
  -4  -4  -6  181.04    9.40
  -4   4  -6  194.06   12.60
   4  -4   6  187.46   10.05
   4   4   6  199.37    9.46
   4  -4   6  189.82    8.52
  -4   4  -6  185.51   11.35
  -4  -4  -8  167.35    9.40
  -4   4  -8  170.75   12.07
   4  -4   8  164.43    9.58
   4   4   8  179.61    8.87
   4  -4   8  173.14    8.07
  -4   4  -8  166.77   10.81
   4  -4   8  168.60   10.11
  -4   4 -10  104.30    9.61
  -4  -4 -10  115.28    8.23
   4   4  10  112.34    7.06
   4  -4  10  110.58    6.46
   4  -4  10  103.97    7.65
  -4   4 -10  103.49    8.57
   4  -4  10  100.48    7.94
   4  -4  12   19.53    3.53
  -4   4 -12   16.24    2.68
  -4   4 -12   20.30    4.58
   4   4  12   15.06    2.71
   4  -4  12   16.17    2.63
   4   4  14  402.83   15.52
  -4   4 -14  406.60   20.19
   4   4  14  411.74   13.90
   4  -4  14  403.47   12.91
   4  -4  14  408.68   15.76
   4   4  16  159.43   10.12
  -4   4 -16  154.34   12.86
   4   4  16  170.37    9.22
   4  -4  16  156.10    8.37
   4  -4  16  167.65   10.21
   4   4  18  102.85    8.20
  -4   4 -18   89.78   10.18
   4   4  18  100.31    7.34
   4  -4  18   93.73    6.71
   4   4  20   -0.12    1.45
  -4   4 -20   -1.12    2.53
   4   4  20    2.50    1.73
   4  -4  20    0.03    1.36
   4   4  22   -1.08    1.54
   4   4  22    0.70    1.34
   4  -4  22    0.84    1.45
   4   4  24   36.07    5.19
   4   4  24   37.69    4.90
   4  -4  24   30.32    4.30
   4   4  26    2.11    2.05
   4  -4  26    0.23    1.72
   4   4  28   11.82    3.20
   4  -4  28   12.87    3.36
   4   4  30   11.40    3.24
   4  -4  30   11.10    3.13
   4  -4  32   59.03    7.35
   4   4  32   68.66    7.64
   4  -4  32   63.11    7.16
   4  -4  34   49.76    6.85
  -4   5  33    1.03    3.01
  -4  -5  33   -3.39    4.60
  -4   5  31   54.40    8.77
  -4  -5  31   57.33    8.85
  -4   5  29   12.34    4.72
  -4  -5  29   15.08    4.68
  -4   5  27   13.44    4.47
  -4  -5  27    8.03    3.07
  -4   5  25   42.83    7.06
  -4  -5  25   44.09    6.80
  -4  -5  23   20.91    4.86
  -4   5  23   13.89    4.14
  -4  -5  21   11.46    3.61
  -4   5  21   10.26    3.53
  -4  -5  19   10.31    3.01
  -4   5  19   10.19    3.34
  -4  -5  17   51.54    6.78
   4   5 -17   53.99    7.55
  -4   5  17   40.27    6.01
  -4   5  17   49.50    6.68
   4   5 -15  281.72   16.60
  -4   5  15  311.77   15.54
  -4  -5  15  299.71   14.92
  -4   5  15  294.58   15.65
   4   5 -13   25.99    5.15
  -4   5  13   21.96    4.42
  -4  -5  13   19.62    3.92
  -4   5  13   20.39    4.11
  -4   5  11   10.38    3.08
  -4  -5  11    8.62    2.79
   4   5 -11   13.11    3.88
  -4   5  11    5.65    2.62
  -4   5   9    2.77    2.00
  -4   5   9   -2.43    2.78
   4   5  -9   -0.79    1.54
  -4   5   9    1.23    2.13
  -4   5   7    3.54    1.76
  -4   5   7    3.48    2.24
   4   5  -7    5.19    2.21
  -4   5   7    3.67    2.40
   4  -5  -7    2.10    1.64
   4   5  -7    2.39    1.48
   4  -5  -7    6.92    2.05
   4   5  -7    8.27    2.69
  -4   5   5   11.18    3.85
  -4   5   5   15.58    3.14
  -4   5   5   11.61    3.17
   4  -5  -5   10.22    2.61
   4   5  -5   10.84    2.75
   4  -5  -5   16.31    2.67
   4   5  -5   17.44    3.45
  -4   5   3   17.41    4.77
  -4   5   3   24.24    4.80
   4  -5  -3   12.28    2.89
   4   5  -3    7.34    2.09
   4  -5  -3    9.20    2.22
   4   5  -3   12.00    3.00
  -4   5   1  169.73   11.94
   4  -5  -1  165.83    8.27
   4   5  -1  173.89   10.09
  -4   5   1  175.43   11.83
   4   5  -1  170.99    9.00
   4  -5  -1  175.60    8.60
   4   5   1   30.46    4.61
  -4   5  -1   25.96    4.56
  -4   5  -1   26.21    4.82
   4  -5   1   45.44    5.46
   4   5   1   31.21    3.87
   4  -5   1   27.19    3.41
   4   5   1   25.97    2.62
  -4   5  -3   26.46    4.94
  -4   5  -3   22.61    4.47
   4   5   3   29.13    3.64
   4  -5   3   22.72    2.90
   4  -5   3   27.34    4.40
   4   5   3   25.39    2.52
  -4   5  -5   14.46    3.39
  -4   5  -5   20.45    4.31
   4   5   5   17.75    2.81
   4  -5   5   16.48    2.48
   4  -5   5   16.96    2.98
   4   5   5   19.77    2.25
   4  -5   5   16.42    3.26
   4  -5   7    3.03    1.61
  -4   5  -7    1.05    1.45
  -4  -5  -7    2.34    1.86
  -4   5  -7    2.28    1.92
   4   5   7    5.95    1.94
   4  -5   7    2.57    1.29
   4  -5   7    0.82    1.68
  -4   5  -9  191.25   10.93
   4   5   9  203.17    9.19
  -4   5  -9  215.85   15.19
   4  -5   9  195.95   10.41
  -4   5  -9  194.86   12.58
   4  -5   9  200.16    8.24
   4  -5   9  213.62   11.48
   4  -5  11   17.94    3.63
  -4   5 -11   23.75    4.66
  -4   5 -11   24.67    3.88
  -4   5 -11   18.98    5.25
   4   5  11   20.89    3.17
   4  -5  11   25.62    3.18
  -4   5 -13   78.36    9.66
   4   5  13   68.20    5.63
   4  -5  13   65.77    5.15
  -4   5 -13   66.52    7.55
   4  -5  13   70.07    6.66
   4  -5  15    7.66    2.27
  -4   5 -15   14.69    4.57
   4   5  15    0.92    1.71
  -4   5 -15    9.09    3.09
   4   5  15    8.03    2.36
   4  -5  15    8.78    2.10
   4   5  17   70.83    7.75
  -4   5 -17   60.23    8.86
   4   5  17   71.24    6.18
   4  -5  17   65.29    5.39
  -4   5 -19   72.48    9.94
   4   5  19   75.97    6.57
   4  -5  19   73.58    5.80
   4   5  19   73.06    7.81
   4   5  21   34.19    5.54
  -4   5 -21   24.34    6.24
   4   5  21   31.87    4.38
   4  -5  21   36.16    4.28
   4   5  23   32.63    5.38
  -4   5 -23   27.52    6.44
   4   5  23   27.68    4.33
   4  -5  23   31.53    4.38
  -4   5 -25    3.15    3.50
   4   5  25    5.91    2.47
   4  -5  25    0.96    1.39
  -4   5 -27   15.53    5.37
   4   5  27   11.46    2.92
   4  -5  27   12.53    3.37
  -4   5 -29    7.72    5.35
   4   5  29    8.21    2.76
   4  -5  29    5.08    2.46
  -4   5 -31    3.97    3.17
   4   5  31    3.66    2.52
  -4   6  32    4.80    3.55
  -4   6  30   11.49    4.32
  -4   6  28   13.96    4.75
  -4   6  26   34.86    6.64
   4   6 -24    5.46    3.69
  -4   6  24   21.79    6.61
  -4  -6  22   57.97    7.48
   4   6 -22   48.61    8.47
  -4   6  22   54.55    7.63
  -4  -6  20   22.32    4.52
   4   6 -20   15.47    4.99
  -4   6  20   22.38    5.02
  -4   6  20   21.67    4.90
   4   6 -18   87.08   10.58
  -4   6  18   82.28    8.76
  -4  -6  18   87.83    8.48
  -4   6  18   76.63    8.77
   4   6 -16  169.72   14.21
  -4   6  16  165.11   11.70
  -4   6  16  170.64   13.04
  -4  -6  16  184.18   11.90
  -4   6  14  153.23   10.76
  -4   6  14  160.12   12.56
  -4  -6  14  158.25   10.73
   4   6 -14  142.43   12.67
  -4   6  12   91.80   11.11
   4   6 -12   88.96    9.64
  -4   6  12   91.42    9.33
  -4   6  12   89.76    8.04
  -4   6  10   16.26    3.61
  -4   6  10   19.28    4.54
  -4   6  10   19.37    5.49
   4   6 -10   11.75    3.88
   4  -6 -10   12.97    2.93
   4   6 -10   13.65    3.16
  -4   6   8   42.10    6.40
  -4   6   8   41.24    7.13
  -4   6   8   38.99    4.88
   4   6  -8   30.03    5.55
   4  -6  -8   40.18    4.75
   4   6  -8   39.15    4.72
  -4   6   6   40.28    7.05
   4  -6  -6   35.72    4.01
   4   6  -6   37.34    4.40
  -4   6   6   43.99    6.76
  -4   6   4  289.73   17.81
  -4   6   4  315.63   17.34
   4   6  -4  288.07   11.63
   4  -6  -4  301.35   11.09
  -4   6   2  381.21   18.79
   4   6  -2  433.57   13.73
   4  -6  -2  426.42   11.97
  -4   6   2  416.28   20.42
  -4   6   0   11.60    3.80
   4   6   0    7.24    2.16
   4  -6   0   23.95    3.01
  -4   6   0   10.77    3.64
  -4   6  -2   60.73    7.62
   4   6   2   64.01    5.04
   4  -6   2   55.72    3.97
  -4   6  -2   57.59    7.58
  -4   6  -4   47.27    6.52
   4   6   4   58.70    4.74
   4  -6   4   46.20    3.52
   4  -6   4   52.20    5.89
  -4   6  -4   47.22    6.75
  -4   6  -6  157.41   11.47
  -4   6  -6  152.35   11.93
   4   6   6  164.40    7.85
   4  -6   6  163.82    6.66
   4  -6   6  160.39    9.94
  -4   6  -8  146.98   11.85
   4   6   8  163.25    7.97
   4  -6   8  161.81    6.84
  -4   6  -8  156.65   11.26
   4  -6   8  157.92    9.89
   4  -6  10   39.60    4.99
  -4   6 -10   43.22    5.80
  -4   6 -10   48.13    8.04
  -4   6 -10   31.25    5.72
   4   6  10   32.33    3.74
   4  -6  10   36.74    3.48
  -4   6 -12   74.22   10.34
   4   6  12   55.13    4.99
   4  -6  12   60.67    4.49
  -4   6 -12   56.54    7.42
  -4   6 -12   61.13    6.69
   4   6  12   59.49    7.48
   4  -6  12   62.64    6.18
   4   6  14   32.29    5.93
  -4   6 -14   23.19    4.04
  -4   6 -14   25.61    6.25
   4  -6  14   33.19    3.44
   4   6  14   30.19    3.82
  -4   6 -14   25.36    5.12
  -4   6 -16   37.42    7.91
   4   6  16   27.94    5.39
  -4   6 -16   27.83    5.15
   4   6  16   34.43    4.33
   4  -6  16   26.39    3.28
   4   6  18   23.61    5.01
  -4   6 -18   35.45    7.62
  -4   6 -18   21.81    4.97
   4   6  18   23.85    3.70
   4  -6  18   18.04    2.93
   4   6  20   -3.14    2.63
  -4   6 -20   -2.33    2.99
   4   6  20    2.01    1.51
   4  -6  20    2.53    1.05
   4   6  22   59.84    7.96
  -4   6 -22   53.99    9.47
   4   6  22   40.25    4.94
   4   6  24  307.12   18.26
  -4   6 -24  335.20   23.92
   4   6  24  333.37   14.29
  -4   6 -26   23.25    7.31
   4   6  26   21.98    4.12
  -4   6 -28   31.29    8.62
   4   6  28   15.47    3.57
   4   7 -27   27.79    7.72
   4   7 -25   46.44   10.40
   4   7 -23   22.37    6.86
   4   7 -21   32.55    7.48
  -4   7  21   33.54    6.58
   4   7 -19    2.59    3.59
  -4   7  19   -0.02    2.38
   4   7 -17   -1.79    3.38
  -4   7  17   -1.27    2.61
   4   7 -15   15.16    4.58
  -4   7  15   23.13    5.55
  -4   7  13   48.42    8.83
  -4   7  13   37.80    6.61
   4   7 -13   41.50    7.57
  -4   7  11   10.49    3.98
  -4   7  11    0.77    2.54
   4   7 -11    9.67    3.66
  -4   7   9   62.90   10.11
  -4   7   9   56.25    8.02
  -4   7   7   42.12    7.90
  -4   7   7   45.10    7.36
  -4   7   5   63.71    9.34
  -4   7   5   48.24    7.51
  -4   7   3   35.94    6.76
  -4   7   3   43.87    7.25
  -4   7   1   83.72   10.00
  -4   7   1   75.29    9.14
   4  -7   1   46.56    5.55
  -4   7  -1   43.55    7.23
  -4   7  -1   51.42    7.74
   4  -7   3   44.36    5.21
  -4   7  -3   57.88    8.69
  -4   7  -3   45.85    7.04
   4  -7   5   36.15    4.77
  -4   7  -5   39.58    6.67
  -4   7  -5   27.63    5.81
   4  -7   7   -0.08    1.57
  -4   7  -7    4.23    3.15
  -4   7  -7    2.53    2.18
  -4   7  -9   69.32    8.19
  -4   7  -9   72.52    9.22
   4  -7   9   72.44    6.65
   4   7  11   -1.87    2.67
  -4   7 -11    1.17    1.91
  -4   7 -11    6.39    2.66
   4   7  13    5.33    3.51
  -4   7 -13    4.68    2.95
  -4   7 -13    1.41    2.39
  -4   7 -13    2.64    2.50
   4   7  15    5.33    3.31
  -4   7 -15    2.79    2.50
  -4   7 -15    0.60    1.91
   4   7  17   -1.30    3.23
  -4   7 -17   -0.04    2.62
  -4   7 -17   -0.37    2.62
  -4   7 -19   20.06    5.09
   4   7  19   16.15    5.00
  -4   7 -19   21.98    6.74
   4   7  21    6.60    4.05
  -4   7 -21   -2.02    4.29
   4   7  23   19.43    5.90
   4   7  23    7.44    2.87
   4   8 -22   80.74   12.27
   4   8 -22   84.32    8.30
  -4   8  22   66.71    9.71
   4   8 -20    8.74    4.57
  -4   8  20   18.40    6.02
   4   8 -20   14.40    3.74
   4   8 -18   13.99    5.75
  -4   8  18   16.50    5.01
   4   8 -16    7.10    4.59
  -4   8  16    2.44    2.63
  -4   8  14   35.68    7.12
  -4   8  14   30.28    8.04
  -4   8  12   22.48    5.78
  -4   8  12   15.23    4.89
  -4   8  10   -2.90    3.89
  -4   8  10    0.72    2.56
  -4   8   8    6.69    4.19
  -4   8   8    9.15    4.08
  -4   8   6   21.29    5.93
  -4   8   6   21.29    5.77
  -4   8   4    6.60    4.47
  -4   8   4    5.40    4.03
  -4   8   2    7.02    3.66
  -4   8   2    2.86    2.93
  -4   8   0    4.85    3.98
  -4   8   0    6.34    3.30
  -4   8  -2   44.70    8.22
  -4   8  -2   34.25    7.00
  -4   8  -4  236.25   17.18
  -4   8  -4  258.35   18.12
  -4   8  -6   28.97    6.75
  -4   8  -6   45.81    8.94
   4   8   8   73.38    9.93
  -4   8  -8   81.79    9.85
  -4   8  -8   71.80    9.66
   4   8  10   28.92    6.51
  -4   8 -10   18.31    4.58
  -4   8 -10   14.01    4.60
  -4   8 -12   29.94    6.47
   4   8  12    9.63    4.07
   4   8  14   97.21   11.97
  -4   8 -14   87.79   10.90
   4   8  16   72.43   10.36
  -4   8 -16   69.08    9.72
   4   8  18   54.27    8.94
  -4   8 -18   50.55    8.35
  -4   8 -20   23.21    6.34
   4   8  20   18.85    5.80
   4   8  20   16.09    3.99
  -4   9   7   -2.36    3.72
  -4   9   5   62.96   10.37
  -4   9   3   10.07    4.50
  -4   9   1    4.54    3.02
  -4   9  -1    8.75    4.49
  -4   9  -3   16.41    4.89
  -4   9  -5    0.28    2.88
  -4   9  -7    6.99    4.46
  -5   0  35    8.22    4.78
  -5   0  33   -2.78    3.91
  -5   0  31   -4.22    4.22
  -5   0  29   -1.66    2.66
  -5   0  27   -0.35    2.19
  -5   0  25    0.33    2.36
  -5   0  23    0.55    2.13
  -5   0  21    0.10    1.38
  -5   0  21    1.04    2.24
  -5   0  19    0.50    1.40
  -5   0  19    1.83    2.09
  -5   0  17    1.50    1.87
  -5   0  17   -0.12    1.78
  -5   0  15   -1.34    1.25
  -5   0  15    2.85    2.20
  -5   0  13   -0.58    1.81
  -5   0  13    1.15    1.31
  -5   0  11    0.41    1.52
  -5   0  11    0.53    1.47
  -5   0   9   -1.41    1.89
  -5   0   9   -0.53    1.45
  -5   0   7    0.86    1.45
  -5   0   7   -1.87    2.10
  -5   0   5    2.01    1.94
  -5   0   5    2.68    1.92
  -5   0   3   -0.75    1.62
   5   0  -3    0.23    0.44
   5   0  -3    0.33    1.40
  -5   0   3    1.06    1.95
   5   0  -1    1.30    1.80
  -5   0   1    0.51    1.60
   5   0   1   -0.81    1.48
  -5   0  -1   -0.68    1.35
  -5   0  -3    1.71    1.89
   5   0   3   -0.66    1.19
  -5   0  -5    4.06    2.45
   5   0   5    3.06    1.81
  -5   0  -7   -0.56    0.61
  -5   0  -7    1.10    1.86
   5   0   7   -1.73    1.30
  -5   0  -9    1.67    1.11
   5   0   9   -0.91    1.48
   5   0   9    0.61    1.54
   5   0  11    1.28    1.22
  -5   0 -11    1.82    1.46
   5   0  11    1.46    1.79
   5   0  13   -0.54    1.39
   5   0  13    0.07    0.48
  -5   0 -13    1.14    1.45
   5   0  13    0.44    1.51
   5   0  15   -1.25    1.37
  -5   0 -15    1.82    2.12
   5   0  15    1.84    1.63
  -5   0 -17   -0.76    1.80
   5   0  17   -0.60    1.47
   5   0  17    0.16    1.27
   5   0  19    0.09    1.23
  -5   0 -19   -0.82    1.74
   5   0  19   -1.43    1.75
   5   0  21   -0.13    1.44
   5   0  23   -0.04    1.25
   5   0  25    0.99    1.88
   5   0  27    4.86    2.23
   5   0  29   -3.72    2.30
   5   0  31   -1.25    2.23
   5   0  33   -2.63    2.47
  -5   1  34   87.35   11.53
  -5  -1  34   98.06   12.13
  -5   1  32   16.91    5.54
  -5  -1  32    5.48    3.32
  -5   1  30   72.27    9.96
  -5  -1  30   71.82    9.90
  -5   1  28   -1.09    3.12
  -5  -1  28   -0.52    2.56
  -5  -1  26    8.48    2.53
  -5  -1  26    3.83    2.83
  -5  -1  24   74.94    9.26
  -5   1  24   70.20    8.93
  -5  -1  24   62.57    6.44
  -5  -1  22    4.92    2.07
  -5   1  22    7.75    3.16
  -5  -1  22   11.83    3.91
  -5  -1  20   35.61    5.21
  -5   1  20   38.99    6.39
  -5  -1  20   41.85    6.58
  -5  -1  18   69.17    6.89
  -5   1  18   69.92    8.11
  -5  -1  18   66.76    7.88
  -5  -1  16   98.14    8.19
  -5   1  16  102.70    9.49
  -5  -1  16  102.11    9.45
  -5  -1  14   23.05    4.67
  -5  -1  14   30.84    4.78
  -5   1  14   26.77    4.82
  -5  -1  12  159.02   10.37
  -5   1  12  181.73   11.96
  -5  -1  12  185.50   12.08
  -5   1  12  179.77   10.75
  -5   1  10  183.69   11.80
  -5  -1  10  172.14   11.48
  -5   1  10  160.77   10.13
  -5   1   8    8.90    2.81
  -5  -1   8    5.85    2.55
  -5   1   8   13.64    3.18
  -5   1   6    2.67    2.11
  -5  -1   6    7.60    3.12
  -5   1   6    5.91    2.35
   5  -1  -4  317.83   10.15
  -5   1   4  312.44   14.38
  -5  -1   4  348.50   15.24
  -5   1   4  348.44   14.87
   5  -1  -2  153.13    6.64
   5  -1  -2  176.83   10.60
   5   1  -2  155.43   10.01
  -5   1   2  166.19   10.50
  -5   1   2  158.99   10.11
   5  -1   0  237.28   12.05
   5   1   0  256.18   12.61
   5  -1   0  253.59   11.39
  -5   1   0  242.76   12.57
   5  -1   2  384.67   13.27
   5  -1   2  414.81   15.79
   5   1   2  407.53   15.70
  -5   1  -2  408.57   16.08
   5  -1   4   66.38    5.27
   5   1   4   78.27    7.00
   5  -1   4   86.17    7.33
  -5   1  -4   85.56    7.52
   5  -1   6 1669.63   24.11
   5   1   6 1643.77   30.90
   5  -1   6 1657.48   30.77
  -5   1  -6 1644.76   32.37
   5  -1   8  530.19   12.19
  -5   1  -8  513.48   13.49
   5   1   8  508.73   17.09
   5  -1   8  533.10   17.39
  -5   1  -8  518.85   18.18
  -5  -1 -10  214.63   12.20
  -5   1 -10  218.82    9.67
   5  -1  10  204.53    6.25
   5   1  10  215.35   11.04
   5  -1  10  202.51   10.66
  -5   1 -10  227.45   12.11
   5  -1  10  220.16   12.11
   5   1  10  212.91   11.39
  -5  -1 -12  180.67   11.28
   5   1  12  174.70    9.88
   5  -1  12  175.57    9.80
   5  -1  12  175.08   10.87
   5   1  12  169.75   10.19
  -5  -1 -14  104.80    8.65
   5   1  14  112.06    7.96
   5  -1  14  106.94    7.71
   5  -1  14  112.78    8.75
   5   1  14  115.43    8.44
   5   1  16  593.06   10.06
  -5  -1 -16  558.35   19.82
   5   1  16  546.97   17.58
   5  -1  16  573.91   17.80
   5  -1  16  563.96   19.56
   5   1  16  586.77   18.98
   5  -1  18    8.38    2.48
   5   1  18    8.59    2.56
  -5  -1 -18    9.55    2.69
   5   1  18    6.56    2.27
   5  -1  18   11.29    2.89
   5  -1  20   20.08    4.02
  -5  -1 -20   18.44    3.74
   5   1  20   15.43    3.30
   5  -1  20   18.00    3.49
  -5  -1 -22   40.64    5.41
   5   1  22   47.76    5.65
   5  -1  22   44.36    5.42
  -5  -1 -24   49.29    5.85
   5   1  24   51.43    6.50
   5  -1  24   40.12    5.38
   5   1  26  304.10   14.93
   5  -1  26  271.20   14.01
   5   1  28    8.29    2.80
   5  -1  28    4.52    2.56
   5   1  30    7.11    2.31
   5  -1  30    5.91    2.39
   5   1  32  105.34    9.35
   5  -1  32   96.33    8.85
  -5  -2  35   15.62    5.54
  -5   2  33   55.19    9.26
  -5  -2  33   41.61    7.91
  -5   2  31   43.23    7.87
  -5  -2  31   37.36    7.74
  -5   2  29    4.69    3.17
  -5  -2  29    5.14    3.88
  -5  -2  27    3.86    1.93
  -5   2  27    3.78    3.38
  -5  -2  27    0.88    2.70
  -5  -2  25    0.35    1.39
  -5   2  25    0.76    2.45
  -5  -2  25   -0.27    2.16
  -5  -2  23   11.41    3.06
  -5   2  23   14.30    4.19
  -5  -2  23   11.13    3.70
  -5  -2  21   68.65    7.13
  -5   2  21   79.64    9.23
  -5  -2  21   64.63    8.07
  -5   2  19  379.66   19.00
  -5  -2  19  385.55   18.93
  -5   2  17  123.60   10.61
  -5  -2  17  117.79   10.31
  -5  -2  15   17.85    4.20
  -5   2  15   25.21    4.96
  -5   2  13    5.44    2.65
  -5  -2  13    3.83    2.44
  -5   2  11   35.07    5.22
  -5  -2  11   32.07    5.24
  -5   2   9  234.52   13.36
  -5  -2   9  221.47   12.78
  -5   2   7  131.77    9.66
  -5  -2   7  131.92    9.72
   5   2  -5   43.87    2.84
   5  -2  -5   43.00    4.82
  -5   2   5   50.77    6.08
  -5  -2   5   51.10    6.29
   5  -2  -3  278.36   11.33
   5  -2  -3  271.95   13.20
   5   2  -3  281.61   13.62
  -5   2   3  279.96   13.61
   5  -2  -1   24.72    3.98
   5  -2  -1   26.96    3.72
   5  -2  -1   21.23    3.77
   5   2  -1   23.61    3.98
   5  -2   1   60.28    5.63
   5  -2   1   65.41    6.38
   5   2   1   59.78    6.03
   5  -2   3   81.94    6.09
   5   2   3   95.12    7.64
   5  -2   3   87.67    7.30
   5  -2   5  468.72   13.36
   5   2   5  503.64   17.23
   5  -2   5  485.16   16.67
   5  -2   7    9.92    2.08
   5   2   7    9.92    2.57
   5  -2   7   10.23    2.63
   5  -2   9   80.97    4.54
   5   2   9   92.60    7.28
   5  -2   9   90.60    7.09
   5  -2   9   87.93    7.87
   5   2   9   82.13    6.86
   5   2  11  358.44   14.16
   5  -2  11  364.34   13.98
   5  -2  11  373.32   16.12
   5   2  11  363.01   14.32
   5  -2  13   10.88    3.03
   5   2  13    8.37    2.35
  -5   2 -13    9.35    2.79
   5   2  13   10.93    2.73
   5  -2  13   12.01    2.68
  -5   2 -15  183.01   11.75
   5   2  15  170.86    9.94
   5  -2  15  182.66   10.00
   5  -2  15  170.58   11.05
   5   2  15  167.63    9.86
   5   2  17   66.49    6.34
   5  -2  17   80.79    6.85
   5   2  17   73.53    5.08
   5  -2  17   64.86    6.86
   5   2  17   72.45    6.53
   5   2  19   -0.78    1.00
   5  -2  19   -0.29    1.65
   5   2  19    3.08    1.91
   5  -2  19   -1.21    1.58
  -5  -2 -19    0.20    1.85
  -5  -2 -21   35.46    5.31
   5   2  21   25.48    4.27
   5  -2  21   29.86    4.46
  -5  -2 -23   -0.70    2.17
   5   2  23    0.36    1.35
   5  -2  23    0.02    1.99
  -5  -2 -25    3.49    2.25
   5   2  25    2.06    1.48
   5  -2  25    4.30    2.28
   5   2  27   66.08    7.28
   5  -2  27   57.21    6.71
   5   2  29   14.10    3.57
   5  -2  29   12.36    3.50
   5   2  31    6.66    2.78
   5  -2  31    5.89    2.58
  -5  -3  34   17.06    5.98
  -5   3  32   23.18    6.10
  -5  -3  32    9.98    4.25
  -5   3  30   37.18    7.44
  -5  -3  30   37.50    7.52
  -5   3  28   88.57   10.82
  -5  -3  28   81.12   10.17
  -5   3  26   73.56   10.05
  -5  -3  26   65.56    8.95
  -5   3  24  186.70   14.84
  -5  -3  24  156.81   13.21
  -5   3  22   27.68    5.67
  -5  -3  22   24.24    5.30
  -5   3  20  346.80   18.76
  -5  -3  20  361.11   18.87
  -5  -3  18   34.95    6.06
  -5   3  18   32.09    5.70
  -5  -3  16   10.45    3.56
  -5   3  16   13.89    4.00
  -5   3  14  929.74   28.18
  -5  -3  14  956.32   28.62
  -5   3  12   13.65    3.55
  -5  -3  12   11.84    3.30
  -5   3  10  206.22   12.81
  -5  -3  10  220.06   13.04
   5   3  -8  513.53   14.59
  -5   3   8  497.17   19.21
  -5  -3   8  513.96   19.56
   5   3  -6  125.72    6.55
   5  -3  -6  128.09    9.42
  -5   3   6  138.86    9.99
  -5  -3   6  151.76   10.62
   5  -3  -4  583.37   19.35
   5  -3  -4  579.06   19.44
   5   3  -4  571.39   19.52
  -5   3   4  587.09   19.94
   5  -3  -2   94.44    7.79
   5  -3  -2   86.11    7.40
   5   3  -2   81.69    7.29
   5  -3   0  130.86    8.94
   5   3   0  132.98    9.04
   5  -3   2   36.22    4.40
   5   3   2   41.27    5.17
   5  -3   2   40.98    5.09
   5  -3   4   59.94    5.86
   5  -3   4   55.73    5.22
   5   3   4   42.00    5.09
   5  -3   6    0.03    1.07
   5   3   6   -2.10    1.74
   5  -3   6   -1.61    1.65
   5   3   6    1.83    1.51
   5   3   8    8.39    2.36
  -5  -3  -8    6.43    1.60
  -5   3  -8    3.83    2.02
   5   3   8    5.26    1.91
   5  -3   8    8.65    2.45
   5  -3  10    0.91    1.53
   5   3  10    0.01    1.09
  -5   3 -10   -0.59    2.18
  -5  -3 -10   -0.58    1.10
   5   3  10   -0.74    1.44
   5  -3  10   -0.75    1.18
  -5   3 -12  109.64    9.48
   5   3  12  112.16    7.96
   5  -3  12  110.93    7.61
   5  -3  12  110.28    9.05
   5   3  12  115.96    7.73
  -5   3 -14   56.47    7.08
   5   3  14   60.22    5.93
   5  -3  14   53.69    5.43
   5  -3  14   72.25    7.35
   5   3  14   63.54    5.84
   5   3  16   57.16    5.45
  -5   3 -16   53.95    7.18
   5   3  16   63.97    6.18
   5  -3  16   57.44    5.68
   5  -3  16   57.89    6.61
  -5   3 -18  304.01   17.51
   5   3  18  297.16   12.16
   5   3  18  285.96   13.16
   5  -3  18  292.67   12.98
   5  -3  18  292.39   14.65
   5   3  20    4.57    2.11
   5  -3  20    5.85    2.73
  -5   3 -20    4.09    3.33
   5   3  20    5.53    2.11
   5  -3  20    2.21    1.38
   5   3  22  212.07   12.00
   5  -3  22  208.37   11.74
   5   3  24   46.74    6.01
   5  -3  24   44.88    5.62
  -5  -3 -24   50.24    6.69
   5   3  26    3.03    2.40
   5  -3  26    0.85    1.81
   5   3  28   54.60    6.70
   5  -3  28   52.45    6.39
   5   3  30   67.09    7.51
   5  -3  30   69.87    7.54
   5  -3  32   18.46    4.25
  -5  -4  33   -1.31    3.67
  -5   4  31   11.69    4.82
  -5  -4  31   18.28    5.78
  -5   4  29   -1.54    2.54
  -5  -4  29    2.45    3.36
  -5   4  27   23.15    5.95
  -5  -4  27   21.81    5.49
  -5   4  25    3.28    3.57
  -5  -4  25    3.50    2.41
  -5  -4  23   51.04    7.82
  -5   4  23   45.21    7.53
  -5  -4  21    1.86    2.10
  -5   4  21    9.06    4.16
  -5  -4  19    7.56    3.19
  -5   4  19   14.59    4.45
  -5  -4  17   25.80    5.47
  -5   4  17   29.07    5.45
  -5   4  15   75.10    8.34
  -5  -4  15   71.01    8.15
   5   4 -13  168.42   11.19
  -5   4  13  184.83   12.53
  -5  -4  13  173.44   12.14
  -5   4  11    4.41    2.49
  -5  -4  11    0.92    1.81
   5   4 -11    6.60    2.54
  -5   4   9    0.06    1.93
  -5  -4   9    2.60    2.05
   5   4  -9    2.39    2.02
  -5   4   7   34.91    5.25
   5   4  -7   30.31    4.12
   5   4  -7   28.13    4.52
   5  -4  -5  205.84   11.59
   5   4  -5  207.63   11.92
  -5   4   5  209.72   12.09
   5  -4  -3    1.13    1.35
   5   4  -3   -0.06    1.32
   5  -4  -1    3.80    1.72
   5   4  -1    1.39    1.70
   5   4   1    6.31    2.28
   5  -4   1    0.51    1.56
   5  -4   3   47.85    5.22
   5   4   3   42.15    5.09
   5   4   5    9.68    2.42
   5   4   5    7.32    2.37
   5  -4   5    8.34    2.48
   5  -4   7   42.02    4.68
   5   4   7   40.44    4.83
   5   4   7   38.84    4.35
   5  -4   7   37.25    5.51
  -5  -4  -9   57.66    5.31
  -5   4  -9   57.74    7.42
   5   4   9   59.41    5.82
   5  -4   9   60.64    5.43
   5  -4   9   61.26    6.87
   5   4   9   62.68    5.31
  -5   4 -11  152.64   12.08
   5   4  11  158.66    9.40
   5  -4  11  154.00    8.75
   5  -4  11  141.39   10.42
   5   4  11  194.22    9.59
  -5   4 -13  176.24   13.35
   5   4  13  185.98   10.24
   5  -4  13  158.17    8.97
   5  -4  13  158.86   11.03
   5  -4  15   -3.58    2.11
  -5   4 -15    1.32    2.51
   5   4  15   -1.89    1.68
   5  -4  15   -0.54    1.48
   5   4  15   -1.94    1.74
   5  -4  17   26.33    4.51
   5   4  17   20.73    3.93
  -5   4 -17   22.17    4.87
   5   4  17   20.35    3.74
   5  -4  17   20.33    3.52
   5   4  19   -1.45    2.08
  -5   4 -19    0.69    2.35
   5  -4  19   -1.16    1.60
   5   4  19   -0.01    1.50
   5  -4  19   -0.57    1.64
   5   4  21    4.14    2.09
  -5   4 -21   -1.43    3.15
   5   4  21    1.85    1.62
   5  -4  21    3.01    1.90
  -5   4 -23   38.54    7.51
   5   4  23   26.27    4.69
   5  -4  23   34.72    4.98
  -5   4 -25    3.11    3.15
   5   4  25    2.68    2.27
   5  -4  25    1.12    1.51
  -5   4 -27    3.56    3.65
   5   4  27    3.81    1.87
   5  -4  27    2.45    2.24
  -5   4 -29   -3.23    3.79
   5   4  29    3.24    2.42
   5  -4  29    3.78    2.33
   5   4  31    0.89    1.85
   5  -4  31   -2.62    2.10
  -5  -5  32   -1.89    3.58
  -5  -5  30   72.58   10.19
  -5   5  30   75.81   10.71
  -5  -5  28   13.49    4.75
  -5   5  28   18.43    5.19
  -5  -5  26   28.76    5.81
  -5   5  26   30.30    6.81
  -5  -5  24   89.63   10.08
  -5   5  24   75.58    9.89
  -5  -5  22   48.30    7.12
  -5   5  22   37.68    6.99
  -5  -5  20   54.08    7.76
  -5   5  20   57.60    7.99
  -5  -5  18   57.77    7.67
   5   5 -18   71.04    8.96
  -5   5  18   58.02    7.85
   5   5 -16  190.43   13.76
  -5   5  16  187.89   13.46
  -5  -5  16  193.23   13.37
  -5   5  14   39.52    6.19
  -5  -5  14   41.88    6.20
   5   5 -14   35.36    5.92
   5   5 -12  123.88   10.14
  -5   5  12  117.92   10.10
  -5  -5  12  114.15    9.96
   5   5 -10   68.55    7.36
   5   5 -10   62.16    6.97
   5   5  -8  106.27    8.66
   5  -5  -8  122.88    9.20
   5   5  -8  113.59    9.17
  -5   5   8  116.30    9.39
   5  -5  -6   87.04    7.58
   5   5  -6   83.11    7.57
  -5   5   6   94.57    8.36
   5  -5  -4  107.07    8.22
   5   5  -4  105.45    8.31
   5  -5  -2   63.07    6.10
   5   5  -2   68.86    6.68
  -5   5   2   69.50    8.13
  -5   5   0   15.65    4.41
   5   5   0   17.73    3.56
   5  -5   0   14.03    3.19
   5   5   2  160.75    9.60
   5  -5   2  145.83    8.66
   5   5   4   12.40    2.98
   5  -5   4   11.85    2.71
   5  -5   6   37.66    4.24
   5   5   6   31.64    4.23
   5  -5   6   34.18    5.18
   5   5   8   71.24    6.20
   5  -5   8   68.68    5.65
   5  -5   8   64.04    6.99
   5   5   8   70.04    5.01
   5   5  10  158.70    9.27
   5  -5  10  169.91    8.73
   5  -5  10  156.55   11.01
  -5   5 -12  235.11   16.65
   5   5  12  242.31   11.41
   5  -5  12  238.02   10.50
   5  -5  12  236.54   13.55
   5  -5  14    5.90    2.28
  -5   5 -14    7.39    3.33
   5   5  14    6.83    2.23
   5  -5  14    8.02    2.31
   5   5  16   33.28    5.24
   5  -5  16   37.54    5.46
  -5   5 -16   31.19    6.61
   5   5  16   34.87    4.66
   5  -5  16   35.52    4.44
   5   5  18   10.05    3.45
  -5   5 -18    8.59    3.74
   5   5  18   10.08    2.94
   5  -5  18    8.58    2.28
   5   5  20  211.77   13.49
  -5   5 -20  199.29   16.83
   5   5  20  198.31   11.58
   5  -5  20  208.23   11.07
  -5   5 -22   97.03   12.30
   5   5  22   75.64    7.31
   5  -5  22   80.41    7.01
  -5   5 -24    4.59    3.56
   5   5  24    7.63    2.83
   5  -5  24    3.00    2.02
  -5   5 -26   40.82    9.05
   5   5  26   29.06    4.80
   5  -5  26   35.30    5.14
  -5   5 -28   61.99   10.92
   5   5  28   52.25    6.55
   5  -5  28   52.81    6.26
  -5   5 -30   45.53   10.01
   5  -5  30   51.25    6.57
   5   6 -29    5.20    5.24
  -5   6  29  -10.19    5.55
   5   6 -27   -6.13    4.93
  -5   6  27   10.84    5.53
   5   6 -25    5.50    4.15
  -5   6  25    7.01    4.13
   5   6 -23    3.49    4.16
  -5   6  23    1.00    2.84
  -5   6  21   -0.29    2.32
   5   6 -21    6.18    3.34
  -5   6  19   25.98    5.76
  -5  -6  19   35.37    6.13
   5   6 -19   18.26    5.11
   5   6 -17  214.15   15.89
  -5   6  17  222.46   14.96
  -5  -6  17  216.82   14.27
  -5   6  15    7.00    2.95
  -5  -6  15   14.35    3.69
   5   6 -15   10.09    3.85
   5   6 -13    4.41    3.05
   5   6 -13    6.76    2.90
   5   6 -11  189.87   13.65
   5  -6 -11  183.35   11.42
   5   6 -11  166.48   11.44
  -5   6  11  175.25   11.86
  -5   6  11  172.99   13.62
  -5   6   9   18.32    3.97
  -5   6   9   15.67    4.43
   5  -6  -9   22.36    4.16
   5   6  -9   15.68    3.49
  -5   6   7    7.11    3.15
   5  -6  -7   16.04    3.77
   5   6  -7    3.56    2.12
   5  -6  -5   22.42    3.63
   5   6  -5   17.07    3.50
  -5   6   5   16.19    4.48
   5   6  -3   -0.44    1.33
   5  -6  -3   -1.57    1.45
  -5   6   3    0.76    1.78
  -5   6   1    1.49    2.48
   5   6  -1   -2.27    2.02
   5  -6  -1    1.15    1.42
  -5   6  -1   -1.55    1.70
   5   6   1   -0.34    1.35
   5  -6   1   -0.08    1.00
  -5   6  -1    1.12    2.56
  -5   6  -3    0.92    2.11
   5   6   3   -0.39    1.17
   5  -6   3   -1.06    1.02
  -5   6  -3   -2.24    2.44
   5  -6   3    1.14    1.42
   5  -6   5    1.16    1.37
  -5   6  -5   -2.68    2.21
  -5   6  -5    1.30    2.50
   5   6   5    1.51    1.68
   5  -6   5   -0.85    1.31
   5  -6   7    5.06    2.04
  -5   6  -7    6.50    2.72
   5   6   7    9.92    2.47
   5  -6   7    9.05    2.22
  -5   6  -7    8.13    3.59
  -5   6  -9    1.88    2.05
   5  -6   9    2.66    1.85
  -5   6  -9    0.20    1.82
   5   6   9    0.90    1.48
   5  -6   9    0.06    0.99
   5  -6  11   -0.13    1.75
   5   6  11    0.32    1.19
   5  -6  11    0.26    1.18
   5  -6  13   28.76    4.87
  -5   6 -13   34.92    7.41
   5   6  13   27.12    4.02
   5  -6  13   24.76    3.44
   5   6  15    3.74    2.95
   5  -6  15    1.40    1.94
  -5   6 -15   -0.88    2.72
   5   6  15    0.42    1.42
   5  -6  15    3.11    1.77
   5   6  17    8.06    3.76
  -5   6 -17  -10.73    4.61
   5   6  17    4.49    2.38
   5  -6  17    3.16    1.61
   5   6  19    7.34    3.12
  -5   6 -19    7.61    4.19
   5   6  19    2.70    1.54
   5   6  21    4.63    3.02
  -5   6 -21    7.38    5.05
   5   6  21    4.96    2.40
  -5   6 -23   11.67    5.70
   5   6  23    3.49    2.57
  -5   6 -25   56.09   10.59
   5   6  25   62.41    6.84
   5   6  27   24.52    4.46
   5   7 -24    3.88    4.43
   5   7 -22    1.87    3.70
   5   7 -20   21.51    6.20
   5   7 -18   64.26    9.88
   5   7 -16    9.69    3.70
   5   7 -14   22.16    5.75
  -5   7  14   30.41    6.65
  -5   7  12   14.76    4.89
  -5   7  10   39.21    7.05
  -5   7   8   11.65    4.55
  -5   7   6   24.61    5.84
  -5   7   4    6.90    3.80
  -5   7   4    0.64    2.77
  -5   7   2   26.72    6.19
  -5   7   2   32.01    7.82
  -5   7   0  129.23   13.00
  -5   7   0  160.45   14.24
  -5   7  -2  173.27   14.35
  -5   7  -2  206.59   15.89
   5  -7   2  197.33   12.54
   5  -7   4   28.93    4.99
  -5   7  -4   25.58    5.76
  -5   7  -4   39.57    7.31
  -5   7  -6   99.82   10.61
  -5   7  -6  104.78   11.43
   5  -7   6  113.33    9.44
  -5   7  -8  238.38   15.79
  -5   7  -8  242.92   17.35
   5  -7   8  245.58   13.49
  -5   7 -10   64.67    9.18
   5  -7  10   80.33    7.87
   5   7  12   53.92    8.16
   5  -7  12   43.47    5.94
  -5   7 -12   64.65    9.14
   5   7  14   54.70    8.36
   5   7  16   24.53    6.08
   5   7  18    2.47    3.26
  -5   7 -18    3.16    3.91
   5   7  20   56.34    8.75
  -5   7 -20   46.61    9.77
  -5   8  15   -2.92    2.83
  -5   8  13   -1.89    2.96
  -5   8  11   -1.25    3.02
  -5   8   9   22.44    6.29
  -5   8   7   32.29    6.84
  -5   8   7   36.13    7.82
  -5   8   5   -6.80    3.99
  -5   8   5   -0.06    2.48
  -5   8   3   10.26    5.31
  -5   8   3   11.82    5.07
  -5   8   1   89.90   11.77
  -5   8   1  100.86   11.95
  -5   8  -1   16.87    5.77
  -5   8  -1   14.64    5.55
  -5   8  -3   10.13    3.79
  -5   8  -3   11.58    4.42
  -5   8  -5   16.05    4.80
  -5   8  -5    7.46    4.26
  -5   8  -7    0.79    3.10
  -5   8  -9   40.94    7.88
   5   8  11   11.63    4.01
  -5   8 -11    5.98    3.48
  -5   8 -13    2.83    3.81
   5   8  13   -0.35    2.78
   5   8  15   16.87    5.67
   5   8  17   36.51    7.93
  -5   9   4   46.27    9.88
  -5   9   2  101.63   13.78
  -5   9   0   30.54    7.49
  -5   9  -2   24.12    6.53
  -6   0  32   23.60    6.22
  -6   0  30   65.41   10.15
  -6   0  28    8.51    3.78
  -6   0  26    3.53    3.05
  -6   0  24   59.31    8.84
  -6   0  22    1.48    1.56
  -6   0  22    5.61    3.62
  -6   0  20  444.64   22.42
  -6   0  20  415.73   18.28
  -6   0  18    8.66    3.74
  -6   0  18    8.12    3.22
  -6   0  16   54.51    7.52
  -6   0  16   55.74    6.84
  -6   0  14  112.99   10.67
  -6   0  14  128.72   10.19
  -6   0  12  306.15   17.14
  -6   0  12  293.30   15.26
  -6   0  10    4.07    2.83
  -6   0  10    0.63    1.56
  -6   0   8  481.03   19.46
  -6   0   8  496.05   20.75
  -6   0   6  969.70   27.64
   6   0  -6  920.98   13.93
  -6   0   6  996.76   29.03
  -6   0   4   18.68    4.39
  -6   0   4   10.98    3.20
   6   0  -4   11.89    3.35
  -6   0   2  166.81   11.58
   6   0  -2  169.26   11.49
  -6   0   0   81.32    8.34
   6   0   0   97.12    8.88
  -6   0  -2  553.81   21.04
   6   0   2  555.28   20.20
  -6   0  -4  484.35   19.75
   6   0   4  498.15   19.05
   6   0   6  627.63   21.13
  -6   0  -6  627.36   22.49
   6   0   8  423.39   17.09
  -6   0  -8  437.32   18.77
   6   0  10  147.19   10.11
   6   0  10  148.48   10.65
  -6   0 -10  146.82   10.95
   6   0  12  178.23    6.89
  -6   0 -12  164.27    6.96
   6   0  12  182.06   11.11
   6   0  12  194.88   12.30
  -6   0 -12  175.48   12.09
  -6   0 -14   56.47    4.90
  -6   0 -14   46.05    6.24
   6   0  14   48.55    5.83
   6   0  14   54.74    6.62
   6   0  16   -1.67    1.80
  -6   0 -16    0.82    1.78
   6   0  16   -1.27    1.99
   6   0  18    0.26    1.40
  -6   0 -18    0.26    1.55
   6   0  18    1.41    1.80
   6   0  20  180.64   11.29
   6   0  20  187.73   12.16
   6   0  22    1.83    1.74
   6   0  24   13.72    3.63
   6   0  26   42.08    6.05
   6   0  28    0.59    1.62
   6   0  30  516.74   21.28
  -6   1  31   94.41   12.09
  -6  -1  31   96.19   12.07
  -6   1  29   38.27    7.63
  -6  -1  29   45.32    8.48
  -6  -1  27    9.89    2.64
  -6   1  27   16.81    5.33
  -6  -1  27   12.77    4.61
  -6  -1  25   39.55    5.83
  -6   1  25   38.32    7.29
  -6  -1  25   36.76    7.19
  -6  -1  23   21.73    4.32
  -6   1  23   41.45    8.16
  -6  -1  23   21.22    5.15
  -6  -1  21    8.21    4.04
  -6  -1  21   12.30    3.53
  -6   1  21   15.03    4.58
  -6  -1  19   15.65    4.75
  -6  -1  19   16.89    3.99
  -6   1  19    7.08    3.29
  -6   1  17   10.59    3.72
  -6  -1  17    5.66    3.03
  -6  -1  17    3.90    2.25
  -6   1  15    2.83    2.43
  -6  -1  15   -0.53    2.21
  -6  -1  15   -1.46    2.04
  -6   1  13   14.12    3.97
  -6  -1  13   25.76    5.20
  -6   1  13   21.04    4.39
  -6  -1  13   15.48    4.01
  -6   1  11    3.65    2.66
  -6  -1  11    2.75    2.30
  -6   1  11    3.11    2.40
  -6  -1  11    3.14    2.78
  -6   1   9    2.11    2.07
  -6  -1   9    0.10    1.94
  -6   1   9   -0.16    1.69
  -6  -1   9    1.22    2.03
  -6  -1   7   81.19    8.20
   6  -1  -7   81.66    5.80
  -6   1   7   83.31    8.53
  -6  -1   7   90.28    8.91
  -6   1   7   81.78    8.12
  -6   1   5   34.58    5.67
  -6   1   5   39.26    5.74
  -6  -1   5   36.75    5.68
   6  -1  -5   27.45    3.22
   6  -1  -5   35.89    5.57
   6   1  -5   30.69    5.31
  -6  -1   5   35.00    5.61
  -6  -1   3  204.54   13.01
   6  -1  -3  199.34   12.54
   6   1  -3  187.66   12.20
  -6   1   3  181.28   12.27
  -6   1   3  203.97   12.79
  -6  -1   1  133.54   10.64
   6  -1  -1  126.36    9.88
   6   1  -1  123.27    9.78
  -6   1   1  133.05   10.44
   6  -1   1  339.19   13.98
  -6  -1  -1  341.83   16.84
   6  -1   1  357.42   16.28
   6   1   1  360.54   16.39
  -6   1  -1  354.04   16.70
  -6  -1  -3  115.17    9.91
   6   1   3  118.91    9.47
   6  -1   3  125.32    9.64
   6  -1   3  108.70    7.61
  -6   1  -3  115.86    9.68
   6  -1   5  727.64   18.62
  -6  -1  -5  746.17   25.01
   6   1   5  760.55   23.24
   6  -1   5  780.92   23.52
  -6   1  -5  786.18   24.98
   6  -1   7   35.48    3.85
  -6   1  -7   41.17    5.87
   6   1   7   38.62    5.41
   6  -1   7   27.87    4.73
  -6  -1  -7   31.97    5.71
   6  -1   9   43.51    3.96
  -6   1  -9   41.47    5.85
   6   1   9   35.33    5.06
   6  -1   9   39.76    5.23
  -6  -1  -9   40.68    6.07
   6   1   9   43.66    5.68
   6  -1  11    6.04    2.36
   6   1  11    3.73    2.08
  -6   1 -11   -0.07    1.10
  -6  -1 -11   -0.04    2.05
   6   1  11    0.97    1.67
   6  -1  11    3.54    2.30
   6  -1  13    0.79    1.53
   6   1  13   -1.69    1.62
  -6  -1 -13    2.77    2.59
   6   1  13   -0.64    1.66
   6  -1  13   -1.53    1.36
   6  -1  15   41.05    5.76
   6   1  15   47.89    6.05
   6  -1  15   45.31    5.69
  -6  -1 -15   46.43    6.74
   6   1  15   40.63    5.42
   6  -1  17   18.02    4.13
   6   1  17   21.36    4.29
  -6   1 -17   19.21    3.88
  -6  -1 -17   17.76    4.32
   6   1  17   24.41    4.26
   6  -1  17   20.30    3.90
   6  -1  19   13.39    3.54
   6   1  19   20.03    4.09
  -6  -1 -19   15.84    4.25
   6   1  19   16.87    3.54
   6  -1  19   13.66    3.29
   6  -1  21    9.46    3.20
  -6  -1 -21    4.14    1.86
   6   1  21    8.34    2.82
   6  -1  21    6.47    2.79
  -6  -1 -23   11.34    3.60
   6   1  23    7.12    2.62
   6  -1  23    6.37    2.20
   6   1  25    0.64    1.69
   6  -1  25    1.72    2.10
   6   1  27    9.88    3.48
   6  -1  27   12.91    3.69
   6   1  29   -1.53    2.44
   6  -1  29    1.50    2.00
  -6   2  32   31.57    7.57
  -6  -2  32   27.46    6.45
  -6   2  30   12.90    4.80
  -6  -2  30    3.68    3.08
  -6   2  28   45.41    8.33
  -6  -2  28   36.36    7.83
  -6   2  26  142.78   14.15
  -6  -2  26  134.02   13.48
  -6  -2  26  129.51   10.75
  -6  -2  24   31.16    5.64
  -6   2  24   35.26    7.15
  -6  -2  24   32.40    6.83
  -6  -2  22  100.17    9.78
  -6   2  22  116.51   12.14
  -6  -2  22  110.31   11.64
  -6  -2  20    9.84    3.86
  -6  -2  20    1.16    1.52
  -6   2  20    1.01    2.56
  -6   2  18   45.26    7.35
  -6  -2  18   63.75    8.45
  -6  -2  18   48.18    6.62
  -6   2  16  273.64   17.00
  -6  -2  16  255.93   16.44
  -6   2  14   40.86    6.59
  -6  -2  14   38.12    6.53
  -6   2  12   89.68    9.41
  -6  -2  12   85.53    9.13
  -6   2  10  367.47   18.50
  -6  -2  10  383.51   18.70
  -6   2   8    3.81    2.51
  -6  -2   8    0.08    2.02
   6   2  -8    0.22    0.87
   6  -2  -8    1.52    1.67
  -6   2   6   50.29    6.81
  -6  -2   6   57.42    7.21
   6  -2  -6   43.58    5.00
   6  -2  -6   59.02    7.15
   6   2  -6   50.38    6.57
   6  -2  -4  224.94   10.56
   6  -2  -4  237.98   13.83
   6   2  -4  220.97   13.41
  -6   2   4  224.27   13.82
   6  -2  -2  153.69   10.97
   6   2  -2  143.24   10.66
   6  -2   0  554.52   20.38
   6   2   0  575.66   20.83
   6  -2   2    6.53    2.35
   6  -2   2    6.20    3.01
   6   2   2    2.87    2.18
   6  -2   4  322.81   12.83
   6   2   4  330.47   15.37
   6  -2   4  361.09   16.02
   6  -2   6   -0.30    1.43
   6   2   6   -1.82    1.81
   6  -2   6    2.72    1.83
   6  -2   8    6.72    1.84
   6   2   8    6.22    2.45
   6  -2   8    3.85    2.13
   6   2   8    6.35    2.32
   6   2  10  469.91   17.95
   6  -2  10  457.26   17.54
   6  -2  10  459.41   19.55
   6   2  10  448.29   17.65
  -6   2 -12  149.71    9.63
   6   2  12  142.41    9.93
   6  -2  12  141.01    9.70
   6  -2  12  150.38   11.31
   6   2  12  139.28    9.87
  -6   2 -14  169.67   10.80
   6   2  14  155.16   10.37
   6  -2  14  156.58   10.18
   6  -2  14  168.14   11.99
   6   2  14  161.32   10.63
   6  -2  16    7.84    2.90
   6   2  16    2.94    2.29
   6   2  16    5.48    1.73
  -6   2 -16    4.85    2.78
   6   2  16    8.07    2.72
   6  -2  16    5.06    2.25
  -6  -2 -16    9.62    3.49
   6  -2  18   37.64    5.83
   6   2  18   45.18    5.81
  -6   2 -18   34.34    5.38
   6  -2  18   49.55    5.98
  -6  -2 -18   31.02    5.38
   6   2  18   39.45    5.47
  -6  -2 -20   89.93    9.43
  -6   2 -20   91.45    9.42
   6   2  20   88.92    8.33
   6  -2  20   79.94    7.65
   6  -2  20   77.38    8.22
   6   2  22   51.64    6.53
   6  -2  22   57.25    6.60
  -6  -2 -22   57.97    7.45
   6  -2  22   58.43    7.45
  -6  -2 -24   44.06    6.48
   6   2  24   36.08    5.45
   6  -2  24   34.00    5.34
   6   2  26   90.48    8.77
   6  -2  26  101.60    9.14
   6   2  28   27.48    5.12
   6  -2  28   29.10    5.20
   6  -2  30    4.57    2.52
  -6   3  31   11.02    5.07
  -6  -3  31   17.73    6.06
  -6   3  29    2.36    3.24
  -6  -3  29    1.07    3.62
  -6  -3  27    3.86    3.50
  -6   3  27    6.60    4.31
  -6  -3  25    0.46    2.91
  -6  -3  25   -2.83    2.51
  -6   3  25    3.55    3.16
  -6  -3  23   -2.47    3.84
  -6   3  23   -4.31    3.59
  -6  -3  21   34.05    6.65
  -6   3  21   25.33    5.99
  -6   3  19   28.87    5.98
  -6  -3  19   28.20    6.22
  -6   3  17  152.25   12.98
  -6  -3  17  140.56   12.55
  -6   3  15   60.66    8.14
  -6  -3  15   74.79    8.87
  -6   3  13  214.35   14.68
  -6  -3  13  214.51   14.51
  -6   3  11   -1.51    2.23
  -6  -3  11    0.17    1.85
   6   3 -11    2.53    1.77
   6   3  -9  382.71   11.86
  -6   3   9  394.35   19.02
  -6  -3   9  382.29   18.67
   6  -3  -7   65.04    7.51
  -6   3   7   68.59    7.88
  -6  -3   7   70.41    8.09
   6   3  -7   52.47    6.76
  -6   3   5    8.97    3.20
   6  -3  -5    5.91    2.90
   6   3  -5    7.74    2.80
   6  -3  -3   11.82    3.33
   6  -3  -3    7.59    2.77
   6   3  -3    9.46    3.04
   6  -3  -1   49.42    6.23
   6   3  -1   40.10    5.78
   6  -3   1   75.80    7.50
   6   3   1   61.81    6.91
   6   3   3   18.56    3.85
   6  -3   3   24.74    4.39
   6  -3   5    9.75    2.48
   6   3   5    7.71    2.73
   6  -3   5    5.56    2.49
   6   3   7   -0.03    1.39
   6  -3   7    0.84    1.35
   6   3   7    1.50    1.84
   6  -3   7   -0.38    1.65
   6   3   9   86.35    7.85
   6  -3   9   75.19    7.19
   6  -3   9   78.62    8.41
   6   3   9   77.77    7.20
   6  -3  11    3.04    2.34
   6   3  11    0.66    1.57
  -6   3 -11   -2.73    2.45
   6   3  11    4.22    2.22
   6  -3  11    1.17    1.51
   6  -3  13   24.24    4.85
   6   3  13   30.18    4.42
  -6   3 -13   23.79    4.60
   6   3  13   34.12    4.91
   6  -3  13   33.64    4.74
  -6   3 -15   65.36    7.78
   6   3  15   58.79    6.50
   6  -3  15   60.35    6.39
   6  -3  15   69.62    8.06
   6   3  15   66.57    6.59
   6  -3  17   43.87    6.35
   6   3  17   40.30    4.62
   6   3  17   40.42    5.28
  -6   3 -17   42.85    6.57
   6   3  17   38.78    5.36
   6  -3  17   44.41    5.51
  -6   3 -19   96.80   10.17
   6   3  19   86.82    8.06
   6  -3  19   79.38    7.52
   6  -3  19   90.10    9.04
   6  -3  21    2.52    2.68
  -6   3 -21    1.27    2.36
   6   3  21    1.98    1.90
   6  -3  21   -0.47    1.77
  -6  -3 -21   -3.29    2.25
  -6   3 -23   46.04    7.44
  -6  -3 -23   43.72    6.73
   6   3  23   38.44    5.67
   6  -3  23   41.28    5.74
  -6   3 -25   26.76    6.27
   6   3  25   27.86    5.16
   6  -3  25   23.53    4.62
  -6   3 -27    5.20    3.93
   6   3  27    2.06    2.00
   6  -3  27    0.90    1.77
   6  -3  29    8.57    3.21
  -6  -4  30   14.38    5.39
  -6   4  30   20.80    6.15
  -6  -4  28   49.95    8.51
  -6   4  28   62.33   10.11
  -6  -4  26   87.67   11.26
  -6   4  26   57.55    9.44
  -6  -4  24   35.90    7.19
  -6   4  24   38.42    7.65
  -6   4  22  213.89   16.69
  -6  -4  22  196.64   15.81
  -6   4  20  176.24   14.68
  -6  -4  20  153.64   13.73
  -6   4  18   33.64    6.48
  -6  -4  18   40.55    6.82
   6   4 -16  143.10   11.04
  -6   4  16   98.55   10.59
  -6  -4  16  104.64   10.70
  -6   4  14   13.22    4.34
  -6  -4  14   11.76    4.01
   6   4 -14    6.04    2.64
  -6   4  12    1.14    2.10
  -6  -4  12    1.55    1.89
   6   4 -12   -1.40    1.62
   6   4 -10  119.14    7.95
   6   4 -10  109.68   10.14
  -6   4  10  108.95   10.20
  -6  -4  10  114.92   10.72
  -6   4   8   31.52    5.55
   6  -4  -8   19.30    4.40
   6   4  -8   23.78    4.72
   6  -4  -6  257.83   14.43
   6   4  -6  261.05   14.92
  -6   4   6  264.84   15.25
   6  -4  -4   52.50    6.52
   6   4  -4   47.68    6.30
   6  -4  -2    1.36    2.00
   6   4  -2    1.80    2.18
   6   4   0   75.68    7.63
   6  -4   0   58.79    6.68
   6   4   2   12.16    3.31
   6  -4   2    6.37    2.47
   6   4   4    6.25    2.41
   6  -4   4    3.92    2.17
   6   4   6   17.81    3.49
   6   4   6   22.53    4.09
   6  -4   6   19.34    3.70
   6   4   8  103.91    8.47
   6  -4   8  121.83    8.80
   6  -4   8  111.96   10.11
   6   4   8  107.45    7.91
   6  -4  10   34.52    5.74
   6   4  10   31.42    4.37
   6   4  10   31.77    4.72
   6  -4  10   29.66    4.43
  -6   4 -12   87.70    9.43
   6   4  12   72.20    7.00
   6  -4  12   77.71    6.92
   6  -4  12   82.80    8.77
   6   4  12   76.85    6.70
  -6   4 -14  118.70   11.25
   6   4  14  118.74    9.02
   6  -4  14  119.23    8.60
   6  -4  14  112.19   10.17
   6   4  14  117.68    8.33
   6   4  16  395.60   16.13
  -6   4 -16  392.96   20.94
   6   4  16  383.92   16.30
   6  -4  16  380.54   15.69
   6  -4  16  422.19   19.51
  -6   4 -18  105.15   11.18
   6   4  18  107.98    8.91
   6  -4  18  107.06    8.62
   6  -4  18  129.33   10.93
  -6   4 -20  220.35   16.71
   6   4  20  220.43   12.93
   6  -4  20  213.24   12.38
   6  -4  20  244.82   14.93
  -6   4 -22   82.25   10.64
   6   4  22   78.92    8.03
   6  -4  22   76.24    7.72
  -6   4 -24   39.87    7.95
   6   4  24   44.06    6.23
   6  -4  24   40.30    5.69
  -6   4 -26   65.56   10.06
   6   4  26   52.32    6.87
   6  -4  26   47.01    6.42
   6   4  28   33.83    5.87
   6  -4  28   34.69    5.40
  -6  -5  29   -8.52    5.05
  -6   5  29   26.31    8.11
  -6  -5  27   54.33    9.07
  -6   5  27   54.39    9.23
  -6   5  25   -3.30    3.20
  -6  -5  25    2.87    3.49
  -6   5  23    1.38    2.87
  -6  -5  23   10.07    4.46
   6   5 -23    9.09    3.93
  -6   5  21   -1.20    2.40
  -6  -5  21   -5.34    3.71
   6   5 -21   -4.59    3.72
  -6   5  19   14.83    4.75
  -6  -5  19   44.61    7.98
   6   5 -19   28.12    5.75
  -6   5  17    5.96    3.82
  -6  -5  17    1.07    2.17
   6   5 -17    0.38    2.31
  -6   5  15   73.95    9.34
   6   5 -15   77.87    8.40
  -6  -5  15   86.21    9.53
   6   5 -13  160.81   11.33
  -6   5  13  136.91   11.83
  -6  -5  13  134.15   12.00
  -6   5  11   14.84    4.29
   6   5 -11    6.89    2.90
   6  -5 -11    7.44    3.14
   6   5 -11   12.81    3.52
  -6   5   9   -0.09    2.18
   6  -5  -9    2.91    1.94
   6   5  -9    1.51    1.82
  -6   5   7   -5.46    2.74
   6  -5  -7   -1.88    2.05
   6   5  -7    1.89    2.27
   6  -5  -5   14.18    3.48
   6   5  -5   15.25    3.79
   6  -5  -3   99.54    8.66
   6   5  -3  106.48    9.16
   6   5  -1   13.03    3.05
   6  -5  -1   13.12    3.18
   6   5   1   19.06    3.69
   6  -5   1   20.94    4.04
   6   5   3   39.60    4.61
   6   5   3   40.38    5.36
   6  -5   3   39.80    5.08
   6   5   5   -0.77    1.49
   6   5   5   -1.19    1.36
   6  -5   5   -0.73    1.34
   6  -5   7    3.40    3.07
   6   5   7   -0.27    1.20
   6   5   7   -1.67    1.58
   6  -5   7   -1.08    1.80
   6  -5   9    2.28    2.09
   6   5   9    5.32    1.86
   6   5   9    3.64    2.26
   6  -5   9    2.46    1.58
   6   5  11   89.21    7.70
   6  -5  11   76.36    6.67
   6  -5  11   86.47    9.08
   6  -5  13   13.08    3.68
   6   5  13   11.00    2.88
   6  -5  13   11.90    2.91
   6  -5  15   -0.40    2.28
   6   5  15   -0.77    1.98
  -6   5 -15   -4.27    2.87
   6   5  15    0.51    1.33
   6  -5  15    0.04    1.30
   6  -5  17    2.39    2.19
   6   5  17    1.07    2.02
  -6   5 -17    0.55    2.41
   6   5  17    0.13    1.37
   6  -5  17   -1.05    1.96
   6  -5  19    9.83    3.46
  -6   5 -19   12.34    4.87
   6   5  19   13.05    3.52
   6  -5  19    9.44    2.47
  -6   5 -21   -7.55    4.04
   6   5  21    1.58    2.07
   6  -5  21    5.98    2.85
  -6   5 -23   36.54    8.03
   6   5  23   47.07    6.38
   6  -5  23   45.80    5.90
   6   5  25    7.91    3.19
   6  -5  25    5.08    2.35
  -6   5 -27   22.23    7.17
   6  -5  27   21.67    4.66
  -6   6  26   87.17   11.38
  -6   6  24   12.38    5.08
  -6   6  22    5.50    3.72
  -6   6  20    8.64    3.36
  -6   6  18    2.04    2.79
  -6  -6  18   10.77    5.12
  -6   6  16   66.24    8.81
   6   6 -16   70.62    8.86
   6   6 -14   85.73    9.42
  -6   6  14  103.32   10.53
   6  -6 -14   68.10    7.84
   6  -6 -12  116.15   10.10
   6   6 -12  124.66   10.96
  -6   6  12  130.92   11.56
  -6   6  10    9.15    3.65
   6  -6 -10   11.82    2.95
   6   6 -10   16.40    4.13
   6  -6  -8   10.02    2.97
   6   6  -8   10.46    3.34
   6  -6  -6    2.03    1.97
   6   6  -6    5.47    3.07
   6   6  -4    4.80    2.43
   6  -6  -4    7.14    2.92
   6   6  -2  201.53   12.11
   6  -6  -2  212.33   11.75
   6   6   0   39.63    5.41
   6  -6   0   40.45    5.14
   6   6   2   12.55    3.14
   6  -6   2   14.47    3.27
   6   6   4   61.75    6.50
   6  -6   4   62.09    5.99
   6  -6   4   62.35    8.07
   6   6   6   68.14    6.74
   6  -6   6   77.79    6.49
   6  -6   6   67.53    8.42
   6   6   8   84.31    7.35
   6  -6   8   86.61    6.74
   6  -6   8   83.19    9.17
   6  -6  10   63.33    7.96
   6   6  10   58.64    6.12
   6  -6  10   66.97    5.97
   6   6  12   97.45    7.94
   6  -6  12  106.62   10.00
   6   6  14   69.37    8.55
   6  -6  14   60.20    7.64
   6   6  14   64.86    6.61
   6   6  16   30.13    5.80
   6  -6  16   27.45    5.43
   6   6  16   25.89    4.52
  -6   6 -18   28.53    7.20
   6   6  18   27.48    4.75
  -6   6 -20    2.84    3.19
   6   6  20    3.60    1.96
  -6   6 -22    3.34    3.69
   6   6  22    5.38    2.86
  -6   6 -24  157.77   17.26
   6  -7   1   44.90    6.84
   6  -7   3   39.55    6.66
   6  -7   5   11.24    3.29
   6  -7   7   25.90    5.51
   6  -7   9    9.28    3.97
   6  -7  11    0.52    2.66
   6   7  13   26.69    6.07
   6  -7  13   24.21    5.18
   6   7  15    5.38    3.63
   6   7  17    7.72    3.96
  -7   0  29   -1.72    3.89
  -7   0  27    1.19    3.04
  -7   0  25   -1.79    2.89
  -7   0  23    2.82    3.78
  -7   0  21    5.55    4.06
  -7   0  21   11.08    4.41
  -7   0  19    1.98    3.06
  -7   0  19   -1.13    1.91
  -7   0  17    0.75    2.77
  -7   0  17   -0.23    1.73
  -7   0  15    3.19    2.89
  -7   0  15    1.46    1.60
  -7   0  13   -0.88    2.17
  -7   0  13    1.98    2.56
  -7   0  11   -0.16    2.24
  -7   0  11    1.96    2.24
  -7   0   9   -1.11    2.49
  -7   0   9   -1.72    2.75
  -7   0   7   25.79    5.45
  -7   0   7   10.31    3.86
   7   0  -7   19.24    4.72
  -7   0   5    2.89    2.43
   7   0  -5   -1.60    2.21
  -7   0   3    2.45    2.02
   7   0  -3   -0.34    2.20
  -7   0   1    4.18    3.68
   7   0  -1    0.48    1.96
  -7   0  -1   -0.68    1.85
   7   0   1    1.90    1.98
  -7   0  -3   -1.47    2.30
   7   0   3   -2.07    2.77
  -7   0  -5   -0.56    1.88
   7   0   5   -1.33    1.93
  -7   0  -7   28.75    5.80
   7   0   7   47.75    6.65
  -7   0  -9    1.24    2.01
   7   0   9    1.43    1.83
   7   0  11   -1.81    2.46
  -7   0 -11   -2.59    2.33
   7   0  11   -1.53    1.55
   7   0  13   -0.27    2.18
  -7   0 -13   -2.32    2.86
   7   0  13   -2.64    2.63
   7   0  15   -1.72    2.29
  -7   0 -15   -0.32    1.86
   7   0  15    1.28    1.74
   7   0  17    0.79    1.72
  -7   0 -17    2.59    2.47
   7   0  17   -0.43    1.82
   7   0  19   -2.30    1.98
   7   0  19   -0.79    2.01
   7   0  21   -2.57    2.19
   7   0  21   -1.81    2.24
   7   0  23   -0.22    1.74
   7   0  25    0.34    1.95
  -7   1  28   13.57    5.10
  -7  -1  28   19.32    5.78
  -7   1  26   -5.96    4.57
  -7  -1  26    6.11    3.66
  -7  -1  26   -2.59    2.66
  -7   1  24   15.63    4.97
  -7  -1  24   17.95    5.51
  -7  -1  24   14.17    4.05
  -7   1  22   54.27    8.65
  -7  -1  22   53.57    8.53
  -7  -1  22   52.40    7.39
  -7   1  20   -0.28    2.33
  -7  -1  20   -0.74    3.02
  -7  -1  20    0.82    1.86
  -7   1  18   47.70    8.25
  -7  -1  18   36.11    6.95
  -7  -1  18   41.24    6.65
  -7  -1  16  189.50   13.85
  -7   1  16  214.35   16.30
  -7  -1  16  202.20   15.68
  -7  -1  14  119.19   10.98
  -7   1  14  137.58   12.75
  -7  -1  14  113.87   11.55
  -7  -1  12  164.18   13.09
  -7   1  12  178.12   14.40
  -7  -1  12  188.66   14.53
  -7   1  12  175.63   13.16
  -7  -1  10  181.98   13.62
  -7   1  10  185.51   14.29
  -7  -1  10  188.88   14.36
  -7   1  10  185.69   13.52
  -7  -1   8  206.49   14.44
   7  -1  -8  215.18   14.79
   7   1  -8  210.90   14.71
  -7   1   8  226.47   15.46
  -7  -1   8  205.06   14.77
  -7   1   8  201.94   14.00
   7   1  -6   72.52    8.56
  -7   1   6   75.95    9.04
   7  -1  -6   59.50    7.76
  -7  -1   6   63.23    8.18
  -7   1   6   72.38    8.38
  -7  -1   4   78.55    9.00
   7  -1  -4   78.38    8.62
   7   1  -4   86.98    9.21
  -7   1   4   75.11    8.62
  -7  -1   2  248.98   15.84
   7  -1  -2  218.61   14.21
   7   1  -2  225.30   14.42
  -7   1   2  219.47   14.57
  -7   1   0    5.13    2.64
   7  -1   0    3.47    2.46
   7   1   0    5.28    2.48
  -7  -1   0   13.02    4.10
  -7  -1  -2  136.78   11.83
   7   1   2  125.73   10.70
   7  -1   2  124.73   10.51
  -7   1  -2  137.35   11.52
  -7  -1  -4   75.76    8.82
   7   1   4   65.12    7.58
   7  -1   4   62.85    7.43
  -7   1  -4   64.27    8.02
  -7   1  -6   67.28    8.16
   7   1   6   63.84    7.51
  -7  -1  -6   56.09    7.67
   7  -1   6   59.21    7.17
  -7  -1  -8  248.69   16.04
   7   1   8  217.22   13.43
   7  -1   8  233.74   13.91
  -7   1  -8  236.23   15.34
   7   1  10   40.31    6.20
  -7  -1 -10   37.71    6.52
   7   1  10   36.87    5.59
   7  -1  10   33.29    5.40
   7  -1  10   35.63    6.03
   7  -1  12   52.63    7.22
   7   1  12   49.29    6.77
  -7  -1 -12   47.06    7.08
   7   1  12   39.16    5.72
   7  -1  12   48.48    6.38
   7  -1  14    3.57    2.65
   7   1  14    0.80    1.96
  -7  -1 -14   -1.24    2.27
   7   1  14    2.84    2.23
   7  -1  14    3.86    2.16
   7   1  16   71.42    7.68
   7  -1  16   75.96    7.94
   7  -1  16   71.83    8.50
   7   1  16   73.49    8.17
  -7  -1 -16   83.36    9.71
   7  -1  18   51.14    7.10
   7   1  18   53.68    7.00
  -7  -1 -18   52.30    7.52
   7   1  18   43.95    6.02
   7  -1  18   44.83    6.08
   7  -1  20   11.28    3.48
   7   1  20    9.97    3.07
  -7  -1 -20    9.70    3.21
   7   1  20    8.37    3.06
   7  -1  20   12.68    3.50
   7  -1  22    7.98    2.74
  -7  -1 -22    8.37    3.58
   7   1  22    6.79    2.86
   7  -1  22    6.51    3.16
   7   1  24   18.99    4.43
   7  -1  24   18.49    4.04
   7   1  26   44.71    6.70
   7  -1  26   44.48    6.50
  -7  -2  29    1.20    3.48
  -7   2  27   18.37    5.76
  -7  -2  27   35.87    7.92
  -7   2  25    9.77    4.08
  -7  -2  25   12.04    4.63
  -7  -2  25   11.50    4.51
  -7   2  23    8.85    3.82
  -7  -2  23    2.09    3.13
  -7  -2  23   -0.65    2.73
  -7  -2  21   82.95    9.82
  -7   2  21   82.59   10.95
  -7  -2  21   80.94   10.68
  -7   2  19    5.88    4.26
  -7  -2  19    1.17    3.47
  -7  -2  19   -0.99    1.97
  -7   2  17   26.40    6.31
  -7  -2  17   31.05    6.61
  -7  -2  17   18.25    4.61
  -7   2  15   -0.97    2.42
  -7  -2  15   -3.27    2.87
  -7  -2  15    5.30    3.32
  -7   2  13   12.33    4.03
  -7  -2  13   14.64    4.92
  -7  -2  13    9.59    3.03
  -7  -2  11   92.82    9.95
  -7   2  11  106.20   10.99
  -7  -2  11  115.81   11.43
  -7   2   9   67.80    8.74
  -7  -2   9   70.16    8.85
   7  -2  -9   62.01    8.11
   7   2  -9   72.76    8.90
  -7   2   7    6.88    2.86
   7  -2  -7    0.67    2.16
   7   2  -7    0.89    2.27
   7  -2  -5  222.41   14.61
   7   2  -5  233.87   15.11
   7  -2  -3  110.10   10.18
   7   2  -3  114.92   10.50
   7  -2  -1   69.57    8.07
   7   2  -1   68.62    8.04
   7  -2   1    3.17    2.77
   7   2   1    3.29    2.53
   7   2   3   14.45    3.76
   7  -2   3    8.17    3.22
   7   2   5   62.81    7.41
   7  -2   5   67.86    7.70
   7   2   7   19.83    4.12
   7  -2   7   19.22    4.19
  -7  -2  -9  407.67   21.09
   7   2   9  414.46   18.53
   7  -2   9  427.19   18.70
   7  -2   9  403.65   20.05
   7   2   9  399.19   18.17
   7  -2  11   33.23    6.06
   7   2  11   34.51    5.53
   7   2  11   30.78    5.14
   7  -2  11   38.62    5.84
  -7  -2 -11   31.35    6.06
   7  -2  13    1.03    1.99
   7   2  13    1.41    2.13
   7   2  13    1.68    2.34
   7  -2  13    2.32    2.19
  -7  -2 -13   -1.02    2.44
   7  -2  15    9.37    3.95
   7   2  15    4.84    2.74
  -7  -2 -15    1.15    1.93
   7   2  15    6.50    2.73
   7  -2  15    3.77    2.10
   7  -2  17    0.68    2.24
   7   2  17    1.75    2.32
  -7  -2 -17    8.00    3.58
   7   2  17   -0.88    1.60
   7  -2  17    0.34    2.43
   7  -2  19   21.71    4.76
   7   2  19   19.78    4.47
  -7  -2 -19   24.65    5.30
   7   2  19   22.77    4.67
   7  -2  19   22.66    4.54
   7  -2  21    1.74    2.34
  -7  -2 -21    6.77    3.56
   7   2  21    3.69    2.27
   7  -2  21    2.15    2.56
  -7  -2 -23   -1.86    3.73
   7   2  23    3.50    2.60
   7  -2  23   -1.68    2.53
   7   2  25    7.67    2.93
   7  -2  25    8.27    3.34
  -7   3  28   55.32   10.22
  -7  -3  28   66.29   10.37
  -7   3  26   25.65    6.45
  -7  -3  26   23.26    6.76
  -7  -3  24  102.96   11.16
  -7  -3  24  101.16   12.30
  -7   3  24  104.41   12.87
  -7   3  22   66.85   10.14
  -7  -3  22   59.52    9.42
  -7  -3  22   74.12    9.75
  -7   3  20   31.20    6.96
  -7  -3  20   13.87    4.98
  -7  -3  20   25.70    6.21
  -7   3  18  233.84   17.71
  -7  -3  18  224.99   17.05
  -7   3  16   78.06   10.10
  -7  -3  16   65.17    9.21
  -7   3  14   38.33    7.29
  -7  -3  14   48.79    8.31
  -7   3  12   84.26    9.96
  -7  -3  12   85.10    9.97
  -7   3  10   64.92    8.64
  -7  -3  10   72.03    9.03
   7  -3 -10   57.91    7.93
   7   3 -10   67.81    8.73
   7  -3  -8  100.62   10.23
   7   3  -8   98.33   10.27
  -7   3   8  107.38   10.99
   7  -3  -6   53.70    7.42
   7   3  -6   51.01    7.19
   7  -3  -4   78.26    8.69
   7   3  -4   68.68    8.23
   7  -3  -2   72.28    8.20
   7   3  -2   91.33    9.42
   7  -3   0   90.32    9.15
   7   3   0   89.69    9.17
   7   3   2   65.14    7.63
   7  -3   2   80.03    8.39
   7  -3   4   62.55    7.35
   7   3   4   55.49    7.01
   7   3   6   35.50    5.78
   7  -3   6   34.47    5.50
   7   3   8  136.90   10.70
   7  -3   8  121.20    9.89
   7   3   8  120.92    9.81
   7  -3  10    1.19    2.12
   7   3  10    6.74    2.68
   7   3  10    0.66    1.69
   7  -3  10    3.29    2.13
   7  -3  12   44.49    7.29
   7   3  12   36.54    5.70
   7  -3  12   26.39    4.51
   7   3  12   53.79    6.69
   7   3  14  327.54   16.16
   7  -3  14  340.30   16.16
   7  -3  14  328.22   18.48
   7   3  14  331.73   15.85
   7  -3  16    8.49    3.96
   7   3  16    5.28    2.67
   7   3  16    9.61    3.20
   7  -3  16    6.45    2.78
  -7  -3 -18  201.69   15.66
   7   3  18  237.40   13.91
   7  -3  18  229.58   13.47
   7  -3  18  217.32   14.95
   7   3  18  194.10   12.23
  -7  -3 -20  139.61   13.20
   7   3  20  125.05   10.40
   7  -3  20  118.07   10.01
   7  -3  20  131.95   11.80
   7  -3  22   48.00    7.14
  -7  -3 -22   57.75    8.59
   7   3  22   44.25    6.50
   7  -3  22   47.52    6.76
   7   3  24  158.15   11.96
   7  -3  24  136.16   11.18
  -7   4  27   -4.25    4.21
  -7  -4  27    3.52    4.40
  -7   4  25    1.25    3.35
  -7  -4  25    5.09    4.37
  -7  -4  25   10.37    5.12
  -7   4  23   29.26    7.51
  -7  -4  23   18.39    5.69
  -7   4  21    2.24    3.33
  -7  -4  21    6.83    4.48
  -7   4  19    2.00    3.25
  -7  -4  19    0.23    2.63
  -7   4  17    6.51    4.06
  -7  -4  17   11.52    4.50
  -7   4  15    2.47    2.57
  -7  -4  15    9.98    4.76
   7   4 -13  143.23   13.09
  -7   4  13  175.44   14.52
  -7  -4  13  173.36   14.44
  -7   4  11   -1.79    2.41
   7  -4 -11    0.62    2.19
   7   4 -11    2.09    2.65
  -7   4   9    1.79    2.84
   7  -4  -9    4.10    2.39
   7   4  -9    2.95    2.37
   7  -4  -7    9.57    3.10
   7   4  -7   13.71    3.90
   7  -4  -5    0.01    2.54
   7   4  -5    4.67    2.71
   7  -4  -3   37.16    5.87
   7   4  -3   33.11    5.91
   7   4  -1   15.50    4.21
   7  -4  -1   16.90    4.04
   7   4   1   14.62    3.86
   7  -4   1   13.89    3.89
   7   4   3   -0.58    1.67
   7  -4   3   -1.02    1.90
   7   4   5   21.05    4.32
   7  -4   5   27.00    4.92
   7   4   5   18.84    3.83
   7   4   7   -1.61    1.75
   7   4   7   -1.48    2.45
   7  -4   7    1.58    1.81
   7  -4   9   30.71    6.17
   7   4   9   30.55    4.81
   7   4   9   30.64    5.28
   7  -4   9   34.26    5.33
   7  -4  11   32.30    6.29
   7   4  11   30.14    4.73
   7   4  11   22.68    4.46
   7  -4  11   30.99    5.04
   7  -4  13   10.30    3.76
   7   4  13    3.00    1.34
   7   4  13    4.68    2.38
   7  -4  13    7.49    2.73
   7   4  15   78.60    8.04
   7  -4  15   96.05    8.53
   7  -4  15   89.00   10.06
   7   4  15   79.98    7.50
   7  -4  17   12.74    4.12
   7   4  17   18.18    4.13
   7  -4  17    9.71    3.24
   7  -4  19    4.71    2.47
   7   4  19    8.85    3.06
   7  -4  19    5.23    2.72
   7  -4  21   -1.90    3.10
   7   4  21    1.95    2.21
   7  -4  21   -0.52    2.02
   7   4  23   31.64    5.60
   7  -4  23   21.33    4.77
   7  -4  25    8.67    3.32
  -7  -5  26    6.59    4.56
  -7   5  24   15.62    5.60
  -7  -5  24   19.19    5.68
  -7   5  22   25.03    6.49
  -7  -5  22   37.25    8.32
  -7   5  20   18.61    5.23
  -7  -5  20   20.48    5.69
  -7   5  18   27.56    6.43
  -7  -5  18   15.74    4.59
  -7   5  16   26.23    6.27
  -7  -5  16   25.85    5.96
  -7   5  14   -0.04    3.23
   7  -5 -14   -1.77    2.52
   7   5 -14   -4.00    4.19
  -7   5  12   22.52    5.32
   7  -5 -12   25.56    5.15
   7   5 -12   33.54    6.32
  -7   5  10   33.16    6.46
   7  -5 -10   29.05    5.78
   7   5 -10   35.91    6.31
   7  -5  -8    0.93    2.10
   7   5  -8    8.72    3.66
   7  -5  -6   10.95    3.11
   7   5  -6   12.84    3.93
   7  -5  -4   12.84    4.54
   7   5  -4   15.75    4.26
   7   5  -2  124.65   10.69
   7  -5  -2  122.26   10.45
   7   5   0   10.19    3.66
   7  -5   0   11.96    3.69
   7   5   2   82.26    8.47
   7  -5   2   97.13    8.85
   7   5   2   73.17    6.91
   7   5   4   87.12    8.56
   7  -5   4   91.03    8.45
   7   5   4   88.37    7.67
   7   5   6   58.95    7.09
   7  -5   6   52.46    6.36
   7   5   6   63.51    6.40
   7  -5   6   52.31    7.84
   7  -5   8   25.77    5.81
   7   5   8   19.49    4.19
   7  -5   8   22.33    4.20
   7  -5  10   25.69    5.77
   7   5  10   31.01    5.13
   7  -5  10   28.98    4.63
   7   5  12  290.34   15.03
   7  -5  12  291.64   14.43
   7  -5  12  291.40   17.97
   7  -5  14   36.51    6.60
   7   5  14   28.75    4.96
   7  -5  14   33.92    5.27
   7  -5  16   28.22    5.45
   7   5  16   28.70    5.07
   7  -5  16   29.85    4.97
   7  -5  18   61.15    8.07
   7   5  18   46.60    6.37
   7  -5  18   56.25    6.77
   7  -5  20   59.52    8.10
   7   5  20   49.98    6.59
   7  -5  20   53.35    6.64
   7   5  22   93.22    9.42
   7  -5  22   93.37    8.81
   7   6 -17   17.70    5.07
  -7   6  15   23.58    5.45
   7   6 -15   22.70    5.06
  -7   6  13   37.91    6.79
   7   6 -13   41.11    7.08
   7   6 -11   13.04    4.47
   7   6  -9   10.75    3.70
   7   6  -7   -2.78    2.19
   7   6  -5   11.69    3.47
   7   6  -3    5.29    2.47
   7   6  -1   -0.09    1.79
   7   6   1    5.02    2.37
   7   6   3    5.54    2.16
   7  -6   5    2.52    3.37
   7   6   5   11.08    3.11
   7  -6   7    3.42    2.67
   7   6   7   10.21    3.09
   7  -6   9   39.32    7.11
   7   6   9   38.63    5.41
   7   6  11   97.10    8.57
   7  -6  11   90.17   10.08
   7  -6  13    2.00    2.29
   7   6  13    4.41    2.08
   7  -6  15    6.14    2.93
   7   6  15    2.54    2.60
   7  -6  17   35.79    6.24
   7   6  17   30.82    5.19
   7   6  19   12.12    3.88
   7  -7   2   79.67    9.77
   7  -7   4   29.56    6.68
   7  -7   6    8.42    3.01
   7  -7   8  110.31   11.41
   7  -7  10   64.82    8.65
   7  -7  12   15.05    4.77
  -8   0  24   15.70    6.31
  -8   0  22   15.79    5.07
  -8   0  20  168.29   16.02
  -8   0  18  203.96   17.43
  -8   0  18  187.91   15.08
  -8   0  16   44.34    8.12
  -8   0  16   27.96    6.17
  -8   0  14   83.35   10.02
  -8   0  14  102.94   11.90
  -8   0  12  168.93   14.94
  -8   0  12  137.18   12.83
   8   0 -10  119.46   12.12
  -8   0  10  125.98   12.69
  -8   0  10  118.93   11.86
  -8   0   8   52.18    8.13
   8   0  -8   53.60    8.40
   8   0  -6  347.56   19.84
  -8   0   6  311.48   19.04
  -8   0   4   33.45    6.49
   8   0  -4   30.67    5.93
  -8   0   2    0.85    2.06
   8   0  -2    0.26    2.08
  -8   0   0    3.90    2.77
   8   0   0   29.53    5.95
  -8   0  -2    5.47    2.15
   8   0   2    2.18    2.26
  -8   0  -4    5.06    3.70
   8   0   4    2.93    2.67
  -8   0  -6   28.63    6.12
   8   0   6   21.92    4.93
   8   0   8  284.07   16.69
  -8   0  -8  266.47   18.00
   8   0  10    9.07    3.42
  -8   0 -10   16.58    4.73
   8   0  10   18.33    4.78
   8   0  12   26.29    5.49
  -8   0 -12   27.59    6.22
   8   0  12   29.05    5.35
   8   0  14   43.07    6.82
  -8   0 -14   49.98    8.31
   8   0  14   51.74    7.11
   8   0  16   30.99    6.00
  -8   0 -16   22.17    5.79
   8   0  16   25.03    5.39
   8   0  18   11.55    3.68
   8   0  18   10.17    3.42
   8   0  20  124.46   10.79
   8   0  20  126.65   11.59
   8   0  22   95.65   10.23
  -8   1  25   30.26    7.66
  -8  -1  25   28.61    7.82
  -8  -1  25   19.09    5.69
  -8   1  23    9.79    4.08
  -8  -1  23   16.11    6.32
  -8  -1  23    8.09    3.80
  -8   1  21    5.50    3.67
  -8  -1  21    3.44    3.85
  -8  -1  21   11.69    4.72
  -8   1  19    9.47    4.14
  -8  -1  19    4.69    3.85
  -8  -1  19   10.86    4.24
  -8   1  17   10.69    4.30
  -8  -1  17   17.71    6.68
  -8  -1  17    2.30    3.45
  -8   1  15   23.60    6.19
  -8  -1  15   14.15    5.15
  -8  -1  15   13.34    4.59
  -8   1  13    8.20    4.03
  -8  -1  13    1.63    2.54
  -8  -1  13    8.41    3.97
  -8   1  11    0.15    3.29
  -8  -1  11    3.27    3.05
  -8  -1  11   -0.73    3.16
   8  -1 -11    3.22    2.86
   8   1 -11    1.32    2.44
  -8   1   9    0.15    3.20
  -8  -1   9    3.99    3.38
  -8  -1   9    2.99    3.01
   8  -1  -9    1.86    3.04
   8   1  -9   -1.87    3.07
   8   1  -7   88.85   10.71
  -8  -1   7   73.76    9.64
   8  -1  -7   75.48    9.45
  -8   1   7   79.70    9.98
  -8   1   5   44.81    7.45
  -8  -1   5   33.99    6.52
   8  -1  -5   31.64    6.32
   8   1  -5   69.77    9.22
  -8   1   3   36.37    6.59
  -8  -1   3   44.39    7.73
   8  -1  -3   41.34    7.14
   8   1  -3   32.45    6.33
  -8   1   1   78.91    9.79
   8  -1  -1   82.53    9.56
   8   1  -1   78.32    9.27
  -8  -1   1   77.44    9.87
  -8   1  -1   18.32    4.79
  -8  -1  -1   10.48    3.69
   8   1   1   23.08    6.26
   8  -1   1   14.52    4.19
  -8  -1  -3   88.22   10.71
   8   1   3  127.30   11.72
   8  -1   3   97.95   10.19
  -8   1  -3   93.44   10.54
  -8  -1  -5  110.52   11.70
   8   1   5  122.82   11.27
   8  -1   5  137.59   11.68
  -8  -1  -7  136.02   13.15
   8   1   7  133.87   11.46
   8  -1   7  135.76   11.61
  -8  -1  -9   -3.29    3.80
   8   1   9    3.54    2.77
   8  -1   9   -2.77    3.25
   8  -1   9    0.93    2.17
   8   1   9    2.03    1.91
   8  -1  11   14.80    4.43
   8   1  11   13.03    3.90
  -8  -1 -11   11.19    4.61
   8   1  11    8.63    3.18
   8  -1  11   15.24    4.07
   8  -1  13   28.33    7.69
   8   1  13   12.37    3.99
  -8  -1 -13   13.25    4.22
   8   1  13   13.48    3.84
   8  -1  13   20.82    4.87
   8  -1  15    1.57    2.43
   8   1  15   -1.84    2.38
  -8  -1 -15    2.43    3.63
   8   1  15    2.33    2.76
   8  -1  15   -2.72    3.08
   8  -1  17    0.47    1.99
   8   1  17    6.12    3.36
  -8  -1 -17    1.09    2.57
   8   1  17    2.52    1.76
   8  -1  17    7.03    3.24
   8  -1  19    8.05    2.98
   8   1  19    0.54    1.83
  -8  -1 -19    3.79    2.70
   8   1  19    9.37    3.31
   8  -1  19    9.68    3.51
   8  -1  21    1.32    2.07
   8   1  21   11.08    4.05
  -8  -1 -21    3.22    2.97
   8   1  21    6.09    2.68
   8  -1  21   11.10    3.49
  -8   2  24   42.90    8.77
  -8  -2  24   43.81    8.71
  -8  -2  24   53.52    8.95
  -8   2  22   29.64    6.95
  -8  -2  22   28.63    7.09
  -8  -2  22   38.54    7.37
  -8   2  20   25.06    6.47
  -8  -2  20   29.47    6.92
  -8  -2  20   21.35    5.47
  -8   2  18   -2.51    3.69
  -8  -2  18   12.76    6.25
  -8  -2  18    6.92    4.53
  -8   2  16   18.40    5.32
  -8  -2  16   45.18    8.24
  -8  -2  16   28.94    6.15
  -8   2  14   41.02    7.96
  -8  -2  14   49.60    8.55
  -8  -2  14   46.22    8.11
  -8   2  12    4.61    3.63
  -8  -2  12    4.94    2.80
   8  -2 -12    3.58    2.45
   8   2 -12    6.54    3.53
  -8  -2  12    3.54    2.84
  -8  -2  10  206.80   16.40
   8  -2 -10  205.73   15.95
   8   2 -10  193.12   15.55
  -8   2  10  213.87   16.62
   8  -2  -8   75.17    9.49
   8   2  -8   68.68    9.30
  -8  -2   8   77.17   10.09
   8  -2  -6   19.97    5.58
   8   2  -6   21.78    5.34
  -8  -2   6   16.53    5.18
  -8  -2   4   98.41   11.35
   8  -2  -4   86.99    9.90
   8   2  -4  110.03   11.35
   8  -2  -2   12.20    4.26
   8   2  -2   33.23    6.29
  -8  -2   2   26.24    6.09
  -8  -2   0  150.30   14.32
   8   2   0  168.31   13.56
   8  -2   0  173.01   13.69
  -8  -2  -2   97.42   11.48
   8   2   2  105.98   10.63
   8  -2   2  100.85   10.29
   8   2   4   54.10    7.62
   8  -2   4   42.28    6.64
  -8  -2  -4   58.91    8.97
  -8  -2  -6  118.27   13.10
   8   2   6  102.72   10.22
   8  -2   6  105.52   10.28
  -8  -2  -8   55.98    8.91
   8   2   8   38.21    6.24
   8  -2   8   27.17    5.48
   8   2   8   35.96    6.27
   8   2  10   66.94    8.19
  -8  -2 -10   94.68   11.63
   8   2  10   80.24    8.95
   8  -2  10   72.25    8.53
   8  -2  10   80.33    9.94
  -8  -2 -12  192.08   16.04
   8   2  12  158.81   12.31
   8  -2  12  171.11   12.64
   8  -2  12  170.20   14.10
   8   2  12  172.24   12.98
   8  -2  14   37.49    6.91
   8   2  14   30.91    5.67
  -8  -2 -14   26.58    5.77
   8   2  14   29.94    5.44
   8  -2  14   32.29    5.83
   8  -2  16   59.50    8.44
   8   2  16   42.85    6.60
  -8  -2 -16   70.07    9.94
   8   2  16   61.28    7.73
   8  -2  16   51.34    7.09
   8  -2  18   55.28    8.22
   8   2  18   37.87    6.08
  -8  -2 -18   41.72    7.69
   8   2  18   42.99    6.68
   8  -2  18   52.84    7.10
   8  -2  20   15.97    4.64
   8   2  20    8.55    3.14
  -8  -2 -20   22.08    5.77
   8   2  20   13.21    3.94
   8  -2  20   12.03    3.65
  -8  -2 -22   28.20    7.06
  -8   3  23   -3.08    3.72
  -8  -3  23   -0.09    2.86
  -8   3  21    2.27    3.84
  -8  -3  21    2.17    3.06
  -8  -3  21   -1.06    3.22
  -8   3  19   11.00    4.12
  -8  -3  19   16.97    5.93
  -8  -3  19   25.70    6.73
  -8  -3  17  174.89   15.47
  -8   3  17  163.55   15.69
  -8  -3  17  164.88   15.44
  -8   3  15   23.40    6.05
  -8  -3  15   23.27    5.96
  -8  -3  15   16.20    5.50
  -8   3  13   68.20    9.87
  -8  -3  13   64.92    9.71
   8  -3 -13   48.09    8.27
   8   3 -13   61.25    9.22
  -8  -3  13   59.26    8.99
  -8   3  11   43.84    8.13
   8  -3 -11   39.40    7.38
   8   3 -11   41.94    7.50
  -8   3   9   33.91    6.89
   8  -3  -9   41.05    7.20
   8   3  -9   46.19    7.84
   8  -3  -7   39.17    6.87
   8   3  -7   47.20    7.66
   8  -3  -5   -3.03    3.88
   8   3  -5    2.36    2.04
   8  -3  -3   -0.38    2.29
   8   3  -3    3.93    3.41
   8   3  -1    1.64    3.02
   8  -3  -1   -2.70    2.95
   8   3   1    7.80    3.55
   8  -3   1    1.58    2.11
   8   3   3    0.86    1.80
   8  -3   3   -0.65    2.53
   8   3   5    5.12    2.82
   8  -3   5    4.82    2.56
   8   3   7   45.25    6.64
   8   3   7   43.31    6.62
   8  -3   7   33.12    5.79
   8  -3   9    6.35    3.17
   8   3   9    3.23    2.03
   8   3   9    7.35    3.01
   8  -3   9    5.73    3.80
   8  -3  11   27.03    6.32
   8   3  11   21.39    4.66
   8   3  11   23.81    4.95
   8  -3  11   19.87    4.72
  -8  -3 -11   19.90    6.05
   8  -3  13   31.46    6.65
   8   3  13   24.71    4.76
   8   3  13   28.08    5.41
   8  -3  13   22.26    4.93
  -8  -3 -13   24.77    6.27
  -8  -3 -15  114.26   12.94
   8   3  15   97.30    9.68
   8  -3  15  101.22    9.75
   8  -3  15  109.72   11.64
   8   3  15  105.59    9.88
   8  -3  17   -4.93    3.85
   8   3  17    1.34    1.68
  -8  -3 -17   -1.53    3.13
   8   3  17   -2.48    1.78
   8  -3  17    0.64    1.76
   8   3  19  111.68   10.35
   8  -3  19  102.90    9.89
  -8  -3 -19  118.95   13.18
  -8  -3 -21   15.15    5.65
   8  -3  21   22.21    5.17
  -8  -4  24    9.35    5.73
  -8  -4  22   11.44    5.31
  -8  -4  22    2.07    3.02
  -8   4  20   89.14   12.26
  -8  -4  20   76.90   11.21
  -8   4  18    3.91    3.27
  -8  -4  18    3.92    3.24
  -8   4  16   14.48    4.98
  -8  -4  16   21.86    6.70
   8  -4 -16   10.81    4.02
   8   4 -16   17.74    5.98
  -8   4  14   48.36    8.65
   8  -4 -14   49.39    8.12
   8   4 -14   50.20    8.39
  -8   4  12   60.34    9.17
   8  -4 -12   53.22    8.38
   8   4 -12   62.78    9.46
   8  -4 -10    2.68    2.55
   8   4 -10   -0.37    2.45
   8  -4  -8   31.68    6.37
   8   4  -8   22.42    5.75
   8  -4  -6   67.11    8.92
   8   4  -6   84.32   10.15
   8  -4  -4  145.35   12.72
   8   4  -4  148.72   13.08
   8   4  -2   31.71    6.51
   8  -4  -2   41.87    7.24
   8   4   0  116.03   11.20
   8  -4   0  119.58   11.28
   8   4   2   96.92   10.14
   8  -4   2  107.80   10.55
   8   4   4   49.19    7.21
   8  -4   4   45.75    6.94
   8   4   4   38.07    5.94
   8   4   6  132.91   11.39
   8  -4   6  125.17   10.89
   8   4   6  132.43   10.80
   8   4   8   94.35    9.69
   8  -4   8   98.04    9.61
   8  -4   8   96.85   11.19
   8   4   8   90.54    8.92
   8   4  10  137.30   11.41
   8  -4  10  118.34   10.34
   8  -4  10  145.71   13.63
   8   4  10  123.19   10.17
   8  -4  12   22.35    5.35
   8   4  12   18.78    4.24
   8   4  12   20.92    4.66
   8  -4  12   26.59    5.23
   8  -4  14    6.73    4.01
   8   4  14    1.31    1.83
   8   4  14   -9.25    3.33
   8  -4  14    2.94    2.82
   8   4  16  125.39   10.82
   8  -4  16  127.23   10.64
   8  -4  16  131.00   12.74
   8   4  16  138.43   10.60
   8   4  18   54.26    7.21
   8  -4  18   60.13    7.50
  -8  -4 -18   60.15   10.34
  -8  -4 -20   69.16   10.69
   8  -4  20   48.89    7.00
  -8   5  19    9.20    4.96
   8  -5 -19    3.92    3.67
   8   5 -19   11.29    5.24
  -8   5  17   -5.16    4.73
   8  -5 -17    4.52    4.78
   8   5 -17   -2.27    3.22
  -8   5  15   -4.77    4.02
   8  -5 -15    5.53    3.41
   8   5 -15   -5.00    4.49
  -8   5  13   14.26    4.95
   8  -5 -13   13.35    4.60
   8   5 -13   20.92    5.43
   8  -5 -11   33.00    7.01
   8   5 -11   33.31    6.88
   8  -5  -9   -1.97    2.60
   8   5  -9   -1.69    2.87
   8  -5  -7   -0.01    3.10
   8   5  -7    3.78    2.79
   8   5  -5    3.42    3.31
   8  -5  -5    1.23    3.24
   8   5  -3   36.97    6.59
   8  -5  -3   34.95    6.21
   8   5  -1    8.13    3.50
   8  -5  -1    6.11    2.56
   8   5   1   83.94    9.30
   8  -5   1   82.57    9.05
   8   5   3   -1.67    2.25
   8  -5   3    2.26    2.77
   8   5   5    0.55    2.00
   8  -5   5   -1.57    3.09
   8  -5   5    2.69    3.25
   8  -5   7   28.79    6.66
   8   5   7   25.92    4.81
   8  -5   7   28.48    5.11
   8  -5   9   13.53    3.88
   8   5   9   14.76    3.89
   8  -5   9   16.41    4.10
   8  -5  11   16.71    5.28
   8   5  11   18.82    4.63
   8  -5  11   14.76    3.58
   8  -5  13   74.47    9.72
   8   5  13   65.72    7.85
   8  -5  13   78.29    8.11
   8   5  15   34.38    5.66
   8  -5  15   43.20    6.31
   8  -5  17   -1.84    3.40
   8   6 -12   81.23   10.03
   8   6 -10   69.08    9.14
   8   6  -8   13.80    4.53
   8   6  -6   13.69    4.40
   8   6  -4   11.61    3.52
   8   6  -2   30.52    5.92
   8   6   0   30.18    6.04
   8   6   2   39.89    6.39
   8   6   4   23.56    4.82
   8  -6   4   30.14    6.42
   8  -6   6   33.71    7.01
   8   6   6   29.45    5.41
   8  -6   8   25.50    6.33
   8   6   8   15.25    4.29
   8   6  10   16.79    3.91
  -9   0  17   -0.62    3.50
  -9   0  15    0.28    2.80
  -9   0  15   -0.27    3.27
   9   0 -15    3.15    2.89
  -9   0  13    5.64    3.85
  -9   0  13   -3.40    3.99
   9   0 -13    5.00    3.04
  -9   0  11    0.03    4.07
   9   0 -11   -1.88    3.54
  -9   0   9   -1.11    4.12
   9   0  -9    2.00    3.29
  -9   0   7    2.07    2.57
   9   0  -7   -2.05    2.85
  -9   0   5    2.51    3.59
   9   0  -5    2.27    4.01
  -9   0   3    1.81    3.67
   9   0  -3   -1.87    3.18
  -9   0   1   -0.63    3.15
   9   0  -1   -2.78    3.34
  -9   0  -1   -1.03    3.51
   9   0   1   -3.22    2.91
  -9   0  -3    6.72    4.65
   9   0   3   -1.51    2.62
  -9   0  -5   -2.86    3.35
   9   0   5   -2.41    2.35
  -9   0  -7    4.30    3.41
   9   0   7    7.81    3.77
   9   0   9    4.50    3.92
  -9   0  -9   -1.92    2.62
   9   0   9    2.93    2.74
   9   0  11    2.94    3.50
  -9   0 -11    0.60    2.82
   9   0  11   -1.24    2.87
   9   0  13   -2.68    3.06
   9   0  13   -6.81    3.33
   9   0  15   -2.44    2.56
   9   0  15    1.01    2.85
  -9  -1  22   27.93    6.62
  -9  -1  20   15.69    5.17
  -9   1  18    1.07    3.44
  -9  -1  18    8.07    5.20
  -9  -1  18    0.53    2.50
  -9   1  16   72.62   11.15
  -9  -1  16   51.91    9.43
  -9  -1  16   61.03    9.79
   9  -1 -16   45.88    8.44
   9   1 -16   50.07    9.00
  -9   1  14   80.20   11.38
  -9  -1  14   73.53   10.88
  -9  -1  14   62.62    9.46
   9  -1 -14   70.36   10.52
   9   1 -14   70.68   10.31
  -9   1  12   37.10    7.67
  -9  -1  12   36.27    7.61
   9  -1 -12   40.49    8.22
   9   1 -12   44.06    8.15
  -9  -1  10   34.97    7.58
   9  -1 -10   29.73    7.22
   9   1 -10   33.21    7.22
  -9  -1   8   20.54    5.98
   9  -1  -8   20.24    5.77
   9   1  -8   16.80    5.36
  -9  -1   6   88.48   11.64
   9  -1  -6   85.84   10.86
   9   1  -6   75.74   10.19
  -9  -1   4    2.96    2.60
   9  -1  -4    3.05    2.88
   9   1  -4    5.71    3.05
  -9  -1   2   22.81    6.66
   9  -1  -2   20.98    5.65
   9   1  -2   13.83    4.96
  -9  -1   0    5.98    3.30
   9   1   0    3.94    3.46
   9  -1   0   12.96    4.46
  -9  -1  -2   -2.97    3.51
   9   1   2   -2.86    2.58
   9  -1   2    2.78    2.80
  -9  -1  -4   56.70    9.30
   9   1   4   49.67    7.66
   9  -1   4   49.98    7.98
  -9  -1  -6   21.47    6.16
   9   1   6   26.75    5.77
   9  -1   6   22.52    5.41
  -9  -1  -8   34.61    7.45
   9   1   8   11.16    3.34
   9  -1   8   25.74    5.72
   9  -1   8   35.40    7.00
   9   1   8   25.48    5.97
   9  -1  10   69.80    9.60
   9   1  10   58.54    8.58
  -9  -1 -10   51.65    8.95
   9   1  10   51.01    7.47
   9  -1  10   60.83    8.31
   9  -1  12   73.61    9.96
   9   1  12   58.57    8.38
  -9  -1 -12   60.37   10.10
   9   1  12   82.47    9.52
   9  -1  12   69.71    8.90
   9  -1  14   44.12    7.61
   9   1  14   35.96    6.77
  -9  -1 -14   44.38    8.43
   9   1  14   51.81    7.61
   9  -1  14   40.95    6.78
   9   1  16   43.05    7.90
  -9  -1 -16   29.10    6.57
  -9  -1 -18   95.55   11.64
  -9  -2  23   10.34    5.32
  -9  -2  21   41.30    8.04
  -9  -2  19   25.85    6.48
  -9   2  17    0.68    3.62
  -9  -2  17    5.95    4.60
  -9  -2  17    7.00    4.33
   9  -2 -17   -3.24    3.73
   9   2 -17   -2.38    3.96
  -9   2  15    0.48    3.15
  -9  -2  15    3.39    4.86
  -9  -2  15   -3.86    4.20
   9  -2 -15    2.41    3.04
   9   2 -15   -8.96    4.43
  -9   2  13    8.38    4.20
  -9  -2  13    9.59    4.40
   9  -2 -13   11.16    4.75
   9   2 -13    8.57    3.51
  -9  -2  11    3.77    3.66
   9  -2 -11   16.81    5.51
   9   2 -11   11.16    3.84
  -9  -2   9    2.61    3.22
   9  -2  -9   10.25    4.60
   9   2  -9    5.83    3.62
  -9  -2   7  174.48   16.04
   9  -2  -7  178.59   15.58
   9   2  -7  145.59   14.20
  -9  -2   5   -2.46    3.50
   9  -2  -5   -0.61    2.70
   9   2  -5    4.53    3.02
  -9  -2   3   31.20    7.25
   9  -2  -3   34.65    6.96
   9   2  -3   39.88    7.28
  -9  -2   1    2.86    4.66
   9   2  -1    0.05    2.39
   9  -2  -1   -1.37    2.86
  -9  -2  -1   10.06    4.91
   9   2   1    6.45    3.45
   9  -2   1   11.74    4.06
  -9  -2  -3   12.91    5.57
   9   2   3    5.17    2.99
   9  -2   3   14.42    4.99
   9   2   5    0.68    2.31
   9  -2   5   -1.24    2.86
  -9  -2  -7   40.56    8.47
   9   2   7   39.15    6.95
   9  -2   7   45.41    7.36
   9   2   7   42.03    7.12
   9  -2   9   15.98    5.08
   9   2   9   12.87    4.40
  -9  -2  -9   26.21    7.21
   9   2   9   18.73    4.79
   9  -2   9   23.51    5.36
   9  -2  11   88.83   10.93
   9   2  11   76.24    9.48
  -9  -2 -11   74.88   10.63
   9   2  11   74.49    9.01
   9  -2  11   70.57    8.95
   9  -2  13   -1.99    2.80
   9   2  13   -0.83    2.70
   9   2  13   -3.68    2.42
   9  -2  13    2.33    2.21
   9   2  15    8.85    5.42
  -9  -2 -15    0.36    2.49
   9   2  17   13.20    4.22
  -9  -2 -17   39.65    8.20
  -9  -2 -19   -0.21    3.45
  -9  -3  18   56.77    9.88
   9  -3 -16   27.15    6.71
   9   3 -16   30.61    7.39
  -9  -3  16   23.65    6.71
  -9   3  14   19.92    6.61
   9  -3 -14    9.08    4.02
   9   3 -14    5.99    4.61
  -9  -3  14    6.69    2.45
   9  -3 -12   64.66    9.61
   9   3 -12   80.15   11.12
  -9  -3  12   59.28    9.90
   9  -3 -10    6.85    3.70
   9   3 -10    2.54    3.00
  -9  -3  10    9.14    4.50
   9  -3  -8    0.68    3.09
   9   3  -8    2.64    3.28
  -9  -3   8   -2.19    3.84
   9  -3  -6   60.48    9.37
   9   3  -6   49.37    8.42
  -9  -3   6   63.62   10.49
   9  -3  -4   60.29    9.14
   9   3  -4   53.27    8.69
  -9  -3   4   63.95   10.16
   9   3  -2   92.70   11.15
   9  -3  -2  109.82   11.87
  -9  -3   2   93.87   12.34
   9   3   0  103.67   11.59
   9  -3   0  105.28   11.52
  -9  -3   0  104.79   13.16
   9   3   2   75.65    9.72
   9  -3   2   79.41   10.02
  -9  -3  -2   79.71   11.51
  -9  -3  -4  115.80   13.68
   9   3   4   94.59   10.64
   9  -3   4  108.76   11.27
   9   3   6   32.27    6.44
   9   3   6   29.89    6.16
   9  -3   6   29.73    6.06
  -9  -3  -6   28.64    7.26
   9   3   8   77.46    9.25
  -9  -3  -8   66.47   10.68
   9   3   8   59.56    8.38
   9  -3   8   78.89    9.44
   9  -3   8   79.03   10.64
   9  -3  10   52.55    8.60
   9   3  10   47.22    7.40
  -9  -3 -10   63.11   10.10
   9   3  10   59.32    8.20
   9  -3  10   62.00    8.28
   9   3  12   26.56    5.47
  -9  -3 -12   27.18    6.77
   9   3  12   24.08    5.50
   9  -3  12   14.04    4.22
  -9  -3 -14   91.43   12.41
   9   3  14   85.19    9.40
   9   3  16   17.86    4.34
  -9   4  15   22.38    6.68
   9  -4 -15   21.58    6.03
   9  -4 -13   59.69    9.36
   9   4 -13   67.52   10.19
   9  -4 -11    1.56    3.11
   9   4 -11    0.15    3.39
   9  -4  -9   -0.57    2.97
   9   4  -9    4.06    3.28
   9  -4  -7    3.73    3.44
   9   4  -7    3.66    3.85
   9   4  -5    2.20    2.74
   9  -4  -5    4.11    3.96
   9   4  -3   18.56    5.61
   9  -4  -3    9.01    4.16
   9   4  -1    6.17    3.92
   9  -4  -1    5.17    3.58
   9   4   1    7.36    3.31
   9  -4   1    7.87    3.63
   9   4   3    2.53    3.15
   9  -4   3    6.80    3.29
   9   4   3    9.70    4.15
   9   4   5   16.65    4.37
   9   4   5   26.31    5.63
   9  -4   5   30.87    6.27
   9   4   7    7.61    3.36
   9   4   7    6.78    3.48
   9  -4   7    8.32    3.76
   9   4   9    3.29    3.18
   9  -4   9    9.84    3.69
   9  -4  11    0.43    2.21
   9  -5 -12    0.36    4.24
   9  -5 -10  108.20   11.96
   9   5 -10  118.41   13.20
   9  -5  -8   19.72    5.52
   9   5  -8   22.17    6.38
   9   5  -6   29.20    6.93
   9  -5  -6   29.20    6.60
   9   5  -4   17.50    5.04
   9  -5  -4   13.18    4.83
   9   5  -2   72.24    9.63
   9  -5  -2   86.87   10.15
   9   5   0   64.25    9.40
   9  -5   0   65.75    9.02
   9   5   2   23.25    5.44
   9  -5   2   20.17    5.70
   9   5   4   69.14    8.89
   9  -5   4   66.21    8.31
   9   5   6   50.50    7.93
   9  -5   6   28.39    5.86
   9  -5   8   12.47    3.95
  10   2   6   70.04    9.94
  10   3   5   -2.03    2.94
  10   3   7    0.28    2.73
   0   0   0    0.00    0.00


TITL jjw1772 in I2/a
REM I2/a (#15 in standard setting)
CELL 0.71073   7.067519   6.936005  28.116061  90.0000  92.9295  90.0000
ZERR    4.00   0.000207   0.000198   0.000930   0.0000   0.0028   0.0000
LATT  2
SYMM -x+1/2, y,-z
SFAC C H O F P
UNIT 64.00 36.00 8.00 8.00 4.00
REM  CrysAlisPro recorded range (K): Min=100.0; max=100.0; aver:100.0
TEMP -173
SIZE 0.02 0.15 0.35
TREF
HKLF 4
END
_computing_structure_solution     'SHELXT 2018/2 (Sheldrick, 2018)'
;
_shelx_hkl_checksum                34424
_olex2_submission_special_instructions  'No special instructions were received'
_oxdiff_exptl_absorpt_empirical_details
;
Empirical correction (ABSPACK) includes:
- Absorption correction using spherical harmonics
- Frame scaling
;
_oxdiff_exptl_absorpt_empirical_full_max  1.471
_oxdiff_exptl_absorpt_empirical_full_min  0.580
