# Supplementary material for: Synthesis of Diaryl‐ and Dialkynylphosphinates From Ubiquitous PV Sources via a Redox‐Neutral Approach
Source: Adv Sci (Weinh). 2025 Jul 2;12(36):e09922. doi: 10.1002/advs.202509922 (PMC12463002; doi:10.1002/advs.202509922)
Supplement: Supplementary file 2 — Supporting Information [file ADVS-12-e09922-s001.zip › 9f_jjw1806.cif]

data_jjw1806
_audit_creation_date               2024-09-18
_audit_creation_method
;
Olex2 1.5
(compiled 2024.02.16 svn.r378c4104 for OlexSys, GUI svn.r6928)
;
_shelx_SHELXL_version_number       '2018/3'
_audit_contact_author_address      ?
_audit_contact_author_email        ?
_audit_contact_author_name         ''
_audit_contact_author_phone        ?
_publ_contact_author_id_orcid      ?
_publ_section_references
;
Dolomanov, O.V., Bourhis, L.J., Gildea, R.J, Howard, J.A.K. & Puschmann, H.
 (2009), J. Appl. Cryst. 42, 339-341.

Sheldrick, G.M. (2015). Acta Cryst. A71, 3-8.

Sheldrick, G.M. (2015). Acta Cryst. C71, 3-8.
;
_chemical_name_common              ?
_chemical_name_systematic          ?
_chemical_formula_moiety           'C16 H9 Cl2 O2 P'
_chemical_formula_sum              'C16 H9 Cl2 O2 P'
_chemical_formula_weight           335.10
_chemical_melting_point            ?
_chemical_oxdiff_formula           C16H9Cl2O2P
loop_
  _atom_type_symbol
  _atom_type_description
  _atom_type_scat_dispersion_real
  _atom_type_scat_dispersion_imag
  _atom_type_scat_source
 'C' 'C' 0.0181 0.0091 'International Tables Vol C Tables 4.2.6.8 and 6.1.1.4'
 'H' 'H' 0.0000 0.0000 'International Tables Vol C Tables 4.2.6.8 and 6.1.1.4'
 'O' 'O' 0.0492 0.0322 'International Tables Vol C Tables 4.2.6.8 and 6.1.1.4'
 'P' 'P' 0.2955 0.4335 'International Tables Vol C Tables 4.2.6.8 and 6.1.1.4'
 'Cl' 'Cl' 0.3639 0.7018 'International Tables Vol C Tables 4.2.6.8 and 6.1.1.4'

_shelx_space_group_comment
;
The symmetry employed for this shelxl refinement is uniquely defined
by the following loop, which should always be used as a source of
symmetry information in preference to the above space-group names.
They are only intended as comments.
;
_space_group_crystal_system        'monoclinic'
_space_group_IT_number             15
_space_group_name_H-M_alt          'C 1 2/c 1'
_space_group_name_Hall             '-C 2yc'
loop_
  _space_group_symop_operation_xyz
 'x, y, z'
 '-x, y, -z+1/2'
 'x+1/2, y+1/2, z'
 '-x+1/2, y+1/2, -z+1/2'
 '-x, -y, -z'
 'x, -y, z-1/2'
 '-x+1/2, -y+1/2, -z'
 'x+1/2, -y+1/2, z-1/2'

_cell_length_a                     30.5771(5)
_cell_length_b                     6.59710(10)
_cell_length_c                     7.27900(10)
_cell_angle_alpha                  90
_cell_angle_beta                   93.963(2)
_cell_angle_gamma                  90
_cell_volume                       1464.81(4)
_cell_formula_units_Z              4
_cell_measurement_reflns_used      3965
_cell_measurement_temperature      100.01(10)
_cell_measurement_theta_max        76.4300
_cell_measurement_theta_min        5.7980
_shelx_estimated_absorpt_T_max     0.951
_shelx_estimated_absorpt_T_min     0.391
_exptl_absorpt_coefficient_mu      5.028
_exptl_absorpt_correction_T_max    0.945
_exptl_absorpt_correction_T_min    0.513
_exptl_absorpt_correction_type     analytical
_exptl_absorpt_process_details
;
CrysAlisPro 1.171.41.93a (Rigaku Oxford Diffraction, 2020)
Analytical numeric absorption correction using a multifaceted crystal
model based on expressions derived by R.C. Clark & J.S. Reid.
(Clark, R. C. & Reid, J. S. (1995). Acta Cryst. A51, 887-897)
Empirical absorption correction using spherical harmonics,
implemented in SCALE3 ABSPACK scaling algorithm.
;
_exptl_absorpt_special_details     ?
_exptl_crystal_colour              colourless
_exptl_crystal_colour_lustre       .
_exptl_crystal_colour_modifier     .
_exptl_crystal_colour_primary      colourless
_exptl_crystal_density_diffrn      1.520
_exptl_crystal_density_meas        ?
_exptl_crystal_density_method      ?
_exptl_crystal_description         plate
_exptl_crystal_F_000               680
loop_
  _exptl_crystal_face_index_h
  _exptl_crystal_face_index_k
  _exptl_crystal_face_index_l
  _exptl_crystal_face_perp_dist
 1 4 1 0.0948
 -4 1 5 0.0634
 4 -1 -5 0.0570
 -2 -4 1 0.0937
 1 0 0 0.0055
 -1 0 0 0.0055

_exptl_crystal_size_max            0.23
_exptl_crystal_size_mid            0.12
_exptl_crystal_size_min            0.01
loop_
  _exptl_oxdiff_crystal_face_indexfrac_h
  _exptl_oxdiff_crystal_face_indexfrac_k
  _exptl_oxdiff_crystal_face_indexfrac_l
  _exptl_oxdiff_crystal_face_x
  _exptl_oxdiff_crystal_face_y
  _exptl_oxdiff_crystal_face_z
 0.9907 3.9991 0.9999 -0.2150 -0.5803 0.7337
 -3.9993 0.9962 4.9979 0.1357 0.4489 0.9851
 3.9993 -0.9962 -4.9979 -0.1357 -0.4489 -0.9851
 -1.9890 -4.0007 0.9992 0.2556 0.8370 -0.3989
 1.0005 -0.0001 -0.0001 -0.0497 0.0083 -0.0035
 -1.0005 0.0001 0.0001 0.0497 -0.0083 0.0035

_exptl_transmission_factor_max     ?
_exptl_transmission_factor_min     ?
_diffrn_reflns_av_R_equivalents    0.0316
_diffrn_reflns_av_unetI/netI       0.0224
_diffrn_reflns_Laue_measured_fraction_full  1.000
_diffrn_reflns_Laue_measured_fraction_max  0.990
_diffrn_reflns_limit_h_max         38
_diffrn_reflns_limit_h_min         -37
_diffrn_reflns_limit_k_max         8
_diffrn_reflns_limit_k_min         -6
_diffrn_reflns_limit_l_max         9
_diffrn_reflns_limit_l_min         -7
_diffrn_reflns_number              6457
_diffrn_reflns_point_group_measured_fraction_full  1.000
_diffrn_reflns_point_group_measured_fraction_max  0.990
_diffrn_reflns_theta_full          67.684
_diffrn_reflns_theta_max           76.682
_diffrn_reflns_theta_min           2.897
_diffrn_ambient_environment        N~2~
_diffrn_ambient_temperature        100.01(10)
_diffrn_detector                   'CCD plate'
_diffrn_detector_area_resol_mean   10.5700
_diffrn_detector_type              AtlasS2
_diffrn_measured_fraction_theta_full  1.000
_diffrn_measured_fraction_theta_max  0.990
_diffrn_measurement_details
;
List of Runs (angles in degrees, time in seconds):

  # Type    Start    End  Width  t~exp~   \w     \q     \k     \f   Frames
--------------------------------------------------------------------------
  1  \w   -108.00 -18.00   0.50    1.00    --  -38.50 -38.00   0.00  180
  2  \w    -88.00 -21.00   0.50    1.00    --  -38.50 -38.00 -90.00  134
  3  \w    -69.00  -6.00   0.50    1.00    --  -38.50 125.00  90.00  126
  4  \w     52.00  93.00   0.50    1.00    --   42.75-125.00 -30.00   82
  5  \w     24.00 112.00   0.50    1.00    --   42.75  38.00 -90.00  176
  6  \w     19.00  46.00   0.50    1.00    --   42.75 -99.00-180.00   54
  7  \w     53.00  88.00   0.50    4.00    --  111.00-125.00-150.00   70
  8  \w     68.00 128.00   0.50    4.00    --  111.00  15.00 120.00  120
  9  \w     46.00  81.00   0.50    4.00    --  111.00-125.00  60.00   70
 10  \w     64.00 106.00   0.50    4.00    --  111.00 -94.00  90.00   84
 11  \w    138.00 176.00   0.50    4.00    --  111.00  15.00 120.00   76
 12  \w    114.00 170.00   0.50    4.00    --  111.00  77.00  90.00  112
 13  \w     30.00 103.00   0.50    4.00    --  111.00 -94.00 -60.00  146
 14  \w     95.00 121.00   0.50    4.00    --  111.00  61.00   0.00   52
 15  \w     85.00 156.00   0.50    4.00    --  111.00  61.00 -30.00  142
 16  \w    124.00 149.00   0.50    4.00    --  111.00  77.00  60.00   50
 17  \w     71.00 111.00   0.50    4.00    --  111.00-125.00-120.00   80
 18  \w    132.00 177.00   0.50    4.00    --  111.00  77.00  30.00   90
 19  \w     31.00  57.00   0.50    4.00    --  111.00 -94.00-150.00   52
 20  \w     73.00 107.00   0.50    4.00    --  111.00 -94.00-150.00   68
 21  \w     53.00  79.00   0.50    4.00    --  111.00 -77.00-120.00   52
 22  \w    114.00 140.00   0.50    4.00    --  111.00 -77.00-120.00   52
 23  \w    142.00 178.00   0.50    4.00    --  111.00  61.00   0.00   72
 24  \w     84.00 112.00   0.50    4.00    --  111.00-125.00  60.00   56
 25  \w     50.00  90.00   0.50    4.00    --  111.00-125.00  90.00   80
 26  \w     87.00 175.00   0.50    4.00    --  111.00  30.00-180.00  176
 27  \w    139.00 165.00   0.50    4.00    --  111.00 125.00  60.00   52
 28  \w     34.00  60.00   0.50    4.00    --  111.00 -94.00-120.00   52
 29  \w     82.00 107.00   0.50    4.00    --  111.00 -94.00-120.00   50
 30  \w     52.00 107.00   0.50    4.00    --  111.00 -94.00 150.00  110
 31  \w     40.00 135.00   0.50    4.00    --  111.00 -45.00   0.00  190
;
_diffrn_measurement_device         'four-circle diffractometer'
_diffrn_measurement_device_type    'SuperNova, Dual, Cu at home/near, AtlasS2'
_diffrn_measurement_method         '\w scans'
_diffrn_orient_matrix_type        
 'CrysAlisPro convention (1999,Acta A55,543-557)'
_diffrn_orient_matrix_UB_11        -0.0496713000
_diffrn_orient_matrix_UB_12        -0.0403251000
_diffrn_orient_matrix_UB_13        -0.0045546000
_diffrn_orient_matrix_UB_21        0.0083053000
_diffrn_orient_matrix_UB_22        -0.1802737000
_diffrn_orient_matrix_UB_23        0.1323977000
_diffrn_orient_matrix_UB_31        -0.0035036000
_diffrn_orient_matrix_UB_32        0.1428715000
_diffrn_orient_matrix_UB_33        0.1658152000
_diffrn_radiation_monochromator    mirror
_diffrn_radiation_probe            x-ray
_diffrn_radiation_type             'Cu K\a'
_diffrn_radiation_wavelength       1.54184
_diffrn_source                     'micro-focus sealed X-ray tube'
_diffrn_source_type                'SuperNova (Cu) X-ray Source'
_reflns_Friedel_coverage           0.000
_reflns_Friedel_fraction_full      .
_reflns_Friedel_fraction_max       .
_reflns_number_gt                  1450
_reflns_number_total               1530
_reflns_special_details
;
 Reflections were merged by SHELXL according to the crystal
 class for the calculation of statistics and refinement.
 
 _reflns_Friedel_fraction is defined as the number of unique
 Friedel pairs measured divided by the number that would be
 possible theoretically, ignoring centric projections and
 systematic absences.
;
_reflns_threshold_expression       'I > 2\s(I)'
_computing_cell_refinement         'CrysAlisPro 1.171.41.93a (Rigaku OD, 2020)'
_computing_data_collection         'CrysAlisPro 1.171.41.93a (Rigaku OD, 2020)'
_computing_data_reduction          'CrysAlisPro 1.171.41.93a (Rigaku OD, 2020)'
_computing_molecular_graphics      'Olex2 1.5 (Dolomanov et al., 2009)'
_computing_publication_material    'Olex2 1.5 (Dolomanov et al., 2009)'
_computing_structure_refinement    'SHELXL 2018/3 (Sheldrick, 2015)'
_computing_structure_solution      'SHELXT 2018/2 (Sheldrick, 2018)'
_refine_diff_density_max           0.290
_refine_diff_density_min           -0.381
_refine_diff_density_rms           0.056
_refine_ls_extinction_coef         .
_refine_ls_extinction_method       none
_refine_ls_goodness_of_fit_ref     1.046
_refine_ls_hydrogen_treatment      mixed
_refine_ls_matrix_type             full
_refine_ls_number_parameters       97
_refine_ls_number_reflns           1530
_refine_ls_number_restraints       0
_refine_ls_R_factor_all            0.0291
_refine_ls_R_factor_gt             0.0273
_refine_ls_restrained_S_all        1.046
_refine_ls_shift/su_max            0.001
_refine_ls_shift/su_mean           0.000
_refine_ls_structure_factor_coef   Fsqd
_refine_ls_weighting_details      
 'w=1/[\s^2^(Fo^2^)+(0.0414P)^2^+1.3240P] where P=(Fo^2^+2Fc^2^)/3'
_refine_ls_weighting_scheme        calc
_refine_ls_wR_factor_gt            0.0722
_refine_ls_wR_factor_ref           0.0736
_refine_special_details            ?
_olex2_refinement_description
;
1. Fixed Uiso
 At 1.2 times of:
  All C(H) groups
2.a Aromatic/amide H refined with riding coordinates:
 C4(H4), C5(H5), C7(H7), C8(H8)
;
_atom_sites_solution_hydrogens     mixed
_atom_sites_solution_primary       dual
_atom_sites_solution_secondary     ?
loop_
  _atom_site_label
  _atom_site_type_symbol
  _atom_site_fract_x
  _atom_site_fract_y
  _atom_site_fract_z
  _atom_site_U_iso_or_equiv
  _atom_site_adp_type
  _atom_site_occupancy
  _atom_site_site_symmetry_order
  _atom_site_calc_flag
  _atom_site_refinement_flags_posn
  _atom_site_refinement_flags_adp
  _atom_site_refinement_flags_occupancy
  _atom_site_disorder_assembly
  _atom_site_disorder_group
 Cl1 Cl 0.72036(2) 1.08528(5) 0.63212(5) 0.02257(13) Uani 1 1 d . . . . .
 P1 P 0.500000 0.23885(7) 0.750000 0.01177(13) Uani 1 2 d S T P . .
 O1 O 0.48010(3) 0.11742(15) 0.58947(14) 0.0188(2) Uani 1 1 d . . . . .
 H1 H 0.500000 0.000000 0.500000 0.077(14) Uiso 1 2 d S . P . .
 C1 C 0.54170(5) 0.3974(2) 0.68580(19) 0.0159(3) Uani 1 1 d . . . . .
 C2 C 0.57220(5) 0.5086(2) 0.66511(18) 0.0160(3) Uani 1 1 d . . . . .
 C3 C 0.60793(4) 0.6463(2) 0.65210(18) 0.0145(3) Uani 1 1 d . . . . .
 C4 C 0.64772(5) 0.5827(2) 0.58526(19) 0.0164(3) Uani 1 1 d . . . . .
 H4 H 0.650777 0.447484 0.543225 0.020 Uiso 1 1 calc R U . . .
 C5 C 0.68251(5) 0.7168(2) 0.58050(19) 0.0177(3) Uani 1 1 d . . . . .
 H5 H 0.709576 0.674239 0.536590 0.021 Uiso 1 1 calc R U . . .
 C6 C 0.67719(5) 0.9146(2) 0.64100(19) 0.0161(3) Uani 1 1 d . . . . .
 C7 C 0.63805(5) 0.9810(2) 0.70681(19) 0.0170(3) Uani 1 1 d . . . . .
 H7 H 0.635064 1.116987 0.747070 0.020 Uiso 1 1 calc R U . . .
 C8 C 0.60345(4) 0.8460(2) 0.71284(19) 0.0163(3) Uani 1 1 d . . . . .
 H8 H 0.576598 0.889224 0.758365 0.020 Uiso 1 1 calc R U . . .

loop_
  _atom_site_aniso_label
  _atom_site_aniso_U_11
  _atom_site_aniso_U_22
  _atom_site_aniso_U_33
  _atom_site_aniso_U_23
  _atom_site_aniso_U_13
  _atom_site_aniso_U_12
 Cl1 0.01757(19) 0.0241(2) 0.0261(2) -0.00106(12) 0.00172(13) -0.00938(12)
 P1 0.0101(2) 0.0105(2) 0.0148(2) 0.000 0.00117(16) 0.000
 O1 0.0152(5) 0.0197(5) 0.0212(5) -0.0070(4) -0.0002(4) -0.0006(4)
 C1 0.0152(6) 0.0162(6) 0.0164(6) 0.0008(5) 0.0014(5) -0.0005(5)
 C2 0.0162(6) 0.0160(6) 0.0157(6) 0.0015(5) 0.0002(5) 0.0019(5)
 C3 0.0135(6) 0.0169(6) 0.0129(6) 0.0028(5) -0.0014(5) -0.0009(5)
 C4 0.0166(7) 0.0147(6) 0.0180(6) 0.0016(5) 0.0006(5) 0.0012(5)
 C5 0.0130(6) 0.0216(7) 0.0187(6) 0.0026(5) 0.0015(5) 0.0008(5)
 C6 0.0138(6) 0.0187(7) 0.0153(6) 0.0023(5) -0.0016(5) -0.0050(5)
 C7 0.0167(6) 0.0154(6) 0.0184(6) -0.0003(5) -0.0017(5) -0.0011(5)
 C8 0.0135(6) 0.0180(7) 0.0173(6) 0.0002(5) 0.0001(5) 0.0007(5)

_geom_special_details
;
 All esds (except the esd in the dihedral angle between two l.s. planes)
 are estimated using the full covariance matrix.  The cell esds are taken
 into account individually in the estimation of esds in distances, angles
 and torsion angles; correlations between esds in cell parameters are only
 used when they are defined by crystal symmetry.  An approximate (isotropic)
 treatment of cell esds is used for estimating esds involving l.s. planes.
;
loop_
  _geom_bond_atom_site_label_1
  _geom_bond_atom_site_label_2
  _geom_bond_distance
  _geom_bond_site_symmetry_2
  _geom_bond_publ_flag
 Cl1 C6 1.7396(14) . ?
 P1 O1 1.5096(10) 2_656 ?
 P1 O1 1.5097(10) . ?
 P1 C1 1.7378(14) 2_656 ?
 P1 C1 1.7378(14) . ?
 O1 H1 1.2039(10) . ?
 C1 C2 1.205(2) . ?
 C2 C3 1.4289(19) . ?
 C3 C4 1.4054(19) . ?
 C3 C8 1.399(2) . ?
 C4 H4 0.9500 . ?
 C4 C5 1.386(2) . ?
 C5 H5 0.9500 . ?
 C5 C6 1.391(2) . ?
 C6 C7 1.390(2) . ?
 C7 H7 0.9500 . ?
 C7 C8 1.3859(19) . ?
 C8 H8 0.9500 . ?

loop_
  _geom_angle_atom_site_label_1
  _geom_angle_atom_site_label_2
  _geom_angle_atom_site_label_3
  _geom_angle
  _geom_angle_site_symmetry_1
  _geom_angle_site_symmetry_3
  _geom_angle_publ_flag
 O1 P1 O1 115.90(9) 2_656 . ?
 O1 P1 C1 105.28(6) 2_656 . ?
 O1 P1 C1 112.03(6) . . ?
 O1 P1 C1 112.03(6) 2_656 2_656 ?
 O1 P1 C1 105.27(6) . 2_656 ?
 C1 P1 C1 106.01(9) . 2_656 ?
 P1 O1 H1 124.64(8) . . ?
 C2 C1 P1 171.57(13) . . ?
 C1 C2 C3 176.23(14) . . ?
 C4 C3 C2 121.15(12) . . ?
 C8 C3 C2 119.05(12) . . ?
 C8 C3 C4 119.77(12) . . ?
 C3 C4 H4 119.9 . . ?
 C5 C4 C3 120.17(13) . . ?
 C5 C4 H4 119.9 . . ?
 C4 C5 H5 120.5 . . ?
 C4 C5 C6 118.97(13) . . ?
 C6 C5 H5 120.5 . . ?
 C5 C6 Cl1 119.33(11) . . ?
 C7 C6 Cl1 118.85(11) . . ?
 C7 C6 C5 121.81(13) . . ?
 C6 C7 H7 120.5 . . ?
 C8 C7 C6 119.07(13) . . ?
 C8 C7 H7 120.5 . . ?
 C3 C8 H8 119.9 . . ?
 C7 C8 C3 120.21(13) . . ?
 C7 C8 H8 119.9 . . ?

loop_
  _geom_torsion_atom_site_label_1
  _geom_torsion_atom_site_label_2
  _geom_torsion_atom_site_label_3
  _geom_torsion_atom_site_label_4
  _geom_torsion
  _geom_torsion_site_symmetry_1
  _geom_torsion_site_symmetry_2
  _geom_torsion_site_symmetry_3
  _geom_torsion_site_symmetry_4
  _geom_torsion_publ_flag
 Cl1 C6 C7 C8 179.52(10) . . . . ?
 C2 C3 C4 C5 -177.50(12) . . . . ?
 C2 C3 C8 C7 178.09(12) . . . . ?
 C3 C4 C5 C6 -0.6(2) . . . . ?
 C4 C3 C8 C7 0.2(2) . . . . ?
 C4 C5 C6 Cl1 -178.97(11) . . . . ?
 C4 C5 C6 C7 0.3(2) . . . . ?
 C5 C6 C7 C8 0.2(2) . . . . ?
 C6 C7 C8 C3 -0.5(2) . . . . ?
 C8 C3 C4 C5 0.4(2) . . . . ?

_shelx_res_file
;
TITL jjw1806_a.res in C2/c
    jjw1806.res
    created by SHELXL-2018/3 at 10:39:02 on 18-Sep-2024
REM Old TITL jjw1806 in C2/c
REM SHELXT solution in C2/c: R1 0.078, Rweak 0.058, Alpha 0.016
REM <I/s> 0.466 for 137 systematic absences, Orientation as input
REM Formula found by SHELXT: C16 O2 P Cl2
CELL 1.54184 30.5771 6.5971 7.279 90 93.963 90
ZERR 4 0.0005 0.0001 0.0001 0 0.002 0
LATT 7
SYMM -X,+Y,0.5-Z
SFAC C H O P Cl
UNIT 64 36 8 4 8

L.S. 4 0 0
PLAN  5
SIZE 0.01 0.12 0.23
TEMP -173
CONF
BOND
list 4
fmap 2 53
MORE -1
BOND $H
ACTA
REM <olex2.extras>
REM <HklSrc "%.\\jjw1806.hkl">
REM </olex2.extras>

WGHT    0.041400    1.324000
FVAR       0.35380
CL1   5    0.720364    1.085279    0.632117    11.00000    0.01757    0.02409 =
         0.02607   -0.00106    0.00172   -0.00938
P1    4    0.500000    0.238847    0.750000    10.50000    0.01009    0.01052 =
         0.01476    0.00000    0.00117    0.00000
O1    3    0.480100    0.117423    0.589470    11.00000    0.01525    0.01972 =
         0.02121   -0.00703   -0.00025   -0.00059
H1    2    0.500000    0.000000    0.500000    10.50000    0.07695
C1    1    0.541698    0.397354    0.685800    11.00000    0.01517    0.01622 =
         0.01644    0.00082    0.00143   -0.00052
C2    1    0.572203    0.508639    0.665107    11.00000    0.01625    0.01604 =
         0.01571    0.00149    0.00017    0.00186
C3    1    0.607928    0.646349    0.652098    11.00000    0.01348    0.01688 =
         0.01289    0.00285   -0.00145   -0.00091
C4    1    0.647721    0.582742    0.585255    11.00000    0.01661    0.01466 =
         0.01796    0.00160    0.00055    0.00116
AFIX  43
H4    2    0.650777    0.447484    0.543225    11.00000   -1.20000
AFIX   0
C5    1    0.682511    0.716813    0.580500    11.00000    0.01303    0.02161 =
         0.01866    0.00263    0.00152    0.00081
AFIX  43
H5    2    0.709576    0.674239    0.536590    11.00000   -1.20000
AFIX   0
C6    1    0.677188    0.914645    0.641004    11.00000    0.01380    0.01875 =
         0.01534    0.00225   -0.00164   -0.00498
C7    1    0.638049    0.981021    0.706807    11.00000    0.01671    0.01544 =
         0.01838   -0.00035   -0.00172   -0.00108
AFIX  43
H7    2    0.635064    1.116987    0.747070    11.00000   -1.20000
AFIX   0
C8    1    0.603446    0.846040    0.712843    11.00000    0.01346    0.01802 =
         0.01728    0.00017    0.00011    0.00072
AFIX  43
H8    2    0.576598    0.889224    0.758365    11.00000   -1.20000
AFIX   0
HKLF 4


REM  jjw1806_a.res in C2/c
REM wR2 = 0.0736, GooF = S = 1.046, Restrained GooF = 1.046 for all data
REM R1 = 0.0273 for 1450 Fo > 4sig(Fo) and 0.0291 for all 1530 data
REM 97 parameters refined using 0 restraints

END

WGHT      0.0414      1.3240

REM Highest difference peak  0.290,  deepest hole -0.381,  1-sigma level  0.056
Q1    1   0.6603  0.9333  0.6885  11.00000  0.05    0.29
Q2    1   0.6207  0.9136  0.7013  11.00000  0.05    0.27
Q3    1   0.6805  0.8050  0.6152  11.00000  0.05    0.24
Q4    1   0.5261  0.3416  0.6882  11.00000  0.05    0.22
Q5    1   0.4988  0.1596  0.6233  11.00000  0.05    0.20
;
_shelx_res_checksum                97903
_shelx_hkl_file
;
   0   0   1   -0.22    0.44
   0   0   1    0.08    0.40
   0   0   2 1872.68   23.40
   0   0   2 1911.85   24.59
   0   0   3   -0.17    0.94
   0   0   3   -0.78    1.08
   0   0   4 1099.59   26.84
   0   0   4  992.23   26.50
   0   0   5    1.04    1.16
   0   0   6   37.27    3.18
   0   0   6   38.18    2.50
   0   0   7    0.42    0.43
   0   0   7    0.47    0.73
   0   0   8   85.82    3.97
   0   0   9   -0.36    0.34
   0  -2   0  669.20    9.74
   0   2   0  662.56   10.77
   0  -2   0  640.19   22.39
   0  -2  -1  455.80    7.09
   0  -2   1  426.21    8.91
   0  -2  -1  426.48   18.10
   0  -2   1  419.86   18.81
   0   2   2    1.78    1.13
   0  -2   2    2.56    2.12
   0  -2  -2    2.40    0.51
   0  -2  -2    1.32    0.61
   0  -2  -2    2.45    2.47
   0  -2   2    1.07    0.74
   0   2   3 1816.74   34.20
   0  -2   3 1851.86   43.14
   0  -2   3 1797.86   25.87
   0   2   3 1904.11   36.05
   0   2   4  558.78   23.22
   0  -2   4  615.52   26.56
   0   2   5   70.31    6.11
   0  -2   5   74.89    4.46
   0   2   5   68.83    5.14
   0   2   5   74.02    3.47
   0   2   5   70.21    6.88
   0   2  -5   71.45    3.70
   0   2   5   73.90    3.42
   0   2   6  287.36   14.36
   0   2   6  307.32    7.36
   0   2   6  315.76   11.44
   0   2   6  307.66    7.44
   0   2   6  308.05   13.81
   0   2  -6  316.72    8.56
   0  -2   6  324.69    9.76
   0   2   6  307.13    8.20
   0   2   7  161.16    7.44
   0  -2   7  172.82    6.86
   0   2   7  173.05    6.01
   0   2   7  161.72    4.98
   0  -2   8    8.38    1.34
   0   2   8    7.57    1.17
   0  -4   0  389.28   25.52
   0  -4   1   22.19    5.98
   0  -4  -1   18.97    5.97
   0  -4   2   91.03   12.84
   0  -4  -2   84.40   11.53
   0   4   2   82.84    7.78
   0   4   3  147.71    8.24
   0   4   3  140.42    6.30
   0   4   3  130.54   11.28
   0   4   3  146.28    8.62
   0   4   3  149.93   10.26
   0  -4   3  145.33   16.52
   0   4  -3  148.30    5.35
   0   4  -3  130.71   12.99
   0   4   4  594.46   21.77
   0   4   4  637.93   19.54
   0   4   4  563.52   27.28
   0   4   4  642.98   12.81
   0   4   4  602.94   10.10
   0   4  -4  549.81   30.29
   0  -4   4  609.34   34.50
   0   4  -4  604.18   11.87
   0   4   4  620.53   17.50
   0   4   5   64.85    5.75
   0  -4   5   67.54    4.16
   0   4  -5   62.03    4.09
   0   4   5   66.28    3.52
   0   4   5   66.57    6.89
   0   4   5   70.08    6.47
   0   4   5   69.21    4.28
   0   4   6   46.11    3.31
   0   4   6   53.04    5.99
   0   4   6   41.34    2.67
   0   4  -6   41.12    3.32
   0   4   6   43.99    4.64
   0  -4   6   41.44    3.13
   0   4   6   39.48    4.23
   0   4   7   33.64    2.31
   0   4  -7   29.45    2.56
   0   4   7   34.12    4.12
   0   4   7   28.28    2.84
   0  -4   7   33.60    2.40
   0   6   0  570.36   11.22
   0   6   0  569.48   13.27
   0   6  -1    4.65    1.11
   0   6   1    4.71    1.38
   0   6   1    5.09    1.29
   0   6  -1    4.05    1.15
   0   6   1    5.15    0.99
   0   6   1    3.52    1.51
   0   6   1    4.28    1.27
   0   6   2    4.35    2.01
   0   6  -2    2.58    0.87
   0   6  -2    2.72    0.92
   0   6   2    2.78    0.94
   0   6   2    2.37    1.01
   0   6   2    2.86    1.09
   0   6   2    3.15    0.92
   0   6   3   38.15    2.71
   0   6   3   41.83    5.01
   0   6  -3   38.11    3.16
   0   6   3   49.00    4.19
   0   6   3   41.37    5.16
   0   6   3   44.82    5.46
   0   6  -3   44.86    2.95
   0   6  -4  126.29    4.45
   0   6   4  130.67    8.68
   0   6   4  121.51    8.42
   0   6   4  115.07    8.00
   0   6   4  114.42    6.25
   0   6  -4  115.39    5.43
   0   6   5    9.32    2.29
   0   6  -5   13.75    1.82
   0   6   5   17.09    2.81
   0   6   5   12.15    2.39
   0   6  -5   16.94    1.32
   0   6   5   13.08    2.65
   0   6  -6   60.91    2.28
   0   6   6   51.97    3.77
   0   6  -6   58.46    3.20
   0   8   0   74.02    3.73
   0   8   0   71.49    3.19
   0   8  -1  105.69    3.69
   0   8   1  104.81    4.56
   0   8  -1   98.77    3.83
   0   8   1  101.22    4.56
   0   8   2   60.60    3.57
   0   8  -2   63.66    2.53
   0   8   2   56.75    3.24
  -1  -1   9    4.22    0.63
  -1   1   9    4.61    0.70
  -1  -1   8   51.37    3.21
  -1   1   8   54.56    2.97
  -1   1   7  309.83    6.70
  -1  -1   7  306.62    9.14
  -1   1   7  306.30    7.04
   1   1  -6  420.06   27.98
  -1   1   6  419.69    8.47
  -1  -1   6  443.90   11.19
  -1   1   6  431.24    8.27
   1  -1  -5  121.60   12.09
  -1  -1   5  116.33    9.45
  -1  -1   4  113.07    7.88
  -1   1   4  106.73    9.01
  -1  -1   3   32.17    3.51
  -1  -1   3   32.92    4.88
  -1  -1   3   28.55    3.01
  -1   1   3   23.66    3.97
  -1   1   3   32.00    4.36
  -1   1   2  543.31   13.71
  -1  -1   2  540.88   17.17
  -1   1   2  550.05   14.32
  -1  -1   2  546.61   11.06
   1  -1  -1  603.66    7.91
   1  -1  -1  593.74    6.53
  -1   1   1  599.26   11.69
  -1  -1   1  604.28   16.97
  -1  -1   0   47.79    4.58
   1  -1   0   48.21    4.18
   1   1   0   50.16    2.40
  -1  -1   0   51.41    1.84
   1  -1   0   55.15    2.04
  -1  -1  -1   11.66    0.61
   1  -1   1   11.37    1.14
   1   1   1   12.69    1.77
   1   1   1   12.06    1.49
   1   1   2  590.63   14.38
   1  -1   2  609.79   13.02
   1   1   2  574.67   17.49
   1   1   2  596.55   15.12
   1  -1   2  606.21   18.10
   1  -1   3   93.59    8.09
   1   1   3   93.73    7.34
   1   1   3   91.65    8.32
   1  -1   3   90.50    6.34
   1   1   3   82.05    7.10
   1   1   4  233.11   14.98
   1   1   4  245.80   13.92
   1  -1   4  246.25   12.30
   1  -1   5   92.83    8.77
   1   1   5   90.05    9.79
   1   1   6    4.47    0.99
   1  -1   6    4.40    1.22
   1   1   6    4.82    1.07
   1   1   7   -0.50    0.44
   1  -1   7   -0.18    0.86
   1   1   7   -0.54    0.60
   1   1   8    7.84    1.18
   1  -1   8    6.07    1.13
   1   1   9   26.10    1.39
   1  -1   9   24.21    1.22
  -1  -3   8    0.73    0.47
  -1   3   8    2.53    0.70
  -1   3   7    6.46    2.20
  -1   3   7    4.03    1.25
  -1  -3   7    2.98    1.09
   1   3  -7    2.45    0.87
  -1   3   7    4.79    1.16
  -1   3   7    3.53    0.81
  -1   3   6   26.41    3.18
  -1   3   6   26.45    3.59
  -1   3   6   21.18    3.96
  -1   3   6   26.63    2.56
  -1   3   6   28.60    2.35
   1   3  -6   26.80    2.59
  -1  -3   6   26.21    2.78
  -1   3   5    3.56    1.42
  -1  -3   5    0.68    1.00
   1   3  -5    2.45    0.81
   1   3  -5    1.47    2.46
  -1   3   5    2.91    0.77
  -1   3   5    3.30    1.08
  -1   3   5   -0.79    1.57
  -1   3   5    5.45    2.87
  -1   3   5    0.31    1.38
  -1   3   5    1.59    0.98
  -1  -3   4    1.86    1.69
  -1   3   4    0.51    1.30
  -1  -3   3  768.74   33.44
  -1   3   3  757.49   24.07
   1  -3  -2   69.31    8.72
  -1   3   2   74.27    6.42
  -1  -3   2   59.61    9.12
  -1  -3   1  344.60   21.19
   1  -3  -1  370.40   19.98
   1   3  -1  365.06   13.91
   1  -3  -1  374.36    8.70
  -1  -3   0  100.44    4.74
   1  -3   0   99.61   10.76
  -1  -3   0  105.21   11.58
   1  -3   0  104.98    5.00
   1  -3   1   23.91    5.60
  -1  -3  -1   24.51    2.09
   1  -3   1   26.08    2.70
  -1  -3  -1   25.94    5.81
   1  -3   2   14.24    4.21
   1   3   2   18.15    3.21
  -1  -3  -2   12.75    4.68
   1  -3   3   72.85   10.15
   1   3   3   78.08    7.71
   1  -3   4    4.91    2.88
   1   3   4    9.52    3.86
  -1   3  -5  281.20    8.21
   1   3   5  285.72   14.81
   1   3   5  286.66   11.47
   1  -3   5  273.30    8.60
   1   3   5  271.96    7.75
   1   3   5  268.36    6.89
   1   3   5  287.81   13.17
  -1   3  -6   16.23    2.16
   1   3   6   16.06    1.75
   1   3   6   15.78    2.90
   1   3   6   14.67    3.25
   1  -3   6   16.24    2.23
   1   3   6   17.63    2.07
   1   3   7  194.65   10.25
   1   3   7  184.98    8.02
   1  -3   7  201.88    6.93
   1   3   7  200.73    6.23
  -1   3  -7  182.55    6.66
   1  -3   8    0.32    0.38
   1   3   8   -0.13    0.39
   1   5  -7   96.23    3.99
   1   5  -6  142.97    5.75
  -1   5   6  148.44    9.02
  -1   5   6  144.22    7.35
  -1   5   6  147.75    7.96
  -1   5   6  162.87    8.35
  -1   5   5   16.50    3.74
  -1   5   5   16.68    1.84
  -1   5   5   16.99    3.11
  -1   5   5   17.80    3.32
   1   5  -5   15.13    2.11
  -1   5   4  158.77   10.20
  -1   5   4  143.77    6.50
  -1   5   4  146.33    9.20
   1   5  -4  140.13    6.03
  -1   5   4  148.20    5.63
  -1   5   4  141.02    4.86
  -1   5   4  150.82   10.02
  -1   5   4  142.95    7.19
   1   5  -3   57.00    3.71
  -1   5   3   64.47    4.30
  -1   5   3   63.52    3.72
  -1   5   3   56.39    8.48
  -1  -5   3   55.94   10.77
  -1   5   3   56.30    6.12
  -1   5   3   55.43    4.02
  -1   5   3   55.10    5.61
  -1   5   3   55.86    2.94
  -1   5   2  602.33   24.33
  -1   5   2  662.13   11.29
  -1  -5   2  623.81   38.02
   1   5  -2  629.13   11.58
  -1   5   2  660.06   12.82
  -1   5   2  601.32   18.84
   1   5  -2  588.54   10.96
  -1   5   2  610.60   13.91
  -1   5   2  665.42   18.75
  -1   5   2  597.63   11.58
   1   5  -1   41.89    3.06
  -1   5   1   41.25    3.02
  -1  -5   1   39.52    9.74
   1  -5  -1   50.75   10.41
   1   5  -1   44.58    3.38
  -1   5   1   44.13    5.12
  -1   5   1   42.19    2.88
  -1   5   1   43.74    3.63
  -1   5   0   13.49    1.76
  -1   5   0   12.66    1.79
   1   5   0   12.95    1.95
  -1  -5   0   19.17    7.60
   1   5   0   13.40    1.76
  -1   5   0   10.73    1.41
   1   5   0   13.09    1.61
  -1   5   0   12.52    1.60
   1   5   1  174.07   10.02
   1   5   1  170.57    6.91
   1   5   1  175.52    5.75
  -1  -5  -1  171.97   19.19
  -1   5  -1  173.02    6.15
   1   5   1  180.15    6.26
   1  -5   1  171.64   19.15
  -1   5  -1  182.40    5.81
   1   5   2   89.06    4.44
  -1   5  -2   91.66    4.41
   1   5   2   98.11    4.29
   1   5   2   93.32    5.42
   1  -5   2   88.48   14.35
   1   5   2   92.99    4.62
   1   5   2   87.45    4.39
  -1   5  -2   84.13    4.33
   1   5   2   90.06    7.42
   1   5   2   87.47    9.36
   1   5   2   93.35    7.15
   1   5   3  398.26    9.10
   1   5   3  391.33   15.32
   1   5   3  358.48   11.06
   1  -5   3  375.56   28.78
  -1   5  -3  370.26    9.68
   1   5   3  375.36   10.19
   1   5   3  372.08   14.85
   1   5   3  352.70   20.37
   1   5   4   96.85    5.84
   1   5   4   94.05    7.48
   1   5   4   95.37    8.07
  -1   5  -4   91.31    5.03
   1   5   4  117.96    5.77
   1   5   5   18.26    3.30
   1   5   5   16.47    2.02
  -1   5  -5   15.16    2.09
   1   5   5   13.14    3.25
   1   5   5   14.97    3.10
   1   5   6  193.23    8.61
   1   5   6  194.41    8.93
  -1   5  -6  185.54    6.70
   1   5   6  203.51   10.48
  -1   5  -7   -0.02    0.57
  -1   7   4   71.71    4.96
   1   7  -4   67.71    3.06
   1   7  -4   62.33    2.52
  -1   7   4   63.78    5.06
  -1   7   3    0.02    1.34
   1   7  -3    0.61    0.52
  -1   7   3    1.00    0.81
   1   7  -3    0.32    0.47
   1   7  -2   18.88    1.90
  -1   7   2   22.31    2.74
   1   7  -2   21.00    2.24
  -1   7   2   16.99    1.81
  -1   7   2   17.07    3.05
   1   7  -1  128.09    5.05
  -1   7   1  137.32    5.36
  -1   7   1  126.72    5.37
  -1   7   1  126.40    7.88
  -1   7   0    8.56    1.44
  -1   7   0    7.45    1.40
   1   7   0    6.78    1.33
   1   7   0    6.56    1.19
  -1   7  -1  348.49    8.46
   1   7   1  336.11    8.62
   1   7   1  342.50    7.83
   1   7   1  342.78   12.71
  -1   7  -2  193.57    5.88
   1   7   2  190.30    9.71
  -1   7  -2  209.64    6.60
   1   7   2  197.74    7.69
   1   7   2  189.11    6.66
  -1   7  -3  158.41    5.19
   1   7   3  156.50    6.52
  -1   7  -3  157.08    4.76
   1   7   3  157.15    8.52
  -1   7  -4    9.81    1.17
   1   7   4    8.12    1.99
  -1   7  -4    6.99    1.34
   1   7   4    9.79    2.09
  -1   7  -4    8.70    0.96
  -2   0   9    0.30    0.38
  -2   0   8   42.57    2.82
  -2   0   7   -0.71    0.69
  -2   0   7    0.17    0.48
  -2   0   6  123.23    4.66
  -2   0   6  123.66    5.76
   2   0  -5    0.53    2.56
  -2   0   5   -2.50    1.77
  -2   0   4  167.70   10.29
  -2   0   3    0.43    1.07
  -2   0   3   -0.25    0.86
  -2   0   2 2497.94   25.69
  -2   0   2 2533.76   25.96
  -2   0   1    0.35    0.36
  -2   0   1    0.42    0.41
   2   0   0    4.05    0.76
   2   0   1    0.34    0.54
   2   0   1    0.08    0.15
   2   0   2 9999.00   57.72
   2   0   3   -0.29    1.36
   2   0   3   -0.32    0.88
   2   0   4 2451.51   41.43
   2   0   4 2473.38   44.38
   2   0   5    2.51    2.36
   2   0   6   80.78   10.01
   2   0   6   87.00    4.78
   2   0   7   -0.49    0.76
   2   0   8   51.40    2.83
   2   0   8   46.61    2.90
   2   0   9    0.47    0.29
  -2   2   8  129.65    4.46
  -2  -2   8  127.66    4.91
  -2  -2   7   48.40    3.68
  -2   2   7   50.47    2.83
  -2   2   7   48.40    3.22
  -2   2   6   29.63    3.63
  -2  -2   6   37.40    3.40
  -2   2   6   37.18    2.66
  -2   2   6   36.11    4.89
  -2   2   6   37.27    2.61
   2   2  -6   35.46    2.77
  -2   2   5  617.42   15.04
  -2  -2   5  622.55   12.82
  -2   2   5  598.61    9.71
  -2   2   5  640.14   18.66
   2   2  -5  585.66   31.20
   2   2  -5  617.32   10.62
  -2   2   5  617.76   19.97
  -2   2   5  609.21    9.94
  -2  -2   4  189.66   14.61
  -2   2   4  186.90   13.62
  -2   2   3   -1.29    1.24
  -2  -2   3    0.31    0.70
   2  -2  -2 1045.01   24.73
  -2  -2   2 1102.46   32.66
  -2  -2   2 1050.07   12.64
   2  -2  -2 1095.62   11.78
  -2   2   2 1143.18   21.61
   2  -2  -1  940.79   11.35
  -2  -2   1  899.22   28.71
   2  -2  -1  873.84   23.16
  -2  -2   0  423.39   19.43
   2  -2   0  425.00   17.05
   2  -2   0  455.77    8.53
   2   2   0  449.48    9.76
   2  -2   1   48.88    6.32
   2  -2   1   48.36    3.08
  -2  -2  -1   46.27    6.93
   2  -2   2    1.90    1.47
   2   2   2    1.89    1.15
   2   2   2    1.77    1.45
   2  -2   2    1.37    0.69
   2   2   3    2.77    1.48
   2  -2   3    2.27    0.82
   2  -2   3    2.30    2.27
   2   2   3    1.74    1.53
   2   2   4   45.31    6.55
   2  -2   4   42.19    5.24
   2   2   5    0.76    0.55
   2   2   5    1.83    0.92
   2   2   5    1.55    0.74
  -2   2  -5    0.65    0.52
   2   2   5   -0.49    2.21
   2   2   5   -0.05    1.42
   2  -2   5    0.83    0.63
   2   2   6   53.58    5.01
   2   2   6   54.97    5.85
  -2   2  -6   52.61    3.67
   2   2   6   56.13    3.52
   2  -2   6   55.70    4.09
   2   2   6   56.32    3.15
   2   2   6   59.29    6.68
   2  -2   7   35.06    3.13
   2   2   7   37.72    2.85
   2   2   7   32.33    3.54
   2   2   7   36.37    2.36
   2  -2   8  226.78    6.39
   2   2   8  219.59    5.61
  -2   4   7   19.31    2.30
  -2   4   7   24.52    1.97
   2   4  -7   20.53    2.10
  -2  -4   7   20.84    1.90
  -2   4   6   25.27    2.61
  -2   4   6   21.24    4.01
  -2   4   6   23.23    3.28
   2   4  -6   21.61    2.32
  -2   4   6   24.75    3.73
  -2  -4   6   20.80    2.26
  -2   4   6   23.63    2.05
  -2   4   6   20.11    2.57
  -2   4   5  115.62    8.94
  -2  -4   5  121.25    5.64
  -2   4   5  143.92    6.49
  -2   4   5  119.56    8.49
   2   4  -5  116.49    5.38
  -2   4   5  119.61    6.37
  -2   4   5  122.26    4.74
  -2   4   5  119.66    7.77
  -2   4   4   25.82    2.77
   2   4  -4   16.56    5.40
  -2   4   4   22.54    3.47
  -2   4   4   23.32    2.03
  -2  -4   4   16.24    6.22
  -2   4   4   26.18    2.49
  -2   4   4   29.61    3.08
  -2   4   4   27.78    6.27
  -2   4   4   25.28    3.00
   2   4  -4   23.38    2.31
  -2   4   4   27.26    4.27
  -2   4   3    9.60    2.58
  -2   4   3    6.87    1.58
   2   4  -3    7.40    1.20
   2   4  -3    9.34    4.29
  -2   4   3    9.15    1.36
  -2   4   3    9.98    3.06
  -2   4   3   10.33    2.36
  -2  -4   3   13.21    5.74
  -2  -4   2  351.71   26.01
  -2   4   2  370.07   16.83
  -2  -4   1  186.69   18.69
   2  -4  -1  199.64    7.86
   2  -4  -1  176.15   15.89
   2  -4   0   80.92   11.19
  -2  -4   0   74.36   11.81
   2  -4   0   86.78    5.59
   2  -4   1  153.34   15.79
  -2  -4  -1  169.67   17.67
   2   4   2   29.88    4.66
   2  -4   2   37.80    7.91
  -2  -4  -2   32.82    8.14
   2   4   3    8.56    2.39
   2  -4   3    6.00    3.57
   2   4   3    6.77    1.01
   2   4   3    7.82    2.61
  -2   4  -3    6.74    1.19
   2   4   3    7.36    2.66
   2   4   3    5.68    1.18
   2   4   3    7.14    1.33
   2  -4   4   -1.93    3.41
   2   4   4    2.35    1.77
   2   4   4    1.11    0.87
   2   4   4    0.59    1.10
   2   4   4    0.49    3.02
  -2   4  -4   -0.12    0.83
  -2   4  -4    1.69    4.22
   2   4   4    0.45    0.44
   2   4   4    0.61    2.16
   2   4   5   21.07    4.49
   2  -4   5   19.80    2.29
   2   4   5   20.62    1.99
  -2   4  -5   18.98    2.44
   2   4   5   20.78    3.54
   2   4   5   17.89    3.83
   2   4   5   24.12    2.52
   2   4   6   32.33    2.74
   2  -4   6   30.24    2.71
   2   4   6   21.29    3.27
  -2   4  -6   31.39    3.03
   2   4   6   28.73    3.79
   2   4   6   32.33    4.54
   2   4   7    7.32    1.66
   2  -4   7    6.73    1.11
   2   4   7    6.78    1.06
   2   4   7    7.58    2.22
  -2   4  -7    5.50    1.26
   2   6  -6  247.56    4.55
   2   6  -6  234.09    6.13
  -2   6   5    1.57    1.47
   2   6  -5    0.60    0.67
  -2   6   5    0.17    1.19
   2   6  -5    0.99    0.49
  -2   6   5    0.57    1.59
   2   6  -4  834.41   11.62
  -2   6   4  782.97   20.35
   2   6  -4  771.74   13.62
  -2   6   4  863.17   22.41
  -2   6   4  817.32   21.86
  -2   6   4  797.54   16.78
  -2   6   3  150.59    5.53
   2   6  -3  139.66    5.78
  -2   6   3  154.01    6.42
  -2   6   3  158.54   10.13
  -2   6   3  156.29    7.56
  -2   6   3  158.86    9.71
   2   6  -3  153.37    5.49
  -2   6   2    0.54    1.26
  -2   6   2    2.15    0.97
   2   6  -2    1.30    0.83
   2   6  -2    1.43    0.71
  -2   6   2    1.56    0.84
  -2   6   2    3.22    0.89
   2   6  -2    2.87    0.90
   2   6  -1    4.16    1.02
  -2   6   1    3.11    1.03
  -2   6   1    1.52    0.90
   2   6  -1    5.89    1.59
  -2   6   1    2.38    0.84
   2   6  -1    4.02    1.08
  -2   6   1    2.75    1.90
   2   6  -1    5.07    1.28
  -2   6   0   90.18    4.86
  -2   6   0   96.21    5.44
   2   6   0   94.59    5.44
   2   6   0   91.32    4.81
  -2   6   0   95.62    4.68
   2   6   0   93.03    4.52
   2   6   1   28.17    2.73
   2   6   1   32.53    3.43
  -2   6  -1   28.85    2.65
   2   6   1   34.07    2.86
   2   6   1   36.12    2.93
  -2   6  -1   30.47    2.60
   2   6   2  135.70    8.54
   2   6   2  137.42    6.93
   2   6   2  115.32    8.72
   2   6   2  127.89    5.72
  -2   6  -2  123.60    5.03
  -2   6  -2  129.09    5.18
   2   6   3   90.08    5.59
  -2   6  -3   84.02    3.96
   2   6   3   79.50    7.08
   2   6   3   79.63    6.87
  -2   6  -3   85.99    4.04
   2   6   3   90.14    7.58
  -2   6  -3   77.40    4.64
  -2   6  -4  146.61    6.33
   2   6   4  162.28    7.23
  -2   6  -4  165.18    4.98
   2   6   4  159.08    9.58
   2   6   4  169.01    9.93
   2   6   4  143.63    8.91
  -2   6  -5    3.64    1.06
   2   6   5    3.46    1.56
   2   6   5    3.25    1.69
   2   6   5    7.53    2.68
  -2   6  -5    4.33    0.83
   2   6   5    3.55    1.40
  -2   6  -6    1.09    0.59
  -2   6  -6    1.50    0.41
   2   6   6    1.59    0.83
   2   8  -2   22.20    1.53
  -2   8   2   21.99    2.10
  -2   8   1   60.30    3.53
   2   8  -1   55.39    2.95
   2   8   0  255.25    6.05
  -2   8   0  231.98    5.75
  -2   8   0  242.75    6.67
   2   8   0  252.43    6.76
  -2   8  -1    1.94    0.60
  -2   8  -1    1.08    0.39
  -2   8  -1    0.71    0.48
   2   8   1    1.14    0.80
  -2   8  -2   30.07    1.73
   2   8   2   25.77    2.18
  -3   1   9    1.84    0.51
  -3  -1   9    1.08    0.40
  -3  -1   8  170.76    5.83
  -3   1   8  179.01    5.43
  -3   1   7   14.09    1.47
  -3   1   7   12.63    1.54
  -3  -1   7   12.03    1.84
  -3  -1   7   12.15    1.37
  -3   1   6    6.06    1.22
  -3  -1   6    6.89    1.23
  -3   1   6    6.16    1.13
  -3  -1   6    5.97    1.43
   3  -1  -5  144.41   13.03
   3   1  -5  134.10   14.11
  -3  -1   4  121.91    7.97
   3  -1  -4  119.52   10.18
   3  -1  -3  240.19   11.86
  -3   1   3  225.38   11.09
  -3   1   3  217.92   11.64
  -3  -1   3  220.87    8.63
  -3  -1   3  239.53   12.39
   3  -1  -2  316.57    7.06
  -3   1   2  335.43   10.82
  -3  -1   2  333.45   13.95
  -3  -1   2  326.71    7.64
   3  -1  -2  342.28   10.87
   3  -1  -1 3963.53   25.74
   3  -1  -1 3841.39   25.42
  -3  -1   1 3920.25   46.28
   3   1  -1 3869.57   36.19
   3   1   0  516.76    6.79
   3  -1   0  473.00   11.92
   3  -1   0  498.72    7.14
   3   1   0  484.16    9.60
   3   1   0  505.19   10.71
   3   1   1  700.88   10.93
   3  -1   1  669.19    9.00
   3   1   1  672.69   12.95
   3   1   2 6169.94   48.44
   3  -1   2 6384.37   32.25
   3   1   2 6229.36   61.33
   3   1   2 6337.12   51.06
   3   1   3  426.75   18.48
   3   1   3  425.41   15.90
   3  -1   3  419.22   14.47
   3   1   4    2.85    1.83
   3  -1   4    2.57    1.78
   3   1   4    2.91    1.91
   3   1   5  330.30   18.97
   3  -1   5  319.53   16.86
   3   1   6  980.29   24.75
   3   1   6 1022.00   12.48
   3  -1   6 1006.10   16.67
   3   1   6  986.30   12.34
   3  -1   7  158.14    6.51
   3   1   7  143.66    7.29
   3  -1   8   20.80    2.05
   3   1   8   20.01    1.79
   3   1   9   12.59    0.94
  -3  -3   8    3.64    0.79
  -3   3   8    3.44    0.77
  -3   3   7  272.43    7.59
  -3   3   7  262.93    6.31
  -3  -3   7  256.64    7.89
  -3   3   6    2.95    1.27
  -3   3   6    2.53    1.07
  -3   3   6    1.74    1.23
   3   3  -6    1.21    0.60
  -3  -3   6    1.72    0.92
  -3   3   6    1.80    0.79
  -3   3   6    0.33    1.46
  -3   3   5  357.08    8.07
   3   3  -5  326.10   24.60
  -3   3   5  358.93   15.08
  -3   3   5  357.93   11.45
  -3  -3   5  355.88    9.94
  -3   3   5  345.85   12.16
  -3   3   5  346.89    8.08
   3   3  -5  356.60    8.74
  -3   3   5  369.06   13.75
  -3   3   5  364.71    9.26
   3   3  -4   19.48    5.35
  -3  -3   4   29.02    6.82
  -3   3   4   21.30    5.13
   3   3  -3    9.92    3.61
  -3  -3   3   14.22    5.20
  -3   3   3   10.28    3.01
  -3  -3   2    2.69    3.09
   3  -3  -2    1.56    0.71
  -3   3   2    2.80    1.69
   3  -3  -2    1.21    1.72
   3   3  -2    2.10    1.91
   3  -3  -1  396.39   19.44
  -3  -3   1  411.72   24.47
   3   3  -1  414.92   15.25
   3  -3  -1  433.12   10.07
   3  -3   0  416.74   10.38
   3   3   0  450.01   11.68
   3  -3   0  410.87   20.48
  -3  -3   0  414.27   24.20
   3  -3   1  699.47   14.42
   3  -3   1  660.76   27.15
  -3  -3  -1  714.69   32.03
   3  -3   2    2.39    1.08
   3  -3   2    3.78    2.12
  -3  -3  -2    2.75    2.83
   3   3   2    2.35    1.44
   3   3   3  769.42   24.39
   3  -3   3  731.19   31.80
  -3  -3  -3  742.68   34.70
   3   3   4    0.52    0.39
   3   3   4    0.02    1.88
   3  -3   4    2.86    2.38
   3   3   4    1.00    1.08
  -3   3  -4    0.02    0.57
   3   3   4    0.17    1.78
   3  -3   5   30.69    2.95
  -3   3  -5   28.92    2.80
   3   3   5   31.90    2.72
   3   3   5   34.66    5.46
   3   3   5   36.24    4.22
   3   3   5   30.24    2.36
   3   3   5   31.71    4.67
   3   3   6   51.81    5.09
   3   3   6   53.62    3.52
   3   3   6   49.49    3.00
   3   3   6   53.40    6.76
   3  -3   6   60.74    4.15
  -3   3  -6   54.62    3.96
   3   3   6   58.09    6.06
   3   3   7    2.08    1.38
  -3   3  -7    4.05    1.18
   3   3   7    4.89    1.14
   3   3   7    4.48    1.53
   3  -3   7    3.70    1.02
   3  -3   8    0.11    0.50
   3   3   8    0.10    0.37
   3   5  -7    5.50    1.06
   3   5  -6    4.26    1.02
  -3   5   6    3.83    1.94
  -3   5   6    1.18    1.03
  -3   5   6    3.11    1.48
  -3   5   6    4.48    1.76
  -3   5   5   47.31    5.39
  -3   5   5   48.13    2.80
  -3   5   5   47.53    3.83
  -3   5   5   50.69    5.11
  -3   5   5   53.66    6.16
   3   5  -5   50.56    3.56
   3   5  -4   22.68    2.41
  -3   5   4   25.86    2.90
  -3   5   4   21.85    3.61
  -3   5   4   23.66    2.41
  -3   5   4   21.78    4.02
  -3   5   4   21.47    3.75
  -3   5   4   19.62    2.78
  -3   5   4   22.71    1.95
  -3   5   3  142.76    6.63
  -3   5   3  137.40   13.08
  -3   5   3  131.94    4.47
   3   5  -3  150.92    5.52
  -3   5   3  152.62   10.04
  -3  -5   3  133.43   18.08
  -3   5   3  139.37    5.61
  -3   5   3  126.09    8.67
  -3   5   3  151.81    7.37
   3   5  -3  133.66    5.53
  -3   5   3  137.84    9.38
  -3   5   3  124.13    5.98
  -3  -5   2  153.74   19.51
   3   5  -2  165.55    5.70
  -3   5   2  159.44    7.23
  -3   5   2  176.38   13.50
  -3   5   2  190.10    7.40
   3   5  -2  177.59    6.20
  -3   5   2  169.33    6.34
  -3   5   2  177.99    9.92
  -3   5   2  160.27    9.85
   3   5  -1   76.28    4.10
  -3   5   1   73.20    4.08
  -3  -5   1   67.12   12.39
  -3   5   1   89.89    7.03
  -3   5   1   72.67    4.67
  -3   5   1   74.34    3.95
  -3   5   0   95.80    4.27
   3  -5   0   87.73   12.32
  -3   5   0   94.92    4.62
   3   5   0   93.88    4.53
   3   5   0   97.38    4.18
  -3   5   0   97.82    5.11
  -3  -5   0   90.86   14.82
  -3   5   0   90.87    4.26
   3   5   1   31.52    5.15
  -3   5  -1   27.20    2.18
  -3   5  -1   25.97    2.44
   3   5   1   28.55    2.53
   3   5   1   24.33    3.82
  -3  -5  -1   35.60    9.94
   3   5   1   28.01    2.82
   3  -5   1   32.76    8.33
   3   5   1   26.07    2.20
  -3   5  -1   25.26    2.22
  -3   5  -2  574.08   10.32
   3   5   2  539.19   17.66
   3   5   2  580.32   13.34
   3   5   2  552.23   10.91
   3   5   2  579.48   23.29
  -3   5  -2  530.44   11.36
   3   5   2  558.88   10.98
   3  -5   2  574.33   34.80
  -3   5  -3   75.52    4.59
   3   5   3   72.51    4.99
   3  -5   3   66.50   12.10
  -3   5  -3   79.83    3.89
   3   5   3   76.51    3.90
   3   5   3   78.36    6.86
   3   5   3   83.69   10.22
   3   5   3   72.84    6.75
   3   5   4   13.85    3.24
  -3   5  -4   14.23    1.59
   3   5   4   15.51    1.91
  -3   5  -4   14.56    2.20
   3   5   4   11.61    2.98
   3   5   5  178.83   10.58
  -3   5  -5  160.15    6.93
   3   5   5  180.45    6.05
   3   5   5  170.61    9.43
   3   5   5  178.87    9.95
   3   5   6   97.99    7.12
   3   5   6   94.46    6.11
  -3   5  -6  100.94    5.13
   3   5   6  100.34    6.27
  -3   5  -7   69.27    3.53
   3   5   7   64.13    3.42
   3   7  -4  109.54    3.39
   3   7  -4  116.85    3.79
  -3   7   4  116.94    6.30
  -3   7   3    2.57    1.29
  -3   7   3    2.75    1.57
  -3   7   3    2.07    0.73
   3   7  -3    1.12    0.61
   3   7  -3    0.71    0.48
   3   7  -2   60.04    3.28
  -3   7   2   59.35    3.61
  -3   7   2   59.36    4.37
  -3   7   2   56.13    2.83
   3   7  -2   60.97    3.18
  -3   7   2   56.89    5.61
  -3   7   1  100.82    3.86
   3   7  -1  106.13    4.57
   3   7  -1  114.18    4.64
  -3   7   1   98.91    7.03
   3   7  -1   97.42    4.61
  -3   7   1  112.22    5.26
  -3   7   1  115.93    6.16
  -3   7   1  105.35    4.98
  -3   7   0    2.37    0.91
   3   7   0    1.78    0.79
  -3   7   0    2.91    0.67
  -3   7   0    2.74    0.96
   3   7   0    1.74    0.84
  -3   7  -1   16.19    1.88
  -3   7  -1   20.88    2.30
   3   7   1   17.87    2.99
   3   7   1   16.11    1.96
   3   7   2    7.25    1.51
  -3   7  -2    7.75    1.28
   3   7   2    6.89    1.61
  -3   7  -2    6.30    1.26
   3   7   2    8.19    2.15
  -3   7  -3    9.69    1.35
  -3   7  -3    9.77    1.22
   3   7   3   14.33    2.08
   3   7   3    8.93    2.18
   3   7   4   47.38    3.80
  -3   7  -4   61.03    2.80
   3   7   4   56.10    4.54
  -3   7  -4   44.49    2.81
  -3   7  -4   54.26    2.11
  -4   0   9   -0.11    0.33
  -4   0   8  354.26    6.26
  -4   0   8  352.11    8.02
  -4   0   7    1.13    0.87
  -4   0   7    0.25    0.56
  -4   0   6   53.17    3.79
   4   0  -6   45.04    8.87
  -4   0   6   47.25    2.96
   4   0  -5    4.05    2.26
   4   0  -4 1074.30   32.54
  -4   0   4  971.36   24.39
  -4   0   3   -2.72    1.24
  -4   0   2 1046.36   16.74
   4   0  -2 1078.40   22.36
  -4   0   2 1083.75   14.71
   4   0  -1    0.70    0.70
  -4   0   1    0.08    0.65
  -4   0   1    0.05    0.42
   4   0   0  159.19    5.95
   4   0   1    0.06    0.17
   4   0   2 1825.66   26.47
   4   0   2 1937.43   13.08
   4   0   3   -0.51    1.22
   4   0   4  212.53   12.89
   4   0   4  205.20   13.66
   4   0   5   -1.90    2.96
   4   0   5   -5.17    2.51
   4   0   6  565.26   26.60
   4   0   6  655.83   13.07
   4   0   7    0.23    0.63
   4   0   8  103.55    4.19
   4   0   8  116.42    4.10
  -4   2   8    1.72    0.54
  -4  -2   8    0.08    0.69
  -4   2   8    2.25    0.83
  -4   2   7  150.37    5.10
  -4   2   7  153.07    4.96
  -4  -2   7  146.94    6.39
  -4   2   7  156.43    5.82
   4   2  -6  278.17    7.56
  -4   2   6  260.93   10.83
  -4   2   6  272.58    7.02
  -4   2   6  259.37    7.00
  -4  -2   6  266.96    8.95
  -4   2   6  258.18   13.09
  -4   2   5   77.85    5.41
  -4   2   5   77.43    3.71
  -4   2   5   80.31    6.94
  -4   2   5   76.22    3.55
  -4  -2   5   74.18    4.45
   4   2  -5   83.05   11.94
   4   2  -5   77.64    3.75
  -4   2   4  282.13   17.02
   4   2  -4  289.28   19.31
  -4  -2   4  325.37   19.13
  -4   2   3    5.47    2.32
   4   2  -3    5.36    2.33
   4  -2  -3    5.21    1.10
  -4  -2   3    3.08    2.32
   4   2  -2  138.57    9.85
  -4   2   2  163.52    8.47
   4  -2  -2  148.29    5.32
   4  -2  -2  149.43    6.95
   4  -2  -2  140.94    5.51
  -4  -2   2  142.28   12.31
   4  -2  -1 2065.53   31.48
   4   2  -1 2146.47   31.97
  -4  -2   1 2070.36   45.95
   4  -2  -1 2159.12   19.29
   4  -2   0  147.21    9.48
  -4  -2   0  140.60   12.14
   4   2   0  152.22    6.76
   4  -2   0  152.36    5.33
   4  -2   1   12.59    3.41
   4   2   1   19.30    3.75
   4  -2   1   16.07    1.85
   4   2   1   16.77    2.46
   4   2   2  337.40   17.06
   4  -2   2  342.71    9.28
   4   2   2  359.20   12.25
   4   2   2  347.16   13.42
   4  -2   2  342.55   17.27
   4  -2   3  403.90   20.37
   4   2   3  381.86   16.61
   4  -2   3  362.45   14.18
   4   2   3  370.32   20.17
   4   2   3  371.29   15.99
   4  -2   4  464.46   18.18
   4   2   4  459.00   21.29
   4  -2   5   20.39    2.42
   4   2   5   20.42    3.81
   4   2   5   22.84    3.66
  -4   2  -5   18.77    2.13
   4   2   5   19.83    1.82
   4   2   5   18.85    5.38
   4   2   5   19.99    2.01
   4   2   6   24.30    2.07
   4   2   6   24.89    4.11
   4  -2   6   24.55    2.70
   4   2   6   24.16    3.46
   4   2   6   24.06    2.36
  -4   2  -6   22.88    2.58
   4   2   6   24.72    4.56
   4  -2   7   20.37    2.35
   4   2   7   19.39    2.89
   4   2   7   19.19    2.07
   4   2   8    1.58    0.62
   4   2   8    0.86    0.89
   4  -2   8    1.15    0.64
   4   4  -7   16.63    1.85
  -4  -4   7   15.71    1.62
  -4   4   7   18.48    1.55
  -4   4   7   17.74    1.53
  -4   4   6  254.36   13.10
  -4   4   6  252.13   10.08
  -4   4   6  260.20   11.66
   4   4  -6  262.73    7.83
  -4   4   6  270.09    7.40
  -4   4   6  264.36    6.71
  -4   4   6  259.96   11.95
  -4  -4   6  266.14    7.97
  -4   4   6  254.53    9.33
   4   4  -5  348.84    9.18
  -4   4   5  349.54   15.71
  -4  -4   5  342.23    9.51
  -4   4   5  341.29   11.05
  -4   4   5  334.61    7.87
  -4   4   5  334.09   12.75
  -4   4   5  350.99    8.97
  -4   4   5  356.64   14.64
  -4   4   4  307.55   10.62
  -4   4   4  356.75   14.45
  -4  -4   4  317.48   25.55
   4   4  -4  337.95    8.60
  -4   4   4  323.79    7.42
  -4   4   4  295.47   20.08
  -4   4   4  319.59    8.67
  -4   4   4  330.04   10.49
   4   4  -4  291.43   22.22
  -4   4   4  322.73   12.66
  -4   4   4  335.04   14.69
  -4   4   3   16.70    2.25
   4   4  -3   11.87    4.92
  -4   4   3   17.79    4.28
  -4   4   3    9.92    1.63
  -4   4   3   13.17    2.76
   4   4  -3   15.85    1.69
  -4   4   3   13.68    2.06
  -4   4   3   14.67    2.96
  -4   4   3   13.56    1.70
  -4  -4   3    8.42    4.10
  -4  -4   2    1.39    2.00
  -4   4   2    1.44    1.35
  -4  -4   1  140.01   16.96
   4  -4  -1  135.68   13.12
   4  -4  -1  142.97    7.05
  -4  -4   0   10.04    4.49
   4  -4   0    9.54    4.04
   4  -4   0    6.96    1.78
  -4  -4  -1    5.17    2.16
   4  -4   1   13.31    2.46
   4  -4   1    6.16    3.45
   4   4   2  520.32   19.12
  -4  -4  -2  502.92   32.38
   4  -4   2  499.81   28.77
   4   4   3  289.27   11.70
   4   4   3  262.94   15.89
   4   4   3  277.33    8.67
   4   4   3  274.42    9.79
  -4   4  -3  273.59    7.85
   4   4   3  287.74   13.96
   4   4   3  270.04    6.31
   4   4   3  277.51    7.59
   4  -4   3  250.72   21.35
  -4   4  -4  176.09    6.91
   4   4   4  166.88    7.20
   4   4   4  172.27   11.85
   4   4   4  184.00    9.90
   4   4   4  178.33    6.56
   4  -4   4  188.49   19.25
   4   4   4  141.87   13.47
   4   4   4  190.61   10.74
   4   4   4  173.25    5.46
   4   4   5   92.01    4.73
  -4   4  -5   86.66    5.14
   4  -4   5   89.17    4.81
   4   4   5   90.02    8.82
   4   4   5   85.31    7.51
   4   4   5   85.03    6.72
  -4   4  -6   18.25    2.38
   4   4   6   15.82    1.88
   4  -4   6   18.79    2.12
   4   4   6   20.32    3.74
   4   4   6   16.85    2.88
   4   4   6   16.64    2.83
   4   4   7   28.36    2.97
  -4   4  -7   31.74    2.86
   4  -4   7   33.48    2.33
   4   4   7   30.87    3.85
   4   4   7   33.90    2.20
   4   6  -6   91.90    3.71
   4   6  -6  112.58    3.19
  -4   6   5   18.38    3.32
   4   6  -5   19.62    1.52
   4   6  -5   18.56    1.98
  -4   6   5   17.67    2.94
  -4   6   5   22.73    3.29
   4   6  -4    2.42    0.70
  -4   6   4    1.40    1.54
  -4   6   4    0.33    1.52
  -4   6   4    2.83    1.17
   4   6  -4    1.43    0.63
  -4   6   4    0.03    0.89
   4   6  -3   10.85    1.61
  -4   6   3   14.37    3.31
  -4   6   3    9.80    2.67
  -4   6   3   13.38    2.17
  -4   6   3   11.24    1.59
   4   6  -3   12.82    1.69
  -4   6   3   12.47    2.40
   4   6  -3   12.30    1.64
   4   6  -2 1291.52   16.43
   4   6  -2 1404.17   17.15
  -4   6   2 1396.72   20.78
  -4   6   2 1362.29   29.63
   4   6  -2 1273.30   17.17
  -4   6   2 1408.32   22.95
  -4   6   2 1306.38   16.65
  -4   6   2 1225.43   18.31
  -4   6   1   12.67    1.87
  -4   6   1   15.58    2.24
   4   6  -1   14.09    1.93
   4   6  -1   14.77    1.82
  -4   6   1   12.36    2.95
   4   6  -1   13.88    2.02
  -4   6   0  661.99   12.44
  -4   6   0  650.33   12.77
   4   6   0  674.31   13.09
   4   6   0  659.66   14.36
   4   6   0  656.22   11.84
   4   6   1   31.23    3.36
  -4   6  -1   33.02    2.79
   4   6   1   35.33    3.01
   4   6   1   36.32    2.90
  -4   6  -1   34.97    2.82
   4   6   2    8.65    1.64
   4   6   2    4.69    1.52
  -4   6  -2    5.84    1.23
   4   6   2    5.97    2.08
  -4   6  -2    5.87    1.22
   4   6   2    4.71    2.18
   4   6   3  131.55    9.08
  -4   6  -3  131.96    6.22
  -4   6  -3  142.18    5.15
  -4   6  -3  150.09    5.24
   4   6   3  150.05    9.19
  -4   6  -4    6.30    1.17
  -4   6  -4    6.10    1.01
   4   6   4    6.19    2.29
   4   6   4    7.36    2.34
   4   6   4    5.19    1.76
   4   6   4    2.71    1.23
  -4   6  -4    4.54    1.29
   4   6   5    4.55    1.95
  -4   6  -5    6.74    1.40
  -4   6  -5    7.57    1.04
   4   6   5    5.53    1.58
   4   6   5    4.06    1.55
  -4   6  -6   76.49    3.79
  -4   6  -6   81.02    2.55
   4   6   6   74.24    4.86
  -4   8   2   21.12    2.05
   4   8  -2   21.26    1.50
  -4   8   1  146.62    5.47
   4   8  -1  141.14    4.62
  -4   8   0    8.20    1.07
   4   8   0    9.23    1.23
  -4   8   0    7.91    1.36
   4   8   0    8.04    1.28
  -4   8  -1   10.55    1.17
   4   8   1   12.55    1.54
  -4   8  -1   11.90    1.27
   4   8   2   53.32    3.05
  -5   1   9   59.66    2.11
  -5  -1   9   61.91    2.19
  -5   1   8  116.12    4.45
  -5  -1   8  108.28    4.62
  -5   1   7  125.79    4.68
  -5   1   7  127.03    4.40
  -5  -1   7  132.49    4.59
  -5  -1   7  127.48    5.97
  -5  -1   6   42.00    3.50
  -5  -1   6   34.13    2.61
  -5   1   6   38.16    2.81
   5   1  -5    2.08    2.49
   5  -1  -5    0.68    3.39
  -5  -1   4  269.46   14.02
   5   1  -4  241.99   16.63
   5  -1  -4  252.33   15.02
  -5   1   3   23.32    3.98
   5   1  -3   20.66    4.49
   5  -1  -3   19.83    3.75
  -5  -1   3   19.55    3.67
   5   1  -2    6.06    2.14
  -5   1   2    8.27    1.82
  -5  -1   2    7.60    2.43
   5  -1  -2    6.92    1.67
   5   1  -1  771.11   17.80
  -5  -1   1  781.76   22.64
   5  -1  -1  819.05   15.50
   5  -1   0 2365.34   18.57
   5  -1   0 2442.76   20.13
   5   1   0 2362.00   27.19
   5  -1   0 2245.02   26.04
   5   1   0 2500.25   18.10
   5  -1   1 4307.38   24.86
   5   1   1 4323.70   35.33
   5   1   2   53.18    4.56
   5   1   2   56.32    5.22
   5  -1   2   58.18    3.21
   5   1   3  780.83   26.50
   5  -1   3  736.42   20.54
   5   1   3  781.71   22.71
   5  -1   4 2200.35   41.40
   5   1   4 2226.40   44.08
   5   1   4 2219.16   50.64
   5  -1   5   -0.25    0.55
   5   1   5    0.23    1.55
   5  -1   5   -0.85    1.99
   5  -1   6  324.35    9.51
   5   1   6  317.07    8.57
   5   1   6  344.35    7.19
   5   1   6  329.31   14.50
   5  -1   7   43.14    3.47
   5   1   7   37.09    3.97
   5   1   7   38.15    2.80
   5  -1   8   83.40    3.89
   5   1   8   85.76    3.51
   5  -1   8   86.72    3.25
   5   1   8   77.40    4.16
  -5   3   8   21.56    1.49
  -5  -3   8   22.02    1.80
   5   3  -7   25.83    2.33
  -5   3   7   26.24    2.04
  -5  -3   7   22.47    2.33
  -5   3   7   27.09    2.31
  -5   3   6    0.03    0.69
  -5   3   6   -2.32    2.11
  -5  -3   6    0.32    0.72
   5   3  -6   -0.27    0.63
  -5   3   6    0.66    1.09
  -5   3   6    1.83    1.47
  -5   3   6   -0.22    0.47
  -5   3   5  255.64    7.98
  -5   3   5  229.09   12.38
  -5   3   5  237.94    9.56
  -5   3   5  253.97   11.77
  -5  -3   5  243.56    8.28
  -5   3   5  225.06    9.60
  -5   3   5  235.93   11.25
  -5   3   5  238.52    6.70
   5   3  -5  249.76   21.64
  -5   3   5  247.58    6.72
   5   3  -5  245.64    7.18
  -5   3   4  137.96   12.81
  -5   3   4  145.26    8.93
  -5   3   4  150.94    5.61
   5   3  -4  137.30   14.47
  -5  -3   4  154.82   15.82
  -5   3   3 2615.35   46.71
  -5  -3   3 2512.00   63.24
   5   3  -3 2489.73   53.86
   5   3  -2   60.50    7.29
   5  -3  -2   63.00    4.02
  -5  -3   2   56.37    9.71
  -5   3   2   63.72    6.41
   5   3  -1    2.11    1.62
   5  -3  -1    2.88    1.05
   5  -3  -1    1.08    1.37
  -5  -3   1    2.50    2.92
  -5  -3   0    2.13    3.47
   5   3   0    2.20    0.94
   5  -3   0    0.53    0.48
   5  -3   0    2.73    1.70
   5  -3   1  963.27   17.58
   5  -3   1  935.81   31.45
  -5  -3  -1  941.32   39.27
  -5  -3  -2    6.46    3.75
   5   3   2    6.27    2.01
   5  -3   2    6.88    1.72
   5  -3   2    5.03    2.69
   5  -3   3   69.03    9.82
  -5  -3  -3   49.96   10.52
   5   3   3   60.16    7.11
   5  -3   3   54.97    6.12
   5   3   4    2.76    1.13
   5   3   4    4.11    0.93
   5   3   4    3.22    0.73
   5   3   4    1.56    1.75
  -5   3  -4    4.93    1.22
   5   3   4    1.63    1.11
   5   3   5  283.18    7.04
  -5   3  -5  271.60    8.72
   5   3   5  291.10   11.99
   5   3   5  275.39    7.88
   5   3   5  295.24   15.05
   5  -3   5  281.29    8.73
   5   3   5  298.66   13.18
   5  -3   6    7.81    1.61
   5   3   6    6.19    2.56
   5   3   6    7.45    1.47
   5   3   6    5.40    1.92
  -5   3  -6    4.26    1.21
   5   3   6    5.93    2.13
  -5   3  -7   53.77    4.01
   5  -3   7   56.94    3.63
   5   3   7   50.70    4.39
   5   3   7   55.87    5.40
   5   3   7   56.54    3.25
   5   3   8    3.74    1.07
   5   3   8    5.80    0.81
   5  -3   8    4.82    0.86
   5   5  -7   23.45    1.84
  -5   5   6   25.05    3.58
  -5   5   6   27.40    3.69
   5   5  -6   27.93    2.42
  -5   5   6   26.50    2.55
  -5   5   5   81.99    7.58
  -5   5   5   87.10    6.54
  -5   5   5   85.53    3.68
  -5   5   5   86.69    7.31
  -5   5   5   86.12    5.32
   5   5  -5   86.09    4.51
  -5   5   5   99.10    7.53
  -5   5   4  406.10   16.90
  -5   5   4  404.99   13.00
  -5   5   4  416.17   15.40
  -5   5   4  416.84   10.07
  -5   5   4  432.96   12.14
   5   5  -4  425.70   10.09
  -5   5   4  408.78    8.16
  -5   5   4  432.63   16.88
  -5   5   3    9.17    3.44
  -5   5   3   16.31    3.46
   5   5  -3   14.44    1.84
   5   5  -3   12.39    1.66
  -5   5   3   11.65    2.22
  -5   5   3   14.82    1.93
  -5   5   3   14.74    3.27
  -5   5   3   13.27    2.97
  -5   5   3   15.31    2.56
  -5  -5   3    9.55    6.14
  -5   5   2  203.60    7.52
  -5   5   2  182.69   10.52
  -5   5   2  192.98    6.93
   5   5  -2  186.45    6.42
  -5   5   2  208.20   11.26
  -5   5   2  210.55   15.42
   5   5  -2  197.38    6.10
  -5  -5   2  180.24   21.81
  -5   5   2  215.49   11.12
  -5   5   1   20.64    2.18
  -5   5   1   15.83    1.87
  -5   5   1   20.05    2.66
  -5  -5   1   16.41    6.74
  -5   5   1   25.27    3.94
   5   5  -1   21.62    2.26
  -5   5   0  395.44    8.81
  -5   5   0  386.18   10.20
   5   5   0  403.08    9.39
   5  -5   0  388.59   14.34
  -5   5   0  387.86    9.02
   5  -5   0  402.86   25.93
  -5  -5   0  405.07   32.52
   5   5   0  388.81    8.42
  -5   5  -1  148.61    5.28
   5   5   1  151.11    5.77
   5   5   1  141.54    7.20
   5   5   1  165.01   11.21
   5   5   1  139.59    8.89
   5  -5   1  141.18   16.47
   5   5   1  152.91    6.66
  -5   5  -1  141.67    5.07
  -5  -5  -1  150.56   20.85
   5   5   1  143.66    5.19
   5   5   2   -0.29    1.58
  -5   5  -2    1.42    0.92
   5   5   2    1.08    1.47
   5   5   2    0.95    0.87
  -5   5  -2    0.97    0.62
   5   5   2    1.63    0.85
  -5   5  -3  157.92    5.34
  -5   5  -3  152.35    6.74
   5   5   3  158.73   11.33
   5   5   3  150.65    7.12
   5  -5   3  153.19   17.97
   5   5   3  152.05    9.58
   5   5   4  221.10   11.32
   5   5   4  250.62   12.63
  -5   5  -4  217.74    8.37
   5   5   5    0.85    1.26
  -5   5  -5    0.31    0.71
   5   5   5    0.01    1.54
   5   5   6    3.20    1.26
   5   5   6    6.66    1.85
  -5   5  -6    6.72    1.50
   5   5   6    6.11    1.77
   5   5   7   42.17    2.88
  -5   5  -7   46.27    2.92
  -5   7   4    7.35    1.78
  -5   7   4    4.31    1.35
   5   7  -4    6.75    0.87
   5   7  -4    7.62    0.93
   5   7  -3   33.59    2.22
  -5   7   3   34.04    3.86
  -5   7   3   28.91    3.93
   5   7  -3   32.14    1.97
  -5   7   3   32.66    2.57
  -5   7   3   31.70    3.24
   5   7  -2   10.13    1.39
  -5   7   2    7.65    1.73
  -5   7   2   10.47    1.75
  -5   7   2   10.45    1.30
  -5   7   2    8.85    2.52
   5   7  -1   25.16    2.25
  -5   7   1   26.26    2.08
  -5   7   1   30.18    3.26
   5   7  -1   27.46    2.54
  -5   7   1   25.67    2.55
  -5   7   1   24.19    3.66
  -5   7   1   26.23    2.56
   5   7   0   62.40    3.64
   5   7   0   59.22    3.99
  -5   7   0   65.68    3.88
  -5   7   0   63.80    3.79
  -5   7   0   72.58    4.83
  -5   7  -1  178.49    6.00
  -5   7  -1  178.59    6.35
   5   7   1  185.34    6.45
  -5   7  -1  187.56    7.13
   5   7   1  164.94    6.82
   5   7   1  172.10    8.66
  -5   7  -2  356.08    7.89
   5   7   2  337.41   12.41
  -5   7  -2  339.48    7.94
   5   7   3   24.20    2.52
   5   7   3   19.58    2.84
  -5   7  -3   17.71    1.55
  -5   7  -3   17.89    1.82
   5   7   3   19.45    3.01
  -5   7  -4   -0.23    0.45
   5   7   4    0.48    0.96
  -6   0   9   -0.69    0.45
  -6   0   8  134.70    4.93
  -6   0   8  140.66    4.05
  -6   0   7    0.11    0.58
  -6   0   7   -0.86    0.93
  -6   0   6 1793.32   22.02
   6   0  -6 1705.28   54.02
  -6   0   6 1744.36   18.63
   6   0  -5    0.82    2.68
   6   0  -4   18.72    4.64
   6   0  -3   -0.96    1.37
   6   0  -2  996.73   22.87
  -6   0   2  972.46   14.42
  -6   0   1   -0.02    0.54
   6   0  -1   -0.85    0.83
   6   0   0  666.58   14.11
   6   0   1   -0.17    0.29
   6   0   2   69.08    5.67
   6   0   2   74.13    2.76
   6   0   3    0.60    1.10
   6   0   4  320.03   16.62
   6   0   4  309.00   17.96
   6   0   5    2.94    1.91
   6   0   5    2.83    2.61
   6   0   6   72.75    4.42
   6   0   7    0.20    0.69
   6   0   8   62.99    3.66
   6   0   8   69.72    3.39
   6   0   8   73.78    3.12
  -6  -2   8   -0.20    0.65
  -6   2   8    0.66    0.33
   6   2  -7  108.47    4.54
  -6  -2   7  114.79    4.03
  -6   2   7  124.32    5.32
  -6   2   7  113.39    4.28
  -6  -2   7  113.39    5.61
  -6   2   7  114.03    4.50
  -6  -2   6    5.07    1.27
  -6   2   6    7.75    2.83
  -6   2   6    7.48    2.14
  -6   2   6    6.55    1.22
   6   2  -6    6.77    1.19
  -6   2   5  463.70   16.84
  -6   2   5  482.34   13.90
  -6  -2   5  468.51   11.41
  -6   2   5  483.08    9.26
  -6   2   5  468.36    8.87
   6   2  -5  447.46   27.53
  -6   2   4  144.46   12.74
   6   2  -4  146.00   13.87
  -6  -2   4  149.98   13.16
   6   2  -3   10.99    3.69
  -6  -2   3    6.96    2.36
  -6   2   3   10.65    2.81
   6  -2  -2  404.45   10.97
   6  -2  -2  426.70   10.50
   6   2  -2  421.48   17.76
  -6  -2   2  412.50   21.78
   6   2  -1    3.39    1.56
  -6  -2   1   -0.38    2.10
   6  -2  -1    2.20    0.83
   6  -2  -1    2.06    0.81
   6  -2   0  395.15    9.25
   6   2   0  409.91   13.43
  -6  -2   0  382.47   21.51
   6   2   0  419.62    8.44
   6   2   0  391.82   14.09
   6  -2   0  382.12   14.61
   6  -2   1    3.59    0.98
   6   2   1    2.98    0.94
   6   2   1    2.92    1.97
   6   2   1    2.36    0.93
   6  -2   1    3.02    1.96
   6   2   2    1.36    1.15
   6  -2   2    0.12    0.43
   6   2   2    1.13    2.08
   6   2   2    2.43    0.95
   6  -2   2    2.94    2.17
   6   2   3   15.26    3.39
   6  -2   3   19.30    2.56
   6   2   3   21.92    4.28
   6   2   3   15.61    4.69
   6  -2   3   19.40    3.86
   6   2   4   21.53    5.81
   6  -2   4   25.75    4.71
   6   2   4   20.58    4.71
   6  -2   5  308.92    9.07
  -6   2  -5  292.46    8.66
   6   2   5  298.49   19.93
   6   2   5  329.38   14.79
   6   2   5  312.54   12.52
   6   2   5  310.06    7.02
   6   2   5  306.32    7.80
   6   2   6  219.23   11.22
  -6   2  -6  227.96    8.26
   6   2   6  234.58   10.73
   6   2   6  231.53    7.05
   6   2   6  244.81   13.36
   6  -2   6  238.94    8.29
   6  -2   7    7.47    1.44
   6   2   7    2.40    1.80
   6   2   7    6.98    1.85
   6   2   7    8.18    1.46
   6   2   8  182.30    4.80
   6  -2   8  168.83    3.69
   6  -2   8  180.96    5.45
   6   2   8  165.30    6.01
   6   4  -7   70.19    3.56
  -6  -4   7   74.21    3.52
  -6   4   7   72.43    2.97
  -6   4   6   23.72    4.29
   6   4  -6   19.91    2.14
  -6  -4   6   22.70    2.31
  -6   4   6   23.70    3.06
  -6   4   6   24.68    2.07
  -6   4   6   23.94    3.80
  -6   4   6   16.98    3.27
  -6   4   6   21.94    1.97
  -6   4   5   46.09    5.26
  -6   4   5   43.61    4.55
  -6  -4   5   48.19    3.65
   6   4  -5   47.21    3.33
  -6   4   5   40.71    5.69
  -6   4   5   47.53    3.00
  -6   4   5   51.67    4.54
  -6   4   5   39.48    5.02
  -6   4   4  494.55   18.25
  -6   4   4  497.35    9.24
  -6   4   4  475.52   26.28
  -6   4   4  485.37   15.52
  -6   4   4  490.35   13.96
  -6   4   4  505.21   11.05
   6   4  -4  444.85   27.38
  -6  -4   4  448.15   30.51
   6   4  -4  513.81   10.55
  -6   4   4  546.61   18.20
  -6   4   4  539.14   14.04
  -6   4   3   99.70    7.59
  -6   4   3  117.06    5.93
  -6   4   3  106.98    7.28
  -6   4   3  112.16    6.00
  -6   4   3  109.30   11.16
  -6  -4   3   99.41   14.80
  -6   4   3  106.80    3.97
  -6   4   3  114.52    7.94
   6   4  -3   91.20   11.29
  -6  -4   3  114.61    5.90
  -6   4   3  113.33    4.85
  -6   4   2  339.27   17.85
  -6  -4   2  295.36   25.51
   6  -4  -1  405.96   12.58
   6  -4  -1  400.07   20.68
  -6  -4   1  421.89   30.50
   6  -4   0  109.82    6.80
   6  -4   0   99.65   11.15
  -6  -4   0  105.12   15.42
  -6  -4  -1  105.30   15.54
   6  -4   1  124.71    7.59
   6  -4   1  121.24   13.21
   6   4   1  138.81    8.76
   6   4   2  178.81   11.26
   6  -4   2  183.23   17.25
   6  -4   2  173.71    9.48
  -6  -4  -2  167.70   20.07
   6   4   3   86.30    5.57
   6   4   3   86.85    9.31
  -6   4  -3   86.22    4.68
   6   4   3   93.75    6.89
   6   4   3   90.93    7.95
   6  -4   3  101.09   13.46
   6   4   3   88.47    4.30
   6   4   3   89.16    4.94
   6   4   4   19.22    4.53
   6   4   4   12.36    2.58
   6   4   4   13.10    2.06
  -6   4  -4   12.27    2.02
   6   4   4   13.52    2.43
   6   4   4   14.44    1.93
   6   4   5    0.17    1.50
   6   4   5   -0.82    1.85
   6  -4   5    0.43    0.74
  -6   4  -5    1.28    0.97
   6   4   5    1.05    0.77
   6   4   5    1.39    1.61
   6   4   6   81.40    6.88
  -6   4  -6   71.08    4.78
   6   4   6   71.46    5.63
   6  -4   6   67.85    3.92
   6   4   6   75.22    6.03
   6   4   6   75.40    3.88
   6   4   7  141.17    6.64
  -6   4  -7  140.46    5.97
   6   4   7  153.14    8.07
   6  -4   7  145.71    4.66
   6   4   7  157.76    4.47
   6   6  -6   85.70    3.46
   6   6  -6   97.53    2.81
   6   6  -5    5.15    0.86
   6   6  -5    5.69    1.13
  -6   6   5    2.93    1.68
  -6   6   5    2.08    1.34
  -6   6   5    4.39    0.98
  -6   6   4   28.23    4.07
   6   6  -4   29.40    2.26
   6   6  -4   24.94    2.33
  -6   6   4   28.86    4.47
  -6   6   4   27.43    2.88
  -6   6   4   26.04    3.24
  -6   6   4   29.55    4.15
  -6   6   3   10.21    2.81
  -6   6   3   10.88    2.29
   6   6  -3    9.89    1.49
  -6   6   3   13.60    2.32
  -6   6   3   10.60    1.59
   6   6  -3    9.71    1.49
  -6   6   3   13.03    3.32
  -6   6   2   55.63    6.29
  -6   6   2   58.51    4.21
   6   6  -2   53.28    3.55
  -6   6   2   54.34    3.95
  -6   6   2   60.40    3.71
  -6   6   2   54.22    4.75
   6   6  -2   57.11    3.51
   6   6  -1   46.20    3.15
  -6   6   1   45.22    5.58
  -6   6   1   48.89    3.70
   6   6  -1   46.43    3.69
   6   6  -1   48.15    3.49
  -6   6   1   43.16    3.40
  -6   6   0  238.55    7.56
  -6   6   0  217.01    7.29
   6   6   0  232.91    7.05
   6   6   0  229.38    7.62
   6   6   0  220.90    8.35
  -6   6  -1   48.49    3.34
   6   6   1   50.58    3.51
  -6   6  -1   46.33    3.42
   6   6   1   47.46    4.01
   6   6   1   47.02    3.46
  -6   6  -2  632.14   11.41
  -6   6  -2  588.53   11.31
   6   6   2  609.21   14.55
   6   6   2  628.94   18.24
   6   6   2  575.61   19.82
  -6   6  -3   36.76    2.57
   6   6   3   32.63    4.42
   6   6   3   34.00    4.93
  -6   6  -3   35.71    2.68
   6   6   3   30.84    3.27
  -6   6  -3   30.79    3.22
   6   6   4  220.01   10.79
  -6   6  -4  212.50    5.95
   6   6   4  212.43   10.86
  -6   6  -4  197.62    7.84
   6   6   5    4.08    1.44
  -6   6  -5    4.81    0.90
  -6   6  -5    1.97    0.90
   6   6   5    3.83    1.76
   6   6   5    4.80    1.80
  -6   6  -6    1.12    0.32
   6   6   6   -0.53    0.97
   6   8  -2   72.21    2.78
   6   8  -1    1.17    0.50
  -6   8   1    0.37    0.65
   6   8  -1    0.34    0.63
  -6   8   0   20.27    1.64
   6   8   0   21.54    2.03
   6   8   0   17.54    1.34
  -6   8  -1   25.65    1.70
   6   8   1   31.02    2.45
  -7  -1   9    4.47    0.65
  -7   1   8   10.43    1.41
  -7  -1   8    7.95    0.99
  -7  -1   8    9.39    1.43
  -7   1   8    9.16    1.13
  -7   1   8    9.80    1.00
  -7   1   7   39.03    2.69
  -7  -1   7   41.82    2.70
  -7   1   7   45.18    2.67
  -7  -1   7   44.62    3.53
  -7   1   6   11.68    1.48
  -7  -1   6   15.61    1.82
  -7  -1   6   15.87    2.24
  -7   1   6   10.61    1.61
  -7   1   5   11.21    2.34
   7   1  -5   10.22    4.12
  -7   1   5    8.05    1.27
   7  -1  -5    8.60    3.57
  -7  -1   5    6.49    1.40
   7  -1  -4  294.15   16.69
   7   1  -4  293.24   18.64
  -7   1   3   98.70    8.62
  -7  -1   3   99.63    8.42
   7   1  -3   98.48    9.40
   7  -1  -3   94.30    8.01
   7  -1  -2  789.98   19.52
  -7  -1   2  821.59   24.66
  -7   1   2  867.21   19.51
   7   1  -2  798.25   23.00
  -7  -1   1  444.72   18.74
   7  -1  -1  471.25   14.28
   7   1  -1  445.33   14.74
   7   1   0   32.65    1.14
   7  -1   0   30.11    2.48
   7   1   0   35.34    4.25
   7  -1   0   34.77    3.09
   7   1   1   89.53    4.99
   7   1   1   95.95    5.76
   7  -1   1   88.22    3.93
   7  -1   2    0.93    0.59
   7   1   2    0.48    1.06
   7   1   3  713.09   26.85
   7   1   3  685.81   22.17
   7  -1   3  646.83   20.95
   7  -1   3  666.22   12.47
   7   1   4  355.92   18.36
   7  -1   4  345.47   17.48
   7   1   4  367.87   21.75
   7   1   5 1224.59   43.95
   7  -1   5 1307.01   17.96
   7   1   5 1357.74   27.84
   7   1   5 1236.00   38.71
   7   1   5 1317.34   13.51
   7  -1   5 1133.45   35.19
   7  -1   6   51.98    3.83
   7   1   6   56.03    3.67
   7   1   6   59.25    6.27
   7   1   6   55.69    3.41
   7  -1   7   18.69    2.25
   7   1   7   20.46    2.06
   7  -1   8  309.40    5.68
   7   1   8  309.76    8.57
   7  -1   8  303.65    7.15
   7   1   8  324.83    6.45
  -7   3   8   74.17    2.30
  -7  -3   8   83.49    3.41
   7   3  -7  348.47    8.15
  -7  -3   7  351.85    9.17
  -7   3   7  350.26    7.29
  -7   3   7  338.77    7.27
  -7   3   6  186.62   11.69
  -7   3   6  196.12    6.16
  -7   3   6  168.33   10.68
  -7   3   6  189.59    5.94
  -7   3   6  188.31    9.24
  -7  -3   6  195.08    7.54
   7   3  -6  186.31    6.32
  -7   3   6  183.27    6.07
  -7  -3   5   31.68    3.05
  -7   3   5   36.38    5.09
  -7   3   5   33.21    3.93
  -7   3   5   31.19    2.52
   7   3  -5   41.38    9.30
  -7   3   5   33.98    2.57
   7   3  -5   34.79    2.75
  -7   3   5   31.53    4.35
  -7   3   5   36.36    4.83
  -7   3   4    5.15    1.00
  -7   3   4    4.30    1.59
   7   3  -4    4.32    3.40
  -7   3   4    4.28    0.92
  -7  -3   4    4.64    1.27
  -7   3   4    1.73    1.88
  -7   3   4    4.25    1.69
  -7   3   4    3.39    0.88
  -7  -3   4    5.31    3.51
  -7   3   4    3.37    1.56
  -7   3   3   43.77    6.59
   7   3  -3   29.88    6.28
  -7  -3   3   35.15    7.91
   7   3  -2   28.22    5.27
   7  -3  -2   31.90    3.23
  -7  -3   2   20.05    5.71
   7   3  -1  756.88   22.78
   7  -3  -1  796.85   15.81
   7  -3  -1  749.55   22.47
  -7  -3   1  737.49   35.72
   7  -3   0   59.54    4.44
   7   3   0   51.23    4.96
  -7  -3   0   59.37   10.69
   7  -3   0   52.90    6.78
   7  -3   1 1606.11   23.96
   7   3   1 1719.58   24.97
   7  -3   1 1641.99   40.83
  -7  -3  -1 1579.12   54.55
  -7  -3  -2  236.13   22.14
   7   3   2  212.13   10.80
   7  -3   2  209.04    9.12
   7  -3   2  216.50   16.20
   7   3   2  205.30   11.81
   7   3   3   -0.61    1.30
   7  -3   3    0.02    1.19
   7   3   3   -1.29    1.53
   7  -3   3    1.48    1.56
  -7   3  -4   24.37    2.59
   7  -3   4   26.88    2.53
   7   3   4   25.29    5.75
   7   3   4   23.55    2.92
   7   3   4   25.63    2.05
   7   3   4   23.14    3.31
   7   3   4   25.39    2.25
   7   3   5  182.37   10.44
  -7   3  -5  163.48    7.17
   7   3   5  184.60   11.91
   7   3   5  170.83    9.52
   7   3   5  173.94    6.27
   7  -3   5  173.94    6.93
   7   3   6    2.81    1.58
   7   3   6    0.67    1.20
   7  -3   6    1.35    0.78
   7   3   6    5.14    2.93
  -7   3  -6    3.10    1.34
   7   3   6    1.26    0.84
   7   3   7   29.79    3.90
  -7   3  -7   19.99    2.55
   7  -3   7   24.34    2.38
   7   3   7   25.78    3.21
   7   3   7   26.36    2.21
   7  -3   8   20.45    1.59
   7   3   8   15.78    1.70
   7   3   8   18.68    1.31
   7   5  -7    1.63    0.62
  -7   5   6    3.90    1.44
  -7   5   6    1.17    1.20
   7   5  -6    3.46    1.04
  -7   5   6    3.27    0.98
  -7   5   6    2.97    0.70
  -7   5   5   98.21    8.35
  -7   5   5   84.84    6.24
  -7   5   5  103.17    4.02
  -7   5   5  107.30    6.19
  -7   5   5  110.77    7.97
   7   5  -5  102.71    4.82
  -7   5   5   96.30    7.85
  -7   5   4  142.72   10.28
   7   5  -4  142.05    5.68
  -7   5   4  140.26    8.86
  -7   5   4  155.67    7.76
  -7   5   4  145.63    6.07
  -7   5   4  141.93    8.01
  -7   5   4  150.70   10.17
  -7   5   4  143.12    4.82
  -7   5   3  563.09   19.53
  -7   5   3  620.15   14.45
   7   5  -3  590.18   11.19
  -7   5   3  542.44   18.06
  -7   5   3  598.80   12.06
   7   5  -3  601.01   11.20
  -7   5   3  603.69   15.40
  -7   5   3  587.42   19.69
  -7   5   2   19.96    5.43
  -7   5   2   23.04    4.15
  -7  -5   2   11.04    6.10
  -7   5   2   17.32    2.21
   7   5  -2   17.78    2.16
   7   5  -2   18.05    1.85
  -7   5   2   20.68    2.85
  -7   5   2   20.35    2.37
  -7   5   1   28.87    2.62
  -7  -5   1   35.03   10.71
  -7   5   1   33.98    3.05
   7   5  -1   28.62    2.63
  -7   5   1   28.89    4.38
  -7   5   0  720.64   12.28
  -7   5   0  722.31   12.78
   7   5   0  738.63   11.73
   7  -5   0  718.29   20.25
   7   5   0  682.54   20.59
  -7  -5   0  738.09   45.97
   7  -5   0  772.93   34.32
   7   5   0  754.39   13.02
   7   5   0  751.06   15.68
  -7   5  -1   52.43    3.27
  -7  -5  -1   56.71   13.70
   7   5   1   50.73    5.49
   7  -5   1   56.97    6.05
  -7   5  -1   52.48    3.25
   7   5   1   55.71    3.55
   7   5   1   54.93    3.32
   7   5   1   54.34    4.66
   7  -5   1   46.84    9.64
  -7  -5  -2  116.33   19.15
  -7   5  -2  103.93    5.66
   7   5   2  108.98    6.68
  -7   5  -2  110.36    4.58
   7   5   2  114.37    6.02
   7  -5   2  100.17   14.29
   7   5   2  105.41    4.81
   7   5   2  103.38    7.92
  -7   5  -3    9.80    1.91
   7   5   3    7.02    2.36
  -7   5  -3    9.32    1.35
   7   5   3   10.48    1.99
   7   5   3    7.48    2.94
   7   5   3   10.81    2.15
   7   5   4   73.96    6.91
  -7   5  -4   63.30    4.72
   7   5   4   74.96    6.66
   7   5   4   64.87    7.50
  -7   5  -5   49.27    4.15
   7   5   5   46.09    5.40
   7   5   5   50.98    5.41
   7   5   6    1.45    1.27
  -7   5  -6    2.57    0.64
  -7   5  -6    3.67    1.16
   7   5   6    3.35    1.48
   7   5   6    2.82    1.00
   7   7  -4  106.30    3.35
  -7   7   4   96.23    3.62
  -7   7   4  109.88    6.05
   7   7  -3  143.61    4.56
  -7   7   3  128.38    6.44
  -7   7   3  125.21    7.89
  -7   7   3  148.29    5.76
  -7   7   3  140.13    7.50
   7   7  -2   40.90    2.70
  -7   7   2   37.96    2.49
  -7   7   2   48.88    4.64
  -7   7   2   41.22    3.16
  -7   7   2   44.66    3.96
   7   7  -1   37.21    2.74
   7   7  -1   38.06    2.96
  -7   7   1   36.79    2.91
  -7   7   1   37.44    2.53
  -7   7   1   37.87    3.64
  -7   7   1   31.16    4.15
  -7   7   1   35.11    2.95
   7   7   0  205.43    6.62
   7   7   0  176.94    6.85
  -7   7   0  186.54    6.36
  -7   7   0  188.34    7.65
  -7   7   0  185.99    6.50
  -7   7  -1    1.89    0.73
   7   7   1    3.71    0.99
   7   7   1    3.20    1.71
  -7   7  -1    3.63    1.29
  -7   7  -1    3.26    0.96
   7   7   1    4.10    1.33
  -7   7  -2    7.12    1.17
  -7   7  -2    7.39    1.21
   7   7   2    6.53    1.85
   7   7   3   69.19    4.79
  -7   7  -3   77.68    3.48
  -7   7  -3   80.18    3.12
   7   7   3   91.40    4.52
   7   7   3   84.00    5.89
  -7   7  -4  194.89    4.51
   7   7   4  180.61    7.66
  -8   0   9    0.45    0.28
  -8   0   8    6.26    0.95
  -8   0   8    5.55    1.04
  -8   0   7    0.13    0.60
  -8   0   7   -0.96    0.65
  -8   0   6   15.32    1.60
  -8   0   6   13.24    1.99
  -8   0   6   13.71    1.83
   8   0  -6   18.12    5.55
   8   0  -5    1.74    2.42
   8   0  -4  451.43   22.22
   8   0  -3   -1.19    1.30
  -8   0   2 2846.01   29.24
   8   0  -2 2937.41   41.90
  -8   0   1    0.13    0.53
   8   0  -1    0.88    1.31
   8   0   0  360.62   11.67
   8   0   1    0.17    0.31
   8   0   2  304.85    6.24
   8   0   2  288.15   12.61
   8   0   3    0.95    1.78
   8   0   4  144.24   11.74
   8   0   5    0.43    0.60
   8   0   5   -1.42    1.94
   8   0   6  997.15   16.21
   8   0   7   -0.43    0.61
   8   0   7    0.03    0.59
   8   0   8  147.74    4.74
   8   0   8  142.39    5.76
   8   0   8  150.60    4.17
  -8   2   8  138.26    3.98
  -8   2   8  136.61    3.65
  -8   2   7  184.66    5.73
  -8  -2   7  182.24    7.09
   8   2  -7  177.29    5.60
  -8  -2   7  187.66    5.39
  -8   2   7  188.17    5.50
  -8   2   7  176.91    5.77
   8   2  -6   93.93    4.29
  -8   2   6   94.49    6.98
  -8  -2   6   95.21    5.41
  -8   2   6   94.18    4.34
  -8   2   5  274.41    6.95
  -8   2   5  247.70   12.69
  -8  -2   5  264.76    8.76
  -8   2   5  256.02   12.38
  -8   2   5  284.89   11.37
  -8   2   5  269.48    7.04
   8   2  -5  238.38   20.37
  -8   2   4   94.42   10.92
  -8  -2   4   89.36   10.42
   8   2  -4   83.40   10.94
  -8   2   3  390.50   17.99
  -8  -2   3  339.12   20.42
   8   2  -3  367.41   19.94
   8  -2  -2  176.94    7.70
   8  -2  -2  186.93    8.29
  -8  -2   2  176.45   14.97
   8   2  -2  195.81   12.69
  -8   2   2  203.48   10.40
   8  -2  -1 2550.70   25.88
   8   2  -1 2584.53   40.09
   8  -2  -1 2532.10   27.23
  -8  -2   1 2510.53   57.37
   8   2   0   76.29    6.58
   8   2   0   79.92    6.75
   8   2   0   83.10    4.07
   8  -2   0   84.40    6.90
   8  -2   0   81.17    4.58
   8  -2   1  204.85    7.46
   8   2   1  206.79    7.26
   8   2   1  193.98   12.44
   8  -2   1  221.31   12.51
   8   2   1  200.98    8.99
   8   2   1  198.48    8.03
   8   2   2  630.44   17.00
   8   2   2  668.78   26.18
   8  -2   2  676.39   14.28
   8   2   2  662.29   19.87
   8  -2   3 1215.09   30.90
   8  -2   3 1274.30   21.17
   8   2   3 1288.87   40.84
   8   2   3 1272.34   32.35
   8  -2   4   32.74    5.70
   8   2   4   26.50    6.46
   8   2   4   32.71    6.26
   8   2   5    5.28    1.23
   8  -2   5    8.09    1.70
   8   2   5    9.85    2.84
   8  -2   5    1.78    2.64
   8   2   5    7.72    2.38
  -8   2  -5    6.25    1.59
   8   2   5    7.30    3.75
  -8   2  -6  109.91    6.16
   8   2   6  129.27    8.28
   8   2   6  115.83    9.14
   8  -2   6  132.18    6.14
   8   2   6  125.25    5.19
   8   2   7  264.11   10.48
   8  -2   7  261.46    8.01
   8   2   7  242.11   12.09
   8   2   7  272.24    7.08
   8   2   8   10.48    1.18
   8  -2   8    9.75    1.29
   8   4  -7   29.00    2.21
  -8  -4   7   32.78    2.32
  -8   4   7   32.29    1.97
  -8   4   6   86.16    7.27
   8   4  -6  100.31    4.63
  -8   4   6   89.50    7.13
  -8  -4   6   93.93    4.73
  -8   4   6   97.60    4.04
  -8   4   6   88.80    5.99
  -8   4   5   12.92    3.74
  -8   4   5    6.03    2.14
   8   4  -5   12.26    1.70
  -8  -4   5   10.17    1.77
  -8   4   5    9.47    2.70
  -8   4   5   15.59    2.76
  -8   4   5   11.19    1.48
  -8   4   4  264.37    6.84
  -8   4   4  251.26   13.36
  -8   4   4  256.18   11.20
  -8   4   4  267.41    8.22
  -8   4   4  248.55   19.89
  -8   4   4  289.82   10.48
  -8   4   4  258.16   10.73
  -8  -4   4  263.88   23.81
  -8   4   4  272.51   13.21
   8   4  -4  240.24   20.41
  -8  -4   3   52.65   10.86
  -8   4   3   64.02    6.39
  -8   4   3   66.13    9.05
  -8   4   3   72.74    4.02
  -8   4   3   69.49    4.52
  -8  -4   3   69.99    4.76
  -8   4   3   67.06    5.82
   8   4  -3   61.18    3.42
  -8   4   3   68.43    4.97
  -8   4   3   71.22    6.61
   8   4  -3   58.51    9.35
  -8   4   2   -0.35    1.08
   8  -4  -2    2.67    1.05
   8  -4  -1  321.50   11.94
  -8  -4   1  311.30   27.21
  -8  -4   0    5.00    4.98
   8  -4   0    0.53    0.83
  -8  -4  -1   74.66   13.95
   8  -4   1   74.15    6.16
   8  -4   1   86.79   11.10
   8  -4   2  843.62   21.57
   8  -4   2  912.32   37.79
  -8  -4  -2  802.59   46.29
  -8   4  -3  729.21   14.54
   8   4   3  784.08   23.30
   8   4   3  777.90   20.19
   8   4   3  759.22   14.37
   8   4   3  773.50   12.67
  -8  -4  -3  736.46   44.98
   8   4   3  765.20   16.74
  -8   4  -4  176.68    7.65
   8   4   4  188.05   10.54
   8   4   4  188.80    8.69
   8  -4   4  199.23    6.92
   8   4   4  179.52    7.46
   8   4   4  194.83   12.63
   8   4   4  195.34    6.67
   8   4   5    1.89    1.42
   8   4   5    1.74    1.43
   8   4   5    2.40    2.88
   8  -4   5    0.58    0.74
   8   4   5    0.59    0.73
  -8   4  -5    1.41    1.13
   8   4   6   -1.13    1.34
   8   4   6    0.34    0.63
  -8   4  -6    1.17    0.97
   8   4   6   -1.30    2.47
   8   4   6    0.78    1.57
   8   4   6    2.94    1.51
   8  -4   6    1.55    0.78
   8   4   7   59.67    4.84
  -8   4  -7   53.65    3.87
   8  -4   7   53.70    2.76
   8   4   7   60.37    4.48
   8   4   7   57.82    2.59
   8   6  -6    8.10    1.08
   8   6  -5   48.60    2.93
  -8   6   5   50.07    3.48
  -8   6   5   55.34    4.99
   8   6  -5   57.08    2.62
  -8   6   4   15.33    2.65
   8   6  -4   12.55    1.59
  -8   6   4   18.12    3.31
  -8   6   4   15.73    2.37
  -8   6   4   14.40    1.76
  -8   6   4   13.25    3.20
  -8   6   3   27.87    2.56
   8   6  -3   24.71    2.19
   8   6  -3   27.45    2.34
  -8   6   3   26.32    2.97
  -8   6   3   24.68    3.39
  -8   6   3   24.88    4.56
  -8   6   2   70.42    4.62
   8   6  -2   72.22    4.28
   8   6  -2   73.68    4.14
  -8   6   2   71.14    4.52
  -8   6   2   74.51    4.20
  -8   6   2   72.00    5.46
  -8   6   2   68.83    7.10
   8   6  -1   86.86    4.39
   8   6  -1   87.13    5.11
  -8   6   1   96.07    5.10
  -8   6   1   94.89    8.07
   8   6  -1   93.73    4.83
  -8   6   1   97.86    6.15
  -8   6   1   87.74    4.89
  -8   6   0   14.50    1.97
   8   6   0   14.35    1.88
  -8   6   0   11.19    1.70
   8   6   0   14.25    1.99
   8   6   0   14.41    2.34
  -8   6   0   15.86    2.54
  -8   6  -1    3.82    0.89
   8   6   1    3.59    0.87
  -8   6  -1    4.50    1.27
  -8   6  -1    4.47    1.48
   8   6   1    5.76    1.70
   8   6   1    4.27    1.15
  -8   6  -2    2.29    0.81
   8   6   2    3.45    1.94
   8   6   2    4.30    2.10
  -8   6  -2    2.64    0.99
   8   6   2    2.54    0.96
   8   6   2    4.51    1.49
  -8   6  -3   80.06    3.72
   8   6   3   81.12    6.76
  -8   6  -3   70.28    5.08
   8   6   3   90.02    8.28
  -8   6  -3   79.76    4.01
   8   6   3   76.83    5.01
   8   6   4   44.58    4.97
  -8   6  -4   36.71    3.57
   8   6   4   40.33    5.12
  -8   6  -4   38.41    2.52
  -8   6  -4   40.75    2.65
   8   6   5    7.24    1.85
   8   6   5    8.17    2.11
  -8   6  -5    6.44    0.99
  -8   6  -5    5.47    1.43
   8   6   5    7.53    1.86
   8   6   5    7.15    2.00
  -8   6  -5    4.55    0.89
   8   8  -1  158.87    4.81
   8   8   0   31.22    2.46
  -8   8   0   25.15    1.68
  -8   8  -1   10.10    1.04
   8   8   1   14.27    1.58
  -9  -1   8   47.95    3.01
  -9   1   8   39.37    1.92
  -9   1   8   44.92    2.42
  -9  -1   8   43.22    2.17
  -9   1   8   44.77    2.50
  -9   1   7  259.48    6.40
  -9  -1   7  265.30    8.56
  -9   1   7  273.44    7.16
  -9  -1   7  270.44    7.00
  -9   1   6   20.17    1.97
  -9   1   6   18.54    2.17
  -9  -1   6   21.96    2.58
  -9   1   6   17.89    2.00
  -9   1   6   19.93    3.57
  -9   1   5    0.55    0.58
   9   1  -5    1.01    2.87
  -9   1   5   -0.11    0.57
  -9   1   5   -2.07    1.34
   9   1  -4  739.30   30.51
   9  -1  -4  770.92   27.66
  -9   1   3  215.91   12.41
  -9  -1   3  212.83   12.64
   9   1  -3  206.42   14.12
   9  -1  -3  216.63   12.74
  -9  -1   2  396.70   18.37
   9  -1  -2  403.67   15.60
  -9   1   2  385.48   12.60
   9   1  -2  387.29   16.95
   9   1  -1  425.62   15.80
   9  -1  -1  417.52   14.14
   9  -1   0 2330.73   31.01
   9   1   0 2315.70   34.51
   9   1   1  348.60   12.09
   9   1   1  354.41   11.92
   9  -1   1  345.91    8.67
   9  -1   2   56.45    3.61
   9   1   2   49.91    5.50
   9  -1   3   28.50    4.94
   9  -1   3   30.85    2.81
   9   1   3   28.73    4.96
   9   1   4    9.31    4.56
   9  -1   4    4.74    2.71
   9   1   4    6.89    3.02
   9  -1   5  137.67    5.95
   9  -1   5  125.91   12.63
   9   1   5  140.43    5.04
   9   1   5  120.55   12.55
   9   1   5  137.01    5.51
   9   1   5  148.06    9.58
   9   1   5  136.17   15.49
   9  -1   6   34.24    3.16
   9   1   6   36.47    4.91
   9   1   6   33.60    2.84
   9   1   6   36.90    2.76
   9  -1   7  208.97    7.20
   9   1   7  213.25    6.14
   9  -1   8   -0.05    0.42
   9  -1   8    0.53    0.41
   9   1   8    1.28    0.86
   9   1   8    1.04    0.54
  -9  -3   8    2.27    0.68
  -9   3   8    1.88    0.45
   9   3  -7   73.67    3.66
  -9  -3   7   81.31    4.42
  -9   3   7   81.24    3.49
  -9  -3   6  180.40    7.23
  -9   3   6  165.69   11.15
  -9   3   6  182.65    9.57
   9   3  -6  173.48    6.04
  -9   3   6  178.92    5.77
  -9   3   6  178.80    5.97
  -9   3   5 1280.24   15.42
  -9  -3   5 1267.96   19.39
  -9   3   5 1228.48   30.05
  -9   3   5 1280.92   28.37
  -9   3   5 1289.25   15.79
  -9   3   5 1240.60   27.79
  -9   3   4  270.95    6.72
  -9   3   4  269.56   13.21
  -9   3   4  223.57   17.24
  -9  -3   4  256.10   20.90
  -9   3   4  292.31   12.56
  -9  -3   4  266.72    9.54
   9   3  -4  240.96   19.74
  -9   3   4  263.18    9.50
  -9   3   4  273.29    7.95
  -9   3   4  274.23    6.79
  -9   3   4  229.67    9.90
  -9   3   4  266.13   12.17
  -9   3   3 1066.87   31.68
  -9  -3   3 1032.46   43.28
   9   3  -3 1033.91   36.46
   9  -3  -3 1130.28   20.60
   9  -3  -2  268.63   10.01
   9   3  -2  244.00   15.66
  -9  -3   2  249.09   21.54
   9  -3  -1  388.41   11.99
   9   3  -1  375.03   17.32
  -9  -3   1  382.96   27.04
   9  -3  -1  410.66   15.58
   9   3   0   15.88    2.94
   9  -3   0   17.14    2.52
   9  -3   0   20.16    4.23
  -9  -3   0   19.69    7.11
  -9  -3  -1   41.52    9.58
   9  -3   1   41.14    4.08
   9   3   1   48.74    4.22
   9  -3   1   43.51    6.76
   9   3   2   95.60    7.35
   9  -3   2   98.86    6.53
   9  -3   2   98.53   11.08
   9   3   2   93.40   11.24
   9   3   2   87.61    7.94
   9  -3   3  659.08   17.96
   9   3   3  628.24   24.89
   9  -3   4    4.79    1.15
  -9   3  -4    4.32    1.39
   9   3   4    3.12    2.07
   9   3   4    8.34    3.50
   9   3   4    6.00    1.94
   9   3   4    4.98    1.72
   9   3   4    4.05    1.12
   9   3   5  143.19    9.25
   9   3   5  140.39    8.91
  -9   3  -5  128.34    6.78
   9  -3   5  132.11    6.07
   9   3   5  130.86   10.17
   9   3   5  135.50    5.54
   9   3   5  123.44    6.48
   9   3   6   21.98    3.71
  -9   3  -6   19.79    2.79
   9  -3   6   19.77    2.36
   9   3   6   22.19    4.49
   9   3   6   21.79    3.53
   9   3   6   24.77    2.42
   9  -3   7   22.61    2.19
  -9   3  -7   19.83    2.67
   9   3   7   22.86    3.08
   9   3   7   23.85    2.03
   9  -3   8    5.83    0.82
   9   3   8    5.47    0.66
   9   5  -7   49.05    2.42
  -9   5   6    4.11    1.87
  -9   5   6    5.46    0.86
  -9   5   6    6.84    1.58
   9   5  -6    3.50    0.81
  -9   5   5    8.46    2.38
  -9   5   5   10.81    2.22
  -9   5   5    5.82    0.98
   9   5  -5    9.48    1.53
  -9   5   5    7.39    2.55
  -9   5   4  134.26    9.99
   9   5  -4  147.46    5.73
  -9   5   4  154.78    9.83
  -9   5   4  139.86    4.74
  -9   5   4  152.25    6.36
  -9   5   4  147.81    7.37
  -9   5   4  121.36    7.66
  -9   5   4  135.85   10.01
  -9   5   3   35.60    5.19
  -9   5   3   36.02    3.09
   9   5  -3   37.24    2.84
  -9   5   3   35.94    3.45
   9   5  -3   32.80    2.71
  -9   5   3   42.30    4.36
  -9   5   3   31.49    4.73
   9   5  -2  321.96    7.81
  -9   5   2  316.36   19.39
  -9   5   2  311.73    9.23
   9   5  -2  305.30    8.47
  -9  -5   2  300.91   29.44
  -9   5   2  326.31   11.27
  -9   5   2  314.12   14.66
  -9   5   2  310.81    9.26
   9  -5  -1  509.09   17.05
  -9   5   1  528.04   11.70
   9   5  -1  483.89   10.82
  -9  -5   1  502.59   39.00
  -9   5   1  558.48   14.08
  -9   5   1  484.07   17.72
  -9   5   1  486.05   10.91
  -9   5   0  116.19    5.09
  -9  -5   0  110.31   18.71
   9  -5   0  112.74    8.36
   9   5   0  113.11    6.27
   9   5   0  113.28    5.18
  -9   5   0  116.58    5.40
  -9   5  -1  700.00   11.96
  -9   5  -1  683.95   12.12
   9  -5   1  730.76   35.20
   9  -5   1  690.07   21.22
   9   5   1  709.53   22.17
  -9   5  -1  721.16   13.24
   9   5   1  713.76   12.71
  -9  -5  -1  657.59   45.28
   9   5   1  698.28   16.24
  -9   5  -2  534.33   10.26
   9   5   2  525.56   12.83
   9   5   2  527.66   18.97
  -9   5  -2  503.89    9.92
  -9   5  -2  530.29   11.67
   9   5   2  508.10   10.54
  -9  -5  -2  489.01   39.13
   9   5   2  516.83   14.60
   9   5   3    2.51    1.73
   9   5   3    6.42    1.68
   9   5   3    6.84    2.78
  -9   5  -3    4.43    1.46
   9   5   3    5.67    1.65
   9   5   4  187.72   10.89
  -9   5  -4  164.51    8.02
   9   5   4  183.07    7.69
   9   5   4  191.74   11.33
   9   5   4  170.60   11.69
   9   5   5   41.68    4.97
  -9   5  -5   35.83    2.32
  -9   5  -5   35.11    3.66
   9   5   5   34.09    4.56
   9   5   6    4.14    1.59
  -9   5  -6    3.85    0.67
   9   5   6    7.13    1.96
  -9   5  -6    3.34    1.07
   9   5   6    3.50    1.31
   9   7  -4    4.86    0.81
  -9   7   4    4.29    1.44
  -9   7   4    5.32    1.00
   9   7  -3    2.44    0.69
  -9   7   3    1.93    1.18
  -9   7   3    1.73    0.79
  -9   7   3    2.51    0.73
   9   7  -2   22.74    2.09
  -9   7   2   21.57    1.94
  -9   7   2   19.52    2.89
  -9   7   2   22.55    2.30
  -9   7   2   19.89    2.74
   9   7  -1  281.83    7.49
  -9   7   1  253.09    7.35
  -9   7   1  269.31   10.04
   9   7  -1  249.00    7.44
  -9   7   1  266.07    6.89
   9   7  -1  239.99    6.89
  -9   7   1  260.21    9.39
   9   7   0  159.37    5.29
  -9   7   0  156.05    6.91
   9   7   0  162.61    6.48
  -9   7   0  166.91    5.88
   9   7   0  154.09    5.63
  -9   7   0  160.42    5.94
  -9   7  -1   84.13    4.11
   9   7   1   78.12    4.61
  -9   7  -1   79.00    4.57
   9   7   1   77.35    5.66
  -9   7  -1   75.45    3.91
   9   7   1   79.38    3.40
  -9   7  -2    9.21    1.27
  -9   7  -2   10.36    1.49
   9   7   2    9.24    1.66
   9   7   2   11.58    2.19
   9   7   3    1.33    1.16
  -9   7  -3    0.15    0.39
   9   7   3    1.07    0.81
   9   7   3    1.73    1.22
  -9   7  -4   73.82    2.59
   9   7   4  127.19    6.25
 -10   0   8  280.55    6.82
 -10   0   8  274.61    5.83
 -10   0   7    0.20    0.86
 -10   0   7    0.46    0.68
 -10   0   6  188.60    5.68
 -10   0   6  192.67    7.40
 -10   0   6  186.74    6.44
 -10   0   5    1.09    1.49
  10   0  -5  -10.01    4.19
  10   0  -4  267.65   17.65
  10   0  -3    0.65    1.93
  10   0  -2   42.88    5.58
 -10   0   2   38.86    4.32
 -10   0   1    0.48    0.60
  10   0  -1    2.32    1.83
  10   0   0  693.01   17.68
  10   0   1   -0.26    0.63
  10   0   2  334.61    7.37
  10   0   2  308.27   14.57
  10   0   3   -0.28    1.47
  10   0   4  295.33   17.71
  10   0   5   -0.02    0.59
  10   0   5   -0.19    2.39
  10   0   5    1.12    3.56
  10   0   6    2.53    1.10
  10   0   7    0.27    0.56
  10   0   7   -1.14    0.78
  10   0   8  104.83    5.11
  10   0   8  102.64    3.63
  10   0   8   92.74    2.98
 -10  -2   8   35.67    1.67
 -10   2   8   36.95    1.89
 -10   2   8   34.97    1.78
  10   2  -7  276.00    6.80
 -10  -2   7  297.70    8.95
 -10   2   7  302.00    7.32
 -10  -2   7  283.61    6.83
 -10   2   7  274.57    6.59
 -10   2   7  285.31    6.75
 -10   2   6   72.17    3.71
 -10   2   6   74.17    6.67
 -10   2   6   74.22    3.95
  10   2  -6   74.98    3.84
 -10  -2   6   76.00    4.82
 -10  -2   5   14.47    2.38
 -10   2   5   12.43    1.65
 -10   2   5    9.95    2.61
 -10   2   5   13.46    2.78
 -10   2   5   10.29    1.56
 -10   2   5   12.30    3.24
  10   2  -5   11.67    4.92
 -10   2   4   54.73    7.79
  10   2  -4   45.94    8.11
 -10   2   3  490.97   19.17
  10   2  -3  527.29   24.61
 -10  -2   3  508.35   26.08
  10  -2  -2  753.41   18.39
 -10   2   2  743.61   19.27
 -10  -2   2  742.66   32.36
  10   2  -2  756.87   26.18
 -10  -2   1   13.33    4.74
  10   2  -1   15.78    3.57
  10  -2  -1   16.60    2.81
  10  -2  -1   14.58    2.40
  10   2   0 1184.12   26.66
  10  -2   0 1191.73   19.53
  10  -2   1  427.20   11.62
  10   2   1  402.88   10.05
  10   2   1  435.21   19.74
  10   2   1  419.14   13.99
  10   2   1  430.04   14.14
  10   2   2   69.04    9.05
  10  -2   2   68.19    4.83
  10   2   2   69.13    6.86
  10   2   3  115.86   12.80
  10   2   3  120.38   10.45
  10  -2   3  118.46    6.73
  10  -2   4  217.67   15.44
  10   2   4  238.74   16.78
  10   2   4  255.06   21.30
  10  -2   5  202.92   16.09
 -10   2  -5  215.45    8.59
  10  -2   5  220.25    7.81
  10   2   5  225.14   21.78
  10   2   5  244.71   13.17
  10   2   5  197.64   17.00
  10   2   5  227.30    6.84
 -10   2  -6  122.81    7.00
  10   2   6  114.07    9.14
  10  -2   6  123.38    5.91
  10   2   6  116.91    4.99
  10   2   7  424.27   13.90
  10   2   7  368.23   14.65
  10  -2   7  389.01    9.55
  10   2   7  406.11    8.32
  10   2   8    8.62    1.56
  10  -2   8   10.40    1.29
  10   2   8    9.84    1.05
  10   4  -7   21.16    1.85
 -10   4   7   22.14    1.60
 -10  -4   7   22.77    1.88
 -10  -4   6   19.64    2.19
  10   4  -6   20.55    2.13
 -10   4   6   15.42    3.23
 -10   4   6   18.60    2.89
 -10   4   6   20.65    1.87
 -10   4   5   32.02    5.18
  10   4  -5   39.60    3.01
 -10   4   5   40.90    5.33
 -10   4   5   40.34    4.22
 -10   4   5   36.79    2.64
 -10  -4   5   35.13    3.12
 -10   4   5   36.76    5.05
 -10   4   4  352.51   16.28
 -10   4   4  369.38   10.10
 -10   4   4  324.45   21.75
 -10  -4   4  383.27    9.98
 -10   4   4  402.80   15.80
 -10  -4   4  392.37   11.91
 -10  -4   4  375.64   28.78
 -10   4   4  349.98   11.15
 -10   4   4  320.13   12.47
 -10   4   4  339.42   15.30
 -10   4   3   41.02    2.52
  10   4  -3   32.76    7.37
 -10   4   3   41.00    3.18
 -10   4   3   43.80    5.61
 -10   4   3   45.21    4.79
 -10   4   3   38.88    6.81
 -10  -4   3   42.49    3.88
 -10   4   3   39.39    3.38
 -10   4   3   43.87    3.31
 -10  -4   3   47.60   11.11
 -10   4   3   41.07    4.11
 -10   4   3   41.23    5.09
 -10   4   2  213.93    6.96
  10  -4  -2  221.92   10.38
 -10   4   2  206.01   13.70
 -10  -4   2  199.92   22.35
 -10   4   2  222.19    8.50
 -10   4   2  218.80   11.40
 -10   4   2  200.80    6.96
  10  -4  -1  143.34    8.51
 -10  -4   1  148.97   19.75
  10  -4   0    2.71    1.52
  10  -4   0    4.45    2.72
  10  -4   1  277.46   12.39
  10  -4   1  290.67   19.92
 -10  -4  -1  252.38   26.92
 -10   4  -2   35.76    3.26
  10  -4   2   38.96    4.82
  10   4   2   40.64    4.70
  10   4   2   43.28    3.99
 -10   4  -3  216.12    8.53
  10   4   3  245.94   12.26
  10   4   3  250.28   13.50
  10   4   3  227.44    8.06
  10   4   3  233.78    6.99
 -10  -4  -3  203.99   25.81
  10   4   3  229.74    9.48
 -10   4  -4   20.63    2.87
  10   4   4   17.02    2.43
  10   4   4   22.57    4.27
  10   4   4   20.26    2.20
  10  -4   4   24.20    2.57
  10   4   4   19.41    4.39
  10   4   4   18.69    2.95
  10   4   5  205.77   11.20
 -10   4  -5  174.94    8.27
  10   4   5  190.22   12.58
  10  -4   5  190.98    6.79
  10   4   5  211.56   11.63
  10   4   5  198.82    6.54
  10   4   6  217.53   10.73
 -10   4  -6  202.39    8.56
  10  -4   6  198.56    6.35
  10   4   6  223.95   10.92
  10   4   6  206.83   11.96
  10   4   6  209.08    5.96
  10   4   7   96.48    5.17
  10  -4   7  107.89    3.59
  10   4   7  107.94    5.58
  10   6  -6  104.99    3.61
  10   6  -5   73.62    3.02
  10   6  -5   71.19    3.40
 -10   6   5   68.15    5.60
 -10   6   5   75.42    4.29
 -10   6   4    3.13    1.48
  10   6  -4    3.70    0.91
 -10   6   4    3.17    0.96
 -10   6   4    3.27    1.20
 -10   6   4    2.26    1.52
 -10   6   3   72.46    6.44
 -10   6   3   64.82    4.39
 -10   6   3   70.92    4.18
  10   6  -3   64.20    3.50
  10   6  -3   65.32    3.62
 -10   6   3   58.38    5.19
 -10   6   3   63.53    6.98
 -10   6   2   13.82    2.07
 -10   6   2   15.33    2.02
  10   6  -2   12.91    1.83
 -10   6   2   11.62    2.49
 -10   6   2   13.19    3.38
 -10   6   1    4.84    1.39
  10   6  -1    6.64    1.35
 -10   6   1    5.92    1.30
  10   6  -1    5.05    1.23
 -10   6   1    5.12    1.63
 -10   6   1    7.71    2.73
  10   6   0   16.73    1.98
  10   6   0   13.66    2.19
 -10   6   0   16.37    2.20
 -10   6   0   17.33    2.58
  10   6   0   13.10    1.88
 -10   6   0   16.33    2.15
 -10   6  -1    1.40    0.85
 -10   6  -1    1.45    0.92
  10   6   1    2.98    0.86
  10   6   1    2.99    1.31
  10   6   1    2.29    1.00
 -10   6  -1    2.12    1.08
 -10   6  -2  252.39    7.13
 -10   6  -2  250.93    7.70
  10   6   2  232.16   11.75
  10   6   2  249.36    9.09
 -10   6  -2  247.10    7.25
  10   6   2  244.24    7.28
  10   6   3   13.87    2.84
 -10   6  -3   18.38    1.98
 -10   6  -3   14.57    2.37
 -10   6  -3   17.38    1.88
  10   6   3   16.38    2.48
  10   6   3   13.92    3.02
  10   6   4   43.51    4.77
 -10   6  -4   40.08    3.86
 -10   6  -4   45.31    2.77
 -10   6  -4   42.83    2.58
  10   6   4   45.07    4.66
  10   6   5   35.41    3.87
 -10   6  -5   38.70    2.15
  10   6   5   37.61    3.50
 -10   6  -5   29.96    1.70
  10   6   5   37.14    3.74
 -10   8   0   30.02    1.70
  10   8   0   37.67    2.37
 -11  -1   8   28.83    2.32
 -11   1   8   24.86    1.84
 -11  -1   8   26.86    1.77
 -11   1   8   25.08    1.51
 -11   1   8   25.58    1.72
 -11   1   7  122.95    4.85
 -11  -1   7  120.31    5.71
 -11  -1   7  124.80    4.88
 -11   1   6   44.19    2.90
 -11   1   6   44.66    3.37
 -11   1   6   44.19    3.17
 -11   1   6   43.53    5.18
 -11  -1   6   44.67    3.73
 -11   1   5  459.82    9.06
 -11   1   5  458.83   14.93
 -11   1   5  463.45    9.78
 -11  -1   5  464.35   12.03
  11   1  -5  428.01   26.66
  11  -1  -4   31.34    6.02
  11   1  -4   31.63    6.68
  11  -1  -3  391.65   18.56
 -11   1   3  350.32   15.25
 -11  -1   3  381.03   17.73
  11   1  -3  384.42   20.12
  11   1  -2  163.58   11.78
 -11   1   2  153.96    7.87
  11  -1  -2  165.48   11.40
 -11  -1   2  164.70   12.95
  11   1  -1   85.42    8.11
  11  -1  -1   86.06    6.80
  11   1   0  131.01    8.57
  11  -1   0  141.44    8.26
  11   1   1  388.26   14.39
  11  -1   1  384.67   10.33
  11   1   1  396.25   14.11
  11   1   2    1.66    1.53
  11  -1   2    3.16    1.09
  11  -1   3  288.30   16.75
  11   1   3  294.73   16.43
  11  -1   3  319.57    9.56
  11   1   4  257.71   20.64
  11  -1   4  213.10   15.65
  11   1   4  215.26   15.88
  11  -1   5  252.84    8.24
  11  -1   5  210.84   17.00
  11   1   5  236.91   21.42
  11   1   5  231.82   18.23
  11   1   5  245.43    7.53
  11   1   5  245.53    6.70
  11   1   6    2.23    0.80
  11  -1   6    2.97    1.21
  11   1   6    3.75    1.20
  11   1   6    4.49    2.38
  11  -1   7    4.76    1.25
  11   1   7    4.47    2.30
  11   1   7    5.33    1.09
  11  -1   8   63.26    3.04
  11   1   8   58.50    3.76
  11   1   8   62.89    2.46
 -11  -3   8   34.26    2.11
 -11   3   8   32.30    1.61
 -11  -3   7    2.47    0.93
 -11  -3   7    2.25    0.64
  11   3  -7    2.16    0.71
 -11   3   7    1.76    0.64
  11   3  -6   18.76    2.01
 -11   3   6   18.93    4.02
 -11   3   6   17.25    3.01
 -11  -3   6   18.93    2.35
 -11   3   6   19.88    2.12
 -11   3   5  212.22    6.38
 -11   3   5  213.95   12.11
 -11  -3   5  212.29    8.05
 -11   3   5  225.16    6.85
 -11   3   5  202.32    9.33
 -11   3   5  186.81   11.15
 -11   3   4   35.95    2.54
 -11   3   4   38.18    4.81
 -11   3   4   28.85    4.79
 -11   3   4   27.51    5.86
 -11   3   4   36.83    3.61
 -11   3   4   40.24    3.27
 -11  -3   4   33.92    3.52
 -11   3   4   37.88    2.70
  11   3  -4   36.82    8.02
 -11   3   4   42.60    5.30
 -11   3   3  231.78   14.35
 -11  -3   3  259.17   22.56
  11  -3  -3  266.99   11.27
  11   3  -3  258.58   18.77
  11   3  -2  606.83   25.97
 -11   3   2  632.08   20.77
 -11  -3   2  607.91   35.21
  11  -3  -2  625.33   16.81
  11  -3  -1 1393.86   24.65
  11   3  -1 1422.52   37.56
 -11  -3   1 1366.89   54.07
  11  -3   0  141.12    7.84
  11   3   0  135.66    9.01
 -11  -3   0  118.39   16.42
  11  -3   1  725.63   18.10
  11   3   1  688.74   28.79
 -11  -3  -1  704.55   42.18
  11   3   2    4.21    1.83
  11  -3   2    1.79    1.08
  11   3   2    4.64    2.20
 -11   3  -3    1.56    1.02
  11   3   3    1.84    1.89
  11  -3   3    0.82    0.87
  11   3   3   -0.30    1.84
 -11   3  -4   41.02    3.87
  11   3   4   48.31    6.17
  11  -3   4   40.27    3.29
  11   3   4   41.62    5.42
  11   3   4   42.93    7.63
  11   3   4   44.42    3.13
  11   3   4   40.28    3.77
 -11   3  -5   93.19    6.07
  11   3   5   99.15    4.75
  11   3   5   99.16    8.92
  11   3   5  113.25    8.57
  11  -3   5  100.86    5.28
  11   3   5   94.24    5.69
  11   3   6    7.52    2.19
  11  -3   6    8.01    1.57
  11   3   6    5.72    2.63
 -11   3  -6    6.78    1.87
  11   3   6    8.78    2.58
  11   3   6    6.84    1.33
  11  -3   7  121.95    4.80
  11   3   7  119.54    8.18
  11   3   7  127.66    6.80
  11   3   7  118.08    4.03
  11   5  -6    9.42    1.29
 -11   5   6   10.86    1.87
 -11   5   6   11.12    1.17
  11   5  -5  170.75    5.86
 -11   5   5  151.95    9.60
 -11   5   5  171.87    7.66
 -11   5   5  166.37    4.93
 -11   5   5  155.94    9.99
 -11   5   4   27.49    4.42
  11   5  -4   26.37    2.43
 -11   5   4   24.99    3.01
 -11   5   4   25.90    2.77
 -11   5   4   23.00    1.93
 -11   5   4   22.65    4.30
  11   5  -3   74.07    4.06
 -11   5   3   70.19    5.86
 -11   5   3   69.49    7.44
 -11   5   3   72.42    4.86
 -11   5   3   76.69    4.72
 -11  -5   2    6.05    2.88
 -11   5   2    1.61    1.46
 -11   5   2    1.69    0.90
  11   5  -2    1.67    0.92
 -11   5   2    3.13    1.37
 -11   5   2    1.51    1.22
 -11   5   2    2.12    1.31
 -11   5   1    2.20    0.94
 -11  -5   1   -6.02    4.64
  11   5  -1    4.09    1.11
 -11   5   1    3.52    1.12
  11  -5  -1   -8.79    2.60
 -11   5   1    4.13    1.23
 -11   5   1    2.92    1.22
 -11   5   1    2.45    1.68
 -11   5   0    6.23    1.24
 -11   5   0    7.03    1.49
 -11  -5   0    3.74    6.16
  11  -5   0    3.30    1.19
 -11   5   0    3.59    2.52
 -11   5   0    4.57    1.16
  11   5   0    5.31    1.37
 -11   5   0    4.68    1.36
  11   5   0    7.73    1.91
 -11   5  -1  282.75    7.84
 -11   5  -1  269.00    7.95
  11   5   1  269.87   12.48
  11   5   1  275.99    8.05
 -11   5  -1  289.90    8.59
 -11  -5  -1  246.63   28.94
  11   5   1  279.81   10.46
 -11   5  -2    2.29    0.85
 -11   5  -2    1.60    0.67
 -11   5  -2    3.62    1.68
  11   5   2    3.91    1.43
  11   5   2    1.67    0.73
 -11   5  -2    2.90    1.01
  11   5   2    1.32    1.61
  11   5   2    0.53    1.13
 -11   5  -3  605.42   10.85
 -11   5  -3  546.90   15.10
  11   5   3  652.78   20.90
  11   5   3  609.93   21.46
  11   5   3  636.31   14.46
  11   5   3  588.31   15.82
  11   5   4    1.82    1.69
 -11   5  -4    0.80    0.58
 -11   5  -4   -0.04    1.00
  11   5   4    2.19    1.71
  11   5   4   -0.78    2.12
  11   5   4    0.63    0.87
  11   5   5  128.56    8.34
 -11   5  -5  117.33    6.82
 -11   5  -5  137.03    4.40
  11   5   5  129.89    7.95
  11   5   5  125.56    9.25
  11   5   6    7.63    1.93
 -11   5  -6    7.35    0.87
  11   5   6    9.08    1.86
 -11   5  -6    7.59    1.06
  11   5   6    7.91    1.64
 -11   7   4  115.13    3.93
 -11   7   4  114.59    6.06
  11   7  -3   12.36    1.43
 -11   7   3   10.71    1.32
 -11   7   3   10.15    2.11
 -11   7   3   10.09    1.44
  11   7  -2    0.34    0.45
 -11   7   2    0.25    0.52
 -11   7   2    0.26    0.65
  11   7  -2    0.14    0.50
 -11   7   2    0.03    0.98
 -11   7   2   -0.01    0.93
  11   7  -1   10.34    1.30
 -11   7   1   12.73    1.62
 -11   7   1   10.50    1.58
  11   7  -1   10.57    1.63
  11   7  -1   10.42    1.52
 -11   7   1   11.88    2.22
  11   7   0    3.70    0.82
  11   7   0    3.25    1.06
 -11   7   0    2.93    0.87
  11   7   0    3.04    0.90
 -11   7   0    3.57    1.41
 -11   7  -1   -0.08    0.53
  11   7   1    0.47    0.88
 -11   7  -1   -0.33    0.53
 -11   7  -2   89.87    3.82
  11   7   2   89.23    4.82
  11   7   2  101.02    6.42
  11   7   3   73.14    4.90
 -11   7  -3   74.58    3.04
  11   7   4    4.17    1.00
 -12   0   8   28.10    2.15
 -12   0   8   31.12    2.02
 -12   0   7    0.82    0.85
 -12   0   7   -0.77    0.66
 -12   0   6   10.28    1.43
 -12   0   6    9.98    1.74
 -12   0   6   12.84    1.84
 -12   0   5    1.11    0.72
 -12   0   5   -0.43    1.29
  12   0  -4   95.09   11.00
  12   0  -3    0.80    1.58
  12   0  -2  977.82   28.61
 -12   0   2  858.23   22.91
 -12   0   1   -0.23    0.57
  12   0  -1    1.55    2.04
  12   0   0   17.57    3.10
  12   0   1    0.09    0.50
  12   0   2  529.84   10.51
  12   0   3    2.31    1.36
  12   0   4  422.60   22.75
  12   0   5    0.50    0.71
  12   0   5   -0.59    0.79
  12   0   5   -0.99    3.73
  12   0   5   -3.94    5.05
  12   0   6  448.56   10.85
  12   0   6  459.89    8.91
  12   0   7   -0.24    0.61
  12   0   7    0.52    0.56
  12   0   8   -0.58    0.73
  12   0   8   -0.29    0.38
 -12  -2   8   16.95    1.71
 -12  -2   8   14.39    1.11
 -12   2   8   15.00    1.20
 -12  -2   7   26.87    2.21
 -12  -2   7   28.42    2.76
 -12   2   7   29.68    2.44
 -12   2   7   26.33    2.08
  12   2  -7   26.99    2.11
 -12   2   6  138.70    5.18
 -12   2   6  133.82    8.34
 -12  -2   6  149.65    6.83
 -12   2   6  150.25    5.76
 -12   2   5    1.21    0.67
 -12   2   5    0.51    2.35
 -12   2   5    0.60    1.13
 -12  -2   5    0.81    1.01
 -12   2   5    3.71    0.99
 -12   2   4   23.48    5.22
  12   2  -4   29.01    6.63
 -12   2   3  654.65   21.95
 -12  -2   3  698.29   32.06
  12   2  -3  704.29   29.69
  12   2  -2  192.64   14.15
 -12  -2   2  205.87   18.20
 -12   2   2  199.88   10.08
  12  -2  -2  207.64   10.41
  12   2  -1  388.27   18.95
  12   2  -1  365.29   13.14
  12  -2  -1  372.24   14.18
 -12  -2   1  336.70   24.30
  12  -2  -1  370.70   13.68
  12   2   0  356.98   10.75
  12   2   0  344.11   16.21
  12   2   0  343.95   14.97
  12  -2   0  332.80   11.68
  12   2   1 1120.39   24.36
  12  -2   1 1058.50   19.99
  12   2   1 1108.66   33.82
  12   2   1 1041.34   23.74
  12   2   2 1606.26   35.03
  12  -2   2 1629.11   25.28
  12   2   2 1613.63   46.01
  12   2   3   16.16    5.43
  12  -2   3   14.18    2.46
  12   2   3   19.08    4.43
 -12   2  -4  137.00    6.89
  12  -2   4  139.08    5.90
  12  -2   4  113.57   12.39
  12   2   4  129.38   13.00
  12   2   4  155.65   17.63
  12   2   4  140.93    5.05
  12   2   4  145.97    6.56
 -12   2  -5  444.12   13.38
  12  -2   5  468.09   11.44
  12   2   5  487.73   19.00
  12   2   5  477.50   32.62
  12   2   5  457.31    9.71
 -12   2  -6   78.52    5.99
  12  -2   6   87.08    4.97
  12   2   6   89.18    8.13
  12   2   6  101.10    7.44
  12   2   6   88.15    4.21
  12   2   7   20.81    2.96
  12  -2   7   19.72    2.16
  12   2   7   20.12    3.80
  12   2   7   19.27    1.81
  12   2   8   67.40    3.48
  12   2   8   64.61    2.05
 -12   4   7  216.69    4.86
  12   4  -7  200.44    5.38
 -12  -4   7  216.44    5.66
  12   4  -6   81.52    3.95
 -12  -4   6   81.54    4.31
 -12   4   6   86.31    5.81
 -12   4   6   84.35    3.67
 -12   4   5  102.09    8.50
  12   4  -5  119.34    5.12
 -12   4   5  115.06    6.64
 -12   4   5  115.97    4.64
 -12  -4   5  120.25    5.63
 -12   4   5  105.90    8.77
 -12  -4   4  333.42    9.45
 -12   4   4  296.57   10.19
 -12   4   4  325.66   14.61
 -12   4   4  327.13    9.60
 -12  -4   4  332.19   11.08
 -12   4   4  310.71   15.18
 -12   4   3  326.41    7.16
 -12   4   3  269.38   13.92
 -12  -4   3  279.32   27.06
 -12   4   3  320.68    9.20
  12   4  -3  291.86   21.37
 -12   4   3  270.13   17.24
 -12   4   3  323.27    9.82
 -12  -4   3  316.00   10.82
 -12   4   3  349.93   14.45
 -12   4   3  342.83    9.31
 -12   4   3  294.06   11.51
 -12   4   3  323.74   15.16
 -12  -4   2   27.30    8.95
  12  -4  -2   33.83    4.41
 -12   4   2   33.85    5.55
 -12  -4   2   31.35    3.51
 -12   4   2   36.27    3.20
 -12   4   2   32.84    3.61
 -12   4   2   34.06    2.91
 -12   4   2   30.58    4.55
  12  -4  -1  117.83    8.24
 -12  -4   1  118.25   18.74
 -12   4   1  135.83    5.48
 -12   4   1  128.20    5.37
  12  -4   0  522.98   17.52
 -12  -4   0  513.75   39.36
 -12   4  -1  639.49   10.66
  12  -4   1  659.01   20.17
 -12   4  -1  695.24   12.71
 -12  -4  -1  659.96   46.42
 -12   4  -2  289.63    6.96
 -12   4  -2  283.81   10.06
  12  -4   2  291.34   13.72
  12   4   2  320.72   13.35
  12   4   2  319.87   14.21
  12   4   2  299.73    7.57
 -12  -4  -2  284.09   31.17
  12   4   2  310.20   10.69
 -12  -4  -3   41.51   15.98
 -12   4  -3   37.24    3.88
  12   4   3   35.26    3.32
  12   4   3   41.48    6.02
  12   4   3   42.06    5.32
  12   4   3   36.21    2.79
  12   4   3   35.27    3.87
 -12   4  -4  254.12   10.41
  12  -4   4  273.77    8.35
  12   4   4  260.35   14.42
  12   4   4  293.32   13.38
  12   4   4  277.91    7.74
  12   4   4  263.68   10.25
  12  -4   5  307.79    8.51
  12   4   5  336.11   14.22
 -12   4  -5  292.59   11.21
  12   4   5  319.76   13.28
  12   4   5  316.93    7.95
  12   4   5  313.86   15.77
  12   4   6   30.11    4.09
 -12   4  -6   21.77    3.07
  12   4   6   22.02    3.19
  12   4   6   24.44    4.41
  12  -4   6   28.28    2.45
  12   4   6   25.47    2.00
  12  -4   7    5.98    0.75
  12   4   7    7.40    1.41
  12   6  -5   29.07    2.01
  12   6  -5   21.77    1.88
 -12   6   5   23.06    3.22
 -12   6   5   20.37    2.11
 -12   6   4  111.26    7.57
 -12   6   4  108.09    5.32
  12   6  -4  102.67    4.24
 -12   6   4  112.61    4.74
 -12   6   3    3.89    1.80
 -12   6   3    4.10    1.28
  12   6  -3    3.17    0.88
  12   6  -3    3.10    0.83
 -12   6   3    3.86    1.18
 -12   6   3    1.06    1.13
 -12   6   3    2.68    2.01
 -12   6   2  309.12   13.08
 -12   6   2  317.79    8.85
  12   6  -2  295.78    8.25
 -12   6   2  295.39   11.47
 -12   6   2  302.29    9.02
 -12   6   2  271.46   14.31
 -12   6   1    0.40    0.73
  12   6  -1    0.46    0.79
 -12   6   1    0.47    0.84
 -12   6   1   -1.30    1.45
  12   6  -1    0.76    0.64
 -12   6   1    0.86    1.05
 -12   6   0    0.28    0.66
  12   6   0    0.39    0.45
 -12   6   0    0.89    0.97
  12   6   0    1.36    0.84
 -12   6   0    0.94    1.01
 -12   6  -1  121.30    5.33
 -12   6  -1  132.25    5.43
  12   6   1  130.19    6.52
  12   6   1  133.15    5.63
 -12   6  -1  129.50    5.49
 -12   6  -2   45.63    3.13
 -12   6  -2   53.47    3.68
  12   6   2   49.64    4.98
  12   6   2   47.31    3.22
  12   6   2   48.47    4.05
 -12   6  -2   48.02    3.12
  12   6   3    0.27    1.38
 -12   6  -3    2.21    0.95
  12   6   3   -0.61    1.19
  12   6   3    0.81    1.16
 -12   6  -3   -0.58    0.66
  12   6   4  180.60    9.25
 -12   6  -4  189.07    5.49
  12   6   4  168.59    7.97
 -12   6  -4  168.75    4.95
 -12   6  -5    0.30    0.36
  12   6   5    1.51    0.93
 -12   6  -5   -0.36    0.36
  12   6   5    0.51    0.84
 -13  -1   8   54.13    3.06
 -13   1   8   53.94    2.68
 -13  -1   8   48.86    2.39
 -13   1   8   45.68    2.01
 -13   1   8   47.69    2.03
 -13  -1   7   71.53    4.37
 -13   1   7   74.83    3.90
 -13  -1   7   73.64    3.88
 -13   1   6  134.91    5.11
 -13   1   6  129.24    5.75
 -13  -1   6  133.37    6.42
 -13   1   6  118.75    7.81
 -13   1   6  141.82    5.81
 -13   1   5   13.59    1.70
 -13  -1   5   12.87    1.59
 -13   1   5   15.67    2.04
 -13  -1   5   13.57    2.26
 -13   1   5   10.81    2.48
  13   1  -5   10.52    4.86
  13  -1  -4  108.77   11.56
  13   1  -4   70.66   10.26
  13   1  -3  483.62   23.80
 -13   1   3  415.90   16.46
  13  -1  -3  490.83   22.93
  13   1  -2  677.12   25.67
 -13   1   2  618.87   15.92
  13  -1  -2  710.83   25.77
 -13  -1   2  639.39   27.64
  13  -1  -1 2586.09   39.27
  13   1  -1 2745.68   51.27
  13   1   0  179.28   10.66
  13  -1   0  178.91    9.81
  13  -1   1    0.11    0.61
  13   1   1    1.08    0.98
  13   1   1   -0.66    0.79
  13  -1   2  106.99    5.91
  13   1   2  102.87    9.33
  13  -1   3  149.45    7.00
  13  -1   3  142.07   13.18
  13   1   3  133.58   11.98
  13  -1   4   26.65    2.59
  13  -1   4   23.18    5.82
  13   1   4   31.51    7.93
  13   1   4   22.51    5.83
 -13   1  -5   94.46    6.66
  13  -1   5  105.91    5.42
  13   1   5  100.03    5.02
  13   1   5   91.20   14.68
  13  -1   5   78.92   11.24
  13   1   5   71.94   10.87
  13   1   5  101.51    4.31
  13  -1   6    6.80    1.50
  13   1   6    6.38    1.45
  13   1   6    8.20    2.70
  13   1   6    5.07    1.19
  13   1   7  124.12    8.01
  13  -1   7  126.52    5.38
  13   1   7  121.85    4.20
  13  -1   8    8.32    1.02
  13   1   8    8.52    1.40
  13  -1   8    6.81    1.18
 -13  -3   8   18.18    1.54
 -13   3   8   14.33    1.05
 -13  -3   7  216.89    6.87
  13   3  -7  202.98    5.62
 -13  -3   7  210.74    5.30
 -13   3   7  215.74    5.49
 -13  -3   6  138.38    6.26
 -13   3   6  125.03    7.44
  13   3  -6  140.01    5.31
 -13   3   6  148.84    5.61
 -13   3   5  796.71   12.60
 -13   3   5  773.53   24.22
 -13  -3   5  859.12   18.02
 -13   3   5  889.21   14.25
 -13   3   5  746.48   17.37
 -13  -3   5  778.97   15.50
  13   3  -4  164.74   16.92
 -13   3   4  175.02    5.72
 -13   3   4  139.84   13.14
 -13   3   4  159.68   10.59
 -13   3   4  172.62    7.65
 -13  -3   4  176.31    8.25
 -13   3   4  201.00    6.59
 -13   3   4  166.83    6.35
 -13   3   4  176.18   10.65
 -13  -3   3   21.00    6.67
  13   3  -3   15.72    4.83
 -13   3   3   20.72    3.48
 -13   3   3   18.91    4.03
 -13   3   3   17.99    2.79
  13  -3  -3   20.37    3.66
 -13   3   3   20.20    2.41
 -13   3   3   18.50    2.27
 -13  -3   3   22.70    3.20
 -13   3   3   25.62    4.34
  13   3  -2  105.41   11.57
 -13   3   2  111.38    8.77
 -13  -3   2  103.79   15.45
  13  -3  -2  103.62    7.81
  13  -3  -1   93.44    7.07
 -13  -3   1   78.33   14.10
  13   3  -1  100.92   11.12
  13  -3   0  126.69    8.10
  13   3   0  129.09    9.25
 -13  -3   0  113.81   17.83
  13  -3   1  578.26   17.31
  13   3   1  565.30   27.62
  13  -3   2   25.67    3.81
  13   3   2   28.90    7.34
 -13   3  -3  874.42   17.89
  13   3   3  917.48   13.78
  13  -3   3  917.29   14.41
  13   3   3  998.99   21.98
  13   3   3  931.79   43.40
  13   3   3  822.58   30.76
  13  -3   3  860.18   22.46
  13   3   3  918.31   13.25
  13   3   4   10.31    2.74
  13  -3   4   10.80    1.77
 -13   3  -4   11.36    2.38
  13   3   4    7.92    2.88
  13   3   4    9.64    4.04
  13   3   4   12.48    2.36
  13   3   4   12.43    1.77
 -13   3  -5  122.80    7.51
  13  -3   5  135.84    6.13
  13   3   5  159.03    9.31
  13   3   5  154.18   11.24
  13   3   5  145.92    5.63
  13   3   5  143.45    7.04
  13   3   6   16.11    3.17
  13  -3   6   16.79    2.10
 -13   3  -6   13.25    2.40
  13   3   6   12.96    2.71
  13   3   6   19.10    4.07
  13   3   6   17.29    1.86
  13  -3   7   79.66    3.74
  13   3   7   74.86    6.44
  13   3   7   79.25    4.89
  13   3   7   71.49    2.83
  13   5  -6  425.66    8.21
 -13   5   6  442.28    6.89
  13   5  -5    0.56    0.52
 -13   5   5   -0.05    1.37
 -13   5   5    0.91    0.92
 -13   5   5    1.08    0.62
  13   5  -4  113.66    4.90
 -13   5   4  109.53    8.50
 -13   5   4   98.31    5.71
 -13   5   4  108.80    5.24
 -13   5   4  107.36    4.12
  13   5  -4  109.89    4.42
 -13   5   4   99.38    8.76
 -13   5   3    4.74    1.93
 -13   5   3    6.44    1.39
 -13   5   3    5.23    1.59
 -13  -5   3    5.01    1.39
  13   5  -3    4.97    1.22
 -13   5   3    5.68    2.04
 -13   5   3    3.94    1.98
 -13   5   2  157.16    6.60
 -13   5   2  181.40   10.45
 -13   5   2  170.82    7.14
  13   5  -2  156.78    6.23
 -13   5   2  157.46    8.64
 -13   5   2  157.20   11.29
 -13  -5   1   52.63   13.68
 -13   5   1   49.07    5.21
 -13   5   1   41.62    3.34
 -13   5   1   39.79    3.39
  13   5  -1   40.95    3.24
 -13   5   1   41.35    4.29
 -13   5   1   33.53    5.39
 -13   5   1   36.05    3.20
 -13   5   0   35.50    2.96
 -13   5   0   43.07    3.46
  13   5   0   40.76    3.25
 -13   5   0   39.91    3.90
  13   5   0   40.51    3.96
 -13   5   0   37.68    3.18
 -13  -5  -1   75.32   16.55
 -13   5  -1   68.28    4.21
 -13   5  -1   67.78    4.26
  13   5   1   68.33    4.10
  13   5   1   61.45    5.03
 -13   5  -1   69.25    3.99
 -13   5  -2   17.20    1.98
  13   5   2   13.10    2.92
 -13   5  -2    8.26    2.26
  13   5   2   13.78    2.26
 -13   5  -2   16.88    2.19
  13   5   2   14.37    1.85
  13   5   2   15.10    2.85
 -13   5  -3   20.19    2.08
  13   5   3   20.17    4.32
  13   5   3   24.85    3.01
 -13   5  -3   20.89    2.45
 -13   5  -3   16.52    2.98
  13   5   3   21.02    3.48
  13   5   3   18.95    3.04
 -13   5  -4   47.47    4.78
 -13   5  -4   54.52    3.14
  13   5   4   55.73    6.44
  13   5   4   53.99    3.94
  13   5   4   51.23    5.08
 -13   5  -4   56.43    3.74
  13   5   5   90.89    7.02
 -13   5  -5   73.07    5.61
 -13   5  -5   86.79    3.40
  13   5   5   86.57    5.91
  13   5   5   89.19    7.92
 -13   5  -5   88.21    4.08
  13   5   6    6.86    1.73
  13   5   6    7.89    1.53
 -13   5  -6    4.34    0.79
  13   7  -4    0.01    0.23
 -13   7   3  114.88    4.36
 -13   7   3  112.12    3.67
 -13   7   3  104.61    6.10
  13   7  -2   58.73    2.68
  13   7  -2   54.14    2.98
 -13   7   2   54.14    4.45
 -13   7   2   56.33    3.30
 -13   7   2   56.74    2.90
  13   7  -2   58.17    3.08
  13   7  -1  187.24    4.79
  13   7  -1  197.90    6.58
 -13   7   1  198.84    6.17
 -13   7   1  201.89    5.61
  13   7  -1  200.18    6.12
  13   7   0  111.39    5.32
 -13   7   0  119.67    4.67
  13   7   0  125.78    4.98
  13   7   1    2.90    1.03
 -13   7  -1    2.12    0.59
  13   7   1    4.30    1.69
 -13   7  -2    8.40    1.14
  13   7   2    7.45    1.46
  13   7   2   11.01    2.33
 -13   7  -3    7.23    0.93
  13   7   3    9.36    1.95
 -14   0   8  348.15    7.20
 -14   0   8  353.67    6.77
 -14   0   7   -0.39    0.49
 -14   0   7    1.05    0.82
 -14   0   7    0.55    0.63
 -14   0   6  254.03    6.82
 -14   0   6  268.35    8.28
 -14   0   6  253.39    8.61
 -14   0   5    0.04    0.60
 -14   0   5    3.35    1.80
  14   0  -4   16.71    4.64
  14   0  -3    1.93    1.96
  14   0  -2   86.52    9.67
  14   0  -1    0.75    1.36
  14   0   0  593.55   19.05
  14   0   1   -0.13    0.53
  14   0   2  114.85    5.58
  14   0   3   -0.23    2.77
  14   0   4   19.41    5.56
  14   0   4   32.55    2.83
  14   0   5    1.22    1.01
  14   0   5   13.58    6.59
  14   0   6   -0.47    0.81
  14   0   7    0.47    0.69
  14   0   8   48.10    2.94
 -14  -2   8   26.84    2.08
 -14  -2   8   24.14    1.49
 -14   2   8   24.16    1.49
  14   2  -7  106.90    4.02
 -14  -2   7  123.47    5.58
 -14  -2   7  120.73    4.71
 -14   2   7  127.41    4.76
 -14   2   7  117.88    4.28
 -14   2   6    3.05    0.95
 -14   2   6    3.55    1.81
 -14  -2   6    3.85    1.45
 -14   2   6    2.72    0.83
 -14   2   5  133.79    5.23
 -14  -2   5  132.81    7.07
 -14   2   5  123.19    7.27
  14   2  -4  209.99   18.51
 -14   2   4  232.21    6.58
 -14   2   4  184.74   13.92
 -14   2   4  228.90   12.59
 -14   2   4  229.58    8.67
 -14   2   4  216.40    6.57
 -14  -2   4  236.93    9.65
 -14   2   4  269.54    7.72
  14   2  -3  183.16   15.99
 -14   2   3  167.34   11.19
 -14  -2   3  187.84   17.57
  14   2  -2  166.72   14.14
 -14   2   2  171.64    9.47
  14  -2  -2  195.50   10.87
  14  -2  -2  181.46   10.14
 -14  -2   2  166.88   17.50
  14  -2  -1  829.32   21.61
  14   2  -1  811.31   30.95
  14  -2  -1  757.75   20.41
 -14  -2   1  751.99   40.00
  14   2   0  445.03   20.53
  14   2   0  440.52   17.69
  14  -2   0  469.37   16.46
  14  -2   1  602.14   16.88
  14   2   1  626.81   19.40
  14   2   1  573.20   19.31
  14   2   1  583.12   26.99
  14  -2   2    1.86    0.99
  14   2   2    2.13    2.65
  14  -2   3    3.62    1.42
  14   2   3    1.04    4.70
  14   2   3    3.05    1.92
 -14   2  -4  362.34   12.30
  14  -2   4  395.94   10.20
  14   2   4  354.80   22.71
  14  -2   4  351.72   23.56
  14   2   4  439.18   31.45
  14   2   4  412.28    8.86
 -14   2  -5   43.04    4.69
  14  -2   5   43.97    3.65
  14   2   5   54.96    6.69
  14   2   5   50.23    3.26
  14  -2   6  155.15    6.56
  14   2   6  168.98    8.96
  14   2   6  158.21   10.81
  14   2   6  157.41    5.46
  14  -2   7    5.20    1.14
  14   2   7    6.43    2.38
  14   2   7    2.78    1.31
  14   2   7    4.41    0.86
  14  -2   8   67.96    2.12
 -14  -4   7    8.61    1.22
  14   4  -7    6.35    0.98
 -14   4   7    6.53    0.88
  14   4  -6   10.10    1.40
 -14  -4   6   11.03    1.55
 -14   4   6    9.89    1.98
 -14   4   6    9.82    1.27
 -14  -4   5  174.83    6.75
 -14   4   5  170.06   11.31
 -14   4   5  159.37    7.75
 -14   4   5  172.40    5.62
 -14   4   4  289.19    7.24
 -14   4   4  275.22    8.29
 -14  -4   4  301.84   10.75
 -14   4   4  285.81   14.23
 -14  -4   4  293.77    8.98
 -14   4   4  260.43    9.57
 -14   4   4  267.96   14.64
 -14   4   3  842.23   11.81
 -14   4   3  717.68   28.15
 -14   4   3  873.93   23.70
 -14   4   3  820.99   15.87
 -14   4   3  822.51   13.89
 -14  -4   3  843.47   18.53
 -14   4   3  865.02   16.24
 -14  -4   3  822.19   47.74
 -14   4   3  755.48   19.53
 -14   4   3  806.23   24.98
  14  -4  -2  424.76   16.81
 -14   4   2  441.30   20.06
 -14   4   2  484.06   16.62
 -14   4   2  426.96   10.33
 -14  -4   2  437.05   13.41
 -14   4   2  444.05   11.16
 -14  -4   2  453.21   37.02
 -14   4   2  424.07   13.78
 -14   4   2  419.11   17.72
 -14  -4   1   25.20    9.86
 -14   4   1   23.54    2.37
  14  -4  -1   15.69    3.55
 -14  -4   1   24.76    3.35
 -14   4   1   21.16    2.32
 -14   4   1   17.84    3.15
 -14   4   1   20.12    3.02
 -14   4   1   12.95    3.54
 -14   4   1   22.29    2.47
 -14   4   0  317.51    8.68
 -14   4   0  304.10    8.09
  14  -4   0  300.75   14.29
  14   4   0  298.84    8.49
 -14   4   0  315.57   10.69
 -14  -4   0  295.76   32.40
 -14   4   0  301.46    8.03
 -14   4  -1  468.90   10.76
 -14   4  -1  424.96    9.34
  14  -4   1  428.81   17.35
 -14  -4  -1  409.72   39.37
 -14   4  -1  463.02    9.56
 -14   4  -2  444.57   13.92
 -14   4  -2  483.21    9.58
  14  -4   2  475.41   18.55
  14   4   2  496.24   15.24
  14   4   2  519.06   18.67
  14   4   2  489.40    9.92
 -14  -4  -2  497.02   46.21
  14   4   2  501.76   14.06
 -14   4  -3  130.63    4.84
  14   4   3  130.92    8.31
  14   4   3  147.49    6.83
  14   4   3  140.25   10.36
  14   4   3  126.86    7.32
 -14   4  -4   90.17    6.74
 -14   4  -4   96.96    4.03
  14   4   4   98.34    7.17
  14   4   4   95.51    8.87
  14  -4   4   98.99    5.16
  14   4   4   94.70    4.40
  14   4   4   96.50    6.35
  14   4   5  290.69   13.34
 -14   4  -5  229.51   10.37
 -14   4  -5  251.24    5.88
  14  -4   5  267.11    7.93
  14   4   5  267.19   11.20
  14   4   5  263.45   14.51
  14   4   5  253.55    6.76
  14   4   6    3.30    1.38
  14   4   6    2.96    1.27
  14  -4   6    2.71    0.64
  14   4   6    1.16    1.87
  14   4   7   -0.38    0.58
 -14   4  -7    1.08    0.41
  14   6  -5    5.52    0.81
  14   6  -5    6.84    1.14
 -14   6   5    3.97    0.99
  14   6  -4    1.63    0.64
 -14   6   4    0.87    0.60
 -14   6   4    1.26    1.57
  14   6  -3    1.97    0.70
 -14   6   3    1.28    0.62
 -14   6   3    3.04    1.13
  14   6  -3    3.11    0.89
 -14   6   3    1.06    1.73
 -14   6   2    2.08    1.81
 -14   6   2    2.47    0.97
 -14   6   2    2.11    1.01
  14   6  -2    1.60    0.80
 -14   6   2    1.77    1.27
  14   6  -1   26.27    2.21
 -14   6   1   23.41    3.65
 -14   6   1   26.42    2.64
 -14   6   1   27.05    2.60
  14   6  -1   24.03    2.53
 -14   6   1   22.24    3.27
  14   6   0  221.89    5.89
 -14   6   0  243.71    7.65
 -14   6   0  234.18    7.26
  14   6   0  227.56    7.50
 -14   6   0  232.09    9.61
 -14   6  -1    2.99    1.03
  14   6   1    1.10    1.26
 -14   6  -1    2.95    1.03
  14   6   1    2.73    1.01
 -14   6  -1    2.09    0.88
  14   6   1    0.72    1.09
 -14   6  -2  111.52    4.82
 -14   6  -2  113.72    4.81
  14   6   2  122.24    6.45
  14   6   3   13.33    2.81
 -14   6  -3   14.54    1.67
  14   6   3   10.03    2.11
  14   6   3   13.12    2.00
 -14   6  -3   10.44    1.46
  14   6   4    2.38    1.30
 -14   6  -4    1.85    0.61
  14   6   4    0.87    0.71
 -14   6  -4    1.75    0.57
  14   6   5    7.79    1.62
 -14   6  -5    5.02    1.31
  14   6   5    4.87    1.11
 -15   1   8    0.62    0.47
 -15  -1   8    0.51    0.40
 -15   1   8    0.38    0.32
 -15  -1   8    0.47    0.48
 -15   1   7  209.43    5.68
 -15  -1   7  226.47    7.63
 -15   1   7  230.48    6.68
 -15  -1   7  230.47    6.95
 -15   1   6   65.21    3.61
 -15  -1   6   70.27    3.43
 -15   1   6   62.64    4.03
 -15   1   6   72.89    4.21
 -15  -1   6   66.44    4.57
  15   1  -5  162.30   17.24
 -15   1   5  170.66    5.98
 -15  -1   5  173.71    5.74
 -15   1   5  165.99    8.61
 -15  -1   5  178.78    7.89
 -15   1   5  180.84    6.70
 -15  -1   5  201.86   13.67
  15   1  -4    2.42    3.06
  15  -1  -4   -9.26    4.11
  15   1  -3   11.24    4.02
 -15   1   3   13.21    2.84
  15  -1  -3   13.07    4.24
  15  -1  -2    4.88    2.32
  15   1  -2    2.15    1.57
  15   1  -1   48.03    7.30
 -15   1   1   45.73    3.62
  15  -1  -1   45.77    5.72
  15  -1   0   97.60    7.87
  15   1   0   94.50    8.18
  15  -1   0   97.35    6.48
  15   1   1  571.31   19.25
  15   1   1  550.53   21.05
  15  -1   1  588.11   15.95
  15  -1   2  128.22    7.30
  15   1   2  112.14   10.99
  15  -1   3  631.09   28.69
  15   1   3  611.15   28.14
 -15   1  -4  442.30   14.55
  15  -1   4  482.12   11.15
  15  -1   4  437.81   26.91
  15   1   4  502.34   11.16
  15   1   4  427.35   26.01
  15   1   4  541.72   35.39
  15   1   5   25.26    2.67
  15  -1   5   22.91    2.64
  15   1   5   25.57    2.24
  15  -1   6   24.41    2.68
  15   1   6   24.90    2.41
  15   1   6   25.30    4.23
  15   1   6   28.12    2.24
  15   1   7    5.23    1.68
  15   1   7    5.37    2.08
  15  -1   7    6.77    1.36
  15   1   7    3.68    0.77
  15  -1   8   65.98    2.06
  15   1   8   54.04    2.81
  15   3  -7  140.64    4.56
 -15  -3   7  159.02    5.76
 -15  -3   7  147.48    4.55
 -15   3   7  154.04    4.57
 -15  -3   6    4.20    1.23
  15   3  -6    5.00    1.10
 -15   3   6    4.35    1.59
 -15   3   6    3.41    0.94
 -15   3   5   18.79    2.03
 -15  -3   5   23.69    3.08
 -15   3   5   16.07    2.67
 -15   3   5   17.18    1.85
 -15   3   5   19.14    4.57
 -15   3   4   93.90    4.34
 -15   3   4   83.58    7.98
  15   3  -4   83.55   12.57
 -15   3   4   64.22    8.75
 -15   3   4   84.61    4.36
 -15   3   4   81.85    5.33
 -15  -3   4   92.58    6.24
 -15   3   4   88.97    4.01
 -15   3   4   80.44    7.91
 -15   3   3  383.77    8.24
  15   3  -3  349.83   24.04
 -15   3   3  332.79   17.39
  15   3  -3  362.24    8.53
 -15   3   3  373.47   15.18
 -15   3   3  377.05    8.54
 -15  -3   3  387.21   13.03
 -15   3   3  404.48   10.90
 -15  -3   3  422.83   31.80
 -15   3   3  380.82   10.29
 -15   3   3  356.40   16.04
  15  -3  -3  365.55   17.42
 -15  -3   2    8.97    6.15
  15  -3  -2    7.56    2.60
 -15   3   2   13.06    3.04
  15   3  -2    7.09    3.12
  15  -3  -1  432.87   17.85
  15   3  -1  403.51   21.41
 -15  -3   1  427.06   35.01
 -15  -3   0   18.88    9.99
  15   3   0   11.84    3.32
  15  -3   0    8.76    2.60
  15  -3   1  242.69   12.40
  15   3   1  252.68   20.02
 -15   3  -2   11.61    2.35
  15   3   2   13.21    1.85
  15  -3   2    9.78    2.64
  15   3   2    5.56    2.77
 -15   3  -3   59.46    5.24
 -15   3  -3   63.36    3.10
  15   3   3   62.01    3.81
  15  -3   3   61.69    4.04
  15  -3   3   60.54    6.48
  15   3   3   67.22    5.58
  15   3   3   63.19   13.05
  15   3   3   64.11    3.54
  15  -3   4   19.93    2.49
  15   3   4   16.18    4.05
  15   3   4   15.76    2.92
 -15   3  -4   16.60    3.18
  15   3   4   17.26    1.93
  15   3   4   19.25    2.90
 -15   3  -5   39.27    4.63
  15  -3   5   48.53    3.71
  15   3   5   53.82    5.23
  15   3   5   56.65    7.07
  15   3   5   50.45    3.17
  15   3   5   53.84    4.44
  15   3   6   73.65    5.72
  15  -3   6   71.00    4.16
  15   3   6   71.66    7.34
  15   3   6   67.38    5.35
  15   3   6   68.27    3.27
  15  -3   7  625.17    8.69
  15   3   7  630.46   12.35
  15   5  -6    0.97    0.58
 -15   5   6    0.05    0.64
 -15   5   6    0.41    0.29
  15   5  -5  246.51    6.77
 -15   5   5  233.63    8.24
 -15   5   5  230.65   12.10
 -15   5   5  259.16    5.86
 -15   5   4  107.06    8.65
 -15   5   4  104.88    5.74
  15   5  -4  114.43    4.88
  15   5  -4  111.37    4.44
 -15   5   4  107.99    4.84
 -15   5   3   23.59    3.97
 -15   5   3   23.01    2.74
 -15   5   3   25.81    2.50
 -15  -5   3   29.92    3.22
  15   5  -3   25.38    2.46
 -15   5   3   20.61    4.59
 -15   5   2   30.57    4.49
 -15   5   2   32.67    3.08
 -15  -5   2   38.35    3.63
 -15   5   2   29.32    2.98
  15   5  -2   29.13    2.81
 -15   5   2   29.85    4.01
 -15   5   2   26.57    5.10
 -15   5   1   53.27    5.77
 -15   5   1   47.23    3.51
 -15   5   1   50.20    3.74
  15   5  -1   50.05    3.64
 -15   5   1   51.18    5.03
 -15   5   0   61.79    4.03
 -15   5   0   52.64    3.82
  15   5   0   56.11    3.83
 -15   5   0   49.57    4.79
  15   5   0   50.73    4.42
 -15   5   0   51.21    3.70
 -15   5  -1    8.80    1.60
 -15   5  -1    7.55    1.50
 -15   5  -1    6.73    1.50
  15   5   1    8.41    1.53
  15   5   1    7.28    2.04
 -15   5  -2    9.91    1.76
  15   5   2    8.30    2.24
 -15   5  -2   10.15    1.74
  15   5   2   10.31    1.62
  15   5   2   11.86    2.57
 -15   5  -3   34.22    4.57
 -15   5  -3   44.41    3.10
  15   5   3   45.25    4.63
  15   5   3   49.12    3.97
  15   5   3   45.23    6.27
 -15   5  -3   45.27    3.44
  15   5   3   41.90    4.38
 -15   5  -4  126.61    4.69
  15   5   4  126.41    7.26
  15   5   4  135.06   10.40
 -15   5  -4  139.58    5.58
  15   5   4  128.17    7.06
  15   5   5   15.98    2.86
 -15   5  -5   17.55    1.45
  15   5   5   15.35    2.33
  15   5   5   16.29    3.40
 -15   5  -5   16.51    1.71
  15   5   6  106.82    4.75
  15   5   6  112.40    4.52
 -15   5  -6  102.42    2.96
 -15   5  -6  116.60    5.20
  15   7  -3    5.12    0.67
 -15   7   3    4.17    0.90
  15   7  -2    8.84    0.95
  15   7  -2    7.62    1.37
 -15   7   2    6.53    0.94
 -15   7   2    8.46    1.27
  15   7  -2    9.08    1.34
  15   7  -1    7.51    0.86
 -15   7   1   10.99    1.44
  15   7  -1    9.25    1.58
 -15   7   1   10.56    1.24
  15   7  -1    9.97    1.46
 -15   7   0    0.51    0.47
  15   7   0    1.62    0.71
 -15   7  -1   37.35    2.31
  15   7   1   37.59    2.92
  15   7   1   36.20    3.45
  15   7   2   88.74    3.93
 -15   7  -2   82.76    3.03
  15   7   2   95.35    5.34
  15   7   3   89.93    4.32
 -16   0   8    8.86    1.16
 -16   0   8    8.29    1.07
 -16   0   7    0.09    0.37
 -16   0   7   -0.03    0.69
 -16   0   7    0.49    0.69
 -16   0   6   13.72    1.68
 -16   0   6   11.82    1.74
 -16   0   5   -2.85    0.90
  16   0  -5   -0.02    2.50
 -16   0   5   -0.02    1.93
  16   0  -4  849.14   36.41
 -16   0   4  872.86   24.84
  16   0  -3   -6.35    3.30
  16   0  -2 1162.34   39.10
  16   0  -1   -0.60    1.43
  16   0   0  308.40   14.62
  16   0   1   -1.30    0.82
  16   0   2  133.76    6.77
  16   0   2  111.56   10.82
  16   0   3    0.48    1.82
  16   0   4  539.68   11.96
  16   0   4  487.54   28.70
  16   0   5    0.70    1.12
  16   0   6  196.01    7.27
  16   0   6  195.87   10.94
  16   0   7    0.15    0.48
  16   0   8    0.64    0.53
 -16  -2   8  104.85    2.70
 -16   2   8  108.04    2.85
  16   2  -7   90.53    3.60
 -16  -2   7  103.68    5.04
 -16   2   7  102.97    3.87
 -16  -2   7  104.65    4.21
 -16   2   6  349.58    8.35
 -16  -2   6  355.08   10.45
 -16   2   6  359.59    8.36
 -16   2   6  338.96   14.77
 -16   2   5   41.23    3.03
 -16   2   5   36.26    3.97
 -16  -2   5   42.27    4.05
 -16   2   5   42.31    3.05
 -16   2   4   10.00    1.46
  16   2  -4    1.60    3.75
 -16   2   4   10.38    3.26
 -16   2   4   10.08    1.55
 -16   2   4    9.69    3.68
 -16  -2   4    7.70    1.86
 -16   2   4   11.67    1.58
 -16   2   4    8.20    1.81
  16   2  -3  341.37   23.02
 -16   2   3  328.97   15.88
  16   2  -2  109.00   12.85
 -16   2   2  120.87    8.17
  16  -2  -2  129.67    9.49
  16  -2  -2  118.16    8.56
 -16  -2   2  122.48   16.13
 -16  -2   1   93.50   16.41
  16   2  -1   84.86    9.97
  16  -2  -1   86.68    7.08
  16   2   0  520.07   26.23
  16   2   0  512.15   20.04
  16  -2   0  515.57   16.94
  16  -2   1  318.34   13.81
  16   2   1  274.19   15.35
  16   2   1  335.50   23.96
  16  -2   2    3.95    2.00
  16   2   2    1.41    2.03
 -16   2  -3  444.52   14.23
  16  -2   3  474.33   10.94
  16  -2   3  489.01   16.82
  16   2   3  479.28    9.04
  16  -2   4   12.54    2.00
  16   2   4   25.31   10.05
  16  -2   4    6.86    3.81
  16   2   4   19.77    6.18
 -16   2  -4   12.10    2.76
  16   2   4   12.97    1.75
  16  -2   5  432.91   11.22
  16   2   5  463.14   19.64
  16   2   5  432.23    9.21
  16  -2   6   28.10    2.82
  16   2   6   30.30    3.69
  16   2   6   31.98    5.01
  16   2   6   29.35    2.22
  16  -2   7   16.98    1.74
  16   2   7   15.00    2.81
  16   2   7   17.04    2.28
  16   2   7   13.77    1.16
  16   4  -7   41.31    2.16
 -16  -4   7   40.06    2.00
 -16   4   7   41.52    1.83
  16   4  -6   18.89    1.86
 -16  -4   6   17.88    2.02
 -16   4   6   18.28    2.50
 -16   4   6   20.76    1.82
 -16  -4   5   58.67    3.89
 -16   4   5   55.38    4.47
 -16   4   5   55.24    6.80
 -16   4   4  184.31    5.91
 -16  -4   4  179.66    7.07
 -16   4   4  180.62   11.66
 -16   4   4  174.60    7.75
 -16  -4   4  194.37    8.71
 -16   4   4  171.56    6.27
 -16  -4   3   68.36   15.82
 -16   4   3   60.51    8.29
 -16   4   3   71.56    7.23
 -16   4   3   63.97    4.49
 -16   4   3   66.46    3.85
 -16  -4   3   66.60    5.49
 -16   4   3   70.37    4.65
 -16   4   3   54.47    6.97
 -16  -4   2   25.96    9.83
 -16   4   2   22.07    5.11
 -16   4   2   27.03    4.35
  16  -4  -2   27.70    4.98
 -16  -4   2   27.75    3.79
 -16   4   2   26.06    2.81
 -16   4   2   24.74    2.53
 -16   4   2   21.16    3.34
 -16   4   2   21.86    4.21
  16  -4  -1  472.51   20.03
 -16   4   1  507.95   16.90
 -16   4   1  521.20   10.93
 -16  -4   1  529.75   15.80
 -16   4   1  504.89   11.38
 -16   4   1  477.77   14.59
 -16  -4   1  527.04   45.00
 -16   4   0 1163.82   16.20
  16  -4   0 1019.98   29.11
  16   4   0 1040.20   16.59
 -16   4   0 1105.90   16.59
 -16   4   0  993.55   20.07
 -16  -4   0 1174.40   70.91
 -16   4   0 1016.79   15.72
 -16   4  -1  208.66    7.02
  16   4   1  211.75    7.61
  16  -4   1  196.69   12.78
 -16   4  -1  216.78    7.50
 -16   4  -2  698.64   12.11
  16   4   2  730.83   22.91
  16   4   2  747.60   17.96
 -16   4  -2  748.34   14.21
  16   4   2  713.53   12.46
 -16  -4  -2  766.81   62.74
 -16   4  -3  106.34    7.69
 -16   4  -3  128.29    5.00
  16   4   3  132.10    7.87
  16   4   3  121.98    9.96
  16   4   3  127.42    7.48
 -16   4  -4   73.51    6.46
 -16   4  -4   74.55    3.57
  16  -4   4   81.46    4.18
  16   4   4   75.01    5.91
  16   4   4   75.72    8.25
  16   4   4   77.88    5.83
  16   4   5    4.94    2.01
  16  -4   5    7.13    1.18
  16   4   5    6.34    1.84
  16   4   5    4.57    2.78
  16   4   6   79.01    5.00
  16  -4   6   83.27    2.99
  16   4   6   81.73    6.60
  16   4   6   83.88    4.91
 -16   4  -6   83.24    3.57
  16   6  -5   49.35    1.97
  16   6  -5   45.98    2.09
 -16   6   5   43.71    2.64
 -16   6   4  501.22   15.98
 -16   6   4  499.47   10.28
  16   6  -3    3.38    0.93
 -16   6   3    0.20    1.28
 -16   6   3    1.54    0.69
 -16   6   3    1.29    0.74
  16   6  -3    1.78    0.74
 -16   6   2  136.31    8.62
 -16   6   2  145.49    6.09
 -16   6   2  146.84    5.31
  16   6  -2  153.73    5.95
  16   6  -1   18.68    1.70
 -16   6   1   19.67    2.21
 -16   6   1   12.85    1.70
  16   6  -1   20.75    2.38
 -16   6   0   64.38    3.80
 -16   6   0   63.06    3.67
  16   6   0   67.13    4.19
  16   6   1   33.33    3.50
 -16   6  -1   30.63    2.56
 -16   6  -1   29.51    2.47
  16   6   1   36.16    3.02
  16   6   1   30.57    3.57
  16   6   2    1.33    0.95
 -16   6  -2    0.17    0.47
 -16   6  -2    0.26    0.60
  16   6   2    1.78    0.68
 -16   6  -2    1.12    1.39
  16   6   3   28.73    4.07
  16   6   3   32.00    2.64
 -16   6  -3   24.48    1.94
 -16   6  -3   30.68    2.28
 -16   6  -3   34.84    3.77
  16   6   4  146.59    7.10
 -16   6  -4  139.88    3.96
 -16   6  -4  145.91    6.65
 -17  -1   8    0.31    0.44
 -17   1   8   -0.10    0.32
 -17  -1   8    0.74    0.41
 -17   1   8    0.15    0.27
 -17   1   7   16.19    1.60
 -17  -1   7   19.23    2.26
 -17   1   7   17.00    1.71
 -17  -1   7   16.56    1.78
 -17   1   6  196.21    6.32
 -17  -1   6  192.77    5.70
 -17   1   6  195.49    7.12
 -17   1   6  197.18    6.43
 -17   1   6  194.85   11.46
 -17   1   5    2.18    0.90
 -17  -1   5    1.51    1.14
 -17   1   5    2.11    1.32
 -17   1   5    0.65    0.76
 -17  -1   5    4.56    3.20
 -17   1   4   27.85    3.19
 -17  -1   4   23.07    3.27
 -17  -1   4   36.16    5.71
  17   1  -4   25.55    7.28
  17  -1  -4   24.20    7.45
  17   1  -3  580.63   30.08
  17  -1  -3  569.39   26.68
  17   1  -2  455.45   26.17
  17  -1  -2  441.10   20.53
 -17  -1   2  459.47   29.26
  17   1  -1  273.39   16.81
  17  -1  -1  278.36   14.51
  17  -1   0   10.81    3.03
  17   1   0    7.44    2.84
  17  -1   0    8.60    2.14
  17   1   1  153.37   11.42
  17  -1   1  147.91    8.20
  17  -1   2  695.02   18.25
  17   1   2  594.60   25.49
  17  -1   3  112.78    5.38
  17  -1   3  103.92   12.04
  17   1   3   96.74   11.74
  17   1   4   -0.72    0.77
  17  -1   4    1.02    0.68
  17   1   4    4.00    4.77
  17  -1   4    3.97    3.56
  17   1   4    1.43    2.23
  17  -1   5  435.31   11.39
  17   1   5  438.66   10.02
  17  -1   6  186.32    7.16
  17   1   6  176.83    5.53
  17   1   6  192.01   11.78
  17   1   7   63.07    4.28
  17   1   7   57.35    4.72
  17  -1   7   65.17    3.17
  17   3  -7  150.77    4.55
 -17  -3   7  145.21    4.08
 -17  -3   7  171.12    5.93
 -17   3   7  163.79    4.55
 -17  -3   6   30.98    2.94
 -17   3   6   30.92    3.53
 -17   3   6   31.41    2.15
 -17   3   5   49.53    3.26
 -17   3   5   42.72    4.11
 -17  -3   5   42.15    4.10
 -17   3   5   42.19    2.65
 -17   3   4    8.46    1.45
 -17   3   4    6.58    1.23
 -17   3   4    5.55    2.45
 -17   3   4    5.79    1.49
 -17  -3   4    9.51    2.16
 -17   3   3   63.21    3.52
 -17   3   3   60.17    7.63
  17   3  -3   59.25    3.76
 -17   3   3   58.33    4.19
 -17   3   3   60.24    3.42
  17   3  -3   57.16   10.72
 -17  -3   3   64.56    5.82
 -17   3   3   56.41    3.96
 -17   3   3   61.80    6.96
  17  -3  -3   55.73    6.68
 -17  -3   2   47.16   11.87
 -17   3   2   52.71    6.22
  17   3  -2   52.81    3.67
 -17   3   2   55.99    6.03
 -17   3   2   49.42    3.42
 -17  -3   2   55.96    5.68
 -17   3   2   48.07    3.47
  17   3  -2   48.52    9.08
  17  -3  -2   48.41    6.17
 -17  -3   1   23.05    8.92
  17   3  -1   26.33    2.56
  17  -3  -1   26.44    4.46
 -17   3   1   28.50    2.56
  17   3  -1   18.32    4.78
 -17  -3   0    2.02    3.94
  17  -3   0    5.72    2.17
  17   3   0    8.52    2.63
  17  -3   1  979.28   28.22
  17   3   1  964.94   15.90
 -17   3  -1  939.72   14.66
  17   3   1  959.67   44.84
 -17   3  -2   31.21    4.14
 -17   3  -2   36.81    2.64
  17   3   2   41.55    3.41
  17  -3   2   33.84    5.19
  17  -3   2   39.66    2.91
  17   3   2   30.22   10.07
  17   3   3  797.62   14.34
  17  -3   3  811.16   14.57
  17  -3   3  767.35   24.88
  17   3   3  815.64   47.27
  17   3   3  815.26   19.03
  17   3   3  763.72   11.85
 -17   3  -4  107.81    8.05
  17  -3   4  125.26    6.17
  17   3   4  122.77    7.67
  17   3   4  132.67   10.87
  17   3   4  124.22    4.90
  17   3   4  129.96    7.32
  17  -3   5   27.36    2.80
  17   3   5   25.61    3.50
  17   3   5   23.79    4.79
  17   3   5   24.38    2.10
  17   3   5   27.45    3.33
  17  -3   6   38.72    2.71
  17   3   6   39.27    3.70
  17   3   6   37.56    5.06
  17  -3   7   10.93    1.00
  17   3   7   10.49    1.52
 -17   3  -7    7.30    0.86
  17   5  -6  107.05    3.51
 -17   5   6   92.61    4.03
  17   5  -5   73.81    3.77
 -17   5   5   64.90    4.13
 -17   5   5   66.56    2.53
  17   5  -4   69.07    3.83
 -17   5   4   55.49    6.36
 -17   5   4   56.76    4.12
 -17   5   4   58.17    3.34
  17   5  -4   59.01    3.31
 -17   5   3  301.39    7.98
 -17   5   3  301.22    9.42
 -17   5   3  290.30   14.18
  17   5  -3  288.14    8.32
 -17   5   2   64.29    6.72
 -17   5   2   63.34    4.20
 -17  -5   2   70.98    5.09
 -17   5   2   60.43    4.03
  17   5  -2   65.04    4.22
 -17   5   1  380.07    9.81
 -17   5   1  381.55   10.06
  17   5  -1  398.19   10.54
 -17   5   0   26.57    2.57
 -17   5   0   25.42    2.61
  17   5   0   27.43    2.81
  17   5   0   25.33    3.33
 -17   5  -1   25.87    2.50
 -17   5  -1   26.26    2.67
  17   5   1   26.92    2.77
 -17   5  -1   28.73    4.44
  17   5   1   24.07    3.49
 -17   5  -2  120.35    5.20
  17   5   2  136.19    6.63
 -17   5  -2  128.27    5.69
  17   5   2  132.78    5.46
  17   5   2  123.96    7.58
 -17   5  -3   33.91    2.70
  17   5   3   31.09    3.70
  17   5   3   29.47    2.86
  17   5   3   27.07    4.34
 -17   5  -3   33.62    2.88
  17   5   3   32.88    3.96
 -17   5  -4    3.49    1.00
 -17   5  -4    2.97    0.84
  17   5   4    3.52    1.54
  17   5   4    3.32    1.82
  17   5   4    2.25    1.55
  17   5   5    9.31    1.88
  17   5   5   10.20    1.73
 -17   5  -5    9.79    1.25
 -17   7   3  152.75    4.18
  17   7  -2  142.75    3.00
 -17   7   2  162.74    4.81
  17   7  -2  149.24    4.08
 -17   7   2  153.08    3.90
  17   7  -2  166.17    4.33
  17   7  -1   69.41    3.42
 -17   7   1   71.49    3.27
  17   7  -1   70.24    3.11
 -17   7   1   67.21    2.76
  17   7   0  123.00    4.72
 -17   7   0  113.83    3.99
 -17   7   0  118.61    3.64
  17   7   0  117.82    3.92
  17   7   1   35.27    2.47
 -17   7  -1   31.51    1.94
 -18   0   8  507.85    6.45
 -18   0   8  518.88    6.53
 -18   0   7    0.40    0.38
 -18   0   7    0.74    0.76
 -18   0   7    0.54    0.58
 -18   0   6    0.40    0.78
 -18   0   6    0.46    0.57
 -18   0   6   -0.21    1.89
 -18   0   5    0.05    0.52
 -18   0   5   -1.96    1.91
  18   0  -4   93.24   13.61
 -18   0   4   90.97    5.82
 -18   0   4   90.40    8.44
  18   0  -3   -0.13    2.63
  18   0  -2  678.64   28.92
  18   0  -1   -0.81    1.41
  18   0   0  815.57   25.55
  18   0   1    1.03    0.96
  18   0   2   52.82    7.74
  18   0   3   -0.56    0.74
  18   0   3    1.77    1.56
  18   0   4   67.31    4.34
  18   0   4   50.10    8.90
  18   0   5   -0.42    0.67
  18   0   6   44.11    3.09
  18   0   6   42.58    5.12
  18   0   7   -0.16    0.33
 -18  -2   8   28.92    1.64
 -18   2   8   23.95    1.13
  18   2  -7   15.27    1.45
 -18  -2   7   16.74    2.05
 -18   2   7   16.22    1.45
 -18  -2   7   15.43    1.52
 -18   2   6   64.21    3.66
 -18  -2   6   68.19    4.65
 -18   2   6   57.90    4.85
 -18   2   6   67.13    3.38
 -18   2   6   66.71    6.65
 -18   2   5  861.73   14.04
 -18  -2   5  860.48   18.78
 -18   2   5  840.78   12.60
 -18   2   4  841.93   13.84
  18   2  -4  801.86   39.70
 -18   2   4  791.64   16.61
 -18  -2   4  876.14   20.30
 -18   2   4  855.40   12.29
  18   2  -4  902.96   14.99
  18  -2  -4  834.77   25.44
  18   2  -3    2.46    0.84
  18  -2  -3    1.04    1.49
 -18   2   3   -0.86    2.13
  18   2  -3   -0.99    2.61
 -18   2   3    2.39    1.06
 -18  -2   3    1.69    1.41
 -18   2   3    1.22    0.70
  18   2  -2  219.87   19.20
  18  -2  -2  244.21   13.83
 -18  -2   2  222.35   23.85
  18  -2  -2  228.44   12.44
  18   2  -1  550.22   25.32
  18  -2  -1  583.25   19.09
 -18  -2   1  503.87   36.75
  18   2   0   98.45   11.87
  18   2   0   99.09    9.41
  18  -2   0   99.13    7.62
  18  -2   1    2.37    1.36
  18   2   1   -1.18    2.45
  18  -2   2  251.59   12.62
  18   2   2  284.35    8.73
  18   2   2  219.63   15.93
  18   2   2  250.33   22.20
  18   2   3   34.80    3.19
  18  -2   3   36.62    3.31
 -18  -2  -3   38.38    6.07
  18   2   3   39.31   10.40
  18  -2   3   35.61    8.02
  18   2   3   30.62    6.99
  18   2   3   36.90    2.50
  18  -2   4   62.31    4.39
 -18  -2  -4   74.27    7.96
  18   2   4   63.13    3.39
  18  -2   5    2.28    1.27
  18   2   5    2.47    2.30
  18   2   5    1.23    0.73
  18  -2   6   67.53    3.93
  18   2   6   60.54    4.78
  18   2   6   71.24    7.11
 -18   2  -6   67.35    5.51
  18   2   6   59.79    2.75
  18   2   7   47.17    3.28
  18  -2   7   51.48    2.44
  18   2   7   42.82    3.86
 -18   4   7    8.11    0.68
 -18  -4   6  150.21    5.35
 -18   4   6  139.65    6.11
 -18   4   6  149.40    4.27
 -18  -4   5  225.58    7.77
 -18   4   5  204.20    8.24
 -18   4   4  170.51    5.89
 -18   4   4  148.93   11.36
 -18   4   4  149.27    7.09
 -18   4   4  144.47    5.44
 -18  -4   4  168.06    8.24
 -18   4   3    8.68    1.76
 -18   4   3    7.17    2.90
 -18   4   3   10.30    1.54
 -18  -4   3    8.27    2.31
 -18   4   3    7.34    1.48
 -18   4   2  260.09   15.70
 -18   4   2  291.20   14.55
 -18   4   2  299.88    8.96
 -18  -4   2  306.41   12.71
 -18   4   2  285.11    8.86
 -18  -4   1  180.25   28.41
  18  -4  -1  203.01   14.18
  18   4  -1  194.41    7.47
 -18   4   1  200.25   11.53
 -18   4   1  195.07    6.75
 -18  -4   1  226.99   11.46
 -18   4   1  207.21    7.42
 -18  -4   0   29.29   11.63
  18   4   0   44.13    3.77
 -18   4   0   43.19    3.12
  18  -4   0   40.37    6.39
 -18  -4   0   52.45    6.16
 -18   4   0   39.90    3.24
 -18   4   0   41.88    4.99
 -18   4  -1    0.67    0.74
 -18   4  -1    0.20    0.79
 -18   4  -2  286.11    7.97
  18   4   2  314.71   16.22
 -18   4  -2  297.94    9.02
 -18   4  -3   52.08    3.30
  18   4   3   54.23    4.89
  18   4   3   49.66    3.67
  18   4   3   45.32    6.52
 -18   4  -3   47.97    3.75
  18   4   3   53.96    5.20
  18  -4   4  260.04    6.73
  18   4   4  247.50   10.06
  18   4   4  250.94   14.41
 -18   4  -4  258.41    8.12
  18   4   4  266.06   10.60
  18   4   5    2.97    1.69
  18   4   5   -1.32    1.23
  18   4   5    2.41    2.18
 -18   4  -5    0.73    0.75
  18  -4   5    1.19    0.60
  18   4   6  178.07    6.18
  18  -4   6  193.15    3.71
  18   4   6  197.54    6.59
  18   4   6  190.85    8.66
 -18   4  -6  192.29    4.76
 -18   4  -6  194.29    7.47
 -18   6   5  137.97    4.02
  18   6  -4    5.84    0.87
 -18   6   4    6.24    1.15
  18   6  -3   11.50    1.21
 -18   6   3   11.08    1.32
 -18   6   3   10.04    1.57
  18   6  -3   13.11    1.58
  18   6  -2  198.04    5.03
 -18   6   2  199.67    6.74
 -18   6   2  190.71    5.66
  18   6  -1    5.82    0.90
 -18   6   1    3.75    1.03
 -18   6   1    3.92    1.04
  18   6  -1    4.04    1.17
 -18   6   0  294.68    7.69
  18   6   0  309.82    8.49
  18   6   0  291.08    9.97
  18   6   1  129.38    5.86
 -18   6  -1  124.38    4.76
 -18   6  -1  122.20    4.84
  18   6   1  128.94    4.95
  18   6   1  120.21    6.68
  18   6   2   19.75    2.20
 -18   6  -2   17.58    1.68
 -18   6  -2   20.96    1.93
  18   6   2   19.85    1.61
 -18   6  -2   18.68    2.56
  18   6   3   24.46    3.29
  18   6   3   27.07    2.14
 -18   6  -3   26.76    1.94
 -18   6  -3   27.95    3.07
  18   6   4    6.34    1.62
 -18   6  -4    6.59    0.82
 -18   6  -4    4.79    1.07
 -19  -1   8   26.30    1.58
 -19   1   8   27.09    1.34
 -19  -1   8   24.41    1.29
 -19   1   7  131.15    4.44
 -19  -1   7  146.65    6.02
 -19   1   7  139.29    4.31
 -19  -1   7  131.99    4.44
 -19   1   6  106.56    4.81
 -19  -1   6  105.73    4.34
 -19   1   6  105.91    5.28
 -19   1   6  101.26    4.33
 -19   1   6   95.89    8.10
 -19   1   5   96.17    4.86
 -19   1   5   93.76    6.27
 -19  -1   5  107.58    6.54
 -19   1   5  100.00    4.59
 -19  -1   5   90.20    8.77
 -19   1   5   99.24    8.93
  19  -1  -4    5.78    4.70
  19   1  -4    1.64    0.94
 -19   1   4    1.21    1.08
 -19  -1   4    0.23    1.50
  19   1  -4   -0.58    3.30
 -19  -1   4    0.40    1.99
  19  -1  -3    6.79    3.44
 -19  -1   3    7.96    2.32
  19   1  -3    0.18    2.88
 -19  -1   3    8.02    2.26
  19   1  -2  232.78   18.49
  19  -1  -2  239.79   15.52
  19   1  -1   76.36    9.19
  19  -1  -1   72.56    7.98
  19  -1   0   15.69    3.02
  19   1   0   16.00    3.91
  19   1   1   91.82    9.24
  19  -1   1   96.60    6.89
  19  -1   2  324.90   12.63
  19   1   2  310.66   18.81
  19   1   3   44.93    3.29
  19  -1   3   41.05    3.34
  19   1   3   45.23    3.02
  19  -1   3   46.77    8.43
  19   1   3   33.77    6.76
  19  -1   4   -0.01    0.84
  19   1   4   -0.63    0.58
 -19   1  -4    0.34    1.96
  19  -1   5   10.46    1.82
  19   1   5    8.32    1.39
 -19   1  -5   11.24    2.87
  19  -1   6  187.08    6.26
  19   1   6  188.79    5.16
  19   1   6  188.64   10.73
 -19  -1  -6  165.61    9.63
  19  -1   7   23.10    1.65
  19   1   7   20.17    2.21
  19   1   7   24.65    2.76
  19   3  -7    8.05    0.93
 -19  -3   7    8.76    1.19
 -19  -3   7    7.91    0.89
 -19   3   7    8.79    0.95
 -19  -3   6   22.30    2.56
 -19   3   6   16.81    2.50
 -19   3   6   17.45    1.47
 -19   3   6   17.21    3.29
 -19   3   5   55.78    3.55
 -19   3   5   52.66    4.50
 -19  -3   5   61.10    4.98
 -19   3   5   53.66    2.80
 -19   3   4    1.39    0.64
 -19   3   4    1.19    0.47
 -19   3   4    2.20    1.13
 -19   3   3  146.87    5.79
  19   3  -3  129.21   16.86
  19   3  -3  149.89    6.86
 -19   3   3  137.86   11.02
 -19   3   3  128.90    6.25
 -19   3   3  140.58    5.13
 -19  -3   3  153.53    9.36
 -19   3   3  137.03    6.17
  19  -3  -3  123.90    9.83
 -19  -3   2   37.89   12.33
  19   3  -2   29.96    7.29
  19   3  -2   30.42    3.01
  19   3  -2   30.92    3.09
 -19   3   2   26.60    4.98
 -19   3   2   31.92    2.90
  19  -3  -2   26.51    4.68
 -19  -3   2   33.36    5.06
 -19   3   2   26.66    2.66
  19  -3  -1  218.40   12.70
  19   3  -1  254.72    9.10
  19   3  -1  246.44    8.07
 -19   3   1  216.66   12.73
 -19   3   1  228.43    6.88
 -19  -3   1  233.91   12.62
  19   3  -1  212.58   15.66
 -19   3   1  228.10    7.45
 -19  -3   1  206.23   26.63
 -19  -3   0   15.94    9.27
  19   3   0    8.58    1.82
  19   3   0   10.50    3.95
  19   3   0    5.02    1.23
  19  -3   0    4.84    1.97
 -19  -3   0    9.43    3.15
 -19   3   0    6.43    1.45
 -19   3   0    6.52    2.42
 -19  -3  -1    6.95    8.00
  19   3   1    7.50    1.62
  19  -3   1    4.99    2.20
 -19  -3  -1    7.12    3.11
  19   3   1    0.65    4.01
 -19   3  -1    5.28    1.35
  19   3   2   39.34    3.62
  19  -3   2   35.19    2.74
  19  -3   2   23.97    4.42
 -19  -3  -2   32.52    5.10
  19   3   2   22.13    9.58
 -19   3  -2   34.40    3.10
  19   3   3    1.46    1.17
  19  -3   3   -0.53    0.66
  19  -3   4  195.46    6.94
  19   3   4  201.66    9.30
  19   3   4  216.33   13.82
  19   3   4  206.18    9.28
  19  -3   5  609.99   11.23
  19   3   5  613.05   15.27
  19   3   5  620.41   21.44
  19   3   5  600.79   13.28
  19   3   6   74.35    4.61
  19   3   6   76.19    6.29
  19  -3   6   76.74    3.24
 -19   3  -6   70.08    3.24
 -19   3  -6   77.37    5.27
  19   5  -6    0.32    0.26
  19   5  -5   81.15    3.45
 -19   5   5   79.09    4.24
  19   5  -4   90.29    4.43
 -19   5   4   73.12    4.42
 -19   5   4   74.83    3.47
  19   5  -4   84.62    4.09
 -19   5   3    2.14    2.63
 -19   5   3    0.85    0.72
 -19   5   3    0.22    0.73
 -19  -5   3    0.45    1.16
  19   5  -3    1.17    0.88
 -19   5   2  379.43   16.32
 -19   5   2  413.75   10.55
 -19  -5   2  477.73   13.94
 -19   5   2  398.38    9.95
  19   5  -2  487.52   12.43
 -19   5   1  123.07    5.54
 -19   5   1  124.95    5.64
  19   5  -1  136.27    6.61
 -19   5   0   64.08    3.80
 -19   5   0   69.41    4.20
  19   5   0   76.36    4.72
  19   5   0   64.60    5.49
 -19   5  -1  674.11   11.80
 -19   5  -1  669.58   12.91
  19   5   1  691.23   12.89
 -19   5  -1  676.30   18.79
  19   5   1  707.65   18.42
 -19   5  -2  356.47    8.04
 -19   5  -2  382.17    9.53
  19   5   2  359.12    8.06
 -19   5  -2  368.33   14.67
  19   5   2  375.73   10.10
  19   5   2  378.75   13.32
  19   5   3  109.32    7.80
  19   5   3  124.53    5.18
 -19   5  -3  126.81    5.25
  19   5   3  119.99    6.95
  19   5   4   54.41    3.86
  19   5   4   47.52    4.89
 -19   5  -4   58.18    3.19
 -19   5  -4   60.24    5.39
  19   5   5   -0.68    0.91
  19   5   5    0.10    0.62
 -19   5  -5    0.13    0.40
 -19   5  -5    0.32    1.11
 -19   7   2  209.36    4.72
 -19   7   2  210.45    3.91
  19   7  -2  209.86    4.00
 -19   7   1   57.68    2.62
  19   7  -1   55.15    2.61
 -19   7   1   58.89    2.28
  19   7  -1   56.74    2.40
  19   7   0   37.91    2.33
 -19   7   0   35.81    1.99
 -19   7   0   38.53    1.85
  19   7   1   77.52    3.11
 -19   7  -1   75.82    2.43
 -20   0   8   22.18    1.19
 -20   0   7    0.93    0.52
 -20   0   7   -0.23    0.60
 -20   0   7    0.33    0.50
 -20   0   6  494.67    9.76
 -20   0   6  470.18   17.52
 -20   0   5    0.18    0.65
 -20   0   5   -2.41    3.05
  20   0  -4  732.08   37.53
 -20   0   4  726.50   24.17
  20   0  -3    3.15    3.10
 -20   0   3    2.70    1.99
 -20   0   3    3.29    2.28
  20   0  -2  138.23   13.13
  20   0  -1   -1.25    1.55
  20   0   0  173.09   12.42
  20   0   1    0.33    0.86
  20   0   2  222.27   16.61
  20   0   2  241.93    6.74
  20   0   3    0.04    0.73
  20   0   3   -3.71    2.83
 -20   0  -3    1.66    2.74
  20   0   4 1331.44   18.14
  20   0   5   -0.26    0.72
  20   0   6    0.09    0.48
  20   0   6    4.81    1.85
 -20   0  -7   -2.19    1.42
  20   0   7    0.01    0.36
 -20  -2   7   78.24    3.91
 -20   2   7   74.49    2.68
 -20   2   6   55.72    3.31
 -20  -2   6   61.16    4.51
 -20   2   6   50.53    2.71
 -20   2   6   45.66    5.13
 -20   2   5    6.46    1.41
 -20   2   5    6.92    1.99
 -20  -2   5    7.76    2.08
 -20   2   5    6.01    1.08
 -20   2   4   37.85    3.18
  20   2  -4   33.24    2.84
 -20   2   4   33.39    3.47
 -20  -2   4   38.81    4.68
  20   2  -3   56.12    3.67
 -20   2   3   62.36    4.34
 -20  -2   3   68.56    6.57
 -20   2   3   60.15    4.02
  20  -2  -3   57.55    6.91
  20   2  -3   71.75   12.09
  20  -2  -2  443.57   19.59
  20   2  -2  405.92    9.86
  20   2  -2  398.65    9.46
  20   2  -2  387.05   24.33
 -20  -2   2  414.50   16.05
 -20   2   2  385.65    9.50
  20  -2  -2  413.00   17.57
  20   2  -1  329.95    8.34
 -20  -2   1  335.50   14.51
  20   2  -1  321.26   19.54
  20  -2  -1  329.06   15.03
 -20  -2   1  307.22   28.96
  20   2   0  499.51   22.06
  20  -2   0  504.70   17.76
  20  -2   1   37.88    4.87
  20   2   1   41.94    3.27
  20  -2   1   44.47    2.82
 -20  -2  -1   40.75    5.59
 -20   2  -1   38.92    2.89
  20   2   1   32.42    6.74
 -20   2  -1   44.40    5.34
  20  -2   2  208.68   11.49
  20   2   2  215.18    7.45
  20  -2   2  218.46    6.75
  20  -2   2  197.13    7.36
 -20  -2  -2  213.54   12.95
  20   2   2  193.40   19.84
 -20   2  -2  207.14    6.98
  20   2   3  400.07   10.11
  20  -2   3  373.58    9.78
 -20  -2  -3  406.72   18.19
  20   2   3  372.42   28.87
  20  -2   4   28.34    2.80
 -20  -2  -4   32.95    5.24
  20  -2   5   38.93    3.15
  20   2   5   38.81    4.10
  20   2   5   38.84    5.77
 -20   2  -5   38.78    5.02
  20  -2   6   15.98    1.69
  20   2   6   19.51    2.59
  20   2   6   19.57    3.46
 -20   2  -6   15.35    1.55
 -20   2  -6   18.22    2.71
  20  -2   7  148.13    3.40
  20   2   7  140.25    4.81
  20   4  -6   45.42    2.43
 -20  -4   6   39.33    2.27
 -20   4   6   42.64    3.12
 -20   4   6   45.60    2.06
 -20   4   6   45.26    4.02
 -20  -4   5   62.35    3.83
 -20   4   5   59.10    4.24
 -20   4   4   21.57    1.92
 -20   4   4   19.22    2.49
 -20   4   4   19.43    1.90
 -20  -4   4   24.50    3.38
 -20   4   3   32.49    5.72
 -20   4   3   34.80    3.30
 -20   4   3   36.57    2.70
 -20  -4   3   47.26    5.22
 -20   4   3   33.79    3.00
 -20   4   2   95.92    9.02
 -20   4   2   98.19    5.24
 -20   4   2   96.92    5.18
  20   4  -1  204.60    8.69
 -20   4   1  178.37    6.55
 -20  -4   1  210.84   11.44
 -20   4   1  179.72    6.98
  20   4   0  105.52    6.20
 -20   4   0  103.02    4.72
 -20  -4   0  101.85    7.75
 -20   4   0   98.09    5.15
 -20   4   0  100.93    7.50
  20   4   1    4.74    1.33
 -20   4  -1    5.09    1.43
 -20   4  -1    3.42    2.15
  20   4   2    9.38    2.88
 -20   4  -2    7.75    1.68
  20   4   3   62.91    4.87
  20   4   3   56.81    6.77
 -20   4  -3   59.94    3.96
  20   4   3   61.55    5.27
  20   4   4    2.88    1.12
  20   4   4    2.47    2.46
 -20   4  -4    1.00    0.95
  20  -4   4    1.56    0.71
  20   4   4    2.15    1.46
  20   4   5   65.32    4.86
  20   4   5   57.82    3.95
  20   4   5   56.82    5.46
  20  -4   5   67.33    2.64
 -20   4  -5   61.80    3.21
 -20   4  -5   66.87    5.45
  20   4   6  102.34    5.34
 -20   4  -6  101.66    2.86
 -20   4  -6  103.27    4.44
  20   6  -4  217.84    3.89
 -20   6   4  202.14    5.55
  20   6  -3   39.18    1.94
 -20   6   3   37.84    2.69
 -20   6   3   38.92    2.17
  20   6  -3   41.31    2.34
  20   6  -2    9.94    1.03
 -20   6   2   10.18    1.26
 -20   6   2    9.13    1.43
  20   6  -2   10.14    1.37
 -20   6   1   48.51    3.12
 -20   6   1   47.59    2.74
 -20   6   1   46.16    2.82
  20   6  -1   47.82    3.03
 -20   6   0   28.35    2.27
 -20   6   0   28.78    2.31
  20   6   0   28.95    2.31
  20   6   1   -0.16    0.75
 -20   6  -1    0.58    0.50
 -20   6  -1   -0.09    0.64
  20   6   1    0.66    0.48
  20   6   1    0.49    0.88
  20  -6   2    8.43    1.12
  20   6   2    9.70    1.38
 -20   6  -2    7.91    1.02
 -20   6  -2   10.29    1.28
  20   6   3    0.15    0.95
 -20   6  -3    0.22    0.42
 -21   1   7    3.40    0.69
 -21  -1   7    4.28    0.97
 -21   1   7    4.53    0.79
 -21  -1   7    3.01    0.70
 -21   1   6  300.92    7.69
 -21  -1   6  293.46    7.07
 -21   1   6  304.46    8.61
 -21   1   6  297.07    6.92
 -21   1   6  281.90   13.20
 -21   1   5  122.30    5.45
 -21   1   5  103.67    6.37
 -21  -1   5  125.86    7.19
 -21   1   5  113.73    4.66
 -21   1   5  112.83    9.41
  21   1  -4  202.51    6.63
 -21   1   4  213.08    8.80
 -21  -1   4  222.34   10.77
 -21   1   4  201.39    6.10
 -21  -1   4  208.76   13.35
  21   1  -3 1023.46   43.15
 -21  -1   3 1064.48   24.62
  21  -1  -3 1026.74   35.29
 -21  -1   3 1039.42   28.95
  21   1  -2  895.02   35.46
 -21  -1   2  944.31   23.28
  21  -1  -2  946.40   31.42
 -21  -1   2  926.94   26.16
  21   1  -1   61.42    8.46
  21  -1  -1   63.09    7.90
  21   1   0  204.73   14.35
  21  -1   0  221.38   11.63
  21  -1   1   40.25    4.70
  21   1   1   43.93    3.27
  21  -1   1   39.75    3.25
  21  -1   1   45.67    2.91
 -21  -1  -1   43.44    5.77
  21   1   1   37.77    6.63
 -21   1  -1   44.20    5.19
  21   1   2  188.53    5.85
  21   1   2  185.41    6.62
  21  -1   2  181.71    6.21
  21  -1   2  176.87    6.75
 -21  -1  -2  166.92   11.91
 -21  -1  -2  176.96    9.59
 -21   1  -2  184.31   10.57
  21   1   3   85.50    4.49
  21   1   3   96.54    4.38
  21  -1   3   96.48    4.83
  21  -1   3   80.74   11.36
  21   1   3   72.00   10.24
 -21   1  -3   92.81    7.85
  21  -1   4  213.10    7.30
  21   1   4  229.05    6.70
 -21   1  -4  219.28   11.68
  21  -1   5   37.35    2.98
  21   1   5   39.21    2.66
 -21   1  -5   33.91    4.28
  21  -1   6   57.64    3.08
  21   1   6   50.36    5.12
 -21  -1  -6   55.29    5.22
  21  -1   7    8.13    0.84
  21   1   7    7.36    1.25
 -21   1  -7    4.77    1.64
 -21  -3   7  163.93    4.18
 -21  -3   7  159.09    3.36
 -21   3   7  167.51    3.43
 -21  -3   6   12.66    1.73
 -21   3   6   11.50    1.80
 -21   3   6    9.78    2.44
 -21   3   5  120.66    4.72
 -21   3   5  110.40    6.14
 -21  -3   5  129.15    7.05
 -21   3   4   17.17    1.97
 -21   3   4   19.04    2.61
 -21  -3   4   19.65    3.33
 -21   3   3  187.47    6.29
  21   3  -3  191.90    6.95
 -21   3   3  179.47    7.39
 -21  -3   3  201.67   11.04
 -21   3   3  179.72    6.97
 -21  -3   2    1.55    7.93
  21   3  -2    2.52    1.50
  21   3  -2    1.09    0.96
 -21   3   2    0.52    0.71
 -21  -3   2   -0.63    1.91
  21   3  -2   -1.43    2.49
 -21   3   2    0.01    0.85
 -21  -3   1    8.76    7.23
  21   3  -1   16.53    4.49
  21   3  -1   14.86    2.18
  21   3  -1   15.70    2.09
  21  -3  -1   15.89    3.72
 -21  -3   1   10.39    3.14
 -21   3   1   13.07    1.86
 -21   3   1   12.51    3.17
  21  -3   0  103.98    8.89
  21   3   0  104.97    5.56
  21   3   0   99.61    4.79
 -21  -3   0   92.31    7.99
 -21   3   0   97.90    4.95
 -21   3   0   96.78    7.58
  21  -3   1 1156.54   29.52
  21   3   1 1138.04   18.20
 -21  -3  -1 1098.83   27.04
 -21   3  -1 1110.06   16.87
 -21   3  -1 1140.24   27.26
  21   3   2    0.26    1.02
  21  -3   2   -0.19    0.52
 -21  -3  -2   -1.53    1.90
  21   3   2    1.51    4.91
 -21   3  -2   -0.89    0.68
  21   3   3   42.90    3.33
  21  -3   3   39.90    2.96
  21   3   3   44.90    4.18
 -21   3  -3   40.72    3.31
  21  -3   4   76.40    3.95
  21   3   4   70.51    5.17
  21   3   4   71.11    7.42
 -21   3  -4   72.30    4.23
  21   3   4   74.86    5.24
  21  -3   5   16.61    1.72
  21   3   5   15.25    2.32
  21   3   5   17.31    3.41
 -21   3  -5   15.05    1.79
 -21   3  -5   16.22    3.10
  21   3   5   17.72    2.15
  21   3   6   60.75    3.61
  21   3   6   64.22    5.06
  21  -3   6   70.79    2.66
 -21   3  -6   57.37    2.46
 -21   3  -6   61.69    4.01
  21   5  -5    6.57    0.88
 -21   5   5    7.64    1.29
  21   5  -4   14.97    1.54
 -21   5   4   14.55    1.96
  21   5  -4   12.44    1.34
 -21   5   3   41.42    3.28
 -21   5   3   41.90    2.60
 -21  -5   3   46.60    3.79
  21   5  -3   45.08    3.09
 -21   5   2   44.62    3.34
 -21   5   2   47.96    2.93
 -21  -5   2   49.47    4.35
 -21   5   2   51.31    3.46
  21   5  -2   49.06    3.48
 -21   5   1   22.27    2.34
 -21   5   1   20.39    2.28
  21   5  -1   21.82    2.40
 -21   5   0  678.87   11.79
 -21   5   0  681.69   12.84
  21   5   0  711.10   12.89
  21   5   0  675.98   15.89
 -21   5  -1   51.56    3.06
 -21   5  -1   52.12    3.52
  21   5   1   53.13    3.29
 -21   5  -1   54.13    5.13
  21   5   1   54.87    4.78
  21   5   2  446.75   10.16
 -21   5  -2  456.85    9.99
 -21   5  -2  452.53   15.09
  21   5   2  430.07   12.65
  21   5   3  115.36    4.39
 -21   5  -3  118.13    4.73
 -21   5  -3  119.30    7.50
  21   5   3  114.46    6.01
  21   5   4  189.15    7.99
 -21   5  -4  185.80    5.09
 -21   5  -4  183.25    8.11
 -21   5  -5  105.65    2.80
 -21   5  -5  107.76    4.49
 -22   0   7    0.71    0.42
 -22   0   7    0.82    0.57
 -22   0   7    0.43    0.42
 -22   0   6   60.75    3.30
 -22   0   6   60.23    3.20
 -22   0   5    0.24    0.57
 -22   0   5    0.41    1.99
 -22   0   4   45.55    4.40
 -22   0   4   42.82    6.08
  22   0  -3    2.32    3.68
 -22   0   3    1.43    1.78
 -22   0   3    2.60    3.56
  22   0  -2  974.63   14.79
 -22   0   2  973.78   23.21
  22   0  -2  956.15   34.67
 -22   0   2  989.38   27.00
  22   0  -1   -0.62    2.23
 -22   0   1    1.56    2.18
  22   0   0  644.74   25.55
  22   0   0  620.82   19.18
  22   0   1    0.85    0.75
 -22   0  -1   -0.55    1.87
 -22   0  -1   -1.42    1.70
  22   0   1   -0.10    0.78
  22   0   2    0.81    0.80
  22   0   2    1.44    0.73
  22   0   2    2.60    2.60
 -22   0  -2    0.74    1.84
  22   0   3   -0.39    0.82
  22   0   3    0.05    0.66
 -22   0  -3    0.32    2.12
  22   0   4   -0.53    0.56
  22   0   5    0.59    0.58
  22   0   6  337.83    6.61
  22   0   6  309.22   10.87
  22   0   7    0.26    0.59
 -22  -2   7    4.71    0.70
 -22   2   7    4.05    0.64
 -22   2   6  221.32    5.91
 -22  -2   6  237.34    7.85
 -22   2   6  228.80    5.11
 -22   2   5    2.06    0.86
 -22   2   5    1.52    1.25
 -22  -2   5    1.35    1.01
 -22   2   5    1.72    0.69
 -22   2   5    2.76    1.84
 -22   2   4   11.72    1.77
  22   2  -4   10.35    1.89
 -22   2   4   11.13    2.14
 -22  -2   4   10.64    2.46
  22  -2  -3   71.86    4.26
  22   2  -3   73.52    4.13
 -22   2   3   75.04    4.78
 -22  -2   3   76.84    6.64
 -22   2   3   70.86    4.29
  22   2  -2   39.34    3.12
  22   2  -2   38.27    3.02
 -22  -2   2   44.08    5.14
 -22   2   2   39.75    3.16
  22   2  -2   35.68    7.53
 -22   2   2   39.09    4.46
  22  -2  -2   43.38    6.10
  22   2  -1   13.90    4.29
  22   2  -1   14.57    1.98
  22   2  -1   13.48    1.77
  22  -2  -1   15.49    3.53
 -22  -2   1   12.39    3.60
 -22   2   1   15.75    2.02
 -22   2   1   13.71    2.88
  22   2   0   11.62    1.83
  22   2   0   13.72    1.80
  22  -2   0    9.55    2.65
 -22  -2   0   11.33    3.23
 -22   2   0    9.96    1.58
 -22   2   0    8.59    2.65
  22   2   0   12.01    3.82
  22  -2   1   81.12    7.41
  22   2   1   82.43    4.64
  22   2   1   80.17    3.94
 -22  -2  -1   76.13    7.91
 -22   2  -1   80.49    4.37
  22   2   1   78.73   12.47
 -22   2  -1   86.92    7.44
  22  -2   2  163.60   10.33
  22   2   2  165.84    6.55
  22  -2   2  163.66    5.92
  22  -2   2  154.82    6.61
 -22  -2  -2  156.83   11.46
  22   2   2  142.75   17.27
 -22   2  -2  152.73    6.01
 -22   2  -2  161.37   10.63
  22   2   3   22.06    2.43
  22  -2   3   23.25    2.37
 -22  -2  -3   15.91    4.16
 -22   2  -3   20.06    2.27
 -22   2  -3   21.44    4.07
  22  -2   4  239.83    7.38
 -22  -2  -4  218.42   12.56
 -22   2  -4  224.50    7.07
 -22   2  -4  233.62   12.25
  22  -2   5   10.96    1.61
  22   2   5   10.80    2.12
  22   2   5   11.60    3.37
 -22   2  -5   10.36    1.49
 -22   2  -5   13.96    2.87
  22  -2   6   30.01    1.98
  22   2   6   27.48    2.66
  22   2   6   24.19    3.41
  22   4  -6  365.52    5.89
 -22   4   6  354.63    4.76
 -22   4   6  351.75    9.62
 -22  -4   5  108.79    4.30
 -22   4   5  112.51    5.37
 -22   4   5  112.61    3.49
 -22   4   4  117.12    3.92
 -22   4   4  115.22    5.76
 -22  -4   4  118.61    6.45
 -22   4   3    0.90    0.53
 -22   4   3   -0.02    0.80
 -22  -4   3    0.69    1.14
 -22   4   2    4.36    0.94
 -22   4   2    3.35    1.07
 -22  -4   2    4.22    1.86
 -22   4   2    2.60    1.27
  22   4  -1    4.45    1.45
 -22   4   1    1.65    0.77
 -22  -4   1    3.49    1.72
 -22   4   1    3.06    1.23
  22   4   0  121.43    5.99
 -22  -4   0  114.14    7.68
 -22   4   0  114.70    5.54
 -22   4   0  116.28    8.02
  22   4   1   30.04    3.04
 -22   4  -1   28.49    2.83
 -22   4  -1   34.56    4.86
  22   4   2  100.93    8.12
 -22   4  -2  113.50    5.36
 -22   4  -2  111.94    8.56
  22   4   3   95.33    7.79
 -22   4  -3   99.23    4.81
 -22   4  -3   98.11    7.83
  22   4   3  101.98    6.16
  22   4   4   53.35    3.81
  22   4   4   51.60    5.34
 -22   4  -4   58.81    3.37
 -22   4  -4   63.31    5.81
  22   4   4   54.22    3.99
  22   4   5    5.32    1.46
  22   4   5    8.99    1.46
  22   4   5    7.44    1.85
 -22   4  -5   12.95    1.42
 -22   4  -5   10.53    2.00
  22   6  -3   21.66    1.15
  22  -6  -3   22.50    1.55
 -22   6   3   24.07    1.93
  22   6  -3   23.49    1.60
  22   6  -3   23.95    1.53
 -22   6   2  357.77    7.58
 -22   6   2  355.82    6.25
  22   6  -2  368.14    7.02
 -22   6   1   31.37    2.25
 -22   6   1   33.60    2.05
 -22   6   1   32.01    2.17
  22   6  -1   31.67    2.20
 -22   6   0  373.39    7.28
 -22   6   0  379.86    7.52
  22   6   0  387.75    7.37
  22   6   1   85.28    3.86
 -22   6  -1   84.70    3.48
  22   6   1   83.02    3.04
  22   6   2    6.77    1.06
 -22   6  -2    7.47    0.96
  22   6   3   24.77    2.32
 -22   6  -3   25.90    1.45
 -23  -1   7  108.00    3.92
 -23   1   7  113.15    3.01
 -23  -1   7  116.16    3.33
 -23   1   6   21.51    1.89
 -23  -1   6   20.45    1.70
 -23   1   6   21.45    2.06
 -23   1   6   22.08    1.74
 -23  -1   6   21.13    1.86
 -23   1   6   18.71    3.53
 -23   1   5    2.19    1.01
  23   1  -5    0.63    0.59
 -23  -1   5    1.25    0.82
 -23   1   5    1.22    0.59
 -23   1   5    1.56    1.76
  23   1  -4  770.85   12.85
 -23  -1   4  789.31   19.11
 -23   1   4  803.73   11.75
 -23  -1   4  804.63   26.14
 -23   1   4  822.98   26.03
  23   1  -3  145.74   15.78
 -23  -1   3  146.44    8.95
  23  -1  -3  158.49   14.03
 -23  -1   3  153.18   11.48
  23   1  -2   68.04    3.99
  23  -1  -2   65.19    4.12
 -23  -1   2   68.42    6.51
 -23   1   2   69.64    3.99
  23   1  -2   69.32    9.83
 -23  -1   2   70.72    7.81
  23  -1  -2   67.81    8.90
  23  -1  -1  767.12   28.61
  23   1  -1  734.31   13.21
  23  -1  -1  706.43   13.86
 -23  -1   1  731.33   21.96
 -23   1   1  758.63   21.28
 -23   1   1  735.66   12.32
 -23   1   1  753.01   20.45
  23   1  -1  741.15   29.77
 -23  -1   1  695.44   22.44
  23  -1  -1  781.29   24.02
  23   1   0  409.08   21.01
  23   1   0  414.25   10.08
  23  -1   0  406.63   10.61
 -23  -1   0  443.33   17.81
 -23   1   0  404.65   16.81
 -23   1   0  410.26   15.38
  23  -1   0  424.70   16.63
  23  -1   1  239.51   11.87
  23   1   1  251.66    7.98
  23  -1   1  244.85    8.28
  23   1   1  247.42    6.80
 -23  -1  -1  256.84   14.18
 -23   1  -1  256.37   14.22
 -23  -1  -1  266.41   12.21
 -23   1  -1  247.74   12.39
  23   1   2  200.05    7.06
  23  -1   2  214.11    6.63
  23  -1   2  196.87    7.22
 -23  -1  -2  203.58   13.35
 -23  -1  -2  217.42   10.93
 -23   1  -2  191.50   11.09
  23   1   3   79.40    4.31
  23  -1   3   82.04    4.32
  23  -1   3   86.39    4.44
 -23  -1  -3   67.79    8.19
 -23   1  -3   82.62    7.38
  23   1   4   11.22    1.53
  23  -1   4   10.23    1.63
 -23  -1  -4    9.28    3.36
 -23   1  -4   11.68    3.26
 -23  -1  -5    2.57    2.01
  23  -1   5    0.48    0.67
 -23   1  -5    1.68    1.74
  23   1   6   42.94    3.32
  23   1   6   39.48    3.99
  23  -1   6   47.01    2.44
 -23  -1  -6   34.62    3.64
 -23  -3   6    5.93    1.05
  23   3  -6    5.23    0.84
 -23   3   6    8.32    2.07
 -23   3   5  145.26    4.68
 -23   3   5  150.42    6.70
 -23  -3   5  153.33    6.83
 -23   3   4   -0.83    0.52
 -23   3   4    0.47    0.77
 -23  -3   4    0.32    1.18
 -23   3   3  272.03    7.10
  23   3  -3  255.85    7.63
 -23   3   3  263.91    8.72
 -23  -3   3  265.74   11.75
 -23   3   3  261.54    8.29
  23   3  -2   48.86    3.51
  23   3  -2   46.36    3.37
 -23  -3   2   46.95    5.27
 -23   3   2   48.19    3.62
  23   3  -1    1.34    0.71
  23   3  -1    1.54    0.81
 -23  -3   1    1.21    1.45
 -23   3   1    2.40    1.01
 -23   3   1    3.86    2.28
 -23  -3   0   22.52    9.50
  23   3   0   24.05    2.61
 -23  -3   0   22.10    4.32
 -23   3   0   25.28    2.62
 -23   3   0   27.07    4.33
  23   3   1   47.86    3.76
 -23  -3  -1   41.50    5.38
 -23   3  -1   48.30    3.53
 -23   3  -1   50.99    6.08
  23   3   2   51.18    3.76
  23  -3   2   48.83    3.72
 -23  -3  -2   43.39    5.39
 -23   3  -2   50.66    3.64
 -23   3  -2   50.55    6.03
  23   3   3  142.47    5.74
  23  -3   3  147.02    5.28
 -23  -3  -3  140.74    8.81
 -23   3  -3  141.31    5.85
 -23   3  -3  142.69    9.83
  23  -3   4    8.60    1.30
  23   3   4    7.48    1.83
  23   3   4   10.77    3.09
 -23   3  -4    8.82    1.45
 -23   3  -4    9.75    2.86
  23   3   4    7.68    1.55
  23   3   5  354.02    9.99
  23  -3   5  357.63    6.78
  23   3   5  342.68   12.99
 -23   3  -5  333.97    6.93
 -23   3  -5  357.31   11.97
  23   3   6    2.17    1.12
 -23   3  -6    1.68    1.33
  23   5  -5   34.06    1.62
 -23   5   5   30.36    2.01
 -23   5   5   33.53    3.17
  23   5  -4  111.68    3.57
 -23   5   4  106.50    4.54
  23   5  -4  106.80    3.29
 -23   5   3   15.38    1.87
 -23   5   3   13.34    1.31
 -23  -5   3   12.82    1.71
  23   5  -3   13.42    1.52
 -23   5   2   51.34    3.37
 -23   5   2   46.52    2.66
 -23  -5   2   45.94    3.51
 -23   5   2   49.47    3.18
  23   5  -2   50.66    3.21
 -23   5   1   13.64    1.72
 -23  -5   1   10.89    1.75
 -23   5   1   13.48    1.78
  23   5  -1   10.06    1.50
 -23   5   0   34.72    2.56
 -23   5   0   30.02    2.62
  23   5   0   31.26    2.49
  23   5   0   32.60    3.15
 -23   5  -1   44.85    3.12
  23   5   1   40.91    2.60
 -23   5  -1   43.94    4.27
  23   5   1   41.44    3.72
  23  -5   2    7.90    1.34
  23   5   2    8.40    1.35
 -23   5  -2    6.59    1.22
 -23   5  -2    7.00    2.07
  23   5   2    7.59    1.74
 -23   5  -3   24.32    2.03
 -23   5  -3   24.08    3.07
  23   5   3   23.88    2.53
  23   5   4  223.00    7.45
 -23   5  -4  221.33    4.82
 -23   5  -4  212.33    7.42
 -24   0   7   -0.19    0.28
 -24   0   7   -0.38    0.54
 -24   0   7    0.32    0.29
 -24   0   6   68.99    3.20
 -24   0   6   72.33    3.19
 -24   0   5   -0.22    0.66
  24   0  -5    1.20    0.61
 -24   0   5   -0.71    0.69
 -24   0   5   -0.14    1.85
 -24   0   4  270.69   10.15
 -24   0   4  269.74   14.99
 -24   0   3   -0.95    1.55
 -24   0   3   -2.07    2.23
  24   0  -2   54.36    3.66
  24   0  -2   49.93    8.22
 -24   0   2   56.16    5.75
 -24   0   2   50.11    6.52
  24   0  -1    0.05    0.92
  24   0  -1   -0.39    2.49
 -24   0   1   -0.13    1.50
 -24   0   1   -0.36    1.87
  24   0   0  256.13    8.23
 -24   0   0  266.04   14.23
 -24   0   0  274.65   12.75
  24   0   0  250.59   12.83
  24   0   1   -0.60    0.79
 -24   0  -1    1.16    2.91
 -24   0  -1    1.15    1.81
  24   0   2  914.46   15.21
 -24   0  -2  958.08   28.47
 -24   0  -2  927.56   23.58
  24   0   3    0.67    0.99
  24   0   3    0.74    0.71
 -24   0  -3    2.22    2.14
  24   0   4  420.88    9.14
  24   0   5   -0.15    0.49
  24   0   6   84.29    4.93
 -24   0  -6   90.39    6.26
 -24  -2   7   15.06    1.25
 -24  -2   7   17.57    1.12
 -24   2   7   15.50    1.03
 -24   2   6    5.82    0.91
 -24  -2   6    6.79    1.19
 -24   2   6    7.56    0.84
 -24   2   6    4.66    1.74
 -24   2   5  126.51    4.74
 -24  -2   5  113.51    4.17
 -24   2   5  120.40    6.06
 -24  -2   5  126.76    6.30
 -24   2   5  126.98    9.35
 -24   2   4   98.07    4.50
  24   2  -4  100.14    4.47
 -24   2   4  102.85    5.74
 -24  -2   4  102.42    6.72
  24  -2  -3  100.16    4.95
  24   2  -3   93.92    4.61
 -24  -2   3   96.84    7.21
  24   2  -2  186.81    6.55
  24  -2  -2  178.06    7.07
  24   2  -2  185.22    6.55
 -24  -2   2  186.51   10.52
 -24   2   2  178.05    6.64
  24   2  -1  205.01    7.20
  24   2  -1  217.67    7.02
 -24  -2   1  219.36   11.85
 -24   2   1  217.11    7.21
 -24   2   1  227.17   11.46
  24   2  -1  219.03   16.69
  24  -2  -1  231.89   13.50
  24  -2   0  108.72    8.90
  24   2   0  113.14    5.50
  24  -2   0   99.48    5.54
  24   2   0  110.84    4.88
 -24  -2   0  116.53    9.24
 -24   2   0  112.67    5.15
 -24   2   0  118.98    8.71
  24   2   1   10.46    1.83
  24  -2   1    9.70    1.88
  24   2   1    9.45    1.40
 -24  -2  -1    9.01    3.49
 -24   2  -1    9.25    3.34
 -24   2  -1   10.23    1.69
 -24   2  -1    7.46    2.35
  24   2   2    8.04    1.49
  24  -2   2    7.71    1.31
  24  -2   2    6.56    1.54
 -24  -2  -2   10.64    3.11
 -24   2  -2   10.01    1.64
 -24   2  -2   10.67    3.21
  24   2   3  344.34    8.88
  24  -2   3  350.93    8.70
  24  -2   3  364.31    8.81
 -24  -2  -3  348.26   16.01
 -24   2  -3  360.10    8.83
 -24   2  -3  359.07   15.34
  24  -2   4    0.51    0.53
  24   2   4    0.63    0.89
 -24  -2  -4    1.00    1.68
 -24   2  -4   -0.30    0.81
 -24   2  -4    1.03    1.80
  24  -2   5    1.29    0.70
  24   2   5    0.94    0.88
  24   2   5    0.15    1.65
 -24   2  -5   -0.32    0.44
 -24   2  -5   -0.57    1.28
  24   2   6   78.99    3.61
  24   2   6   82.51    5.12
 -24   2  -6   81.36    5.65
  24   4  -6    1.04    0.28
 -24  -4   6    0.92    0.32
 -24  -4   5    7.24    0.97
 -24   4   5    6.80    1.31
 -24   4   5    8.42    0.83
 -24   4   5    9.97    2.32
 -24  -4   4   49.31    2.98
 -24   4   4   54.89    3.70
 -24  -4   4   52.28    3.86
 -24   4   3   32.98    2.93
 -24   4   3   36.79    2.29
 -24  -4   3   41.13    3.94
 -24   4   2  191.27    6.81
 -24   4   2  190.41    5.45
 -24  -4   2  184.02    8.84
 -24   4   2  192.65    6.86
 -24  -4   1  173.01    8.99
 -24   4   1  177.20    6.70
  24   4   0  157.70    6.40
 -24  -4   0  149.89    8.45
 -24   4   0  164.58    6.44
 -24   4   0  157.93    9.04
  24   4   1   28.21    2.77
 -24  -4  -1   22.82    3.39
 -24   4  -1   27.59    2.66
 -24   4  -1   26.51    3.96
  24  -4   2    4.31    1.18
  24   4   2    6.49    2.27
 -24   4  -2    5.12    1.34
 -24   4  -2    3.04    1.91
  24   4   2    4.53    1.61
  24   4   3   29.34    4.05
 -24   4  -3   27.91    2.46
 -24   4  -3   26.98    3.94
  24   4   3   27.01    3.03
  24   4   4   -0.19    1.54
 -24   4  -4    0.70    0.58
 -24   4  -4   -1.84    1.74
  24   4   4    1.21    0.77
  24   4   5    8.24    1.61
 -24   4  -5    9.11    0.90
 -24   4  -5    9.93    1.80
  24  -6  -2    6.25    0.93
 -24   6   2    5.01    0.66
 -24   6   2    4.49    0.77
  24   6  -2    5.52    0.78
 -24   6   1    7.19    0.84
 -24   6   1    6.23    0.96
  24   6  -1    9.10    1.07
  24   6   0   38.57    2.41
 -24   6   0   35.49    1.82
 -24   6   0   37.93    2.15
  24   6   0   37.13    1.99
  24  -6   1   20.54    1.57
  24   6   1   18.71    1.58
 -24   6  -1   18.03    1.46
  24   6   1   17.05    1.11
  24   6   2  617.87   10.57
 -24   6  -2  643.95    7.34
 -25   1   7    0.32    0.27
 -25  -1   7    0.29    0.33
 -25   1   6   47.39    2.52
 -25  -1   6   45.16    2.25
 -25   1   6   47.67    2.61
 -25   1   6   52.18    2.30
 -25  -1   6   51.33    2.58
 -25   1   6   44.73    4.70
 -25   1   5  150.50    5.27
 -25  -1   5  137.30    4.89
  25   1  -5  148.19    4.66
 -25  -1   5  141.86    6.31
 -25   1   5  150.69    4.53
 -25   1   5  149.74   10.29
  25   1  -4  209.45    6.54
 -25  -1   4  196.06    9.09
 -25  -1   4  212.84   13.34
 -25   1   4  198.63   12.75
  25   1  -3  112.08    5.08
 -25  -1   3  115.42    7.73
 -25  -1   3  118.55   10.12
 -25   1   3  116.42    9.95
  25   1  -2  270.60    7.85
  25  -1  -2  266.58    8.30
 -25  -1   2  258.46   12.32
 -25   1   2  269.00    7.70
 -25  -1   2  269.78   15.01
 -25   1   2  262.44   14.57
  25   1  -1   29.35    6.20
  25   1  -1   31.24    2.85
  25  -1  -1   25.14    2.78
  25  -1  -1   30.74    5.12
 -25   1   1   31.39    2.69
 -25  -1   1   28.54    4.44
 -25   1   1   29.50    4.71
 -25   1   1   33.17    4.77
 -25   1   1   23.74    4.54
  25   1   0  995.41   16.10
  25  -1   0  975.23   16.81
  25   1   0  982.84   14.48
 -25  -1   0 1063.55   27.88
 -25   1   0 1001.66   26.85
 -25   1   0  979.03   24.68
  25  -1   0  989.60   26.27
  25   1   1  240.69    7.98
  25  -1   1  226.35    8.03
  25   1   1  227.74    6.58
 -25  -1  -1  228.84   13.70
 -25   1  -1  219.98   13.37
 -25  -1  -1  250.28   12.15
 -25   1  -1  230.10   12.26
  25   1   2    0.49    1.07
  25  -1   2    0.35    0.71
 -25  -1  -2    1.44    1.84
 -25  -1  -2   -3.30    2.24
 -25   1  -2   -0.51    2.06
  25   1   3  350.02    8.80
  25  -1   3  361.45    8.80
  25  -1   3  366.07    8.78
 -25  -1  -3  376.02   17.78
 -25   1  -3  369.93   15.09
  25  -1   4  253.20    7.07
 -25  -1  -4  245.46   13.39
 -25   1  -4  244.47   11.31
  25  -1   5  121.82    4.32
 -25  -1  -5  106.48    7.54
  25   1   6    9.48    1.36
  25   1   6    9.67    1.88
 -25   1  -6    9.40    2.24
  25   3  -6   16.83    1.23
 -25  -3   6   17.68    1.49
 -25   3   6   16.77    1.17
 -25   3   6   15.08    2.39
 -25   3   5    2.67    0.68
 -25   3   5    2.42    0.94
 -25  -3   5    3.69    1.12
 -25   3   5    3.85    2.23
 -25   3   4   25.85    2.01
 -25   3   4   21.73    2.52
 -25  -3   4   23.77    2.95
 -25   3   3   39.34    2.53
  25  -3  -3   35.22    2.85
 -25   3   3   41.76    3.39
 -25  -3   3   39.68    4.29
  25   3  -2    1.75    0.69
  25   3  -2    2.68    0.98
 -25  -3   2    3.94    1.78
 -25   3   2    2.65    0.87
  25   3  -1  309.10    8.86
  25   3  -1  311.98    8.38
 -25  -3   1  296.40   13.13
 -25   3   1  308.22    8.85
 -25   3   1  320.84   13.02
  25   3   0   -0.32    0.89
 -25  -3   0    1.21    1.52
 -25   3   0    0.41    0.71
 -25   3   0   -0.04    2.00
  25   3   1  218.06    7.62
  25  -3   1  204.27    7.79
 -25  -3  -1  225.64   11.85
 -25   3  -1  215.40    7.28
 -25   3  -1  208.33   11.38
  25   3   2   11.21    1.78
  25  -3   2   13.29    1.93
 -25  -3  -2    9.17    2.74
 -25   3  -2    9.26    2.84
 -25   3  -2   11.56    1.76
 -25   3  -2    9.77    2.84
  25   3   3   49.99    3.21
  25  -3   3   49.71    3.06
 -25  -3  -3   45.81    4.76
 -25   3  -3   51.54    3.35
 -25   3  -3   52.53    5.75
  25   3   4    3.48    2.00
 -25   3  -4    3.40    0.92
 -25   3  -4    5.13    2.16
  25   3   4    3.58    1.23
  25   3   5    3.97    1.49
 -25   3  -5    4.26    1.65
 -25   3  -5    4.61    0.80
 -25   3  -5    2.98    1.36
 -25   5   4  240.29    5.64
  25   5  -4  234.18    3.99
  25  -5  -3  104.72    3.67
 -25   5   3  103.27    4.17
 -25  -5   3  105.76    4.31
  25   5  -3  111.86    3.78
 -25   5   2    1.52    0.54
 -25   5   2    1.38    0.62
 -25  -5   2   -0.13    0.55
  25   5  -2    1.56    0.68
 -25   5   1   31.07    1.98
 -25  -5   1   35.66    2.82
 -25   5   1   33.71    2.58
  25   5  -1   35.85    2.52
 -25   5   0  428.68    9.06
  25   5   0  431.27    8.32
  25   5   0  426.12   10.18
  25  -5   1   -0.26    0.56
 -25   5  -1    0.65    0.65
  25   5   1    1.18    0.55
 -25   5  -1    0.21    1.15
  25   5   1    0.44    0.82
  25  -5   2    0.19    0.56
  25   5   2    1.93    0.63
 -25   5  -2    0.59    0.55
 -25   5  -2   -1.04    1.29
  25   5   2   -0.78    0.77
 -25   5  -3    4.80    0.84
 -25   5  -3    2.72    1.21
  25   5   3    3.43    0.96
 -26   0   7   -0.37    0.21
 -26   0   6   88.78    3.24
 -26   0   6   87.36    3.87
 -26   0   6   91.32    3.10
 -26   0   5   -0.37    0.60
  26   0  -5    1.18    0.52
 -26   0   5    1.03    0.44
 -26   0   5    1.08    1.93
 -26   0   4  209.95    8.34
 -26   0   4  213.82   13.21
 -26   0   3   -0.28    1.49
 -26   0   3   -0.46    2.14
  26   0  -2 1869.39   21.00
 -26   0   2 1859.97   32.15
 -26   0   2 1855.90   38.84
  26   0  -1   -0.52    0.66
  26   0  -1   -0.92    1.66
 -26   0   1   -0.96    1.95
 -26   0   1   -2.13    2.62
  26   0   0    6.55    1.57
 -26   0   0    5.92    2.61
 -26   0   0    4.91    2.42
 -26   0  -1   -0.01    2.23
  26   0   1   -0.40    0.72
 -26   0  -1    0.81    1.48
  26   0   2  560.46   11.81
 -26   0  -2  539.71   21.88
 -26   0  -2  566.92   18.44
  26   0   3   -1.17    0.99
 -26   0  -3   -1.33    2.12
 -26   0  -3   -0.12    1.92
 -26   0  -4   15.30    4.11
 -26   0  -5   -0.64    1.80
  26   0   6   99.95    3.80
 -26   0  -6   84.43    4.91
 -26   2   6  156.65    3.91
 -26  -2   6  157.61    4.94
 -26  -2   6  158.64    3.99
 -26   2   6  159.89    7.70
 -26   2   5   81.09    3.46
 -26  -2   5   72.23    3.06
 -26  -2   5   73.84    4.33
 -26   2   5   75.81    6.84
 -26   2   4   19.96    1.92
  26   2  -4   20.57    1.98
 -26  -2   4   20.64    2.82
 -26   2   4   16.81    3.88
 -26   2   3  263.62    7.15
  26  -2  -3  271.04    7.72
  26   2  -3  250.29    7.33
 -26  -2   3  255.85   11.08
  26   2  -2    2.39    0.89
  26  -2  -2    2.49    1.06
  26   2  -2    2.25    0.89
 -26  -2   2    3.76    2.23
 -26   2   2    1.75    0.88
  26   2  -1  162.87    6.40
  26  -2  -1  148.99    6.65
  26   2  -1  158.98    6.01
 -26  -2   1  162.38   10.24
 -26   2   1  152.36    6.00
 -26   2   1  163.86    9.83
  26   2   0   65.57    4.18
  26  -2   0   60.58    4.38
  26   2   0   62.45    3.67
 -26  -2   0   62.33    6.67
 -26   2   0   67.73    3.99
 -26   2   0   64.72    6.48
  26   2   1  210.32    7.45
  26  -2   1  200.87    7.64
  26   2   1  199.29    6.11
 -26  -2  -1  203.26   12.21
 -26   2  -1  188.80   11.97
 -26   2  -1  206.16    6.78
 -26   2  -1  210.68   11.79
  26   2   2  331.10    9.05
  26  -2   2  325.47    9.13
 -26  -2  -2  320.79   15.16
 -26   2  -2  325.51   16.23
 -26   2  -2  332.00    8.36
 -26   2  -2  329.23   14.56
  26   2   3   38.28    2.87
  26  -2   3   42.40    2.91
 -26  -2  -3   37.03    5.03
 -26   2  -3   39.73    2.79
 -26   2  -3   46.25    5.49
 -26  -2  -4  152.47    8.83
 -26   2  -4  156.59    4.79
 -26   2  -4  166.66    9.00
  26   2   4  165.15    6.31
  26   2   5   63.98    3.44
  26   2   5   70.34    5.50
 -26   2  -5   67.60    5.87
 -26   2  -5   67.36    4.49
  26   4  -5   24.61    1.51
 -26   4   5   21.10    2.77
 -26  -4   4    1.68    0.65
 -26   4   4    2.62    0.83
 -26  -4   4    2.11    0.94
  26  -4  -3   14.31    1.67
 -26   4   3   16.62    1.98
 -26  -4   3   15.03    2.18
 -26  -4   2    8.34    1.85
 -26   4   2    6.77    1.31
 -26  -4   1   27.27    3.50
 -26   4   1   27.65    2.56
 -26  -4   0  160.06    8.12
 -26   4   0  167.95    6.21
 -26   4   0  157.60    8.43
  26  -4   1   63.05    3.97
 -26  -4  -1   72.50    5.29
 -26   4  -1   71.01    3.98
 -26   4  -1   71.92    6.05
  26   4   1   68.44    3.35
  26  -4   2  104.96    4.49
 -26   4  -2  117.81    4.86
 -26   4  -2  117.85    7.59
  26   4   2  115.01    6.00
  26   4   3  112.26    6.67
 -26   4  -3  124.54    4.48
 -26   4  -3  129.17    7.45
  26   4   3  125.12    5.61
  26   4   4    4.12    1.32
 -26   4  -4    3.32    0.68
 -26   4  -4    2.38    1.02
  26   4   4    3.07    0.90
  26  -6  -1  100.85    3.10
  26   6  -1  103.95    3.21
  26   6  -1   99.35    2.74
  26  -6   0   23.23    1.52
  26   6   0   22.37    1.57
 -27   1   6    0.90    0.43
 -27  -1   6    0.38    0.29
 -27  -1   6    2.23    0.78
 -27   1   6    1.61    0.49
 -27  -1   6    2.24    0.59
 -27   1   5    6.03    1.05
 -27  -1   5    5.46    0.97
  27   1  -5    5.90    0.94
  27  -1  -5    5.87    0.99
 -27  -1   5    5.00    1.23
 -27   1   5    6.28    2.26
 -27   1   4    9.36    1.46
  27   1  -4   11.12    1.43
 -27  -1   4    9.43    1.90
 -27   1   4   11.20    3.60
  27  -1  -3   76.94    3.94
  27   1  -3   67.37    3.89
 -27  -1   3   70.32    5.84
 -27   1   3   66.26    7.54
  27   1  -2   98.89    4.77
  27  -1  -2  100.96    5.08
  27   1  -2  103.38    4.90
 -27  -1   2   88.78    7.21
 -27   1   2  101.71    9.21
  27   1  -1   12.00    1.91
  27  -1  -1   12.92    1.97
  27   1  -1   13.09    1.82
 -27  -1   1   13.60    3.36
 -27   1   1   13.63    3.00
 -27   1   1   10.74    1.49
 -27   1   1   13.16    3.04
 -27   1   1   15.53    3.46
  27   1   0    2.18    0.84
  27  -1   0    2.63    0.93
  27   1   0    1.44    0.66
 -27  -1   0    3.03    2.33
 -27   1   0    4.90    2.43
 -27   1   0    1.33    1.67
  27   1   1  131.45    5.88
  27  -1   1  132.96    6.08
  27   1   1  129.80    4.89
 -27  -1  -1  135.59   10.41
 -27   1  -1  125.75   10.10
 -27   1  -1  137.63    9.46
  27   1   2   40.52    3.17
  27  -1   2   45.77    3.49
 -27  -1  -2   41.34    6.11
 -27   1  -2   36.62    5.78
 -27   1  -2   42.22    5.35
  27   1   3  283.48    7.60
  27  -1   3  281.01    7.42
 -27  -1  -3  308.46   15.22
 -27   1  -3  294.27   15.24
 -27   1  -3  294.95   12.95
 -27  -1  -4  132.34    9.15
 -27   1  -4  127.81    9.61
 -27   1  -4  131.47    7.57
  27   1   5   13.45    1.64
  27   1   5   15.72    2.80
 -27  -1  -5    9.92    2.23
 -27   1  -5   14.77    3.09
 -27  -3   6    3.36    0.49
 -27   3   5  386.79    5.88
 -27  -3   5  376.47    7.54
 -27   3   5  388.41   13.02
 -27   3   4   43.42    2.32
 -27  -3   4   41.54    3.52
 -27   3   4   42.23    5.17
 -27   3   3  193.49    5.08
  27  -3  -3  188.73    6.08
 -27  -3   3  183.16    8.41
  27   3  -2   34.63    2.66
  27  -3  -2   34.05    3.01
 -27  -3   2   34.36    4.07
 -27   3   2   35.43    2.86
  27   3  -1    1.78    0.92
  27  -3  -1    0.68    0.79
 -27  -3   1    0.07    1.28
 -27   3   1   -0.01    0.68
 -27   3   1    3.63    2.05
  27   3   0    2.05    1.04
  27  -3   0    1.40    0.93
 -27  -3   0    2.26    1.38
 -27   3   0    2.28    0.91
 -27   3   0    3.46    1.66
  27   3   1    1.03    0.79
  27  -3   1    0.89    0.78
 -27  -3  -1    1.54    1.76
 -27   3  -1    2.07    1.03
 -27   3  -1    2.49    2.17
  27   3   2   14.45    1.92
  27  -3   2   15.67    1.97
 -27  -3  -2   10.51    2.46
 -27   3  -2   14.98    3.09
 -27   3  -2   13.84    1.81
 -27   3  -2   14.78    3.46
 -27  -3  -3   31.82    3.64
 -27   3  -3   28.96    4.20
 -27   3  -3   35.92    2.52
 -27   3  -3   32.85    4.14
  27   3   3   37.11    3.32
  27   3   4    3.08    1.32
 -27   3  -4    1.19    1.24
 -27   3  -4    4.33    0.79
 -27   3  -4    6.19    1.79
  27   3   4    5.92    1.22
  27   3   5   89.47    4.81
  27  -5  -3   17.55    1.19
  27   5  -3   17.29    1.07
  27   5  -3   19.23    1.37
 -27   5   3   17.64    2.70
  27  -5  -2   59.31    2.92
 -27  -5   2   57.68    2.91
  27   5  -2   55.82    2.65
  27  -5  -1  140.32    4.94
 -27   5   1  145.04    4.69
  27   5  -1  142.96    4.37
  27  -5   0   30.06    2.33
 -27   5   0   27.15    1.55
 -27   5   0   29.96    2.17
  27   5   0   30.46    1.96
  27   5   0   28.67    2.31
  27  -5   1  165.38    4.92
  27   5   1  167.94    4.75
 -27   5  -1  163.35    4.83
 -27   5  -1  162.45    5.97
  27   5   1  156.27    3.67
  27   5   1  160.34    5.63
  27  -5   2   52.53    2.07
 -27   5  -2   59.62    2.68
 -27   5  -2   56.02    3.57
  27   5   2   56.73    3.19
  27   5   3   34.37    2.51
 -27   5  -3   10.98    0.95
 -28   0   6   86.96    2.80
 -28   0   6   86.28    3.28
 -28   0   6   92.17    2.48
 -28   0   5   -0.26    0.52
  28   0  -5   -0.07    0.35
 -28   0   5    0.48    0.40
  28   0  -4    0.67    0.54
 -28   0   4    2.04    1.84
 -28   0   3    0.28    1.10
 -28   0   3   -1.18    2.08
  28   0  -2    2.48    0.94
 -28   0   2    2.66    1.77
  28   0  -1   -0.95    0.95
 -28   0   1    0.09    1.78
 -28   0   1    3.31    1.98
  28   0   0 1385.27   19.14
 -28   0   0 1418.75   31.95
  28   0   1    1.69    1.14
  28   0   1   -0.43    0.71
 -28   0  -1   -1.25    2.10
 -28   0  -1   -0.72    1.80
  28   0   2 1463.08   18.61
 -28   0  -2 1491.98   34.48
 -28   0  -2 1492.33   29.03
  28   0   3    0.77    0.53
 -28   0  -3   -1.66    2.62
 -28   0  -3    1.26    1.73
 -28   0  -4   58.69    6.25
  28   0   5    0.68    0.79
 -28   0  -5   -0.06    1.13
 -28   2   6   26.08    1.35
 -28  -2   6   29.87    1.81
 -28  -2   6   28.18    1.39
 -28   2   5   17.45    1.45
 -28  -2   5   16.96    1.34
 -28  -2   5   17.38    1.91
 -28   2   5   15.42    2.96
 -28   2   4  129.82    4.41
  28   2  -4  129.83    4.50
 -28  -2   4  125.01    6.24
 -28   2   4  122.79    8.93
 -28   2   3  174.17    5.44
  28  -2  -3  174.45    5.79
  28   2  -3  169.17    5.71
 -28  -2   3  170.55    8.54
 -28   2   3  173.72   11.12
  28   2  -2  111.64    4.82
  28  -2  -2  108.62    5.19
  28   2  -2  105.88    4.78
 -28  -2   2  103.63    7.33
 -28   2   2  112.38    4.96
 -28   2   2  110.28    9.11
  28   2  -1  117.86    5.35
  28  -2  -1  119.44    5.79
  28   2  -1  118.04    5.00
 -28  -2   1  116.08    8.26
 -28   2   1  113.91    5.04
 -28   2   1  129.68    8.54
 -28   2   1  120.79    9.13
  28   2   0    5.14    1.27
  28  -2   0    3.63    1.37
  28   2   0    2.68    0.88
 -28  -2   0    5.64    2.71
 -28   2   0    3.02    0.91
 -28   2   0    3.16    2.22
  28   2   1  190.06    6.88
  28  -2   1  189.11    7.15
 -28  -2  -1  193.33   11.36
 -28   2  -1  181.23   11.11
 -28   2  -1  189.12    6.20
 -28   2  -1  187.49   10.71
  28   2   2    3.79    0.96
  28  -2   2    3.38    1.04
 -28  -2  -2    3.58    1.86
 -28   2  -2    3.01    2.26
 -28   2  -2    4.36    1.05
 -28   2  -2    4.65    2.31
  28   2   3   20.89    1.99
  28  -2   3   24.16    2.05
 -28  -2  -3   19.07    3.58
 -28   2  -3   23.19    4.22
 -28   2  -3   26.76    4.01
 -28  -2  -4   69.05    5.18
 -28   2  -4   75.89    6.43
 -28   2  -4   72.11    5.28
  28   2   4   73.80    3.71
  28   2   5  146.70    6.71
 -28   2  -5  138.61    6.87
 -28  -4   4  178.65    5.39
  28   4  -4  160.38    3.76
 -28   4   4  175.30    8.12
  28  -4  -3   79.37    3.21
 -28  -4   3   80.81    4.32
 -28   4   3   81.59    6.38
  28  -4  -2  134.48    5.06
 -28  -4   2  129.37    6.14
  28  -4  -1   97.45    4.69
 -28  -4   1   95.73    5.61
 -28   4   1   96.12    4.33
  28  -4   0    9.50    1.56
 -28  -4   0   10.54    2.00
 -28   4   0    8.95    1.27
 -28   4   0   11.81    2.40
  28  -4   1   25.94    2.35
 -28  -4  -1   19.77    2.41
 -28   4  -1   27.24    2.27
  28   4   1   23.43    1.73
 -28   4  -1   22.71    3.15
  28  -4   2   17.29    1.61
 -28   4  -2   17.74    1.73
 -28   4  -2   16.59    2.79
  28   4   2   17.83    2.26
  28   4   3   21.31    2.56
 -28   4  -3   25.07    1.73
 -28   4  -3   25.95    3.00
  28   4   3   23.87    2.19
 -28   4  -4   48.84    3.00
 -29   1   6  132.02    3.09
 -29  -1   6  122.63    2.65
 -29  -1   6  128.80    3.75
 -29  -1   6  132.95    2.70
 -29   1   5   93.41    3.40
 -29  -1   5   86.14    3.22
  29   1  -5   87.64    2.94
  29  -1  -5   89.61    3.06
 -29  -1   5   89.93    3.79
 -29  -1   5   90.16    3.03
 -29   1   5   87.25    6.76
 -29   1   4  231.88    6.16
  29   1  -4  241.94    6.20
 -29  -1   4  223.14    7.96
 -29   1   4  228.20   12.22
  29  -1  -3   76.51    3.69
  29   1  -3   76.11    3.91
 -29  -1   3   65.22    5.24
 -29   1   3   73.71    7.46
  29   1  -2    1.24    0.84
  29  -1  -2    1.17    0.62
  29   1  -2    0.62    0.74
 -29  -1   2   -0.23    1.24
 -29   1   2    0.90    1.71
  29   1  -1    1.48    0.98
  29  -1  -1    2.15    1.02
  29   1  -1    3.33    1.01
 -29  -1   1    1.56    1.58
 -29   1   1    1.59    1.62
 -29   1   1   -0.01    1.79
  29   1   0  106.82    5.20
  29  -1   0  111.24    5.48
  29   1   0  104.73    4.58
 -29  -1   0   97.70    8.25
 -29   1   0  101.57    8.21
 -29   1   0  113.04    8.38
  29   1   1   14.96    2.00
  29  -1   1   13.34    2.00
  29   1   1   11.69    1.50
 -29  -1  -1   10.41    2.74
 -29   1  -1    6.90    2.69
 -29   1  -1   13.86    3.43
  29   1   2   44.67    3.18
  29  -1   2   46.00    3.24
 -29  -1  -2   34.70    5.34
 -29   1  -2   41.85    5.47
 -29   1  -2   43.04    5.10
  29   1   3  168.51    5.44
  29  -1   3  176.68    5.42
 -29  -1  -3  188.68   10.97
 -29   1  -3  183.75   11.26
 -29   1  -3  182.93    9.41
 -29  -1  -4  156.09    8.66
 -29   1  -4  167.54    9.64
 -29   1  -4  168.76    7.46
  29   1   5  155.58    6.70
 -29   1  -5  146.56    7.06
 -29  -3   5   14.00    1.27
 -29   3   5   13.06    2.36
 -29   3   4    6.26    0.77
 -29  -3   4    6.72    1.28
 -29   3   4    5.11    1.66
  29  -3  -3   14.36    1.54
 -29  -3   3   13.55    2.14
 -29   3   3   13.11    3.16
  29   3  -2    8.85    1.31
  29  -3  -2    7.97    1.40
 -29  -3   2    5.80    1.75
 -29   3   2    7.70    2.53
  29   3  -1  728.17   12.07
  29  -3  -1  709.64   13.10
 -29  -3   1  692.38   17.44
 -29   3   1  730.21   12.20
 -29   3   1  721.76   19.40
  29   3   0    1.18    0.78
  29  -3   0    1.80    1.04
 -29  -3   0    2.35    1.55
 -29   3   0   -0.06    0.73
 -29   3   0    0.56    1.32
  29   3   1  219.74    6.78
  29  -3   1  215.97    7.00
 -29  -3  -1  209.00    9.82
 -29   3  -1  226.64    6.55
 -29   3  -1  224.44   10.65
  29  -3   2   15.59    1.72
  29   3   2   12.73    1.57
 -29  -3  -2   15.00    2.51
 -29   3  -2   12.88    1.51
 -29   3  -2   12.37    2.74
  29   3   3   56.26    4.88
 -29  -3  -3   49.54    3.57
 -29   3  -3   55.88    4.58
 -29   3  -3   60.15    2.74
 -29   3  -3   54.15    4.74
  29   3   3   60.43    3.68
  29   3   4    1.79    0.94
 -29   3  -4    2.57    1.17
 -29   3  -4    3.71    1.29
  29   3   4    2.25    0.73
  29  -5  -2  159.50    3.79
  29   5  -2  162.72    3.74
  29  -5  -1   46.23    2.39
  29   5  -1   46.64    2.11
  29  -5   0  144.24    4.19
 -29   5   0  140.26    3.97
  29   5   0  134.72    3.30
  29  -5   1    6.65    0.86
 -29   5  -1    6.02    0.87
  29   5   1    5.97    1.06
 -30   0   6   55.86    1.83
 -30   0   5   -0.26    0.40
  30   0  -5    0.16    0.34
  30   0  -4  311.66    6.93
  30   0  -3    0.53    0.60
 -30   0   3   -0.53    1.12
 -30   0   3   -1.28    2.42
  30   0  -2   79.88    4.10
 -30   0   2   76.77    6.02
 -30   0   2   75.86    7.58
  30   0  -1   -0.42    0.76
 -30   0   1   -0.18    1.91
  30   0   0   89.98    4.76
  30   0   0   87.29    4.18
 -30   0   0   83.54    7.53
  30   0   1   -0.49    0.90
 -30   0  -1   -0.89    1.64
  30   0   2  711.53   12.21
 -30   0  -2  726.28   22.39
  30   0   3    0.98    0.72
 -30   0  -3    1.51    1.63
 -30   0  -4  980.04   21.40
  30   0   5    3.13    0.96
 -30   0  -5    0.79    1.03
 -30   2   5   33.27    1.67
 -30  -2   5   31.54    1.52
  30  -2  -5   31.17    1.50
 -30  -2   5   30.67    1.55
 -30   2   5   35.51    3.58
 -30   2   4   43.53    2.28
 -30  -2   4   41.25    3.14
 -30   2   4   42.49    4.96
 -30   2   3  407.81    7.48
  30  -2  -3  418.90    7.96
  30   2  -3  414.72    8.30
 -30  -2   3  395.52   11.73
 -30   2   3  408.83   15.77
 -30   2   2   44.85    2.56
  30   2  -2   47.65    2.96
  30  -2  -2   45.56    3.15
  30   2  -2   48.95    3.05
 -30  -2   2   46.48    4.63
 -30   2   2   52.57    5.87
  30   2  -1   77.41    4.08
  30  -2  -1   79.14    4.44
  30   2  -1   74.42    3.78
 -30  -2   1   77.74    6.39
 -30   2   1   75.41    3.79
 -30   2   1   68.85    6.32
  30   2   0   82.03    4.37
  30  -2   0   76.83    4.42
  30   2   0   79.77    3.76
 -30  -2   0   77.09    6.65
 -30   2   0   82.16    3.92
 -30   2   0   82.88    6.86
  30   2   1  230.17    7.12
  30  -2   1  221.92    7.17
 -30  -2  -1  230.05   11.45
 -30   2  -1  226.66   11.10
 -30   2  -1  226.80    6.20
 -30   2  -1  220.51   10.96
  30   2   2   51.43    3.19
  30  -2   2   49.66    3.10
 -30  -2  -2   52.65    5.40
 -30   2  -2   50.42    5.44
 -30   2  -2   53.99    5.46
  30   2   3    5.11    0.91
  30  -2   3    7.15    0.95
 -30  -2  -3    6.45    1.74
 -30   2  -3    5.07    2.05
 -30   2  -3    7.44    2.14
  30   2   4    3.00    1.40
 -30  -2  -4    0.23    0.99
 -30   2  -4    0.22    1.00
 -30   2  -4    0.14    0.85
 -30   4   4    8.97    1.66
  30  -4  -3  163.75    3.48
 -30  -4   3  170.32    5.27
 -30   4   3  171.02    7.51
  30  -4  -2   90.02    3.53
 -30  -4   2   88.39    4.32
 -30   4   2   90.34    5.67
  30  -4  -1    1.28    0.60
 -30  -4   1    0.90    0.72
 -30   4   1    1.23    0.59
  30   4  -1    0.92    0.76
  30  -4   0  321.70    7.42
 -30   4   0  317.20    6.91
  30   4   0  306.70    6.05
  30   4   0  323.45    8.15
  30  -4   1  163.96    4.91
 -30   4  -1  164.29    4.74
 -30   4  -1  166.91    7.10
  30   4   1  169.09    5.97
  30  -4   2   14.77    1.25
 -30   4  -2   12.93    1.21
 -30   4  -2   16.65    2.36
  30   4   2   14.37    1.70
 -30   4  -3   36.62    2.71
  30   4   3   38.70    2.17
 -31   1   5   22.89    1.47
 -31  -1   5   23.63    1.45
  31  -1  -5   22.07    1.28
 -31   1   4   12.50    1.33
  31   1  -4   12.79    1.34
  31  -1  -4   11.97    1.30
 -31  -1   4   12.52    1.72
 -31   1   4   10.55    2.74
  31  -1  -3  103.18    3.81
  31   1  -3  101.67    4.13
 -31  -1   3   96.10    5.66
 -31   1   3  100.09    7.98
  31   1  -2  131.11    4.90
  31  -1  -2  129.19    5.05
  31   1  -2  128.78    4.96
 -31  -1   2  123.80    7.43
 -31   1   2  126.82    9.05
  31   1  -1  179.31    6.21
  31  -1  -1  184.49    6.46
  31   1  -1  180.86    5.89
 -31  -1   1  167.24    9.27
 -31   1   1  171.54    8.80
 -31   1   1  176.55   10.09
  31   1   0   42.47    3.17
  31  -1   0   40.95    3.16
  31   1   0   39.69    2.67
 -31  -1   0   40.62    5.12
 -31   1   0   41.16    4.90
  31   1   1  124.20    5.22
  31  -1   1  125.04    5.29
 -31  -1  -1  128.03    9.00
 -31   1  -1  119.84    8.62
 -31   1  -1  130.00    8.50
  31   1   2   90.70    4.18
  31  -1   2   90.98    4.13
 -31  -1  -2   98.83    7.69
 -31   1  -2   94.10    7.69
 -31   1  -2   96.99    6.96
  31   1   3   19.54    1.68
  31  -1   3   21.55    1.68
 -31  -1  -3   23.00    3.55
 -31   1  -3   22.10    3.59
 -31   1  -3   23.31    3.21
 -31  -1  -4   78.49    5.07
 -31   1  -4   78.87    5.53
 -31  -3   4   26.26    1.29
 -31  -3   4   28.51    2.09
 -31   3   4   31.85    3.34
  31  -3  -3   13.68    1.26
 -31  -3   3    9.57    1.59
 -31   3   3    8.82    2.29
  31  -3  -2   11.62    1.42
 -31  -3   2   12.40    2.10
 -31   3   2   10.29    2.52
  31   3  -1   42.41    2.65
  31  -3  -1   40.68    2.87
 -31  -3   1   44.99    4.08
 -31   3   1   44.76    2.71
  31   3   0    5.91    1.20
  31  -3   0    6.31    1.23
 -31  -3   0    5.64    1.56
 -31   3   0    6.57    1.19
  31   3   1   49.34    2.93
  31  -3   1   50.63    3.00
 -31  -3  -1   46.70    4.10
 -31   3  -1   45.74    2.59
 -31   3  -1   50.86    4.59
  31  -3   2   16.59    1.48
  31   3   2   17.12    2.44
 -31  -3  -2   15.48    2.20
 -31   3  -2   12.43    1.22
 -31   3  -2   16.01    2.60
 -31   3  -3  342.80    9.73
  31   3   3  327.47    7.07
 -32   0   5    0.21    0.25
  32   0  -5    0.17    0.30
 -32   0   4  170.63    4.59
  32   0  -4  173.42    4.55
  32   0  -3    0.15    0.52
 -32   0   3    1.14    1.06
  32   0  -2   22.30    2.05
  32   0  -2   20.42    1.98
 -32   0   2   19.24    2.87
  32   0  -1   -0.46    0.64
  32   0  -1   -0.04    0.55
 -32   0   1    0.33    1.50
  32   0   0   58.45    3.60
  32   0   0   56.10    3.04
 -32   0   0   56.90    5.61
  32   0   1   -0.09    0.65
 -32   0  -1   -1.35    2.06
  32   0   2   79.70    3.73
 -32   0  -2   71.89    6.41
  32   0   3    0.49    0.42
 -32   0  -3   -2.54    1.82
 -32   0  -4   95.53    5.48
 -32  -2   5   -0.35    0.29
 -32   2   4  160.58    3.60
  32  -2  -4  159.28    4.01
 -32  -2   4  158.38    5.09
 -32   2   4  170.44    8.20
 -32   2   3    9.64    1.02
  32  -2  -3    8.55    0.96
 -32  -2   3    9.24    1.64
 -32   2   3    7.57    2.04
 -32   2   2  217.96    4.78
  32   2  -2  197.15    5.32
  32  -2  -2  206.89    5.84
  32   2  -2  208.09    5.68
 -32  -2   2  211.35    8.65
 -32   2   2  195.40    9.82
  32   2  -1   63.21    3.36
  32  -2  -1   59.30    3.46
  32   2  -1   60.79    3.13
 -32  -2   1   57.69    5.04
  32   2   0   54.11    3.23
  32  -2   0   56.83    3.43
 -32  -2   0   53.82    5.01
  32   2   1  138.39    5.03
  32  -2   1  142.45    5.12
 -32  -2  -1  139.58    7.85
 -32   2  -1  130.28    7.19
 -32   2  -1  144.15    8.10
  32   2   2    3.83    0.86
  32  -2   2    3.97    0.82
 -32  -2  -2    3.98    1.65
 -32   2  -2    4.61    1.60
 -32   2  -2    8.61    2.19
 -32  -2  -3   -0.51    0.83
 -32   2  -3    2.40    1.23
 -32   2  -3    0.88    0.86
  32   2   3    1.82    0.76
  32   2   4   45.34    3.11
 -32  -4   3   94.50    2.96
  32   4  -3   90.59    2.35
  32  -4  -2   25.14    1.49
 -32  -4   2   25.14    1.86
  32   4  -2   26.47    1.54
  32  -4  -1    9.15    1.06
 -32  -4   1    7.51    1.15
  32   4  -1    7.03    0.84
  32  -4   0   26.17    1.77
 -32  -4   0   21.17    1.77
 -32   4   0   22.13    1.53
  32   4   0   22.67    1.34
  32   4   0   23.77    1.91
  32  -4   1  109.79    3.19
 -32   4  -1   97.71    2.89
  32   4   1  104.26    3.88
  32   4   2    8.24    1.01
 -33   1   5   74.35    2.02
 -33  -1   5   67.25    1.86
 -33  -1   5   70.20    2.47
 -33   1   4   10.38    1.01
 -33  -1   4   11.35    1.09
  33   1  -4   10.37    1.00
  33  -1  -4   11.35    1.09
 -33  -1   4    8.22    1.06
 -33   1   3   37.87    2.15
  33   1  -3   37.78    2.25
  33  -1  -3   39.21    2.39
 -33  -1   3   35.93    2.94
  33   1  -2   74.25    3.30
  33  -1  -2   75.57    3.45
  33   1  -2   79.99    3.52
 -33  -1   2   73.66    5.06
  33   1  -1    4.53    1.07
  33  -1  -1    3.98    0.95
  33   1  -1    4.52    0.95
 -33  -1   1    5.63    1.88
 -33   1   1    4.15    1.60
  33   1   0    8.75    1.42
  33  -1   0   10.22    1.49
  33   1   0    7.34    1.06
  33  -1   0    8.82    1.17
 -33  -1   0    9.16    2.33
 -33   1   0    7.62    1.86
  33   1   1  244.82    6.64
  33  -1   1  243.42    6.64
 -33  -1  -1  232.50   10.42
 -33   1  -1  240.77   10.43
  33   1   2  136.88    4.51
  33  -1   2  132.15    4.37
 -33  -1  -2  131.20    7.51
 -33   1  -2  138.20    7.66
  33   1   3  396.01    5.97
  33  -1   3  387.89    5.43
 -33  -1  -3  429.08   11.73
 -33   1  -3  415.99   11.97
  33   1   4   43.00    3.01
 -33   1  -4   38.08    2.85
 -33  -3   3  274.11    6.44
 -33   3   3  255.83    8.32
  33  -3  -2    3.59    0.81
 -33  -3   2    2.60    0.94
  33  -3  -1  614.18    9.23
 -33  -3   1  583.36   12.17
  33   3   0    5.70    0.92
  33  -3   0    5.25    1.00
 -33  -3   0    3.91    1.16
 -33   3   0    6.45    0.92
  33  -3   1   31.42    1.98
 -33  -3  -1   30.82    2.76
 -33   3  -1   28.75    1.60
  33  -3   2   67.03    2.28
  33   3   2   73.82    3.34
 -34   0   4  450.91    6.19
  34   0  -4  448.82    6.10
  34   0  -3   -0.08    0.36
  34   0  -2   61.95    2.91
  34   0  -2   61.65    3.00
 -34   0   2   59.51    3.95
  34   0  -1    1.20    0.75
  34   0  -1    0.77    0.60
 -34   0   1   -0.24    0.93
  34   0   0  157.29    5.29
  34   0   0  159.19    4.44
 -34   0   0  153.89    7.91
  34   0   1    0.14    0.51
 -34   0  -1   -0.38    1.25
  34   0   2    5.88    0.94
 -34   0  -2    2.96    1.42
 -34   0  -3   -0.69    1.15
 -34  -2   4    4.61    0.53
  34  -2  -4    4.66    0.55
 -34   2   3  162.16    3.01
  34  -2  -3  166.55    4.12
 -34  -2   3  162.61    5.28
  34   2  -2   38.96    1.95
  34  -2  -2   41.09    2.23
 -34  -2   2   37.72    3.11
  34   2  -1   58.67    2.82
  34  -2  -1   63.57    3.07
 -34  -2   1   61.15    4.34
  34   2   0  196.64    5.38
  34  -2   0  193.04    5.44
  34  -2   0  185.89    4.33
 -34  -2   0  187.89    7.81
  34   2   1    3.11    0.76
  34  -2   1    4.53    0.89
 -34  -2  -1    3.14    1.18
  34   2   2  113.28    3.46
  34  -2   2  116.83    3.34
 -34  -2  -2  108.55    5.23
 -35   1   4    9.61    0.71
 -35  -1   4   10.23    0.82
  35  -1  -4   10.17    0.79
 -35   1   3   83.99    2.54
  35   1  -3   86.11    2.87
  35  -1  -3   87.25    2.93
 -35  -1   3   81.67    3.43
 -35   1   2  143.51    3.53
  35   1  -2  139.61    3.75
  35  -1  -2  143.19    3.98
  35   1  -2  149.37    4.13
  35  -1  -2  143.64    4.13
 -35  -1   2  140.67    5.71
  35   1  -1   81.43    3.32
  35  -1  -1   82.70    3.43
  35   1  -1   82.80    3.10
  35  -1  -1   81.14    3.11
 -35  -1   1   80.76    4.95
  35   1   0    6.17    1.03
  35  -1   0    6.24    1.01
  35  -1   0    4.74    0.72
 -35  -1   0    7.10    1.75
 -35   1   0    6.10    1.41
  35   1   1    2.07    0.67
  35  -1   1    1.68    0.56
 -35  -1  -1    0.92    0.86
  35   1   2   11.64    1.16
  35  -1   2   13.01    1.16
 -35  -1  -2   11.72    1.98
 -35   1  -2   10.65    1.83
 -35  -1  -3   29.55    2.30
  35  -3  -2   41.20    1.68
 -35  -3   2   40.11    2.24
  35  -3  -1   40.60    1.90
  35  -3  -1   38.25    1.58
 -35  -3   1   36.81    2.41
  35  -3   0   36.17    1.85
 -35  -3   0   30.48    2.24
  35  -3   1  349.25    4.93
  35   3   1  346.96    6.29
 -36   0   3   -0.03    0.29
  36   0  -3    0.12    0.30
  36   0  -2  152.02    3.65
  36   0  -2  160.20    3.99
 -36   0   2  145.89    4.57
  36   0  -1    0.42    0.49
  36   0  -1    1.14    0.50
 -36   0   1    1.48    0.93
  36   0   0  101.54    3.64
  36   0   0   99.72    2.78
 -36   0   0   96.56    5.11
  36   0   1   -0.10    0.45
 -36   0  -1    0.32    0.77
  36   0   2   26.35    1.48
 -36   0  -2   25.57    2.49
 -36  -2   3    5.24    0.56
  36  -2  -3    5.94    0.61
  36  -2  -2   59.54    1.96
  36  -2  -2   67.54    2.29
 -36  -2   2   62.69    3.08
  36   2  -1  143.55    3.52
  36  -2  -1  155.56    3.88
  36  -2  -1  150.44    3.35
 -36  -2   1  143.26    5.24
  36   2   0    0.04    0.34
  36  -2   0    0.46    0.40
 -36  -2   0   -0.63    0.72
  36   2   1  120.02    3.25
  36  -2   1  118.35    3.17
 -36  -2  -1  110.19    4.53
  37  -1  -2   82.79    2.44
 -37  -1   2   71.79    2.90
  37   1  -1    4.69    0.70
  37  -1  -1    5.31    0.74
  37  -1  -1    3.83    0.57
 -37  -1   1    3.42    0.87
  37   1   0  107.90    3.22
  37  -1   0  107.24    3.24
 -37  -1   0  102.03    4.51
  37   1   1  193.90    4.02
  37  -1   1  199.61    4.03
 -37  -1  -1  186.38    5.88
  38   0  -1   -0.25    0.23
  38   0   0    2.01    0.44
   0   0   0    0.00    0.00


TITL jjw1806 in C2/c
REM C2/c (#15 in standard setting)
CELL 1.54184  30.577059   6.597112   7.278986  90.0000  93.9632  90.0000
ZERR    4.00   0.000548   0.000116   0.000146   0.0000   0.0018   0.0000
LATT  7
SYMM -x, y,-z+1/2
SFAC C H O P Cl
UNIT 64.00 36.00 8.00 4.00 8.00
REM  CrysAlisPro recorded range (K): Min=100.0; max=100.0; aver:100.0
TEMP -173
SIZE 0.01 0.12 0.23
TREF
HKLF 4
END
_computing_structure_solution     'SHELXT 2018/2 (Sheldrick, 2018)'
;
_shelx_hkl_checksum                90691
_olex2_submission_special_instructions  'No special instructions were received'
_oxdiff_exptl_absorpt_empirical_details
;
Empirical correction (ABSPACK) includes:
- Absorption correction using spherical harmonics
- Frame scaling
;
_oxdiff_exptl_absorpt_empirical_full_max  2.381
_oxdiff_exptl_absorpt_empirical_full_min  0.414
