# Supplementary material for: Synthesis of Diaryl‐ and Dialkynylphosphinates From Ubiquitous PV Sources via a Redox‐Neutral Approach
Source: Adv Sci (Weinh). 2025 Jul 2;12(36):e09922. doi: 10.1002/advs.202509922 (PMC12463002; doi:10.1002/advs.202509922)
Supplement: Supplementary file 2 — Supporting Information [file ADVS-12-e09922-s001.zip › 9g_C5H5N_jjw1820.cif]

data_jjw1820
_audit_creation_date               2024-10-01
_audit_creation_method
;
Olex2 1.5
(compiled 2024.02.16 svn.r378c4104 for OlexSys, GUI svn.r6928)
;
_shelx_SHELXL_version_number       '2018/3'
_audit_contact_author_address      ?
_audit_contact_author_email        ?
_audit_contact_author_name         ''
_audit_contact_author_phone        ?
_publ_contact_author_id_orcid      ?
_publ_section_references
;
Dolomanov, O.V., Bourhis, L.J., Gildea, R.J, Howard, J.A.K. & Puschmann, H.
 (2009), J. Appl. Cryst. 42, 339-341.

Sheldrick, G.M. (2015). Acta Cryst. A71, 3-8.

Sheldrick, G.M. (2015). Acta Cryst. C71, 3-8.
;
_chemical_name_common              ?
_chemical_name_systematic          ?
_chemical_formula_moiety           'C18 H8 F6 O2 P, C5 H6 N'
_chemical_formula_sum              'C23 H14 F6 N O2 P'
_chemical_formula_weight           481.32
_chemical_melting_point            ?
_chemical_oxdiff_formula           C23H14F6NO2P
loop_
  _atom_type_symbol
  _atom_type_description
  _atom_type_scat_dispersion_real
  _atom_type_scat_dispersion_imag
  _atom_type_scat_source
 'C' 'C' 0.0181 0.0091 'International Tables Vol C Tables 4.2.6.8 and 6.1.1.4'
 'H' 'H' 0.0000 0.0000 'International Tables Vol C Tables 4.2.6.8 and 6.1.1.4'
 'F' 'F' 0.0727 0.0534 'International Tables Vol C Tables 4.2.6.8 and 6.1.1.4'
 'N' 'N' 0.0311 0.0180 'International Tables Vol C Tables 4.2.6.8 and 6.1.1.4'
 'O' 'O' 0.0492 0.0322 'International Tables Vol C Tables 4.2.6.8 and 6.1.1.4'
 'P' 'P' 0.2955 0.4335 'International Tables Vol C Tables 4.2.6.8 and 6.1.1.4'

_shelx_space_group_comment
;
The symmetry employed for this shelxl refinement is uniquely defined
by the following loop, which should always be used as a source of
symmetry information in preference to the above space-group names.
They are only intended as comments.
;
_space_group_crystal_system        'triclinic'
_space_group_IT_number             2
_space_group_name_H-M_alt          'P -1'
_space_group_name_Hall             '-P 1'
loop_
  _space_group_symop_operation_xyz
 'x, y, z'
 '-x, -y, -z'

_cell_length_a                     7.1542(2)
_cell_length_b                     7.7424(3)
_cell_length_c                     19.1720(5)
_cell_angle_alpha                  87.878(2)
_cell_angle_beta                   86.632(2)
_cell_angle_gamma                  85.020(2)
_cell_volume                       1055.57(6)
_cell_formula_units_Z              2
_cell_measurement_reflns_used      5669
_cell_measurement_temperature      100.00(10)
_cell_measurement_theta_max        76.3940
_cell_measurement_theta_min        2.2710
_shelx_estimated_absorpt_T_max     0.930
_shelx_estimated_absorpt_T_min     0.770
_exptl_absorpt_coefficient_mu      1.843
_exptl_absorpt_correction_T_max    0.934
_exptl_absorpt_correction_T_min    0.804
_exptl_absorpt_correction_type     analytical
_exptl_absorpt_process_details
;
CrysAlisPro 1.171.41.93a (Rigaku Oxford Diffraction, 2020)
Analytical numeric absorption correction using a multifaceted crystal
model based on expressions derived by R.C. Clark & J.S. Reid.
(Clark, R. C. & Reid, J. S. (1995). Acta Cryst. A51, 887-897)
Empirical absorption correction using spherical harmonics,
implemented in SCALE3 ABSPACK scaling algorithm.
;
_exptl_absorpt_special_details     ?
_exptl_crystal_colour              colourless
_exptl_crystal_colour_lustre       .
_exptl_crystal_colour_modifier     .
_exptl_crystal_colour_primary      colourless
_exptl_crystal_density_diffrn      1.514
_exptl_crystal_density_meas        ?
_exptl_crystal_density_method      ?
_exptl_crystal_description         block
_exptl_crystal_F_000               488
loop_
  _exptl_crystal_face_index_h
  _exptl_crystal_face_index_k
  _exptl_crystal_face_index_l
  _exptl_crystal_face_perp_dist
 -2 4 5 0.0597
 2 -4 -5 0.0597
 4 3 3 0.0530
 -4 -3 -3 0.0530
 0 0 -1 0.0194
 0 0 1 0.0194

_exptl_crystal_size_max            0.15
_exptl_crystal_size_mid            0.11
_exptl_crystal_size_min            0.04
loop_
  _exptl_oxdiff_crystal_face_indexfrac_h
  _exptl_oxdiff_crystal_face_indexfrac_k
  _exptl_oxdiff_crystal_face_indexfrac_l
  _exptl_oxdiff_crystal_face_x
  _exptl_oxdiff_crystal_face_y
  _exptl_oxdiff_crystal_face_z
 -2.0000 4.0000 5.0000 0.4817 -0.3982 0.8096
 2.0000 -4.0000 -5.0000 -0.4817 0.3982 -0.8096
 4.0000 3.0000 3.0000 -0.4124 0.6066 0.7133
 -4.0000 -3.0000 -3.0000 0.4124 -0.6066 -0.7133
 0.0000 -0.0000 -1.0000 -0.0652 -0.0419 -0.0217
 -0.0000 0.0000 1.0000 0.0652 0.0419 0.0217

_exptl_transmission_factor_max     ?
_exptl_transmission_factor_min     ?
_diffrn_reflns_av_R_equivalents    0.0259
_diffrn_reflns_av_unetI/netI       0.0319
_diffrn_reflns_Laue_measured_fraction_full  1.000
_diffrn_reflns_Laue_measured_fraction_max  0.984
_diffrn_reflns_limit_h_max         9
_diffrn_reflns_limit_h_min         -8
_diffrn_reflns_limit_k_max         9
_diffrn_reflns_limit_k_min         -6
_diffrn_reflns_limit_l_max         24
_diffrn_reflns_limit_l_min         -23
_diffrn_reflns_number              10342
_diffrn_reflns_point_group_measured_fraction_full  1.000
_diffrn_reflns_point_group_measured_fraction_max  0.984
_diffrn_reflns_theta_full          67.684
_diffrn_reflns_theta_max           76.804
_diffrn_reflns_theta_min           2.310
_diffrn_ambient_environment        N~2~
_diffrn_ambient_temperature        100.00(10)
_diffrn_detector                   'CCD plate'
_diffrn_detector_area_resol_mean   10.5700
_diffrn_detector_type              AtlasS2
_diffrn_measured_fraction_theta_full  1.000
_diffrn_measured_fraction_theta_max  0.984
_diffrn_measurement_details
;
List of Runs (angles in degrees, time in seconds):

  # Type    Start    End  Width  t~exp~   \w     \q     \k     \f   Frames
--------------------------------------------------------------------------
  1  \w    -21.00   8.00   0.50    0.50    --  -38.50 104.00 -96.00   58
  2  \w     26.00  78.00   0.50    0.50    --   42.75-104.00 162.00  104
  3  \w     45.00 108.00   0.50    2.00    --  111.00-104.00 162.00  126
  4  \w    117.00 142.00   0.50    2.00    --  111.00 104.00 -96.00   50
  5  \w   -105.00 -24.00   0.50    0.50    --  -38.50 -38.00-150.00  162
  6  \w   -111.00 -21.00   0.50    0.50    --  -38.50 -38.00 120.00  180
  7  \w     14.00  62.00   0.50    0.50    --   42.75 -99.00 -30.00   96
  8  \w     17.00 105.00   0.50    0.50    --   42.75  57.00  60.00  176
  9  \w     53.00 112.00   0.50    2.00    --  111.00-125.00   0.00  118
 10  \w    120.00 152.00   0.50    2.00    --  111.00 -15.00-180.00   64
 11  \w     32.00  82.00   0.50    2.00    --  111.00 -94.00  30.00  100
 12  \w     40.00  67.00   0.50    2.00    --  111.00 -77.00  90.00   54
 13  \w     43.00 133.00   0.50    2.00    --  111.00 -30.00  30.00  180
 14  \w     94.00 119.00   0.50    2.00    --  111.00 -77.00  90.00   50
 15  \w     84.00 117.00   0.50    2.00    --  111.00  61.00  30.00   66
 16  \w     43.00 100.00   0.50    2.00    --  111.00 -94.00  60.00  114
 17  \w    102.00 149.00   0.50    2.00    --  111.00 125.00 120.00   94
 18  \w     42.00  67.00   0.50    2.00    --  111.00-125.00  60.00   50
 19  \w     77.00 123.00   0.50    2.00    --  111.00 -45.00  90.00   92
 20  \w    136.00 177.00   0.50    2.00    --  111.00  61.00  60.00   82
 21  \w     87.00 112.00   0.50    2.00    --  111.00-125.00  60.00   50
 22  \w     31.00 104.00   0.50    2.00    --  111.00 -94.00-120.00  146
 23  \w     31.00  99.00   0.50    2.00    --  111.00 -94.00 -90.00  136
 24  \w     88.00 178.00   0.50    2.00    --  111.00  45.00  90.00  180
 25  \w     58.00 104.00   0.50    2.00    --  111.00-125.00  30.00   92
 26  \w     71.00 110.00   0.50    2.00    --  111.00-125.00 150.00   78
 27  \w     74.00 101.00   0.50    2.00    --  111.00 -45.00-150.00   54
 28  \w    138.00 164.00   0.50    2.00    --  111.00  61.00  30.00   52
 29  \w     76.00 103.00   0.50    2.00    --  111.00-125.00-120.00   54
 30  \w     94.00 173.00   0.50    2.00    --  111.00  30.00-150.00  158
;
_diffrn_measurement_device         'four-circle diffractometer'
_diffrn_measurement_device_type    'SuperNova, Dual, Cu at home/near, AtlasS2'
_diffrn_measurement_method         '\w scans'
_diffrn_orient_matrix_type        
 'CrysAlisPro convention (1999,Acta A55,543-557)'
_diffrn_orient_matrix_UB_11        -0.1317695000
_diffrn_orient_matrix_UB_12        -0.0270085000
_diffrn_orient_matrix_UB_13        0.0652433000
_diffrn_orient_matrix_UB_21        0.1703213000
_diffrn_orient_matrix_UB_22        -0.0668078000
_diffrn_orient_matrix_UB_23        0.0419280000
_diffrn_orient_matrix_UB_31        0.0222620000
_diffrn_orient_matrix_UB_32        0.1863903000
_diffrn_orient_matrix_UB_33        0.0217099000
_diffrn_radiation_monochromator    mirror
_diffrn_radiation_probe            x-ray
_diffrn_radiation_type             'Cu K\a'
_diffrn_radiation_wavelength       1.54184
_diffrn_source                     'micro-focus sealed X-ray tube'
_diffrn_source_type                'SuperNova (Cu) X-ray Source'
_reflns_Friedel_coverage           0.000
_reflns_Friedel_fraction_full      .
_reflns_Friedel_fraction_max       .
_reflns_number_gt                  3894
_reflns_number_total               4374
_reflns_special_details
;
 Reflections were merged by SHELXL according to the crystal
 class for the calculation of statistics and refinement.
 
 _reflns_Friedel_fraction is defined as the number of unique
 Friedel pairs measured divided by the number that would be
 possible theoretically, ignoring centric projections and
 systematic absences.
;
_reflns_threshold_expression       'I > 2\s(I)'
_computing_cell_refinement         'CrysAlisPro 1.171.41.93a (Rigaku OD, 2020)'
_computing_data_collection         'CrysAlisPro 1.171.41.93a (Rigaku OD, 2020)'
_computing_data_reduction          'CrysAlisPro 1.171.41.93a (Rigaku OD, 2020)'
_computing_molecular_graphics      'Olex2 1.5 (Dolomanov et al., 2009)'
_computing_publication_material    'Olex2 1.5 (Dolomanov et al., 2009)'
_computing_structure_refinement    'SHELXL 2018/3 (Sheldrick, 2015)'
_computing_structure_solution      'SHELXT 2018/2 (Sheldrick, 2018)'
_refine_diff_density_max           0.406
_refine_diff_density_min           -0.377
_refine_diff_density_rms           0.054
_refine_ls_extinction_coef         .
_refine_ls_extinction_method       none
_refine_ls_goodness_of_fit_ref     1.038
_refine_ls_hydrogen_treatment      constr
_refine_ls_matrix_type             full
_refine_ls_number_parameters       298
_refine_ls_number_reflns           4374
_refine_ls_number_restraints       0
_refine_ls_R_factor_all            0.0423
_refine_ls_R_factor_gt             0.0370
_refine_ls_restrained_S_all        1.038
_refine_ls_shift/su_max            0.001
_refine_ls_shift/su_mean           0.000
_refine_ls_structure_factor_coef   Fsqd
_refine_ls_weighting_details      
 'w=1/[\s^2^(Fo^2^)+(0.0413P)^2^+0.5103P] where P=(Fo^2^+2Fc^2^)/3'
_refine_ls_weighting_scheme        calc
_refine_ls_wR_factor_gt            0.0900
_refine_ls_wR_factor_ref           0.0939
_refine_special_details            ?
_olex2_refinement_description
;
1. Fixed Uiso
 At 1.2 times of:
  All C(H) groups, All N(H) groups
2.a Aromatic/amide H refined with riding coordinates:
 C4(H4), C5(H5), C7(H7), C8(H8), C13(H13), C14(H14), C16(H16), C17(H17),
 N1(H1), C19(H19), C20(H20), C21(H21), C22(H22), C23(H23)
;
_atom_sites_solution_hydrogens     geom
_atom_sites_solution_primary       dual
_atom_sites_solution_secondary     ?
loop_
  _atom_site_label
  _atom_site_type_symbol
  _atom_site_fract_x
  _atom_site_fract_y
  _atom_site_fract_z
  _atom_site_U_iso_or_equiv
  _atom_site_adp_type
  _atom_site_occupancy
  _atom_site_site_symmetry_order
  _atom_site_calc_flag
  _atom_site_refinement_flags_posn
  _atom_site_refinement_flags_adp
  _atom_site_refinement_flags_occupancy
  _atom_site_disorder_assembly
  _atom_site_disorder_group
 P1 P 0.14090(5) 0.59414(4) 0.74098(2) 0.01510(10) Uani 1 1 d . . . . .
 F1 F 0.9672(2) 0.65830(18) 1.09183(7) 0.0525(4) Uani 1 1 d . . . . .
 F2 F 0.74620(17) 0.8172(2) 1.14208(6) 0.0505(4) Uani 1 1 d . . . . .
 F3 F 0.9353(2) 0.92682(18) 1.06642(7) 0.0510(4) Uani 1 1 d . . . . .
 F4 F 0.4177(2) 1.49167(18) 0.43191(6) 0.0505(4) Uani 1 1 d . . . . .
 F5 F 0.13640(17) 1.48212(15) 0.40175(7) 0.0427(3) Uani 1 1 d . . . . .
 F6 F 0.35916(17) 1.32207(14) 0.35228(5) 0.0342(2) Uani 1 1 d . . . . .
 O1 O 0.22498(15) 0.42427(13) 0.71305(6) 0.0198(2) Uani 1 1 d . . . . .
 O2 O -0.05767(15) 0.61012(13) 0.76735(6) 0.0195(2) Uani 1 1 d . . . . .
 C1 C 0.2841(2) 0.64972(19) 0.80801(8) 0.0201(3) Uani 1 1 d . . . . .
 C2 C 0.3760(2) 0.67215(19) 0.85726(8) 0.0210(3) Uani 1 1 d . . . . .
 C3 C 0.4899(2) 0.69840(19) 0.91482(8) 0.0202(3) Uani 1 1 d . . . . .
 C4 C 0.4072(2) 0.7512(2) 0.97919(9) 0.0252(3) Uani 1 1 d . . . . .
 H4 H 0.274297 0.767700 0.985627 0.030 Uiso 1 1 calc R U . . .
 C5 C 0.5188(2) 0.7796(2) 1.03384(8) 0.0256(3) Uani 1 1 d . . . . .
 H5 H 0.462386 0.815252 1.077656 0.031 Uiso 1 1 calc R U . . .
 C6 C 0.7129(2) 0.7558(2) 1.02415(8) 0.0205(3) Uani 1 1 d . . . . .
 C7 C 0.7961(2) 0.7018(2) 0.96041(8) 0.0236(3) Uani 1 1 d . . . . .
 H7 H 0.929107 0.685053 0.954237 0.028 Uiso 1 1 calc R U . . .
 C8 C 0.6854(2) 0.6723(2) 0.90585(8) 0.0234(3) Uani 1 1 d . . . . .
 H8 H 0.742345 0.634386 0.862432 0.028 Uiso 1 1 calc R U . . .
 C9 C 0.8382(2) 0.7902(2) 1.08113(8) 0.0236(3) Uani 1 1 d . . . . .
 C10 C 0.1756(2) 0.75581(19) 0.67470(8) 0.0196(3) Uani 1 1 d . . . . .
 C11 C 0.1903(2) 0.8611(2) 0.62738(8) 0.0198(3) Uani 1 1 d . . . . .
 C12 C 0.2123(2) 0.99046(19) 0.57264(8) 0.0188(3) Uani 1 1 d . . . . .
 C13 C 0.1981(2) 1.1658(2) 0.58926(8) 0.0212(3) Uani 1 1 d . . . . .
 H13 H 0.169417 1.198277 0.636233 0.025 Uiso 1 1 calc R U . . .
 C14 C 0.2258(2) 1.2919(2) 0.53758(8) 0.0213(3) Uani 1 1 d . . . . .
 H14 H 0.218051 1.410693 0.549069 0.026 Uiso 1 1 calc R U . . .
 C15 C 0.2648(2) 1.2440(2) 0.46875(8) 0.0195(3) Uani 1 1 d . . . . .
 C16 C 0.2753(2) 1.0702(2) 0.45132(8) 0.0218(3) Uani 1 1 d . . . . .
 H16 H 0.299506 1.038687 0.404014 0.026 Uiso 1 1 calc R U . . .
 C17 C 0.2503(2) 0.9432(2) 0.50318(8) 0.0216(3) Uani 1 1 d . . . . .
 H17 H 0.258860 0.824465 0.491563 0.026 Uiso 1 1 calc R U . . .
 C18 C 0.2945(2) 1.3838(2) 0.41393(9) 0.0231(3) Uani 1 1 d . . . . .
 N1 N 0.53149(18) 0.23915(16) 0.73709(7) 0.0191(3) Uani 1 1 d . . . . .
 H1 H 0.431128 0.306758 0.726549 0.023 Uiso 1 1 calc R U . . .
 C19 C 0.6900(2) 0.31134(19) 0.74906(8) 0.0205(3) Uani 1 1 d . . . . .
 H19 H 0.693067 0.433789 0.745636 0.025 Uiso 1 1 calc R U . . .
 C20 C 0.8484(2) 0.2078(2) 0.76632(9) 0.0235(3) Uani 1 1 d . . . . .
 H20 H 0.961509 0.257988 0.774378 0.028 Uiso 1 1 calc R U . . .
 C21 C 0.8402(2) 0.0298(2) 0.77172(9) 0.0236(3) Uani 1 1 d . . . . .
 H21 H 0.947193 -0.043072 0.784688 0.028 Uiso 1 1 calc R U . . .
 C22 C 0.6756(2) -0.04223(19) 0.75818(9) 0.0228(3) Uani 1 1 d . . . . .
 H22 H 0.669266 -0.164361 0.760881 0.027 Uiso 1 1 calc R U . . .
 C23 C 0.5218(2) 0.0664(2) 0.74078(8) 0.0213(3) Uani 1 1 d . . . . .
 H23 H 0.408100 0.019176 0.731306 0.026 Uiso 1 1 calc R U . . .

loop_
  _atom_site_aniso_label
  _atom_site_aniso_U_11
  _atom_site_aniso_U_22
  _atom_site_aniso_U_33
  _atom_site_aniso_U_23
  _atom_site_aniso_U_13
  _atom_site_aniso_U_12
 P1 0.01397(18) 0.01455(17) 0.01665(18) -0.00023(12) -0.00225(13) 0.00029(12)
 F1 0.0544(8) 0.0536(8) 0.0494(8) -0.0154(6) -0.0338(6) 0.0219(6)
 F2 0.0317(6) 0.1025(11) 0.0188(5) -0.0148(6) -0.0011(4) -0.0092(6)
 F3 0.0627(8) 0.0572(8) 0.0403(7) 0.0145(6) -0.0268(6) -0.0366(7)
 F4 0.0702(9) 0.0552(7) 0.0334(6) 0.0151(5) -0.0160(6) -0.0441(7)
 F5 0.0384(6) 0.0387(6) 0.0450(7) 0.0189(5) 0.0081(5) 0.0146(5)
 F6 0.0458(6) 0.0333(5) 0.0213(5) 0.0054(4) 0.0055(4) 0.0023(5)
 O1 0.0185(5) 0.0179(5) 0.0229(5) -0.0035(4) -0.0048(4) 0.0025(4)
 O2 0.0161(5) 0.0193(5) 0.0225(5) 0.0001(4) 0.0005(4) 0.0003(4)
 C1 0.0192(7) 0.0192(7) 0.0219(7) -0.0009(5) -0.0017(6) -0.0014(5)
 C2 0.0209(7) 0.0202(7) 0.0219(7) 0.0003(6) -0.0018(6) -0.0021(5)
 C3 0.0212(7) 0.0206(7) 0.0193(7) 0.0005(5) -0.0029(6) -0.0043(5)
 C4 0.0177(7) 0.0340(8) 0.0239(8) -0.0027(6) 0.0002(6) -0.0031(6)
 C5 0.0220(8) 0.0364(9) 0.0182(7) -0.0043(6) 0.0018(6) -0.0015(6)
 C6 0.0215(7) 0.0229(7) 0.0173(7) 0.0017(5) -0.0027(6) -0.0028(6)
 C7 0.0180(7) 0.0320(8) 0.0207(8) -0.0010(6) -0.0010(6) -0.0020(6)
 C8 0.0224(8) 0.0298(8) 0.0178(7) -0.0027(6) -0.0010(6) -0.0011(6)
 C9 0.0223(8) 0.0292(8) 0.0191(7) 0.0011(6) -0.0027(6) -0.0012(6)
 C10 0.0179(7) 0.0206(7) 0.0202(7) -0.0011(6) -0.0013(5) -0.0009(5)
 C11 0.0163(7) 0.0216(7) 0.0216(7) -0.0028(6) -0.0018(5) -0.0015(5)
 C12 0.0150(7) 0.0214(7) 0.0201(7) 0.0008(6) -0.0024(5) -0.0013(5)
 C13 0.0217(7) 0.0238(7) 0.0183(7) -0.0025(6) -0.0009(6) -0.0023(6)
 C14 0.0214(7) 0.0195(7) 0.0228(8) -0.0022(6) -0.0007(6) -0.0010(5)
 C15 0.0155(7) 0.0230(7) 0.0200(7) 0.0027(6) -0.0026(5) -0.0015(5)
 C16 0.0213(7) 0.0262(8) 0.0177(7) -0.0023(6) -0.0012(6) -0.0011(6)
 C17 0.0223(7) 0.0203(7) 0.0222(7) -0.0025(6) -0.0013(6) -0.0016(6)
 C18 0.0224(7) 0.0248(8) 0.0221(8) 0.0022(6) -0.0024(6) -0.0030(6)
 N1 0.0172(6) 0.0187(6) 0.0208(6) -0.0002(5) -0.0015(5) 0.0027(5)
 C19 0.0228(7) 0.0167(7) 0.0218(7) 0.0011(5) -0.0005(6) -0.0022(5)
 C20 0.0193(7) 0.0251(8) 0.0263(8) 0.0017(6) -0.0030(6) -0.0037(6)
 C21 0.0206(7) 0.0229(7) 0.0259(8) -0.0001(6) -0.0013(6) 0.0054(6)
 C22 0.0274(8) 0.0162(7) 0.0245(8) -0.0008(6) -0.0015(6) 0.0004(6)
 C23 0.0200(7) 0.0211(7) 0.0234(7) -0.0014(6) -0.0016(6) -0.0043(6)

_geom_special_details
;
 All esds (except the esd in the dihedral angle between two l.s. planes)
 are estimated using the full covariance matrix.  The cell esds are taken
 into account individually in the estimation of esds in distances, angles
 and torsion angles; correlations between esds in cell parameters are only
 used when they are defined by crystal symmetry.  An approximate (isotropic)
 treatment of cell esds is used for estimating esds involving l.s. planes.
;
loop_
  _geom_bond_atom_site_label_1
  _geom_bond_atom_site_label_2
  _geom_bond_distance
  _geom_bond_site_symmetry_2
  _geom_bond_publ_flag
 P1 O1 1.5018(10) . ?
 P1 O2 1.4761(11) . ?
 P1 C1 1.7772(16) . ?
 P1 C10 1.7726(16) . ?
 F1 C9 1.334(2) . ?
 F2 C9 1.321(2) . ?
 F3 C9 1.328(2) . ?
 F4 C18 1.333(2) . ?
 F5 C18 1.335(2) . ?
 F6 C18 1.3336(19) . ?
 C1 C2 1.208(2) . ?
 C2 C3 1.440(2) . ?
 C3 C4 1.396(2) . ?
 C3 C8 1.397(2) . ?
 C4 H4 0.9500 . ?
 C4 C5 1.389(2) . ?
 C5 H5 0.9500 . ?
 C5 C6 1.388(2) . ?
 C6 C7 1.390(2) . ?
 C6 C9 1.498(2) . ?
 C7 H7 0.9500 . ?
 C7 C8 1.386(2) . ?
 C8 H8 0.9500 . ?
 C10 C11 1.203(2) . ?
 C11 C12 1.435(2) . ?
 C12 C13 1.399(2) . ?
 C12 C17 1.399(2) . ?
 C13 H13 0.9500 . ?
 C13 C14 1.383(2) . ?
 C14 H14 0.9500 . ?
 C14 C15 1.390(2) . ?
 C15 C16 1.393(2) . ?
 C15 C18 1.501(2) . ?
 C16 H16 0.9500 . ?
 C16 C17 1.387(2) . ?
 C17 H17 0.9500 . ?
 N1 H1 0.8800 . ?
 N1 C19 1.342(2) . ?
 N1 C23 1.344(2) . ?
 C19 H19 0.9500 . ?
 C19 C20 1.380(2) . ?
 C20 H20 0.9500 . ?
 C20 C21 1.385(2) . ?
 C21 H21 0.9500 . ?
 C21 C22 1.388(2) . ?
 C22 H22 0.9500 . ?
 C22 C23 1.375(2) . ?
 C23 H23 0.9500 . ?

loop_
  _geom_angle_atom_site_label_1
  _geom_angle_atom_site_label_2
  _geom_angle_atom_site_label_3
  _geom_angle
  _geom_angle_site_symmetry_1
  _geom_angle_site_symmetry_3
  _geom_angle_publ_flag
 O1 P1 C1 107.22(7) . . ?
 O1 P1 C10 107.37(7) . . ?
 O2 P1 O1 119.27(6) . . ?
 O2 P1 C1 109.07(7) . . ?
 O2 P1 C10 109.22(7) . . ?
 C10 P1 C1 103.54(7) . . ?
 C2 C1 P1 173.21(14) . . ?
 C1 C2 C3 178.51(17) . . ?
 C4 C3 C2 120.75(15) . . ?
 C4 C3 C8 119.69(15) . . ?
 C8 C3 C2 119.56(14) . . ?
 C3 C4 H4 119.9 . . ?
 C5 C4 C3 120.21(15) . . ?
 C5 C4 H4 119.9 . . ?
 C4 C5 H5 120.1 . . ?
 C6 C5 C4 119.70(15) . . ?
 C6 C5 H5 120.1 . . ?
 C5 C6 C7 120.39(15) . . ?
 C5 C6 C9 121.32(14) . . ?
 C7 C6 C9 118.28(14) . . ?
 C6 C7 H7 119.9 . . ?
 C8 C7 C6 120.11(15) . . ?
 C8 C7 H7 119.9 . . ?
 C3 C8 H8 120.1 . . ?
 C7 C8 C3 119.88(15) . . ?
 C7 C8 H8 120.1 . . ?
 F1 C9 C6 112.11(14) . . ?
 F2 C9 F1 106.27(15) . . ?
 F2 C9 F3 106.92(15) . . ?
 F2 C9 C6 113.27(14) . . ?
 F3 C9 F1 105.11(15) . . ?
 F3 C9 C6 112.57(14) . . ?
 C11 C10 P1 175.73(14) . . ?
 C10 C11 C12 177.72(16) . . ?
 C13 C12 C11 119.43(14) . . ?
 C17 C12 C11 120.82(14) . . ?
 C17 C12 C13 119.75(14) . . ?
 C12 C13 H13 119.9 . . ?
 C14 C13 C12 120.26(14) . . ?
 C14 C13 H13 119.9 . . ?
 C13 C14 H14 120.2 . . ?
 C13 C14 C15 119.70(14) . . ?
 C15 C14 H14 120.2 . . ?
 C14 C15 C16 120.57(14) . . ?
 C14 C15 C18 118.41(14) . . ?
 C16 C15 C18 121.02(14) . . ?
 C15 C16 H16 120.1 . . ?
 C17 C16 C15 119.86(14) . . ?
 C17 C16 H16 120.1 . . ?
 C12 C17 H17 120.1 . . ?
 C16 C17 C12 119.85(14) . . ?
 C16 C17 H17 120.1 . . ?
 F4 C18 F5 106.28(15) . . ?
 F4 C18 F6 106.22(14) . . ?
 F4 C18 C15 112.27(14) . . ?
 F5 C18 C15 112.44(13) . . ?
 F6 C18 F5 105.99(14) . . ?
 F6 C18 C15 113.10(13) . . ?
 C19 N1 H1 119.1 . . ?
 C19 N1 C23 121.82(13) . . ?
 C23 N1 H1 119.1 . . ?
 N1 C19 H19 120.0 . . ?
 N1 C19 C20 120.05(14) . . ?
 C20 C19 H19 120.0 . . ?
 C19 C20 H20 120.5 . . ?
 C19 C20 C21 119.00(15) . . ?
 C21 C20 H20 120.5 . . ?
 C20 C21 H21 120.0 . . ?
 C20 C21 C22 119.95(15) . . ?
 C22 C21 H21 120.0 . . ?
 C21 C22 H22 120.6 . . ?
 C23 C22 C21 118.80(14) . . ?
 C23 C22 H22 120.6 . . ?
 N1 C23 C22 120.35(14) . . ?
 N1 C23 H23 119.8 . . ?
 C22 C23 H23 119.8 . . ?

loop_
  _geom_torsion_atom_site_label_1
  _geom_torsion_atom_site_label_2
  _geom_torsion_atom_site_label_3
  _geom_torsion_atom_site_label_4
  _geom_torsion
  _geom_torsion_site_symmetry_1
  _geom_torsion_site_symmetry_2
  _geom_torsion_site_symmetry_3
  _geom_torsion_site_symmetry_4
  _geom_torsion_publ_flag
 C2 C3 C4 C5 -178.63(15) . . . . ?
 C2 C3 C8 C7 178.28(15) . . . . ?
 C3 C4 C5 C6 0.2(3) . . . . ?
 C4 C3 C8 C7 -1.1(2) . . . . ?
 C4 C5 C6 C7 -0.7(3) . . . . ?
 C4 C5 C6 C9 178.19(15) . . . . ?
 C5 C6 C7 C8 0.4(3) . . . . ?
 C5 C6 C9 F1 130.15(18) . . . . ?
 C5 C6 C9 F2 9.9(2) . . . . ?
 C5 C6 C9 F3 -111.58(19) . . . . ?
 C6 C7 C8 C3 0.6(3) . . . . ?
 C7 C6 C9 F1 -50.9(2) . . . . ?
 C7 C6 C9 F2 -171.16(16) . . . . ?
 C7 C6 C9 F3 67.4(2) . . . . ?
 C8 C3 C4 C5 0.8(3) . . . . ?
 C9 C6 C7 C8 -178.58(15) . . . . ?
 C11 C12 C13 C14 177.61(14) . . . . ?
 C11 C12 C17 C16 -178.50(14) . . . . ?
 C12 C13 C14 C15 1.0(2) . . . . ?
 C13 C12 C17 C16 0.6(2) . . . . ?
 C13 C14 C15 C16 0.4(2) . . . . ?
 C13 C14 C15 C18 -179.86(14) . . . . ?
 C14 C15 C16 C17 -1.3(2) . . . . ?
 C14 C15 C18 F4 50.1(2) . . . . ?
 C14 C15 C18 F5 -69.73(19) . . . . ?
 C14 C15 C18 F6 170.25(14) . . . . ?
 C15 C16 C17 C12 0.8(2) . . . . ?
 C16 C15 C18 F4 -130.20(17) . . . . ?
 C16 C15 C18 F5 110.01(17) . . . . ?
 C16 C15 C18 F6 -10.0(2) . . . . ?
 C17 C12 C13 C14 -1.5(2) . . . . ?
 C18 C15 C16 C17 178.97(14) . . . . ?
 N1 C19 C20 C21 -0.7(2) . . . . ?
 C19 N1 C23 C22 1.0(2) . . . . ?
 C19 C20 C21 C22 1.6(2) . . . . ?
 C20 C21 C22 C23 -1.2(2) . . . . ?
 C21 C22 C23 N1 -0.1(2) . . . . ?
 C23 N1 C19 C20 -0.6(2) . . . . ?

_shelx_res_file
;
TITL jjw1820_a.res in P-1
    jjw1820.res
    created by SHELXL-2018/3 at 11:02:54 on 01-Oct-2024
REM Old TITL jjw1820 in P-1
REM SHELXT solution in P-1: R1 0.128, Rweak 0.007, Alpha 0.043
REM <I/s> 0.000 for 0 systematic absences, Orientation as input
REM Formula found by SHELXT: C21 N3 O F7 P
CELL 1.54184 7.1542 7.7424 19.172 87.878 86.632 85.02
ZERR 2 0.0002 0.0003 0.0005 0.002 0.002 0.002
LATT 1
SFAC C H F N O P
UNIT 46 28 12 2 4 2

L.S. 4 0 0
PLAN  5
SIZE 0.04 0.11 0.15
TEMP -173
CONF
BOND
list 4
fmap 2 53
MORE -1
BOND $H
ACTA
REM <olex2.extras>
REM <HklSrc "%.\\jjw1820.hkl">
REM </olex2.extras>

WGHT    0.041300    0.510300
FVAR       0.66079
P1    6    0.140903    0.594138    0.740980    11.00000    0.01397    0.01455 =
         0.01665   -0.00023   -0.00225    0.00029
F1    3    0.967239    0.658298    1.091832    11.00000    0.05441    0.05360 =
         0.04940   -0.01544   -0.03376    0.02189
F2    3    0.746205    0.817207    1.142076    11.00000    0.03171    0.10254 =
         0.01884   -0.01483   -0.00112   -0.00916
F3    3    0.935315    0.926823    1.066419    11.00000    0.06272    0.05723 =
         0.04029    0.01446   -0.02682   -0.03659
F4    3    0.417737    1.491673    0.431907    11.00000    0.07019    0.05521 =
         0.03336    0.01513   -0.01596   -0.04412
F5    3    0.136404    1.482119    0.401745    11.00000    0.03839    0.03874 =
         0.04503    0.01889    0.00808    0.01464
F6    3    0.359157    1.322071    0.352282    11.00000    0.04578    0.03331 =
         0.02128    0.00540    0.00554    0.00232
O1    5    0.224984    0.424268    0.713047    11.00000    0.01854    0.01794 =
         0.02288   -0.00348   -0.00480    0.00251
O2    5   -0.057670    0.610123    0.767353    11.00000    0.01615    0.01934 =
         0.02253    0.00005    0.00046    0.00028
C1    1    0.284105    0.649715    0.808014    11.00000    0.01917    0.01916 =
         0.02194   -0.00087   -0.00169   -0.00140
C2    1    0.375964    0.672148    0.857259    11.00000    0.02091    0.02020 =
         0.02192    0.00031   -0.00176   -0.00213
C3    1    0.489901    0.698403    0.914818    11.00000    0.02120    0.02057 =
         0.01934    0.00047   -0.00290   -0.00430
C4    1    0.407246    0.751190    0.979191    11.00000    0.01774    0.03403 =
         0.02395   -0.00274    0.00015   -0.00314
AFIX  43
H4    2    0.274297    0.767700    0.985627    11.00000   -1.20000
AFIX   0
C5    1    0.518763    0.779634    1.033838    11.00000    0.02195    0.03641 =
         0.01816   -0.00427    0.00182   -0.00150
AFIX  43
H5    2    0.462386    0.815252    1.077656    11.00000   -1.20000
AFIX   0
C6    1    0.712941    0.755795    1.024152    11.00000    0.02145    0.02291 =
         0.01727    0.00168   -0.00266   -0.00284
C7    1    0.796119    0.701782    0.960411    11.00000    0.01801    0.03200 =
         0.02066   -0.00103   -0.00100   -0.00198
AFIX  43
H7    2    0.929107    0.685053    0.954237    11.00000   -1.20000
AFIX   0
C8    1    0.685415    0.672290    0.905853    11.00000    0.02240    0.02982 =
         0.01784   -0.00269   -0.00103   -0.00107
AFIX  43
H8    2    0.742345    0.634386    0.862432    11.00000   -1.20000
AFIX   0
C9    1    0.838222    0.790158    1.081132    11.00000    0.02232    0.02915 =
         0.01912    0.00107   -0.00267   -0.00115
C10   1    0.175643    0.755805    0.674702    11.00000    0.01795    0.02057 =
         0.02019   -0.00111   -0.00134   -0.00092
C11   1    0.190329    0.861133    0.627382    11.00000    0.01632    0.02164 =
         0.02155   -0.00282   -0.00177   -0.00154
C12   1    0.212297    0.990462    0.572642    11.00000    0.01504    0.02136 =
         0.02009    0.00080   -0.00239   -0.00128
C13   1    0.198126    1.165761    0.589264    11.00000    0.02169    0.02385 =
         0.01834   -0.00246   -0.00088   -0.00232
AFIX  43
H13   2    0.169417    1.198277    0.636233    11.00000   -1.20000
AFIX   0
C14   1    0.225756    1.291886    0.537575    11.00000    0.02143    0.01951 =
         0.02279   -0.00218   -0.00071   -0.00100
AFIX  43
H14   2    0.218051    1.410693    0.549069    11.00000   -1.20000
AFIX   0
C15   1    0.264841    1.243997    0.468751    11.00000    0.01553    0.02297 =
         0.01999    0.00268   -0.00264   -0.00151
C16   1    0.275289    1.070184    0.451317    11.00000    0.02129    0.02622 =
         0.01774   -0.00227   -0.00122   -0.00109
AFIX  43
H16   2    0.299506    1.038687    0.404014    11.00000   -1.20000
AFIX   0
C17   1    0.250252    0.943217    0.503183    11.00000    0.02230    0.02031 =
         0.02217   -0.00253   -0.00134   -0.00159
AFIX  43
H17   2    0.258860    0.824465    0.491563    11.00000   -1.20000
AFIX   0
C18   1    0.294530    1.383847    0.413925    11.00000    0.02238    0.02480 =
         0.02208    0.00220   -0.00241   -0.00300

N1    4    0.531490    0.239148    0.737095    11.00000    0.01719    0.01873 =
         0.02080   -0.00023   -0.00150    0.00267
AFIX  43
H1    2    0.431128    0.306758    0.726549    11.00000   -1.20000
AFIX   0
C19   1    0.689976    0.311337    0.749056    11.00000    0.02275    0.01672 =
         0.02179    0.00113   -0.00052   -0.00218
AFIX  43
H19   2    0.693067    0.433789    0.745636    11.00000   -1.20000
AFIX   0
C20   1    0.848449    0.207844    0.766319    11.00000    0.01933    0.02512 =
         0.02630    0.00166   -0.00296   -0.00374
AFIX  43
H20   2    0.961509    0.257988    0.774378    11.00000   -1.20000
AFIX   0
C21   1    0.840217    0.029753    0.771721    11.00000    0.02065    0.02286 =
         0.02586   -0.00007   -0.00131    0.00544
AFIX  43
H21   2    0.947193   -0.043072    0.784688    11.00000   -1.20000
AFIX   0
C22   1    0.675611   -0.042225    0.758180    11.00000    0.02735    0.01624 =
         0.02451   -0.00083   -0.00146    0.00042
AFIX  43
H22   2    0.669266   -0.164361    0.760881    11.00000   -1.20000
AFIX   0
C23   1    0.521797    0.066446    0.740776    11.00000    0.01997    0.02109 =
         0.02343   -0.00137   -0.00158   -0.00429
AFIX  43
H23   2    0.408100    0.019176    0.731306    11.00000   -1.20000
AFIX   0
HKLF 4


REM  jjw1820_a.res in P-1
REM wR2 = 0.0939, GooF = S = 1.038, Restrained GooF = 1.038 for all data
REM R1 = 0.0370 for 3894 Fo > 4sig(Fo) and 0.0423 for all 4374 data
REM 298 parameters refined using 0 restraints

END

WGHT      0.0413      0.5103

REM Highest difference peak  0.406,  deepest hole -0.377,  1-sigma level  0.054
Q1    1   0.8288  0.9731  1.0911  11.00000  0.05    0.41
Q2    1   0.1945  1.5346  0.4324  11.00000  0.05    0.38
Q3    1   1.0078  0.7545  1.0736  11.00000  0.05    0.38
Q4    1   0.2771  1.3089  0.4402  11.00000  0.05    0.25
Q5    1   0.2842  0.5225  0.7020  11.00000  0.05    0.23
;
_shelx_res_checksum                16960
_shelx_hkl_file
;
   0   0   1    3.79    0.46
   0   0   2    8.98    0.99
   0   0   2    8.13    0.74
   0   0   3   18.64    1.72
   0   0  -3   20.68    1.89
   0   0  -4 1640.74   18.73
   0   0   4 1636.82   17.95
   0   0  -5    1.41    1.13
   0   0   5    0.12    0.82
   0   0   6 5598.86   41.57
   0   0  -6 5357.95   42.05
   0   0   7   10.66    2.15
   0   0  -7    8.04    1.97
   0   0  -8  497.04   15.06
   0   0   8  481.42   14.66
   0   0   9    0.65    1.23
   0   0  -9    0.64    1.38
   0   0  10  817.28   21.92
   0   0 -10  845.06   22.24
   0   0 -11   -0.02    1.60
   0   0  11    1.20    1.49
   0   0  12  609.90   21.43
   0   0 -12  635.40   21.59
   0   0 -13    9.81    2.84
   0   0 -14    0.85    1.50
   0   0  15    1.32    1.41
   0   0 -15    1.60    2.04
   0   0 -16   32.21    3.47
   0   0  16   35.39    3.61
   0   0 -17  141.34    7.03
   0   0  17  154.12    7.38
   0   0 -18  459.23   12.48
   0   0  18  457.65   12.53
   0   0  19   18.38    1.98
   0   0 -19   16.38    2.44
   0   0  19   18.52    2.63
   0   0 -20    4.05    1.50
   0   0  20    1.35    1.13
   0   0 -21    2.95    1.21
   0   0  21    3.67    1.33
   0   0  21    3.64    0.92
   0   0 -22   36.10    2.79
   0   0  22   33.15    2.50
   0   0 -23    0.45    0.56
   0   0  23    0.24    0.75
   0  -1  23   17.63    1.64
   0   1 -22    6.28    1.31
   0  -1  22    6.73    1.24
   0   1 -21    0.73    1.02
   0  -1  21    1.41    1.05
   0   1 -20   17.82    2.44
   0  -1  20   18.41    2.50
   0   1 -19   26.64    3.03
   0  -1  19   22.76    3.01
   0   1 -18    2.06    1.24
   0  -1  18    4.77    1.72
   0   1 -17    4.20    1.63
   0  -1  17    4.73    1.60
   0   1 -16   11.45    2.16
   0   1 -16   19.92    5.59
   0  -1  16   20.53    3.00
   0   1 -16   13.66    2.14
   0   1 -15   45.66    3.95
   0   1 -15   38.02    6.32
   0  -1  15   44.12    4.03
   0   1 -15   40.42    3.38
   0   1 -14   11.11    1.87
   0  -1  14   15.97    2.44
   0  -1  14    7.56    3.09
   0   1 -14   10.84    3.30
   0   1 -13  209.55   12.90
   0  -1  13  190.10   13.22
   0   1 -12    6.66    2.39
   0  -1  12    6.68    2.82
   0   1 -11   96.46    7.85
   0  -1  11   88.66    8.07
   0   1 -10    9.66    2.53
   0  -1  10   11.47    2.91
   0   1  -9   12.96    2.77
   0  -1   9   13.00    2.82
   0  -1   8  204.07    9.86
   0   1  -8  201.75    9.39
   0   1  -7   65.75    4.98
   0  -1   7   65.28    5.20
   0  -1   6  928.18   17.95
   0   1  -6  892.10   16.37
   0   1  -5  735.05   13.29
   0  -1   5  740.94   14.58
   0   1  -4    8.88    1.48
   0  -1   4    9.20    1.64
   0   1  -4    9.94    1.21
   0   1  -3   13.43    1.36
   0   1  -3   13.23    1.47
   0  -1   3   14.41    1.73
   0   1  -2   18.03    1.41
   0  -1   2   17.09    1.59
   0   1  -2   18.16    1.56
   0   1  -1   86.00    2.56
   0   1  -1   84.57    3.29
   0  -1   1   86.10    2.93
   0   1   0  368.75    5.99
   0   1   1    0.51    0.48
   0   1   2 1802.65   14.93
   0   1   3  375.57    8.43
   0   1   3  355.61    6.68
   0   1   4  276.16    5.81
   0   1   4  287.68    8.06
   0   1   5  461.79   10.95
   0   1   6    2.81    1.36
   0  -1  -6    2.94    1.41
   0  -1  -7 1162.98   22.63
   0  -1  -8  281.87   11.93
   0  -1  -9   11.77    2.74
   0  -1 -10  104.32    8.41
   0  -1 -11  146.69   10.41
   0  -1 -12  115.56    9.63
   0  -1 -13   73.46    8.15
   0  -1 -14   89.26    9.17
   0   1  15    2.39    1.35
   0  -1 -15   -0.65    2.51
   0   1  16  114.97    6.09
   0  -1 -16  115.80   11.70
   0   1  17    1.68    1.14
   0  -1 -18   87.59    5.53
   0   1  18   84.81    5.20
   0  -1 -19    3.18    1.29
   0   1  19    4.94    1.31
   0   1  19    2.77    1.33
   0  -1 -20   36.25    3.38
   0   1  20   41.71    2.89
   0   1  20   36.47    3.09
   0   1  20   36.62    2.61
   0   1  21    3.68    0.99
   0  -1 -21    3.74    1.27
   0   1  21    3.39    0.86
   0  -1 -22    0.06    0.91
   0   1  22    1.21    0.52
   0  -1 -23  106.35    3.98
   0  -2  23   12.66    1.40
   0  -2  22    4.87    1.09
   0  -2  21    0.85    0.82
   0   2 -20    0.34    0.76
   0  -2  20    0.54    1.24
   0   2 -19  127.90    6.07
   0  -2  19  133.16    6.68
   0   2 -18  294.41    9.54
   0  -2  18  286.24   10.11
   0   2 -17    1.31    1.38
   0  -2  17    2.47    1.76
   0   2 -17   -0.31    1.06
   0   2 -16  115.35    6.24
   0  -2  16  107.16    6.45
   0   2 -16  104.59    5.42
   0   2 -15   77.77    5.08
   0  -2  15   66.46    8.94
   0  -2  15   71.03    5.26
   0   2 -15   65.12    4.29
   0   2 -14  573.84   13.33
   0   2 -14  607.51   22.57
   0  -2  14  606.73   25.84
   0  -2  14  568.11   14.12
   0   2 -14  551.64   11.93
   0   2 -13  142.34   10.50
   0   2 -13  148.27    6.61
   0  -2  13  161.48   12.78
   0  -2  13  152.52    7.14
   0   2 -13  146.87    6.02
   0   2 -12  108.62    8.82
   0  -2  12  108.42   10.06
   0   2 -11  167.80   10.35
   0  -2  11  145.75   10.84
   0   2 -10   -0.50    1.48
   0  -2  10   10.96    3.25
   0   2  -9  232.89   10.70
   0  -2   9  238.08   12.25
   0   2  -8  336.53   11.93
   0  -2   8  350.70   13.91
   0  -2   7  995.41   21.82
   0   2  -7  998.81   18.93
   0  -2   6 2778.83   33.87
   0   2  -6 2894.07   29.64
   0   2  -5   24.29    2.67
   0  -2   5   24.49    3.06
   0   2  -5   24.04    1.32
   0   2  -5   24.43    2.61
   0   2  -4   30.43    1.84
   0   2  -4   34.75    3.12
   0  -2   4   26.87    2.96
   0   2  -4   32.71    2.71
   0  -2   3  450.53   10.73
   0   2  -3  462.68    7.88
   0   2  -3  458.94   10.99
   0  -2   2 1486.50   17.83
   0   2  -2 1492.76   19.79
   0   2  -1 8279.89   39.20
   0   2  -1 8324.15   46.69
   0  -2   1 8394.85   38.37
   0   2   0  870.14   13.50
   0   2   1   31.86    2.88
   0   2   2   18.82    2.32
   0   2   2   14.55    2.12
   0   2   3  156.40    6.42
   0   2   3  151.89    6.80
   0   2   4   35.22    3.55
   0   2   4   34.14    3.02
   0   2   5  631.67   12.68
   0   2   5  621.01   15.32
   0   2   6  160.95    8.30
   0  -2  -7    4.83    1.74
   0   2   7    3.54    1.84
   0  -2  -8    3.63    2.02
   0   2   8    2.66    1.23
   0  -2  -9    5.54    2.12
   0  -2 -10  289.61   14.48
   0  -2 -11  900.72   26.66
   0  -2 -12    3.00    2.30
   0  -2 -13    2.08    1.60
   0  -2 -14   19.16    4.40
   0   2  14   28.24    2.49
   0  -2 -15    7.96    4.37
   0   2  15    6.55    1.57
   0  -2 -16  464.42   23.16
   0   2  16  465.01    9.82
   0   2  17  237.02    7.87
   0   2  18  151.91    6.17
   0   2  18  145.72    5.73
   0  -2 -19   45.33    3.88
   0   2  19   49.59    3.44
   0   2  19   50.47    3.32
   0   2  20   39.10    2.89
   0  -2 -20   41.42    3.40
   0   2  20   39.29    2.74
   0  -2 -21   11.50    1.84
   0   2  21   13.88    1.60
   0   2  21   10.97    1.37
   0   2  22  100.70    3.46
   0  -2 -22  113.06    4.55
   0   2  22  109.32    3.43
   0  -2 -23   32.64    2.11
   0  -3  22   18.62    1.73
   0  -3  21    2.31    0.79
   0  -3  20   88.68    4.81
   0  -3  19   47.65    3.81
   0  -3  18   87.65    5.53
   0  -3  17   39.39    3.97
   0   3 -17   34.73    3.19
   0   3 -16    8.26    1.80
   0  -3  16   10.51    2.23
   0   3 -16    7.50    1.77
   0   3 -15  135.74    6.65
   0  -3  15  144.25    7.42
   0   3 -15  129.48    6.13
   0   3 -14    9.89    2.00
   0  -3  14   13.20    4.17
   0  -3  14    9.77    2.27
   0   3 -14   10.96    1.93
   0   3 -13   57.38    4.23
   0  -3  13   60.32    4.83
   0   3 -13   55.50    3.99
   0   3 -12  135.67    6.29
   0  -3  12  131.37   11.76
   0  -3  12  137.38    6.74
   0   3 -12  131.90    5.81
   0  -3  11    5.63    3.38
   0  -3  10    4.05    2.34
   0   3 -10    3.34    1.59
   0  -3   9  808.01   24.46
   0   3  -9  831.54   20.31
   0  -3   8  109.14    8.58
   0   3  -8   94.70    6.53
   0  -3   7 2083.90   34.82
   0   3  -7 2074.02   28.19
   0  -3   6    1.76    1.36
   0  -3   5   14.05    2.76
   0  -3   4  218.81    9.37
   0   3  -4  191.11    9.12
   0   3  -4  200.77    6.57
   0   3  -3  509.17   14.81
   0  -3   3  514.32   13.53
   0   3  -3  511.87   11.39
   0   3  -2  377.33   12.78
   0  -3   2  376.11   10.85
   0   3  -2  400.94   10.70
   0  -3   1 1528.18   20.49
   0   3  -1 1539.78   22.08
   0   3   0  885.88   19.58
   0  -3   0  855.20   14.49
   0   3   0  860.88   17.33
   0   3   1   12.93    2.45
   0   3   1   12.17    2.35
   0   3   2   42.76    4.36
   0   3   2   44.54    4.37
   0   3   3   32.16    3.81
   0   3   3   36.19    4.05
   0   3   4 1661.37   28.24
   0   3   4 1664.87   26.25
   0   3   5 1518.38   25.07
   0   3   5 1492.86   27.96
   0   3   6  157.50    9.48
   0  -3  -7    0.63    1.67
   0   3   7    0.26    1.51
   0   3   8    4.67    1.74
   0  -3  -8    4.37    2.17
   0  -3  -9   69.93    7.40
   0  -3 -10  110.89    9.57
   0  -3 -11  548.60   22.23
   0  -3 -12   15.94    4.09
   0   3  12   17.41    2.10
   0  -3 -13  177.96   13.79
   0   3  13  185.61    6.87
   0   3  13  176.19    6.29
   0   3  13  191.34    6.59
   0   3  14   11.93    2.00
   0  -3 -14    6.88    3.79
   0   3  14    9.38    1.66
   0   3  14   14.63    2.08
   0   3  14   10.66    1.85
   0  -3 -15   12.69    4.15
   0   3  15   14.97    2.23
   0   3  15   15.12    2.05
   0   3  15   12.58    1.87
   0   3  16   46.55    3.65
   0   3  16   44.27    3.37
   0   3  16   44.81    3.27
   0   3  17   40.84    3.45
   0   3  17   36.32    3.02
   0   3  17   41.61    3.04
   0   3  18   -0.19    0.91
   0   3  18    1.12    1.06
   0   3  18   -0.56    1.05
   0   3  19   45.43    3.30
   0   3  19   43.91    3.05
   0  -3 -20    9.70    1.64
   0   3  20    9.88    1.52
   0   3  20   11.71    1.50
   0   3  21    7.19    1.21
   0  -3 -21    5.42    1.33
   0   3  21    5.09    0.92
   0  -3 -22   79.14    3.35
   0   3  22   77.65    2.95
   0   3  22   80.17    3.12
   0  -4  21    5.02    1.04
   0  -4  20  477.25    9.30
   0   4 -20  479.77    7.71
   0  -4  19  104.75    5.00
   0  -4  18   24.10    2.75
   0  -4  17   45.96    3.92
   0   4 -17   45.23    3.51
   0  -4  16  122.09    6.52
   0   4 -16  117.72    5.80
   0  -4  15   92.12    5.78
   0   4 -15   82.70    4.97
   0  -4  14   16.74    2.65
   0   4 -14   15.32    2.23
   0  -4  13   63.24    4.87
   0   4 -13   67.61    4.53
   0  -4  12    3.60    3.16
   0  -4  12    1.70    1.35
   0   4 -12    3.43    1.48
   0  -4  11    3.20    3.85
   0  -4  11    3.74    1.95
   0   4 -11    1.57    1.03
   0  -4  10   48.99    7.41
   0   4 -10   55.24    3.87
   0   4 -10   51.92    3.70
   0  -4   9   36.87    5.73
   0  -4   8   60.45    7.24
   0  -4   7  535.69   19.84
   0  -4   6   10.15    3.00
   0  -4   5   67.05    6.46
   0  -4   4  167.59    9.53
   0   4  -3  524.28   14.30
   0  -4   3  502.32   15.57
   0  -4   2  846.72   19.26
   0   4  -2  884.84   19.73
   0   4  -1   -0.17    1.23
   0  -4   1    0.37    1.11
   0   4   0  135.61    9.34
   0  -4   0  133.03    6.97
   0   4   0  132.58    8.37
   0   4   1  174.89   10.50
   0   4   1  163.88    9.53
   0  -4  -1  175.74    7.72
   0   4   2  315.92   14.05
   0  -4  -2  331.11   10.25
   0   4   2  334.99   14.06
   0   4   3  105.58    8.15
   0   4   3   99.15    7.92
   0   4   4   83.76    7.64
   0   4   5  503.01   19.04
   0   4   6   35.15    5.34
   0  -4  -7   52.03    6.34
   0   4   7   42.74    6.01
   0  -4  -8  131.94   10.41
   0  -4  -9   97.83    9.32
   0  -4 -10   54.39    7.21
   0   4  10   57.69    4.69
   0   4  10   65.19    3.75
   0   4  11  219.55    7.51
   0   4  11  211.37    7.10
   0  -4 -11  229.95   15.40
   0   4  11  213.36    9.11
   0   4  11  220.33    7.18
   0   4  11  221.51    7.11
   0   4  11  214.66    7.15
   0   4  12    7.99    1.79
   0   4  12    5.08    1.39
   0  -4 -12    3.90    2.97
   0   4  12    5.46    1.50
   0   4  12    3.66    1.26
   0   4  12    6.51    1.57
   0   4  13  149.36    6.46
   0  -4 -13  148.48   13.20
   0   4  13  144.38    5.97
   0   4  13  141.90    5.94
   0   4  13  143.68    5.96
   0   4  14   84.05    4.89
   0  -4 -14   79.97    9.84
   0   4  14   84.36    4.53
   0   4  14   87.09    4.72
   0   4  14   84.16    4.60
   0   4  15  305.25    9.29
   0   4  15  318.90    8.64
   0   4  15  302.85    8.72
   0   4  15  301.53    8.52
   0   4  16    0.25    0.96
   0   4  16    2.99    1.27
   0   4  16    0.16    0.92
   0   4  16   -0.19    0.74
   0   4  17    2.97    1.24
   0   4  17    2.54    0.93
   0   4  17    1.78    0.98
   0   4  18    7.98    1.64
   0   4  18    5.97    1.36
   0   4  18    9.30    1.49
   0   4  19    4.04    1.07
   0   4  19    5.73    1.32
   0   4  19    5.69    1.15
   0   4  20   33.60    2.44
   0  -4 -20   32.47    2.47
   0   4  20   35.27    2.37
   0   4  21   12.71    1.35
   0  -4 -21   12.36    1.39
   0   4  21   11.71    1.26
   0   4  22   35.57    1.73
   0   5 -20   15.92    1.44
   0  -5  19    7.65    1.27
   0   5 -19    7.87    1.24
   0   5 -18    5.45    0.93
   0  -5  18    6.12    1.33
   0  -5  17    2.20    1.04
   0   5 -17    2.93    0.94
   0  -5  16    3.65    1.29
   0   5 -16    4.72    1.21
   0   5 -16    2.93    1.28
   0  -5  15   13.38    2.26
   0   5 -15   12.76    1.84
   0   5 -15   10.48    1.91
   0  -5  14    7.96    1.88
   0   5 -14   10.92    1.97
   0  -5  13   59.08    4.44
   0   5 -13   57.55    4.26
   0  -5  12    2.02    0.96
   0   5 -12    1.33    1.07
   0   5 -11   26.61    2.99
   0  -5  10   13.37    4.26
   0   5 -10   20.14    2.61
   0   5  -9   21.80    2.65
   0  -5   9   29.10    6.10
   0   5  -9   20.62    2.38
   0   5  -9   27.17    2.86
   0  -5   8   86.02    9.51
   0   5  -8  100.54    5.33
   0   5  -8   98.58    5.09
   0  -5   7   65.83    7.96
   0   5  -7   72.83    4.41
   0   5  -7   72.33    4.20
   0  -5   6  323.06   16.47
   0   5  -6  346.78    9.41
   0  -5   5    9.95    3.16
   0  -5   4  138.49    9.89
   0  -5   3   76.75    7.13
   0   5  -2  973.47   23.94
   0  -5   2 1088.08   25.21
   0  -5   1   74.53    6.46
   0   5  -1   73.53    7.05
   0   5   0   32.95    4.92
   0   5   1  169.48   11.40
   0   5   2  310.69   15.73
   0   5   3  100.97    9.38
   0   5   4  792.82   26.29
   0   5   5    6.29    2.63
   0   5   6    2.60    2.07
   0  -5  -6    3.99    2.32
   0   5   7   54.45    3.80
   0  -5  -7   54.77    7.18
   0   5   7   58.54    3.77
   0   5   7   53.98    4.59
   0   5   7   51.40    4.21
   0   5   7   47.88    3.37
   0   5   7   49.16    4.26
   0   5   8  194.00    7.18
   0   5   8  194.02    6.81
   0  -5  -8  185.37   13.19
   0   5   8  199.34    8.48
   0   5   8  184.33    6.10
   0   5   8  210.33    7.28
   0   5   8  200.91    6.91
   0   5   8  193.16    8.43
   0   5   9    5.32    1.46
   0   5   9    4.98    1.43
   0   5   9    2.38    1.28
   0  -5  -9    0.46    2.72
   0   5   9    3.66    1.07
   0   5   9    4.96    1.60
   0   5   9    0.67    1.36
   0   5   9    2.86    1.50
   0   5   9    3.68    1.20
   0   5   9    3.48    1.29
   0   5  10   91.80    5.09
   0   5  10   92.52    5.02
   0  -5 -10   72.00    9.49
   0   5  10   93.67    5.07
   0   5  10   83.87    5.93
   0   5  10   87.32    4.81
   0   5  10   90.22    4.70
   0   5  10   99.58    6.45
   0   5  10   82.24    4.53
   0   5  11   42.63    3.50
   0   5  11   34.25    3.18
   0  -5 -11   45.50    7.97
   0   5  11   39.77    4.17
   0   5  11   37.76    3.27
   0   5  11   44.72    3.42
   0   5  11   30.34    2.86
   0   5  11   37.67    3.24
   0   5  12  160.72    6.62
   0   5  12  154.88    6.64
   0  -5 -12  142.35   13.11
   0   5  12  156.80    6.52
   0   5  12  153.70    6.32
   0   5  12  154.89    6.37
   0   5  12  146.78    6.21
   0   5  13  139.51    6.35
   0   5  13  142.82    6.10
   0   5  13  144.48    6.19
   0   5  13  140.09    6.00
   0   5  13  145.72    6.15
   0   5  13  134.08    5.98
   0   5  14   -1.16    0.93
   0   5  14    0.64    1.07
   0   5  14    0.38    1.08
   0   5  14    1.13    1.21
   0   5  14   -0.65    0.87
   0   5  14   -0.47    1.25
   0   5  15   11.33    1.89
   0   5  15   12.43    2.04
   0   5  15   14.72    2.02
   0   5  16    0.02    0.94
   0   5  16   -0.23    0.87
   0   5  16    0.82    0.80
   0   5  17    0.61    0.96
   0   5  17    2.63    0.98
   0   5  17    1.88    0.86
   0   5  18    6.46    1.32
   0   5  18    5.50    1.12
   0   5  19    8.04    1.25
   0  -5 -19    7.68    1.27
   0   5  19    8.89    1.16
   0   5  20   53.32    2.61
   0  -5 -20   49.51    2.21
   0   5  21    5.31    0.74
   0   6 -18   -0.76    0.57
   0   6 -17   56.80    3.27
   0   6 -16   21.48    2.39
   0   6 -15  199.43    6.00
   0   6 -15  198.30    7.39
   0   6 -14   16.97    2.57
   0   6 -14   22.91    2.42
   0   6 -14   17.34    2.19
   0   6 -13   15.59    2.16
   0   6 -13   13.58    2.41
   0   6 -12    1.28    1.10
   0   6 -12    0.33    0.97
   0   6 -11   45.21    3.68
   0   6 -11   42.91    4.28
   0   6 -10   85.53    5.95
   0   6 -10   87.93    5.05
   0   6  -9  113.08    5.67
   0   6  -9  117.14    6.90
   0   6  -8   60.32    4.30
   0   6  -8   53.46    3.91
   0   6  -8   51.60    4.64
   0   6  -8   52.69    4.22
   0   6  -7    7.53    1.67
   0   6  -7    6.19    1.64
   0   6  -7    9.22    1.78
   0   6  -7    5.47    1.77
   0   6  -7   11.05    2.32
   0   6  -6   68.34    4.24
   0   6  -6   70.77    4.60
   0   6  -6   71.98    4.39
   0   6  -6   72.69    5.43
   0   6  -6   75.40    5.08
   0   6  -5  252.61    8.12
   0   6  -5  247.94    8.36
   0   6  -5  253.29    9.84
   0   6  -5  271.15    9.37
   0   6  -4 1773.28   21.59
   0   6  -4 1790.07   22.03
   0   6  -4 1827.34   24.18
   0   6  -3  494.53   11.54
   0   6  -3  480.10   11.24
   0   6  -3  505.54   13.59
   0   6  -3  501.94   12.61
   0   6  -2    5.80    1.59
   0   6  -2    5.21    1.49
   0   6  -2    7.47    1.80
   0   6  -2    5.10    1.61
   0   6  -1    3.98    1.33
   0   6  -1    5.10    1.28
   0   6  -1    3.23    1.25
   0   6  -1    5.08    1.60
   0   6  -1    5.70    1.27
   0   6  -1    3.26    1.58
   0   6   0   20.39    2.42
   0   6   0   21.88    2.70
   0   6   0   21.53    2.35
   0   6   0   21.17    3.14
   0   6   0   21.93    2.39
   0   6   0   19.34    2.20
   0   6   0   20.94    2.88
   0   6   0   26.17    3.08
   0   6   1    7.63    1.70
   0   6   1    7.60    1.74
   0   6   1    6.79    1.50
   0   6   1    5.38    1.29
   0   6   1    5.42    1.96
   0   6   1    4.44    1.52
   0   6   1    4.98    1.62
   0   6   1    7.25    1.57
   0   6   2  255.79    8.36
   0   6   2  256.06    8.36
   0   6   2  234.24    7.61
   0   6   2  245.19    7.59
   0   6   2  244.97    9.74
   0   6   2  257.95    9.65
   0   6   2  254.57    9.25
   0   6   2  253.06    7.73
   0   6   3   28.01    2.97
   0   6   3   27.10    2.78
   0   6   3   24.11    2.63
   0   6   3   26.44    2.63
   0   6   3   24.69    3.47
   0   6   3   22.82    3.00
   0   6   3   24.65    2.50
   0   6   3   21.44    2.88
   0   6   4  397.93   10.72
   0   6   4  390.53   10.08
   0   6   4  385.90    9.69
   0   6   4  389.63   12.45
   0   6   4  378.26    9.92
   0   6   4  379.88   11.62
   0   6   4  379.84    9.70
   0   6   4  396.09   12.13
   0   6   5   13.56    2.30
   0   6   5   14.47    2.15
   0   6   5   12.88    1.97
   0   6   5   11.34    2.54
   0   6   5   14.47    2.09
   0   6   5   11.06    2.31
   0   6   5   13.52    2.36
   0   6   6   93.11    4.69
   0   6   6  103.11    5.65
   0   6   6   93.49    4.85
   0   6   6   97.03    5.24
   0   6   6   99.40    6.58
   0   6   6  102.91    5.02
   0   6   6   97.38    6.17
   0   6   6   96.68    6.22
   0   6   7   29.74    2.76
   0   6   7   36.47    3.46
   0   6   7   35.51    3.02
   0   6   7   34.56    2.98
   0   6   7   29.07    3.51
   0   6   7   36.70    3.34
   0   6   7   35.50    3.93
   0   6   8   45.64    3.80
   0   6   8   45.75    3.50
   0   6   8   43.79    3.33
   0   6   8   41.71    3.22
   0   6   8   39.61    4.12
   0   6   8   44.09    3.65
   0   6   8   44.89    4.49
   0   6   9   24.21    2.59
   0   6   9   25.72    2.94
   0   6   9   24.03    2.42
   0   6   9   23.82    2.79
   0   6   9   30.36    3.71
   0   6   9   23.59    3.44
   0   6  10   65.20    4.50
   0   6  10   69.03    4.35
   0   6  10   61.81    5.32
   0   6  10   59.49    3.52
   0   6  10   61.78    4.32
   0   6  10   53.15    4.92
   0   6  11    7.34    1.59
   0   6  11    8.16    1.74
   0   6  11    5.43    1.21
   0   6  11    6.01    1.53
   0   6  11    5.95    1.94
   0   6  12    1.48    1.19
   0   6  12   -0.21    1.09
   0   6  12    1.50    1.22
   0   6  13   -0.26    0.80
   0   6  13    0.05    0.85
   0   6  13    1.19    1.04
   0   6  13    0.65    0.83
   0   6  14  230.77    7.16
   0   6  14  236.89    7.57
   0   6  14  236.55    7.42
   0   6  14  240.21    6.72
   0   6  15    2.25    0.98
   0   6  15    1.20    0.86
   0   6  15    2.19    0.88
   0   6  16    8.08    1.44
   0   6  16    8.90    1.39
   0   6  17    3.83    1.04
   0   6  17    5.03    0.96
   0   6  18   51.15    2.63
   0   6  18   39.86    1.92
   0   6  19    2.03    0.64
   0   6  19    1.86    0.63
   0   7 -16    7.17    1.03
   0   7 -15   22.33    1.99
   0   7 -14    1.38    0.82
   0   7 -13   61.90    4.01
   0   7 -12    0.51    0.85
   0   7 -12    0.42    1.01
   0   7 -11   48.83    3.23
   0   7 -11   59.43    3.71
   0   7 -11   57.99    4.38
   0   7 -10    7.71    1.84
   0   7 -10   10.24    1.87
   0   7 -10    9.24    1.66
   0   7  -9   52.89    3.96
   0   7  -9   54.66    4.55
   0   7  -9   43.27    3.21
   0   7  -8   32.13    3.20
   0   7  -8   33.99    3.69
   0   7  -8   34.99    2.89
   0   7  -7  112.68    6.70
   0   7  -7  118.52    6.12
   0   7  -6   10.47    2.14
   0   7  -6   10.11    2.40
   0   7  -6   10.69    2.16
   0   7  -5  125.00    5.84
   0   7  -5  142.62    6.29
   0   7  -5  136.51    6.76
   0   7  -5  139.47    7.50
   0   7  -4   28.46    2.89
   0   7  -4   28.44    2.98
   0   7  -4   28.62    3.72
   0   7  -4   31.99    3.44
   0   7  -4   24.50    3.24
   0   7  -3  270.25    8.47
   0   7  -3  246.81    8.51
   0   7  -3  258.75   10.32
   0   7  -3  254.11    9.41
   0   7  -3  258.19   10.17
   0   7  -2   14.82    2.27
   0   7  -2   14.63    2.81
   0   7  -2   16.83    2.76
   0   7  -2   21.37    2.95
   0   7  -1  104.33    5.25
   0   7  -1  107.43    5.83
   0   7  -1  109.88    6.85
   0   7  -1  113.18    6.78
   0   7  -1  103.93    6.12
   0   7   0   30.66    3.05
   0   7   0   34.11    3.38
   0   7   0   29.81    2.78
   0   7   0   31.19    3.88
   0   7   0   28.47    3.52
   0   7   0   30.63    3.45
   0   7   1    9.35    1.89
   0   7   1    8.99    1.91
   0   7   1    9.63    2.38
   0   7   1   12.40    2.10
   0   7   1   12.57    2.58
   0   7   1   10.92    2.20
   0   7   1    8.83    1.67
   0   7   2   71.84    4.76
   0   7   2   76.67    4.91
   0   7   2   72.92    4.48
   0   7   2   64.60    5.37
   0   7   2   75.58    5.61
   0   7   2   68.44    4.22
   0   7   2   64.68    5.04
   0   7   3   24.60    2.86
   0   7   3   25.83    2.93
   0   7   3   25.37    2.78
   0   7   3   26.09    3.59
   0   7   3   23.30    3.28
   0   7   3   25.87    2.72
   0   7   3   27.75    3.43
   0   7   4    0.31    1.27
   0   7   4    1.92    1.37
   0   7   4   -1.42    1.62
   0   7   4    1.74    1.09
   0   7   4    0.76    1.11
   0   7   4    1.56    0.86
   0   7   4    3.72    1.85
   0   7   4    0.88    1.38
   0   7   5   55.58    4.27
   0   7   5   59.19    4.08
   0   7   5   59.89    4.90
   0   7   5   66.69    4.22
   0   7   5   60.25    4.23
   0   7   5   54.84    4.93
   0   7   5   53.92    4.76
   0   7   5   55.27    3.87
   0   7   6   12.06    2.11
   0   7   6   13.57    2.12
   0   7   6   12.83    1.97
   0   7   6   15.59    2.35
   0   7   6   13.17    2.08
   0   7   6   13.70    2.67
   0   7   6   12.89    2.44
   0   7   7    1.45    1.23
   0   7   7    1.52    1.56
   0   7   7    2.29    1.16
   0   7   7    0.89    1.01
   0   7   7   -0.35    1.32
   0   7   7    0.85    0.85
   0   7   8    2.60    1.07
   0   7   8    5.89    1.76
   0   7   8    7.36    2.40
   0   7   8    4.34    1.46
   0   7   8    4.01    1.41
   0   7   8    4.67    1.79
   0   7   8    3.43    1.69
   0   7   9    0.73    0.88
   0   7   9    1.02    1.17
   0   7   9   -0.64    0.98
   0   7   9   -0.21    1.33
   0   7   9   -2.23    1.51
   0   7   9    0.20    0.90
   0   7  10    1.29    0.99
   0   7  10    1.59    0.98
   0   7  10    1.57    1.10
   0   7  10    3.36    1.19
   0   7  10    2.65    1.71
   0   7  11   -0.51    1.07
   0   7  11    0.39    0.67
   0   7  11   -0.50    1.25
   0   7  12   63.95    3.96
   0   7  12   56.18    3.42
   0   7  12   61.33    3.85
   0   7  13   40.19    2.92
   0   7  13   37.31    2.69
   0   7  13   35.30    2.80
   0   7  13   38.23    2.88
   0   7  14    4.73    1.02
   0   7  14    5.16    1.11
   0   7  14    4.10    1.10
   0   7  14    3.28    1.02
   0   7  15    5.46    0.98
   0   7  15    7.07    1.15
   0   7  15    8.37    1.25
   0   7  16    2.92    0.73
   0   7  16    2.71    0.78
   0   7  16    2.14    0.71
   0   7  17   17.51    1.32
   0   8 -13   12.34    1.24
   0   8 -12    6.70    1.19
   0   8 -11  130.85    5.01
   0   8 -10    4.42    1.36
   0   8  -9  131.55    4.65
   0   8  -9  125.32    5.69
   0   8  -8    0.87    0.97
   0   8  -8    2.14    1.30
   0   8  -8    0.04    0.91
   0   8  -7   21.65    2.51
   0   8  -7   22.51    2.75
   0   8  -7   27.98    2.63
   0   8  -6   17.83    2.47
   0   8  -6   22.20    2.52
   0   8  -6   15.56    2.36
   0   8  -5  445.74   11.82
   0   8  -5  458.42   11.03
   0   8  -5  471.82   12.47
   0   8  -4   44.66    4.02
   0   8  -4   37.42    3.70
   0   8  -4   39.68    3.51
   0   8  -3   24.46    3.35
   0   8  -3   20.37    2.88
   0   8  -3   23.36    3.07
   0   8  -3   18.33    2.50
   0   8  -2   35.77    3.67
   0   8  -2   35.79    3.82
   0   8  -2   36.14    3.40
   0   8  -2   34.47    3.57
   0   8  -1   10.22    2.51
   0   8  -1    8.04    2.19
   0   8  -1    8.11    1.76
   0   8  -1    7.25    1.81
   0   8   0    6.89    1.54
   0   8   0    8.85    2.46
   0   8   0    7.02    1.90
   0   8   0    9.20    2.10
   0   8   0   11.86    2.23
   0   8   1   99.21    5.01
   0   8   1  107.73    5.69
   0   8   1   98.44    6.22
   0   8   1  100.35    5.79
   0   8   1  107.51    6.31
   0   8   2    2.46    1.12
   0   8   2    2.73    2.25
   0   8   2    2.17    1.53
   0   8   2    3.01    1.52
   0   8   2    2.95    1.47
   0   8   3   93.20    5.05
   0   8   3  110.07    5.67
   0   8   3  107.00    6.04
   0   8   3  107.37    6.28
   0   8   4   60.60    4.15
   0   8   4   61.14    4.49
   0   8   4   56.75    3.71
   0   8   4   63.73    4.71
   0   8   4   64.95    4.86
   0   8   4   62.30    3.68
   0   8   5    7.34    1.84
   0   8   5    4.65    1.29
   0   8   5    3.95    1.34
   0   8   5    6.38    1.34
   0   8   5    5.64    1.73
   0   8   6    0.97    1.19
   0   8   6   -0.53    0.89
   0   8   6    0.74    1.07
   0   8   6   -0.75    0.95
   0   8   6    0.69    1.24
   0   8   7  194.13    7.11
   0   8   7  184.20    7.73
   0   8   7  190.30    6.67
   0   8   7  187.92    6.22
   0   8   7  200.86    8.10
   0   8   8   14.97    2.11
   0   8   8   13.19    1.80
   0   8   8   14.47    1.84
   0   8   8   13.70    2.33
   0   8   8   15.43    2.39
   0   8   9   14.64    1.91
   0   8   9   15.30    1.93
   0   8   9   18.43    1.93
   0   8  10   21.60    2.24
   0   8  10   21.92    2.16
   0   8  10   22.40    2.08
   0   8  11   33.69    2.58
   0   8  11   30.28    2.38
   0   8  11   31.35    2.27
   0   8  12   24.72    2.00
   0   8  12   24.94    1.99
   0   8  12   23.50    1.84
   0   8  13   64.56    2.82
   0   8  13   62.06    2.69
   0   8  14    9.50    0.96
   0   9  -8   15.19    1.47
   0   9  -7    3.08    0.97
   0   9  -6   51.48    3.04
   0   9  -5   19.60    2.05
   0   9  -4   91.73    3.60
   0   9  -4   99.44    4.58
   0   9  -3   32.46    2.35
   0   9  -3   32.77    2.79
   0   9  -2   18.18    1.89
   0   9  -2   11.98    1.77
   0   9  -1   54.51    3.25
   0   9  -1   52.07    3.55
   0   9   0   15.58    1.85
   0   9   0   16.73    2.10
   0   9   1   31.10    2.54
   0   9   1   38.19    3.12
   0   9   2   31.81    2.18
   0   9   2   34.44    2.72
   0   9   2   29.84    2.70
   0   9   3    0.83    0.62
   0   9   3   -0.61    1.03
   0   9   3    0.74    0.88
   0   9   4   11.91    1.44
   0   9   4   10.15    1.53
   0   9   4   10.03    1.57
   0   9   5    0.12    0.53
   0   9   5    0.18    0.83
   0   9   5   -0.51    0.80
   0   9   6   31.46    2.25
   0   9   7   29.13    2.12
   0   9   8    8.55    1.20
  -1   9   8   14.65    1.33
  -1   9   7    8.23    1.18
  -1   9   6   32.72    2.10
  -1   9   6   35.06    2.54
  -1   9   5    7.39    1.13
  -1   9   5    9.51    1.48
  -1   9   5    9.47    1.48
  -1   9   4   14.10    1.45
  -1   9   4   14.67    1.85
  -1   9   4   17.93    2.10
  -1   9   3  111.94    3.82
  -1   9   3  104.70    4.63
  -1   9   3  107.03    4.87
  -1   9   2   -0.22    0.70
  -1   9   2   -1.02    0.95
  -1   9   2   -0.45    0.86
  -1   9   1    1.51    0.68
  -1   9   1    1.72    0.95
  -1   9   0   24.51    2.34
  -1   9   0   24.89    2.47
  -1   9  -1    0.95    0.83
  -1   9  -1    2.85    0.93
  -1   9  -2    0.91    0.73
  -1   9  -2   -0.22    0.76
  -1   9  -3   34.76    2.48
  -1   9  -3   35.48    2.76
  -1   9  -4    6.52    1.30
  -1   9  -4    6.41    1.30
  -1   9  -5   26.92    2.30
  -1   9  -5   27.05    2.00
  -1   9  -6   13.13    1.55
  -1   9  -7   32.22    2.19
  -1   8  13    0.58    0.53
  -1   8  12   97.80    3.52
  -1   8  12   95.41    3.51
  -1   8  12   96.22    2.99
  -1   8  11    0.62    0.61
  -1   8  11    2.01    0.82
  -1   8  11    1.39    0.64
  -1   8  10    0.05    0.88
  -1   8  10    0.78    0.69
  -1   8  10   -0.08    0.64
  -1   8   9    9.31    1.52
  -1   8   9    8.31    1.37
  -1   8   9    7.55    1.14
  -1   8   9    6.87    1.60
  -1   8   8    2.70    1.06
  -1   8   8    4.34    1.17
  -1   8   8    5.91    1.72
  -1   8   8    2.97    1.40
  -1   8   8    6.01    1.17
  -1   8   7    2.74    1.08
  -1   8   7    1.15    0.73
  -1   8   7    4.84    1.06
  -1   8   7    4.33    1.49
  -1   8   7    5.96    1.66
  -1   8   6    2.48    1.29
  -1   8   6    2.31    1.02
  -1   8   6    1.25    1.10
  -1   8   6    1.50    0.87
  -1   8   6    1.13    1.34
  -1   8   5    0.59    0.99
  -1   8   5    1.96    0.93
  -1   8   5    0.56    1.06
  -1   8   5   -0.51    0.67
  -1   8   5    1.74    1.39
  -1   8   4   59.19    3.92
  -1   8   4   53.58    3.32
  -1   8   4   61.14    4.57
  -1   8   4   53.15    4.42
  -1   8   3    0.66    0.92
  -1   8   3    0.31    0.98
  -1   8   3   -0.06    1.26
  -1   8   3   -0.38    1.23
  -1   8   2   31.28    2.87
  -1   8   2   31.14    3.53
  -1   8   2   32.64    3.43
  -1   8   1   63.64    3.88
  -1   8   1   66.62    4.81
  -1   8   1   67.23    5.02
  -1   8   0    1.66    0.91
  -1   8   0    0.70    1.50
  -1   8   0   -0.63    1.32
  -1   8  -1   39.62    3.64
  -1   8  -1   38.55    3.89
  -1   8  -2    3.80    1.62
  -1   8  -2    2.04    1.29
  -1   8  -2    2.39    1.26
  -1   8  -3   55.99    4.01
  -1   8  -3   53.18    4.40
  -1   8  -3   55.48    4.26
  -1   8  -4    3.63    1.40
  -1   8  -4    1.34    1.21
  -1   8  -5   17.27    2.56
  -1   8  -5   13.35    2.03
  -1   8  -6   60.75    4.03
  -1   8  -6   61.91    4.43
  -1   8  -7    7.91    1.75
  -1   8  -7   13.20    1.99
  -1   8  -8   48.33    3.68
  -1   8  -8   45.86    3.25
  -1   8  -9  121.19    5.40
  -1   8  -9  120.03    4.81
  -1   8 -10   14.18    1.64
  -1   8 -10   13.30    1.77
  -1   8 -11  138.54    4.08
  -1   8 -11  156.44    5.14
  -1   8 -12   40.05    2.31
  -1   7  16   20.67    1.48
  -1   7  16   23.31    1.52
  -1   7  15   28.03    1.66
  -1   7  15   33.99    2.17
  -1   7  15   34.46    2.13
  -1   7  14   58.28    2.89
  -1   7  14   58.61    2.66
  -1   7  14   59.74    3.17
  -1   7  14   64.12    3.13
  -1   7  13   25.45    2.22
  -1   7  13   20.43    1.75
  -1   7  13   22.89    2.20
  -1   7  13   23.36    2.12
  -1   7  12    4.28    1.20
  -1   7  12    3.72    0.88
  -1   7  12    5.40    1.28
  -1   7  11    0.99    0.97
  -1   7  11   -0.27    0.90
  -1   7  10   72.75    4.43
  -1   7  10   69.75    5.13
  -1   7  10   76.54    4.45
  -1   7  10   67.99    3.96
  -1   7   9    5.42    1.53
  -1   7   9    4.01    1.35
  -1   7   9    2.80    1.56
  -1   7   9    4.49    1.43
  -1   7   9    4.08    1.83
  -1   7   8   -0.19    1.21
  -1   7   8   -0.23    0.98
  -1   7   8    2.59    1.56
  -1   7   8    1.03    1.28
  -1   7   8    0.32    0.86
  -1   7   7   24.54    2.81
  -1   7   7   25.88    2.76
  -1   7   7   23.34    2.52
  -1   7   7   25.76    3.40
  -1   7   7   24.02    3.33
  -1   7   6    4.36    1.45
  -1   7   6    2.12    1.11
  -1   7   6    5.02    1.96
  -1   7   6    3.61    1.60
  -1   7   6    4.86    1.36
  -1   7   5    2.08    0.98
  -1   7   5    1.16    0.89
  -1   7   5    0.79    1.02
  -1   7   5    1.93    1.74
  -1   7   5    1.09    1.45
  -1   7   4  141.58    6.60
  -1   7   4  129.93    5.82
  -1   7   4  140.97    7.69
  -1   7   4  131.03    5.52
  -1   7   4  140.47    7.47
  -1   7   3    9.36    1.86
  -1   7   3    9.52    3.00
  -1   7   3   10.87    1.95
  -1   7   3   10.30    2.26
  -1   7   3   10.28    1.74
  -1   7   3   14.69    2.59
  -1   7   3   10.54    2.50
  -1   7   2   22.96    2.72
  -1   7   2   25.01    3.60
  -1   7   2   20.70    2.43
  -1   7   2   22.25    3.22
  -1   7   2   22.55    3.26
  -1   7   2   21.87    3.06
  -1   7   1    1.13    0.99
  -1   7   1    0.34    2.37
  -1   7   1    1.17    1.01
  -1   7   1    0.42    1.28
  -1   7   1    1.48    1.31
  -1   7   1    1.87    1.74
  -1   7   0   85.03    4.81
  -1   7   0   88.08    5.68
  -1   7   0   90.40    6.07
  -1   7   0   86.80    5.82
  -1   7   0   89.40    6.11
  -1   7  -1   81.83    4.59
  -1   7  -1   75.69    5.33
  -1   7  -1   77.68    5.58
  -1   7  -1   82.77    5.61
  -1   7  -1   86.37    6.04
  -1   7  -2  547.94   12.95
  -1   7  -2  553.55   14.50
  -1   7  -2  543.77   14.79
  -1   7  -2  529.96   13.97
  -1   7  -3  225.00    9.16
  -1   7  -3  209.69    8.76
  -1   7  -3  217.68    9.36
  -1   7  -4   32.68    3.72
  -1   7  -4   26.37    3.42
  -1   7  -4   29.12    3.35
  -1   7  -5   13.33    2.66
  -1   7  -5    9.52    2.17
  -1   7  -6  103.02    5.98
  -1   7  -6  107.07    6.54
  -1   7  -7   67.34    5.13
  -1   7  -7   66.74    4.74
  -1   7  -8  189.76    7.78
  -1   7  -8  192.65    8.46
  -1   7  -9   33.46    3.61
  -1   7  -9   30.60    3.19
  -1   7 -10   95.20    5.66
  -1   7 -10   98.87    5.30
  -1   7 -11  123.82    5.58
  -1   7 -11  130.62    6.34
  -1   7 -12    7.53    1.55
  -1   7 -12    8.85    1.75
  -1   7 -13  182.37    5.75
  -1   7 -13  173.05    6.27
  -1   7 -14   49.33    3.05
  -1   7 -14   45.30    2.55
  -1   7 -15   10.32    1.35
  -1   6  18    5.69    0.94
  -1   6  18    4.19    0.71
  -1   6  17    0.09    0.53
  -1   6  17    2.69    0.84
  -1   6  16    9.57    1.35
  -1   6  16   10.62    1.49
  -1   6  15   10.74    1.55
  -1   6  15   12.24    1.54
  -1   6  15   11.97    1.68
  -1   6  14    0.85    0.86
  -1   6  14    0.51    0.76
  -1   6  14    0.58    0.80
  -1   6  13   95.31    4.70
  -1   6  13  102.88    4.97
  -1   6  13  108.59    5.20
  -1   6  12    3.95    1.48
  -1   6  12    1.23    0.90
  -1   6  12    3.77    1.33
  -1   6  11    1.67    1.18
  -1   6  11    1.91    0.86
  -1   6  11    2.39    1.19
  -1   6  11    0.53    1.50
  -1   6  10   23.54    2.73
  -1   6  10   18.74    2.28
  -1   6  10   22.53    2.65
  -1   6  10   22.05    3.28
  -1   6  10   21.10    3.22
  -1   6   9    0.82    0.90
  -1   6   9    2.18    1.17
  -1   6   9    2.78    1.16
  -1   6   9    3.28    1.81
  -1   6   9    0.09    1.22
  -1   6   8    3.58    1.22
  -1   6   8    3.12    1.19
  -1   6   8    4.87    1.83
  -1   6   8    3.66    1.71
  -1   6   7   -0.28    1.13
  -1   6   7   -1.18    1.80
  -1   6   7    0.84    0.88
  -1   6   7   -0.98    1.51
  -1   6   7   -0.01    1.32
  -1   6   6    5.86    1.60
  -1   6   6    7.38    4.77
  -1   6   6    4.80    2.16
  -1   6   6    4.61    1.36
  -1   6   6    4.47    1.88
  -1   6   6    7.31    2.18
  -1   6   5   68.41    4.55
  -1   6   5   67.39    4.39
  -1   6   5   56.66    8.91
  -1   6   5   68.61    4.32
  -1   6   5   70.74    5.48
  -1   6   5   68.39    5.18
  -1   6   4   37.67    3.45
  -1   6   4   28.51    2.97
  -1   6   4   41.57    7.64
  -1   6   4   35.01    3.95
  -1   6   4   33.73    3.00
  -1   6   4   40.06    4.09
  -1   6   4   34.49    3.73
  -1   6   3    5.29    1.50
  -1   6   3    4.55    1.45
  -1   6   3    2.56    3.43
  -1   6   3    4.62    1.96
  -1   6   3    7.35    1.61
  -1   6   3    5.59    1.73
  -1   6   3    1.29    1.02
  -1   6   3    8.96    2.09
  -1   6   2   23.16    2.72
  -1   6   2   23.43    5.75
  -1   6   2   23.12    2.73
  -1   6   2   21.82    3.21
  -1   6   2   17.07    2.14
  -1   6   2   12.04    1.76
  -1   6   2   21.35    3.13
  -1   6   2   20.80    2.94
  -1   6   1  119.58    5.71
  -1   6   1  123.79   11.74
  -1   6   1  115.14    5.79
  -1   6   1  102.61    4.83
  -1   6   1  116.32    6.67
  -1   6   1  114.36    6.64
  -1   6   1  109.31    6.18
  -1   6   0   72.67    4.37
  -1   6   0   85.96    5.08
  -1   6   0   73.87    8.99
  -1   6   0   80.39    5.61
  -1   6   0   71.77    5.32
  -1   6   0   76.10    5.24
  -1   6  -1   -0.01    1.48
  -1   6  -1    2.36    1.28
  -1   6  -1    2.73    1.71
  -1   6  -1    4.41    1.57
  -1   6  -1    3.91    1.69
  -1   6  -2  132.99    6.22
  -1   6  -2  136.17    7.16
  -1   6  -2  135.49    7.22
  -1   6  -2  140.97    6.95
  -1   6  -3   45.95    3.81
  -1   6  -3   49.17    4.51
  -1   6  -3   49.66    4.15
  -1   6  -3   43.95    4.22
  -1   6  -4  405.67   10.61
   1  -6   4  462.17   21.09
  -1   6  -4  469.20   12.94
  -1   6  -4  423.57   12.74
  -1   6  -4  421.76   12.08
  -1   6  -5    2.69    1.86
  -1   6  -5    0.83    1.18
  -1   6  -5   -0.54    1.69
  -1   6  -6   53.44    3.90
  -1   6  -6   57.29    4.85
  -1   6  -6   52.22    4.39
  -1   6  -7   84.40    4.89
  -1   6  -7   85.32    5.87
  -1   6  -7   72.63    5.10
  -1   6  -8    3.58    1.25
  -1   6  -8    2.56    1.42
  -1   6  -8    1.71    1.03
  -1   6  -9    0.38    0.97
  -1   6  -9    1.14    1.38
  -1   6  -9   -0.12    1.33
  -1   6 -10   47.17    3.64
  -1   6 -10   50.26    4.57
  -1   6 -10   49.49    3.80
  -1   6 -11    0.14    0.94
  -1   6 -11    1.12    1.29
  -1   6 -12    5.61    1.30
  -1   6 -12    4.18    1.64
  -1   6 -13    1.41    1.18
  -1   6 -13    1.43    1.18
  -1   6 -14    8.75    1.42
  -1   6 -14   10.04    2.03
  -1   6 -15    2.39    0.85
  -1   6 -15    1.02    1.05
  -1   6 -15    3.19    1.16
  -1   6 -16    9.40    1.20
  -1   6 -16   12.56    1.73
  -1   6 -16   11.93    1.48
  -1   6 -17    1.65    0.82
  -1   6 -17    2.00    0.79
  -1   5  20   -0.01    0.59
   1  -5 -20    0.78    0.63
  -1   5  19   60.34    2.95
  -1   5  18   49.92    3.02
  -1   5  18   49.27    2.63
  -1   5  17    4.69    1.21
  -1   5  17    7.20    1.27
  -1   5  16   23.53    2.40
  -1   5  16   31.14    2.60
  -1   5  16   30.90    2.60
  -1   5  16   29.22    2.59
  -1   5  15    1.62    1.03
  -1   5  15    4.17    1.19
  -1   5  15    2.89    1.17
  -1   5  15    2.09    1.04
  -1   5  14   87.39    4.80
  -1   5  14   88.87    4.53
  -1   5  14   83.01    4.60
  -1   5  14   86.78    4.69
  -1   5  14   84.87    4.57
  -1   5  13    4.22    1.25
  -1   5  13    4.19    1.48
  -1   5  13    6.48    1.61
  -1   5  13    3.57    1.28
  -1   5  13    4.10    1.31
  -1   5  12  440.99   10.75
  -1   5  12  438.99   10.89
  -1   5  12  451.26   11.00
  -1   5  12  410.33   13.29
  -1   5  12  415.72   10.19
  -1   5  12  429.75   10.71
  -1   5  11  493.69   11.59
  -1   5  11  516.81   11.68
   1  -5 -11  501.75   24.78
  -1   5  11  473.97   14.22
  -1   5  11  518.09   11.80
  -1   5  11  491.84   11.39
  -1   5  11  487.67   11.01
  -1   5  10   13.22    2.13
  -1   5  10   15.11    2.12
   1  -5 -10   17.08    5.70
  -1   5  10   12.59    2.04
  -1   5  10   13.92    2.69
  -1   5  10   15.94    2.21
  -1   5  10   13.65    2.01
  -1   5  10   13.99    2.55
  -1   5   9   -0.27    1.16
  -1   5   9   -0.11    0.85
  -1   5   9   -0.93    3.32
  -1   5   9    0.24    0.94
  -1   5   9   -2.33    1.45
  -1   5   9    0.52    0.71
  -1   5   9    1.84    1.01
  -1   5   9    0.04    1.47
  -1   5   8  102.20    5.33
  -1   5   8   98.74    4.80
  -1   5   8  108.84   11.27
   1  -5  -8  103.35   10.61
  -1   5   8  116.82    5.51
  -1   5   8   97.84    4.38
  -1   5   8  102.40    6.33
  -1   5   8  109.42    5.19
  -1   5   8   96.63    6.29
  -1   5   8  103.09    4.74
  -1   5   7  153.85    6.37
  -1   5   7  137.17   12.45
  -1   5   7  148.51    5.42
  -1   5   7  161.66    6.30
  -1   5   7  150.45    7.37
  -1   5   7  153.71    5.94
  -1   5   7  155.18    7.66
  -1   5   6    0.59    1.22
  -1   5   6    0.62    0.99
  -1   5   6    1.09    0.93
  -1   5   6    0.71    1.09
  -1   5   6    0.90    0.85
  -1   5   5   21.56    4.80
  -1   5   4   -0.26    2.19
  -1   5   3  104.73    9.67
   1  -5  -3   92.46    7.44
   1  -5  -2   46.64    5.43
  -1   5   2   45.27    6.35
   1  -5  -1  644.65   19.51
  -1   5   1  609.84   22.21
   1  -5   0  306.32   13.84
  -1   5   0  286.96   15.04
   1  -5   1  447.16   17.12
  -1   5  -1  413.60   17.60
  -1   5  -2  386.04   16.47
   1  -5   2  412.31   16.93
   1  -5   3    1.97    2.05
   1  -5   4  460.85   19.04
   1  -5   5   34.13    5.53
  -1   5  -5   28.65    3.19
  -1   5  -6  356.76    9.46
   1  -5   6  362.72   18.31
  -1   5  -6  351.69    9.47
  -1   5  -6  342.32   10.78
   1  -5   7   70.48    8.63
  -1   5  -7   78.89    4.66
  -1   5  -7   76.35    5.33
  -1   5  -7   74.56    4.48
   1  -5   8  277.60   17.18
  -1   5  -8  288.39    8.94
  -1   5  -8  286.25    8.89
  -1   5  -9   24.74    2.83
  -1   5  -9   25.95    2.88
  -1   5 -10  233.90    8.37
  -1   5 -10  217.29    8.03
  -1   5 -11   10.53    2.10
  -1   5 -11    6.36    1.61
  -1   5 -12  261.53    8.98
  -1   5 -12  248.01    8.74
  -1   5 -13  235.84    8.39
  -1   5 -13  213.93    8.07
  -1   5 -14  150.45    6.51
   1  -5  14  158.58    6.80
  -1   5 -15    1.47    0.92
   1  -5  15    1.31    1.23
  -1   5 -16  166.18    6.14
   1  -5  16  168.85    6.34
  -1   5 -17    0.00    0.71
   1  -5  17    1.25    0.91
  -1   5 -17   -0.35    1.03
   1  -5  18  339.61    7.23
  -1   5 -18  362.03    7.31
  -1   5 -18  362.59    8.41
  -1   5 -19  170.51    4.19
  -1   5 -19  169.02    4.85
   1  -4 -21   -0.14    0.62
  -1   4  21    0.20    0.50
  -1   4  20    9.23    1.30
   1  -4 -20    7.14    1.21
  -1   4  20    7.46    1.09
  -1   4  19   16.60    1.58
  -1   4  19   17.86    1.97
  -1   4  19   18.02    1.91
  -1   4  19   18.41    1.75
  -1   4  18    2.98    1.05
  -1   4  18    1.06    0.87
  -1   4  18    0.55    0.70
  -1   4  18    2.16    0.86
  -1   4  18    4.09    1.16
  -1   4  17   39.55    3.22
  -1   4  17   41.42    2.92
  -1   4  17   37.63    2.96
  -1   4  17   40.45    3.01
  -1   4  17   34.79    2.77
  -1   4  16   10.52    1.93
  -1   4  16    8.36    1.53
  -1   4  16    8.21    1.61
  -1   4  16    9.62    1.68
  -1   4  15    4.57    1.41
  -1   4  15    2.93    1.07
  -1   4  15    5.45    1.49
  -1   4  15    4.34    1.34
  -1   4  14  134.93    6.17
  -1   4  14  148.05    6.15
  -1   4  14  135.52    5.94
  -1   4  14  138.53    5.90
   1  -4 -13   16.29    4.03
  -1   4  13   23.81    2.71
  -1   4  13   18.03    2.19
  -1   4  13   20.21    2.40
   1  -4 -12   43.64    8.10
  -1   4  12   37.84    3.27
  -1   4  12   39.44    3.41
  -1   4  12   31.77    2.97
  -1   4  12   38.01    3.09
   1  -4 -11    7.27    3.56
  -1   4  11    3.00    1.20
  -1   4  11    4.18    1.29
  -1   4  11    3.95    1.33
  -1   4  11    2.45    1.31
  -1   4  11    3.11    1.82
  -1   4  10  485.38   10.62
  -1   4  10  492.78   10.81
   1  -4 -10  486.88   22.70
  -1   4  10  446.12   21.05
  -1   4  10  467.95   13.09
  -1   4  10  493.10   10.77
  -1   4  10  514.84   14.11
  -1   4  10  509.80   10.48
  -1   4   9  294.07   16.73
   1  -4  -9  292.06   17.04
  -1   4   8  143.63   11.37
  -1   4   7 1062.19   29.93
  -1   4   6   94.22    8.69
  -1   4   5   80.64    7.79
  -1   4   4   93.05    8.18
  -1   4   3   46.78    5.68
  -1   4   2  151.54    9.71
  -1   4   1  406.04   15.48
   1  -4   0  351.30   12.82
  -1   4   0  351.39   14.03
   1  -4   1 1179.80   23.90
  -1   4  -1 1234.25   25.51
   1  -4   2   -2.12    1.43
  -1   4  -2    1.84    0.86
  -1   4  -3   25.40    3.65
   1  -4   3   32.58    4.44
  -1   4  -4  137.98    7.97
   1  -4   4  138.75    9.23
   1  -4   5   66.81    6.67
   1  -4   6    8.87    2.75
   1  -4   7    7.08    2.83
   1  -4   8   -0.62    1.56
   1  -4   9    0.79    2.04
  -1   4  -9    3.93    1.39
   1  -4  10   84.65    9.47
  -1   4 -10   67.48    4.30
   1  -4  11  108.77   11.31
   1  -4  11  119.73    6.36
  -1   4 -11  112.06    5.72
   1  -4  12    2.18    3.14
   1  -4  12    0.46    1.43
  -1   4 -12    3.67    1.40
   1  -4  13    3.08    1.41
  -1   4 -13    4.51    1.66
   1  -4  14   10.36    2.22
  -1   4 -14    8.29    1.80
   1  -4  15   44.28    4.07
  -1   4 -15   41.72    3.67
   1  -4  16   34.97    3.53
   1  -4  17   17.12    2.52
   1  -4  18   27.67    2.85
   1  -4  19   85.98    4.40
  -1   4 -20    7.41    1.11
   1  -4  20    9.22    1.33
   1  -4  21    8.83    1.20
  -1   4 -21   10.70    1.09
  -1   3  22    1.47    0.52
   1  -3 -22    1.16    0.63
  -1   3  22    1.52    0.57
  -1   3  21    2.54    0.69
   1  -3 -21    3.40    0.97
  -1   3  21    4.14    0.93
  -1   3  21    3.07    0.80
  -1   3  20   61.51    3.45
  -1   3  20   60.01    3.21
  -1   3  20   57.41    2.78
  -1   3  19   64.04    3.85
  -1   3  19   63.19    3.32
  -1   3  19   63.51    3.59
  -1   3  18  151.76    6.14
  -1   3  18  158.91    5.97
  -1   3  18  151.90    5.58
  -1   3  17    2.28    1.16
  -1   3  17    1.22    0.87
  -1   3  17    2.35    1.17
  -1   3  17    2.33    1.15
  -1   3  16   51.29    3.80
  -1   3  16   46.24    3.26
  -1   3  16   51.08    3.56
  -1   3  16   50.70    3.63
  -1   3  15   16.30    2.13
  -1   3  15   18.15    2.26
   1  -3 -14   20.33    5.64
  -1   3  14   20.84    2.45
   1  -3 -13    2.46    3.51
  -1   3  13    6.71    1.65
   1  -3 -12   45.00    7.26
  -1   3  12   47.86    3.35
   1  -3 -11   70.67    8.38
  -1   3  11   65.31    7.48
  -1   3  10  104.65    9.15
   1  -3 -10  108.90   10.07
  -1   3   9  284.84   14.62
   1  -3  -9  279.92   15.32
  -1   3   8  300.02   14.33
  -1   3   7  316.87   14.13
  -1   3   6   19.46    3.65
  -1   3   5  103.91    7.53
  -1   3   4  900.90   21.22
  -1   3   3  390.34   13.42
  -1   3   2    0.18    1.39
  -1   3   1   48.45    4.55
  -1   3   0   30.54    3.59
  -1   3  -1    2.47    1.32
   1  -3   2   76.50    5.48
  -1   3  -2   72.12    5.12
   1  -3   3   99.63    6.43
  -1   3  -3  111.18    6.22
  -1   3  -4  366.69   10.94
   1  -3   4  377.37   13.05
  -1   3  -5  125.41    6.27
   1  -3   5  122.29    7.85
  -1   3  -6  601.46   13.05
   1  -3   6  561.96   17.76
   1  -3   7   16.50    3.35
   1  -3   8  478.96   18.21
  -1   3  -8  451.99   16.09
   1  -3   9   98.45    8.91
  -1   3  -9  104.78    8.16
   1  -3  10    4.80    2.51
  -1   3 -10    5.59    2.29
  -1   3 -11   47.92    6.19
   1  -3  11   49.17    6.93
  -1   3 -12    1.05    1.22
  -1   3 -12    7.14    2.67
   1  -3  12   -7.09    3.24
   1  -3  12   -0.49    1.49
  -1   3 -12   -0.37    1.09
  -1   3 -13  147.94    7.00
  -1   3 -13  163.85   12.25
   1  -3  13  134.94   12.45
   1  -3  13  140.40    7.21
  -1   3 -13  141.68    6.48
  -1   3 -14    7.00    1.74
   1  -3  14    4.68    1.70
  -1   3 -14    6.30    1.74
   1  -3  15  171.77    8.06
  -1   3 -15  161.29    7.04
   1  -3  16   66.05    5.05
   1  -3  17  110.82    6.33
   1  -3  18   96.23    5.65
   1  -3  19    2.67    1.38
   1  -3  20    7.43    1.47
   1  -3  21   94.16    4.26
   1  -3  22    5.72    1.00
   1  -2 -23   56.72    2.58
  -1   2  23   60.57    2.05
  -1   2  22    3.39    0.73
   1  -2 -22    3.53    0.91
  -1   2  22    3.68    0.72
   1  -2 -21  109.07    4.92
  -1   2  21  107.44    4.20
  -1   2  21  107.36    4.02
   1  -2 -20   61.63    4.13
  -1   2  20   58.83    3.53
  -1   2  20   57.54    3.30
  -1   2  19   31.66    2.80
  -1   2  19   28.44    2.31
  -1   2  19   27.39    2.53
  -1   2  18   10.93    1.66
  -1   2  17   88.82    4.48
  -1   2  16  218.49    7.12
   1  -2 -15  222.08   16.14
  -1   2  15  214.34    7.08
   1  -2 -14   10.31    4.13
  -1   2  14   14.32    2.00
   1  -2 -13    7.59    3.27
  -1   2  13    1.89    0.93
   1  -2 -12  133.53   11.37
   1  -2 -11    4.71    2.43
  -1   2  10   12.94    3.29
   1  -2 -10    9.92    3.03
   1  -2  -9   44.46    5.70
  -1   2   9   47.17    5.26
  -1   2   8  484.17   15.85
  -1   2   7  139.93    8.20
  -1   2   6   29.95    3.68
  -1   2   5  511.93   13.94
  -1   2   4   98.63    5.91
  -1   2   4   93.23    6.74
  -1   2   3  116.54    6.15
  -1   2   3  118.13    7.42
  -1   2   2  224.92   10.14
  -1   2   2  226.79    8.25
  -1   2   1 1973.11   30.00
  -1   2   0  383.59   13.32
  -1   2  -1  509.80   15.17
  -1   2  -2  129.60    7.78
  -1   2  -3    0.92    1.31
   1  -2   3    0.75    0.75
   1  -2   4 1185.80   19.81
  -1   2  -4 1193.56   19.39
   1  -2   5   53.62    4.62
  -1   2  -5   56.68    4.59
   1  -2   6  523.57   15.05
  -1   2  -6  526.43   14.48
   1  -2   7  167.70    9.12
  -1   2  -7  171.45    8.84
   1  -2   8    1.22    1.28
  -1   2  -8    0.66    1.21
   1  -2   9  335.60   14.55
  -1   2  -9  306.45   13.44
   1  -2  10 1166.46   28.99
  -1   2 -10 1217.67   28.52
  -1   2 -11   31.79    5.01
   1  -2  11   29.40    5.11
   1  -2  12  725.19   25.52
  -1   2 -12  702.19   23.97
  -1   2 -13   38.28    3.54
  -1   2 -13   41.96    6.27
   1  -2  13   42.31    6.79
   1  -2  13   39.37    3.72
  -1   2 -13   34.30    3.05
  -1   2 -14  173.84   13.13
  -1   2 -14  174.94    7.64
   1  -2  14  182.75   14.17
   1  -2  14  171.99    7.91
  -1   2 -14  170.13    6.90
  -1   2 -15  793.61   16.40
  -1   2 -15  788.60   28.37
   1  -2  15  800.48   30.53
   1  -2  15  758.83   16.79
  -1   2 -15  708.20   14.26
  -1   2 -16   27.16    3.19
   1  -2  16   29.44    3.54
  -1   2 -17  142.50    7.00
   1  -2  17  131.14    7.10
  -1   2 -18  442.82   11.95
   1  -2  18  436.98   12.50
  -1   2 -19   16.18    2.36
   1  -2  19   16.86    2.57
   1  -2  20    7.12    1.72
   1  -2  21   77.94    4.35
   1  -2  22   23.77    2.16
   1  -2  23    1.28    0.75
   1  -1 -23   -0.95    0.73
  -1   1  23    0.02    0.39
  -1   1  22   33.82    2.03
   1  -1 -22   33.85    2.57
  -1   1  22   35.68    2.08
   1  -1 -21   56.63    3.71
  -1   1  21   57.98    3.10
  -1   1  21   58.06    3.05
   1  -1 -20   27.53    2.95
  -1   1  20   31.06    2.57
   1  -1 -19   94.94    5.53
  -1   1  18   35.05    2.69
  -1   1  17   78.49    4.11
   1  -1 -16  174.03   13.95
  -1   1  16  170.87    6.07
   1  -1 -15   -2.57    3.36
  -1   1  15    1.30    1.18
   1  -1 -14 1136.60   33.34
  -1   1  14 1164.20   15.46
   1  -1 -13   11.64    3.73
   1  -1 -12  121.84   10.09
   1  -1 -11    6.97    2.39
   1  -1 -10  340.92   15.26
  -1   1   9   10.16    2.29
  -1   1   9   10.65    1.92
   1  -1  -9   10.81    2.67
  -1   1   8 3920.82   38.41
   1  -1  -8 3922.58   45.85
  -1   1   8 4038.66   32.85
  -1   1   7   27.75    3.13
  -1   1   7   33.06    2.87
  -1   1   6   80.57    4.92
  -1   1   6   80.24    4.10
  -1   1   6   83.66    4.78
  -1   1   5    9.86    1.74
  -1   1   5   12.13    1.91
  -1   1   5   12.37    1.51
  -1   1   4 1047.36   15.60
  -1   1   4 1050.02   12.92
  -1   1   4 1069.24   17.65
  -1   1   3  361.79    7.35
  -1   1   3  354.95   10.31
  -1   1   2 9999.00   38.41
  -1   1   2 9586.12   53.83
  -1   1   1   69.63    4.66
  -1   1   1   66.58    3.34
  -1   1   0  731.54   11.64
  -1   1  -1   43.92    3.75
  -1   1  -1   47.30    3.27
  -1   1  -2 1389.76   20.35
   1  -1   3   80.17    4.09
  -1   1  -3   81.94    4.96
  -1   1  -3   82.40    4.30
   1  -1   4 2631.63   25.33
  -1   1  -4 2621.51   26.07
   1  -1   5   30.64    3.03
  -1   1  -5   27.21    2.81
  -1   1  -5   29.95    3.11
   1  -1   6  421.60   11.93
  -1   1  -6  428.81   12.40
  -1   1  -7   15.87    2.77
   1  -1   7   13.81    2.54
   1  -1   8   24.27    3.50
  -1   1  -8   28.83    3.96
   1  -1   9  212.07   10.65
  -1   1  -9  211.31   10.99
  -1   1 -10  152.02    9.98
   1  -1  10  150.09    9.60
  -1   1 -11   27.86    4.50
   1  -1  11   31.26    4.78
   1  -1  12  283.13   14.88
  -1   1 -12  269.04   14.66
  -1   1 -13   79.49    8.47
   1  -1  13   75.52    8.48
  -1   1 -14   98.94    5.66
  -1   1 -14   90.94    9.32
   1  -1  14   87.07    9.36
   1  -1  14   94.55    5.64
  -1   1 -14   85.43    4.65
  -1   1 -15   98.55    5.78
   1  -1  15  112.70    6.37
  -1   1 -15  106.72   10.76
   1  -1  15   87.94    9.90
  -1   1 -16  504.05   23.37
  -1   1 -16  502.94   13.06
   1  -1  16  482.04   13.40
   1  -1  16  455.71   22.79
  -1   1 -17  201.12    8.39
   1  -1  17  210.86    8.93
  -1   1 -18  235.82    8.90
   1  -1  18  237.55    9.30
  -1   1 -19    3.22    1.27
   1  -1  19    4.86    1.74
  -1   1 -20    1.53    1.12
   1  -1  20    0.15    1.09
  -1   1 -21    8.47    1.58
   1  -1  21    5.92    1.54
   1  -1  22   -1.94    0.89
   1  -1  23   33.04    2.18
   1   0 -23    0.57    0.59
  -1   0  23    0.84    0.44
   1   0 -22    0.37    0.79
  -1   0  22    0.33    0.77
  -1   0  22    0.32    0.60
  -1   0  21    1.98    0.61
   1   0 -21    2.58    1.03
  -1   0  21    2.32    0.96
   1   0 -20   16.18    2.29
  -1   0  20   17.42    2.25
   1   0 -19    2.48    1.50
  -1   0  19    2.29    1.30
   1   0 -18  244.49    8.98
  -1   0  18  234.62    8.72
   1   0 -17   42.33    3.85
  -1   0  17   40.76    3.89
  -1   0  16  294.54    9.98
   1   0 -16  319.31   18.12
  -1   0  15    2.04    1.16
   1   0 -15    6.08    3.34
  -1   0  14    6.48    1.53
   1   0 -14    8.29    2.85
   1   0 -13  409.93   18.32
   1   0 -12   10.60    3.09
   1   0 -11  291.74   13.98
  -1   0  11  303.97   12.74
  -1   0  10  527.17   15.95
   1   0 -10  467.51   16.70
   1   0  -9    1.26    1.07
  -1   0   8  990.53   15.11
   1   0  -8  967.69   21.16
  -1   0   7 1799.57   15.20
   1   0  -7 1844.79   27.17
   1   0  -6    2.66    1.36
  -1   0   6    2.96    0.84
  -1   0   5  367.53    7.46
  -1   0   4  687.24   12.47
  -1   0   3  184.66    5.94
  -1   0   2 1000.56   12.69
  -1   0   1   98.11    3.79
  -1   0   0    3.73    0.85
  -1   0  -1  153.65    4.23
  -1   0  -1  152.25    4.73
  -1   0  -2   40.94    2.70
  -1   0  -2   43.25    2.56
   1   0   3   11.71    1.36
  -1   0  -3   10.31    1.48
  -1   0  -3    9.74    1.54
   1   0   4  343.21    7.63
   1   0   5  720.44   12.50
  -1   0  -6 1781.93   25.00
   1   0   6 1761.21   21.94
   1   0   7  107.69    5.98
  -1   0  -7  100.84    6.63
  -1   0  -7  108.11    3.76
   1   0   8  589.32   15.17
  -1   0  -8  617.42   17.35
   1   0   9   36.77    4.23
  -1   0  -9   35.86    4.61
   1   0  10   11.31    2.69
  -1   0 -10    8.89    2.61
  -1   0 -11   10.58    3.02
   1   0  11   23.22    3.93
   1   0  12   88.70    8.03
  -1   0 -12   93.44    8.65
  -1   0 -13  128.30   10.70
   1   0  13  106.90    9.24
  -1   0 -14   79.76    5.01
   1   0  14   75.92    4.98
   1   0  14   79.38    8.52
  -1   0 -14   59.56    7.51
  -1   0 -15   87.94    5.44
   1   0  15   87.34    5.51
  -1   0 -15   85.60    9.87
  -1   0 -16  445.41   12.29
   1   0  16  445.69   12.55
  -1   0 -17  429.09   12.09
   1   0  17  427.45   12.38
  -1   0 -18    1.73    1.30
   1   0  18    2.44    1.44
  -1   0 -19   16.04    2.41
   1   0  19   15.17    2.45
  -1   0 -20   -0.28    1.22
   1   0  20    0.52    0.92
  -1   0 -21    2.30    1.17
   1   0  21    0.71    0.81
  -1   0 -22   35.08    2.76
   1   0  22   28.41    2.38
   1   0  23   25.48    1.93
  -1  -1  23   25.19    1.68
   1   1 -22   85.31    3.76
  -1  -1  22   84.61    3.83
   1   1 -21   33.81    2.77
  -1  -1  21   28.34    2.64
   1   1 -20    1.63    1.20
  -1  -1  20    0.34    0.96
   1   1 -19   14.61    2.24
  -1  -1  19   16.00    2.47
   1   1 -18    0.59    1.02
  -1  -1  18    3.33    1.58
   1   1 -17   83.38    5.30
  -1  -1  17   73.99    5.21
   1   1 -16  835.18   16.52
  -1  -1  16  827.26   17.19
   1   1 -15  741.98   15.27
  -1  -1  15  782.05   16.46
   1   1 -15  810.48   26.55
   1   1 -14   15.56    2.22
  -1  -1  14   14.57    2.26
   1   1 -14   16.13    4.21
   1   1 -13   -0.01    1.47
   1   1 -12  151.85   10.04
  -1  -1  11    2.95    1.79
   1   1 -11    2.54    2.02
   1   1 -10   15.41    2.90
  -1  -1  10   18.51    3.85
   1   1  -9 1288.31   24.37
  -1  -1   9 1286.52   28.20
   1   1  -8    1.85    1.15
  -1  -1   8    2.34    1.80
   1   1  -7   69.96    3.21
   1   1  -7   64.23    4.72
  -1  -1   7   66.51    5.70
   1   1  -6    0.29    0.74
   1   1  -6    2.09    0.83
  -1  -1   6   -0.73    1.17
   1   1  -5 1568.66   16.78
   1   1  -5 1577.97   19.20
  -1  -1   4    1.25    1.12
   1   1  -4    2.06    0.84
   1   1  -3 9147.33   32.94
  -1  -1   3 9031.55   46.91
  -1  -1   2  531.18    9.94
   1   1  -2  533.17    5.86
  -1  -1   1   56.90    2.75
  -1  -1   1   57.29    3.38
  -1  -1   0 1302.15    6.91
  -1  -1   0 1347.64   14.84
  -1  -1  -1  129.63    3.33
  -1  -1  -1  131.83    4.37
  -1  -1  -2  288.64    6.31
  -1  -1  -2  296.42    6.43
  -1  -1  -3 9208.45   36.04
  -1  -1  -3 9167.96   42.14
   1   1   3 9089.74   24.72
   1   1   4   25.69    1.82
  -1  -1  -4   26.55    2.13
  -1  -1  -4   25.41    2.66
   1   1   5  305.44    7.34
  -1  -1  -5  298.80    9.89
  -1  -1  -6  772.44   17.00
   1   1   6  768.17   11.44
   1   1   6  753.45   13.21
   1   1   7  212.72    7.80
   1   1   7  216.53    5.72
  -1  -1  -7  217.29    9.74
  -1  -1  -8  621.36   17.63
   1   1   8  611.34   14.52
   1   1   9  925.58   19.46
  -1  -1  -9 1038.29   24.29
  -1  -1 -10   91.96    7.76
   1   1  10   87.44    6.45
  -1  -1 -11   71.75    7.26
  -1  -1 -12    1.32    0.93
  -1  -1 -13   46.09    6.33
   1   1  14  291.65    9.44
  -1  -1 -14  300.11   17.22
   1   1  15  477.48   10.28
   1   1  15  438.07   11.90
  -1  -1 -15  455.03   22.05
  -1  -1 -16  205.61    8.30
   1   1  16  223.95    7.19
   1   1  16  205.73    8.27
  -1  -1 -16  202.10   15.37
  -1  -1 -17    1.30    0.99
   1   1  17   -0.70    1.29
   1   1  18  203.06    6.66
  -1  -1 -18  186.15    7.91
   1   1  18  182.20    7.64
   1   1  18  204.43    6.31
   1   1  19   10.02    1.55
  -1  -1 -19   10.67    2.11
   1   1  19    7.26    1.64
   1   1  19    9.36    1.46
  -1  -1 -20  132.20    6.13
   1   1  20  135.19    5.93
  -1  -1 -21    0.46    0.91
   1   1  21    0.07    0.80
  -1  -1 -22   -0.23    0.84
  -1  -1 -23    1.77    0.74
   1   1  24    7.10    0.81
  -1  -2  23    8.17    0.98
  -1  -2  22   39.62    2.60
  -1  -2  21   38.96    3.03
   1   2 -20   60.85    3.71
  -1  -2  20   60.10    4.12
   1   2 -19   49.05    3.61
  -1  -2  19   45.26    3.88
   1   2 -18   27.14    2.92
  -1  -2  18   29.42    3.38
   1   2 -18   23.86    2.40
   1   2 -17   29.26    3.16
  -1  -2  17   24.59    3.17
   1   2 -17   30.30    2.90
   1   2 -16   23.24    2.81
  -1  -2  16   25.28    3.31
   1   2 -16   20.17    2.40
   1   2 -15   -0.06    1.09
  -1  -2  15   -0.42    1.23
   1   2 -15    1.40    1.11
   1   2 -14  213.67    7.95
  -1  -2  14  227.41    8.94
   1   2 -14  226.07    7.47
   1   2 -13    0.51    1.01
  -1  -2  13    2.93    2.02
  -1  -2  13    1.39    1.16
   1   2 -13    1.00    0.86
  -1  -2  12   10.25    3.31
   1   2 -11  128.18    8.44
  -1  -2  11  119.52   10.21
   1   2 -10  620.88   17.26
  -1  -2  10  601.87   21.42
   1   2  -9  315.16   11.50
  -1  -2   9  307.89   14.55
  -1  -2   8  144.68    9.36
   1   2  -8  160.93    7.52
  -1  -2   7   51.66    5.29
   1   2  -7   52.44    3.87
   1   2  -7   47.70    3.74
   1   2  -6    8.05    1.70
  -1  -2   6    8.57    2.13
   1   2  -6    6.38    1.29
   1   2  -5  956.91   16.78
  -1  -2   5  967.29   19.45
  -1  -2   4   99.02    5.78
   1   2  -4   96.54    5.44
   1   2  -4   99.21    3.42
  -1  -2   3 5167.10   37.79
   1   2  -3 5003.25   39.16
  -1  -2   2  330.35    8.62
   1   2  -2  336.96   10.21
  -1  -2   1   21.43    1.97
   1   2  -1   21.44    2.66
  -1  -2   0  665.52    9.06
  -1  -2   0  626.57    6.54
  -1  -2  -1   11.27    1.31
  -1  -2  -1   11.75    1.63
  -1  -2  -1   11.29    0.94
   1   2   1   13.40    2.20
  -1  -2  -2  149.94    5.02
  -1  -2  -2  146.16    5.28
   1   2   2  149.53    6.76
  -1  -2  -3  185.24    5.17
  -1  -2  -3  193.58    6.88
   1   2   3  189.41    7.59
  -1  -2  -4  101.58    5.59
  -1  -2  -4   93.44    3.37
  -1  -2  -4   95.79    2.22
   1   2   4  107.00    5.67
  -1  -2  -5  888.60   17.85
   1   2   5  900.88   16.10
  -1  -2  -6  129.55    7.41
   1   2   6  125.26    5.99
   1   2   7  752.29   14.37
  -1  -2  -7  776.56   19.61
  -1  -2  -8   58.51    5.73
   1   2   8   60.05    3.99
  -1  -2  -9    6.65    2.05
  -1  -2 -10   -0.91    1.46
  -1  -2 -11  116.16    9.55
  -1  -2 -12  143.12   11.12
  -1  -2 -13   25.77    4.84
  -1  -2 -14   42.28    6.59
   1   2  14   46.12    3.34
   1   2  14   46.51    3.12
  -1  -2 -15  533.50   24.35
   1   2  15  520.29   11.29
   1   2  15  525.26   10.61
   1   2  16  725.08   13.49
   1   2  16  716.46   12.52
  -1  -2 -17   67.18    4.78
   1   2  17   64.44    4.04
   1   2  17   70.77    3.93
   1   2  18   12.31    1.93
  -1  -2 -18   10.84    2.03
   1   2  18   10.66    1.66
   1   2  19   -0.14    0.85
  -1  -2 -19    0.00    1.01
   1   2  19   -0.41    0.97
  -1  -2 -20    4.32    1.46
   1   2  20    3.95    1.09
   1   2  20    1.42    0.70
   1   2  21   19.16    1.73
  -1  -2 -21   20.61    2.20
   1   2  21   20.96    1.65
  -1  -2 -22    3.44    0.88
  -1  -2 -23   36.55    2.09
   1   2  23   36.33    2.10
  -1  -3  22   54.97    2.77
  -1  -3  21   22.27    2.13
  -1  -3  20    6.95    1.59
  -1  -3  19   -0.50    1.28
  -1  -3  18    2.21    1.25
   1   3 -18    3.32    1.14
   1   3 -17   91.37    5.02
  -1  -3  17   92.74    5.79
   1   3 -17   91.37    4.86
   1   3 -16    9.95    1.88
  -1  -3  16    9.08    2.15
   1   3 -16   13.78    2.10
   1   3 -15    0.09    1.06
  -1  -3  15    0.96    1.17
   1   3 -15    2.32    1.27
   1   3 -14    4.63    1.32
  -1  -3  14    3.56    1.46
   1   3 -14    2.49    1.25
   1   3 -13    6.48    1.52
  -1  -3  13    2.96    3.37
  -1  -3  13    3.92    1.90
   1   3 -13    4.41    1.46
   1   3 -12    0.86    1.14
  -1  -3  12    5.33    3.07
  -1  -3  12    4.13    1.77
   1   3 -12    2.10    1.20
  -1  -3  11    1.50    2.30
  -1  -3  10   71.03    7.96
  -1  -3   9  414.96   17.71
  -1  -3   8   22.70    4.11
   1   3  -8   30.63    3.68
   1   3  -7  750.40   18.05
  -1  -3   7  695.44   20.48
  -1  -3   6  157.69    9.29
   1   3  -6  149.64    8.17
   1   3  -5   97.80    6.64
  -1  -3   5  104.28    7.05
   1   3  -4 1028.01   21.49
  -1  -3   4 1006.56   20.18
  -1  -3   3  825.91   16.96
   1   3  -3  808.48   19.02
   1   3  -2  440.23   14.18
  -1  -3   2  450.68   11.56
  -1  -3   1  953.37   15.23
   1   3  -1  963.92   20.89
   1   3   0   -1.60    1.37
  -1  -3   0    1.59    0.72
   1   3   1  158.83    8.50
  -1  -3  -1  163.96    6.83
  -1  -3  -1  149.70    4.71
  -1  -3  -2  408.39    9.75
  -1  -3  -2  405.78   10.08
  -1  -3  -2  411.28    6.55
   1   3   2  415.94   13.66
  -1  -3  -3    2.48    0.54
  -1  -3  -3    1.87    0.78
   1   3   3    1.05    1.25
  -1  -3  -3    3.21    1.17
  -1  -3  -4  104.51    3.58
  -1  -3  -4  112.16    6.48
   1   3   4  119.94    7.30
  -1  -3  -5    0.76    1.14
   1   3   5   -3.06    1.42
   1   3   6   81.18    5.99
  -1  -3  -6   79.66    6.34
   1   3   7  297.93   11.37
  -1  -3  -7  299.68   12.88
  -1  -3  -8  123.83    8.89
   1   3   8  126.90    7.32
  -1  -3  -9  497.21   18.66
  -1  -3 -10  104.06    9.13
  -1  -3 -11  117.70   10.19
  -1  -3 -12   -0.24    1.78
   1   3  12    0.81    1.05
  -1  -3 -13  241.60   15.66
   1   3  13  254.59    8.04
   1   3  13  250.69    7.19
   1   3  13  254.33    7.47
  -1  -3 -14  179.34   14.21
   1   3  14  179.69    6.93
   1   3  14  187.94    6.38
   1   3  14  173.65    6.33
  -1  -3 -15   78.25    9.71
   1   3  15   68.80    4.38
   1   3  15   69.47    4.10
   1   3  16    6.62    1.52
   1   3  16    8.81    1.55
   1   3  17  198.67    7.20
   1   3  17  199.89    6.71
   1   3  18   24.44    2.63
  -1  -3 -18   20.12    2.58
   1   3  18   23.11    2.27
  -1  -3 -19  294.70    8.70
   1   3  19  285.10    7.85
   1   3  19  277.22    7.08
   1   3  20   17.83    1.93
  -1  -3 -20   18.45    2.17
   1   3  20   17.96    1.72
  -1  -3 -21    2.71    0.92
   1   3  21    5.49    1.19
   1   3  21    2.81    0.79
   1   3  22    0.43    0.46
   1   3  22    0.28    0.55
  -1  -3 -22    1.32    0.67
   1   3  23   41.52    1.91
  -1  -4  21   60.24    2.75
  -1  -4  20    2.41    0.95
  -1  -4  19   45.12    3.29
  -1  -4  18   -1.04    1.15
   1   4 -18    0.40    0.81
  -1  -4  17   28.28    3.10
   1   4 -17   30.02    2.86
  -1  -4  16   61.99    4.70
   1   4 -16   63.22    4.19
  -1  -4  15   22.97    3.05
   1   4 -15   21.06    2.58
  -1  -4  14   27.46    3.30
   1   4 -14   29.88    3.02
  -1  -4  13    6.60    1.73
   1   4 -13    7.40    1.62
  -1  -4  12   19.96    5.04
  -1  -4  12   27.38    3.29
   1   4 -12   22.08    2.61
   1   4 -11  212.42    7.66
  -1  -4  11  212.05   15.37
  -1  -4  11  216.81    8.62
   1   4 -11  217.01    7.58
   1   4 -10  340.81    9.45
  -1  -4  10  316.42   17.88
  -1  -4  10  334.85   10.34
   1   4 -10  337.34    9.18
  -1  -4   9   42.61    6.52
  -1  -4   8   12.75    3.46
   1   4  -7    6.11    2.73
  -1  -4   7   -0.16    1.69
   1   4  -6  161.20   10.21
  -1  -4   6  190.98   11.14
  -1  -4   5   64.27    6.21
   1   4  -5   58.98    6.29
   1   4  -4 1766.21   33.53
  -1  -4   4 1750.94   29.86
   1   4  -3 1269.84   28.61
  -1  -4   3 1259.15   23.83
   1   4  -2  175.76   10.75
  -1  -4   2  184.68    8.59
   1   4  -1   71.87    6.98
  -1  -4   1   76.19    5.10
   1   4   0  399.13   16.13
  -1  -4   0  423.19   10.99
  -1  -4  -1   65.89    5.04
   1   4   1   66.12    6.62
  -1  -4  -2  122.40    6.39
  -1  -4  -2  116.93    6.15
   1   4   2  116.91    8.77
   1   4   3   65.39    6.49
  -1  -4  -3   60.84    4.92
   1   4   4    2.51    1.71
  -1  -4  -4    0.89    1.29
  -1  -4  -5   -2.07    1.52
   1   4   5   -0.11    1.75
   1   4   6  549.97   18.49
  -1  -4  -6  536.46   17.64
   1   4   7  265.12   12.86
  -1  -4  -7  284.23   13.57
   1   4   8  346.17   14.58
  -1  -4  -8  326.10   15.28
  -1  -4  -9  161.94   11.47
  -1  -4 -10  786.03   25.95
   1   4  10  786.37   13.80
   1   4  11  570.88   11.83
   1   4  11  596.07   12.42
  -1  -4 -11  552.99   22.89
   1   4  11  564.51   11.32
   1   4  11  599.76   11.52
   1   4  11  590.51   11.52
   1   4  12    0.12    1.05
  -1  -4 -12    3.67    3.03
   1   4  12    1.56    1.43
   1   4  12   -0.53    1.05
   1   4  12   -0.57    1.10
   1   4  13   94.44    5.20
  -1  -4 -13   93.63   10.63
   1   4  13   92.98    4.77
   1   4  13   95.80    4.88
   1   4  13   92.63    4.71
   1   4  14  562.48   12.60
  -1  -4 -14  562.23   25.00
   1   4  14  621.90   11.95
   1   4  14  578.58   11.52
   1   4  14  565.73   11.77
   1   4  15  170.85    6.99
   1   4  15  167.19    6.39
   1   4  16   -0.54    1.10
   1   4  16   -0.70    0.91
   1   4  17   29.43    2.91
   1   4  17   29.53    2.63
   1   4  17   26.71    2.83
  -1  -4 -18    8.36    1.62
   1   4  18    8.94    1.60
   1   4  18    8.63    1.61
  -1  -4 -19   54.82    3.36
   1   4  19   51.75    3.29
   1   4  19   56.00    3.51
   1   4  20    1.93    0.83
  -1  -4 -20    3.86    0.94
   1   4  20    3.84    0.99
  -1  -4 -21   21.51    1.64
   1   4  21   25.22    1.82
   1   4  21   24.82    1.87
   1   4  22    2.02    0.63
   1   5 -20    6.51    0.94
  -1  -5  19    8.84    1.25
   1   5 -19    9.57    1.39
  -1  -5  18    1.27    0.69
  -1  -5  17   84.97    4.39
   1   5 -17   79.75    4.10
  -1  -5  16    2.78    1.24
   1   5 -16    1.90    1.08
  -1  -5  15   16.95    2.43
   1   5 -15   19.44    2.43
  -1  -5  14   18.92    2.65
   1   5 -14   15.70    2.16
  -1  -5  13   18.95    2.70
   1   5 -13   14.98    2.24
  -1  -5  12  188.07    7.92
   1   5 -12  178.55    7.16
   1   5 -11   29.70    3.06
  -1  -5  11   32.27    3.39
   1   5 -11   29.13    2.97
   1   5 -10   42.51    3.69
  -1  -5  10   46.56    4.08
   1   5 -10   38.68    3.35
  -1  -5   9  139.42   12.36
   1   5  -9  152.41    6.74
   1   5  -9  159.04    6.55
  -1  -5   8   14.27    4.47
   1   5  -8   17.51    2.45
   1   5  -8   16.25    2.09
  -1  -5   7    1.11    2.25
   1   5  -7    3.13    1.27
   1   5  -7    2.88    1.13
  -1  -5   6  134.88   10.46
   1   5  -6  122.38    5.72
   1   5  -5  275.89   15.53
  -1  -5   5  301.78   14.64
   1   5  -4   -4.12    2.26
   1   5  -3   29.79    5.31
   1   5  -2  157.71   11.91
   1   5  -1  147.48   11.54
   1   5   0  170.92   12.48
   1   5   1    6.42    2.37
   1   5   2  537.15   21.75
   1   5   3    5.06    2.51
   1   5   4   36.72    5.57
   1   5   5   16.75    3.97
   1   5   6  161.21   11.77
   1   5   7    3.67    1.35
   1   5   7    5.02    1.55
   1   5   7    2.70    1.58
   1   5   7    1.16    0.98
   1   5   7    1.64    1.10
   1   5   7    0.88    1.20
   1   5   8  416.92   10.23
   1   5   8  417.05   10.68
   1   5   8  426.83   12.69
   1   5   8  419.39   12.20
   1   5   8  425.75    9.53
   1   5   8  422.95   10.40
   1   5   8  397.49    9.85
   1   5   8  413.41   11.82
   1   5   9  162.91    6.88
   1   5   9  171.11    6.76
   1   5   9  172.24    6.76
   1   5   9  162.18    5.88
   1   5   9  160.19    7.81
   1   5   9  160.00    6.41
   1   5   9  171.52    7.89
   1   5  10   29.21    2.99
   1   5  10   19.29    2.36
   1   5  10   23.41    2.80
   1   5  10   25.43    2.39
   1   5  10   24.54    2.73
   1   5  10   24.85    3.23
   1   5  10   21.72    3.17
   1   5  11  122.29    5.98
   1   5  11  123.64    5.97
   1   5  11  114.61    5.61
   1   5  11  120.17    4.95
   1   5  11  113.98    5.66
   1   5  12  752.15   14.50
   1   5  12  768.44   14.97
   1   5  12  734.04   13.99
   1   5  12  753.85   14.60
   1   5  13   86.73    5.07
   1   5  13   88.40    4.89
   1   5  13   87.60    4.84
   1   5  13   81.20    4.90
   1   5  14   40.38    3.50
   1   5  14   44.01    3.45
   1   5  14   40.64    3.32
   1   5  14   38.41    3.38
   1   5  15   12.47    2.09
   1   5  15   14.72    2.09
   1   5  15   12.06    1.78
   1   5  16    3.13    1.25
   1   5  16    5.04    1.32
   1   5  16    4.48    1.24
   1   5  17   -0.02    0.95
   1   5  17   -0.12    0.77
   1   5  18   -0.27    0.78
   1   5  18    0.09    0.63
   1   5  19   19.95    1.91
   1   5  19   18.08    1.76
   1   5  20    0.83    0.59
   1   5  20    0.33    0.45
   1   5  21    3.74    0.63
   1   6 -18    1.69    0.70
   1   6 -17    1.05    0.75
   1   6 -16    3.96    1.18
   1   6 -16    3.83    1.02
   1   6 -15    0.26    0.97
   1   6 -15   -0.02    0.75
   1   6 -14   50.48    4.07
   1   6 -14   50.12    3.46
   1   6 -13    3.23    1.34
   1   6 -13    0.55    1.02
   1   6 -12   40.47    3.37
   1   6 -11   65.53    4.28
   1   6 -10   61.98    4.35
   1   6 -10   60.35    4.99
   1   6 -10   53.14    3.92
   1   6  -9   36.71    3.44
   1   6  -9   40.40    4.09
   1   6  -9   43.14    3.55
   1   6  -8   29.99    3.16
   1   6  -8   24.82    2.71
   1   6  -8   29.92    3.57
   1   6  -7    4.83    1.34
   1   6  -7    7.40    1.71
   1   6  -7    4.68    1.30
   1   6  -7    5.29    1.67
   1   6  -6   26.88    2.68
   1   6  -6   25.23    2.89
   1   6  -6   29.20    2.89
   1   6  -6   21.86    3.10
   1   6  -5  203.95    7.23
   1   6  -5  189.96    7.50
   1   6  -5  196.72    8.61
   1   6  -5  217.01    7.30
   1   6  -4  615.57   12.68
   1   6  -4  586.13   13.03
   1   6  -4  629.85   15.10
   1   6  -3  148.70    6.36
   1   6  -3  142.00    5.47
   1   6  -3  138.04    7.01
   1   6  -3  141.95    6.45
   1   6  -2    5.78    1.70
   1   6  -2    5.19    1.28
   1   6  -2    4.51    1.51
   1   6  -2    9.55    2.04
   1   6  -1   95.56    4.97
   1   6  -1  102.24    5.42
   1   6  -1   92.50    4.50
   1   6  -1   97.93    4.97
   1   6  -1  106.65    6.11
   1   6  -1  103.99    5.62
   1   6   0    1.67    0.99
   1   6   0    2.96    1.33
   1   6   0    4.35    1.59
   1   6   0    3.23    1.15
   1   6   0    2.92    1.07
   1   6   0    3.70    1.29
   1   6   0    3.06    1.39
   1   6   0    2.72    1.26
   1   6   1  250.92    8.29
   1   6   1  256.44    8.45
   1   6   1  235.96    7.83
   1   6   1  245.57    7.46
   1   6   1  237.89    7.43
   1   6   1  244.34    7.86
   1   6   1  248.27    9.20
   1   6   1  251.97    8.76
   1   6   2   77.02    4.73
   1   6   2   72.17    4.51
   1   6   2   73.59    4.17
   1   6   2   71.18    4.36
   1   6   2   73.68    5.63
   1   6   2   75.89    5.15
   1   6   2   77.48    4.52
   1   6   2   72.11    4.91
   1   6   2   67.43    3.96
   1   6   3  196.43    7.61
   1   6   3  204.02    7.40
   1   6   3  198.54    8.94
   1   6   3  197.15    6.88
   1   6   3  188.65    7.14
   1   6   3  180.21    6.52
   1   6   3  177.35    7.64
   1   6   3  197.85    7.15
   1   6   3  186.63    8.05
   1   6   4  106.26    5.10
   1   6   4  126.96    6.23
   1   6   4  118.37    5.62
   1   6   4  114.97    5.66
   1   6   4  113.79    6.85
   1   6   4  118.03    5.37
   1   6   4  116.42    6.35
   1   6   4  121.31    5.70
   1   6   4  120.95    6.62
   1   6   4  115.61    5.27
   1   6   5   85.83    5.17
   1   6   5   80.00    4.57
   1   6   5   81.24    4.59
   1   6   5   76.64    4.41
   1   6   5   75.27    5.24
   1   6   5   80.17    4.80
   1   6   5   80.31    5.90
   1   6   5   79.34    5.40
   1   6   5   80.46    4.68
   1   6   5   79.75    4.48
   1   6   6   35.01    3.39
   1   6   6   30.64    2.90
   1   6   6   34.31    3.05
   1   6   6   33.48    3.21
   1   6   6   35.06    3.07
   1   6   6   36.28    3.96
   1   6   6   28.92    3.37
   1   6   6   32.97    3.05
   1   6   6   30.03    3.43
   1   6   7   33.13    3.04
   1   6   7   36.75    3.60
   1   6   7   36.20    3.07
   1   6   7   35.44    3.97
   1   6   7   33.54    3.28
   1   6   7   34.12    3.00
   1   6   7   30.45    2.90
   1   6   7   27.47    3.52
   1   6   7   45.45    4.18
   1   6   8   11.96    2.07
   1   6   8   11.00    1.87
   1   6   8   13.22    2.05
   1   6   8   13.68    1.93
   1   6   8   11.13    1.79
   1   6   8   12.24    2.12
   1   6   8   13.69    2.57
   1   6   8   12.22    2.53
   1   6   9  125.97    5.98
   1   6   9  123.79    6.27
   1   6   9  128.17    5.52
   1   6   9  124.64    7.16
   1   6   9  119.59    6.02
   1   6   9  119.67    5.64
   1   6   9  118.83    6.83
   1   6  10   97.87    5.56
   1   6  10   94.92    5.31
   1   6  10   96.20    4.65
   1   6  10   94.53    6.33
   1   6  10   89.23    5.16
   1   6  10  102.17    5.20
   1   6  10   91.54    6.01
   1   6  11   15.62    2.32
   1   6  11   14.25    2.04
   1   6  11   16.72    2.45
   1   6  11   17.96    2.00
   1   6  11   18.57    2.46
   1   6  12  241.83    8.29
   1   6  12  247.28    8.37
   1   6  12  250.79    6.80
   1   6  12  244.25    8.19
   1   6  12  238.57    7.83
   1   6  13  230.94    7.75
   1   6  13  228.93    7.92
   1   6  13  224.66    7.58
   1   6  13  221.37    7.42
   1   6  14   10.85    1.87
   1   6  14   13.64    1.92
   1   6  14   11.63    1.75
   1   6  14   13.75    1.94
   1   6  15    0.73    0.96
   1   6  15    1.29    0.79
   1   6  15    1.96    0.98
   1   6  16   89.13    4.36
   1   6  16   83.73    3.76
   1   6  16   86.78    3.97
   1   6  17    0.21    0.59
   1   6  17    0.70    0.79
   1   6  17   -0.36    0.66
   1   6  18   73.07    3.26
   1   6  18   76.56    2.89
   1   6  18   71.96    3.08
   1   6  19   -0.05    0.54
   1   6  19    1.79    0.59
   1   7 -16    1.23    0.44
   1   7 -15   10.79    1.40
   1   7 -14    0.49    0.82
   1   7 -13   26.45    2.21
   1   7 -13   33.08    2.92
   1   7 -12   85.44    4.91
   1   7 -12   85.53    4.09
   1   7 -11   33.13    3.31
   1   7 -11   32.01    2.69
   1   7 -10    2.60    1.02
   1   7 -10    1.37    1.43
   1   7  -9   48.33    4.21
   1   7  -9   49.74    3.48
   1   7  -8    6.50    1.56
   1   7  -8    6.21    1.42
   1   7  -8    7.20    1.85
   1   7  -7  414.10    9.49
   1   7  -7  429.55   10.99
   1   7  -7  397.13   12.18
   1   7  -7  433.10   10.07
   1   7  -6  179.00    6.59
   1   7  -6  169.94    7.00
   1   7  -6  165.18    7.97
   1   7  -5   49.18    3.70
   1   7  -5   48.97    3.88
   1   7  -5   48.09    4.40
   1   7  -4  213.16    7.66
   1   7  -4  202.57    7.69
   1   7  -4  210.02    8.98
   1   7  -3    2.69    1.24
   1   7  -3    2.97    1.08
   1   7  -3    1.65    1.24
   1   7  -3    2.96    1.37
   1   7  -2  138.67    6.44
   1   7  -2  142.27    6.40
   1   7  -2  146.84    6.90
   1   7  -2  138.86    7.33
   1   7  -1  619.10   13.21
   1   7  -1  625.84   12.99
   1   7  -1  649.53   13.93
   1   7  -1  632.09   12.17
   1   7  -1  622.47   16.40
   1   7  -1  634.38   14.31
   1   7  -1  664.99   15.89
   1   7   0    2.12    1.12
   1   7   0    3.36    1.44
   1   7   0    0.27    1.04
   1   7   0    1.94    1.33
   1   7   0    2.37    1.08
   1   7   0    2.37    1.37
   1   7   0    1.53    1.32
   1   7   1  213.37    8.06
   1   7   1  205.48    7.42
   1   7   1  212.77    8.10
   1   7   1  216.29    7.35
   1   7   1  214.16    9.72
   1   7   1  207.66    7.50
   1   7   1  209.39    8.50
   1   7   1  233.91    9.43
   1   7   2   83.94    5.17
   1   7   2   81.76    4.99
   1   7   2   77.85    4.80
   1   7   2   80.55    4.58
   1   7   2   76.20    5.87
   1   7   2   71.86    4.51
   1   7   2   81.53    4.48
   1   7   2   70.02    5.08
   1   7   2   76.46    5.48
   1   7   3  132.92    6.54
   1   7   3  138.85    6.43
   1   7   3  126.36    6.09
   1   7   3  134.31    5.96
   1   7   3  128.58    7.56
   1   7   3  131.31    5.63
   1   7   3  139.85    7.13
   1   7   3  129.58    7.06
   1   7   3  128.69    5.99
   1   7   4   48.57    4.08
   1   7   4   46.47    3.72
   1   7   4   44.42    4.52
   1   7   4   46.63    3.55
   1   7   4   42.01    4.06
   1   7   4   43.95    3.75
   1   7   4   44.97    3.37
   1   7   4   46.68    4.34
   1   7   4   40.59    3.45
   1   7   5  349.22   10.74
   1   7   5  350.23    9.81
   1   7   5  325.92    9.86
   1   7   5  353.03    9.56
   1   7   5  347.18   12.36
   1   7   5  337.44   11.19
   1   7   5  341.61    9.04
   1   7   5  333.27    9.70
   1   7   5  349.98   11.51
   1   7   6   19.18    2.66
   1   7   6   20.00    2.48
   1   7   6   22.15    3.48
   1   7   6   23.86    2.64
   1   7   6   16.65    2.47
   1   7   6   22.68    3.11
   1   7   6   27.56    2.70
   1   7   6   16.21    2.80
   1   7   6   19.22    2.43
   1   7   7   32.10    3.35
   1   7   7   37.31    3.11
   1   7   7   32.91    3.31
   1   7   7   37.44    3.17
   1   7   7   29.58    2.97
   1   7   7   36.78    3.02
   1   7   7   30.23    3.49
   1   7   7   31.66    3.59
   1   7   8   -0.57    1.02
   1   7   8    1.31    1.17
   1   7   8    0.01    0.88
   1   7   8    0.69    0.79
   1   7   8    0.57    0.90
   1   7   8    0.82    1.05
   1   7   8    1.75    1.40
   1   7   8    0.76    1.14
   1   7   8   -0.31    1.12
   1   7   9   36.59    3.15
   1   7   9   41.00    3.68
   1   7   9   36.34    2.85
   1   7   9   36.61    3.39
   1   7   9   39.15    2.98
   1   7   9   34.98    3.75
   1   7   9   39.10    3.09
   1   7   9   36.06    3.76
   1   7   9   39.80    3.42
   1   7  10   22.79    2.74
   1   7  10   20.23    2.36
   1   7  10   21.65    2.13
   1   7  10   23.36    2.71
   1   7  10   23.20    2.65
   1   7  10   23.44    2.38
   1   7  11  143.02    6.22
   1   7  11  140.48    5.78
   1   7  11  149.20    6.24
   1   7  11  151.46    5.19
   1   7  11  151.45    5.59
   1   7  11  149.80    6.22
   1   7  12   10.58    1.57
   1   7  12   10.36    1.75
   1   7  12    8.97    1.68
   1   7  12    8.52    1.56
   1   7  12   11.89    1.87
   1   7  13    6.33    1.16
   1   7  13    7.42    1.39
   1   7  13    6.66    1.38
   1   7  13    8.03    1.55
   1   7  13    7.08    1.45
   1   7  14   10.81    1.55
   1   7  14   11.37    1.54
   1   7  14   13.81    1.80
   1   7  14   14.74    1.51
   1   7  15   11.99    1.48
   1   7  15   12.49    1.31
   1   7  15   10.30    1.29
   1   7  15   14.80    1.60
   1   7  16    4.31    0.86
   1   7  17    0.36    0.52
   1   8 -12    1.98    0.76
   1   8 -11    9.61    1.46
   1   8 -11    9.13    1.43
   1   8 -10   90.59    4.13
   1   8 -10  100.30    4.65
   1   8  -9    2.13    0.96
   1   8  -9    2.33    1.05
   1   8  -8   82.07    4.73
   1   8  -8   78.71    4.62
   1   8  -7   79.51    4.97
   1   8  -7   84.35    4.98
   1   8  -6  159.50    5.47
   1   8  -6  153.84    7.09
   1   8  -6  157.08    6.90
   1   8  -5    1.42    0.78
   1   8  -5    2.44    1.33
   1   8  -5    2.86    1.43
   1   8  -5    2.78    1.10
   1   8  -4   19.32    2.15
   1   8  -4   19.41    2.29
   1   8  -4   15.06    2.57
   1   8  -4   14.39    2.38
   1   8  -3    1.14    0.84
   1   8  -3    0.89    1.05
   1   8  -3    0.50    1.37
   1   8  -3    0.62    1.09
   1   8  -2    9.98    1.67
   1   8  -2    8.63    1.78
   1   8  -2    6.65    2.17
   1   8  -2    8.67    2.02
   1   8  -2    8.22    1.74
   1   8  -1    3.41    1.23
   1   8  -1    3.26    1.43
   1   8  -1    5.00    1.67
   1   8  -1    3.27    1.34
   1   8  -1    5.18    1.66
   1   8   0   25.22    2.60
   1   8   0   31.64    3.09
   1   8   0   30.21    3.60
   1   8   0   28.26    2.90
   1   8   0   28.50    3.24
   1   8   1   19.36    2.38
   1   8   1   19.25    2.45
   1   8   1   24.40    3.44
   1   8   1   19.76    2.75
   1   8   1   15.57    2.20
   1   8   2   56.76    3.97
   1   8   2   65.14    4.23
   1   8   2   51.27    3.96
   1   8   2   52.59    4.71
   1   8   2   62.24    4.62
   1   8   3    3.74    1.31
   1   8   3    8.80    1.72
   1   8   3    5.83    1.97
   1   8   3    7.56    1.77
   1   8   3    5.67    1.50
   1   8   4    0.78    1.04
   1   8   4    2.71    1.12
   1   8   4    0.79    1.36
   1   8   4   -0.47    0.97
   1   8   4    1.25    0.80
   1   8   4    3.13    1.42
   1   8   5   39.03    3.40
   1   8   5   40.87    3.18
   1   8   5   40.22    3.69
   1   8   5   41.60    3.75
   1   8   5   35.92    2.99
   1   8   6    1.04    1.28
   1   8   6    2.16    1.26
   1   8   6    1.64    1.18
   1   8   6    3.11    1.44
   1   8   6    1.96    0.93
   1   8   7    0.33    1.45
   1   8   7   -0.46    0.96
   1   8   7    0.93    1.19
   1   8   7    0.93    0.80
   1   8   7    1.69    1.36
   1   8   8   65.22    4.14
   1   8   8   60.24    3.86
   1   8   8   66.09    4.37
   1   8   8   67.62    3.86
   1   8   9    3.49    1.34
   1   8   9    6.22    1.33
   1   8   9    4.97    1.19
   1   8  10    4.76    1.31
   1   8  10    5.32    1.16
   1   8  11   40.94    2.82
   1   8  11   48.28    2.92
   1   8  12  125.99    4.32
   1   8  13    7.56    1.07
   1   8  14    6.74    0.92
   1   9  -7    4.54    1.01
   1   9  -6   26.73    2.12
   1   9  -6   26.63    2.14
   1   9  -5   20.61    2.04
   1   9  -5   18.12    1.85
   1   9  -4   10.49    1.55
   1   9  -4    9.36    1.51
   1   9  -3   11.08    1.74
   1   9  -3    8.13    1.42
   1   9  -2   18.09    2.21
   1   9  -2   18.96    2.14
   1   9  -1   10.19    1.73
   1   9  -1   10.16    1.67
   1   9   0    9.59    1.78
   1   9   0    8.99    1.55
   1   9   1    0.21    0.79
   1   9   2   45.90    3.17
   1   9   3    3.65    1.13
   1   9   4  134.09    5.11
   1   9   5    5.08    1.31
  -2   9   5   12.14    1.44
  -2   9   4    0.30    0.73
  -2   9   3   17.04    1.82
  -2   9   3   16.74    1.85
  -2   9   2   -0.01    0.86
  -2   9   2    1.10    0.84
  -2   9   1   19.87    1.92
  -2   9   1   21.20    2.05
  -2   9   0    4.47    1.14
  -2   9   0    3.16    0.96
  -2   9  -1  112.82    4.35
  -2   9  -1  107.89    4.27
  -2   9  -2    8.53    1.39
  -2   9  -2    7.89    1.33
  -2   9  -3    7.50    1.22
  -2   9  -3    6.78    1.26
  -2   9  -4   30.73    2.07
  -2   9  -4   31.70    2.11
  -2   9  -5   14.38    1.34
  -2   8  12   16.02    1.18
  -2   8  11   34.89    2.07
  -2   8  11   36.41    2.01
  -2   8  10   10.21    1.31
  -2   8  10    8.15    1.09
  -2   8   9   48.47    2.86
  -2   8   9   39.18    2.37
  -2   8   8    3.72    1.11
  -2   8   8    2.59    0.85
  -2   8   8    3.27    1.15
  -2   8   7   23.37    2.26
  -2   8   7   24.67    2.71
  -2   8   7   21.88    1.88
  -2   8   6  126.67    5.10
  -2   8   6  127.92    4.50
  -2   8   6  129.53    6.04
  -2   8   6  138.27    6.37
  -2   8   5    1.21    0.82
  -2   8   5    1.92    0.71
  -2   8   5   -0.12    0.97
  -2   8   5    1.25    1.23
  -2   8   4    7.65    1.48
  -2   8   4    5.57    1.65
  -2   8   4    4.87    1.54
  -2   8   3   10.04    1.67
  -2   8   3   11.84    2.23
  -2   8   3    9.72    1.95
  -2   8   2    6.40    1.34
  -2   8   2    6.18    1.83
  -2   8   2    5.81    1.60
  -2   8   1    9.98    1.51
  -2   8   1    8.14    1.91
  -2   8   1   11.42    2.17
  -2   8   0   31.86    2.47
  -2   8   0   36.70    3.57
  -2   8   0   33.38    3.31
  -2   8  -1    0.81    1.08
  -2   8  -1    0.06    1.11
  -2   8  -2   29.42    3.08
  -2   8  -2   26.82    2.92
  -2   8  -3    0.54    1.06
  -2   8  -3    1.72    1.07
  -2   8  -4   -0.81    1.00
  -2   8  -4   -0.53    0.94
  -2   8  -5   10.82    1.84
  -2   8  -5   12.92    2.10
  -2   8  -6    4.12    1.21
  -2   8  -6    4.51    1.33
  -2   8  -7    4.00    1.12
  -2   8  -7    2.68    1.06
  -2   8  -8   18.68    2.16
  -2   8  -8   18.85    2.02
  -2   8  -9   -1.42    0.85
  -2   8  -9   -1.24    0.70
  -2   8 -10    1.04    0.80
  -2   8 -10    0.93    0.69
  -2   8 -11   -0.16    0.43
  -2   7  15  133.28    3.62
  -2   7  14   14.43    1.33
  -2   7  14   16.62    1.55
  -2   7  14   16.44    1.34
  -2   7  13   12.92    1.46
  -2   7  13   14.64    1.63
  -2   7  13   13.68    1.34
  -2   7  12   73.60    3.62
  -2   7  12   73.60    3.66
  -2   7  12   70.32    3.17
  -2   7  11    5.87    1.31
  -2   7  11    4.95    1.28
  -2   7  11    5.37    0.98
  -2   7  10   37.12    3.02
  -2   7  10   35.57    3.53
  -2   7  10   35.87    2.86
  -2   7  10   36.90    2.54
  -2   7   9   91.59    4.82
  -2   7   9   81.94    4.35
  -2   7   9   91.21    5.71
  -2   7   9   82.58    3.90
  -2   7   8   39.70    3.36
  -2   7   8   42.95    4.07
  -2   7   8   39.64    3.14
  -2   7   8   45.40    2.99
  -2   7   8   40.61    4.15
  -2   7   7   52.43    3.88
  -2   7   7   64.29    4.98
  -2   7   7   58.21    3.75
  -2   7   7   59.55    4.96
  -2   7   6   31.93    3.10
  -2   7   6   29.51    2.72
  -2   7   6   29.49    3.42
  -2   7   6   29.83    3.68
  -2   7   5   17.90    2.52
  -2   7   5   15.84    2.08
  -2   7   5   14.23    2.64
  -2   7   5   19.48    2.93
  -2   7   4    8.71    1.86
  -2   7   4    7.50    1.54
  -2   7   4    6.84    2.20
  -2   7   4    8.61    2.26
  -2   7   3   -0.18    0.94
  -2   7   3    0.31    0.83
  -2   7   3    0.36    1.29
  -2   7   2   86.21    4.95
  -2   7   2   97.12    6.14
  -2   7   2   95.63    6.23
  -2   7   1   87.28    4.89
  -2   7   1   95.35    6.06
  -2   7   1   81.41    5.77
  -2   7   0    2.51    1.12
  -2   7   0    3.19    1.50
  -2   7   0    3.27    1.55
  -2   7  -1   46.00    3.40
  -2   7  -1   49.70    4.39
  -2   7  -1   47.88    4.41
  -2   7  -2   41.02    4.15
  -2   7  -2   45.77    4.28
  -2   7  -3  130.56    6.93
  -2   7  -3  142.51    7.45
  -2   7  -4   73.83    5.42
  -2   7  -4   89.42    5.70
  -2   7  -5    0.75    1.33
  -2   7  -5    1.30    1.38
  -2   7  -6    0.91    1.38
  -2   7  -6    3.23    1.51
  -2   7  -7   18.86    2.87
  -2   7  -7   14.90    2.29
  -2   7  -8   35.02    3.42
  -2   7  -8   37.27    3.59
  -2   7  -9   -0.58    1.18
  -2   7  -9    0.96    1.09
  -2   7 -10    0.86    0.99
  -2   7 -10    1.10    1.15
  -2   7 -11   14.74    2.04
  -2   7 -11   13.02    1.98
  -2   7 -12   13.82    1.85
  -2   7 -12   13.24    1.83
  -2   7 -13   11.93    1.53
  -2   7 -13   14.49    1.68
  -2   7 -14  167.14    4.68
  -2   7 -14  137.44    3.90
  -2   6  17    1.53    0.46
  -2   6  17   -0.06    0.65
  -2   6  16   61.21    2.68
  -2   6  16   67.11    3.06
  -2   6  15   89.71    3.57
  -2   6  15   96.74    4.08
  -2   6  14   40.72    2.68
  -2   6  14   36.12    2.48
  -2   6  14   42.23    2.98
  -2   6  13  109.33    4.76
  -2   6  13  113.21    4.52
  -2   6  13  122.11    5.23
  -2   6  12   19.06    2.04
  -2   6  12   19.33    2.27
  -2   6  12   21.52    2.41
  -2   6  11    9.05    1.73
  -2   6  11    9.35    1.74
  -2   6  11    9.88    1.75
  -2   6  11    8.84    2.24
  -2   6  10    1.72    1.22
  -2   6  10    2.31    1.02
  -2   6  10    4.27    1.39
  -2   6  10    0.67    1.36
  -2   6   9   19.40    2.49
  -2   6   9   21.22    2.56
  -2   6   9   16.35    2.93
  -2   6   9   19.43    2.34
  -2   6   9   17.44    2.81
  -2   6   8   -0.57    1.09
  -2   6   8    0.02    1.04
  -2   6   8    0.32    1.22
  -2   6   8    0.40    1.24
  -2   6   7   65.94    4.48
  -2   6   7   63.46    4.18
  -2   6   7   67.55    5.30
  -2   6   7   63.12    5.36
  -2   6   6    5.64    1.38
  -2   6   6    8.27    1.74
  -2   6   6    6.37    1.73
  -2   6   6    7.78    2.22
  -2   6   5    0.88    0.98
  -2   6   5    1.90    1.36
  -2   6   5    2.40    1.22
  -2   6   5    2.75    1.72
  -2   6   5    1.50    1.20
  -2   6   4   66.75    4.49
  -2   6   4   53.86    8.10
  -2   6   4   56.43    3.75
  -2   6   4   62.61    4.93
  -2   6   4   56.96    4.99
  -2   6   3   73.23    4.72
  -2   6   3   53.29    8.16
  -2   6   3   62.47    3.86
  -2   6   3   66.65    5.06
  -2   6   3   63.77    5.21
  -2   6   2   82.78    4.92
  -2   6   2   92.45   10.67
  -2   6   2   76.08    4.17
  -2   6   2   86.41    5.03
  -2   6   2   86.34    5.69
  -2   6   2   78.00    5.64
  -2   6   1  143.24   13.06
  -2   6   1  167.88    6.80
  -2   6   1  167.82    6.87
  -2   6   1  153.45    7.78
  -2   6   1  168.03    7.82
  -2   6   0   80.65   10.05
  -2   6   0   80.10    4.66
  -2   6   0   79.46    5.44
  -2   6   0   83.18    4.83
  -2   6   0   81.11    5.71
   2  -6   1  216.67   14.51
  -2   6  -1  171.96   13.75
  -2   6  -1  200.71    7.11
  -2   6  -1  192.29    8.61
  -2   6  -1  187.16    8.20
   2  -6   2  139.16   11.78
  -2   6  -2  123.77    6.68
  -2   6  -2  140.35    7.35
  -2   6  -3   99.67    6.28
  -2   6  -3   96.56    5.96
  -2   6  -4   28.55    3.50
  -2   6  -4   22.24    3.00
  -2   6  -5  709.82   14.60
  -2   6  -5  734.53   16.81
  -2   6  -5  709.22   15.98
  -2   6  -6  567.70   13.07
  -2   6  -6  582.10   14.54
  -2   6  -6  566.03   14.72
  -2   6  -7    2.58    1.36
  -2   6  -7    2.59    1.47
  -2   6  -7    2.72    1.42
  -2   6  -8  222.21    8.21
  -2   6  -8  220.78    9.26
  -2   6  -9    0.75    0.96
  -2   6  -9    0.66    1.38
  -2   6 -10  281.68    9.04
  -2   6 -10  279.62   10.10
  -2   6 -11  252.22    8.36
  -2   6 -11  257.78    9.47
  -2   6 -12   19.06    2.35
  -2   6 -12   19.86    2.69
  -2   6 -13   14.69    1.92
  -2   6 -13   15.38    2.23
  -2   6 -14  339.67    8.26
  -2   6 -14  339.12    8.92
  -2   6 -15   25.36    2.14
  -2   6 -15   23.70    2.27
  -2   6 -15   22.28    2.13
  -2   6 -16  213.47    5.23
  -2   6 -16  221.90    5.96
  -2   6 -17   16.79    1.48
  -2   5  19    4.76    0.86
  -2   5  18   64.43    2.97
  -2   5  18   61.66    2.70
  -2   5  17    7.12    1.28
  -2   5  17    6.25    1.13
  -2   5  17    7.20    1.23
  -2   5  16   52.36    3.21
  -2   5  16   63.78    3.51
  -2   5  16   57.94    3.41
  -2   5  15   32.18    2.69
  -2   5  15   34.81    2.86
  -2   5  15   31.45    2.57
  -2   5  15   36.69    2.90
  -2   5  14    3.23    1.21
  -2   5  14    4.41    1.11
  -2   5  14    2.94    1.18
  -2   5  14    3.67    1.21
  -2   5  14    3.00    1.03
  -2   5  13   21.19    2.34
  -2   5  13   22.79    2.49
  -2   5  13   25.69    2.67
  -2   5  13   23.30    2.43
  -2   5  13   24.12    2.63
  -2   5  12  356.84    9.35
  -2   5  12  365.82    9.61
  -2   5  12  363.76    9.85
  -2   5  12  349.95    9.04
  -2   5  12  349.13    9.46
  -2   5  11    1.76    1.13
  -2   5  11    1.09    0.99
  -2   5  11    3.86    1.45
  -2   5  11    3.52    1.35
  -2   5  11    1.61    1.16
  -2   5  11    0.41    1.19
  -2   5  10   34.38    2.99
  -2   5  10   29.16    2.97
  -2   5  10   32.95    3.84
  -2   5  10   33.98    2.88
  -2   5  10   29.84    2.94
  -2   5   9   48.23    3.75
  -2   5   9   53.50    8.07
  -2   5   9   49.84    4.57
  -2   5   9   47.98    3.35
  -2   5   9   50.92    3.70
  -2   5   9   45.93    4.63
  -2   5   8   85.91    4.99
  -2   5   8   85.39   10.37
  -2   5   8   84.70    5.39
  -2   5   8   78.62    5.66
  -2   5   8   72.60    4.03
  -2   5   8   86.08    4.67
  -2   5   8   85.14    6.11
  -2   5   7    2.98    1.39
  -2   5   7    7.38    4.36
  -2   5   7    2.19    1.31
  -2   5   7    3.10    1.97
  -2   5   7    4.72    1.77
  -2   5   7    4.51    1.37
  -2   5   6   97.74    5.28
  -2   5   6   83.95    9.95
  -2   5   6   97.17    5.53
  -2   5   6   92.16    4.55
  -2   5   6   88.90    5.80
  -2   5   6   90.80    6.09
  -2   5   5   26.95    5.84
  -2   5   5   37.14    3.27
  -2   5   5   28.58    3.53
  -2   5   5   33.61    3.58
  -2   5   5   33.19    2.72
  -2   5   4   34.06    6.03
  -2   5   4   44.09    3.16
  -2   5   4   38.99    3.41
  -2   5   4   39.93    3.86
  -2   5   4   41.16    2.87
  -2   5   4   46.80    4.14
  -2   5   3   19.58    4.58
  -2   5   3   19.71    2.22
  -2   5   3   19.08    2.39
  -2   5   3   25.99    3.19
  -2   5   3   19.99    2.73
  -2   5   2   34.24    5.65
  -2   5   2   28.87    3.27
  -2   5   2   26.80    3.03
  -2   5   1   25.96    5.08
   2  -5  -1   20.65    4.23
  -2   5   1   26.31    2.99
  -2   5   0   75.53    8.13
   2  -5   0   87.33    8.25
  -2   5   0   88.84    5.27
  -2   5  -1    1.81    2.04
   2  -5   1    1.77    1.68
  -2   5  -1    0.41    1.32
  -2   5  -2  137.77   10.66
   2  -5   2  134.18   10.51
  -2   5  -2  139.62    6.04
  -2   5  -2  139.31    6.81
  -2   5  -2  156.51    6.94
   2  -5   3  139.69   11.17
  -2   5  -3  150.76   10.97
  -2   5  -3  146.03    6.27
  -2   5  -3  140.69    6.80
  -2   5  -3  146.58    6.77
   2  -5   4   27.76    5.50
  -2   5  -4   25.30    2.71
  -2   5  -4   24.38    2.97
   2  -5   5   -0.05    2.75
  -2   5  -5    1.84    1.20
  -2   5  -5    1.16    1.22
   2  -5   6   79.21    9.34
  -2   5  -6   75.24    4.71
  -2   5  -6   75.24    5.20
   2  -5   7  238.04   16.03
  -2   5  -7  259.09    8.80
  -2   5  -7  266.00    9.74
   2  -5   8  339.60   19.53
  -2   5  -8  348.48   10.34
  -2   5  -8  341.90   11.18
  -2   5  -9  174.06    7.44
  -2   5  -9  183.73    8.26
  -2   5 -10   53.88    4.28
  -2   5 -10   65.36    5.03
  -2   5 -11  148.95    7.02
  -2   5 -11  162.99    7.95
  -2   5 -12    1.11    1.17
  -2   5 -12    1.81    1.62
  -2   5 -13   20.08    2.72
  -2   5 -13   20.03    2.87
  -2   5 -14   73.45    4.68
  -2   5 -14   75.16    4.93
  -2   5 -15    6.28    1.39
  -2   5 -15    6.22    1.42
  -2   5 -16   19.11    2.19
  -2   5 -16   21.52    2.32
  -2   5 -17   15.34    1.83
  -2   5 -17   15.01    1.76
  -2   5 -18    2.03    0.74
  -2   5 -19   30.58    1.78
  -2   4  21    0.55    0.37
   2  -4 -21   -0.33    0.41
  -2   4  20   16.97    1.49
  -2   4  19    6.42    1.10
  -2   4  19    9.58    1.14
  -2   4  19    8.90    1.25
  -2   4  19    8.99    1.20
  -2   4  18   16.67    1.88
  -2   4  18   17.65    1.75
  -2   4  18   17.05    1.82
  -2   4  18   17.07    1.84
  -2   4  17  138.65    5.54
  -2   4  17  152.01    5.34
  -2   4  17  135.88    5.21
  -2   4  17  141.21    5.34
  -2   4  16  113.64    5.26
  -2   4  16  123.29    5.21
  -2   4  16  117.57    5.09
  -2   4  16  115.06    5.18
  -2   4  15  194.62    7.04
  -2   4  15  184.01    6.55
  -2   4  15  176.15    6.60
  -2   4  14   32.37    3.02
  -2   4  14   30.83    2.84
  -2   4  14   32.67    3.06
  -2   4  13   84.96    4.78
  -2   4  13   76.45    4.35
  -2   4  13   69.99    4.36
  -2   4  12   16.11    4.50
   2  -4 -12   10.27    3.71
  -2   4  12   21.94    2.45
  -2   4  12   20.54    2.41
  -2   4  12   21.05    2.49
  -2   4  11   38.87    3.25
  -2   4  11   24.88    6.31
   2  -4 -11   51.20    8.79
  -2   4  11   34.11    3.91
  -2   4  11   41.22    3.35
  -2   4  11   45.18    3.28
  -2   4  10   93.38    4.91
   2  -4 -10   97.95   11.04
  -2   4  10  106.74   10.92
  -2   4  10  101.43    6.36
  -2   4  10   89.84    5.66
  -2   4  10   90.65    4.82
  -2   4  10   96.62    4.65
  -2   4   9  136.43    5.86
  -2   4   9  140.08   12.03
  -2   4   9  130.43    6.62
  -2   4   9  140.77    7.18
  -2   4   9  144.00    5.86
  -2   4   9  146.73    5.55
  -2   4   9  132.75    7.43
  -2   4   8  298.65   17.05
  -2   4   8  312.84   10.23
  -2   4   8  297.39    8.18
  -2   4   8  312.77   10.80
  -2   4   7    2.80    2.20
  -2   4   6    1.16    1.29
  -2   4   5   99.23    9.06
  -2   4   4  183.72   12.01
  -2   4   3   30.45    4.95
  -2   4   2   78.31    7.53
  -2   4   1  955.80   25.73
  -2   4   0    2.42    1.60
  -2   4  -1  177.96   10.77
   2  -4   2  131.55    9.22
  -2   4  -2  136.41    9.29
   2  -4   3   72.26    7.00
  -2   4  -3   81.55    7.26
  -2   4  -4   -1.94    1.62
   2  -4   4    3.14    2.18
  -2   4  -5   75.56    6.75
   2  -4   5   87.50    8.27
   2  -4   6  123.03   10.12
   2  -4   7  646.13   23.83
   2  -4   8   50.25    7.15
  -2   4  -8   50.41    3.70
   2  -4   9  295.42   17.58
  -2   4  -9  272.86    8.74
   2  -4  10   17.60    5.23
  -2   4 -10   16.86    2.37
   2  -4  11    1.20    2.47
   2  -4  11    6.72    2.00
   2  -4  12    6.22    1.87
   2  -4  13  227.90    8.86
   2  -4  14    0.52    1.39
   2  -4  15   17.15    2.56
   2  -4  16  122.80    6.14
   2  -4  17   86.68    4.86
   2  -4  18   51.83    3.50
  -2   4 -18   54.70    3.51
  -2   4 -18   60.47    3.57
  -2   4 -19  162.00    5.38
   2  -4  19  162.00    5.42
  -2   4 -20    0.38    0.57
   2  -4  20    1.24    0.87
  -2   4 -21   43.69    1.90
   2  -3 -22   25.26    1.59
  -2   3  22   25.20    1.43
  -2   3  21   28.05    1.89
   2  -3 -21   26.83    2.09
  -2   3  21   28.10    1.80
  -2   3  20   11.30    1.46
  -2   3  20   10.93    1.20
  -2   3  20   10.64    1.33
  -2   3  19   31.27    2.53
  -2   3  19   32.36    2.43
  -2   3  19   28.79    2.28
  -2   3  18   11.45    1.72
  -2   3  18   12.64    1.62
  -2   3  18   12.15    1.70
  -2   3  18   12.16    1.68
  -2   3  17  214.48    6.91
  -2   3  17  225.30    7.11
  -2   3  16   -0.21    0.84
  -2   3  16   -0.06    0.83
  -2   3  15    6.65    1.58
  -2   3  15    5.44    1.46
  -2   3  14  215.02    7.43
   2  -3 -13  134.81   13.24
  -2   3  13  138.62    5.93
  -2   3  12   39.76    6.40
   2  -3 -12   48.73    7.74
  -2   3  12   61.66    4.00
  -2   3  11  176.23   12.70
   2  -3 -11  156.58   13.21
  -2   3  11  155.92    7.47
  -2   3  11  169.68    6.31
  -2   3  10  171.18   12.24
  -2   3  10  182.06    6.41
  -2   3   9    1.63    1.14
  -2   3   8    8.49    2.83
  -2   3   7   29.86    4.74
  -2   3   6  100.02    8.14
  -2   3   5   68.18    6.54
  -2   3   4 1495.03   29.46
  -2   3   4 1574.62   36.31
  -2   3   3  259.67   12.03
  -2   3   3  280.48   15.24
  -2   3   2  210.46   13.33
  -2   3   2  223.19   10.87
  -2   3   1   34.14    5.61
  -2   3   0   82.52    8.57
  -2   3  -1  362.68   17.40
  -2   3  -2  194.27   12.84
   2  -3   3  120.60    7.88
  -2   3  -3  128.84   10.43
   2  -3   4  224.27   11.05
  -2   3  -4  273.66   14.96
   2  -3   5  149.52    9.41
   2  -3   6   60.11    6.23
   2  -3   7  374.46   16.22
   2  -3   8   65.02    7.17
   2  -3   9    6.77    2.52
   2  -3  10  194.00   13.46
   2  -3  11   11.15    3.92
   2  -3  11   14.24    2.45
  -2   3 -11   16.93    2.37
   2  -3  12    5.57    3.34
   2  -3  12   10.56    2.54
   2  -3  13  645.21   27.27
   2  -3  13  624.20   15.02
   2  -3  14   18.63    2.83
   2  -3  15    1.58    1.46
   2  -3  16  319.01   10.73
   2  -3  17    8.33    1.93
   2  -3  18   70.90    4.77
   2  -3  19  105.52    5.34
   2  -3  20   25.35    2.43
   2  -3  21   49.55    2.84
   2  -3  22    6.96    0.94
  -2   3 -22    8.58    1.00
  -2   2  22   15.54    1.34
   2  -2 -22   13.13    1.39
  -2   2  22   14.16    1.22
   2  -2 -21   88.27    4.07
  -2   2  21   86.55    3.56
  -2   2  21   88.42    3.43
  -2   2  21   88.64    2.91
  -2   2  20   16.83    1.84
   2  -2 -20   14.68    1.96
  -2   2  20   15.45    1.73
  -2   2  20   14.45    1.55
  -2   2  19  250.26    7.03
  -2   2  19  241.09    6.53
  -2   2  18    4.23    1.21
  -2   2  17   70.95    4.09
  -2   2  16    1.63    1.06
   2  -2 -15  167.75   14.33
  -2   2  15  155.38    6.20
   2  -2 -14  -14.52    5.20
  -2   2  14    0.58    1.12
   2  -2 -13   78.75    9.69
  -2   2  13   79.18    4.40
   2  -2 -12    0.02    2.18
  -2   2  12    0.64    0.76
   2  -2 -11   93.07    9.60
  -2   2  11  102.78    8.57
   2  -2 -10  732.28   25.30
  -2   2  10  796.14   23.00
  -2   2   9    1.39    1.44
  -2   2   8  396.44   15.06
  -2   2   7   40.42    4.70
  -2   2   7   36.62    4.99
  -2   2   6   22.39    3.61
  -2   2   6   22.95    2.84
  -2   2   6   27.39    4.31
  -2   2   5   10.59    2.36
  -2   2   5   16.93    2.57
  -2   2   5   14.20    3.36
  -2   2   4   -0.08    1.35
  -2   2   4    0.56    1.04
  -2   2   3    5.07    1.75
  -2   2   3    6.51    2.68
  -2   2   2  335.40   14.66
  -2   2   2  327.06   10.87
  -2   2   1   22.66    3.10
  -2   2   1   19.80    3.95
  -2   2   0   26.20    4.23
  -2   2  -1   79.74    7.29
  -2   2  -2 1399.12   29.79
  -2   2  -3  440.22   16.65
  -2   2  -4  321.21   14.14
   2  -2   4  306.62   11.26
  -2   2  -5   23.74    3.99
   2  -2   5   16.14    2.93
  -2   2  -6    4.26    1.67
  -2   2  -6    3.92    1.69
  -2   2  -7   22.36    3.68
  -2   2  -7   19.51    3.74
   2  -2   7   14.10    3.06
  -2   2  -8  178.60   10.70
   2  -2   8  183.78   10.63
  -2   2  -9   18.15    3.85
   2  -2   9   15.87    3.39
  -2   2 -10    2.55    1.99
   2  -2  10    0.56    1.64
   2  -2  11   21.70    4.55
  -2   2 -11   22.74    4.77
  -2   2 -12  403.77   19.65
  -2   2 -12  376.52   10.83
   2  -2  12  368.83   11.06
   2  -2  12  363.14   18.41
  -2   2 -13   33.95    3.53
   2  -2  13   27.51    3.32
  -2   2 -13   38.06    6.67
   2  -2  13   30.41    5.87
  -2   2 -14   34.71    3.62
   2  -2  14   38.46    3.93
  -2   2 -14   38.51    7.12
   2  -2  14   42.58    7.15
  -2   2 -15  416.44   12.10
   2  -2  15  418.70   12.61
  -2   2 -16    3.75    1.58
   2  -2  16    8.52    2.17
   2  -2  17   72.43    5.30
   2  -2  18  293.14   10.08
  -2   2 -19   48.19    2.77
   2  -2  19   57.14    4.34
   2  -2  20   -1.17    1.06
   2  -2  21   43.76    3.10
   2  -2  22    9.44    1.34
  -2   2 -23   30.17    1.63
   2  -2  23   31.82    1.77
  -2   1  23    3.94    0.56
   2  -1 -22  120.99    4.17
  -2   1  22  116.03    3.52
  -2   1  22  117.92    3.54
   2  -1 -21    0.28    0.73
  -2   1  21   -0.60    0.69
  -2   1  21    1.41    0.71
   2  -1 -20   60.11    3.90
  -2   1  20   62.69    2.99
   2  -1 -19    8.74    1.77
  -2   1  19    6.52    1.18
  -2   1  18  396.05    8.99
  -2   1  17    4.46    1.26
  -2   1  16   18.68    2.20
   2  -1 -15   14.80    4.66
  -2   1  15   16.19    2.15
  -2   1  14  153.00    7.18
   2  -1 -14  169.67   13.47
  -2   1  13   33.81    3.44
   2  -1 -13   23.89    5.05
   2  -1 -12  337.47   17.47
   2  -1 -11   -0.13    1.60
  -2   1  10    4.27    2.12
   2  -1 -10   -0.26    1.38
  -2   1   9  297.88   11.60
  -2   1   9  310.96   11.95
   2  -1  -9  295.45   14.11
  -2   1   8  471.26   14.14
  -2   1   8  507.66   15.09
  -2   1   8  495.78   14.39
  -2   1   7  165.91    8.15
  -2   1   7  173.13    9.12
  -2   1   7  169.95    8.14
  -2   1   6  118.92    6.66
  -2   1   6  130.41    8.14
  -2   1   6  122.06    6.71
  -2   1   5   48.35    4.14
  -2   1   4  523.68   13.06
  -2   1   3   50.24    4.06
  -2   1   2   58.28    4.29
  -2   1   1 2198.50   26.45
  -2   1   0   61.03    4.54
  -2   1  -1  538.10   13.74
  -2   1  -2   55.47    4.72
  -2   1  -3  458.83   12.28
  -2   1  -3  456.63   13.81
  -2   1  -4   56.04    4.58
   2  -1   4   54.18    4.18
  -2   1  -5  502.87   14.25
   2  -1   5  472.55   12.60
   2  -1   6    6.50    1.83
  -2   1  -6    7.90    2.12
  -2   1  -6    5.63    1.90
  -2   1  -7   94.98    7.14
  -2   1  -7  112.81    7.32
   2  -1   7  105.90    6.90
  -2   1  -8    7.70    1.97
  -2   1  -8    3.37    1.83
   2  -1   8    3.27    1.68
  -2   1  -9  840.88   23.48
   2  -1   9  917.89   22.66
  -2   1 -10  319.01   15.43
   2  -1  10  329.41   14.52
  -2   1 -11  133.58   10.61
   2  -1  11  152.78   10.52
  -2   1 -12 1190.32   32.87
   2  -1  12 1304.24   32.05
  -2   1 -13   55.32    7.51
  -2   1 -13   47.49    3.92
   2  -1  13   45.42    4.00
   2  -1  13   48.48    6.61
  -2   1 -14   62.83    4.64
   2  -1  14   63.06    4.86
   2  -1  14   47.66    7.19
  -2   1 -14   58.50    8.12
  -2   1 -15  607.04   26.24
  -2   1 -15  564.80   13.81
   2  -1  15  577.88   14.66
   2  -1  15  534.35   23.71
  -2   1 -16    5.06    1.66
   2  -1  16    2.65    1.36
  -2   1 -17   10.76    2.17
   2  -1  17   10.16    2.39
  -2   1 -18  193.90    8.03
   2  -1  18  200.37    8.49
  -2   1 -19    2.45    1.43
   2  -1  19    3.65    1.49
   2  -1  20   24.52    2.76
   2  -1  21    4.39    1.25
  -2   1 -22    9.68    1.07
   2  -1  22   12.76    1.66
   2  -1  23    0.90    0.65
  -2   0  23  186.21    3.40
  -2   0  22    0.13    0.61
   2   0 -22    1.91    0.70
  -2   0  22    0.99    0.47
   2   0 -21   41.53    2.86
  -2   0  21   41.04    2.58
   2   0 -20  188.71    6.66
  -2   0  20  188.62    6.41
   2   0 -19   59.88    4.12
  -2   0  19   52.01    3.83
  -2   0  19   60.63    3.20
   2   0 -18  268.88    9.01
  -2   0  18  263.97    8.87
  -2   0  18  289.85    7.47
  -2   0  17  182.21    7.67
  -2   0  17  195.06    6.46
  -2   0  16    6.32    1.82
  -2   0  15    6.39    1.91
   2   0 -15    3.65    4.08
  -2   0  14   77.39    5.30
  -2   0  14   82.60    5.16
   2   0 -14   71.23    8.08
   2   0 -13    8.76    1.69
  -2   0  13    7.58    1.90
  -2   0  13   12.07    2.17
   2   0 -13    7.42    2.73
   2   0 -12  147.99   10.75
  -2   0  11 1271.96   28.63
   2   0 -11 1283.96   30.18
   2   0 -10  563.63   19.03
  -2   0  10  552.94   18.27
  -2   0   9    9.78    2.43
   2   0  -9    9.03    2.48
  -2   0   8   76.04    6.48
   2   0  -8   78.66    6.45
  -2   0   8   80.17    4.80
  -2   0   7    2.50    0.98
  -2   0   7    3.75    1.73
  -2   0   6    6.13    1.45
  -2   0   6    7.34    1.98
  -2   0   5  474.15   13.62
  -2   0   4  352.15   11.24
  -2   0   3   19.25    2.71
  -2   0   2  310.73    9.94
  -2   0   1  143.99    6.60
  -2   0   0 2685.47   28.14
  -2   0  -1 5433.84   40.12
  -2   0  -2 1288.81   17.73
  -2   0  -2 1244.74   19.76
  -2   0  -3  933.65   15.92
  -2   0  -3  955.08   17.97
  -2   0  -4  391.63   10.95
  -2   0  -4  372.82   11.64
   2   0   4  380.33    8.99
  -2   0  -5   83.31    5.88
  -2   0  -5   81.79    5.44
   2   0   5   88.65    4.76
  -2   0  -6 2164.59   29.75
   2   0   6 2101.78   24.76
   2   0   7 1326.57   21.26
  -2   0  -7 1326.95   25.23
   2   0   8  417.88   12.93
  -2   0  -8  417.00   15.13
  -2   0  -9   12.76    3.06
   2   0   9    8.57    2.25
   2   0  10  507.79   16.50
  -2   0 -10  468.11   18.35
   2   0  11  447.80   16.48
  -2   0 -11  450.75   18.94
  -2   0 -12  941.40   28.62
   2   0  12  913.57   24.95
  -2   0 -13   19.19    4.71
   2   0  13   26.54    4.71
  -2   0 -14   99.28    5.67
   2   0  14  105.48    6.03
  -2   0 -14  105.73   10.67
  -2   0 -15   55.93    4.39
   2   0  15   60.35    4.76
  -2   0 -15   57.03    8.47
  -2   0 -16   57.10    4.46
   2   0  16   56.08    4.72
  -2   0 -16   65.16    9.07
  -2   0 -17   47.43    4.03
   2   0  17   44.52    4.19
  -2   0 -18   24.51    2.99
   2   0  18   26.59    3.17
  -2   0 -19    6.61    1.64
   2   0  19    6.45    1.82
  -2   0 -20   38.03    3.23
   2   0  20   37.07    3.38
  -2   0 -21   -0.47    0.77
   2   0  21   -0.85    1.05
   2   0  22   89.12    3.97
   2   0  23    7.73    1.10
  -2   0 -23    6.61    0.81
  -2  -1  22   28.31    1.99
   2   1 -21    2.50    0.84
  -2  -1  21    1.88    0.89
   2   1 -20   14.27    1.84
  -2  -1  20   11.53    1.91
   2   1 -19   70.82    4.24
  -2  -1  19   63.59    4.35
   2   1 -18    1.09    1.06
  -2  -1  18   -0.52    1.40
   2   1 -17   46.17    3.81
  -2  -1  17   50.70    4.36
   2   1 -16   -0.64    1.25
  -2  -1  16    0.50    1.15
   2   1 -15  268.65    9.04
  -2  -1  15  268.57    9.77
  -2  -1  14    1.69    1.29
   2   1 -13  229.32    8.61
  -2  -1  13  233.71    9.09
  -2  -1  13  227.43   14.18
  -2  -1  12    9.65    2.93
   2   1 -12   22.49    4.04
  -2  -1  11   13.79    3.34
   2   1 -11   24.40    3.82
  -2  -1  10    5.96    2.51
   2   1 -10    7.51    2.13
  -2  -1   9   11.11    2.83
   2   1  -9   11.60    2.42
  -2  -1   8   19.94    3.63
   2   1  -8   20.67    2.95
  -2  -1   7   72.51    6.52
   2   1  -7   84.65    5.55
  -2  -1   6  198.73   10.12
   2   1  -6  201.77    7.88
  -2  -1   5   32.77    4.03
   2   1  -5   30.08    2.85
  -2  -1   4    3.72    1.51
  -2  -1   3   25.90    3.34
  -2  -1   2  970.65   18.58
  -2  -1   1   51.83    4.21
  -2  -1   0  102.97    5.67
  -2  -1  -1   29.74    2.19
  -2  -1  -1   28.18    3.03
  -2  -1  -2 1258.51   15.38
  -2  -1  -2 1281.68   19.33
   2   1   3 3445.42   18.93
  -2  -1  -3 3430.20   28.04
  -2  -1  -4  224.14    8.40
   2   1   4  237.17    5.55
  -2  -1  -4  213.57    7.84
  -2  -1  -5   36.61    3.54
   2   1   5   39.59    2.60
  -2  -1  -5   37.53    3.64
  -2  -1  -6  884.46   17.79
  -2  -1  -6  862.92   18.45
   2   1   6  894.98   13.73
   2   1   7   28.54    2.75
  -2  -1  -7   28.30    3.87
  -2  -1  -8    2.23    1.58
   2   1   8    0.02    0.83
  -2  -1  -9  417.79   16.09
   2   1   9  422.42   12.56
  -2  -1 -10  338.25   15.44
   2   1  10  335.46   12.10
  -2  -1 -11  343.51   16.38
  -2  -1 -12  106.94    9.70
  -2  -1 -13   78.16    8.63
  -2  -1 -14  209.46    7.92
   2   1  14  213.99    8.37
  -2  -1 -15    2.14    1.52
   2   1  15    3.70    1.57
  -2  -1 -15   -0.19    3.36
  -2  -1 -16    4.99    1.81
   2   1  16    1.70    1.39
  -2  -1 -16    1.72    1.77
  -2  -1 -17    0.90    1.04
   2   1  17   -0.29    1.33
  -2  -1 -18    1.31    1.27
   2   1  18    1.61    1.07
  -2  -1 -19   77.08    4.75
   2   1  19   73.52    4.76
  -2  -1 -20    2.18    1.09
   2   1  20    1.30    1.00
  -2  -1 -21   65.05    3.78
   2   1  21   66.40    3.68
   2   1  22    4.45    1.03
   2   1  23    9.59    1.13
  -2  -2  22   -1.09    0.75
  -2  -2  21   70.20    3.66
   2   2 -20    5.01    1.01
  -2  -2  20    4.79    1.40
   2   2 -19  184.92    6.23
  -2  -2  19  188.89    7.38
   2   2 -18    0.25    0.87
  -2  -2  18    1.88    1.51
   2   2 -17    0.58    1.02
  -2  -2  17    1.06    1.35
   2   2 -17    2.07    1.00
   2   2 -16    2.11    1.15
  -2  -2  16   -0.13    1.41
   2   2 -16    2.14    1.09
   2   2 -15   30.52    2.99
  -2  -2  15   26.57    3.35
   2   2 -15   26.89    2.68
   2   2 -14  212.95    7.72
  -2  -2  14  214.99   15.34
  -2  -2  14  219.13    8.95
   2   2 -14  229.41    7.40
  -2  -2  13  753.17   27.82
   2   2 -13  747.27   15.80
   2   2 -13  789.76   13.38
  -2  -2  12  421.51   20.50
   2   2 -12  446.23   11.87
  -2  -2  12  481.15   12.96
   2   2 -12  455.63    9.89
  -2  -2  11   71.78    8.19
  -2  -2  10   26.48    5.05
  -2  -2   9   33.11    5.29
  -2  -2   8  108.37    9.06
   2   2  -8  119.80    6.68
  -2  -2   7  147.69   10.04
  -2  -2   7  140.88    9.33
   2   2  -7  157.45    7.84
  -2  -2   6  596.11   19.38
  -2  -2   6  569.79   17.64
   2   2  -6  635.08   15.95
  -2  -2   5  793.65   21.20
   2   2  -5  814.60   18.20
  -2  -2   4   41.83    4.81
  -2  -2   3    0.34    1.35
  -2  -2   2   13.05    2.59
  -2  -2   1    6.12    1.89
  -2  -2   0   50.04    4.26
  -2  -2  -1   72.99    2.72
  -2  -2  -1   71.67    4.92
  -2  -2  -2   -0.32    0.77
  -2  -2  -2    2.48    0.80
  -2  -2  -3 1297.20   19.82
  -2  -2  -3 1325.87   16.83
  -2  -2  -4    0.65    0.86
  -2  -2  -4    0.94    0.92
  -2  -2  -5 3401.40   31.64
  -2  -2  -5 3350.22   34.05
   2   2   6  244.81    9.94
  -2  -2  -6  245.06   10.09
  -2  -2  -6  249.71    8.67
   2   2   7  116.63    6.81
  -2  -2  -7  121.70    7.75
  -2  -2  -8  136.04    8.82
   2   2   8  124.83    6.96
  -2  -2  -9 1089.80   26.30
  -2  -2 -10   28.85    4.77
  -2  -2 -11  474.15   19.46
  -2  -2 -12  145.04   11.40
   2   2  13   57.59    3.67
  -2  -2 -13   63.73    7.94
   2   2  14   24.67    2.61
  -2  -2 -14   20.77    2.76
   2   2  14   25.11    2.87
  -2  -2 -14   26.96    5.82
   2   2  15  172.31    6.50
  -2  -2 -15  167.98    7.18
   2   2  15  182.57    7.52
  -2  -2 -15  166.65   14.14
   2   2  16   18.42    2.21
  -2  -2 -16   19.93    2.64
   2   2  16   16.78    2.54
   2   2  17  179.88    6.47
  -2  -2 -17  163.59    7.01
   2   2  17  178.48    7.26
   2   2  18    2.41    1.13
  -2  -2 -18    1.12    1.14
   2   2  18    3.94    1.37
  -2  -2 -19   33.43    3.05
  -2  -2 -20   20.46    2.23
  -2  -2 -21  330.80    7.66
   2   2  22    4.92    1.03
  -2  -2 -22    5.43    0.92
   2   2  23  210.48    4.60
  -2  -3  21  185.19    5.36
  -2  -3  20   45.90    3.17
  -2  -3  19  158.98    6.45
   2   3 -19  151.29    4.85
  -2  -3  18  140.05    6.54
   2   3 -18  139.50    5.27
  -2  -3  17  192.61    8.11
   2   3 -17  186.95    6.54
  -2  -3  16   20.42    2.91
   2   3 -16   23.55    2.50
  -2  -3  15   73.86    5.25
   2   3 -15   74.41    4.48
  -2  -3  14    1.13    1.14
   2   3 -14    0.94    1.02
  -2  -3  13   69.52    9.37
  -2  -3  13   83.36    5.60
   2   3 -13   76.25    4.50
  -2  -3  12   11.19    4.12
   2   3 -12    8.50    1.80
   2   3 -12   10.36    1.76
   2   3 -12    6.04    1.48
  -2  -3  11  282.96   17.57
   2   3 -11  288.70    9.43
   2   3 -11  306.93    8.55
   2   3 -11  315.50    8.60
  -2  -3  10   17.21    4.55
  -2  -3   9  125.85   11.11
  -2  -3   9  126.00   10.34
  -2  -3   8  623.25   23.35
  -2  -3   8  616.87   21.56
   2   3  -7  451.46   15.28
  -2  -3   7  428.55   16.97
  -2  -3   6  346.45   16.20
  -2  -3   6  333.87   14.24
   2   3  -6  337.39   13.47
  -2  -3   5  129.79    9.54
  -2  -3   5  133.37    8.43
   2   3  -5  126.59    8.24
  -2  -3   4   38.47    5.14
  -2  -3   4   31.68    3.97
   2   3  -4   34.25    4.42
  -2  -3   3  284.26   12.80
  -2  -3   3  286.09   10.48
   2   3  -3  294.12   12.72
  -2  -3   2   60.01    5.77
  -2  -3   2   60.10    4.35
   2   3  -2   62.10    5.93
  -2  -3   1   30.98    3.88
   2   3  -1   38.09    4.67
  -2  -3   0   14.68    2.63
   2   3   0   18.57    3.34
  -2  -3  -1  263.50   10.23
   2   3   1  266.69   12.17
  -2  -3  -2   98.82    6.07
   2   3   2   93.11    7.21
  -2  -3  -3  364.04   11.05
  -2  -3  -3  402.00    9.32
   2   3   3  380.75   14.42
  -2  -3  -4    3.07    0.95
   2   3   4    2.24    1.70
  -2  -3  -4    3.27    1.27
  -2  -3  -5   19.94    2.49
   2   3   5   18.80    3.28
  -2  -3  -5   21.07    2.87
   2   3   6   53.86    5.40
  -2  -3  -6   59.84    5.29
  -2  -3  -7   52.61    5.32
   2   3   7   50.96    5.23
   2   3   8  170.77    9.35
  -2  -3  -8  183.09   10.46
  -2  -3  -9   18.77    3.72
  -2  -3 -10  137.77   10.29
  -2  -3 -11    3.06    2.48
  -2  -3 -12  159.70   12.16
   2   3  12  167.21    6.44
   2   3  12  174.14    5.93
  -2  -3 -13  346.57   18.69
   2   3  13  337.46    9.36
   2   3  13  335.81    8.38
  -2  -3 -14    3.58    3.38
   2   3  14    1.82    1.06
   2   3  14    3.45    1.26
  -2  -3 -15   23.50    5.57
   2   3  15   21.78    2.57
   2   3  15   28.18    2.57
  -2  -3 -16   57.79    4.10
   2   3  16   50.51    3.70
   2   3  16   50.95    3.33
   2   3  17   20.73    2.38
  -2  -3 -17   15.97    2.15
   2   3  17   17.69    1.91
   2   3  18   19.67    2.24
  -2  -3 -18   20.24    2.36
   2   3  19    9.09    1.48
  -2  -3 -19    7.42    1.42
  -2  -3 -20   78.02    3.67
   2   3  20   74.52    3.44
   2   3  20   77.91    4.08
   2   3  21    5.04    1.11
   2   3  21    3.49    0.78
   2   3  22    2.39    0.68
   2   3  23   37.27    1.70
  -2  -4  20  195.31    5.41
  -2  -4  19   63.61    3.63
  -2  -4  18    1.17    1.03
   2   4 -18    0.04    0.63
  -2  -4  17    6.51    1.72
   2   4 -17    7.15    1.42
  -2  -4  16   -0.35    1.33
   2   4 -16    1.34    0.99
  -2  -4  15   35.42    3.66
   2   4 -15   35.29    3.17
  -2  -4  14   28.01    3.32
   2   4 -14   25.49    2.75
  -2  -4  13   30.76    3.48
   2   4 -13   38.29    3.37
   2   4 -12    0.29    0.87
  -2  -4  12    2.50    1.68
   2   4 -12    1.17    1.13
  -2  -4  11  198.57   15.60
   2   4 -11  190.99    7.28
   2   4 -11  194.39    7.19
  -2  -4  10   45.77    7.47
  -2  -4  10   49.83    7.70
   2   4 -10   46.86    3.85
   2   4 -10   41.52    3.50
   2   4 -10   46.13    3.58
  -2  -4   9  108.32   11.56
  -2  -4   9  101.58    9.87
   2   4  -9  100.54    5.42
   2   4  -9   93.72    4.98
   2   4  -9   91.27    4.72
  -2  -4   8    2.80    2.34
  -2  -4   8    5.67    2.82
  -2  -4   7   72.93    8.77
   2   4  -7   65.73    6.92
  -2  -4   7   65.34    7.30
  -2  -4   6  258.75   15.53
   2   4  -6  239.63   13.03
  -2  -4   6  248.55   13.09
  -2  -4   5   83.22    8.48
   2   4  -5   81.52    7.67
  -2  -4   5   77.22    6.95
  -2  -4   4  125.88    9.98
   2   4  -4  142.29   10.08
  -2  -4   4  124.71    8.16
  -2  -4   3    6.22    2.35
   2   4  -3    5.60    2.27
  -2  -4   2   93.24    7.89
   2   4  -2  100.79    8.55
  -2  -4   1  480.87   16.98
   2   4  -1  476.78   18.56
  -2  -4   0   29.94    4.28
   2   4   0   34.64    5.21
  -2  -4  -1   20.27    3.27
   2   4   1   21.01    4.07
  -2  -4  -2   13.36    2.62
   2   4   2   15.21    3.69
   2   4   3  239.27   13.09
   2   4   4  467.47   18.12
   2   4   5   62.79    6.71
   2   4   6  144.00   10.05
   2   4   7  173.50   10.97
  -2  -4  -7  186.11   10.25
   2   4   8   60.52    6.64
  -2  -4  -8   51.66    5.70
  -2  -4  -9  198.59   12.12
   2   4  10  249.61    8.04
   2   4  10  225.00    7.71
  -2  -4 -10  225.90   13.46
   2   4  10  245.51    7.58
   2   4  10  260.09    8.27
   2   4  11    2.63    1.29
   2   4  11    4.80    1.56
   2   4  11    2.82    1.23
  -2  -4 -11    7.82    3.22
   2   4  11    4.07    1.43
   2   4  12   60.38    4.14
   2   4  12   55.44    4.08
  -2  -4 -12   56.85    8.18
   2   4  12   56.60    3.79
   2   4  12   54.83    4.06
  -2  -4 -13  362.34   19.25
   2   4  13  379.00   10.40
   2   4  13  384.72   10.76
   2   4  14  109.04    5.62
   2   4  14  117.04    6.05
   2   4  15    0.03    0.97
   2   4  15   -0.78    1.22
   2   4  16   73.36    4.49
   2   4  16   71.22    4.61
   2   4  17   14.37    2.06
   2   4  17   15.80    2.18
   2   4  18    9.08    1.74
   2   4  18    8.08    1.45
   2   4  19    4.29    1.05
   2   4  19    5.31    1.31
   2   4  20   77.51    3.35
   2   4  20   83.61    3.81
   2   4  21    1.04    0.70
   2   4  21    1.70    0.69
   2   4  22   98.45    2.86
  -2  -5  19   15.71    1.38
   2   5 -19   12.80    1.51
  -2  -5  18   86.89    3.74
   2   5 -18   76.61    3.29
  -2  -5  17    3.87    1.09
   2   5 -17    4.63    1.07
  -2  -5  16  120.04    5.44
   2   5 -16  114.41    4.91
  -2  -5  15    8.92    1.69
   2   5 -15    7.88    1.53
  -2  -5  14   10.38    2.11
   2   5 -14   10.12    1.89
  -2  -5  13   80.82    5.18
   2   5 -13   83.74    4.78
  -2  -5  12    0.44    1.23
   2   5 -12    1.18    1.07
   2   5 -11    1.88    1.02
  -2  -5  11    1.35    1.26
   2   5 -11    1.62    1.17
   2   5 -10   -0.04    0.86
  -2  -5  10   -0.62    1.30
   2   5 -10    1.67    1.18
   2   5  -9    2.34    1.46
  -2  -5   9    1.08    1.56
   2   5  -9    1.66    1.15
  -2  -5   8  108.50   12.13
   2   5  -8   96.23    5.44
   2   5  -8  104.47    5.27
   2   5  -7   44.72    6.54
  -2  -5   7   52.80    8.51
   2   5  -7   35.40    3.33
   2   5  -7   41.81    3.31
  -2  -5   6  327.27   19.25
   2   5  -6  327.88   17.26
   2   5  -6  330.99    8.53
   2   5  -5   42.54    6.25
  -2  -5   5   40.80    6.94
  -2  -5   4  165.53   12.68
   2   5  -4  171.47   12.71
   2   5  -3   -1.86    1.76
  -2  -5   3    2.79    1.89
   2   5  -2    1.93    1.55
  -2  -5   2    3.93    2.59
   2   5  -1   53.10    7.17
  -2  -5   1   44.22    5.92
   2   5   0   52.02    7.18
   2   5   1   26.02    5.03
   2   5   2   95.71    9.60
   2   5   3  230.50   14.79
   2   5   4  172.42   12.71
   2   5   5  277.21   16.08
   2   5   6   13.35    2.16
   2   5   6   15.33    2.07
   2   5   6   10.44    1.72
   2   5   6   10.03    3.37
   2   5   6   10.17    2.15
   2   5   6   15.09    2.21
   2   5   6   11.98    1.73
   2   5   7  139.05    6.47
   2   5   7  141.25    6.08
   2   5   7  146.47   11.45
   2   5   7  129.34    5.33
   2   5   7  146.85    7.31
   2   5   7  144.18    5.73
   2   5   7  136.21    6.74
   2   5   7  138.75    6.12
   2   5   7  144.08    6.09
   2   5   8  449.01   11.02
   2   5   8  413.75   11.18
   2   5   8  482.70   20.57
   2   5   8  437.20   12.67
   2   5   8  435.92   12.32
   2   5   8  450.82   10.12
   2   5   8  428.74   10.80
   2   5   8  456.00   10.95
   2   5   9  370.56   10.59
   2   5   9  365.97   10.13
   2   5   9  372.70    9.24
   2   5   9  354.38    9.95
   2   5   9  385.07   10.24
   2   5  10  164.82    7.12
   2   5  10  180.04    7.21
   2   5  10  181.00    6.42
   2   5  10  181.06    7.08
   2   5  10  183.64    7.22
   2   5  11  320.12    9.77
   2   5  11  351.64   10.17
   2   5  11  330.34    8.54
   2   5  11  335.41    9.55
   2   5  11  342.15    9.99
   2   5  12  110.56    5.72
   2   5  12  108.94    5.78
   2   5  12  111.16    4.89
   2   5  12  111.05    5.45
   2   5  12  117.77    5.97
   2   5  13  130.26    6.23
   2   5  13  124.40    5.85
   2   5  13  134.80    5.12
   2   5  13  129.13    5.73
   2   5  13  126.29    6.17
   2   5  14 1009.54   16.93
   2   5  14  984.93   15.17
   2   5  14 1010.21   17.03
   2   5  15  113.78    5.64
   2   5  15  113.81    5.63
   2   5  16  143.79    6.03
   2   5  16  150.35    6.20
   2   5  17   11.23    1.72
   2   5  17   17.27    2.10
   2   5  18   31.15    2.47
   2   5  18   28.91    2.44
   2   5  19   47.48    2.70
   2   5  19   51.56    2.45
   2   5  19   51.07    2.85
   2   5  20  116.85    3.56
   2   5  20  128.69    3.84
   2   6 -17    5.88    1.10
   2   6 -16    7.44    1.20
   2   6 -16    8.31    1.37
  -2  -6  15   23.43    2.02
   2   6 -15   29.72    2.73
   2   6 -15   26.06    2.30
  -2  -6  14  119.45    4.81
   2   6 -14  119.02    4.97
   2   6 -14  120.06    5.69
   2   6 -13   -0.27    1.05
   2   6 -13    1.49    1.06
   2   6 -12  120.81    6.36
   2   6 -12  112.70    5.32
   2   6 -11   26.12    2.78
   2   6 -11   24.12    3.12
   2   6 -11   22.02    2.50
   2   6 -10   19.33    2.51
   2   6 -10   17.12    2.24
   2   6 -10   18.81    2.80
   2   6  -9   45.82    3.82
   2   6  -9   45.23    3.59
   2   6  -9   40.31    4.00
   2   6  -8   54.13    4.15
   2   6  -8   55.85    3.93
   2   6  -8   58.44    4.70
   2   6  -7    1.55    1.12
   2   6  -7    4.04    1.41
   2   6  -7    2.83    1.06
   2   6  -6    3.51    1.28
   2   6  -6    3.50    1.40
   2   6  -6    0.74    1.30
   2   6  -6    0.17    0.99
   2   6  -5   53.50    8.35
  -2  -6   5   56.41    8.85
   2   6  -5   55.41    3.80
   2   6  -5   51.24    4.09
   2   6  -5   60.49    4.69
   2   6  -5   60.68    3.99
   2   6  -4  250.12   17.16
   2   6  -4  234.78    7.96
   2   6  -4  247.05    9.26
   2   6  -4  253.85    7.91
   2   6  -3  234.57   16.72
   2   6  -3  214.16    7.64
   2   6  -3  211.98    6.50
   2   6  -3  214.43    8.53
   2   6  -3  227.85    7.28
   2   6  -2   39.43    7.68
   2   6  -2   34.16    3.32
   2   6  -2   37.38    2.90
   2   6  -2   37.10    3.65
   2   6  -1   18.01    2.42
   2   6  -1   17.42    2.43
   2   6  -1   15.35    4.88
   2   6  -1   19.08    2.21
   2   6  -1   21.20    2.50
   2   6  -1   14.81    2.29
   2   6   0   16.31    2.34
   2   6   0   20.71    2.41
   2   6   0   16.64    2.40
   2   6   0   19.81    5.71
   2   6   0   14.60    2.05
   2   6   0   17.20    2.56
   2   6   0   15.60    2.20
   2   6   1  101.16    5.46
   2   6   1  121.20   12.58
   2   6   1  113.81    5.77
   2   6   1  111.68    5.11
   2   6   1  108.15    5.90
   2   6   1  108.06    5.32
   2   6   1  111.62    5.50
   2   6   2   18.08    2.44
   2   6   2   21.99    2.51
   2   6   2   21.31    2.65
   2   6   2   17.44    2.35
   2   6   2   19.69    2.33
   2   6   2   14.83    2.26
   2   6   2   20.25    2.47
   2   6   3  180.91    7.52
   2   6   3  192.91   15.31
   2   6   3  190.53    7.27
   2   6   3  182.09    6.65
   2   6   3  182.37    8.65
   2   6   3  177.05    7.24
   2   6   3  183.17    7.07
   2   6   3  192.41    7.11
   2   6   4   46.85    3.99
   2   6   4   49.60    8.13
   2   6   4   50.39    3.82
   2   6   4   48.34    4.63
   2   6   4   54.21    3.78
   2   6   4   47.83    3.86
   2   6   4   54.85    4.02
   2   6   4   52.37    3.77
   2   6   5    3.49    1.48
   2   6   5    2.90    1.20
   2   6   5    3.52    1.19
   2   6   5    1.84    1.10
   2   6   5    6.66    4.60
   2   6   5    1.40    1.35
   2   6   5    2.11    1.14
   2   6   5    0.88    0.82
   2   6   5    3.94    1.54
   2   6   6    0.84    1.10
   2   6   6    1.03    0.88
   2   6   6    1.31    1.02
   2   6   6    2.32    3.51
   2   6   6    3.50    1.22
   2   6   6    1.69    1.06
   2   6   6    3.22    1.75
   2   6   6    2.82    1.29
   2   6   6    4.10    1.82
   2   6   6    3.69    1.48
   2   6   7  174.61    7.66
   2   6   7  158.04    6.73
   2   6   7  167.45   13.48
   2   6   7  163.94    6.37
   2   6   7  169.64    8.38
   2   6   7  165.30    7.75
   2   6   7  153.78    6.88
   2   6   7  161.27    6.42
   2   6   7  158.08    6.66
   2   6   7  166.46    6.91
   2   6   8   12.56    2.33
   2   6   8   13.40    2.02
   2   6   8   10.52    2.04
   2   6   8   15.28    1.90
   2   6   8   10.90    2.48
   2   6   8   14.96    2.10
   2   6   8   14.14    2.28
   2   6   8   12.77    2.13
   2   6   8   15.37    2.46
   2   6   9   16.47    2.39
   2   6   9   16.78    2.34
   2   6   9   20.03    2.70
   2   6   9   15.60    2.05
   2   6   9   19.97    2.64
   2   6  10   12.11    2.11
   2   6  10    9.24    1.97
   2   6  10   10.17    2.05
   2   6  10    8.27    1.82
   2   6  10   12.54    1.91
   2   6  11    2.25    1.19
   2   6  11    2.00    1.12
   2   6  11    3.45    1.41
   2   6  11    1.32    0.97
   2   6  11    2.17    1.42
   2   6  12   61.45    4.24
   2   6  12   69.78    4.59
   2   6  12   63.76    3.61
   2   6  12   64.17    4.19
   2   6  12   69.74    4.42
   2   6  13   32.38    3.14
   2   6  13   33.75    2.51
   2   6  13   30.68    2.83
   2   6  13   31.00    2.93
   2   6  14    2.08    0.98
   2   6  14    1.50    0.99
   2   6  14    1.00    0.86
   2   6  15   23.32    2.46
   2   6  15   23.57    2.36
   2   6  15   23.54    2.32
   2   6  16   97.57    4.46
   2   6  16   90.85    4.05
   2   6  16   90.89    4.15
   2   6  17    0.72    0.66
   2   6  17    1.88    0.73
   2   6  17    0.68    0.56
   2   6  18   36.30    2.23
   2   6  18   34.17    1.92
   2   6  18   31.51    1.99
   2   6  19   22.46    1.38
   2   7 -15   48.87    2.36
   2   7 -14   19.31    1.85
   2   7 -14   13.79    1.38
   2   7 -13   24.31    2.28
   2   7 -13   21.78    1.89
   2   7 -12   13.33    1.96
   2   7 -12   14.72    1.73
   2   7 -11   27.84    2.77
   2   7 -11   26.80    2.39
   2   7 -10   14.40    1.86
   2   7 -10   16.57    2.36
   2   7  -9   25.74    2.68
   2   7  -9   27.99    3.08
   2   7  -9   25.94    2.52
   2   7  -8   49.17    3.71
   2   7  -8   45.66    3.99
   2   7  -8   45.43    3.29
   2   7  -7   90.29    4.35
   2   7  -7   85.10    4.94
   2   7  -7   82.97    5.34
   2   7  -7   89.36    4.59
   2   7  -6   19.75    2.29
   2   7  -6   19.56    2.54
   2   7  -6   19.78    2.25
   2   7  -6   22.97    2.98
   2   7  -5   15.05    2.06
   2   7  -5   12.43    1.99
   2   7  -5   13.51    1.92
   2   7  -5   12.92    2.32
   2   7  -4    7.40    1.64
   2   7  -4    6.43    1.71
   2   7  -4    6.68    1.70
   2   7  -3    5.63    1.59
   2   7  -3    5.95    1.61
   2   7  -3    5.24    1.76
   2   7  -2   15.98    2.29
   2   7  -2   17.45    2.10
   2   7  -2   16.52    2.64
   2   7  -1    1.61    0.97
   2   7  -1    1.22    0.99
   2   7  -1    0.03    1.34
   2   7   0  144.37    6.49
   2   7   0  159.28    6.96
   2   7   0  160.11    8.38
   2   7   0  162.18    6.13
   2   7   0  168.86    7.62
   2   7   1   18.09    2.56
   2   7   1   16.99    2.43
   2   7   1   15.83    2.05
   2   7   1   16.96    2.97
   2   7   1   17.74    2.30
   2   7   1   19.21    2.79
   2   7   2   16.19    2.21
   2   7   2   15.87    2.38
   2   7   2   15.09    2.30
   2   7   2   14.53    2.77
   2   7   2   15.57    2.05
   2   7   2   17.26    2.48
   2   7   2   13.85    2.15
   2   7   3  243.85    8.92
   2   7   3  251.07    8.55
   2   7   3  243.67   10.30
   2   7   3  234.76    7.70
   2   7   3  249.47    8.13
   2   7   3  247.60    9.13
   2   7   3  248.68    8.41
   2   7   4   22.97    2.95
   2   7   4   20.63    2.59
   2   7   4   17.68    2.89
   2   7   4   18.90    2.35
   2   7   4   20.86    2.82
   2   7   4   21.59    2.51
   2   7   4   22.73    2.69
   2   7   5    6.82    1.94
   2   7   5    8.76    1.73
   2   7   5    8.41    1.70
   2   7   5    9.05    2.18
   2   7   5    8.99    1.80
   2   7   5   12.03    2.14
   2   7   5    8.21    1.64
   2   7   6  242.87    9.05
   2   7   6  236.46    7.79
   2   7   6  245.69   10.10
   2   7   6  221.27    8.27
   2   7   6  233.32    7.77
   2   7   6  238.35    8.97
   2   7   6  233.40    8.12
   2   7   6  245.43    7.98
   2   7   7  228.28    8.69
   2   7   7  243.16    7.65
   2   7   7  244.13    9.96
   2   7   7  235.80    8.94
   2   7   7  235.44    7.60
   2   7   7  234.26    8.43
   2   7   7  244.12    8.31
   2   7   7  239.19    7.88
   2   7   8    0.77    0.92
   2   7   8   -0.63    1.24
   2   7   8    0.85    0.88
   2   7   8    0.74    1.06
   2   7   8   -0.44    1.19
   2   7   8    1.09    1.04
   2   7   9  267.03    9.02
   2   7   9  290.87    7.55
   2   7   9  274.98    8.82
   2   7   9  296.03    8.04
   2   7   9  279.90    8.67
   2   7   9  275.03    8.28
   2   7  10   87.39    5.07
   2   7  10   86.75    4.22
   2   7  10   84.55    4.85
   2   7  10   84.92    4.54
   2   7  10   84.52    4.77
   2   7  11    8.38    1.56
   2   7  11    8.08    1.69
   2   7  11    8.09    1.55
   2   7  11   11.14    1.57
   2   7  11   10.12    1.72
   2   7  12    7.61    1.48
   2   7  12   10.47    1.37
   2   7  12    9.29    1.62
   2   7  13   55.24    2.70
   2   7  13   57.18    3.41
   2   7  13   54.58    3.22
   2   7  14   94.22    3.89
   2   7  14   96.48    4.10
   2   7  15   88.87    3.57
   2   7  15   88.02    3.41
   2   7  16   19.21    1.55
   2   7  16   19.31    1.43
   2   8 -11   28.73    2.21
   2   8 -11   30.14    2.04
   2   8 -10   86.72    4.14
   2   8 -10   89.38    3.86
   2   8 -10   82.71    2.86
   2   8  -9   20.69    2.26
   2   8  -9   26.06    2.30
   2   8  -9   25.33    1.80
   2   8  -8   21.92    2.56
   2   8  -8   22.52    2.26
   2   8  -7    9.89    1.45
   2   8  -7    8.59    1.93
   2   8  -7    7.75    1.54
   2   8  -6   38.82    2.93
   2   8  -6   32.44    2.37
   2   8  -6   35.77    3.52
   2   8  -6   39.26    3.27
   2   8  -5    1.91    1.01
   2   8  -5    2.18    0.97
   2   8  -5    3.61    1.60
   2   8  -5    0.83    0.83
   2   8  -4  158.62    6.00
   2   8  -4  155.31    5.70
   2   8  -4  148.35    7.28
   2   8  -4  141.13    6.30
   2   8  -3   11.03    1.75
   2   8  -3    9.96    1.66
   2   8  -3   10.97    2.34
   2   8  -3    9.00    1.81
   2   8  -2   39.33    3.11
   2   8  -2   43.78    3.33
   2   8  -2   37.83    3.97
   2   8  -2   37.83    3.40
   2   8  -1   30.45    2.77
   2   8  -1   27.12    2.73
   2   8  -1   29.14    3.48
   2   8  -1   27.02    2.97
   2   8   0  105.63    5.00
   2   8   0  112.15    5.43
   2   8   0  102.51    6.34
   2   8   0  106.77    5.58
   2   8   1   39.05    3.01
   2   8   1   36.53    3.26
   2   8   1   44.77    4.36
   2   8   1   36.18    3.35
   2   8   2  195.92    6.50
   2   8   2  197.34    7.11
   2   8   2  192.08    8.63
   2   8   2  193.85    6.36
   2   8   2  197.92    7.48
   2   8   3    8.75    1.65
   2   8   3    8.62    2.07
   2   8   3    9.94    1.62
   2   8   3    7.44    1.71
   2   8   4   41.69    3.19
   2   8   4   42.86    4.13
   2   8   4   44.54    3.14
   2   8   4   42.52    3.48
   2   8   5   73.58    4.55
   2   8   5   84.11    4.33
   2   8   5   71.20    5.17
   2   8   5   79.20    4.11
   2   8   6   82.12    4.79
   2   8   6   85.77    4.23
   2   8   6   93.24    4.36
   2   8   6   84.11    4.10
   2   8   6   90.72    4.60
   2   8   7    6.29    1.19
   2   8   7    4.70    1.14
   2   8   7    5.34    1.21
   2   8   7    8.87    1.67
   2   8   8  210.47    5.81
   2   8   8  202.38    5.95
   2   8   8  211.42    6.08
   2   8   8  214.25    6.74
   2   8   9   20.96    1.89
   2   8   9   18.27    1.85
   2   8   9   18.33    2.06
   2   8  10    5.86    1.02
   2   8  10    5.39    1.26
   2   8  11    1.56    0.65
   2   8  11    2.42    0.84
   2   8  12    3.70    0.87
   2   8  12    3.41    0.87
   2   8  13   26.20    1.78
   2   9  -7    1.59    0.54
   2   9  -6   19.80    1.93
   2   9  -5   17.42    1.97
   2   9  -4   17.15    1.97
   2   9  -4   15.55    1.49
   2   9  -3    8.23    1.56
   2   9  -3    7.84    1.25
   2   9  -2   88.79    3.67
   2   9  -2   84.53    4.48
   2   9  -2   79.69    3.44
   2   9  -1   16.96    2.21
   2   9  -1   18.02    1.91
   2   9   0    0.85    1.01
   2   9   0   -0.64    1.04
   2   9   1    0.92    1.04
   2   9   1    1.09    0.93
   2   9   2   35.40    2.52
   2   9   3   -0.18    1.11
   2   9   4   -0.18    1.23
   2   9   5   20.50    2.02
  -3   8   9   39.48    2.11
  -3   8   8    0.19    0.53
  -3   8   7   23.60    1.89
  -3   8   7   24.09    2.13
  -3   8   6   14.46    1.63
  -3   8   6   15.53    1.86
  -3   8   5   36.90    2.48
  -3   8   5   35.87    2.86
  -3   8   4   27.14    2.19
  -3   8   4   21.84    2.36
  -3   8   4   23.96    2.47
  -3   8   3   26.95    2.17
  -3   8   3   29.43    2.76
  -3   8   3   28.91    2.70
  -3   8   2   79.92    3.58
  -3   8   2   75.16    4.34
  -3   8   2   83.17    4.55
  -3   8   1  113.22    4.08
  -3   8   1  112.29    4.36
  -3   8   1  113.53    5.33
  -3   8   1  115.16    5.31
  -3   8   0   52.74    2.62
  -3   8   0   57.15    3.25
  -3   8   0   55.66    3.79
  -3   8   0   57.23    3.74
  -3   8  -1   10.34    1.42
  -3   8  -1   10.32    1.70
  -3   8  -1   11.08    1.88
  -3   8  -2    0.51    0.75
  -3   8  -2    0.60    0.66
  -3   8  -2    1.73    1.01
  -3   8  -3    2.52    1.05
  -3   8  -3   -0.09    0.89
  -3   8  -4   -0.02    0.74
  -3   8  -4    2.74    1.04
  -3   8  -5   23.81    2.30
  -3   8  -5   21.58    2.08
  -3   8  -6    0.99    0.99
  -3   8  -6    1.42    0.81
  -3   8  -7    8.27    1.12
  -3   8  -7    9.16    1.42
  -3   8  -8    9.03    1.30
  -3   8  -9    9.80    1.25
  -3   7  13  109.91    3.05
  -3   7  13  126.18    3.61
  -3   7  12    3.70    0.86
  -3   7  12    4.59    0.90
  -3   7  11   52.09    2.88
  -3   7  11   52.11    2.80
  -3   7  10    2.39    0.90
  -3   7  10    1.23    0.71
  -3   7   9  106.67    4.66
  -3   7   9   99.97    5.17
  -3   7   9  108.74    4.39
  -3   7   8   14.64    1.85
  -3   7   8   14.13    1.69
  -3   7   8   17.11    2.47
  -3   7   7   35.66    2.98
  -3   7   7   33.28    3.31
  -3   7   7   33.40    2.53
  -3   7   6   11.81    1.84
  -3   7   6   12.33    1.71
  -3   7   6   14.72    2.10
  -3   7   6   15.12    2.46
  -3   7   6   15.17    2.37
  -3   7   5    0.57    0.97
  -3   7   5    0.28    0.85
  -3   7   5    0.31    1.23
  -3   7   5    0.85    1.32
  -3   7   5   -0.92    1.08
  -3   7   4   15.92    2.21
  -3   7   4   14.62    2.20
  -3   7   4   17.35    2.73
  -3   7   4   16.53    2.59
  -3   7   3  273.51    8.31
  -3   7   3  281.17    8.95
  -3   7   3  274.78    9.67
  -3   7   3  270.07    9.79
  -3   7   2    2.44    1.31
  -3   7   2   -0.37    1.25
  -3   7   2   -0.73    1.62
  -3   7   2   -0.30    1.40
  -3   7   1  113.26    5.24
  -3   7   1  115.27    6.28
  -3   7   1  108.27    6.19
  -3   7   0   -0.07    0.78
  -3   7   0    1.29    1.15
  -3   7   0   -0.71    1.22
  -3   7  -1   33.32    2.71
  -3   7  -1   40.37    3.83
  -3   7  -1   38.04    3.77
  -3   7  -2    7.46    1.72
  -3   7  -2    7.32    1.57
  -3   7  -2    5.47    1.64
  -3   7  -3   76.18    5.10
  -3   7  -3   75.80    5.07
  -3   7  -4   51.26    4.17
  -3   7  -4   50.14    4.13
  -3   7  -5    0.78    1.13
  -3   7  -5    0.69    1.20
  -3   7  -6   32.93    3.30
  -3   7  -6   35.80    3.28
  -3   7  -7   12.26    2.00
  -3   7  -7   12.78    2.17
  -3   7  -8    8.62    1.63
  -3   7  -8    6.40    1.68
  -3   7  -9   26.48    2.73
  -3   7  -9   25.25    2.42
  -3   7 -10   10.75    1.50
  -3   7 -10   12.05    1.87
  -3   7 -11   36.51    2.77
  -3   7 -12   51.35    2.98
  -3   7 -13    2.96    0.87
  -3   6  16   48.47    2.19
  -3   6  15    0.50    0.66
  -3   6  14  134.11    4.03
  -3   6  14  141.30    4.66
  -3   6  13   52.79    2.96
  -3   6  13   55.68    3.20
  -3   6  12  102.63    4.48
  -3   6  12   96.16    4.43
  -3   6  11   25.68    2.48
  -3   6  11   26.58    2.51
  -3   6  10   47.53    3.47
  -3   6  10   40.39    3.13
  -3   6  10   45.52    3.96
  -3   6   9    1.75    1.06
  -3   6   9    1.44    1.05
  -3   6   9    2.54    1.43
  -3   6   8   37.77    3.31
  -3   6   8   36.52    3.14
  -3   6   8   32.71    3.34
  -3   6   8   29.79    3.50
  -3   6   7   16.77    2.36
  -3   6   7   21.23    2.91
  -3   6   7   15.46    2.16
  -3   6   7   14.08    2.63
  -3   6   7   11.80    2.27
  -3   6   6   39.36    3.47
  -3   6   6   42.84    3.31
  -3   6   6   40.88    3.87
  -3   6   6   37.82    3.87
  -3   6   6   44.94    4.43
  -3   6   5  413.56   11.00
  -3   6   5  395.81    9.55
  -3   6   5  408.61   11.83
  -3   6   5  408.84   12.30
  -3   6   5  396.48   12.60
  -3   6   4    4.84    1.34
  -3   6   4    5.39    1.33
  -3   6   4    5.14    1.62
  -3   6   4    7.49    2.11
  -3   6   4    7.01    1.92
  -3   6   3   31.25    3.18
  -3   6   3   38.02    3.54
  -3   6   3   31.36    3.47
  -3   6   3   35.81    3.95
  -3   6   2  397.01   10.71
  -3   6   2  393.21   10.98
  -3   6   2  397.29   12.00
  -3   6   2  378.69   12.04
  -3   6   1   -0.31    1.00
  -3   6   1    2.12    1.35
  -3   6   1    1.98    1.49
  -3   6   1    0.70    1.05
  -3   6   0  143.32    6.21
  -3   6   0  137.98    6.48
  -3   6   0  134.27    7.13
  -3   6   0  136.05    7.08
  -3   6  -1  207.84    7.26
  -3   6  -1  213.13    8.79
  -3   6  -1  197.52    7.68
  -3   6  -1  204.11    8.69
  -3   6  -2   10.40    1.78
  -3   6  -2    8.81    2.02
  -3   6  -2    9.56    1.91
  -3   6  -2   10.46    2.20
  -3   6  -3   46.24    3.79
  -3   6  -3   53.28    4.47
  -3   6  -3   48.97    4.27
  -3   6  -4  245.94    8.38
  -3   6  -4  261.18    9.72
  -3   6  -4  255.86    9.57
  -3   6  -5  127.70    6.74
  -3   6  -5  117.16    5.75
  -3   6  -5  118.51    6.57
  -3   6  -6   58.16    4.56
  -3   6  -6   51.35    3.80
  -3   6  -6   51.40    4.38
  -3   6  -7  166.56    7.55
  -3   6  -7  169.34    6.66
  -3   6  -7  149.70    7.32
  -3   6  -8    4.24    1.36
  -3   6  -8    8.53    1.94
  -3   6  -8    6.60    1.82
  -3   6  -8    4.94    1.40
  -3   6  -9    1.84    1.12
  -3   6  -9    2.02    1.20
  -3   6  -9    1.69    1.44
  -3   6 -10    4.99    1.41
  -3   6 -10    2.75    1.01
  -3   6 -10    3.96    1.54
  -3   6 -11  118.75    5.66
  -3   6 -11  115.07    5.42
  -3   6 -11  118.69    6.05
  -3   6 -12    9.09    1.59
  -3   6 -12    6.59    1.58
  -3   6 -13    9.82    1.60
  -3   6 -13   11.59    1.85
  -3   6 -14   38.74    2.68
  -3   6 -14   38.30    2.87
  -3   6 -15   17.08    1.77
  -3   6 -16    0.31    0.71
  -3   5  18   39.42    1.83
  -3   5  17    4.26    0.86
  -3   5  17    3.97    0.80
  -3   5  16    8.32    1.12
  -3   5  16    8.91    1.31
  -3   5  16    6.19    1.11
  -3   5  15   16.33    1.68
  -3   5  15   17.33    1.89
  -3   5  15   14.96    1.76
  -3   5  14   23.86    2.16
  -3   5  14   30.10    2.33
  -3   5  14   29.76    2.61
  -3   5  14   29.41    2.53
  -3   5  13    1.52    0.92
  -3   5  13   -0.56    0.89
  -3   5  13   -0.45    0.98
  -3   5  13    1.06    0.86
  -3   5  12   36.60    3.00
  -3   5  12   31.62    2.62
  -3   5  12   27.17    2.65
  -3   5  11  277.71    8.34
  -3   5  11  261.34    7.99
  -3   5  10  494.44   11.45
  -3   5  10  459.89   13.07
  -3   5  10  470.30   10.81
  -3   5   9  153.67    6.55
  -3   5   9  144.88    7.48
  -3   5   9  151.36    7.60
  -3   5   9  146.62    6.05
  -3   5   8   17.29    2.33
  -3   5   8   16.95    2.63
  -3   5   8   13.47    2.54
  -3   5   8   16.84    2.21
  -3   5   8   15.61    2.55
  -3   5   7   32.15    6.66
  -3   5   7   38.45    3.87
  -3   5   7   32.52    3.61
  -3   5   7   34.48    2.97
  -3   5   7   37.36    4.07
  -3   5   6  100.82   11.01
  -3   5   6   96.79    5.96
  -3   5   6   99.74    5.02
  -3   5   6   97.39    6.04
  -3   5   6   90.70    4.53
  -3   5   6  100.71    6.41
  -3   5   5   12.08    5.01
  -3   5   5   16.95    2.30
  -3   5   5   12.23    2.39
  -3   5   5   14.48    2.63
  -3   5   5   14.00    1.99
  -3   5   5   14.07    2.26
  -3   5   5    9.80    2.11
  -3   5   4  289.16   18.27
  -3   5   4  294.20    8.27
  -3   5   4  301.69    9.73
  -3   5   4  299.71   10.24
  -3   5   4  285.96   10.39
  -3   5   3    0.84    3.26
  -3   5   3    1.66    1.12
  -3   5   3    0.52    1.32
  -3   5   3   -0.27    1.67
  -3   5   3    0.08    1.06
  -3   5   2  449.00   21.95
  -3   5   2  459.78   11.77
  -3   5   2  438.70   12.08
  -3   5   2  422.41   12.26
  -3   5   1    6.05    3.51
   3  -5  -1    8.54    3.92
  -3   5   1    8.79    2.16
  -3   5   1    8.96    1.90
  -3   5   1   10.38    2.16
   3  -5   0  466.55   20.76
  -3   5   0  524.08   23.15
  -3   5   0  542.91   12.65
  -3   5   0  535.40   13.16
  -3   5   0  490.71   12.86
  -3   5  -1   15.27    4.30
   3  -5   1   23.59    5.52
  -3   5  -1   21.78    3.09
  -3   5  -1   22.65    2.74
  -3   5  -1   24.65    3.07
   3  -5   2  121.27   11.16
  -3   5  -2  143.87   12.12
  -3   5  -2  133.81    6.76
  -3   5  -2  149.13    6.69
  -3   5  -2  142.72    6.90
   3  -5   3  130.38   11.66
  -3   5  -3  153.83   12.43
  -3   5  -3  138.72    6.86
  -3   5  -3  140.18    6.52
  -3   5  -3  147.59    7.08
   3  -5   4  364.81   19.57
  -3   5  -4  379.17   10.70
  -3   5  -4  378.31   11.21
  -3   5  -4  366.09   10.52
  -3   5  -4  373.08   11.22
   3  -5   5  236.71   15.95
  -3   5  -5  225.51    8.35
  -3   5  -5  237.10    8.93
  -3   5  -5  228.23    8.37
  -3   5  -6   30.25    3.18
  -3   5  -6   29.75    3.43
  -3   5  -6   29.80    3.19
  -3   5  -7   49.22    4.12
  -3   5  -7   51.46    4.25
  -3   5  -7   55.06    4.22
  -3   5  -8  141.24    6.82
  -3   5  -8  152.77    7.20
  -3   5  -8  132.86    6.43
  -3   5  -9   10.40    2.11
  -3   5  -9   12.93    2.26
  -3   5  -9    9.84    1.92
  -3   5 -10   16.63    2.59
  -3   5 -10   18.09    2.62
  -3   5 -10   19.71    2.52
  -3   5 -11  291.10    9.72
  -3   5 -11  280.67    8.82
  -3   5 -12   15.01    2.41
  -3   5 -12   13.56    2.00
  -3   5 -13   46.93    3.79
  -3   5 -13   49.56    3.44
  -3   5 -14   46.08    3.57
  -3   5 -15   35.35    2.94
  -3   5 -16    2.05    0.94
  -3   5 -17   27.99    2.15
  -3   5 -18    5.53    0.95
  -3   5 -18    4.74    0.90
   3  -4 -20    1.94    0.50
  -3   4  19   26.60    1.72
  -3   4  19   25.39    1.50
  -3   4  19   27.04    1.72
  -3   4  18   34.01    2.23
  -3   4  18   33.96    2.12
  -3   4  18   38.39    2.34
  -3   4  18   35.07    2.13
  -3   4  17    2.93    0.88
  -3   4  17    2.97    0.91
  -3   4  17    2.23    0.93
  -3   4  17    1.96    0.73
  -3   4  16   48.67    3.14
  -3   4  16   48.12    3.09
  -3   4  16   44.71    2.83
  -3   4  16   49.63    3.22
  -3   4  15   64.73    3.78
  -3   4  15   65.74    3.62
  -3   4  15   67.07    3.92
  -3   4  14   25.24    2.52
  -3   4  14   28.94    2.56
  -3   4  14   29.31    2.78
  -3   4  13   45.86    3.37
  -3   4  13   44.76    3.23
  -3   4  13   37.13    2.94
  -3   4  13   46.13    3.51
  -3   4  12    5.81    1.33
  -3   4  12    3.51    1.08
  -3   4  12    2.95    1.20
  -3   4  11   13.37    2.04
  -3   4  11   11.48    1.87
  -3   4  11   12.38    1.83
  -3   4  10    4.41    3.15
  -3   4  10    3.23    1.70
  -3   4  10    1.87    1.02
  -3   4  10    1.31    1.08
  -3   4  10   -0.51    1.60
  -3   4   9  879.39   31.14
  -3   4   9  895.01   17.96
  -3   4   9  881.01   18.38
  -3   4   9  861.21   14.66
  -3   4   9  869.24   13.29
  -3   4   8  375.59   20.13
  -3   4   8  395.16   11.72
  -3   4   8  389.59   10.05
  -3   4   8  398.54   12.11
  -3   4   8  393.73    9.70
  -3   4   8  365.76   12.14
  -3   4   7    3.74    3.30
  -3   4   7    2.50    1.18
  -3   4   7    1.39    0.99
  -3   4   7    2.51    1.89
  -3   4   7    1.55    0.93
  -3   4   7    1.16    1.61
  -3   4   6    0.95    1.37
  -3   4   6    0.12    0.87
  -3   4   6    0.11    1.18
  -3   4   6    0.25    0.86
  -3   4   6   -0.67    1.21
  -3   4   5    5.89    3.31
  -3   4   5    5.70    1.45
  -3   4   5    5.54    1.64
  -3   4   5    4.11    1.16
  -3   4   4  228.10   14.41
  -3   4   4  226.62    7.87
  -3   4   3  367.40   18.06
  -3   4   2   38.54    5.73
  -3   4   1   18.58    4.09
  -3   4   0    4.39    1.91
  -3   4  -1   20.97    4.34
   3  -4   2  233.28   13.56
  -3   4  -2  219.63   13.19
   3  -4   3  159.77   11.49
  -3   4  -4   18.87    2.45
   3  -4   4   20.59    4.38
  -3   4  -5  395.45   10.31
   3  -4   5  392.78   18.79
  -3   4  -6   50.68    3.84
   3  -4   6   50.60    7.35
  -3   4  -7   41.99    3.61
   3  -4   7   41.00    6.68
  -3   4  -8   31.61    3.37
   3  -4   8   17.73    3.93
  -3   4  -9   11.61    2.13
   3  -4   9   14.64    4.54
  -3   4 -10   41.74    3.85
  -3   4 -11  165.54    7.53
  -3   4 -12    8.72    1.94
   3  -4  12    3.64    1.48
  -3   4 -13   95.06    5.74
   3  -4  13   97.44    5.59
  -3   4 -14    6.90    1.71
   3  -4  14   11.13    2.07
  -3   4 -15    1.17    1.17
   3  -4  15    2.79    1.40
   3  -4  16  100.38    5.05
  -3   4 -16  110.93    5.47
  -3   4 -17    1.97    1.00
   3  -4  17    1.10    0.80
  -3   4 -18    0.54    0.69
   3  -4  18   -0.14    0.69
  -3   4 -19    4.81    0.95
   3  -4  19    5.08    1.02
  -3   4 -20   25.88    1.65
  -3   3  21   12.32    1.00
  -3   3  20   49.65    2.41
   3  -3 -20   46.86    2.62
  -3   3  20   45.18    2.16
  -3   3  20   51.04    2.25
  -3   3  19   17.73    1.72
  -3   3  19   20.60    1.58
  -3   3  19   20.52    1.72
  -3   3  19   18.81    1.67
  -3   3  18   70.21    3.64
  -3   3  18   74.19    3.37
  -3   3  18   72.74    3.47
  -3   3  18   74.72    3.62
  -3   3  17   41.78    2.85
  -3   3  17   39.36    2.88
  -3   3  16   16.65    2.02
  -3   3  16   15.17    1.99
  -3   3  15   69.36    4.16
  -3   3  15   68.63    3.95
  -3   3  14   32.15    2.95
  -3   3  14   32.48    2.81
  -3   3  13   44.08    3.48
   3  -3 -12  204.25   16.13
  -3   3  12  208.31    7.32
  -3   3  11   45.51    7.65
   3  -3 -11   37.83    7.46
  -3   3  11   39.97    3.26
  -3   3  10   63.89    8.09
  -3   3  10   66.64    5.21
  -3   3  10   78.74    4.46
  -3   3   9  101.94    9.66
  -3   3   9   97.25    6.10
  -3   3   9   97.87    5.03
  -3   3   9  108.07    5.05
  -3   3   8    1.99    1.36
  -3   3   8   -0.05    1.34
  -3   3   8    1.23    1.04
  -3   3   8   -0.50    1.17
  -3   3   7  210.67   13.14
  -3   3   6   24.17    4.48
  -3   3   6   17.67    5.11
  -3   3   5  212.30   15.22
  -3   3   5  185.77   11.95
  -3   3   4   84.24    9.71
  -3   3   4   97.29    8.49
  -3   3   3  178.98   11.21
  -3   3   3  177.76   13.96
  -3   3   2   66.87    8.66
  -3   3   1   10.29    3.80
  -3   3   0 1438.19   39.52
  -3   3  -1  144.77   12.60
  -3   3  -2  332.38   19.06
  -3   3  -3  110.50   10.98
   3  -3   3  114.99    8.75
   3  -3   4  168.28   10.67
  -3   3  -4  168.08   13.49
  -3   3  -5   21.15    5.04
   3  -3   5   14.73    3.45
   3  -3   6   81.22    7.99
  -3   3  -6   90.93    9.80
   3  -3   7  401.34   18.18
   3  -3   8  204.87   13.46
   3  -3   9   83.81    9.07
   3  -3  10  392.29   20.06
  -3   3 -10  366.23    8.65
   3  -3  10  368.85   10.83
   3  -3  11   20.24    2.94
  -3   3 -11   17.26    2.04
   3  -3  12    5.91    1.82
  -3   3 -12    3.24    1.18
   3  -3  13   34.35    3.62
   3  -3  14   56.94    4.64
   3  -3  15    5.98    1.88
   3  -3  16   48.37    4.13
   3  -3  17    0.03    1.21
   3  -3  18   30.23    2.90
  -3   3 -19   41.70    2.93
   3  -3  19   43.89    3.15
  -3   3 -20   55.58    2.97
   3  -3  20   58.95    3.14
  -3   3 -21    1.26    0.65
   3  -3  21    1.39    0.67
  -3   2  21    1.89    0.64
   3  -2 -21    2.80    0.81
  -3   2  21    1.25    0.49
  -3   2  21    1.24    0.56
  -3   2  20  156.54    4.76
   3  -2 -20  152.10    5.08
  -3   2  20  156.53    4.47
  -3   2  20  151.71    4.25
  -3   2  19   61.28    2.71
  -3   2  19   62.73    3.22
  -3   2  19   66.11    3.25
  -3   2  18   34.09    2.64
  -3   2  17   48.08    3.32
  -3   2  16  131.27    5.62
  -3   2  15  110.64    5.90
  -3   2  15  114.63    5.43
  -3   2  14    3.62    1.42
  -3   2  14    7.42    1.50
   3  -2 -13  112.36   11.64
  -3   2  13  118.21    6.39
  -3   2  13  122.82    5.61
   3  -2 -12    3.98    3.38
  -3   2  12    8.18    2.02
  -3   2  12    7.84    1.59
   3  -2 -11  165.66   13.63
  -3   2  11  181.88    7.70
  -3   2  11  180.79    6.59
  -3   2  10   43.02    3.30
  -3   2  10   38.11    5.33
  -3   2   9  526.79   19.42
  -3   2   8   79.51    8.52
  -3   2   8   71.82    7.00
  -3   2   7  140.81   11.18
  -3   2   7  137.11    9.51
  -3   2   6   20.86    3.66
  -3   2   6   23.04    4.50
  -3   2   6   17.09    3.23
  -3   2   5 1200.81   32.68
  -3   2   5 1167.44   25.27
  -3   2   4    0.27    1.32
  -3   2   4    4.76    3.03
  -3   2   3  821.78   27.28
  -3   2   3  830.34   21.85
  -3   2   2    4.31    2.54
  -3   2   2    2.86    1.74
  -3   2   1   19.15    4.56
  -3   2   1   14.27    3.17
  -3   2   0    9.75    3.22
  -3   2   0   16.67    3.36
  -3   2  -1  217.79   11.61
  -3   2  -1  215.90   14.32
  -3   2  -2  626.63   23.95
  -3   2  -3   83.46    8.82
  -3   2  -4  392.36   18.66
   3  -2   4  371.53   14.08
  -3   2  -5    6.77    2.84
   3  -2   5    5.03    1.95
  -3   2  -6   -3.82    2.40
   3  -2   6    0.84    1.21
  -3   2  -7  452.59   19.74
   3  -2   7  456.28   17.26
  -3   2  -8  156.74   11.63
   3  -2   8  123.62    9.55
   3  -2   9    1.96    1.97
  -3   2 -10  110.42   10.45
   3  -2  10  100.42    9.42
  -3   2 -11  281.00   17.22
   3  -2  11  277.22    9.61
   3  -2  11  266.01   15.63
   3  -2  12    2.81    1.72
   3  -2  12    1.70    2.27
  -3   2 -13  202.28   15.95
   3  -2  13  212.00   15.10
   3  -2  13  219.40    9.05
  -3   2 -14   33.00    6.72
   3  -2  14   21.54    3.09
   3  -2  15   95.73    6.04
  -3   2 -16  327.70    8.51
   3  -2  16  326.34   10.89
  -3   2 -17    0.98    0.75
   3  -2  17   -0.05    1.33
  -3   2 -18    0.18    0.67
   3  -2  18   -0.39    1.07
  -3   2 -19   29.18    2.06
   3  -2  19   30.46    2.98
   3  -2  20   10.43    1.67
  -3   2 -20    7.98    1.03
   3  -2  21    0.38    0.69
  -3   2 -22   60.25    2.39
   3  -2  22   64.67    2.75
  -3   1  22   42.22    1.78
  -3   1  22   47.98    1.86
  -3   1  21    5.18    0.88
   3  -1 -21    5.18    1.02
  -3   1  21    5.04    0.80
  -3   1  21    4.20    0.75
   3  -1 -20   86.61    3.94
  -3   1  20   94.59    3.45
   3  -1 -19   -0.14    0.97
  -3   1  19   -0.63    0.72
  -3   1  18   95.46    4.35
  -3   1  17  103.41    4.83
  -3   1  16  348.31    9.11
  -3   1  15   47.17    4.25
  -3   1  15   56.83    3.81
  -3   1  14   84.98    5.63
   3  -1 -14  108.34   10.90
  -3   1  13   48.24    4.19
   3  -1 -13   52.19    4.12
   3  -1 -13   57.59    8.45
   3  -1 -12   37.86    3.62
  -3   1  12   37.00    3.71
  -3   1  11    2.70    1.47
   3  -1 -11    6.25    2.41
   3  -1 -10   20.19    4.27
  -3   1   9   10.54    2.52
  -3   1   8   19.28    3.49
  -3   1   8   16.18    3.46
  -3   1   8   16.10    3.78
  -3   1   7  549.69   18.21
  -3   1   7  595.88   21.40
  -3   1   7  607.05   17.38
  -3   1   6   71.22    6.51
  -3   1   5  158.47    9.44
  -3   1   4  280.56   12.22
  -3   1   3   23.23    3.77
  -3   1   2    7.63    2.23
  -3   1   1  322.59   12.91
  -3   1   0  601.04   17.65
  -3   1  -1   67.42    6.11
  -3   1  -2  438.23   15.62
  -3   1  -3  171.25   10.13
  -3   1  -4  183.89   10.75
   3  -1   5  111.64    7.03
  -3   1  -6    4.75    1.93
   3  -1   6    1.29    0.83
  -3   1  -7   25.08    4.11
  -3   1  -7   24.05    4.53
   3  -1   7   22.50    3.61
  -3   1  -8  140.22    9.96
   3  -1   8  128.18    8.63
  -3   1  -8  133.57   10.00
  -3   1  -9  257.34   14.18
   3  -1   9  262.80   12.90
  -3   1 -10   51.88    6.74
   3  -1  10   54.29    6.26
  -3   1 -11   24.53    5.10
   3  -1  11   16.93    3.76
  -3   1 -12    4.06    1.39
   3  -1  12    4.07    1.66
  -3   1 -12    1.40    2.32
   3  -1  12    8.09    3.39
  -3   1 -13  317.70   10.11
  -3   1 -13  337.50   19.57
   3  -1  13  329.58   10.91
   3  -1  13  298.65   16.59
  -3   1 -14   -0.11    1.33
  -3   1 -14   -1.90    3.76
   3  -1  14    1.52    1.55
   3  -1  15   86.69    5.80
   3  -1  16    6.54    2.02
   3  -1  17   46.24    4.25
   3  -1  18  814.86   16.54
   3  -1  19   -0.79    1.22
   3  -1  20   -0.66    1.14
  -3   1 -20   -0.11    0.61
   3  -1  21   15.05    1.80
  -3   1 -21   13.70    1.33
   3  -1  22    0.06    0.56
  -3   1 -22    1.09    0.44
  -3   0  22    3.03    0.63
   3   0 -21   16.16    1.48
   3   0 -20    2.10    0.77
  -3   0  20    0.15    0.46
   3   0 -19   12.94    1.76
  -3   0  19   14.75    1.92
  -3   0  19   14.29    1.60
   3   0 -18    6.78    1.54
  -3   0  18    8.82    1.69
  -3   0  18    8.86    1.43
   3   0 -17  129.40    6.01
  -3   0  17  121.79    5.18
  -3   0  16   53.39    4.18
  -3   0  15    1.32    1.54
  -3   0  15   -0.03    1.31
   3   0 -14   64.42    4.78
  -3   0  14   74.04    5.44
  -3   0  14   66.90    4.75
   3   0 -13   16.97    2.65
  -3   0  13   21.16    2.95
   3   0 -12   35.89    3.56
  -3   0  12   40.70    3.94
  -3   0  11    5.55    1.35
   3   0 -11    5.45    2.26
  -3   0  10  110.85    9.68
   3   0 -10  115.82    9.26
  -3   0   9  135.66   10.36
   3   0  -9  140.75    9.89
  -3   0   8    5.44    2.83
  -3   0   7  176.41   10.97
  -3   0   7  188.30    8.48
  -3   0   6  395.79   15.73
  -3   0   5  106.71    7.99
  -3   0   4 1214.71   25.93
  -3   0   3  584.97   17.57
  -3   0   2   94.66    7.08
  -3   0   1  989.42   21.98
  -3   0   0  496.71   15.50
  -3   0  -1   38.91    4.52
  -3   0  -2 1003.21   22.46
  -3   0  -3   46.49    5.06
  -3   0  -4   67.67    5.40
  -3   0  -4   75.37    6.50
  -3   0  -5   70.80    5.78
  -3   0  -5   78.76    6.80
   3   0   5   70.10    4.79
  -3   0  -6  548.14   16.75
  -3   0  -6  531.29   17.97
   3   0   6  497.25   13.42
  -3   0  -7   88.10    7.16
   3   0   7   71.41    5.38
  -3   0  -8  142.16    9.64
   3   0   8  138.96    7.93
  -3   0  -9  343.61   15.84
   3   0   9  315.63   12.71
  -3   0 -10   89.09    8.49
   3   0  10   94.27    7.45
  -3   0 -11    0.36    1.60
   3   0  12   12.31    2.07
  -3   0 -12    9.07    3.47
  -3   0 -13  265.00   17.10
  -3   0 -13  253.97    8.69
   3   0  13  252.26    9.41
  -3   0 -14   42.84    3.77
   3   0  14   48.38    4.36
  -3   0 -14   50.33    8.05
  -3   0 -15  192.63   15.28
  -3   0 -15  190.59    7.81
   3   0  15  182.60    8.33
  -3   0 -16   24.17    2.92
   3   0  16   18.65    2.87
  -3   0 -17   84.36    5.14
   3   0  17   76.76    5.37
  -3   0 -18    6.79    1.84
   3   0  18    9.08    1.99
   3   0  19  137.51    6.49
   3   0  20  215.53    7.36
   3   0  21   45.80    3.08
  -3   0 -22   45.05    2.17
   3   0  22   50.10    2.70
  -3  -1  22    5.51    0.70
  -3  -1  21   78.36    3.13
  -3  -1  20   29.21    2.42
   3   1 -19   29.61    2.33
  -3  -1  19   28.87    2.75
  -3  -1  19   35.90    2.31
   3   1 -18   45.83    3.17
  -3  -1  18   44.59    3.61
  -3  -1  18   44.17    2.87
   3   1 -17   25.73    2.61
  -3  -1  17   30.64    3.21
   3   1 -16   60.13    4.06
  -3  -1  16   54.72    4.44
   3   1 -15  628.96   13.09
  -3  -1  15  647.17   15.07
   3   1 -14  212.32    8.70
  -3  -1  14  230.58    9.54
   3   1 -13   29.44    3.38
  -3  -1  13   25.08    3.25
   3   1 -12   10.50    2.10
  -3  -1  12   14.40    2.57
  -3  -1  12   18.50    4.76
   3   1 -11    1.20    1.12
  -3  -1  11    1.10    0.95
  -3  -1  11    1.90    2.49
  -3  -1  10   43.54    6.43
  -3  -1   9    5.63    2.73
  -3  -1   8   73.21    7.74
  -3  -1   7  554.03   20.31
  -3  -1   6   15.10    3.60
   3   1  -6   16.70    2.56
  -3  -1   5  233.62   12.33
  -3  -1   4   40.00    5.06
  -3  -1   3   35.77    4.72
  -3  -1   2  251.88   11.65
  -3  -1   1   14.76    3.01
  -3  -1   0  264.61   11.43
  -3  -1  -1   55.60    5.30
  -3  -1  -2    5.94    1.94
  -3  -1  -3    9.25    2.27
  -3  -1  -3   11.30    2.02
  -3  -1  -4  954.14   18.54
   3   1   4  936.30   13.62
  -3  -1  -5    7.12    2.24
  -3  -1  -5    9.74    2.20
   3   1   5    8.56    1.40
  -3  -1  -6    2.64    1.46
  -3  -1  -6    3.59    1.58
   3   1   6    2.23    0.70
  -3  -1  -7 2378.21   35.69
  -3  -1  -8   37.58    4.96
  -3  -1  -9  647.80   21.25
  -3  -1 -10  353.34   16.72
  -3  -1 -11    2.05    1.83
   3   1  12   58.99    4.40
  -3  -1 -12   51.58    7.01
   3   1  13   20.85    2.78
  -3  -1 -13   19.47    5.12
  -3  -1 -14   13.57    2.30
   3   1  14   15.04    2.65
  -3  -1 -14   14.60    4.88
  -3  -1 -15   70.58    4.64
   3   1  15   72.66    5.15
  -3  -1 -15   73.49    9.49
  -3  -1 -16    0.68    1.11
   3   1  16   -0.83    1.66
  -3  -1 -17   46.24    3.78
   3   1  17   45.46    4.02
  -3  -1 -18   18.00    2.35
   3   1  18   19.33    2.64
  -3  -1 -19  116.93    5.24
   3   1  19  110.41    5.55
   3   1  20    2.94    1.15
   3   1  21   10.34    1.31
   3   1  21   10.16    1.44
   3   1  22    5.80    0.92
  -3  -1 -23    2.91    0.60
  -3  -2  21   21.45    1.75
  -3  -2  20   20.00    1.99
  -3  -2  19   48.54    3.46
  -3  -2  18   48.96    3.82
  -3  -2  18   52.21    2.87
  -3  -2  17   15.74    2.36
  -3  -2  16    0.76    1.23
  -3  -2  15   42.43    4.11
   3   2 -15   49.17    3.40
   3   2 -14   23.56    3.04
   3   2 -14   26.00    2.51
  -3  -2  13  548.14   25.24
   3   2 -13  566.88   14.11
  -3  -2  13  591.87   15.27
   3   2 -13  584.77   11.58
  -3  -2  12    7.35    3.16
   3   2 -12    5.58    1.70
   3   2 -12    5.46    1.50
   3   2 -11  100.74    5.78
  -3  -2  11   96.31    6.06
  -3  -2  11  100.76   10.47
   3   2 -10    0.37    0.92
  -3  -2  10    1.73    1.52
  -3  -2  10    0.59    2.19
  -3  -2   9  159.30   12.48
  -3  -2   8    7.62    3.22
   3   2  -7  624.18   18.40
  -3  -2   7  619.00   22.81
  -3  -2   6   26.08    4.77
  -3  -2   5 1525.33   33.18
  -3  -2   4   14.59    3.36
  -3  -2   3   81.31    7.26
  -3  -2   2   41.97    5.17
  -3  -2   1  356.23   14.21
  -3  -2   0   11.51    2.88
  -3  -2  -1    0.44    1.26
  -3  -2  -2    8.32    2.31
  -3  -2  -3    1.04    1.08
  -3  -2  -3    2.95    1.53
  -3  -2  -4    1.93    1.16
  -3  -2  -4    0.11    1.30
  -3  -2  -5 1045.73   19.83
  -3  -2  -5 1044.92   22.77
  -3  -2  -6   84.08    6.22
  -3  -2  -6   89.99    6.86
  -3  -2  -7   44.82    5.01
  -3  -2  -7   48.92    5.13
   3   2   8  204.64   10.66
  -3  -2  -8  211.86   11.35
  -3  -2  -9  334.86   15.29
   3   2   9  347.55   13.59
  -3  -2 -10   85.22    8.21
  -3  -2 -11   -2.97    1.83
   3   2  12   91.57    5.35
  -3  -2 -12   99.78    9.80
   3   2  13   70.33    4.82
  -3  -2 -13   67.75    8.61
   3   2  14   56.63    4.35
  -3  -2 -14   54.20    7.92
   3   2  15    1.98    1.09
   3   2  16    3.68    1.46
   3   2  17    3.93    1.54
   3   2  18  107.95    5.35
   3   2  19   22.18    2.33
   3   2  20   -0.65    0.79
   3   2  21   19.11    1.77
   3   2  22  250.33    5.09
  -3  -3  21    6.00    0.85
  -3  -3  20   21.27    1.90
  -3  -3  19   20.66    2.21
  -3  -3  18   20.54    2.51
   3   3 -18   23.32    1.91
  -3  -3  17    5.81    1.77
   3   3 -17    3.92    1.19
  -3  -3  16   96.67    5.72
   3   3 -16   92.37    4.51
  -3  -3  15    6.52    1.93
   3   3 -15    2.75    1.07
  -3  -3  14   11.44    2.40
   3   3 -14   11.78    1.86
   3   3 -13   45.94    4.12
   3   3 -13   46.38    3.48
   3   3 -12   12.69    2.31
   3   3 -12   17.24    2.25
   3   3 -11  231.14    8.80
  -3  -3  11  232.77    9.26
  -3  -3  10   79.04    9.81
   3   3 -10   74.01    5.00
  -3  -3  10   78.15    5.36
   3   3 -10   76.00    4.29
  -3  -3   9   67.88    8.81
   3   3  -9   77.19    4.84
  -3  -3   9   74.52    5.10
  -3  -3   8  121.79   11.37
  -3  -3   7  543.94   23.16
   3   3  -7  551.07   18.99
  -3  -3   6   15.79    3.98
   3   3  -6   11.14    3.02
  -3  -3   5   27.10    4.99
   3   3  -5   30.49    4.67
   3   3  -4  413.85   16.68
  -3  -3   4  398.15   17.70
  -3  -3   3   29.74    4.73
   3   3  -3   39.80    5.30
   3   3  -2  621.84   20.69
  -3  -3   2  615.15   20.40
   3   3  -1  659.16   21.25
  -3  -3   1  657.71   20.48
   3   3   0  141.77    9.98
  -3  -3   0  141.47    9.35
  -3  -3  -1    3.28    1.27
   3   3   1    6.46    2.40
   3   3   2  264.18   13.50
  -3  -3  -2  291.89   12.66
   3   3   3  730.78   22.34
  -3  -3  -3  806.93   20.42
   3   3   4  225.10   12.37
  -3  -3  -4  216.45   10.46
   3   3   5   59.15    6.39
  -3  -3  -5   61.74    5.73
  -3  -3  -6  502.56   14.67
   3   3   6  474.76   17.89
  -3  -3  -7  178.43    9.63
   3   3   7  173.44   10.98
  -3  -3  -8  466.33   16.65
   3   3   8  454.89   17.32
   3   3   9   40.85    5.31
  -3  -3  -9   32.34    4.81
  -3  -3 -10   26.73    4.72
   3   3  10   33.38    2.98
  -3  -3 -11    4.41    1.92
   3   3  11    2.60    0.99
  -3  -3 -12   89.65    9.37
   3   3  12   94.00    5.00
  -3  -3 -13   12.95    4.77
   3   3  13   16.36    2.26
  -3  -3 -14   44.10    7.11
   3   3  14   47.43    3.60
   3   3  15   -0.74    1.08
   3   3  16   52.10    3.61
   3   3  16   53.78    4.03
   3   3  17   31.37    2.71
   3   3  17   37.49    3.30
   3   3  18  213.46    6.30
   3   3  18  229.46    7.47
   3   3  19   41.03    3.03
   3   3  20  170.58    5.46
   3   3  21    4.51    0.91
   3   3  22    6.05    0.85
  -3  -3 -22    5.10    0.75
  -3  -4  20   45.41    2.16
  -3  -4  19    1.76    0.78
  -3  -4  18   61.16    3.61
   3   4 -18   55.82    2.77
  -3  -4  17    0.17    1.05
   3   4 -17    0.69    0.75
  -3  -4  16   76.04    4.76
   3   4 -16   76.13    3.98
  -3  -4  15   38.11    3.64
   3   4 -15   35.32    2.94
  -3  -4  14  252.29    9.43
   3   4 -14  256.41    7.97
  -3  -4  13   33.94    3.63
   3   4 -13   35.35    3.12
   3   4 -12    2.78    1.27
   3   4 -12    1.47    1.21
   3   4 -12    1.26    1.15
   3   4 -11   31.29    3.32
   3   4 -11   37.96    3.26
   3   4 -11   34.42    3.10
   3   4 -10   31.27    3.34
   3   4 -10   34.11    3.17
   3   4  -9  114.89    6.08
   3   4  -9   99.32    5.27
  -3  -4   9   93.91   11.24
   3   4  -8  114.89    5.85
   3   4  -8   99.91    5.20
  -3  -4   8  108.52   11.70
   3   4  -7   15.72    2.32
  -3  -4   7    6.01    3.69
   3   4  -7    9.22    2.90
  -3  -4   6   33.75    6.38
   3   4  -6   36.02    5.40
  -3  -4   5   46.29    6.94
   3   4  -5   46.92    6.29
  -3  -4   4   32.96    5.69
   3   4  -4   34.92    5.51
  -3  -4   3    3.87    2.38
   3   4  -3   -0.23    1.42
  -3  -4   2   99.52    9.08
   3   4  -2  116.82   10.06
  -3  -4   1   44.49    5.88
   3   4  -1   40.49    6.15
  -3  -4   0  654.57   21.45
   3   4   0  691.06   24.35
  -3  -4  -1  277.94   13.54
   3   4   1  288.67   15.82
  -3  -4  -2  370.24   15.09
   3   4   2  324.86   16.72
   3   4   3    0.77    1.63
   3   4   4  320.98   16.36
   3   4   5   53.34    6.84
   3   4   6  326.45   16.45
   3   4   7  274.93   15.10
   3   4   8    9.40    1.68
   3   4   8   10.71    1.85
   3   4   8   10.23    1.90
   3   4   9   20.11    2.41
   3   4   9   22.20    2.63
   3   4   9   22.37    2.51
   3   4  10   71.25    4.54
   3   4  10   73.64    4.39
   3   4  10   70.39    4.53
   3   4  11  464.39   11.41
   3   4  11  466.76   11.68
   3   4  12  408.22   10.85
   3   4  12  430.59   11.39
   3   4  13    1.86    1.11
   3   4  13    0.42    1.14
   3   4  14    4.54    1.45
   3   4  14    6.90    1.67
   3   4  15   37.02    3.20
   3   4  15   42.09    3.57
   3   4  16   20.84    2.41
   3   4  16   25.14    2.74
   3   4  17   25.25    2.45
   3   4  17   26.74    2.77
   3   4  18   80.18    3.85
   3   4  18   85.78    4.34
   3   4  19   22.56    1.84
   3   4  19   21.61    2.11
   3   4  20   68.85    3.17
   3   4  21  136.52    3.71
  -3  -5  18    1.33    0.72
   3   5 -18    1.68    0.63
   3   5 -18    1.97    0.60
  -3  -5  17    9.63    1.40
   3   5 -17   11.53    1.34
   3   5 -17    9.86    1.46
  -3  -5  16   82.50    4.20
   3   5 -16   84.04    3.82
  -3  -5  15    5.38    1.37
   3   5 -15    5.41    1.24
  -3  -5  14   14.48    2.21
   3   5 -14   10.86    1.75
  -3  -5  13    3.58    1.49
   3   5 -13    4.17    1.29
   3   5 -12  350.41    9.47
  -3  -5  12  329.43   10.25
   3   5 -12  329.85    9.20
   3   5 -11   34.35    3.18
  -3  -5  11   41.41    3.89
   3   5 -11   35.63    3.18
   3   5 -10   23.73    2.81
   3   5 -10   22.97    2.75
   3   5 -10   24.89    2.72
   3   5  -9   91.18    5.18
   3   5  -9   91.41    5.05
   3   5  -8   26.55    2.92
  -3  -5   7   16.44    5.55
   3   5  -6   57.72    8.02
  -3  -5   6   77.25    9.93
   3   5  -6   77.12    4.35
  -3  -5   5  221.15   16.26
   3   5  -5  253.83   16.05
   3   5  -5  230.57    7.45
  -3  -5   4   93.28   10.49
   3   5  -4   93.80    4.84
   3   5  -4   79.80    9.40
  -3  -5   3   81.10    9.44
   3   5  -3   79.34    4.54
   3   5  -3   75.56    9.04
  -3  -5   2  374.24   18.84
   3   5  -2  400.29   10.06
   3   5  -2  393.84   20.33
   3   5  -2  382.48    9.92
   3   5  -1   10.51    1.75
  -3  -5   1   12.97    4.05
   3   5  -1   11.92    3.96
   3   5  -1    9.52    1.62
   3   5   0   66.73    3.84
   3   5   0   63.75    4.10
   3   5   0   66.55    8.40
   3   5   0   63.02    3.61
   3   5   0   62.40    3.98
   3   5   1   48.48    3.28
   3   5   1   45.83    7.16
   3   5   1   50.46    3.68
   3   5   1   38.92    2.88
   3   5   1   40.84    3.16
   3   5   1   42.44    3.29
   3   5   2   79.00    4.54
   3   5   2   70.48    8.64
   3   5   2   79.63    4.16
   3   5   2   75.48    4.65
   3   5   2   76.73    4.30
   3   5   2   79.00    4.48
   3   5   3  139.60    5.99
   3   5   3  131.24   11.83
   3   5   3  134.43    6.26
   3   5   3  142.17    5.53
   3   5   3  134.66    5.72
   3   5   3  136.24    5.91
   3   5   4   11.93    1.87
   3   5   4   15.75    1.97
   3   5   4   15.33    2.35
   3   5   4   15.03    2.02
   3   5   4   12.02    4.07
   3   5   4   17.50    2.69
   3   5   4   13.26    2.05
   3   5   5    1.60    1.01
   3   5   5    1.18    0.81
   3   5   5    4.13    1.49
   3   5   5    2.60    1.15
   3   5   5    2.78    3.13
   3   5   5    1.85    1.26
   3   5   5    0.69    1.02
   3   5   6   87.72    5.37
   3   5   6   98.49    4.69
   3   5   6   97.31    5.22
   3   5   6  100.96    4.98
   3   5   6   85.70    9.43
   3   5   6   91.13    5.65
   3   5   6   93.72    5.19
   3   5   6   94.39    5.10
   3   5   6   88.22    4.81
   3   5   7   25.56    2.55
   3   5   7   23.57    2.72
   3   5   7   20.92    2.85
   3   5   7   31.30    6.25
   3   5   7   25.00    2.59
   3   5   7   23.80    2.82
   3   5   7   26.56    3.15
   3   5   7   27.14    2.91
   3   5   7   24.82    2.72
   3   5   8   -0.75    1.15
   3   5   8   -0.19    0.90
   3   5   8   -0.20    0.76
   3   5   8   -0.10    1.20
   3   5   8    1.36    0.97
   3   5   8    3.19    1.56
   3   5   8    0.34    1.29
   3   5   8    0.31    1.22
   3   5   9    2.00    0.97
   3   5   9    3.43    1.15
   3   5   9    1.65    1.03
   3   5   9    2.42    1.37
   3   5   9    1.45    1.00
   3   5   9    2.63    1.20
   3   5  10   96.56    4.77
   3   5  10  102.89    5.62
   3   5  10   94.35    5.17
   3   5  10   94.09    5.04
   3   5  10   97.83    5.46
   3   5  11   33.71    2.85
   3   5  11   30.46    3.15
   3   5  11   35.56    2.97
   3   5  11   30.79    3.01
   3   5  11   30.58    3.19
   3   5  12   50.78    3.35
   3   5  12   51.59    4.04
   3   5  12   51.90    3.46
   3   5  12   48.72    3.90
   3   5  13  141.94    5.29
   3   5  13  141.28    6.41
   3   5  13  132.70    5.26
   3   5  13  144.05    6.55
   3   5  14  358.76    9.83
   3   5  14  363.99    8.17
   3   5  14  368.08    9.04
   3   5  14  361.23    9.99
   3   5  15    7.51    1.61
   3   5  15    9.80    1.87
   3   5  15   12.22    1.46
   3   5  15   11.31    1.66
   3   5  16    9.28    1.72
   3   5  16   10.31    1.64
   3   5  16   10.04    1.49
   3   5  17   40.68    2.84
   3   5  17   46.33    3.14
   3   5  18    3.37    0.96
   3   5  19   17.19    1.61
   3   5  20   11.10    1.10
   3   6 -16   11.46    1.23
  -3  -6  15   34.18    2.20
   3   6 -15   36.51    2.47
   3   6 -15   35.41    2.33
  -3  -6  14   17.04    1.74
   3   6 -14   13.54    1.68
   3   6 -14   15.59    1.87
  -3  -6  13   29.20    2.49
   3   6 -13   26.16    2.57
   3   6 -13   26.65    2.39
  -3  -6  12   37.96    3.07
   3   6 -12   37.33    3.26
   3   6 -12   36.47    2.89
   3   6 -11   15.18    2.06
  -3  -6  11   15.14    2.06
   3   6 -11   12.08    1.84
   3   6 -11   16.16    2.36
   3   6 -10   79.69    4.68
   3   6 -10   73.04    4.28
   3   6 -10   71.13    4.73
   3   6  -9    8.30    1.81
   3   6  -9    8.85    1.73
   3   6  -9   11.20    2.19
   3   6  -8   97.86    5.42
   3   6  -8  104.62    5.23
   3   6  -8  103.15    5.74
   3   6  -7   11.25    1.74
   3   6  -7    6.35    1.62
   3   6  -7   10.08    2.06
   3   6  -7   11.29    1.96
   3   6  -6   18.01    2.20
   3   6  -6   14.66    2.33
   3   6  -6   13.49    2.22
   3   6  -6   18.66    2.39
   3   6  -5   51.66    3.66
   3   6  -4   38.59    3.36
   3   6  -3  283.50   18.45
   3   6  -3  278.44    8.76
   3   6  -2  584.57   26.88
   3   6  -2  562.69   12.54
   3   6  -2  589.87   10.77
   3   6  -1  143.13    6.45
   3   6  -1  140.03    5.45
   3   6   0   96.16   11.53
   3   6   0   74.98    4.73
   3   6   0   84.18    4.32
   3   6   0   87.73    5.03
   3   6   1  184.74   15.48
   3   6   1  171.01    7.06
   3   6   1  161.49    6.05
   3   6   1  161.79    6.78
   3   6   2  276.13   18.87
   3   6   2  292.49    9.23
   3   6   2  288.82    8.23
   3   6   2  286.76    9.01
   3   6   2  282.63    8.91
   3   6   3   28.59    3.14
   3   6   3   36.69    7.38
   3   6   3   29.36    3.01
   3   6   3   29.23    3.64
   3   6   3   33.61    2.94
   3   6   3   31.35    3.04
   3   6   3   27.33    2.89
   3   6   4  159.00    6.19
   3   6   4  151.39    7.15
   3   6   4  171.85   14.48
   3   6   4  170.06    6.90
   3   6   4  158.21    7.97
   3   6   4  159.31    6.32
   3   6   4  159.72    6.70
   3   6   4  149.98    6.55
   3   6   5  525.48   11.16
   3   6   5  497.46   12.94
   3   6   5  509.99   24.78
   3   6   5  509.36   11.69
   3   6   5  503.47   13.98
   3   6   5  519.36   11.45
   3   6   5  512.60   11.89
   3   6   5  485.36   11.84
   3   6   6  292.75    8.33
   3   6   6  288.20    9.91
   3   6   6  300.86    8.88
   3   6   6  304.00   10.80
   3   6   6  301.95    8.81
   3   6   6  308.40    9.25
   3   6   6  302.98    9.40
   3   6   7  111.74    5.15
   3   6   7   93.44    5.69
   3   6   7  103.23    5.12
   3   6   7  105.03    6.40
   3   6   7   94.05    4.99
   3   6   7  102.29    5.41
   3   6   7  106.59    5.67
   3   6   8  175.69    6.33
   3   6   8  170.93    6.36
   3   6   8  178.22    6.71
   3   6   8  160.81    6.76
   3   6   8  177.57    7.23
   3   6   9   13.79    2.18
   3   6   9   10.56    1.60
   3   6   9   11.96    1.84
   3   6   9   11.02    1.82
   3   6   9   12.50    2.07
   3   6  10  212.88    6.58
   3   6  10  195.59    7.67
   3   6  10  203.01    6.88
   3   6  10  204.55    7.70
   3   6  10  199.39    7.32
   3   6  11  278.54    9.02
   3   6  11  296.29    8.01
   3   6  11  294.30    9.05
   3   6  11  294.40    8.70
   3   6  12  123.73    5.92
   3   6  12  127.95    5.05
   3   6  12  129.77    5.95
   3   6  12  131.83    5.65
   3   6  13   89.69    4.88
   3   6  13   81.43    3.84
   3   6  13   92.50    4.93
   3   6  13   83.84    4.30
   3   6  14   67.07    3.18
   3   6  14   68.68    4.09
   3   6  14   65.38    3.59
   3   6  15  121.23    3.68
   3   6  15  112.84    4.83
   3   6  15  111.58    4.26
   3   6  16   23.79    2.10
   3   6  16   24.87    1.77
   3   6  17  226.57    5.64
   3   6  18   43.00    2.19
   3   7 -14    7.69    0.96
   3   7 -13   33.47    2.07
   3   7 -12    6.07    1.06
   3   7 -12    5.38    1.25
   3   7 -11  111.07    4.48
   3   7 -11  105.71    4.18
   3   7 -10    3.37    1.03
   3   7 -10    3.44    1.08
   3   7  -9   59.26    3.71
   3   7  -9   54.03    3.57
   3   7  -9   53.25    3.32
   3   7  -8   31.55    2.88
   3   7  -8   30.89    2.63
   3   7  -8   31.63    2.94
   3   7  -7    7.20    1.44
   3   7  -7    7.68    1.77
   3   7  -7    4.30    1.31
   3   7  -7    5.36    1.34
   3   7  -6    0.49    0.91
   3   7  -6    1.07    1.09
   3   7  -6    0.17    1.03
   3   7  -6   -1.04    0.97
   3   7  -5    0.93    0.76
   3   7  -5    0.64    1.00
   3   7  -5    0.26    0.82
   3   7  -4   -0.12    1.13
   3   7  -4   -0.32    0.97
   3   7  -4    0.01    0.86
   3   7  -3    0.21    0.79
   3   7  -3    0.77    0.97
   3   7  -2   30.47    2.49
   3   7  -2   30.55    3.08
   3   7  -1  177.05    5.94
   3   7  -1  166.28    6.89
   3   7   0  207.40    9.33
   3   7   0  211.74    6.69
   3   7   0  204.13    7.70
   3   7   1    3.02    1.55
   3   7   1    2.63    1.08
   3   7   1    1.54    1.17
   3   7   2    3.39    1.37
   3   7   2    4.36    1.68
   3   7   2    4.82    1.41
   3   7   2    5.29    1.57
   3   7   3   13.46    2.15
   3   7   3   10.23    1.93
   3   7   3   10.42    2.32
   3   7   3   11.13    1.81
   3   7   4   86.89    4.90
   3   7   4   84.99    5.88
   3   7   4   91.15    4.72
   3   7   4   97.36    5.21
   3   7   4   87.99    4.98
   3   7   5    1.61    1.10
   3   7   5   -0.01    0.88
   3   7   5    0.59    1.53
   3   7   5    0.92    1.03
   3   7   5    0.19    1.12
   3   7   6   53.90    3.68
   3   7   6   53.00    4.50
   3   7   6   51.11    3.60
   3   7   6   52.60    3.90
   3   7   6   50.42    3.75
   3   7   7   13.16    2.05
   3   7   7   14.79    1.92
   3   7   7   16.33    2.06
   3   7   7   14.89    2.16
   3   7   8   11.59    1.88
   3   7   8    9.99    1.64
   3   7   8    8.38    1.55
   3   7   8    7.74    1.63
   3   7   9    0.39    0.92
   3   7   9    1.56    0.80
   3   7   9    0.02    0.83
   3   7   9   -1.18    1.08
   3   7  10    0.41    0.75
   3   7  10   -0.50    0.80
   3   7  11   68.68    3.46
   3   7  11   65.90    3.79
   3   7  11   71.12    3.99
   3   7  12    0.53    0.77
   3   7  12    0.55    0.67
   3   7  12    0.23    0.70
   3   7  13   85.18    3.23
   3   7  13   83.81    3.66
   3   7  13   86.68    3.93
   3   7  14    0.43    0.75
   3   7  14   -0.90    0.71
   3   7  14    0.73    0.62
   3   7  15    6.20    0.99
   3   7  15    6.23    0.92
   3   7  16   10.74    1.05
   3   8 -11    1.63    0.59
   3   8 -10  164.45    5.19
   3   8  -9  120.54    4.94
   3   8  -9  115.24    3.22
   3   8  -8   17.85    2.14
   3   8  -8   14.80    1.39
   3   8  -7    9.93    1.44
   3   8  -7   10.65    1.82
   3   8  -6    2.85    1.05
   3   8  -6    2.37    1.31
   3   8  -6    1.97    0.69
   3   8  -5   -0.77    0.97
   3   8  -5   -0.17    1.02
   3   8  -5    1.51    0.87
   3   8  -4    1.66    0.93
   3   8  -4    1.08    1.20
   3   8  -4    1.63    0.79
   3   8  -3   33.15    2.77
   3   8  -3   32.96    3.41
   3   8  -3   27.93    2.39
   3   8  -2    0.50    0.94
   3   8  -2    3.14    1.52
   3   8  -2    0.30    0.85
   3   8  -1    0.34    0.81
   3   8  -1    0.21    1.16
   3   8  -1   -0.06    0.95
   3   8   0   14.67    1.94
   3   8   0   16.68    2.67
   3   8   0   14.06    1.65
   3   8   0   14.09    1.98
   3   8   1   35.89    2.91
   3   8   1   36.42    2.98
   3   8   1   37.66    3.72
   3   8   1   38.03    2.64
   3   8   2    7.51    1.55
   3   8   2    5.93    1.72
   3   8   2    9.65    1.49
   3   8   3   23.60    2.42
   3   8   3   23.48    2.96
   3   8   3   21.01    2.03
   3   8   4   92.45    4.46
   3   8   4   88.34    5.36
   3   8   4   93.11    4.21
   3   8   5    0.53    0.73
   3   8   5    1.18    0.70
   3   8   6   62.50    3.42
   3   8   6   66.83    3.52
   3   8   6   64.80    3.59
   3   8   7    0.77    0.85
   3   8   7    0.83    0.71
   3   8   7    0.45    0.67
   3   8   8    3.02    0.95
   3   8   8    3.10    0.86
   3   8   8    2.90    0.79
   3   8   9    6.55    1.16
   3   8   9    7.92    1.17
   3   8  10   17.50    1.54
   3   8  10   17.66    1.65
   3   8  11    8.77    1.15
   3   8  11    9.33    1.06
   3   8  12   24.58    1.66
   3   9  -5   42.00    2.55
   3   9  -4    4.24    1.16
   3   9  -3   54.01    3.17
   3   9  -3   52.27    2.35
   3   9  -2   19.46    1.52
   3   9  -2   21.22    2.13
   3   9  -2   21.98    1.71
   3   9  -1   49.25    2.30
   3   9  -1   46.33    3.10
   3   9  -1   47.35    2.46
   3   9   0    2.24    0.79
   3   9   0    1.00    0.58
   3   9   1    0.28    0.64
   3   9   1    0.52    0.72
   3   9   1    0.48    0.67
   3   9   2    1.13    0.64
   3   9   3   99.50    3.55
   3   9   4    4.10    0.97
   3   9   5   80.63    2.96
  -4   8   5   86.07    2.78
  -4   8   4    0.44    0.48
  -4   8   3   48.10    2.14
  -4   8   3   49.19    2.54
  -4   8   2   81.59    3.40
  -4   8   1   13.42    1.56
  -4   8   0    1.77    0.80
  -4   8   0    0.03    0.72
  -4   8  -1    3.98    0.98
  -4   8  -1    5.39    1.16
  -4   8  -2   13.43    1.45
  -4   8  -2   11.86    1.53
  -4   8  -3   23.01    1.77
  -4   8  -3   20.86    1.81
  -4   8  -4    6.01    1.03
  -4   8  -4    4.02    0.91
  -4   8  -5    4.40    0.84
  -4   7  11    1.90    0.52
  -4   7  10    7.80    1.07
  -4   7  10    7.57    0.88
  -4   7   9    4.25    0.88
  -4   7   9    3.40    0.87
  -4   7   8   55.01    2.96
  -4   7   8   55.01    2.51
  -4   7   7   19.65    1.92
  -4   7   7   20.13    1.60
  -4   7   7   17.46    1.91
  -4   7   6    0.44    0.71
  -4   7   6    0.32    0.82
  -4   7   6    0.72    0.83
  -4   7   5   84.34    4.07
  -4   7   5   79.11    4.34
  -4   7   5   76.75    4.21
  -4   7   4  300.14    7.70
  -4   7   4  289.51    8.41
  -4   7   4  291.82    8.39
  -4   7   3   22.86    2.29
  -4   7   3   23.25    2.51
  -4   7   3   22.14    2.50
  -4   7   3   18.40    2.23
  -4   7   2   -0.30    0.76
  -4   7   2   -0.40    1.02
  -4   7   2   -0.74    0.76
  -4   7   2   -0.80    0.98
  -4   7   1   15.08    1.82
  -4   7   1   12.34    1.89
  -4   7   1   14.28    2.07
  -4   7   1   14.60    2.11
  -4   7   0   73.29    3.64
  -4   7   0   80.64    4.75
  -4   7   0   81.15    4.73
  -4   7   0   76.36    4.33
  -4   7  -1    3.15    1.08
  -4   7  -1    3.00    1.38
  -4   7  -2   85.55    4.79
  -4   7  -3   88.48    4.14
  -4   7  -3   80.53    4.64
  -4   7  -4   30.28    2.40
  -4   7  -4   24.20    2.61
  -4   7  -5   20.74    1.94
  -4   7  -5   16.15    2.16
  -4   7  -6    7.88    1.23
  -4   7  -6    2.75    1.05
  -4   7  -7    4.60    1.13
  -4   7  -8   32.09    2.60
  -4   7  -9   45.28    2.90
  -4   7 -10   69.22    3.31
  -4   7 -11    4.49    0.86
  -4   6  14   80.81    2.76
  -4   6  13    3.59    0.85
  -4   6  13    2.65    0.69
  -4   6  12  229.02    5.49
  -4   6  12  225.46    5.60
  -4   6  11   59.39    3.17
  -4   6  11   56.21    3.03
  -4   6  10   72.69    3.76
  -4   6  10   72.06    3.56
  -4   6   9   40.26    2.99
  -4   6   9   41.81    2.84
  -4   6   8  116.52    5.17
  -4   6   8  107.95    5.76
  -4   6   8  113.25    4.73
  -4   6   8  114.03    5.47
  -4   6   7   12.81    1.95
  -4   6   7   14.46    1.84
  -4   6   7    8.66    1.86
  -4   6   7   16.47    2.34
  -4   6   6  141.96    6.06
  -4   6   6  146.32    5.32
  -4   6   6  136.27    6.74
  -4   6   6  128.78    6.22
  -4   6   5    5.67    1.59
  -4   6   5    5.48    1.18
  -4   6   5    3.54    1.59
  -4   6   5    5.10    1.74
  -4   6   5    5.47    1.66
  -4   6   4  366.29    9.87
  -4   6   4  369.71   10.73
  -4   6   4  374.41   11.31
  -4   6   4  356.95   10.83
  -4   6   3    1.26    1.14
  -4   6   3    0.29    1.17
  -4   6   3    2.33    1.49
  -4   6   3    1.26    1.18
  -4   6   2   47.70    3.67
  -4   6   2   45.77    4.12
  -4   6   2   51.19    4.01
  -4   6   2   47.36    3.97
  -4   6   2   45.54    3.96
  -4   6   1   -0.80    1.08
  -4   6   1   -1.23    1.19
  -4   6   1    0.85    1.16
  -4   6   1    1.24    1.05
  -4   6   0   71.87    4.29
  -4   6   0   64.31    4.47
  -4   6   0   70.14    4.91
  -4   6   0   72.99    4.92
  -4   6  -1   63.50    3.90
  -4   6  -1   62.71    4.40
  -4   6  -1   70.07    4.83
  -4   6  -2  199.57    6.55
  -4   6  -2  204.09    7.76
  -4   6  -2  203.60    8.17
  -4   6  -3    7.31    1.79
  -4   6  -3    5.84    1.76
  -4   6  -4   25.01    2.85
  -4   6  -4   16.84    2.53
  -4   6  -5    2.77    1.06
  -4   6  -5    4.93    1.58
  -4   6  -6  250.01    8.07
  -4   6  -6  262.64    9.01
  -4   6  -7   45.36    3.46
  -4   6  -7   45.73    3.79
  -4   6  -8    0.78    0.92
  -4   6  -8    2.78    1.05
  -4   6  -9   -0.53    0.82
  -4   6  -9    2.75    1.33
  -4   6 -10    9.28    1.49
  -4   6 -10    9.70    1.80
  -4   6 -11    3.36    0.83
  -4   6 -11    2.72    1.08
  -4   6 -12   16.61    1.98
  -4   6 -13   12.30    1.59
  -4   6 -14   34.06    2.20
  -4   5  16    1.33    0.62
  -4   5  15   -0.13    0.45
  -4   5  15    0.88    0.61
  -4   5  14   16.92    1.72
  -4   5  14   13.95    1.54
  -4   5  13    4.53    0.93
  -4   5  13    3.47    1.02
  -4   5  13    3.52    1.03
  -4   5  12   11.19    1.62
  -4   5  12   10.88    1.67
  -4   5  12    9.91    1.50
  -4   5  11  148.84    5.67
  -4   5  11  136.27    5.19
  -4   5  10   16.74    2.14
  -4   5  10   13.26    1.79
  -4   5   9    3.34    1.36
  -4   5   9    3.36    1.60
  -4   5   9    2.91    1.07
  -4   5   8  163.66    6.69
  -4   5   8  142.54    7.47
  -4   5   8  150.94    6.87
  -4   5   8  157.08    5.76
  -4   5   7   22.54    3.09
  -4   5   7   20.75    2.40
  -4   5   7   23.31    2.86
  -4   5   7   20.97    2.22
  -4   5   6  200.99    8.85
  -4   5   6  211.29    7.36
  -4   5   5  587.03   13.80
  -4   5   5  609.48   15.18
  -4   5   5  553.97   11.79
  -4   5   5  547.17   14.08
  -4   5   4    2.12    1.50
  -4   5   4    2.96    1.20
  -4   5   4    4.71    1.52
  -4   5   4    5.84    1.70
  -4   5   3   12.09    1.81
  -4   5   3   10.44    2.18
  -4   5   3   13.35    2.32
  -4   5   3   12.70    2.27
  -4   5   2    1.96    1.07
  -4   5   2    5.72    1.63
  -4   5   2    5.01    1.63
  -4   5   1   24.07    2.53
  -4   5   1   17.80    2.66
  -4   5   1   25.76    2.98
  -4   5   0    7.58    1.52
  -4   5   0    7.81    1.93
  -4   5   0    7.63    1.95
  -4   5  -1  187.74    7.88
  -4   5  -1  186.08    7.80
  -4   5  -2   52.34    4.22
  -4   5  -2   54.41    4.35
  -4   5  -3   48.74    4.04
  -4   5  -3   51.47    4.20
  -4   5  -4   44.01    3.92
  -4   5  -4   35.48    3.54
  -4   5  -5    4.79    1.66
  -4   5  -5    0.46    0.95
  -4   5  -6   26.37    3.09
  -4   5  -6   27.84    3.27
  -4   5  -6   24.08    2.96
  -4   5  -7  165.00    7.32
  -4   5  -7  164.62    7.48
  -4   5  -7  166.83    7.39
  -4   5  -8  539.16   13.11
  -4   5  -8  522.84   12.87
  -4   5  -8  548.63   13.59
  -4   5  -9   30.14    3.24
  -4   5  -9   28.43    3.11
  -4   5 -10    5.02    1.62
  -4   5 -10    5.00    1.62
  -4   5 -11  101.86    5.50
  -4   5 -11  100.18    5.22
  -4   5 -12   54.69    3.93
  -4   5 -12   50.35    3.54
  -4   5 -13   84.26    4.56
  -4   5 -13   80.27    4.08
  -4   5 -14  102.68    4.69
  -4   5 -14  108.59    4.20
  -4   5 -15   15.52    1.73
  -4   5 -15   18.91    1.67
  -4   5 -15   18.64    1.99
  -4   5 -16    5.92    1.11
  -4   5 -16    7.78    1.24
  -4   5 -17    1.97    0.58
  -4   4  18    0.34    0.34
  -4   4  18    0.83    0.43
  -4   4  17    4.92    0.84
  -4   4  17    4.01    0.78
  -4   4  17    5.21    0.89
  -4   4  16   15.14    1.43
  -4   4  16   14.43    1.52
  -4   4  16   14.71    1.57
  -4   4  15    3.87    0.91
  -4   4  15    2.92    1.00
  -4   4  14    9.91    1.42
  -4   4  14    9.49    1.51
  -4   4  14    9.44    1.21
  -4   4  13   14.43    1.74
  -4   4  13   15.20    1.75
  -4   4  13   17.78    1.81
  -4   4  13   15.71    1.98
  -4   4  12    1.27    1.06
  -4   4  12   -0.32    0.79
  -4   4  12    1.34    1.02
  -4   4  11   67.23    4.05
  -4   4  11   57.98    3.78
  -4   4  10   20.08    2.33
  -4   4   9   34.41    3.99
  -4   4   9   37.34    3.28
  -4   4   9   40.98    3.22
  -4   4   8  207.00    9.30
  -4   4   8  200.54    7.51
  -4   4   8  194.29    6.79
  -4   4   7  186.30    8.81
  -4   4   7  187.82    7.20
  -4   4   7  187.86    6.55
  -4   4   6   31.21    3.74
  -4   4   6   31.61    3.08
  -4   4   6   35.65    2.87
  -4   4   6   32.11    3.29
  -4   4   5  681.60   16.13
  -4   4   5  648.49   12.91
  -4   4   5  656.76   14.45
  -4   4   4   37.53    7.22
  -4   4   4   38.02    3.97
  -4   4   4   36.38    3.10
  -4   4   4   36.48    3.56
  -4   4   3  100.75   10.54
  -4   4   3  101.48    5.02
  -4   4   3  109.65    5.91
  -4   4   2   96.65   10.31
  -4   4   2   99.70    4.90
  -4   4   2  108.21    5.82
  -4   4   1  136.72   12.15
  -4   4   1  150.61    5.96
  -4   4   1  154.34    6.74
  -4   4   1  151.31    6.85
  -4   4   0   79.60    9.36
  -4   4   0   79.91    4.36
  -4   4   0   87.65    5.26
  -4   4   0   82.40    5.01
  -4   4  -1  259.99    7.77
  -4   4  -1  263.12    9.00
  -4   4  -1  259.32    8.67
   4  -4   2    9.15    3.60
  -4   4  -2    6.15    1.37
  -4   4  -2    4.57    1.34
   4  -4   3   50.08    7.32
  -4   4  -3   54.00    3.54
  -4   4  -3   51.65    4.15
  -4   4  -3   50.54    4.05
  -4   4  -4    2.30    1.23
  -4   4  -4    1.92    1.16
  -4   4  -4    4.01    1.56
  -4   4  -4    2.90    1.59
   4  -4   5   10.03    3.55
  -4   4  -5    9.56    1.84
  -4   4  -5   13.22    1.86
  -4   4  -5   12.18    2.26
  -4   4  -6   18.17    2.53
  -4   4  -6   17.36    2.06
  -4   4  -7  167.70    7.27
  -4   4  -7  154.12    5.75
  -4   4  -8  288.03    9.54
  -4   4  -9   12.59    2.31
  -4   4 -10   24.14    2.88
  -4   4 -11   66.21    4.69
  -4   4 -12   31.95    3.28
  -4   4 -13    0.53    1.13
   4  -4  14    0.18    1.10
  -4   4 -14    0.96    1.11
  -4   4 -15    2.54    1.26
   4  -4  15    3.08    1.21
  -4   4 -16    4.43    1.19
  -4   4 -17   15.61    1.72
  -4   4 -17   12.72    1.41
  -4   4 -18   47.27    2.49
  -4   3  19   10.07    1.03
   4  -3 -19   11.54    1.15
  -4   3  19   10.50    1.07
  -4   3  18    3.89    0.83
  -4   3  18    4.10    0.80
  -4   3  18    4.40    0.83
  -4   3  18    2.94    0.71
  -4   3  17   23.10    1.93
  -4   3  17   23.64    1.79
  -4   3  17   22.11    1.93
  -4   3  16   16.63    1.89
  -4   3  16   16.96    1.66
  -4   3  15   33.04    2.71
  -4   3  15   36.40    2.58
  -4   3  14   87.61    4.56
  -4   3  14   86.23    4.04
  -4   3  13  116.68    5.37
  -4   3  13  110.78    4.70
  -4   3  12   62.82    4.00
  -4   3  12   71.23    3.88
  -4   3  11  153.69    7.13
  -4   3  11  153.52    6.25
  -4   3  10   13.51    2.45
  -4   3  10   15.64    2.22
  -4   3  10   11.96    1.92
  -4   3   9   13.05    2.68
  -4   3   9   11.30    1.94
  -4   3   9   14.08    1.98
  -4   3   8   28.29    5.75
  -4   3   8   29.06    3.71
  -4   3   8   25.52    2.77
  -4   3   8   29.48    2.79
  -4   3   7  927.00   35.23
  -4   3   7  896.56   29.45
  -4   3   7  909.54   18.83
  -4   3   7  885.66   15.25
  -4   3   7  869.58   14.12
  -4   3   6 1460.42   44.25
  -4   3   6 1392.25   36.40
  -4   3   6 1537.08   23.68
  -4   3   6 1485.74   19.23
  -4   3   6 1384.85   17.11
  -4   3   6 1458.19   20.61
  -4   3   5  450.18   24.95
  -4   3   5  452.07   20.51
  -4   3   5  494.61   13.19
  -4   3   5  450.62   10.44
  -4   3   5  464.41   11.49
  -4   3   4   18.17    3.96
  -4   3   4   19.75    2.78
  -4   3   4   18.24    2.20
  -4   3   4   20.05    2.51
  -4   3   3  516.18   26.83
  -4   3   3  554.38   11.16
  -4   3   3  533.29   12.03
  -4   3   2    5.93    3.44
  -4   3   1  105.88   12.34
  -4   3   0  171.81   15.80
  -4   3  -1  320.52   21.42
  -4   3  -2  248.28   18.68
   4  -3   3   41.60    6.01
  -4   3  -3   46.72    8.22
  -4   3  -4   38.09    7.78
   4  -3   4   38.43    5.70
  -4   3  -4   35.44    2.80
  -4   3  -4   37.62    3.19
   4  -3   5   96.95    9.16
  -4   3  -5  115.79   12.70
  -4   3  -5  109.06    4.75
  -4   3  -5  105.91    5.30
   4  -3   6  222.78   14.28
  -4   3  -6  228.41   17.81
  -4   3  -6  215.38    6.75
  -4   3  -6  227.02    7.83
   4  -3   7   58.00    7.51
  -4   3  -7   57.18    9.80
  -4   3  -7   62.66    3.71
  -4   3  -7   65.24    4.37
   4  -3   8   50.39    7.17
  -4   3  -8   57.04    3.63
  -4   3  -8   50.83    3.99
   4  -3   9   19.84    4.22
   4  -3   9   18.44    2.65
  -4   3  -9   19.01    2.65
  -4   3  -9   18.05    2.15
   4  -3  10   75.84    4.98
  -4   3 -10   66.19    4.64
  -4   3 -10   76.07    4.23
  -4   3 -11  218.03    8.42
  -4   3 -11  235.68    7.37
  -4   3 -12   42.23    3.83
  -4   3 -12   47.33    3.37
   4  -3  12   48.37    4.12
  -4   3 -13    5.09    1.68
  -4   3 -13    3.31    1.06
   4  -3  13    2.47    1.32
  -4   3 -14    0.01    1.06
   4  -3  14    1.96    0.98
  -4   3 -15    0.75    1.10
   4  -3  15    1.75    1.21
  -4   3 -15    3.06    1.11
  -4   3 -16   22.29    1.90
   4  -3  16   26.94    2.74
  -4   3 -17    4.78    1.18
   4  -3  17    8.18    1.67
  -4   3 -18    3.91    1.06
   4  -3  18    4.92    1.21
  -4   3 -19    8.14    1.15
  -4   3 -20    1.07    0.44
  -4   2  20   28.24    1.60
  -4   2  20   27.62    1.39
  -4   2  20   26.67    1.45
  -4   2  19    9.07    1.16
   4  -2 -19    8.12    1.13
  -4   2  19   10.63    1.13
  -4   2  19   10.12    1.20
  -4   2  19   10.10    1.08
  -4   2  18   44.18    2.63
  -4   2  18   41.85    2.39
  -4   2  17    8.86    1.44
  -4   2  17    7.92    1.26
  -4   2  16   33.11    2.73
  -4   2  15   39.95    3.52
  -4   2  15   45.05    3.32
  -4   2  14   70.43    4.88
  -4   2  14   74.47    4.33
  -4   2  13   12.84    2.34
  -4   2  13   12.99    2.01
  -4   2  12  104.16    6.22
  -4   2  12  112.77    5.45
   4  -2 -11   56.26    8.36
  -4   2  11   55.58    4.66
  -4   2  11   52.52    3.75
  -4   2  10   31.80    3.09
  -4   2  10   27.93    2.68
  -4   2   9   13.74    4.38
  -4   2   9   17.22    2.82
  -4   2   9   11.70    2.04
  -4   2   8   31.13    5.28
  -4   2   8   27.46    3.58
  -4   2   8   26.38    2.77
  -4   2   7   -1.30    1.66
  -4   2   7    0.28    2.68
  -4   2   7   -0.80    1.40
  -4   2   7   -4.33    1.26
  -4   2   6  463.11   23.54
  -4   2   6  476.04   19.33
  -4   2   5   34.96    5.57
  -4   2   5   33.65    6.55
  -4   2   4   13.67    3.73
  -4   2   4   16.86    4.84
  -4   2   3    7.44    4.03
  -4   2   3   10.09    3.36
  -4   2   2   15.34    4.63
  -4   2   2   27.15    5.26
  -4   2   1  339.23   16.91
  -4   2   1  318.89   20.17
  -4   2   0  162.41   11.87
  -4   2   0  164.12   14.48
  -4   2  -1   54.85    8.61
  -4   2  -1   51.39    6.76
  -4   2  -2  287.18   19.07
  -4   2  -3  116.54   12.28
  -4   2  -4  124.10   12.30
   4  -2   4  127.07    9.40
  -4   2  -5    9.89    4.05
   4  -2   5   11.22    3.16
  -4   2  -6  163.81   14.11
   4  -2   6  167.63   11.26
   4  -2   7   41.83    6.11
  -4   2  -7   42.58    7.27
  -4   2  -8  301.09   18.56
   4  -2   8  248.40   14.48
  -4   2  -8  263.95    8.27
  -4   2  -8  278.35    7.76
   4  -2   8  280.54    8.97
   4  -2   9   -0.38    1.17
  -4   2  -9    0.13    0.78
   4  -2  10  152.49   12.06
   4  -2  10  168.32    7.55
  -4   2 -10  167.95    6.32
   4  -2  11   32.21    5.87
   4  -2  11   39.96    3.91
  -4   2 -11   37.90    3.13
  -4   2 -12  110.61    5.34
   4  -2  12  120.26    6.61
  -4   2 -13   17.42    2.23
   4  -2  13   14.80    2.63
  -4   2 -14  128.39    5.65
   4  -2  14  119.70    6.61
  -4   2 -15    7.66    1.50
   4  -2  15    7.79    1.94
  -4   2 -16  344.29    8.44
   4  -2  16  353.76   10.59
   4  -2  17   13.09    2.14
  -4   2 -17    9.11    1.44
  -4   2 -18   72.36    3.95
  -4   2 -18   75.17    3.36
   4  -2  18   73.08    4.34
  -4   2 -19   33.45    1.98
  -4   2 -19   31.22    2.35
   4  -2  19   27.49    2.45
  -4   2 -20   17.28    1.56
  -4   1  20   11.78    1.17
  -4   1  20   12.40    1.12
  -4   1  20   11.99    1.12
   4  -1 -19    0.58    0.74
  -4   1  19    2.24    0.68
  -4   1  19    1.44    0.59
   4  -1 -18   48.52    2.91
  -4   1  18   47.56    2.85
  -4   1  17   46.37    3.07
  -4   1  16  132.92    6.46
  -4   1  16  151.47    5.80
  -4   1  15   22.99    3.00
  -4   1  15   25.03    2.51
  -4   1  14   40.77    4.03
   4  -1 -13   27.99    3.12
  -4   1  13   28.97    3.57
   4  -1 -12  585.66   13.38
  -4   1  12  602.24   15.30
   4  -1 -11    0.33    1.44
  -4   1  11   -0.09    1.36
   4  -1 -11   -1.07    4.02
   4  -1 -10   35.26    3.47
  -4   1  10   32.20    2.99
   4  -1 -10   31.32    6.25
   4  -1  -9  138.80    6.26
  -4   1   9  140.15    5.93
  -4   1   8 1255.51   28.96
  -4   1   8 1208.54   16.76
  -4   1   7   40.53    6.75
  -4   1   7   42.29    6.41
  -4   1   7   45.32    5.71
  -4   1   6  178.39   12.51
  -4   1   5   74.21    7.97
  -4   1   4    0.63    1.49
  -4   1   3  338.88   16.40
  -4   1   2  118.94    9.79
  -4   1   1    6.76    2.78
  -4   1   0 1308.73   31.72
  -4   1  -1  374.36   17.17
  -4   1  -2   36.14    5.55
  -4   1  -3  124.69   10.20
  -4   1  -4   27.24    4.83
   4  -1   5   68.44    6.28
   4  -1   6   15.96    3.15
  -4   1  -7    6.19    3.49
   4  -1   7    5.93    2.26
  -4   1  -8   14.73    4.99
   4  -1   8    6.50    2.26
   4  -1   9   55.57    6.63
  -4   1  -9   61.42    3.71
   4  -1   9   60.60    4.38
   4  -1  10  405.06   17.90
  -4   1 -10  418.49    9.86
   4  -1  10  423.02   11.80
   4  -1  11   10.92    2.28
  -4   1 -11   10.89    1.87
  -4   1 -12    0.29    3.49
  -4   1 -12    2.24    1.12
   4  -1  12    2.43    1.38
  -4   1 -13   43.83    3.49
   4  -1  13   41.72    4.02
  -4   1 -14    4.14    1.26
   4  -1  14    4.53    1.50
  -4   1 -15   12.90    2.01
   4  -1  15   13.30    2.52
  -4   1 -16    0.67    0.80
   4  -1  16    0.34    1.27
  -4   1 -17  275.13    7.70
   4  -1  17  281.76    9.52
  -4   1 -18   56.37    3.34
   4  -1  18   59.38    4.19
   4  -1  19  176.94    6.53
  -4   1 -19  166.93    5.09
  -4   1 -20    3.84    0.88
   4  -1  20    5.23    1.19
  -4   1 -20    6.47    0.99
  -4   1 -21  104.04    2.95
  -4   1 -21  116.64    3.02
  -4   0  20    1.54    0.64
  -4   0  19   55.40    2.69
  -4   0  18   -0.78    0.79
  -4   0  17    0.86    0.93
  -4   0  17    0.18    0.65
  -4   0  16   26.09    3.15
  -4   0  16   16.83    2.31
  -4   0  15    1.60    1.14
  -4   0  15    3.45    1.51
   4   0 -14   34.85    3.55
  -4   0  14   29.15    3.67
  -4   0  14   39.46    3.59
   4   0 -13   56.16    4.44
  -4   0  13   64.07    5.25
   4   0 -12  102.91    5.95
  -4   0  12  106.63    6.58
   4   0 -11    3.36    1.55
  -4   0  11    0.81    1.29
   4   0 -10   45.03    3.88
  -4   0  10   45.75    4.33
  -4   0  10   46.54    3.45
   4   0  -9    6.70    1.74
  -4   0   9    7.49    1.45
  -4   0   9   11.21    4.26
  -4   0   8  231.02   15.08
  -4   0   7   11.49    3.22
  -4   0   6    6.38    3.11
  -4   0   5   45.01    6.18
  -4   0   4   15.59    3.84
  -4   0   3  256.86   14.21
  -4   0   2    4.97    2.01
  -4   0   1  460.10   18.43
  -4   0   0  152.50   10.67
  -4   0  -1  198.10   12.05
  -4   0  -2 1474.96   33.12
  -4   0  -3  102.36    8.83
  -4   0  -4   52.66    6.55
  -4   0  -5  297.77   15.55
   4   0   5  296.85   11.36
  -4   0  -6  199.44   13.03
   4   0   6  189.97    9.45
  -4   0  -7  180.23   11.45
   4   0   7  183.02    9.61
  -4   0  -8   39.18    5.64
  -4   0  -9  105.85    9.66
   4   0  10   57.65    4.37
  -4   0 -10   55.98    7.30
   4   0  11   22.55    2.91
  -4   0 -11   20.15    5.18
  -4   0 -12   95.59   10.74
   4   0  12  102.02    6.08
  -4   0 -13   42.24    7.68
   4   0  13   45.26    4.27
   4   0  14    0.14    1.34
   4   0  15   14.79    2.50
   4   0  16   27.92    3.22
   4   0  17    8.70    1.89
  -4   0 -18   14.06    1.79
   4   0  18   11.72    2.11
  -4   0 -19    3.52    1.02
   4   0  19    6.33    1.46
  -4   0 -20   10.28    1.34
   4   0  20   11.32    1.65
  -4   0 -21   82.08    2.98
  -4   0 -22    1.27    0.43
  -4  -1  20    7.64    0.84
  -4  -1  19   42.00    2.61
  -4  -1  19   45.67    2.34
  -4  -1  18    3.05    1.09
  -4  -1  18    2.41    0.83
  -4  -1  17   24.32    2.61
  -4  -1  16    5.74    1.71
  -4  -1  15   25.52    3.31
  -4  -1  15   25.77    3.12
   4   1 -14   19.00    2.68
  -4  -1  14   16.82    2.83
  -4  -1  13  224.09    9.64
   4   1 -13  202.71    8.51
   4   1 -12    0.94    1.17
  -4  -1  12   -4.08    1.74
   4   1 -11   16.63    2.54
  -4  -1  11   17.47    2.91
  -4  -1  11   16.42    4.63
   4   1 -10   17.94    2.66
  -4  -1  10   14.53    3.01
  -4  -1  10   20.35    5.39
   4   1  -9 1459.16   21.01
  -4  -1   9 1515.74   23.32
  -4  -1   8   75.25    9.15
  -4  -1   7  451.00   21.38
  -4  -1   6   25.86    5.10
  -4  -1   5    8.48    3.11
  -4  -1   4  493.52   20.56
  -4  -1   3  159.94   11.58
  -4  -1   2    1.67    2.21
  -4  -1   1 1743.63   36.12
  -4  -1   0    5.82    2.93
  -4  -1  -1   43.69    5.64
  -4  -1  -2  332.12   15.43
  -4  -1  -3  887.18   25.38
  -4  -1  -4  524.75   19.68
  -4  -1  -5  136.62   10.26
  -4  -1  -6    8.08    2.70
  -4  -1  -6    8.55    2.41
  -4  -1  -7   54.96    6.13
  -4  -1  -7   43.22    5.98
  -4  -1  -8  220.28   12.64
  -4  -1  -9  141.48   10.66
  -4  -1 -10  167.02   12.23
   4   1  10  178.14    7.49
  -4  -1 -11  140.26   11.84
   4   1  11  139.49    6.85
   4   1  12   -0.59    1.64
  -4  -1 -12    9.12    4.35
  -4  -1 -13  146.65   12.86
   4   1  13  145.83    7.33
   4   1  14   90.15    5.77
   4   1  15  149.33    7.35
   4   1  16  350.25   10.86
   4   1  16  338.75    8.81
   4   1  17   33.14    3.31
   4   1  17   26.16    2.53
   4   1  18   11.22    1.64
   4   1  18   10.64    1.93
   4   1  19    0.58    0.62
  -4  -1 -20  307.16    6.76
  -4  -1 -21    8.52    1.11
  -4  -1 -22   33.25    1.61
  -4  -2  20    8.84    1.04
  -4  -2  19    8.65    1.26
  -4  -2  19    9.04    1.07
  -4  -2  18    4.43    1.25
  -4  -2  18    4.29    0.94
  -4  -2  17    4.14    1.43
  -4  -2  16    6.60    1.66
  -4  -2  15  105.70    6.02
   4   2 -14   62.60    4.79
  -4  -2  14   67.36    5.18
   4   2 -14   75.91    4.01
   4   2 -13   23.41    3.07
  -4  -2  13   24.06    3.24
   4   2 -13   27.42    2.55
   4   2 -12  316.46   10.71
  -4  -2  12  330.65   11.48
  -4  -2  11   20.01    5.84
   4   2 -11   21.12    2.95
  -4  -2  11   24.27    3.32
   4   2 -10   -0.35    1.39
  -4  -2  10    0.96    1.33
  -4  -2   9  465.33   23.63
   4   2  -9  479.39   12.48
  -4  -2   9  469.86   13.20
  -4  -2   8   28.34    6.31
   4   2  -8   23.06    2.74
  -4  -2   8   27.48    3.30
  -4  -2   7  137.74   12.42
  -4  -2   6   11.08    3.90
  -4  -2   5    9.89    3.85
  -4  -2   4   40.92    6.23
  -4  -2   3  312.05   16.53
  -4  -2   2   70.63    7.90
  -4  -2   1   32.79    5.29
  -4  -2   0  268.97   14.38
  -4  -2  -1  144.03   10.38
  -4  -2  -2    3.81    2.32
  -4  -2  -3  497.47   18.99
  -4  -2  -4  137.65   10.08
  -4  -2  -5  244.09   13.41
  -4  -2  -6  137.29   10.26
  -4  -2  -6  144.39    8.80
  -4  -2  -7   60.58    6.92
  -4  -2  -7   47.63    5.43
  -4  -2  -8   -7.03    2.50
  -4  -2  -9   15.28    3.58
  -4  -2 -10  411.87   18.55
   4   2  10  440.44   11.65
   4   2  11    2.50    1.45
   4   2  11    2.24    1.26
   4   2  12    0.07    1.10
   4   2  12    0.98    1.31
  -4  -2 -13   27.90    5.81
   4   2  13   32.64    3.47
   4   2  13   33.36    3.13
   4   2  14   56.72    4.47
   4   2  14   52.69    3.84
   4   2  15   27.22    3.06
   4   2  15   29.11    2.91
   4   2  16   25.69    2.59
   4   2  17   27.99    2.58
   4   2  18   27.30    2.39
   4   2  19    2.37    0.81
   4   2  20    2.67    0.79
  -4  -2 -20    1.34    0.62
  -4  -2 -21   27.97    1.76
  -4  -3  19    1.35    0.67
  -4  -3  18   38.17    2.79
  -4  -3  18   43.63    2.05
  -4  -3  17    8.07    1.58
  -4  -3  16   36.67    3.31
   4   3 -16   37.71    2.61
  -4  -3  15    6.79    1.86
   4   3 -15    9.67    1.54
   4   3 -14   16.68    2.56
   4   3 -14   21.01    2.22
   4   3 -13   11.26    2.24
   4   3 -13   14.31    1.99
   4   3 -12    9.20    2.10
   4   3 -12    8.41    1.67
  -4  -3  11    2.05    1.54
   4   3 -11    2.03    1.23
   4   3 -10 1366.55   21.67
  -4  -3  10 1273.46   21.79
  -4  -3   9   20.14    5.58
   4   3  -9   23.02    2.87
  -4  -3   9   24.02    3.19
  -4  -3   8  238.44   17.41
   4   3  -8  236.59    8.73
  -4  -3   8  224.64    8.87
  -4  -3   7  172.38   14.43
   4   3  -7  179.80   12.37
   4   3  -7  182.50    7.48
  -4  -3   7  170.90    7.52
  -4  -3   6    3.13    3.31
   4   3  -6   -0.74    1.32
  -4  -3   5    4.46    2.97
   4   3  -5    1.10    1.52
   4   3  -4  180.73   12.53
  -4  -3   4  197.05   14.24
  -4  -3   3  139.98   11.63
  -4  -3   2   50.33    6.93
  -4  -3   1  124.00   10.45
  -4  -3   0   55.33    6.96
  -4  -3  -1   39.52    5.92
  -4  -3  -2  315.47   15.71
  -4  -3  -3   76.00    7.76
  -4  -3  -4  186.04   11.73
  -4  -3  -5    3.05    2.06
   4   3   5    4.08    1.91
   4   3   6   40.92    6.11
   4   3   7   26.35    4.85
   4   3   8  121.43   10.20
   4   3   8  105.54    5.06
   4   3   8  112.62    5.25
   4   3   9    2.80    1.23
   4   3   9    5.24    1.48
   4   3  10    3.76    1.44
   4   3  10    7.23    1.82
   4   3  11  108.60    5.36
   4   3  11  110.93    5.57
   4   3  12   -0.51    1.32
   4   3  12    0.13    0.99
   4   3  13    0.64    1.00
   4   3  13   -1.13    1.31
   4   3  14   85.74    4.56
   4   3  14   94.41    5.13
   4   3  15   50.06    3.73
   4   3  16    1.12    1.00
   4   3  17   10.57    1.73
   4   3  18    0.28    0.68
   4   3  19   42.82    2.62
   4   3  20    3.03    0.63
  -4  -3 -20    4.04    0.79
  -4  -3 -21    0.73    0.38
  -4  -4  18   72.38    3.23
  -4  -4  17   29.76    2.48
   4   4 -17   28.76    1.86
  -4  -4  16  144.08    5.84
   4   4 -16  129.66    4.46
  -4  -4  15    1.92    1.22
   4   4 -15    0.56    0.81
  -4  -4  14  205.15    7.96
   4   4 -14  194.90    6.43
   4   4 -13   21.06    2.37
   4   4 -12    0.17    1.23
   4   4 -12    3.18    1.33
   4   4 -11   59.12    4.50
   4   4 -11   60.28    4.02
   4   4 -10  364.41   11.05
   4   4 -10  383.80    9.74
   4   4  -9  114.98    6.19
   4   4  -9  119.37    5.59
   4   4  -8  325.80   10.29
   4   4  -8  305.52    9.00
  -4  -4   7  153.74   14.33
   4   4  -7  179.73    7.52
   4   4  -6    1.09    1.08
  -4  -4   6   -0.02    3.52
   4   4  -6    3.67    3.48
   4   4  -6    2.44    1.49
  -4  -4   5   -0.35    3.10
   4   4  -5    0.60    2.32
   4   4  -5    0.80    0.94
  -4  -4   4  632.59   26.97
   4   4  -4  630.35   25.14
   4   4  -4  645.83   12.92
   4   4  -4  673.55   13.55
   4   4  -3   -1.00    1.23
  -4  -4   3    2.19    3.29
   4   4  -3   -0.66    2.65
   4   4  -3    0.52    1.11
   4   4  -2    0.63    1.09
  -4  -4   2   -1.10    2.38
   4   4  -2   -2.93    1.03
   4   4  -1   14.15    2.29
  -4  -4   1   11.59    3.27
   4   4  -1    7.96    2.31
   4   4  -1    9.29    1.67
   4   4  -1   10.64    1.58
  -4  -4   0   34.77    5.92
   4   4   0   38.55    6.28
   4   4   0   44.98    3.55
   4   4   0   38.61    2.96
   4   4   1   -0.45    0.99
   4   4   1   -0.27    1.89
   4   4   1    0.06    0.70
  -4  -4  -2  330.71   16.63
   4   4   2  345.03   18.93
   4   4   2  363.82    9.91
   4   4   2  355.26    8.64
   4   4   3    8.15    1.68
   4   4   3    9.57    4.04
   4   4   3    8.15    1.55
   4   4   3   11.45    1.71
   4   4   4  155.50    6.44
   4   4   4  142.50    5.60
   4   4   4  143.29    5.89
   4   4   5    4.54    1.35
   4   4   5    0.24    1.08
   4   4   5    4.37    1.39
   4   4   6  244.88   15.80
   4   4   6  225.24    7.59
   4   4   7   31.58    6.00
   4   4   7   23.68    2.68
   4   4   8  125.68    5.36
   4   4   8  108.78   10.66
   4   4   8  111.63    5.58
   4   4   9    0.57    1.01
   4   4  10  113.08    5.72
   4   4  10  118.22    5.89
   4   4  11    1.14    0.89
   4   4  11    0.12    0.94
   4   4  12   21.63    2.57
   4   4  12   18.29    2.49
   4   4  13   96.42    5.09
   4   4  13   98.52    5.38
   4   4  14   66.97    4.35
   4   4  15   88.14    4.77
   4   4  16    8.75    1.64
   4   4  16    9.10    1.39
   4   4  16    9.43    1.26
   4   4  17   58.64    2.92
   4   4  17   52.24    3.26
   4   4  18    5.42    1.10
   4   4  18    5.33    0.91
  -4  -4 -18    6.03    0.94
  -4  -4 -19   97.76    2.94
   4   4  19  104.14    3.69
   4   4  20    8.25    0.94
  -4  -5  17   34.83    1.93
  -4  -5  16  139.85    4.62
   4   5 -16  137.53    4.02
  -4  -5  15   10.84    1.66
   4   5 -15   12.79    1.42
  -4  -5  14   97.04    4.73
   4   5 -14  111.32    4.51
  -4  -5  13   38.57    3.31
   4   5 -13   38.81    2.94
  -4  -5  12  228.50    8.16
   4   5 -12  234.03    7.31
   4   5 -11  148.08    5.79
   4   5 -11  140.75    5.92
   4   5 -10  147.70    6.46
   4   5 -10  162.00    6.40
   4   5 -10  161.05    6.43
   4   5  -9   26.26    2.97
   4   5  -9   24.00    2.61
   4   5  -8   37.12    3.39
   4   5  -8   34.22    3.20
   4   5  -7   35.50    3.42
   4   5  -7   34.17    2.81
   4   5  -6   52.88    3.95
   4   5  -6   50.20    3.52
   4   5  -5   63.56    4.09
   4   5  -5   84.86    9.70
   4   5  -4  815.95   14.49
   4   5  -4  839.27   30.59
  -4  -5   3  176.67   14.78
   4   5  -3  178.39    6.94
   4   5  -3  184.27   14.81
  -4  -5   2   81.60   10.11
   4   5  -2   86.97   10.47
   4   5  -2   89.42    5.04
   4   5  -1    2.99    1.33
   4   5  -1    5.87    1.71
  -4  -5   1    4.65    4.94
   4   5  -1    6.09    1.46
   4   5   0  104.84    5.08
   4   5   0  104.36    5.52
   4   5   0  110.75   11.94
   4   5   0  101.91    4.58
   4   5   0  100.80    5.36
   4   5   1   83.06    4.90
   4   5   1   82.41   10.56
   4   5   1   86.38    4.66
   4   5   1   86.29    4.97
   4   5   2  104.00    5.43
   4   5   2   98.27   11.17
   4   5   2  105.35    5.09
   4   5   2   94.01    5.17
   4   5   3  163.71    6.79
   4   5   3  161.86   14.09
   4   5   3  159.54    6.24
   4   5   3  166.92    6.80
   4   5   4  386.91   10.28
   4   5   4  412.41   22.08
   4   5   4  400.72    9.91
   4   5   4  402.12    9.89
   4   5   4  390.01   10.45
   4   5   5    2.08    1.00
   4   5   5    2.70    3.61
   4   5   5    1.64    0.90
   4   5   5    2.90    1.16
   4   5   5    2.20    1.27
   4   5   6  180.86    6.89
   4   5   6  170.51   14.13
   4   5   6  174.95    6.59
   4   5   6  175.76    6.54
   4   5   6  178.22    7.19
   4   5   7   35.32    6.14
   4   5   7   28.34    2.76
   4   5   7   37.02    3.15
   4   5   7   35.55    3.05
   4   5   7   36.88    3.43
   4   5   8    8.34    1.73
   4   5   8    9.53    1.92
   4   5   8   10.65    1.79
   4   5   8    9.57    1.65
   4   5   9   24.64    2.43
   4   5   9   27.34    2.76
   4   5   9   28.15    3.00
   4   5   9   27.67    2.64
   4   5  10   38.90    3.18
   4   5  10   41.07    3.57
   4   5  10   45.24    3.35
   4   5  11   12.98    2.16
   4   5  11   10.44    1.80
   4   5  12   20.59    2.56
   4   5  12   18.89    2.16
   4   5  13   11.86    2.08
   4   5  13   13.45    1.75
   4   5  13   13.32    1.77
   4   5  14  232.37    6.43
   4   5  14  235.12    6.36
   4   5  14  230.08    7.52
   4   5  15  281.03    6.41
   4   5  15  268.23    6.20
   4   5  15  268.80    7.69
   4   5  16   11.08    1.60
   4   5  16   10.77    1.20
   4   5  16   11.21    1.13
   4   5  17   14.83    1.61
   4   5  18   15.98    1.48
   4   5  19    2.92    0.63
   4   6 -15   56.53    2.34
  -4  -6  14    0.17    0.64
   4   6 -14   -0.22    0.53
  -4  -6  13   22.29    1.94
   4   6 -13   25.42    2.04
  -4  -6  12    6.19    1.23
   4   6 -12    6.61    1.32
  -4  -6  11   82.41    4.17
   4   6 -11   86.22    4.18
   4   6 -10   17.45    2.12
  -4  -6  10   15.83    2.07
   4   6 -10   16.34    2.06
   4   6  -9   52.78    3.63
  -4  -6   9   58.94    3.90
   4   6  -9   57.11    3.67
   4   6  -8   30.32    2.97
   4   6  -8   28.52    2.70
   4   6  -7   25.71    2.37
   4   6  -7   23.50    2.72
   4   6  -7   25.57    2.60
   4   6  -6   69.80    4.53
   4   6  -6   70.57    4.01
   4   6  -5   30.09    2.79
   4   6  -4  143.20    6.08
   4   6  -3  117.81    5.63
   4   6  -2    8.94    1.75
   4   6  -1   36.99    3.36
   4   6  -1   42.45    2.99
   4   6   0  263.30    8.78
   4   6   0  251.80    7.25
   4   6   1  135.51    6.36
   4   6   1  125.72    5.27
   4   6   1  130.54    6.27
   4   6   2    5.42    1.55
   4   6   2    4.84    1.44
   4   6   2    7.86    2.10
   4   6   2    3.28    1.04
   4   6   3   37.11    3.34
   4   6   3   42.67    4.09
   4   6   3   37.85    3.06
   4   6   3   47.70    3.81
   4   6   4   40.14    3.24
   4   6   4   38.81    3.42
   4   6   4   37.52    3.71
   4   6   4   37.78    3.14
   4   6   4   37.93    3.44
   4   6   5    0.65    1.04
   4   6   5   -0.08    0.91
   4   6   5   -0.56    1.02
   4   6   5   -2.11    1.37
   4   6   5    0.59    1.00
   4   6   6    0.56    0.93
   4   6   6    2.15    1.06
   4   6   6    2.13    1.22
   4   6   6    2.03    1.17
   4   6   6   -0.35    1.20
   4   6   7    7.40    1.71
   4   6   7    6.05    1.47
   4   6   7    6.28    1.50
   4   6   7    5.55    1.47
   4   6   7    5.67    1.55
   4   6   8    4.17    1.50
   4   6   8    6.47    1.48
   4   6   8    4.97    1.30
   4   6   8    5.80    1.37
   4   6   8    6.35    1.62
   4   6   9    0.09    1.03
   4   6   9   -0.20    0.83
   4   6   9    1.24    0.93
   4   6   9    0.55    0.94
   4   6   9    0.43    0.91
   4   6  10   79.64    4.10
   4   6  10   74.40    4.08
   4   6  10   80.28    4.23
   4   6  10   82.83    4.81
   4   6  11   58.84    3.39
   4   6  11   60.10    3.54
   4   6  11   64.75    3.64
   4   6  11   62.81    4.12
   4   6  12   65.34    3.33
   4   6  12   64.52    3.48
   4   6  12   70.45    3.56
   4   6  12   70.84    4.23
   4   6  13   -0.20    0.92
   4   6  13    0.66    0.61
   4   6  13    0.53    0.59
   4   6  14    0.09    0.70
   4   6  14    0.50    0.60
   4   6  15    0.24    0.67
   4   6  15   -0.55    0.60
   4   6  16   85.38    3.40
   4   6  17   61.33    2.52
   4   7 -12   98.98    3.19
   4   7 -11   79.92    3.19
   4   7 -10    7.14    1.12
   4   7  -9    3.17    1.05
   4   7  -9    2.11    0.84
   4   7  -8    0.11    0.85
   4   7  -8    0.76    0.72
   4   7  -7    5.95    1.04
   4   7  -7    4.93    1.23
   4   7  -7    6.57    1.27
   4   7  -6   13.23    1.64
   4   7  -6   15.76    2.10
   4   7  -6   12.87    1.67
   4   7  -5  302.56    7.67
   4   7  -5  303.53    8.72
   4   7  -5  313.85    7.79
   4   7  -4    3.98    1.14
   4   7  -4    2.34    1.06
   4   7  -4    3.51    1.14
   4   7  -3   15.27    2.06
   4   7  -3   17.11    1.94
   4   7  -2    3.09    1.13
   4   7  -2    1.45    0.86
   4   7  -1   69.28    4.25
   4   7  -1   68.67    5.08
   4   7  -1   70.83    3.47
   4   7   0   63.38    4.14
   4   7   0   63.59    4.89
   4   7   0   69.61    3.59
   4   7   1  215.06    7.56
   4   7   1  214.28    8.74
   4   7   1  220.19    6.49
   4   7   2   14.01    2.06
   4   7   2   15.98    2.66
   4   7   2   14.14    1.85
   4   7   3  167.46    6.59
   4   7   3  171.14    7.61
   4   7   3  169.48    5.94
   4   7   3  168.44    6.74
   4   7   4   19.74    2.31
   4   7   4   21.25    2.85
   4   7   4   21.33    2.22
   4   7   4   23.04    2.62
   4   7   5  102.24    4.94
   4   7   5  103.79    5.73
   4   7   5  110.05    4.89
   4   7   5  108.28    5.32
   4   7   6   11.20    1.84
   4   7   6    9.51    1.62
   4   7   6   12.66    1.84
   4   7   7  146.73    5.46
   4   7   7  153.13    5.69
   4   7   7  154.53    6.16
   4   7   8   73.32    3.66
   4   7   8   76.25    3.95
   4   7   8   78.25    4.36
   4   7   9   -0.24    1.04
   4   7   9    0.94    0.92
   4   7   9   -0.92    0.78
   4   7  10   31.68    2.38
   4   7  10   34.95    2.78
   4   7  11    0.10    0.81
   4   7  11    0.48    0.58
   4   7  12   85.35    3.26
   4   7  12   84.24    3.80
   4   7  13    1.10    0.71
   4   7  13    1.73    0.59
   4   7  14    9.25    1.16
   4   7  14    9.71    0.87
   4   7  15   22.86    1.45
   4   8  -9    7.25    1.04
   4   8  -8    1.58    0.84
   4   8  -7   21.43    1.70
   4   8  -7   19.71    2.04
   4   8  -6  144.89    4.57
   4   8  -6  135.45    5.36
   4   8  -5   74.96    3.50
   4   8  -5   73.80    4.12
   4   8  -5   71.57    2.89
   4   8  -4    4.58    1.09
   4   8  -4    5.91    1.40
   4   8  -4    6.01    0.98
   4   8  -3  111.15    4.52
   4   8  -3  108.87    5.28
   4   8  -3  111.24    4.16
   4   8  -2   12.09    1.65
   4   8  -2    8.86    1.74
   4   8  -2    8.00    1.23
   4   8  -1    8.57    1.41
   4   8  -1    8.33    1.63
   4   8  -1   10.44    1.55
   4   8   0   18.44    2.01
   4   8   0   18.90    2.36
   4   8   0   20.98    2.09
   4   8   1   51.46    3.71
   4   8   1   51.32    2.61
   4   8   1   55.85    3.31
   4   8   2    7.44    1.64
   4   8   2    6.25    1.04
   4   8   2    6.89    1.33
   4   8   3   60.28    3.91
   4   8   3   57.34    2.92
   4   8   3   56.17    3.29
   4   8   4   49.64    2.75
   4   8   4   51.50    3.03
   4   8   5   47.99    2.72
   4   8   5   47.22    2.79
   4   8   6   17.83    1.68
   4   8   6   17.87    1.68
   4   8   7   19.00    1.67
   4   8   7   18.29    1.56
   4   8   8    2.83    0.73
   4   8   8    5.40    1.00
   4   8   9   15.40    1.36
   4   8  10   51.54    2.25
   4   8  11    6.96    0.80
   4   9  -1   13.83    1.08
   4   9   0   19.47    1.33
   4   9   1    0.17    0.46
   4   9   2    3.93    0.75
   4   9   3    0.83    0.49
  -5   7   7    2.95    0.72
  -5   7   6   86.23    3.09
  -5   7   5   25.22    1.78
  -5   7   4    0.46    0.61
  -5   7   4    0.35    0.81
  -5   7   3    0.93    0.64
  -5   7   3    0.09    0.70
  -5   7   2   42.35    2.34
  -5   7   2   40.94    2.85
  -5   7   1    3.68    0.86
  -5   7   1    4.51    1.16
  -5   7   0    0.76    0.71
  -5   7   0    2.54    0.94
  -5   7  -1    2.30    0.79
  -5   7  -1    3.27    1.16
  -5   7  -2    3.40    1.11
  -5   7  -2    2.68    1.03
  -5   7  -3    7.22    1.32
  -5   7  -3    8.85    1.32
  -5   7  -4   32.01    2.49
  -5   7  -4   25.41    1.88
  -5   7  -5   19.57    1.97
  -5   7  -5   15.37    1.44
  -5   7  -6   28.08    2.19
  -5   7  -7   53.31    2.79
  -5   7  -8   19.25    1.54
  -5   6  11    1.86    0.53
  -5   6  10   23.22    1.70
  -5   6  10   22.24    1.48
  -5   6   9   -0.62    0.71
  -5   6   9    0.45    0.74
  -5   6   8   71.70    3.40
  -5   6   8   66.37    2.76
  -5   6   7   58.60    3.26
  -5   6   6    8.29    1.46
  -5   6   6    8.92    1.72
  -5   6   5   -0.08    0.82
  -5   6   5    0.77    0.99
  -5   6   4    2.47    0.99
  -5   6   4    1.23    1.07
  -5   6   3    7.23    1.39
  -5   6   3    7.65    1.71
  -5   6   2   -1.10    0.92
  -5   6   2   -0.91    1.19
  -5   6   1  121.23    5.03
  -5   6   1  122.90    6.19
  -5   6   1  121.74    5.60
  -5   6   0   99.26    4.47
  -5   6   0  109.97    5.87
  -5   6   0   98.09    5.05
  -5   6   0  102.63    4.76
  -5   6  -1   52.58    3.14
  -5   6  -1   54.01    4.20
  -5   6  -1   49.90    3.65
  -5   6  -1   46.97    3.34
  -5   6  -2   22.68    2.00
  -5   6  -2   25.28    2.65
  -5   6  -2   27.60    2.65
  -5   6  -3    3.24    1.30
  -5   6  -3    4.43    1.29
  -5   6  -4   11.08    1.81
  -5   6  -4    9.38    1.64
  -5   6  -5  187.09    6.51
  -5   6  -5  184.43    6.37
  -5   6  -6  222.47    6.89
  -5   6  -6  213.67    6.70
  -5   6  -7   11.93    1.66
  -5   6  -7   13.15    1.78
  -5   6  -8    1.28    0.76
  -5   6  -8    1.69    0.71
  -5   6  -9   30.61    2.22
  -5   6  -9   26.18    2.22
  -5   6 -10  158.19    4.39
  -5   6 -10  148.85    4.64
  -5   6 -11   60.22    2.64
  -5   5  14    3.06    0.66
  -5   5  13   12.12    1.23
  -5   5  12    7.69    1.04
  -5   5  12    7.86    1.15
  -5   5  11    1.82    0.75
  -5   5  11    2.28    0.80
  -5   5  11    2.36    0.74
  -5   5  10   62.34    3.37
  -5   5  10   63.24    3.28
  -5   5   9  171.45    5.87
  -5   5   9  173.53    5.59
  -5   5   8  227.36    7.07
  -5   5   8  210.19    6.29
  -5   5   7  123.36    4.87
  -5   5   7  114.20    6.36
  -5   5   6   14.49    1.80
  -5   5   6   14.65    2.55
  -5   5   6   14.39    1.93
  -5   5   5    5.24    1.94
  -5   5   5    3.68    1.25
  -5   5   4    0.39    1.11
  -5   5   4    1.09    0.99
  -5   5   3    8.61    2.13
  -5   5   3    8.37    1.64
  -5   5   3    7.93    1.74
  -5   5   2   52.35    4.53
  -5   5   2   51.25    3.53
  -5   5   2   48.97    4.01
  -5   5   1   17.70    2.89
  -5   5   1   18.51    2.15
  -5   5   1   17.63    2.51
  -5   5   0   -0.24    0.78
  -5   5   0    0.71    1.03
  -5   5  -1  107.21    4.90
  -5   5  -1  111.45    5.98
  -5   5  -2   20.39    2.19
  -5   5  -2   15.11    2.38
  -5   5  -2   21.12    2.50
  -5   5  -3   50.46    3.29
  -5   5  -3   55.08    4.22
  -5   5  -3   49.23    3.72
  -5   5  -4    1.33    0.87
  -5   5  -4   -0.02    0.96
  -5   5  -4   -1.01    1.13
  -5   5  -5   38.75    3.58
  -5   5  -5   41.16    3.43
  -5   5  -6    7.14    1.69
  -5   5  -6    7.39    1.69
  -5   5  -7   94.62    5.28
  -5   5  -7   90.11    4.93
  -5   5  -8   12.78    2.00
  -5   5  -8   14.53    2.02
  -5   5  -9    9.24    1.85
  -5   5  -9    7.85    1.64
  -5   5 -10  223.57    7.34
  -5   5 -10  209.53    6.95
  -5   5 -11  118.49    5.05
  -5   5 -11  114.25    4.91
  -5   5 -12    4.57    1.03
  -5   5 -12    1.50    0.86
  -5   5 -13    4.34    0.90
  -5   5 -13    2.68    0.97
  -5   5 -14   14.59    1.28
  -5   5 -14   15.13    1.40
  -5   4  16    9.62    0.97
  -5   4  16    8.00    0.78
  -5   4  15   13.10    1.30
  -5   4  15   13.83    1.23
  -5   4  14   21.60    1.72
  -5   4  13    4.30    0.94
  -5   4  12    3.81    1.05
  -5   4  12    3.32    0.88
  -5   4  11   22.36    2.18
  -5   4  11   23.18    2.13
  -5   4  10    7.99    1.40
  -5   4   9    2.76    1.06
  -5   4   8  847.04   14.90
  -5   4   8  838.95   12.75
  -5   4   7  168.07    8.38
  -5   4   7  167.92    6.70
  -5   4   6   29.52    3.59
  -5   4   6   33.72    3.11
  -5   4   5   38.50    4.01
  -5   4   5   34.72    3.18
  -5   4   5   37.65    3.56
  -5   4   4    2.27    1.72
  -5   4   4    2.30    1.13
  -5   4   4    2.21    1.16
  -5   4   3   36.10    3.89
  -5   4   3   37.10    3.20
  -5   4   3   40.57    3.71
  -5   4   2  320.32   11.06
  -5   4   2  309.01    9.05
  -5   4   2  300.80    9.89
  -5   4   1   88.49    4.80
  -5   4   1   87.80    5.44
  -5   4   0   43.52    3.43
  -5   4   0   41.54    3.81
  -5   4  -1  148.32    6.18
  -5   4  -1  141.82    6.96
  -5   4  -2   10.62    1.81
  -5   4  -2   11.95    2.21
  -5   4  -3  283.27    8.44
  -5   4  -3  256.15    9.33
  -5   4  -4  117.53    5.46
  -5   4  -4  112.24    6.25
  -5   4  -5  170.38    6.44
  -5   4  -5  173.10    7.76
  -5   4  -6    9.37    1.71
  -5   4  -6   10.79    2.21
  -5   4  -6    9.99    1.94
  -5   4  -7  121.59    5.31
  -5   4  -7  119.16    6.47
  -5   4  -7  129.67    6.12
  -5   4  -8    0.08    1.02
  -5   4  -8   -0.56    1.00
  -5   4  -8   -1.06    1.50
  -5   4  -8   -0.25    1.21
  -5   4  -9  350.85   10.10
  -5   4  -9  372.85    8.81
  -5   4  -9  351.89   10.76
  -5   4  -9  370.26   10.25
  -5   4 -10  104.20    5.47
  -5   4 -10  102.55    4.51
  -5   4 -10  100.62    5.70
  -5   4 -11   63.71    4.17
  -5   4 -11   70.22    3.53
  -5   4 -11   71.25    4.71
  -5   4 -12   18.71    2.26
  -5   4 -12   14.18    2.14
  -5   4 -13   40.20    3.08
  -5   4 -13   39.89    3.22
  -5   4 -14   19.55    2.00
  -5   4 -14   19.58    2.09
  -5   4 -15    1.03    0.62
  -5   4 -15    1.35    0.71
  -5   4 -15    1.90    0.80
  -5   4 -16    4.14    0.92
  -5   4 -16    4.22    0.86
  -5   3  17   15.53    1.26
  -5   3  17   13.58    1.18
  -5   3  16   12.37    1.16
  -5   3  16   12.58    1.33
  -5   3  15    1.23    0.64
  -5   3  15   -0.70    0.54
  -5   3  14    0.34    0.66
  -5   3  13    2.23    0.99
  -5   3  13    0.20    0.74
  -5   3  12   14.38    1.67
  -5   3  12   15.24    2.24
  -5   3  12   14.53    1.84
  -5   3  11   42.44    3.78
  -5   3  11   41.35    3.05
  -5   3  10    9.47    2.10
  -5   3  10    8.15    1.64
  -5   3   9   46.16    3.68
  -5   3   9   46.58    3.35
  -5   3   8  579.30   12.77
  -5   3   8  587.92   11.51
  -5   3   7   26.29    3.54
  -5   3   7   33.72    3.15
  -5   3   7   36.32    2.86
  -5   3   6   58.82    5.00
  -5   3   6   53.94    3.94
  -5   3   5    3.09    1.48
  -5   3   5    7.18    1.77
  -5   3   4   39.42    6.83
  -5   3   4   29.82    3.62
  -5   3   4   28.51    2.82
  -5   3   4   30.09    3.17
  -5   3   3   18.57    4.83
  -5   3   3   10.18    6.20
  -5   3   3   15.12    2.71
  -5   3   3   12.95    1.94
  -5   3   3   13.13    2.27
  -5   3   2   80.96   11.89
  -5   3   2  102.36    6.23
  -5   3   2   94.29    4.98
  -5   3   2   89.93    5.37
  -5   3   1  238.41   20.57
  -5   3   1  229.80    7.76
  -5   3   1  232.47    8.52
  -5   3   0   32.86    7.67
  -5   3   0   28.94    2.79
  -5   3   0   29.18    3.21
  -5   3  -1    3.33    5.48
  -5   3  -1    4.43    1.30
  -5   3  -1    4.86    1.51
   5  -3   2   48.66    7.18
  -5   3  -2   55.54   10.53
  -5   3  -2   44.49    3.47
  -5   3  -2   45.29    4.02
  -5   3  -3  215.68   19.22
   5  -3   3  236.81   15.29
  -5   3  -3  233.49    7.60
  -5   3  -3  240.12    8.90
   5  -3   4   82.11    9.29
  -5   3  -4   82.72   12.71
  -5   3  -4   85.92    4.64
  -5   3  -4   78.55    5.17
  -5   3  -5  105.87    5.50
  -5   3  -5  105.76    5.14
  -5   3  -6  106.61    5.14
  -5   3  -6   99.25    5.31
  -5   3  -7   17.16    2.31
  -5   3  -7   14.04    2.02
  -5   3  -8  381.56    9.63
  -5   3  -8  367.60   10.25
  -5   3  -9  205.12    7.07
  -5   3  -9  201.14    7.65
  -5   3 -10  552.45   11.47
  -5   3 -10  540.50   12.49
  -5   3 -11    1.88    1.28
  -5   3 -11    2.13    1.09
  -5   3 -12    1.67    1.18
  -5   3 -12    2.73    0.94
  -5   3 -13   27.53    2.40
  -5   3 -13   26.64    2.70
  -5   3 -14   49.28    2.97
  -5   3 -14   47.35    3.38
  -5   3 -15   31.60    2.16
  -5   3 -15   28.27    2.47
  -5   3 -16   20.68    1.53
  -5   3 -16   20.45    1.86
  -5   3 -17    1.73    0.67
  -5   3 -18    1.05    0.69
  -5   2  18    2.61    0.58
  -5   2  18    3.64    0.74
  -5   2  17    2.04    0.69
  -5   2  16   17.65    1.72
  -5   2  16   18.86    1.41
  -5   2  15   71.52    4.01
  -5   2  15   77.48    3.73
  -5   2  15   69.66    2.92
  -5   2  14   75.61    4.57
  -5   2  14   81.99    4.08
  -5   2  13    5.18    1.54
  -5   2  13    5.03    1.29
  -5   2  12   27.57    3.26
  -5   2  12   29.98    2.73
  -5   2  11   11.19    2.39
  -5   2  11   11.26    1.85
  -5   2  10  186.04    8.51
  -5   2  10  171.71    6.96
  -5   2  10  185.66    6.72
  -5   2   9  302.39    9.26
  -5   2   9  313.61    8.69
  -5   2   8  136.80    6.26
  -5   2   8  134.53    5.69
  -5   2   7    6.44    3.71
  -5   2   7    6.84    2.28
  -5   2   7   10.01    1.86
  -5   2   7   10.62    1.87
  -5   2   6   97.58   12.34
  -5   2   6   98.09    9.99
  -5   2   6  102.91    6.60
  -5   2   6  101.75    5.31
  -5   2   6   99.47    4.73
  -5   2   6  108.44    5.65
  -5   2   5    6.93    4.10
  -5   2   5   13.47    5.73
  -5   2   5   12.57    2.58
  -5   2   5    8.52    1.79
  -5   2   5    9.71    1.88
  -5   2   4  277.75   21.01
  -5   2   4  267.82   17.58
  -5   2   4  294.17   10.46
  -5   2   4  304.96    8.81
  -5   2   4  306.42    9.29
  -5   2   3   14.61    5.41
  -5   2   3   18.57    2.88
  -5   2   3   21.32    2.53
  -5   2   3   22.92    2.77
  -5   2   2  192.51   17.90
  -5   2   2  181.92   14.65
  -5   2   2  217.67    8.74
  -5   2   2  204.39    7.15
  -5   2   2  203.45    7.52
  -5   2   1   39.70    8.70
  -5   2   1   40.78    7.59
  -5   2   1   38.51    3.14
  -5   2   1   42.99    3.60
  -5   2   0  124.15   12.31
  -5   2   0  118.80   14.27
  -5   2   0  149.48    6.00
  -5   2   0  139.83    6.30
  -5   2  -1   85.47   12.58
  -5   2  -1   93.92    4.68
  -5   2  -1   92.36    5.19
  -5   2  -2   56.45   10.10
  -5   2  -2   52.14    3.48
  -5   2  -2   54.66    4.10
  -5   2  -3    1.77    0.86
  -5   2  -3    3.94    4.87
  -5   2  -4   69.72    4.01
  -5   2  -4   70.77   11.53
   5  -2   4   58.62    7.14
  -5   2  -5  124.32    5.39
  -5   2  -5  121.48    5.53
   5  -2   5  112.34    9.98
  -5   2  -5  107.81   13.32
   5  -2   6  128.20    5.89
  -5   2  -6  113.99    5.26
  -5   2  -6  122.29    5.59
   5  -2   6   93.84    9.40
  -5   2  -6  100.97   12.90
  -5   2  -7   35.57    3.02
  -5   2  -7   39.98    3.41
   5  -2   7   33.74    6.11
  -5   2  -8  149.65    6.10
  -5   2  -8  166.09    6.59
  -5   2  -9   59.10    4.02
  -5   2  -9   51.68    3.71
  -5   2 -10   41.10    3.42
  -5   2 -10   42.38    3.36
  -5   2 -11   17.05    2.40
  -5   2 -11   16.77    2.24
  -5   2 -12  190.23    7.21
  -5   2 -12  187.98    6.88
   5  -2  12  190.30    7.96
  -5   2 -13    5.58    1.57
  -5   2 -13    2.71    1.09
   5  -2  13    2.71    1.53
  -5   2 -14   44.30    3.34
  -5   2 -14   44.61    3.19
  -5   2 -15    8.67    1.52
  -5   2 -15    9.15    1.48
  -5   2 -16    0.48    0.83
  -5   2 -16    0.44    0.69
  -5   2 -17   26.37    1.93
  -5   2 -17   26.63    2.04
  -5   2 -18   -0.06    0.73
  -5   2 -18    0.05    0.48
   5  -2  19    1.10    0.47
  -5   1  19    0.71    0.37
  -5   1  19    0.04    0.31
  -5   1  18   17.93    1.46
  -5   1  18   14.98    1.12
  -5   1  17   71.69    3.19
  -5   1  17   71.25    2.72
  -5   1  16   -0.78    0.78
  -5   1  15   61.27    4.27
  -5   1  15   68.33    3.72
  -5   1  14   32.64    3.39
  -5   1  14   36.81    2.91
   5  -1 -13    9.91    1.74
  -5   1  13    9.73    2.19
  -5   1  13    9.47    1.70
   5  -1 -12    5.35    1.51
  -5   1  12    5.98    1.94
   5  -1 -11    0.20    1.24
  -5   1  11   -0.40    1.15
   5  -1 -10  331.64    9.95
  -5   1  10  343.51   11.82
  -5   1  10  326.34    9.37
   5  -1  -9  637.66   13.63
  -5   1   9  585.47   12.50
   5  -1  -8   24.21    2.88
  -5   1   8   26.37    2.79
   5  -1  -7   23.09    2.84
  -5   1   7   23.72    2.65
   5  -1  -6  300.06    9.09
  -5   1   6  266.47   10.33
  -5   1   6  293.15    8.54
  -5   1   6  279.99   18.22
  -5   1   6  272.35   20.07
   5  -1  -5    0.57    1.49
  -5   1   5    1.79    1.41
  -5   1   5    1.76    1.09
  -5   1   5   -0.59    2.29
   5  -1  -4   16.16    2.47
  -5   1   4   20.95    2.88
  -5   1   4   19.90    2.34
  -5   1   4   13.01    4.54
  -5   1   3  115.97    6.20
  -5   1   3  130.75    5.56
  -5   1   3  115.16   11.60
  -5   1   2  144.08    5.78
  -5   1   2  119.62   11.72
  -5   1   1   74.76    4.08
  -5   1   1   61.61    8.43
  -5   1   0  310.48   18.60
  -5   1  -1   28.18    6.09
  -5   1  -2    1.96    0.94
  -5   1  -2   -5.58    3.21
  -5   1  -3  567.22   10.95
  -5   1  -3  583.42   25.71
   5  -1   4   75.41    4.49
  -5   1  -4   75.22    4.05
   5  -1   4   72.15    7.21
  -5   1  -5  167.37    6.05
   5  -1   5  166.24   10.96
  -5   1  -6    7.54    1.52
  -5   1  -6   11.86    5.43
  -5   1  -7   38.50    3.02
  -5   1  -7   34.88    8.69
  -5   1  -8  365.40    9.41
  -5   1  -9  853.80   14.57
   5  -1  10  130.97    6.78
  -5   1 -10  138.56    6.02
   5  -1  11  384.96   11.66
  -5   1 -11  378.51    9.96
   5  -1  12    0.81    1.12
  -5   1 -12    0.79    0.89
   5  -1  13   14.20    2.37
  -5   1 -13   13.87    2.03
  -5   1 -14   74.23    4.34
   5  -1  14   83.41    5.42
   5  -1  15   18.03    2.70
  -5   1 -15   15.12    1.95
  -5   1 -16    1.44    0.92
  -5   1 -17   85.14    3.87
  -5   1 -18  165.56    4.86
  -5   1 -19  175.93    4.35
   5  -1  20   -0.07    0.52
  -5   1 -20    0.53    0.33
  -5   0  19    5.18    0.68
  -5   0  18   23.13    1.65
  -5   0  17   52.05    2.81
  -5   0  16   48.18    2.96
  -5   0  15  172.53    7.37
  -5   0  15  188.91    6.34
  -5   0  15  191.88    6.25
   5   0 -14   20.68    2.54
  -5   0  14   19.82    2.85
  -5   0  14   20.94    2.41
   5   0 -13   42.69    3.74
  -5   0  13   42.31    4.21
   5   0 -12    4.39    1.69
  -5   0  12    4.31    1.70
   5   0 -11  169.20    7.51
  -5   0  11  174.28    8.52
   5   0 -10   18.59    2.61
  -5   0  10   16.69    2.83
   5   0  -9   69.96    4.83
  -5   0   9   77.86    4.45
   5   0  -8   35.96    3.53
  -5   0   8   33.98    3.06
  -5   0   8   24.98    6.26
   5   0  -7    4.13    1.49
  -5   0   7    1.46    1.19
  -5   0   7    5.50    3.84
   5   0  -6    1.28    1.34
  -5   0   6   -0.15    1.21
   5   0  -5  125.04    5.99
  -5   0   5  136.93    5.52
  -5   0   5  119.89   11.93
   5   0  -4  169.80    6.84
  -5   0   4  161.06   13.55
  -5   0   4  173.78    6.15
  -5   0   3  108.55   11.11
  -5   0   2    1.22    2.74
  -5   0   1   48.36    7.17
  -5   0   0    5.36    3.08
  -5   0  -1   57.07    8.00
  -5   0  -2  182.95   13.99
  -5   0  -3  432.45   21.62
  -5   0  -4   80.89    9.41
  -5   0  -5   90.60   10.22
  -5   0  -5   92.67    4.38
  -5   0  -6  356.77    8.73
  -5   0  -7  101.65    4.82
  -5   0  -8  106.92    5.06
  -5   0  -9   24.92    2.60
  -5   0 -10   62.50    3.99
  -5   0 -11   21.26    2.42
   5   0  11   25.61    3.27
  -5   0 -12  180.89    6.93
   5   0  12  189.64    8.35
  -5   0 -13   24.82    2.67
   5   0  13   25.22    3.14
  -5   0 -14  319.37    9.02
   5   0  14  331.44   10.73
  -5   0 -15   16.74    2.18
  -5   0 -16  138.69    5.55
  -5   0 -17    6.61    1.33
  -5   0 -18  219.60    5.95
  -5   0 -19   -0.11    0.57
  -5   0 -20  234.73    4.68
  -5  -1  18    1.61    0.56
  -5  -1  17    3.02    0.90
  -5  -1  17    1.45    0.58
  -5  -1  16   10.20    1.61
  -5  -1  15    3.92    1.42
  -5  -1  15    6.85    1.64
   5   1 -14   31.44    3.21
  -5  -1  14   37.62    3.79
   5   1 -13  118.48    6.26
  -5  -1  13  114.02    6.67
   5   1 -12  272.90    9.71
  -5  -1  12  256.09   10.20
   5   1 -11  280.14    9.87
  -5  -1  11  263.00   10.44
   5   1 -10  308.87   10.36
  -5  -1  10  335.12   11.81
   5   1  -9   11.50    2.13
  -5  -1   9    9.97    2.29
  -5  -1   8   67.63    5.30
   5   1  -8   67.48    4.85
  -5  -1   8   53.58    8.61
   5   1  -7   10.46    1.93
  -5  -1   7    4.16    3.17
   5   1  -6   36.01    3.51
  -5  -1   6   30.60    6.34
   5   1  -5   30.00    3.16
  -5  -1   5   29.05    6.19
   5   1  -4    0.33    1.00
  -5  -1   4    0.10    2.75
   5   1  -3  172.86    7.03
  -5  -1   3  154.65   13.20
  -5  -1   2   42.70    7.08
  -5  -1   1  185.56   14.02
  -5  -1   0  273.34   16.97
  -5  -1  -1   13.77    4.16
  -5  -1  -2   84.74    9.52
  -5  -1  -3    2.07    2.18
  -5  -1  -4  550.54   24.02
   5   1   5  705.83   14.05
  -5  -1  -5  636.27   25.95
  -5  -1  -6   53.56    3.35
  -5  -1  -6   47.82    7.51
  -5  -1  -7  556.59   10.85
  -5  -1  -8   98.05    4.71
  -5  -1  -9  105.63    5.04
  -5  -1 -10  183.46    6.66
  -5  -1 -11   85.76    4.69
  -5  -1 -12    1.12    0.93
  -5  -1 -13   60.47    4.03
  -5  -1 -14    0.42    0.82
  -5  -1 -15    1.42    0.92
  -5  -1 -16    0.35    0.82
  -5  -1 -17   30.11    2.52
  -5  -1 -18    0.04    0.62
  -5  -1 -19    0.57    0.59
   5   1  20    2.12    0.73
  -5  -1 -20    3.74    0.77
  -5  -2  18   44.01    2.35
  -5  -2  18   46.68    2.02
  -5  -2  17    4.28    1.06
  -5  -2  17    6.27    0.99
  -5  -2  16   29.98    2.68
  -5  -2  15   18.25    2.46
   5   2 -14    1.78    1.29
   5   2 -13   41.15    3.76
  -5  -2  13   38.75    3.90
   5   2 -12  427.35   12.20
  -5  -2  12  424.22   12.61
   5   2 -12  445.03    9.43
   5   2 -11   25.37    3.25
  -5  -2  11   22.35    3.17
   5   2 -10   16.23    2.53
  -5  -2  10   18.49    2.94
   5   2  -9   -0.46    1.12
  -5  -2   9   -0.69    1.59
   5   2  -8   41.70    3.91
  -5  -2   8   34.54    3.97
   5   2  -7   36.19    3.63
  -5  -2   7   38.42    3.97
  -5  -2   7   40.38    7.73
   5   2  -6  268.94    9.34
  -5  -2   6  272.62    9.99
   5   2  -6  253.76    8.14
  -5  -2   6  262.73   18.62
   5   2  -5   17.18    2.42
   5   2  -5   20.33    2.63
  -5  -2   5   20.74    5.26
   5   2  -4  489.80   12.26
  -5  -2   4  441.30   23.17
   5   2  -3   26.90    2.95
  -5  -2   3   22.57    6.00
   5   2  -2   33.97    3.25
  -5  -2   2   41.95    7.19
   5   2  -1   40.96    3.49
  -5  -2   1   35.04    6.49
   5   2   0  106.98    5.56
  -5  -2   0  107.01   10.93
   5   2   1  148.38    6.50
  -5  -2  -1  125.37   11.43
   5   2   2  259.80    8.53
  -5  -2  -2  252.69   16.24
   5   2   3   20.56    2.49
  -5  -2  -3    8.94    3.70
   5   2   4  322.00    9.59
  -5  -2  -4  290.38   17.26
   5   2   5  126.26    6.09
  -5  -2  -5  126.24   11.53
   5   2   6  272.93    9.05
  -5  -2  -6  267.73    7.22
   5   2   6  251.73    8.21
  -5  -2  -6  266.20   16.79
  -5  -2  -7  235.65    6.93
   5   2   7  225.45    7.75
  -5  -2  -7  246.63   16.17
  -5  -2  -8   83.95    4.29
   5   2   8   82.97    4.65
  -5  -2  -9   23.54    2.43
  -5  -2 -10   27.14    2.60
  -5  -2 -11   69.45    4.11
  -5  -2 -12   12.08    1.91
  -5  -2 -13  136.34    5.76
  -5  -2 -14   23.06    2.39
  -5  -2 -15   30.09    2.68
  -5  -2 -16    3.34    1.11
  -5  -2 -17  110.64    4.45
  -5  -2 -18    2.94    0.83
   5   2  19   86.54    3.59
  -5  -2 -19   88.84    3.25
   5   2  20    0.81    0.49
  -5  -2 -20    0.69    0.45
  -5  -3  17   -0.04    0.66
  -5  -3  17    0.61    0.55
  -5  -3  16   20.52    2.16
  -5  -3  15   11.41    1.88
  -5  -3  14    8.44    1.99
   5   3 -14    5.60    1.10
   5   3 -13   12.26    2.20
   5   3 -13    9.83    1.52
   5   3 -12  489.86   12.58
   5   3 -12  506.77   10.31
   5   3 -11  177.28    7.81
  -5  -3  11  177.75    7.85
   5   3 -10    4.00    1.53
  -5  -3  10    4.46    1.75
   5   3  -9    3.55    1.56
  -5  -3   9    3.98    1.85
   5   3  -8    1.26    1.19
  -5  -3   8    1.41    1.47
   5   3  -7   19.86    2.31
   5   3  -7   15.85    2.54
  -5  -3   7   15.88    2.56
   5   3  -6  491.95   11.31
   5   3  -6  477.54   12.64
  -5  -3   6  479.90   12.83
  -5  -3   5   45.02    7.84
   5   3  -5   53.69    7.88
   5   3  -5   55.64    4.01
   5   3  -5   51.92    4.20
   5   3  -4  131.21   12.06
  -5  -3   4  112.09   12.38
   5   3  -4  135.41    6.21
   5   3  -4  139.16    6.66
   5   3  -3   24.08    2.86
  -5  -3   3   25.88    6.44
   5   3  -3   26.12    2.97
   5   3  -2  503.53   12.11
  -5  -3   2  479.94   24.06
   5   3  -2  498.99   12.32
   5   3  -2  495.63   10.05
   5   3  -1  121.58    6.14
  -5  -3   1  120.94   12.11
   5   3  -1  128.63    6.22
   5   3  -1  121.81    5.05
   5   3   0  356.07   10.35
  -5  -3   0  333.56   19.47
   5   3   0  346.10    8.52
   5   3   0  362.23   10.35
   5   3   1   58.28    4.26
  -5  -3  -1   45.05    7.22
   5   3   1   46.71    3.77
   5   3   1   52.93    3.48
   5   3   2  122.81    6.08
  -5  -3  -2  105.64   10.80
   5   3   2  107.80    5.64
   5   3   2  102.88    4.82
   5   3   3   14.15    2.12
  -5  -3  -3   19.03    5.17
   5   3   3   18.53    2.46
   5   3   3   15.20    1.97
   5   3   4    3.35    1.19
  -5  -3  -4    3.17    3.42
   5   3   4    2.75    1.17
   5   3   5  123.87    5.97
   5   3   5  141.17   12.68
  -5  -3  -5  130.78   11.93
   5   3   5  121.64    6.06
   5   3   5  122.11    5.36
   5   3   6 1000.65   32.99
   5   3   6 1022.39   16.69
   5   3   6 1032.09   17.63
   5   3   6 1003.36   15.06
   5   3   7   24.93    2.66
   5   3   7   27.93    6.34
   5   3   7   31.72    3.36
   5   3   7   29.79    2.91
   5   3   8    9.65    1.70
   5   3   8    8.45    1.75
   5   3   8    8.64    1.87
   5   3   9    4.05    1.44
   5   3   9    4.52    1.62
   5   3  10   36.32    3.51
  -5  -3 -10   39.39    2.89
   5   3  10   38.26    3.19
  -5  -3 -11  168.08    6.00
   5   3  11  164.24    6.35
   5   3  12    0.94    0.96
  -5  -3 -12    5.98    1.35
  -5  -3 -13   89.18    4.35
   5   3  13   85.62    4.53
   5   3  14    1.02    0.88
  -5  -3 -14   -0.40    0.74
   5   3  15    5.36    1.46
   5   3  15    5.70    1.37
  -5  -3 -15    3.40    0.97
   5   3  16  103.88    4.81
  -5  -3 -16  101.07    4.11
   5   3  16   92.93    4.03
   5   3  17    0.76    0.64
   5   3  17    1.60    0.66
   5   3  18    6.25    1.07
   5   3  18    4.80    1.05
  -5  -3 -18    6.56    0.95
   5   3  19   14.92    1.21
  -5  -3 -19   15.64    1.21
  -5  -4  17    1.31    0.52
  -5  -4  16   15.96    1.65
  -5  -4  15   -1.39    0.95
   5   4 -15    0.34    0.55
  -5  -4  14   52.56    3.58
   5   4 -14   53.81    2.87
  -5  -4  13  216.07    7.68
   5   4 -13  217.20    6.24
   5   4 -12   96.24    5.19
   5   4 -12  100.35    4.59
   5   4 -11    8.13    1.91
   5   4 -11    7.17    1.48
   5   4 -10   67.53    4.71
   5   4  -9    0.57    1.18
   5   4  -8   67.51    4.76
   5   4  -7  102.93    4.77
   5   4  -7   91.09    5.53
   5   4  -6   77.21    5.12
   5   4  -5   24.56    2.99
   5   4  -4  252.29   17.08
   5   4  -4  251.87    8.47
   5   4  -4  254.47    8.97
   5   4  -3    0.76    1.04
   5   4  -3    0.50    2.58
   5   4  -3    1.17    1.01
  -5  -4   2  212.22   16.59
   5   4  -2  216.59   16.17
   5   4  -2  216.70    8.14
   5   4  -2  218.49    8.22
  -5  -4   1   83.89   10.39
   5   4  -1   78.67   10.19
   5   4  -1   75.30    4.93
   5   4  -1   75.34    4.80
   5   4  -1   74.69    4.29
  -5  -4   0  225.57   16.39
   5   4   0  232.99   16.94
   5   4   0  252.12    8.97
   5   4   0  240.98    8.47
   5   4   0  235.91    7.55
  -5  -4  -1   15.86    5.29
   5   4   1   25.39    6.11
   5   4   1   27.83    3.05
   5   4   1   25.24    2.92
   5   4   1   29.95    2.80
   5   4   1   29.47    2.94
   5   4   2  110.69   12.19
   5   4   2  116.92    6.02
   5   4   2  114.92    5.84
   5   4   2  104.87    5.05
   5   4   2   97.43    5.06
   5   4   3   33.05    7.19
   5   4   3   32.35    3.19
   5   4   3   32.01    3.15
   5   4   3   27.10    2.66
   5   4   3   28.40    2.91
   5   4   4   14.44    2.21
   5   4   4   12.30    4.57
   5   4   4   16.81    2.51
   5   4   4   13.87    2.08
   5   4   4   16.16    2.13
   5   4   5   34.83    6.60
   5   4   5   44.01    3.67
   5   4   5   43.36    3.60
   5   4   5   38.49    3.23
   5   4   5   41.87    3.38
   5   4   6    5.33    1.54
   5   4   6   -0.04    2.86
   5   4   6    2.64    1.15
   5   4   6    3.20    1.24
   5   4   6    4.01    1.21
   5   4   7    5.73    1.41
   5   4   7    7.99    1.63
   5   4   7    5.00    1.31
   5   4   8    0.26    0.94
   5   4   8    0.19    0.92
   5   4   8    0.94    1.06
   5   4   9  114.71    5.09
   5   4   9  112.83    5.72
   5   4   9  112.82    5.47
   5   4  10    0.13    1.02
   5   4  10    0.44    0.88
   5   4  11   -0.28    1.14
   5   4  11    0.63    0.91
   5   4  12  121.55    5.61
   5   4  12  115.30    5.38
   5   4  13   77.83    4.28
   5   4  13   71.68    4.12
   5   4  14  106.93    4.70
   5   4  14  105.16    4.66
   5   4  14  102.08    4.65
   5   4  15   27.95    2.32
   5   4  15   30.75    2.44
   5   4  16   42.53    2.55
   5   4  16   44.64    2.30
   5   4  16   39.77    2.54
   5   4  17   15.29    1.39
   5   4  17   15.48    1.46
   5   4  18    1.62    0.58
   5   4  18    0.90    0.43
  -5  -5  15    0.22    0.55
   5   5 -15    0.35    0.40
  -5  -5  14   20.11    1.92
   5   5 -14   23.38    1.72
  -5  -5  13  298.05    7.53
   5   5 -13  295.20    6.55
  -5  -5  12  225.61    7.14
   5   5 -12  221.59    6.16
   5   5 -11   24.92    2.33
   5   5 -10   15.65    2.07
   5   5 -10   18.91    1.83
   5   5 -10   15.44    1.97
   5   5  -9   29.25    2.86
   5   5  -9   31.55    2.59
   5   5  -8   43.41    3.53
   5   5  -8   42.98    3.19
   5   5  -7   30.79    3.05
   5   5  -7   34.58    3.07
   5   5  -7   31.77    2.56
   5   5  -6    1.93    1.00
   5   5  -6    0.72    1.01
   5   5  -5   39.16    3.46
   5   5  -5   37.71    3.05
   5   5  -4   24.80    2.80
   5   5  -4   24.95    2.67
   5   5  -3    8.44    1.74
   5   5  -3    7.64    1.68
   5   5  -2    2.46    1.04
   5   5  -2    3.91    1.38
   5   5  -1  139.60    6.19
   5   5  -1  140.26    6.35
   5   5   0   18.04    2.46
   5   5   0   21.71    2.23
   5   5   1   39.88    3.52
   5   5   1   43.49    3.39
   5   5   1   39.88    3.37
   5   5   2   31.99    3.14
   5   5   2   31.07    2.90
   5   5   2   31.08    3.07
   5   5   3   15.49    2.22
   5   5   3   19.72    2.45
   5   5   3   17.30    2.30
   5   5   4  178.79    7.14
   5   5   4  179.35    6.77
   5   5   4  187.20    7.19
   5   5   5  307.62    9.16
   5   5   5  304.77    8.81
   5   5   5  313.08    9.24
   5   5   6  128.30    5.85
   5   5   6  134.00    5.92
   5   5   6  133.91    6.10
   5   5   7   21.20    2.42
   5   5   7   18.95    2.28
   5   5   7   22.41    2.62
   5   5   8   42.16    3.22
   5   5   8   48.42    3.55
   5   5   8   42.58    3.44
   5   5   9   -0.43    0.95
   5   5   9    0.48    0.89
   5   5   9   -0.88    1.05
   5   5  10  148.55    5.94
   5   5  10  150.35    6.24
   5   5  11   41.42    3.14
   5   5  11   41.99    3.30
   5   5  12    0.25    0.73
   5   5  12    0.73    0.72
   5   5  13  190.36    5.85
   5   5  13  190.10    5.68
   5   5  13  196.72    6.37
   5   5  14  146.57    4.74
   5   5  14  147.54    4.62
   5   5  14  152.67    5.27
   5   5  15    2.29    0.74
   5   5  15    1.89    0.56
   5   5  15    1.08    0.47
   5   5  16   30.38    1.71
   5   5  16   26.47    1.48
   5   5  16   28.56    1.93
   5   5  17   56.00    2.21
   5   6 -13  140.02    3.58
  -5  -6  12    2.59    0.69
   5   6 -12    4.26    0.91
  -5  -6  11   73.11    3.24
   5   6 -11   80.83    3.42
  -5  -6  10    7.32    1.27
   5   6 -10    8.30    1.28
   5   6  -9  149.57    4.95
  -5  -6   9  153.81    5.42
   5   6  -9  152.93    5.25
   5   6  -8    3.24    1.59
   5   6  -8    2.95    1.04
   5   6  -7  262.40    6.34
   5   6  -7  256.98    7.45
   5   6  -7  265.75    7.42
   5   6  -6    8.71    1.54
   5   6  -6    9.16    1.48
   5   6  -5   31.48    2.60
   5   6  -4   23.69    2.45
   5   6  -3   55.53    3.75
   5   6  -2  214.40    7.40
   5   6  -1  548.77   11.95
   5   6   0   20.40    2.51
   5   6   0   24.67    3.01
   5   6   0   19.56    1.96
   5   6   1   52.05    3.89
   5   6   1   55.48    3.32
   5   6   2   14.17    2.20
   5   6   2   17.15    2.07
   5   6   3  171.70    6.78
   5   6   3  171.80    6.04
   5   6   3  177.48    6.91
   5   6   4   35.97    3.10
   5   6   4   29.48    2.64
   5   6   4   33.36    3.08
   5   6   5   56.76    3.75
   5   6   5   53.76    3.70
   5   6   5   56.77    3.62
   5   6   5   54.84    3.91
   5   6   6    5.62    1.55
   5   6   6    9.74    1.65
   5   6   6    5.75    1.40
   5   6   6    5.97    1.36
   5   6   7   28.34    2.64
   5   6   7   24.00    2.37
   5   6   7   24.57    2.45
   5   6   7   25.66    2.67
   5   6   8   24.53    2.33
   5   6   8   25.79    2.33
   5   6   8   23.19    2.34
   5   6   8   24.24    2.56
   5   6   9   28.24    2.51
   5   6   9   30.02    2.32
   5   6   9   31.15    2.57
   5   6   9   32.34    2.85
   5   6  10   24.65    2.22
   5   6  10   22.05    2.11
   5   6  10   27.51    2.58
   5   6  11   29.09    2.25
   5   6  11   30.69    2.36
   5   6  11   34.73    2.71
   5   6  12   22.83    1.85
   5   6  12   24.95    1.97
   5   6  12   25.70    2.21
   5   6  13    8.31    1.24
   5   6  13    9.67    1.10
   5   6  13    9.84    1.18
   5   6  14    1.19    0.61
   5   6  14   -0.09    0.56
   5   6  15   38.09    1.99
   5   7 -10    7.75    0.91
   5   7  -9    0.33    0.54
   5   7  -8   31.73    2.07
   5   7  -8   35.09    2.13
   5   7  -7   52.22    2.81
   5   7  -7   46.04    2.53
   5   7  -6    0.23    0.54
   5   7  -6   -0.79    0.75
   5   7  -6   -0.18    0.73
   5   7  -5    3.19    0.74
   5   7  -5    3.25    0.92
   5   7  -5    4.89    0.99
   5   7  -4   25.84    2.40
   5   7  -4   27.92    2.19
   5   7  -4   27.95    2.76
   5   7  -4   27.48    2.15
   5   7  -3    0.32    0.79
   5   7  -3    1.66    0.92
   5   7  -3    0.59    0.88
   5   7  -3    1.28    0.70
   5   7  -2    0.15    0.72
   5   7  -2    0.07    0.93
   5   7  -2   -0.43    0.65
   5   7  -1   10.44    1.74
   5   7  -1   10.83    1.71
   5   7   0  294.36    8.52
   5   7   0  293.91    6.11
   5   7   0  299.21    8.01
   5   7   1   52.84    3.64
   5   7   1   46.44    2.63
   5   7   1   47.86    3.31
   5   7   2    8.51    1.27
   5   7   2    8.97    1.58
   5   7   3   89.18    3.84
   5   7   3   86.85    4.33
   5   7   4   76.91    3.60
   5   7   4   72.14    3.87
   5   7   5    0.07    0.67
   5   7   5    0.41    0.75
   5   7   6   38.06    2.58
   5   7   6   41.81    2.77
   5   7   7   10.23    1.63
   5   7   7    8.17    1.33
   5   7   7    7.74    1.28
   5   7   8    0.54    0.84
   5   7   8    1.17    0.67
   5   7   8   -0.06    0.64
   5   7   9   83.59    3.43
   5   7   9   89.69    3.94
   5   7  10    1.34    0.74
   5   7  10    1.39    0.61
   5   7  11   55.56    2.45
   5   7  11   56.06    2.75
   5   7  12    5.21    0.96
   5   7  12    5.40    0.80
   5   7  13   15.13    1.15
   5   8  -5    3.03    0.67
   5   8  -4   14.88    1.38
   5   8  -3   -0.42    0.62
   5   8  -3   -0.57    0.67
   5   8  -3    0.37    0.62
   5   8  -2   40.38    2.35
   5   8  -2   45.12    2.30
   5   8  -1    4.24    0.91
   5   8  -1    2.33    0.87
   5   8  -1    4.05    0.82
   5   8   0    7.08    1.09
   5   8   0    9.44    1.20
   5   8   1    2.11    0.79
   5   8   1    0.20    0.57
   5   8   2   54.85    2.83
   5   8   2   59.42    2.85
   5   8   3    2.04    0.68
   5   8   3    2.90    0.84
   5   8   4   36.53    1.90
   5   8   4   40.21    2.22
   5   8   5    0.80    0.52
   5   8   5    1.26    0.61
   5   8   6   -0.86    0.53
   5   8   6   -0.33    0.53
   5   8   7   15.01    1.19
   5   8   8    2.16    0.51
  -6   6   7   12.07    1.07
  -6   6   6    0.64    0.54
  -6   6   5    0.21    0.54
  -6   6   4    0.59    0.60
  -6   6   3    0.64    0.59
  -6   6   3   -0.27    0.74
  -6   6   2    2.60    0.80
  -6   6   2    3.13    0.99
  -6   6   1    0.19    0.59
  -6   6   1    0.88    0.76
  -6   6   0   14.56    1.45
  -6   6   0   15.57    1.92
  -6   6  -1    0.02    0.66
  -6   6  -1    1.08    0.91
  -6   6  -2    1.12    0.84
  -6   6  -3   11.10    1.68
  -6   6  -3   12.58    1.51
  -6   6  -4    2.18    0.90
  -6   6  -4    2.75    0.89
  -6   6  -5    7.31    1.30
  -6   6  -5    7.31    1.13
  -6   6  -6    9.45    1.43
  -6   6  -6    9.00    1.26
  -6   6  -7  182.10    4.88
  -6   6  -7  206.18    4.67
  -6   5  10   96.66    2.94
  -6   5   9   59.22    2.66
  -6   5   8    7.81    1.13
  -6   5   7    3.90    0.98
  -6   5   6   37.83    2.62
  -6   5   5    4.60    1.16
  -6   5   5    5.89    1.54
  -6   5   5    6.44    1.19
  -6   5   4   27.80    3.03
  -6   5   4   26.91    2.27
  -6   5   3    4.77    1.38
  -6   5   3    7.44    1.32
  -6   5   2   16.75    2.44
  -6   5   2   16.62    1.84
  -6   5   1   19.16    2.53
  -6   5   1   16.66    1.88
  -6   5   1   20.55    2.39
  -6   5   0    2.22    1.20
  -6   5   0    2.37    1.04
  -6   5   0    0.49    1.03
  -6   5  -1   40.00    3.52
  -6   5  -1   38.52    2.69
  -6   5  -1   38.62    3.21
  -6   5  -2  116.87    5.80
  -6   5  -2  105.22    4.28
  -6   5  -2  113.07    5.33
  -6   5  -3    1.36    0.76
  -6   5  -3    3.34    1.19
  -6   5  -3    1.18    0.74
  -6   5  -3    2.03    1.18
  -6   5  -4   88.69    4.95
  -6   5  -4   85.87    3.65
  -6   5  -4   83.27    4.52
  -6   5  -5  116.68    4.11
  -6   5  -5  111.92    5.12
  -6   5  -6   11.30    1.31
  -6   5  -6   11.46    1.81
  -6   5  -7   60.74    3.63
  -6   5  -8   52.93    3.27
  -6   5  -9  284.31    7.03
  -6   5 -10    2.67    0.99
  -6   5 -10    2.32    0.76
  -6   5 -11    1.51    0.76
  -6   4  13    9.96    0.94
  -6   4  12    2.02    0.71
  -6   4  11    3.95    0.89
  -6   4  10    4.96    1.01
  -6   4   9    6.17    1.20
  -6   4   8    2.20    0.94
  -6   4   7   60.39    3.65
  -6   4   6    4.28    1.74
  -6   4   6    1.10    0.99
  -6   4   5    8.88    2.19
  -6   4   5    9.57    1.61
  -6   4   4    5.06    1.85
  -6   4   4    6.71    1.40
  -6   4   3   33.19    3.63
  -6   4   3   26.55    2.62
  -6   4   3   28.34    2.96
  -6   4   2   10.41    2.17
  -6   4   2    8.66    1.63
  -6   4   2   11.87    2.04
  -6   4   1   -1.30    1.32
  -6   4   1    0.51    0.89
  -6   4   1    1.05    1.23
  -6   4   0    0.52    1.22
  -6   4   0    1.14    0.88
  -6   4   0    0.56    0.99
  -6   4  -1   96.04    5.83
  -6   4  -1   91.12    4.68
  -6   4  -1   92.55    5.27
  -6   4  -2    1.57    1.04
  -6   4  -2    0.87    1.39
  -6   4  -2    2.03    1.11
  -6   4  -3    0.91    0.94
  -6   4  -3    0.62    1.28
  -6   4  -4   66.93    3.94
  -6   4  -4   69.19    4.60
  -6   4  -5   85.58    4.39
  -6   4  -5   84.42    5.08
  -6   4  -6   37.96    2.94
  -6   4  -6   34.37    3.27
  -6   4  -7  197.67    6.34
  -6   4  -7  201.04    7.56
  -6   4  -8  203.36    6.23
  -6   4  -8  202.50    7.44
  -6   4  -9    8.63    1.42
  -6   4  -9    8.59    1.78
  -6   4 -10    5.60    1.05
  -6   4 -10    7.94    1.57
  -6   4 -11  132.13    4.03
  -6   4 -11  122.85    5.16
  -6   4 -12    7.39    1.31
  -6   4 -13   52.95    2.86
  -6   4 -14    4.28    0.83
  -6   3  15    0.63    0.38
  -6   3  14   10.35    0.97
  -6   3  13   17.08    1.41
  -6   3  12    2.16    0.78
  -6   3  12    2.07    0.64
  -6   3  11   25.55    2.42
  -6   3  11   26.95    2.01
  -6   3  11   28.83    2.00
  -6   3  10    8.66    1.82
  -6   3  10    7.76    1.16
  -6   3   9   19.65    2.49
  -6   3   8    6.03    1.38
  -6   3   7   32.15    2.96
  -6   3   6   10.07    2.39
  -6   3   6   14.96    2.19
  -6   3   5  246.74    9.94
  -6   3   5  272.46    8.46
  -6   3   4   33.72    3.81
  -6   3   4   36.22    3.16
  -6   3   4   34.19    3.26
  -6   3   3    4.32    1.75
  -6   3   3    2.53    1.12
  -6   3   3    5.16    1.55
  -6   3   2  335.44   11.21
  -6   3   2  335.76    9.42
  -6   3   2  339.68   10.02
  -6   3   1   77.42    5.42
  -6   3   1   75.93    4.55
  -6   3   1   78.79    4.92
  -6   3   0  102.17    6.12
  -6   3   0  104.17    5.30
  -6   3   0  101.01    5.59
  -6   3  -1  132.61    6.95
  -6   3  -1  141.63    6.17
  -6   3  -1  137.37    6.56
  -6   3  -2   31.22    3.44
  -6   3  -2   31.63    3.01
  -6   3  -2   30.51    3.23
  -6   3  -3   10.26    1.79
  -6   3  -3   10.79    2.14
  -6   3  -4  194.00    7.08
  -6   3  -4  184.72    7.75
  -6   3  -5    4.79    1.42
  -6   3  -5    4.32    1.67
  -6   3  -6  184.96    6.74
  -6   3  -6  177.33    7.59
  -6   3  -7    3.66    1.20
  -6   3  -7    3.61    1.48
  -6   3  -8   98.85    4.81
  -6   3  -8  106.41    5.86
  -6   3  -9   18.03    2.15
  -6   3  -9   13.49    2.23
  -6   3 -10   68.02    3.79
  -6   3 -10   64.75    4.42
  -6   3 -11    0.61    0.77
  -6   3 -11    1.71    1.28
  -6   3 -12   78.31    3.68
  -6   3 -12   76.57    4.45
  -6   3 -13    1.22    0.68
  -6   3 -13   -3.16    1.12
  -6   3 -14    1.71    0.67
  -6   3 -14    0.77    0.70
  -6   3 -15    9.35    0.93
  -6   3 -15    8.61    1.26
  -6   3 -16    3.95    0.80
  -6   2  15   13.27    1.20
  -6   2  14    3.37    1.03
  -6   2  14    5.69    0.93
  -6   2  13  127.37    5.24
  -6   2  13  127.89    4.26
  -6   2  12   -0.67    1.03
  -6   2  12    3.10    0.94
  -6   2  11  173.31    7.17
  -6   2  11  174.66    5.55
  -6   2  10   22.92    2.97
  -6   2  10   21.63    2.09
  -6   2   9   20.32    2.91
  -6   2   9   18.96    2.31
  -6   2   9   19.34    2.04
  -6   2   8   11.45    1.86
  -6   2   8   11.97    1.74
  -6   2   7    2.22    1.12
  -6   2   6   34.66    3.15
  -6   2   5  266.05   10.43
  -6   2   5  274.59    8.62
  -6   2   4   12.94    2.52
  -6   2   4    9.27    1.80
  -6   2   4   10.99    1.93
  -6   2   3  262.00   10.06
  -6   2   3  265.82    8.49
  -6   2   3  257.67    8.51
  -6   2   2   37.92    3.85
  -6   2   2   38.86    3.30
  -6   2   2   36.74    3.28
  -6   2   1   17.27    2.68
  -6   2   1   22.07    2.58
  -6   2   1   22.90    2.70
  -6   2   0  286.94   10.03
  -6   2   0  281.90    8.75
  -6   2   0  277.74    9.01
  -6   2  -1   40.70    3.86
  -6   2  -1   40.75    3.40
  -6   2  -1   39.39    3.54
  -6   2  -2   61.09    4.62
  -6   2  -2   52.68    3.84
  -6   2  -2   51.05    3.99
  -6   2  -3   14.97    2.11
  -6   2  -3   11.56    2.15
  -6   2  -3   15.65    2.35
  -6   2  -4   55.24    3.80
  -6   2  -4   61.90    4.50
  -6   2  -5    5.98    1.49
  -6   2  -5    5.96    1.66
   6  -2   6  319.04    9.15
  -6   2  -6  302.96    8.75
   6  -2   7  299.94    8.87
  -6   2  -7  293.66    8.59
   6  -2   8   64.53    4.23
  -6   2  -8   54.83    3.76
   6  -2   9   27.38    2.81
  -6   2  -9   27.45    2.69
   6  -2  10  126.31    5.73
  -6   2 -10  131.81    5.65
   6  -2  11   59.21    3.88
  -6   2 -11   55.04    3.63
   6  -2  12   43.98    3.29
  -6   2 -12   47.10    3.22
   6  -2  13   18.18    2.04
  -6   2 -13   16.77    1.93
   6  -2  14   17.19    1.86
  -6   2 -14   18.63    1.85
   6  -2  15   63.48    3.12
  -6   2 -15   67.17    3.05
   6  -2  16   87.14    3.17
  -6   2 -16  100.67    3.28
  -6   2 -17   86.54    2.48
  -6   2 -17   87.72    3.29
  -6   1  16    3.63    0.70
  -6   1  15   24.73    1.76
  -6   1  14    2.17    1.12
  -6   1  14    2.06    0.75
  -6   1  13    0.61    0.98
  -6   1  13    1.10    0.79
  -6   1  12   18.77    2.57
  -6   1  12   16.29    1.81
  -6   1  11  162.17    7.52
  -6   1  11  159.27    5.67
  -6   1  10    4.40    1.72
  -6   1  10    5.74    1.32
   6  -1  -9   19.73    2.39
  -6   1   9   19.51    2.97
  -6   1   9   21.40    2.48
   6  -1  -8   16.84    2.22
  -6   1   8   20.94    2.43
   6  -1  -7   -1.15    1.51
  -6   1   7   -0.12    0.97
   6  -1  -6   89.04    5.11
  -6   1   6   83.44    4.74
   6  -1  -5    8.44    1.77
  -6   1   5    5.88    1.35
   6  -1  -4  104.08    5.44
  -6   1   4   93.73    6.18
  -6   1   4   92.21    4.95
   6  -1  -3   62.79    4.32
  -6   1   3   68.99    5.15
  -6   1   3   68.28    4.31
   6  -1  -2  216.65    7.87
  -6   1   2  223.91    9.04
  -6   1   2  224.37    7.64
   6  -1  -1  123.18    5.98
  -6   1   1  131.27    6.75
  -6   1   1  127.71    5.80
   6  -1   0   84.30    5.03
  -6   1   0   89.28    4.84
  -6   1   0   97.07    5.13
   6  -1   1  103.47    5.52
  -6   1  -1  109.54    5.31
  -6   1  -1  120.61    5.79
   6  -1   2  452.21   11.42
  -6   1  -2  451.07   10.54
   6  -1   3   19.42    2.48
  -6   1  -3   19.73    2.29
  -6   1  -3   17.69    2.43
   6  -1   4  171.59    7.08
  -6   1  -4  173.84    6.58
  -6   1  -4  174.81    7.19
   6  -1   5    8.16    1.47
  -6   1  -5   11.40    1.82
   6  -1   6  206.96    7.89
  -6   1  -6  214.65    7.32
   6  -1   7   61.00    4.32
  -6   1  -7   56.38    3.80
   6  -1   8    1.16    1.02
  -6   1  -8   -0.57    1.03
   6  -1   9   94.31    5.37
  -6   1  -9   92.45    4.88
   6  -1  10   54.25    4.12
  -6   1 -10   56.56    3.83
   6  -1  11   91.23    5.22
  -6   1 -11   86.30    4.64
   6  -1  12   34.87    3.27
  -6   1 -12   39.51    3.12
   6  -1  13   12.08    1.97
  -6   1 -13   10.34    1.69
   6  -1  14   55.00    3.69
  -6   1 -14   54.29    3.28
   6  -1  15  113.06    4.89
  -6   1 -15  109.83    4.33
   6  -1  16   18.88    1.86
  -6   1 -16   19.11    1.72
   6  -1  17  138.66    4.40
  -6   1 -17  143.05    3.98
   6  -1  18   31.96    1.76
  -6   1 -18   38.24    1.74
  -6   0  17    3.38    0.60
  -6   0  16    0.74    0.45
  -6   0  15   10.15    1.24
  -6   0  14   73.56    4.34
  -6   0  14   73.66    3.40
   6   0 -13    0.77    0.87
  -6   0  13    2.10    1.14
  -6   0  13    0.77    0.71
   6   0 -12  311.57    8.76
  -6   0  12  320.40   10.30
   6   0 -11    7.49    1.79
  -6   0  11    7.44    1.93
   6   0 -10    4.07    1.38
  -6   0  10    6.58    1.97
   6   0  -9   64.53    4.48
  -6   0   9   62.17    5.12
  -6   0   9   63.68    3.84
   6   0  -8   18.46    2.53
  -6   0   8   26.81    2.66
   6   0  -7    4.45    1.70
  -6   0   7    8.05    1.59
   6   0  -6   27.74    3.07
  -6   0   6   30.68    2.82
   6   0  -5    7.38    1.81
  -6   0   5    9.01    1.64
   6   0  -4   70.07    4.75
  -6   0   4   71.79    4.23
   6   0  -3    7.07    1.86
  -6   0   3    8.99    1.66
   6   0  -2   34.51    3.39
  -6   0   2   41.05    3.20
   6   0  -1    2.14    1.09
  -6   0   1    2.82    1.09
   6   0   0   67.07    4.63
  -6   0   0   63.23    3.96
  -6   0   0   62.61    9.31
   6   0   1  105.09    5.70
  -6   0  -1  109.95    5.11
  -6   0  -1   97.43   11.74
   6   0   2  585.02   13.33
  -6   0  -2  589.70   11.69
   6   0   3  608.21   13.59
  -6   0  -3  653.98   12.30
  -6   0  -3  605.87   29.14
   6   0   4   47.49    3.97
  -6   0  -4   43.19    3.25
   6   0   5    8.29    1.97
  -6   0  -5    4.88    1.24
   6   0   6  730.60   15.16
  -6   0  -6  743.96   13.29
   6   0   7  229.13    8.58
  -6   0  -7  254.02    7.90
   6   0   8   59.26    4.43
  -6   0  -8   58.91    3.85
   6   0   9   79.53    5.15
  -6   0  -9   82.19    4.55
   6   0  10   23.93    2.98
  -6   0 -10   26.28    2.66
  -6   0 -11   15.50    2.18
  -6   0 -12   31.52    2.85
  -6   0 -13    5.58    1.35
  -6   0 -14   51.53    3.33
   6   0  15   12.20    1.81
  -6   0 -15   17.31    1.92
   6   0  16    2.66    1.05
  -6   0 -16    1.89    0.76
   6   0  17   58.22    3.16
  -6   0 -17   57.68    2.75
   6   0  18    4.81    0.91
  -6   0 -18    5.05    0.84
  -6  -1  17    6.23    0.69
  -6  -1  16    3.13    0.67
  -6  -1  15   10.16    1.43
  -6  -1  15    9.23    1.19
  -6  -1  14    5.09    1.42
  -6  -1  14    4.97    1.18
   6   1 -13   26.29    2.61
  -6  -1  13   26.73    2.94
   6   1 -12  142.74    6.31
  -6  -1  12  159.33    7.24
   6   1 -11   -0.06    1.44
  -6  -1  11    1.23    1.29
   6   1 -10   14.14    2.27
  -6  -1  10   14.64    2.68
   6   1  -9    0.41    1.23
  -6  -1   9    0.68    1.45
   6   1  -8    3.12    1.53
  -6  -1   8    1.99    1.62
   6   1  -7   27.26    3.15
  -6  -1   7   28.98    3.71
   6   1  -7   20.01    2.45
   6   1  -6   -0.18    1.04
   6   1  -5  121.33    6.40
   6   1  -4    4.19    1.46
   6   1  -3   97.21    5.68
   6   1  -2   43.74    3.91
  -6  -1   2   52.27    3.55
   6   1  -1   34.39    3.46
  -6  -1   1   34.99    2.92
  -6  -1   1   28.26    6.76
   6   1   0  143.53    6.79
  -6  -1   0  150.50    5.80
   6   1   1   24.34    2.94
  -6  -1  -1   23.86    2.49
  -6  -1  -1   15.84    5.17
   6   1   2   51.04    4.16
  -6  -1  -2   51.14    3.41
  -6  -1  -2   57.59    9.19
   6   1   3   81.32    5.17
  -6  -1  -3   84.30    4.31
   6   1   4  183.23    7.73
  -6  -1  -4  180.18    6.28
   6   1   5  893.78   16.98
  -6  -1  -5  890.62   14.00
   6   1   6  359.17   10.84
  -6  -1  -6  360.68    8.98
   6   1   7   10.50    2.11
  -6  -1  -7   14.37    1.91
   6   1   8   54.52    4.37
  -6  -1  -8   57.67    3.73
   6   1   9  322.28   10.31
  -6  -1  -9  339.00    8.91
   6   1  10   45.85    4.01
  -6  -1 -10   49.19    3.47
   6   1  11  212.94    8.32
  -6  -1 -11  209.93    7.00
   6   1  12   31.50    3.22
  -6  -1 -12   34.08    2.91
   6   1  13  133.86    6.35
  -6  -1 -13  130.37    5.37
   6   1  14   13.74    2.14
  -6  -1 -14   13.43    1.72
   6   1  15  248.51    7.76
  -6  -1 -15  249.60    6.67
   6   1  16   33.92    2.75
  -6  -1 -16   33.15    2.32
   6   1  17   88.13    3.93
  -6  -1 -17   85.25    3.32
   6   1  18    6.79    1.02
  -6  -1 -18    6.39    0.86
  -6  -2  16    8.66    0.99
  -6  -2  16   12.19    1.11
  -6  -2  15    0.59    0.78
  -6  -2  14   47.24    3.13
   6   2 -13    0.13    0.90
  -6  -2  13   -0.36    1.09
   6   2 -12  199.40    7.41
  -6  -2  12  209.31    7.87
   6   2 -11   42.48    3.71
  -6  -2  11   42.52    3.81
   6   2 -10  122.28    6.33
  -6  -2  10  113.31    6.31
   6   2  -9   19.36    2.76
  -6  -2   9   22.20    3.00
   6   2  -8   49.56    4.24
  -6  -2   8   50.99    4.51
   6   2  -7    0.83    1.18
  -6  -2   7   -0.44    1.64
   6   2  -7    2.11    1.23
   6   2  -6    2.59    1.37
  -6  -2   6    2.34    1.28
   6   2  -6    1.53    0.97
   6   2  -5   21.20    2.84
  -6  -2   5   21.17    2.97
   6   2  -5   21.00    2.53
   6   2  -4   94.63    5.77
   6   2  -4   85.72    5.11
   6   2  -3   60.30    4.67
   6   2  -3   63.55    4.55
   6   2  -2   42.89    3.93
   6   2  -2   41.61    3.79
   6   2  -1    7.42    1.87
   6   2   0   56.35    4.42
   6   2   1    9.96    2.16
   6   2   2  347.45   10.69
   6   2   2  354.63    8.55
   6   2   3   21.68    2.79
   6   2   3   19.56    2.19
   6   2   4  376.71   11.13
   6   2   4  365.14    9.02
   6   2   4  382.14   11.01
   6   2   5  127.36    6.59
  -6  -2  -5  138.84    5.31
   6   2   5  120.79    6.19
   6   2   6   20.36    2.74
  -6  -2  -6   25.77    2.33
   6   2   6   23.18    2.81
   6   2   7   33.82    3.47
  -6  -2  -7   37.83    2.90
   6   2   7   37.54    3.36
   6   2   8  403.64   11.59
  -6  -2  -8  413.67    9.34
   6   2   8  402.24   10.31
   6   2   9   18.11    2.59
  -6  -2  -9   18.65    2.11
   6   2   9   18.66    2.23
   6   2  10   71.45    4.88
  -6  -2 -10   70.60    3.94
   6   2  11  150.99    6.94
  -6  -2 -11  146.72    5.60
   6   2  12    1.65    1.21
  -6  -2 -12    2.48    1.01
   6   2  13    0.88    1.12
  -6  -2 -13    1.85    0.92
   6   2  14  124.25    5.68
  -6  -2 -14  132.15    4.87
   6   2  15   43.24    3.25
  -6  -2 -15   44.55    2.69
   6   2  16    0.76    0.84
  -6  -2 -16    1.22    0.71
   6   2  17   15.20    1.62
  -6  -2 -17   19.54    1.49
   6   2  18   19.55    1.57
   6   2  18   20.12    1.42
  -6  -2 -18   17.55    1.22
  -6  -3  15   13.42    1.52
  -6  -3  14    1.05    0.93
   6   3 -13   19.69    2.21
   6   3 -12   15.13    2.10
   6   3 -12   18.36    1.67
   6   3 -11    4.98    1.49
   6   3 -11    5.69    1.14
   6   3 -10   72.43    4.71
  -6  -3  10   65.41    4.36
   6   3  -9  110.62    5.97
  -6  -3   9  103.80    5.66
   6   3  -8    9.67    2.04
  -6  -3   8   10.26    2.09
   6   3  -7    8.75    1.97
  -6  -3   7   10.49    2.29
   6   3  -7   12.28    1.78
   6   3  -6   87.27    5.49
  -6  -3   6   81.60    5.23
   6   3  -6   88.11    4.77
   6   3  -5   54.42    4.39
  -6  -3   5   60.70    4.55
   6   3  -5   46.13    3.66
   6   3  -4   38.01    3.74
   6   3  -4   37.36    3.39
   6   3  -3  105.84    6.04
   6   3  -3  105.76    5.72
   6   3  -2    1.07    1.19
   6   3  -2   -0.02    1.08
   6   3  -1    9.72    2.06
   6   3  -1    9.34    1.51
   6   3  -1    9.52    1.90
   6   3   0   20.42    2.81
   6   3   0   23.61    2.36
   6   3   0   21.00    2.72
   6   3   1  146.12    7.01
   6   3   1  145.36    5.64
   6   3   1  143.99    6.93
   6   3   2   85.76    5.43
   6   3   2   84.98    4.42
   6   3   2   91.25    5.52
   6   3   3    2.20    1.38
   6   3   3    2.20    1.11
   6   3   3    1.79    1.10
   6   3   4  343.98   10.67
   6   3   4  336.55    8.93
   6   3   4  337.04   10.27
   6   3   5   30.24    3.27
   6   3   5   31.49    2.90
   6   3   5   28.41    3.13
   6   3   6  139.96    6.82
   6   3   6  144.54    5.99
   6   3   6  146.14    6.54
   6   3   7   51.96    4.19
   6   3   7   50.48    3.67
   6   3   7   55.98    3.97
   6   3   8  112.59    6.07
   6   3   8  108.46    5.23
   6   3   9    1.85    1.22
   6   3   9    1.46    0.93
   6   3  10   53.38    4.13
   6   3  11    7.98    1.81
  -6  -3 -11    6.94    1.20
   6   3  12    3.15    1.20
  -6  -3 -12    3.28    0.95
   6   3  13   -0.82    0.95
  -6  -3 -13    1.31    0.90
   6   3  14   88.72    4.41
  -6  -3 -14   84.39    3.41
   6   3  15    2.85    0.99
   6   3  15    1.51    0.80
  -6  -3 -15    1.54    0.56
   6   3  16    1.59    0.68
   6   3  16    2.10    0.62
  -6  -3 -16    1.75    0.67
   6   3  17    6.12    0.91
   6   3  17    8.37    1.02
  -6  -4  14   81.65    3.30
  -6  -4  13    7.30    1.27
   6   4 -13    6.20    0.96
   6   4 -12   -0.34    0.79
   6   4 -12    2.18    0.68
   6   4 -11    0.30    0.83
   6   4 -11    0.56    0.74
   6   4 -10   13.88    1.98
   6   4 -10   12.54    1.67
   6   4  -9   40.44    3.42
   6   4  -8    3.46    1.25
   6   4  -7   67.34    3.56
   6   4  -7   70.79    4.64
   6   4  -6   10.31    1.63
   6   4  -6    9.01    1.83
   6   4  -5   61.15    4.44
   6   4  -4  120.17    6.22
   6   4  -3  288.02    9.03
   6   4  -3  282.45    9.45
   6   4  -2   56.47    4.20
   6   4  -2   58.48    4.42
   6   4  -1   72.97    4.80
   6   4  -1   71.47    4.79
   6   4   0    2.49    1.32
   6   4   0    2.90    1.23
   6   4   1  129.50    6.45
   6   4   1  127.54    6.35
   6   4   1  125.69    5.46
   6   4   2  399.59   11.16
   6   4   2  406.73   11.20
   6   4   2  386.63    9.53
   6   4   3  529.07   12.72
   6   4   3  542.08   12.87
   6   4   3  522.31   11.16
   6   4   4   42.35    3.64
   6   4   4   37.21    3.51
   6   4   4   42.47    3.31
   6   4   4   45.36    3.30
   6   4   5    0.66    1.00
   6   4   5    0.42    1.00
   6   4   5   -1.30    1.18
   6   4   5   -0.18    1.15
   6   4   6  164.70    6.99
   6   4   6  164.79    6.39
   6   4   6  162.10    5.97
   6   4   7    6.51    1.55
   6   4   7    7.19    1.56
   6   4   7    5.52    1.43
   6   4   8   51.87    3.43
   6   4   8   47.35    3.72
   6   4   8   49.80    3.56
   6   4   8   53.31    3.43
   6   4   9  146.26    5.33
   6   4   9  140.77    6.18
   6   4   9  152.96    6.05
   6   4   9  142.28    5.33
   6   4  10    0.30    0.88
   6   4  10    0.20    0.82
   6   4  10    0.91    1.04
   6   4  11  135.11    5.61
   6   4  11  138.52    5.48
   6   4  11  140.96    4.94
   6   4  12   29.93    2.58
   6   4  12   28.26    2.46
   6   4  13   36.46    2.55
   6   4  13   35.14    2.57
   6   4  14   42.82    2.48
   6   4  14   47.79    2.72
   6   4  15   74.36    3.07
   6   4  15   68.77    2.66
   6   4  16   20.42    1.45
   6   4  16   24.40    1.29
  -6  -5  12    2.38    0.85
   6   5 -12    2.32    0.73
  -6  -5  11   46.27    2.81
   6   5 -11   47.25    2.44
   6   5 -10   20.04    1.86
   6   5 -10   21.28    1.85
   6   5  -9   78.67    3.84
   6   5  -9   80.58    3.71
   6   5  -8   19.50    2.10
   6   5  -7   39.96    3.08
   6   5  -7   36.63    2.37
   6   5  -6    6.15    1.11
   6   5  -6    7.91    1.58
   6   5  -6    5.76    1.11
   6   5  -5  111.26    5.30
   6   5  -5  112.19    4.73
   6   5  -4   77.07    4.50
   6   5  -4   68.24    3.92
   6   5  -3   99.21    5.09
   6   5  -3  113.23    5.16
   6   5  -2   92.20    4.95
   6   5  -2   86.61    4.67
   6   5  -1    7.53    1.67
   6   5  -1    6.02    1.50
   6   5   0   43.12    3.42
   6   5   0   39.07    3.33
   6   5   1   90.05    4.86
   6   5   1   91.04    4.03
   6   5   1   96.70    5.08
   6   5   2   14.09    2.14
   6   5   2   13.01    1.94
   6   5   3   74.57    4.45
   6   5   3   81.91    4.53
   6   5   3   78.29    4.29
   6   5   4    7.96    1.60
   6   5   4    8.38    1.56
   6   5   5    7.77    1.54
   6   5   5    5.00    1.22
   6   5   5    8.43    1.57
   6   5   5    9.16    1.69
   6   5   6    0.00    0.83
   6   5   6   -0.49    0.89
   6   5   6   -0.69    1.10
   6   5   7   26.25    2.37
   6   5   7   28.11    2.60
   6   5   7   25.18    2.39
   6   5   8   28.61    2.40
   6   5   8   28.65    2.58
   6   5   8   31.83    2.59
   6   5   9    5.87    1.07
   6   5   9    5.70    1.23
   6   5   9    4.87    1.18
   6   5  10   16.35    1.80
   6   5  10   15.50    1.84
   6   5  11   36.79    2.60
   6   5  11   30.78    2.28
   6   5  12   30.75    2.21
   6   5  12   27.76    2.04
   6   5  12   26.93    1.95
   6   5  13   48.51    2.52
   6   5  13   47.48    2.42
   6   5  13   48.84    2.36
   6   5  14    8.40    1.05
   6   5  14    8.27    1.00
   6   5  15   56.38    2.03
   6   6 -10    2.15    0.60
   6   6  -9    3.25    0.72
  -6  -6   8   15.90    1.54
   6   6  -8   19.44    1.65
   6   6  -7   15.78    1.43
   6   6  -7   18.12    1.71
   6   6  -6    1.57    0.56
   6   6  -6    1.84    0.70
   6   6  -6    0.62    0.58
   6   6  -5   38.60    2.54
   6   6  -5   39.48    2.40
   6   6  -4    0.49    0.61
   6   6  -4    1.01    0.68
   6   6  -3    1.59    0.81
   6   6  -2  159.81    5.60
   6   6  -1   28.42    2.52
   6   6   0    1.20    0.77
   6   6   1   59.11    3.68
   6   6   1   51.12    2.61
   6   6   2  278.99    7.85
   6   6   2  269.28    6.24
   6   6   3   16.09    2.02
   6   6   3   16.76    1.74
   6   6   4   11.42    1.67
   6   6   4   10.31    1.38
   6   6   5   12.99    1.71
   6   6   5   12.49    1.50
   6   6   6   50.43    3.06
   6   6   6   49.77    2.91
   6   6   7  130.45    4.56
   6   6   7  131.04    4.64
   6   6   8   46.87    2.58
   6   6   8   44.09    2.65
   6   6   9   14.52    1.34
   6   6   9   15.62    1.59
   6   6   9   17.09    1.67
   6   6  10   55.45    2.71
   6   6  10   57.71    2.79
   6   6  11    0.46    0.51
   6   6  12   27.23    1.64
   6   6  13   91.48    2.46
   6   7  -6   39.90    1.79
   6   7  -5   -0.81    0.49
   6   7  -5    0.55    0.50
   6   7  -4   23.96    1.54
   6   7  -4   23.21    1.67
   6   7  -4   24.73    1.61
   6   7  -3    4.08    0.83
   6   7  -3    5.18    0.98
   6   7  -3    5.67    0.94
   6   7  -2   -0.41    0.56
   6   7  -2    1.45    0.63
   6   7  -2    1.21    0.73
   6   7  -1    3.38    0.88
   6   7  -1    1.94    0.83
   6   7  -1    1.90    0.69
   6   7   0   17.89    1.71
   6   7   0   16.27    1.34
   6   7   1    0.36    0.65
   6   7   2  102.00    3.94
   6   7   3   41.19    1.97
   6   7   3   41.72    2.51
   6   7   4    3.00    0.72
   6   7   4    1.70    0.69
   6   7   5   34.80    1.92
   6   7   5   35.85    2.16
   6   7   6   27.04    1.71
   6   7   6   26.49    1.75
   6   7   7   12.95    1.18
   6   7   7   12.84    1.17
   6   7   8   40.59    1.94
   6   7   9   53.67    2.05
  -7   5   5    2.38    0.53
  -7   5   4    1.69    0.61
  -7   5   3    0.05    0.51
  -7   5   2   -0.14    0.61
  -7   5   1    9.01    1.13
  -7   5   1    8.32    0.97
  -7   5   0    3.17    0.79
  -7   5   0    4.32    1.13
  -7   5   0    3.66    0.70
  -7   5  -1   20.49    1.33
  -7   5  -1   22.02    2.03
  -7   5  -1   22.47    1.45
  -7   5  -2    6.47    1.25
  -7   5  -3   10.05    1.39
  -7   5  -3   13.53    1.45
  -7   5  -4   65.69    2.87
  -7   5  -4   81.93    3.25
  -7   5  -5    2.05    0.76
  -7   5  -6   12.29    1.20
  -7   4   8  115.53    3.27
  -7   4   7  103.98    3.48
  -7   4   6   75.71    3.31
  -7   4   5    7.46    1.14
  -7   4   4    1.08    0.67
  -7   4   3   13.01    1.55
  -7   4   2    0.53    0.84
  -7   4   2    1.57    0.87
  -7   4   1   65.74    4.03
  -7   4   1   72.99    3.54
  -7   4   0    1.75    0.91
  -7   4   0    2.62    0.79
  -7   4  -1   16.37    2.11
  -7   4  -1   19.91    1.96
  -7   4  -1   15.36    1.84
  -7   4  -2   24.02    2.38
  -7   4  -2   29.25    2.24
  -7   4  -2   27.14    2.37
  -7   4  -3   10.23    1.57
  -7   4  -3   12.30    1.50
  -7   4  -3   10.41    1.52
  -7   4  -4   92.11    3.76
  -7   4  -4   89.08    4.17
  -7   4  -5   17.04    1.85
  -7   4  -5   18.45    1.68
  -7   4  -5   19.04    1.96
  -7   4  -6   18.46    1.90
  -7   4  -6   22.04    1.80
  -7   4  -6   24.54    2.22
  -7   4  -7   20.55    1.65
  -7   4  -7   19.28    1.88
  -7   4  -8   23.58    1.63
  -7   4  -8   20.40    1.85
  -7   4  -9   14.62    1.54
  -7   4 -10   58.31    2.60
  -7   3  10   35.27    2.05
  -7   3   9   -0.08    0.80
  -7   3   8   15.84    1.85
  -7   3   7    0.38    0.89
  -7   3   7    2.62    0.83
  -7   3   6   22.84    2.10
  -7   3   5   35.62    2.69
  -7   3   4   -0.24    0.80
  -7   3   3    0.66    0.80
  -7   3   2   59.51    4.21
  -7   3   2   65.85    3.80
  -7   3   1   59.57    4.23
  -7   3   1   63.50    3.76
  -7   3   1   65.93    3.80
  -7   3   0    0.97    1.04
  -7   3   0   -0.12    0.87
  -7   3   0   -0.79    0.99
  -7   3  -1    0.63    1.04
  -7   3  -1    0.52    0.82
  -7   3  -1    2.89    1.22
  -7   3  -2   28.77    2.84
  -7   3  -2   27.04    2.49
  -7   3  -2   28.65    2.59
  -7   3  -3   60.90    3.93
  -7   3  -3   70.92    3.90
  -7   3  -3   64.27    3.93
  -7   3  -4  149.10    5.57
  -7   3  -4  150.86    5.95
  -7   3  -5    1.90    0.98
  -7   3  -5    2.63    1.11
  -7   3  -6   36.62    2.73
  -7   3  -6   33.90    2.85
  -7   3  -7   46.30    3.01
  -7   3  -7   38.41    2.99
  -7   3  -8   72.16    3.58
  -7   3  -8   74.59    4.00
  -7   3  -9    6.58    1.13
  -7   3  -9    6.99    1.35
  -7   3 -10   27.36    1.99
  -7   3 -10   22.96    2.11
  -7   3 -11   28.88    1.87
  -7   3 -11   30.96    2.25
  -7   3 -12  149.19    3.54
  -7   3 -12  150.11    4.34
  -7   2  12    3.39    0.84
  -7   2  11    2.04    0.80
  -7   2  10   32.18    2.60
  -7   2   9   48.61    3.45
  -7   2   8    3.50    1.30
  -7   2   7   29.95    2.48
  -7   2   6    6.75    1.45
  -7   2   5   27.84    2.54
  -7   2   4    5.41    1.36
  -7   2   3   34.55    2.89
  -7   2   2    3.45    1.53
  -7   2   2    3.79    1.25
  -7   2   2    3.28    1.16
  -7   2   1    1.53    1.06
  -7   2   1    3.66    1.26
  -7   2   1    2.75    1.24
  -7   2   0    4.85    1.40
  -7   2   0    4.66    1.57
  -7   2   0    4.42    1.19
  -7   2  -1  198.82    6.93
  -7   2  -1  200.74    6.84
  -7   2  -2   41.46    3.23
  -7   2  -2   40.25    3.18
  -7   2  -3  107.62    5.14
  -7   2  -3  101.00    5.00
  -7   2  -4   -0.37    0.83
  -7   2  -4   -0.05    0.92
  -7   2  -5   13.98    1.98
  -7   2  -5   12.15    1.93
  -7   2  -6    1.69    0.96
  -7   2  -6    4.17    1.46
  -7   2  -7   21.72    2.28
  -7   2  -7   18.41    2.28
  -7   2  -8    0.59    0.78
  -7   2  -8   -0.25    1.06
  -7   2  -9    3.79    1.11
  -7   2  -9    3.12    1.13
  -7   2 -10   16.54    1.86
  -7   2 -10   16.80    2.02
  -7   2 -11    8.79    1.28
  -7   2 -11    8.62    1.45
  -7   2 -12    3.31    0.77
  -7   2 -12    4.46    0.99
  -7   2 -13   93.50    3.29
  -7   2 -13   96.46    3.68
  -7   2 -14    0.91    0.46
  -7   2 -14    0.07    0.52
  -7   1  13   11.25    1.34
  -7   1  12  116.20    4.50
  -7   1  12  118.82    3.08
  -7   1  11   48.32    3.26
  -7   1  11   50.94    2.27
  -7   1  10  112.19    5.29
  -7   1  10  113.93    3.57
  -7   1   9   65.36    4.34
  -7   1   8  112.95    5.90
  -7   1   8  108.18    4.47
  -7   1   7   89.71    4.27
  -7   1   6  197.71    6.49
   7  -1  -5   41.93    3.16
  -7   1   5   42.56    3.16
   7  -1  -4    5.90    1.45
  -7   1   4    4.05    1.21
   7  -1  -3    2.46    1.19
  -7   1   3    2.50    1.12
   7  -1  -2  238.53    7.70
  -7   1   2  235.82    7.48
   7  -1  -1   94.78    4.98
  -7   1   1   87.04    4.65
   7  -1   0   73.06    4.44
  -7   1   0   80.67    4.46
   7  -1   1  153.49    6.38
  -7   1  -1  153.60    6.16
   7  -1   2    4.17    1.26
  -7   1  -2    2.87    1.29
   7  -1   3    0.51    1.08
  -7   1  -3    0.42    1.04
   7  -1   4   33.99    3.15
  -7   1  -4   33.66    2.92
  -7   1  -4   33.63    2.98
   7  -1   5   15.40    2.20
  -7   1  -5   15.13    2.04
  -7   1  -5   11.10    1.89
   7  -1   6   -0.51    1.09
  -7   1  -6    0.45    0.92
  -7   1  -6   -0.86    1.00
   7  -1   7   11.91    1.87
  -7   1  -7   14.22    1.95
  -7   1  -7   13.02    1.91
   7  -1   8    3.03    1.02
  -7   1  -8    4.68    1.20
  -7   1  -8    4.57    1.26
   7  -1   9   18.21    2.20
  -7   1  -9   17.46    2.04
  -7   1  -9   20.09    2.23
   7  -1  10    3.36    1.17
  -7   1 -10    2.16    0.96
  -7   1 -10    1.97    0.99
   7  -1  11    0.61    0.73
  -7   1 -11   -0.55    0.80
  -7   1 -11    1.85    1.01
   7  -1  12    2.71    0.85
  -7   1 -12    4.84    1.02
  -7   1 -12    4.56    1.05
   7  -1  13   52.28    2.89
  -7   1 -13   53.77    2.79
  -7   1 -13   48.24    2.82
   7  -1  14   10.71    1.30
  -7   1 -14   12.20    1.26
  -7   1 -14   10.47    1.28
  -7   1 -15  300.06    5.21
  -7   1 -15  246.25    4.74
  -7   0  13    0.62    0.78
  -7   0  13    0.28    0.53
  -7   0  12   36.89    2.77
  -7   0  12   37.27    2.00
   7   0 -11    0.55    0.57
  -7   0  11    1.36    0.97
  -7   0  11    1.73    0.66
   7   0 -10   10.29    1.43
  -7   0  10   10.43    1.88
  -7   0  10   10.46    1.29
   7   0  -9   81.07    4.16
  -7   0   9   89.14    5.22
  -7   0   9   88.31    3.64
   7   0  -8   81.27    4.38
  -7   0   8   91.98    5.46
   7   0  -7   15.89    2.20
  -7   0   7   14.06    2.32
  -7   0   7   17.19    1.85
   7   0  -7   18.37    2.05
   7   0  -6   75.53    4.49
  -7   0   6   76.88    3.92
   7   0  -5   82.28    4.77
  -7   0   5   82.00    4.19
   7   0  -4   27.72    2.93
  -7   0   4   32.59    2.73
   7   0  -3  251.75    8.49
  -7   0   3  261.76    7.62
   7   0  -2    4.36    1.39
  -7   0   2    1.80    0.90
   7   0  -1   53.20    4.07
  -7   0   1   63.69    3.89
   7   0   0   28.07    3.05
  -7   0   0   33.32    2.87
   7   0   1   82.89    5.04
  -7   0  -1   86.23    4.53
   7   0   2  121.21    6.06
  -7   0  -2  133.12    5.66
   7   0   3  109.37    5.75
  -7   0  -3  108.73    5.09
   7   0   4  122.83    6.06
  -7   0  -4  128.33    5.47
   7   0   5    1.70    1.08
  -7   0  -5    3.68    1.12
   7   0   6   11.20    2.00
  -7   0  -6   12.45    1.87
   7   0   7   97.75    5.33
  -7   0  -7  103.29    4.79
   7   0   8   -0.46    0.96
  -7   0  -8    0.22    0.85
   7   0   9   82.46    4.75
   7   0   9   84.72    4.07
  -7   0  -9   79.90    4.12
  -7   0  -9   88.10    4.35
   7   0  10   13.11    1.99
  -7   0 -10   16.83    1.92
  -7   0 -10   17.35    2.08
   7   0  11   52.26    3.64
  -7   0 -11   53.94    3.23
  -7   0 -11   46.92    3.10
   7   0  12   71.72    4.00
  -7   0 -12   69.32    3.47
  -7   0 -12   65.47    3.41
   7   0  13    6.75    1.29
  -7   0 -13    5.83    1.04
  -7   0 -13    6.50    1.13
   7   0  14   48.83    2.86
  -7   0 -14   47.26    2.49
  -7   0 -14   44.87    2.43
   7   0  15   20.58    1.78
  -7   0 -15   27.71    1.75
   7   0  16   16.25    1.26
  -7   0 -16   19.37    1.24
  -7  -1  13  230.21    4.49
   7   1 -12   44.59    2.62
  -7  -1  12   48.71    3.07
  -7  -1  12   47.80    2.52
  -7  -1  12   48.64    2.36
   7   1 -11    3.42    0.95
  -7  -1  11    4.10    1.15
   7   1 -10   52.11    3.43
  -7  -1  10   55.65    3.86
   7   1  -9   43.05    3.30
  -7  -1   9   40.88    3.51
   7   1  -8   17.64    2.23
  -7  -1   8   15.62    2.51
   7   1  -7   13.37    2.11
  -7  -1   7   17.32    2.56
   7   1  -7   14.94    1.76
   7   1  -6   16.22    2.29
  -7  -1   6   17.84    2.64
   7   1  -6   16.29    2.02
   7   1  -5    2.64    1.54
  -7  -1   5    0.77    1.29
   7   1  -5    0.10    1.00
   7   1  -4   20.31    2.64
   7   1  -4   20.27    2.55
   7   1  -3   54.44    4.20
   7   1  -2   90.82    5.39
   7   1  -1    5.40    1.64
  -7  -1   1    4.43    1.19
   7   1   0   32.78    3.36
  -7  -1   0   31.07    2.63
   7   1   1   30.08    3.22
  -7  -1  -1   36.71    2.88
   7   1   2   11.18    2.18
  -7  -1  -2   12.80    1.87
   7   1   3    4.59    1.62
  -7  -1  -3    5.18    1.17
   7   1   4   45.60    3.86
  -7  -1  -4   42.95    3.08
   7   1   5  149.61    6.84
  -7  -1  -5  155.19    5.72
   7   1   6  367.68   10.58
   7   1   6  367.89    8.01
  -7  -1  -6  374.37    8.82
   7   1   6  361.68   10.01
   7   1   7    3.24    1.34
   7   1   7    4.69    1.18
  -7  -1  -7    2.34    0.99
   7   1   7    3.27    1.33
   7   1   8    4.91    1.47
  -7  -1  -8    6.09    1.25
   7   1   8    5.95    1.37
   7   1   9   33.07    3.15
  -7  -1  -9   33.46    2.62
   7   1   9   34.63    2.65
   7   1  10    2.02    1.07
  -7  -1 -10    2.47    0.96
   7   1  11    0.00    0.93
  -7  -1 -11   -0.79    0.77
   7   1  12  218.76    7.12
  -7  -1 -12  222.42    5.98
   7   1  13   40.46    2.98
  -7  -1 -13   40.83    2.46
   7   1  14  100.00    4.21
  -7  -1 -14  106.11    3.60
   7   1  15   22.17    1.91
   7   1  15   20.56    1.49
  -7  -1 -15   20.18    1.45
   7   1  16   36.03    1.62
  -7  -1 -16   39.94    1.67
  -7  -2  13    0.90    0.51
   7   2 -12   70.09    3.30
  -7  -2  12   73.36    3.26
   7   2 -11    1.29    0.80
  -7  -2  11   -1.08    0.98
   7   2 -10    2.72    1.10
  -7  -2  10    3.78    1.05
   7   2  -9    4.38    1.22
  -7  -2   9    5.53    1.34
   7   2  -8   22.38    2.56
  -7  -2   8   22.52    2.59
   7   2  -7   61.27    4.18
  -7  -2   7   59.94    4.19
   7   2  -7   59.74    3.35
   7   2  -6    0.94    1.01
  -7  -2   6    0.66    1.11
   7   2  -6    2.73    0.86
   7   2  -5    1.47    1.24
  -7  -2   5    1.93    1.59
   7   2  -5    0.32    0.82
   7   2  -4    3.91    1.39
  -7  -2   4    4.88    1.66
   7   2  -4    4.18    1.32
   7   2  -3   18.87    2.61
  -7  -2   3   13.83    2.17
   7   2  -3   15.24    2.29
   7   2  -2    7.66    1.93
   7   2  -2    7.22    1.72
   7   2  -1   49.61    4.12
   7   2  -1   46.82    3.91
   7   2   0   40.01    3.75
   7   2   0   38.37    3.60
   7   2   1   14.34    2.46
   7   2   1   14.61    2.39
   7   2   2    7.19    1.85
   7   2   2   10.16    2.02
   7   2   3   84.73    5.28
   7   2   3   81.31    5.07
   7   2   4  134.90    6.56
   7   2   4  137.99    5.02
   7   2   4  126.33    6.21
   7   2   5   19.41    2.61
   7   2   5   19.36    2.00
   7   2   5   21.27    2.66
   7   2   6   81.78    5.03
   7   2   6   79.58    3.94
  -7  -2  -6   87.49    3.97
   7   2   6   77.63    4.60
   7   2   7   18.44    2.53
   7   2   7   19.83    2.06
  -7  -2  -7   21.42    2.00
   7   2   7   17.83    2.18
   7   2   8  199.79    7.68
   7   2   8  199.56    6.19
  -7  -2  -8  212.49    6.01
   7   2   8  201.18    6.57
   7   2   9   29.60    2.98
   7   2   9   27.99    2.41
  -7  -2  -9   34.84    2.43
   7   2   9   31.81    2.47
   7   2  10   88.24    4.84
   7   2  10   83.08    3.94
  -7  -2 -10   85.21    3.71
   7   2  11    1.58    0.90
   7   2  11    1.28    0.85
  -7  -2 -11    0.95    0.55
   7   2  12   39.15    3.00
   7   2  12   37.74    2.49
  -7  -2 -12   35.07    2.19
   7   2  13   -1.08    0.71
   7   2  13    0.33    0.56
  -7  -2 -13   -0.05    0.62
   7   2  14   60.32    3.14
   7   2  14   60.73    2.71
  -7  -2 -14   53.37    2.29
   7   2  15    6.53    1.06
   7   2  15    6.80    0.89
  -7  -2 -15    4.04    0.59
   7   2  16    5.03    0.64
  -7  -3  12    1.22    0.78
   7   3 -11    1.66    0.74
   7   3 -10    3.00    0.98
   7   3 -10    1.41    0.66
   7   3  -9    2.61    1.11
   7   3  -8   27.60    2.73
  -7  -3   8   31.31    2.47
   7   3  -7   41.87    3.36
  -7  -3   7   40.89    2.95
   7   3  -6    2.50    1.28
   7   3  -5  294.78    9.15
   7   3  -5  302.57    8.06
   7   3  -4    9.82    2.01
   7   3  -4   11.77    1.82
   7   3  -3    4.77    1.54
   7   3  -3    5.56    1.28
   7   3  -2   17.30    2.50
   7   3  -2   20.08    2.53
   7   3  -1  423.29   11.30
   7   3  -1  427.43   11.02
   7   3   0   76.04    4.92
   7   3   0   80.90    4.94
   7   3   1  111.39    5.89
   7   3   1  116.56    6.00
   7   3   2   -0.03    1.06
   7   3   2    0.77    0.93
   7   3   2   -0.25    0.97
   7   3   3   41.20    3.58
   7   3   3   39.78    2.79
   7   3   3   41.65    3.59
   7   3   4   14.24    2.23
   7   3   4   18.29    2.01
   7   3   4   15.64    2.25
   7   3   5   84.64    5.04
   7   3   5   86.39    4.13
   7   3   5   86.22    4.81
   7   3   6    1.77    1.36
   7   3   6    1.84    1.01
   7   3   6    0.21    1.05
   7   3   7  132.46    6.07
   7   3   7  141.82    5.25
   7   3   7  143.82    5.65
   7   3   8   44.34    3.50
   7   3   8   42.04    2.89
   7   3   9   44.38    3.43
   7   3   9   47.07    3.00
   7   3  10  114.41    5.19
   7   3  10  113.33    4.47
   7   3  11  169.91    6.00
   7   3  11  158.42    5.11
   7   3  12  113.48    4.57
   7   3  12  109.49    4.04
   7   3  13   74.48    3.38
   7   3  13   75.85    3.10
   7   3  14    1.82    0.79
   7   3  14    1.15    0.57
   7   3  15    5.54    0.77
  -7  -4  11    6.49    1.00
   7   4 -10    0.96    0.66
   7   4 -10    1.02    0.50
   7   4  -9   28.09    2.23
   7   4  -9   28.27    1.82
   7   4  -8   34.49    2.63
   7   4  -7    1.33    0.92
   7   4  -6    6.96    1.43
   7   4  -6    7.12    1.01
   7   4  -5   14.88    2.05
   7   4  -5   18.64    1.87
   7   4  -4    5.58    1.33
   7   4  -4    7.03    1.32
   7   4  -3   19.41    2.38
   7   4  -2   38.56    3.24
   7   4  -1   60.09    4.04
   7   4   0    1.85    1.07
   7   4   1   30.96    2.98
   7   4   2    0.71    1.03
   7   4   3    9.77    1.83
   7   4   4   17.71    2.28
   7   4   4   15.40    1.80
   7   4   5   48.78    3.53
   7   4   5   45.53    2.93
   7   4   6   29.25    2.73
   7   4   6   27.54    2.36
   7   4   6   24.44    2.34
   7   4   7   24.39    2.47
   7   4   7   22.33    2.09
   7   4   7   20.89    2.05
   7   4   8   26.02    2.45
   7   4   8   24.45    2.17
   7   4   8   21.32    1.90
   7   4   9   42.27    2.92
   7   4   9   39.42    2.60
   7   4   9   39.72    2.22
   7   4  10   11.04    1.42
   7   4  10    9.39    1.31
   7   4  11   15.07    1.60
   7   4  11   16.52    1.56
   7   4  12    1.31    0.79
   7   4  12   -0.07    0.47
   7   4  13  113.72    3.33
   7   4  13  114.73    3.20
   7   4  14   26.39    1.40
   7   5  -9   12.08    0.99
   7   5  -8    6.36    0.94
   7   5  -7    8.70    1.20
   7   5  -7    8.25    1.12
   7   5  -6   80.61    3.43
   7   5  -5   22.39    1.94
   7   5  -5   19.61    1.56
   7   5  -4   19.37    1.89
   7   5  -4   16.64    1.61
   7   5  -3    1.67    0.81
   7   5  -3    0.59    0.64
   7   5  -2  123.33    4.78
   7   5  -2  117.42    4.50
   7   5  -1   60.45    3.40
   7   5  -1   58.90    3.33
   7   5   0  122.95    4.84
   7   5   0  111.24    4.66
   7   5   1   10.21    1.51
   7   5   1    6.70    1.32
   7   5   2   15.13    1.75
   7   5   2   15.54    1.89
   7   5   3    3.14    0.93
   7   5   3    4.97    0.98
   7   5   3    4.14    1.04
   7   5   4    6.44    1.20
   7   5   4    4.49    0.89
   7   5   4    5.80    1.17
   7   5   5  107.97    4.16
   7   5   5  101.17    3.74
   7   5   5   93.78    4.02
   7   5   6   16.12    1.64
   7   5   6   13.22    1.44
   7   5   6   12.19    1.46
   7   5   7    0.84    0.57
   7   5   7    1.69    0.65
   7   5   8    7.75    1.19
   7   5   8    6.75    1.06
   7   5   8    6.40    0.96
   7   5   9   42.04    2.35
   7   5   9   40.16    2.23
   7   5  10    4.46    0.89
   7   5  10    2.59    0.62
   7   5  11   76.96    2.65
   7   5  12   47.61    1.84
   7   6  -6    1.58    0.47
   7   6  -5    9.41    1.01
   7   6  -4    2.90    0.73
   7   6  -3    2.48    0.73
   7   6  -2   -0.47    0.47
   7   6  -2    0.47    0.57
   7   6  -1   11.53    1.27
   7   6  -1   14.51    1.42
   7   6   0   81.22    3.29
   7   6   1    7.36    1.13
   7   6   2   47.28    2.58
   7   6   3   30.87    2.07
   7   6   4   35.63    1.67
   7   6   4   42.51    2.34
   7   6   5    4.12    0.70
   7   6   5    5.77    0.95
   7   6   6    9.60    0.98
   7   6   6   10.68    1.13
   7   6   7   23.29    1.43
   7   6   8   43.87    1.80
  -8   3   4  113.95    3.75
  -8   3   3   13.36    1.49
  -8   3   3   10.03    1.11
  -8   3   2   62.98    2.68
  -8   3   1   41.57    2.20
  -8   3   0   19.76    1.59
  -8   3  -1    1.24    0.68
  -8   3  -2   86.17    3.22
  -8   3  -3    2.79    0.75
  -8   3  -4    9.07    1.08
  -8   3  -5    8.05    1.01
  -8   3  -6   91.57    2.90
  -8   2   7    2.55    0.81
  -8   2   6    3.79    1.07
  -8   2   5   26.39    2.22
  -8   2   5   23.43    1.68
   8  -2  -5   20.10    1.54
  -8   2   4   97.04    3.48
  -8   2   3   11.83    1.33
  -8   2   2   55.06    2.82
  -8   2   1   17.84    1.69
  -8   2   0   60.37    3.04
  -8   2  -1  119.91    4.27
  -8   2  -2   29.72    2.19
  -8   2  -3   27.34    2.09
  -8   2  -4   15.26    1.54
  -8   2  -5    5.12    0.96
  -8   2  -6    3.27    0.75
  -8   2  -7   35.99    2.14
   8  -2   7   29.92    1.71
  -8   2  -8    8.34    1.08
  -8   2  -9  143.27    3.69
  -8   1   9   10.35    1.12
  -8   1   8   14.89    1.60
  -8   1   7    0.29    0.76
  -8   1   6   23.14    2.22
   8  -1  -6   20.34    1.52
  -8   1   5   11.55    1.70
  -8   1   5   12.60    1.28
   8  -1  -5   11.31    1.37
  -8   1   4   17.78    1.59
   8  -1  -4   16.85    1.70
  -8   1   3   32.27    2.20
  -8   1   2   68.59    3.25
  -8   1   1   12.97    1.48
  -8   1   0   54.14    3.02
  -8   1  -1    1.81    0.76
   8  -1   2   34.48    2.37
  -8   1  -2   32.06    2.35
   8  -1   3   38.53    2.47
  -8   1  -3   36.65    2.51
   8  -1   4    4.27    0.97
  -8   1  -4    4.45    1.01
   8  -1   5   27.20    2.07
  -8   1  -5   27.35    2.13
   8  -1   6   10.82    1.46
  -8   1  -6   10.29    1.33
   8  -1   6    9.10    1.26
   8  -1   7   19.74    1.78
  -8   1  -7   21.13    1.85
   8  -1   7   17.86    1.60
   8  -1   8   -0.46    0.84
  -8   1  -8   -0.31    0.55
   8  -1   8   -0.22    0.62
  -8   1  -9    3.64    0.79
  -8   1 -10    0.41    0.55
  -8   1 -11    0.74    0.52
  -8   0   9  121.42    4.02
  -8   0   8    0.53    0.78
   8   0  -7   34.98    2.01
  -8   0   7   42.30    2.89
   8   0  -6    0.99    0.82
  -8   0   6    0.14    0.77
   8   0  -6   -0.99    0.79
   8   0  -5   28.83    2.14
  -8   0   5   33.32    2.80
   8   0  -5   31.18    2.18
   8   0  -4   52.05    3.00
  -8   0   4   56.46    3.72
  -8   0   4   58.43    2.70
   8   0  -4   51.21    3.00
   8   0  -3    9.96    1.46
  -8   0   3    8.86    1.18
   8   0  -3    7.65    1.38
   8   0  -2   40.92    2.80
  -8   0   2   43.73    2.53
   8   0  -2   43.48    3.12
   8   0  -1   27.47    2.41
  -8   0   1   25.15    1.96
   8   0  -1   24.00    2.43
   8   0   0    4.08    1.06
  -8   0   0    4.39    1.03
   8   0   0    5.40    1.38
   8   0   1   10.02    1.55
  -8   0  -1    7.48    1.24
   8   0   2   36.31    2.79
  -8   0  -2   34.16    2.39
   8   0   2   31.49    2.76
   8   0   3  127.12    5.14
  -8   0  -3  130.77    4.60
   8   0   3  131.44    5.46
   8   0   4  159.26    5.69
  -8   0  -4  171.80    5.24
   8   0   4  154.25    5.74
   8   0   5   39.31    2.86
  -8   0  -5   42.22    2.63
   8   0   5   37.00    2.79
   8   0   6   56.55    3.33
  -8   0  -6   57.29    3.00
   8   0   6   48.53    2.96
   8   0   7    2.05    0.91
  -8   0  -7    4.40    0.96
   8   0   7    2.24    0.81
   8   0   8   78.14    3.64
  -8   0  -8   79.77    3.34
   8   0   8   77.33    3.02
   8   0   9    1.49    0.70
  -8   0  -9    1.48    0.65
   8   0  10   66.50    3.02
  -8   0 -10   73.28    2.90
   8   0  11   -0.01    0.63
  -8   0 -11   -0.12    0.50
  -8  -1   9   42.11    2.25
   8   1  -8    3.60    0.82
  -8  -1   8    3.22    0.93
   8   1  -7   16.72    1.64
  -8  -1   7   15.21    1.71
   8   1  -6   20.03    1.88
  -8  -1   6   22.33    2.11
   8   1  -6   20.96    1.64
   8   1  -5   50.94    3.11
  -8  -1   5   54.00    3.38
   8   1  -5   54.47    2.83
   8   1  -4    5.27    1.14
  -8  -1   4    4.88    1.39
   8   1  -4    4.59    1.10
   8   1  -3   16.32    1.91
  -8  -1   3   13.95    1.91
   8   1  -3   15.98    1.98
   8   1  -2    0.32    0.72
  -8  -1   2    0.09    0.94
   8   1  -2    1.58    0.91
   8   1  -1   16.50    2.05
  -8  -1   1   11.82    1.80
   8   1  -1   12.86    1.87
   8   1   0    0.20    0.82
   8   1   0   -0.67    1.03
   8   1   1    4.90    1.18
   8   1   1    5.50    1.37
   8   1   2    0.67    0.87
  -8  -1  -2    2.38    0.76
   8   1   2   -0.61    0.93
   8   1   3    1.28    0.94
  -8  -1  -3    0.94    0.49
   8   1   3    0.71    0.78
   8   1   4   74.50    4.14
  -8  -1  -4   77.25    3.29
   8   1   4   70.21    3.91
   8   1   5    3.88    1.12
  -8  -1  -5    6.85    1.03
   8   1   5    6.58    1.38
   8   1   6   70.95    3.91
  -8  -1  -6   74.24    3.18
   8   1   6   65.74    3.44
   8   1   7    8.03    1.42
  -8  -1  -7    7.49    1.09
   8   1   7    8.02    1.24
   8   1   8    1.91    0.91
  -8  -1  -8    3.07    0.77
   8   1   8    2.69    0.81
   8   1   9    1.75    0.87
  -8  -1  -9    0.37    0.54
   8   1  10   15.21    1.65
  -8  -1 -10   17.30    1.38
   8   1  11    0.53    0.67
  -8  -1 -11    1.29    0.42
   8   1  12   50.46    2.31
   8   2  -9   94.28    3.05
   8   2  -8    0.51    0.59
   8   2  -7   16.59    1.69
  -8  -2   7   15.11    1.41
   8   2  -6   11.05    1.45
  -8  -2   6   11.68    1.50
   8   2  -5   19.16    2.00
  -8  -2   5   16.37    1.85
   8   2  -5   18.94    1.66
   8   2  -4    7.14    1.34
   8   2  -4    8.49    1.20
   8   2  -3  133.96    5.32
   8   2  -3  139.69    4.99
   8   2  -2    3.43    1.10
   8   2  -2    1.76    0.84
   8   2  -1   12.42    1.86
   8   2  -1   11.80    1.76
   8   2   0   36.21    2.99
   8   2   0   41.36    3.07
   8   2   1    3.09    1.12
   8   2   1    3.59    1.15
   8   2   2   10.43    1.75
   8   2   2   11.20    1.71
   8   2   3   37.46    3.01
   8   2   3   39.84    2.98
   8   2   4   12.69    1.87
   8   2   4   13.41    1.77
   8   2   5    0.90    1.05
   8   2   5    0.07    0.65
   8   2   6   14.45    1.88
   8   2   6   16.60    1.74
   8   2   7  111.28    4.73
   8   2   7  116.19    4.07
   8   2   8    0.37    0.70
   8   2   9  229.32    6.15
   8   2  10    2.42    0.80
   8   2  11  122.80    3.92
   8   2  12    6.31    0.87
   8   3  -8   20.24    1.49
   8   3  -7    1.49    0.79
   8   3  -6   28.34    2.13
   8   3  -5   14.53    1.65
   8   3  -5   14.07    1.30
   8   3  -4   12.04    1.60
   8   3  -4   12.45    1.27
   8   3  -3    3.05    1.01
   8   3  -2   23.25    2.22
   8   3  -1   13.30    1.77
   8   3  -1   12.70    1.65
   8   3   0    3.44    1.03
   8   3   0    2.72    0.89
   8   3   1   -0.38    0.90
   8   3   1    0.30    0.69
   8   3   2   37.27    2.85
   8   3   2   41.50    2.87
   8   3   3    1.05    0.79
   8   3   3    0.63    0.71
   8   3   4    3.35    1.08
   8   3   5   60.29    3.46
   8   3   6    2.39    0.85
   8   3   7    0.98    0.73
   8   3   7    0.88    0.62
   8   3   8    8.42    1.27
   8   3   8    6.67    0.90
   8   3   9   49.67    2.64
   8   3   9   43.31    1.80
   8   3  10    1.93    0.74
   8   4  -5   11.16    1.27
   8   4  -4  113.89    3.85
   8   4  -4   98.59    2.75
   8   4  -3    2.97    0.90
   8   4  -3    3.99    0.81
   8   4  -2   87.64    3.66
   8   4  -2   89.86    3.27
   8   4  -1   10.46    1.33
   8   4  -1   11.94    1.33
   8   4   0    4.44    0.99
   8   4   0    1.66    0.69
   8   4   1   13.97    1.57
   8   4   1    9.69    1.26
   8   4   2   29.70    2.20
   8   4   2   27.24    2.00
   8   4   3   18.73    1.76
   8   4   3   19.44    1.68
   8   4   4    2.72    0.80
   8   4   4    1.90    0.67
   8   4   5   36.53    2.28
   8   4   5   33.75    1.64
   8   4   5   35.68    2.06
   8   4   6   37.75    2.22
   8   4   6   36.81    1.95
   8   4   7   87.49    3.10
   8   4   7   84.81    2.51
   8   4   7   85.35    2.58
   8   4   8    5.72    0.73
   8   5  -1    6.95    0.80
   8   5   0    2.19    0.62
   8   5   1   38.84    1.93
   8   5   2   20.28    1.41
   8   5   3    1.59    0.49
   8   5   4   25.47    1.45
   9   0   1    1.13    0.48
   9   1   0    4.75    0.71
   9   1   1   11.95    1.09
   9   1   2   40.20    1.90
   0   0   0    0.00    0.00


TITL jjw1820 in P-1
REM P-1 (#2 in standard setting)
CELL 1.54184   7.154179   7.742370  19.171957  87.8779  86.6321  85.0197
ZERR    2.00   0.000167   0.000260   0.000492   0.0025   0.0020   0.0024
LATT  1
SFAC C H N O F P
UNIT 46.00 28.00 2.00 4.00 12.00 2.00
REM  CrysAlisPro recorded range (K): Min=100.0; max=100.0; aver:100.0
TEMP -173
SIZE 0.04 0.11 0.15
TREF
HKLF 4
END
_computing_structure_solution     'SHELXT 2018/2 (Sheldrick, 2018)'
;
_shelx_hkl_checksum                61396
_olex2_submission_special_instructions  'No special instructions were received'
_oxdiff_exptl_absorpt_empirical_details
;
Empirical correction (ABSPACK) includes:
- Absorption correction using spherical harmonics
- Frame scaling
;
_oxdiff_exptl_absorpt_empirical_full_max  1.402
_oxdiff_exptl_absorpt_empirical_full_min  0.739
