# Supplementary material for: Synthesis of Diaryl‐ and Dialkynylphosphinates From Ubiquitous PV Sources via a Redox‐Neutral Approach
Source: Adv Sci (Weinh). 2025 Jul 2;12(36):e09922. doi: 10.1002/advs.202509922 (PMC12463002; doi:10.1002/advs.202509922)
Supplement: Supplementary file 2 — Supporting Information [file ADVS-12-e09922-s001.zip › 9h_NH3_THF_jjw1770.cif]

data_jjw1770
_audit_creation_date               2024-07-29
_audit_creation_method
;
Olex2 1.5
(compiled 2024.02.16 svn.r378c4104 for OlexSys, GUI svn.r6928)
;
_shelx_SHELXL_version_number       '2018/3'
_audit_contact_author_address      ?
_audit_contact_author_email        ?
_audit_contact_author_name         ''
_audit_contact_author_phone        ?
_publ_contact_author_id_orcid      ?
_publ_section_references
;
Dolomanov, O.V., Bourhis, L.J., Gildea, R.J, Howard, J.A.K. & Puschmann, H.
 (2009), J. Appl. Cryst. 42, 339-341.

Sheldrick, G.M. (2015). Acta Cryst. A71, 3-8.

Sheldrick, G.M. (2015). Acta Cryst. C71, 3-8.
;
_chemical_name_common              ?
_chemical_name_systematic          ?
_chemical_formula_moiety           'C24 H14 O2 P, C4 H8 O, H4 N'
_chemical_formula_sum              'C28 H26 N O3 P'
_chemical_formula_weight           455.47
_chemical_absolute_configuration   unk
_chemical_melting_point            ?
_chemical_oxdiff_formula           C28H26NO3P
loop_
  _atom_type_symbol
  _atom_type_description
  _atom_type_scat_dispersion_real
  _atom_type_scat_dispersion_imag
  _atom_type_scat_source
 'C' 'C' 0.0033 0.0016 'International Tables Vol C Tables 4.2.6.8 and 6.1.1.4'
 'H' 'H' 0.0000 0.0000 'International Tables Vol C Tables 4.2.6.8 and 6.1.1.4'
 'N' 'N' 0.0061 0.0033 'International Tables Vol C Tables 4.2.6.8 and 6.1.1.4'
 'O' 'O' 0.0106 0.0060 'International Tables Vol C Tables 4.2.6.8 and 6.1.1.4'
 'P' 'P' 0.1023 0.0942 'International Tables Vol C Tables 4.2.6.8 and 6.1.1.4'

_shelx_space_group_comment
;
The symmetry employed for this shelxl refinement is uniquely defined
by the following loop, which should always be used as a source of
symmetry information in preference to the above space-group names.
They are only intended as comments.
;
_space_group_crystal_system        'orthorhombic'
_space_group_IT_number             19
_space_group_name_H-M_alt          'P 21 21 21'
_space_group_name_Hall             'P 2ac 2ab'
loop_
  _space_group_symop_operation_xyz
 'x, y, z'
 '-x+1/2, -y, z+1/2'
 '-x, y+1/2, -z+1/2'
 'x+1/2, -y+1/2, -z'

_cell_length_a                     6.15620(10)
_cell_length_b                     16.7127(3)
_cell_length_c                     23.8964(5)
_cell_angle_alpha                  90
_cell_angle_beta                   90
_cell_angle_gamma                  90
_cell_volume                       2458.62(8)
_cell_formula_units_Z              4
_cell_measurement_reflns_used      11018
_cell_measurement_temperature      100.00(10)
_cell_measurement_theta_max        30.1510
_cell_measurement_theta_min        2.5750
_shelx_estimated_absorpt_T_max     0.999
_shelx_estimated_absorpt_T_min     0.975
_exptl_absorpt_coefficient_mu      0.141
_exptl_absorpt_correction_T_max    0.998
_exptl_absorpt_correction_T_min    0.978
_exptl_absorpt_correction_type     analytical
_exptl_absorpt_process_details
;
CrysAlisPro 1.171.41.93a (Rigaku Oxford Diffraction, 2020)
Analytical numeric absorption correction using a multifaceted crystal
model based on expressions derived by R.C. Clark & J.S. Reid.
(Clark, R. C. & Reid, J. S. (1995). Acta Cryst. A51, 887-897)
Empirical absorption correction using spherical harmonics,
implemented in SCALE3 ABSPACK scaling algorithm.
;
_exptl_absorpt_special_details     ?
_exptl_crystal_colour              colourless
_exptl_crystal_colour_lustre       .
_exptl_crystal_colour_modifier     .
_exptl_crystal_colour_primary      colourless
_exptl_crystal_density_diffrn      1.230
_exptl_crystal_density_meas        ?
_exptl_crystal_density_method      ?
_exptl_crystal_description         plate
_exptl_crystal_F_000               960
loop_
  _exptl_crystal_face_index_h
  _exptl_crystal_face_index_k
  _exptl_crystal_face_index_l
  _exptl_crystal_face_perp_dist
 0 5 -1 0.0410
 0 -5 1 0.0410
 5 1 -3 0.0865
 -5 -1 3 0.0865
 0 0 1 0.0057
 0 0 -1 0.0057

_exptl_crystal_size_max            0.18
_exptl_crystal_size_mid            0.08
_exptl_crystal_size_min            0.01
loop_
  _exptl_oxdiff_crystal_face_indexfrac_h
  _exptl_oxdiff_crystal_face_indexfrac_k
  _exptl_oxdiff_crystal_face_indexfrac_l
  _exptl_oxdiff_crystal_face_x
  _exptl_oxdiff_crystal_face_y
  _exptl_oxdiff_crystal_face_z
 0.0022 4.9963 -0.9916 -0.0277 0.0656 0.2019
 -0.0022 -4.9963 0.9916 0.0277 -0.0656 -0.2019
 5.0003 0.9923 -2.9500 -0.3163 0.4713 -0.1386
 -5.0003 -0.9923 2.9500 0.3163 -0.4713 0.1386
 -0.0008 -0.0009 0.9998 0.0271 0.0113 -0.0043
 0.0008 0.0009 -0.9998 -0.0271 -0.0113 0.0043

_exptl_transmission_factor_max     ?
_exptl_transmission_factor_min     ?
_diffrn_reflns_av_R_equivalents    0.0386
_diffrn_reflns_av_unetI/netI       0.0468
_diffrn_reflns_Laue_measured_fraction_full  0.999
_diffrn_reflns_Laue_measured_fraction_max  0.937
_diffrn_reflns_limit_h_max         8
_diffrn_reflns_limit_h_min         -8
_diffrn_reflns_limit_k_max         22
_diffrn_reflns_limit_k_min         -23
_diffrn_reflns_limit_l_max         31
_diffrn_reflns_limit_l_min         -34
_diffrn_reflns_number              28962
_diffrn_reflns_point_group_measured_fraction_full  0.996
_diffrn_reflns_point_group_measured_fraction_max  0.902
_diffrn_reflns_theta_full          25.242
_diffrn_reflns_theta_max           30.909
_diffrn_reflns_theta_min           2.437
_diffrn_ambient_environment        N~2~
_diffrn_ambient_temperature        100.00(10)
_diffrn_detector                   'CCD plate'
_diffrn_detector_area_resol_mean   10.5700
_diffrn_detector_type              AtlasS2
_diffrn_measured_fraction_theta_full  0.999
_diffrn_measured_fraction_theta_max  0.937
_diffrn_measurement_details
;
List of Runs (angles in degrees, time in seconds):

  # Type    Start    End  Width  t~exp~   \w     \q     \k     \f   Frames
--------------------------------------------------------------------------
  1  \w     53.00  78.80   0.30   30.00    --   12.66-162.00-170.00   86
  2  \w     29.00  54.50   0.30   30.00    --   12.66-117.00 -20.00   85
  3  \w    -41.00  -2.00   0.30   30.00    --  -12.51  77.00 -30.00  130
  4  \w    -35.00  16.00   0.30   30.00    --  -12.51 -77.00-150.00  170
  5  \w    -81.00  12.00   0.30   30.00    --  -12.51 -57.00  30.00  310
  6  \w    -39.00  57.00   0.30   30.00    --  -12.51  57.00-180.00  320
  7  \w     49.00  76.00   0.30   30.00    --   12.66 178.00  90.00   90
  8  \w    -13.00  12.20   0.30   30.00    --   12.66 -99.00 -90.00   84
;
_diffrn_measurement_device         'four-circle diffractometer'
_diffrn_measurement_device_type    'SuperNova, Dual, Cu at home/near, AtlasS2'
_diffrn_measurement_method         '\w scans'
_diffrn_orient_matrix_type        
 'CrysAlisPro convention (1999,Acta A55,543-557)'
_diffrn_orient_matrix_UB_11        -0.0472489000
_diffrn_orient_matrix_UB_12        -0.0001558000
_diffrn_orient_matrix_UB_13        0.0270763000
_diffrn_orient_matrix_UB_21        0.0979265000
_diffrn_orient_matrix_UB_22        0.0153425000
_diffrn_orient_matrix_UB_23        0.0113876000
_diffrn_orient_matrix_UB_31        -0.0381081000
_diffrn_orient_matrix_UB_32        0.0395646000
_diffrn_orient_matrix_UB_33        -0.0043014000
_diffrn_radiation_monochromator    mirror
_diffrn_radiation_probe            x-ray
_diffrn_radiation_type             'Mo K\a'
_diffrn_radiation_wavelength       0.71073
_diffrn_source                     'micro-focus sealed X-ray tube'
_diffrn_source_type                'SuperNova (Mo) X-ray Source'
_reflns_Friedel_coverage           0.699
_reflns_Friedel_fraction_full      0.993
_reflns_Friedel_fraction_max       0.856
_reflns_number_gt                  6099
_reflns_number_total               6994
_reflns_special_details
;
 Reflections were merged by SHELXL according to the crystal
 class for the calculation of statistics and refinement.
 
 _reflns_Friedel_fraction is defined as the number of unique
 Friedel pairs measured divided by the number that would be
 possible theoretically, ignoring centric projections and
 systematic absences.
;
_reflns_threshold_expression       'I > 2\s(I)'
_computing_cell_refinement         'CrysAlisPro 1.171.41.93a (Rigaku OD, 2020)'
_computing_data_collection         'CrysAlisPro 1.171.41.93a (Rigaku OD, 2020)'
_computing_data_reduction          'CrysAlisPro 1.171.41.93a (Rigaku OD, 2020)'
_computing_molecular_graphics      'Olex2 1.5 (Dolomanov et al., 2009)'
_computing_publication_material    'Olex2 1.5 (Dolomanov et al., 2009)'
_computing_structure_refinement    'SHELXL 2018/3 (Sheldrick, 2015)'
_computing_structure_solution      'SHELXT 2018/2 (Sheldrick, 2018)'
_refine_diff_density_max           0.435
_refine_diff_density_min           -0.319
_refine_diff_density_rms           0.055
_refine_ls_abs_structure_details
;
 Flack x determined using 2234 quotients [(I+)-(I-)]/[(I+)+(I-)]
 (Parsons, Flack and Wagner, Acta Cryst. B69 (2013) 249-259).
;
_refine_ls_abs_structure_Flack     0.00(3)
_refine_ls_extinction_coef         .
_refine_ls_extinction_method       none
_refine_ls_goodness_of_fit_ref     1.066
_refine_ls_hydrogen_treatment      mixed
_refine_ls_matrix_type             full
_refine_ls_number_parameters       314
_refine_ls_number_reflns           6994
_refine_ls_number_restraints       0
_refine_ls_R_factor_all            0.0563
_refine_ls_R_factor_gt             0.0435
_refine_ls_restrained_S_all        1.066
_refine_ls_shift/su_max            0.001
_refine_ls_shift/su_mean           0.000
_refine_ls_structure_factor_coef   Fsqd
_refine_ls_weighting_details      
 'w=1/[\s^2^(Fo^2^)+(0.0357P)^2^+0.7009P] where P=(Fo^2^+2Fc^2^)/3'
_refine_ls_weighting_scheme        calc
_refine_ls_wR_factor_gt            0.0865
_refine_ls_wR_factor_ref           0.0912
_refine_special_details            ?
_olex2_refinement_description
;
1. Fixed Uiso
 At 1.2 times of:
  All C(H) groups, All C(H,H) groups
2.a Secondary CH2 refined with riding coordinates:
 C25(H25A,H25B), C26(H26A,H26B), C27(H27A,H27B), C28(H28A,H28B)
2.b Aromatic/amide H refined with riding coordinates:
 C4(H4), C5(H5), C7(H7), C8(H8), C9(H9), C10(H10), C12(H12), C16(H16),
 C17(H17), C19(H19), C20(H20), C21(H21), C22(H22), C24(H24)
;
_atom_sites_solution_hydrogens     mixed
_atom_sites_solution_primary       dual
_atom_sites_solution_secondary     ?
loop_
  _atom_site_label
  _atom_site_type_symbol
  _atom_site_fract_x
  _atom_site_fract_y
  _atom_site_fract_z
  _atom_site_U_iso_or_equiv
  _atom_site_adp_type
  _atom_site_occupancy
  _atom_site_site_symmetry_order
  _atom_site_calc_flag
  _atom_site_refinement_flags_posn
  _atom_site_refinement_flags_adp
  _atom_site_refinement_flags_occupancy
  _atom_site_disorder_assembly
  _atom_site_disorder_group
 P1 P 0.53732(9) 0.60515(3) 0.53461(2) 0.01276(12) Uani 1 1 d . . . . .
 O1 O 0.3934(2) 0.61535(9) 0.58422(6) 0.0176(3) Uani 1 1 d . . . . .
 O2 O 0.6788(2) 0.67369(9) 0.51691(6) 0.0175(3) Uani 1 1 d . . . . .
 C1 C 0.7066(3) 0.52154(12) 0.54426(9) 0.0163(4) Uani 1 1 d . . . . .
 C2 C 0.8290(4) 0.46630(12) 0.55135(9) 0.0159(4) Uani 1 1 d . . . . .
 C3 C 0.9728(3) 0.40066(12) 0.56248(8) 0.0152(4) Uani 1 1 d . . . . .
 C4 C 1.1833(4) 0.41673(13) 0.58465(9) 0.0173(4) Uani 1 1 d . . . . .
 H4 H 1.228694 0.470392 0.590579 0.021 Uiso 1 1 calc R U . . .
 C5 C 1.3197(4) 0.35487(13) 0.59736(10) 0.0182(4) Uani 1 1 d . . . . .
 H5 H 1.459443 0.366087 0.612284 0.022 Uiso 1 1 calc R U . . .
 C6 C 1.2565(3) 0.27412(12) 0.58867(9) 0.0154(4) Uani 1 1 d . . . . .
 C7 C 1.3938(4) 0.20886(13) 0.60157(10) 0.0201(5) Uani 1 1 d . . . . .
 H7 H 1.535539 0.218692 0.615742 0.024 Uiso 1 1 calc R U . . .
 C8 C 1.3254(4) 0.13184(13) 0.59393(10) 0.0224(5) Uani 1 1 d . . . . .
 H8 H 1.419352 0.088738 0.603234 0.027 Uiso 1 1 calc R U . . .
 C9 C 1.1173(4) 0.11579(13) 0.57242(9) 0.0218(5) Uani 1 1 d . . . . .
 H9 H 1.071366 0.061971 0.567522 0.026 Uiso 1 1 calc R U . . .
 C10 C 0.9805(4) 0.17710(12) 0.55851(9) 0.0182(4) Uani 1 1 d . . . . .
 H10 H 0.841016 0.165632 0.543501 0.022 Uiso 1 1 calc R U . . .
 C11 C 1.0460(4) 0.25817(12) 0.56641(8) 0.0154(4) Uani 1 1 d . . . . .
 C12 C 0.9069(4) 0.32295(12) 0.55331(9) 0.0164(4) Uani 1 1 d . . . . .
 H12 H 0.767102 0.312782 0.538073 0.020 Uiso 1 1 calc R U . . .
 C13 C 0.3749(3) 0.57969(12) 0.47654(9) 0.0156(4) Uani 1 1 d . . . . .
 C14 C 0.2584(3) 0.57032(12) 0.43661(9) 0.0162(4) Uani 1 1 d . . . . .
 C15 C 0.1140(3) 0.56263(12) 0.38989(9) 0.0149(4) Uani 1 1 d . . . . .
 C16 C -0.0991(3) 0.59477(12) 0.39463(9) 0.0165(4) Uani 1 1 d . . . . .
 H16 H -0.144908 0.618219 0.428870 0.020 Uiso 1 1 calc R U . . .
 C17 C -0.2378(3) 0.59204(13) 0.35024(9) 0.0178(4) Uani 1 1 d . . . . .
 H17 H -0.379237 0.614224 0.353809 0.021 Uiso 1 1 calc R U . . .
 C18 C -0.1748(4) 0.55665(13) 0.29882(9) 0.0173(4) Uani 1 1 d . . . . .
 C19 C -0.3141(4) 0.55513(15) 0.25143(10) 0.0236(5) Uani 1 1 d . . . . .
 H19 H -0.453727 0.579131 0.253651 0.028 Uiso 1 1 calc R U . . .
 C20 C -0.2496(4) 0.51957(16) 0.20274(11) 0.0279(5) Uani 1 1 d . . . . .
 H20 H -0.345622 0.518443 0.171621 0.033 Uiso 1 1 calc R U . . .
 C21 C -0.0424(4) 0.48458(15) 0.19817(10) 0.0270(5) Uani 1 1 d . . . . .
 H21 H 0.000729 0.459964 0.164103 0.032 Uiso 1 1 calc R U . . .
 C22 C 0.0972(4) 0.48600(14) 0.24285(10) 0.0236(5) Uani 1 1 d . . . . .
 H22 H 0.236849 0.462277 0.239453 0.028 Uiso 1 1 calc R U . . .
 C23 C 0.0360(4) 0.52239(13) 0.29404(9) 0.0169(4) Uani 1 1 d . . . . .
 C24 C 0.1783(4) 0.52640(13) 0.34070(9) 0.0172(4) Uani 1 1 d . . . . .
 H24 H 0.319574 0.503858 0.338034 0.021 Uiso 1 1 calc R U . . .
 O3 O 0.9206(3) 0.76189(11) 0.68098(7) 0.0257(4) Uani 1 1 d . . . . .
 C25 C 0.6975(4) 0.74534(16) 0.69415(11) 0.0268(5) Uani 1 1 d . . . . .
 H25A H 0.647019 0.696580 0.674543 0.032 Uiso 1 1 calc R U . . .
 H25B H 0.603297 0.790766 0.683268 0.032 Uiso 1 1 calc R U . . .
 C26 C 0.6942(5) 0.7332(2) 0.75692(12) 0.0375(7) Uani 1 1 d . . . . .
 H26A H 0.683086 0.784957 0.776923 0.045 Uiso 1 1 calc R U . . .
 H26B H 0.572090 0.698343 0.768374 0.045 Uiso 1 1 calc R U . . .
 C27 C 0.9108(5) 0.6934(2) 0.76770(13) 0.0488(8) Uani 1 1 d . . . . .
 H27A H 0.969256 0.709094 0.804701 0.059 Uiso 1 1 calc R U . . .
 H27B H 0.896773 0.634423 0.766379 0.059 Uiso 1 1 calc R U . . .
 C28 C 1.0546(5) 0.72294(18) 0.72149(12) 0.0363(6) Uani 1 1 d . . . . .
 H28A H 1.163419 0.760928 0.736497 0.044 Uiso 1 1 calc R U . . .
 H28B H 1.132581 0.677526 0.704048 0.044 Uiso 1 1 calc R U . . .
 N1 N 1.0538(3) 0.72160(12) 0.56928(8) 0.0166(4) Uani 1 1 d . . . . .
 H1A H 0.924(6) 0.6957(19) 0.5551(13) 0.043(9) Uiso 1 1 d . . . . .
 H1B H 1.025(5) 0.7431(17) 0.6038(13) 0.033(8) Uiso 1 1 d . . . . .
 H1C H 1.152(5) 0.6844(19) 0.5729(13) 0.038(9) Uiso 1 1 d . . . . .
 H1D H 1.105(5) 0.7601(17) 0.5451(12) 0.031(7) Uiso 1 1 d . . . . .

loop_
  _atom_site_aniso_label
  _atom_site_aniso_U_11
  _atom_site_aniso_U_22
  _atom_site_aniso_U_33
  _atom_site_aniso_U_23
  _atom_site_aniso_U_13
  _atom_site_aniso_U_12
 P1 0.0136(2) 0.0119(2) 0.0127(2) 0.0013(2) -0.0017(2) 0.0013(2)
 O1 0.0192(7) 0.0196(8) 0.0139(7) 0.0026(6) 0.0003(6) 0.0045(6)
 O2 0.0180(7) 0.0144(7) 0.0201(8) 0.0024(6) -0.0028(6) -0.0010(6)
 C1 0.0164(10) 0.0142(9) 0.0181(11) -0.0004(8) -0.0010(8) -0.0001(8)
 C2 0.0185(10) 0.0153(10) 0.0141(11) 0.0001(8) -0.0007(8) -0.0019(9)
 C3 0.0172(9) 0.0153(9) 0.0132(10) 0.0013(8) 0.0012(8) 0.0041(9)
 C4 0.0180(10) 0.0143(10) 0.0194(11) 0.0003(8) 0.0013(9) -0.0017(8)
 C5 0.0151(10) 0.0185(10) 0.0211(12) -0.0008(9) -0.0014(9) -0.0006(9)
 C6 0.0161(10) 0.0158(10) 0.0142(10) 0.0014(8) 0.0014(8) 0.0033(8)
 C7 0.0199(11) 0.0216(11) 0.0189(12) 0.0006(9) 0.0010(9) 0.0050(9)
 C8 0.0312(12) 0.0154(10) 0.0205(12) 0.0038(9) 0.0042(10) 0.0089(9)
 C9 0.0345(13) 0.0128(10) 0.0180(11) -0.0003(8) 0.0071(9) 0.0008(9)
 C10 0.0220(11) 0.0161(10) 0.0166(11) -0.0017(8) 0.0028(9) -0.0007(9)
 C11 0.0187(10) 0.0155(9) 0.0121(10) 0.0008(7) 0.0025(9) 0.0021(9)
 C12 0.0166(10) 0.0174(10) 0.0153(11) 0.0008(8) -0.0004(8) -0.0001(9)
 C13 0.0151(10) 0.0152(9) 0.0167(11) 0.0007(8) 0.0005(8) 0.0006(8)
 C14 0.0157(10) 0.0148(10) 0.0180(11) 0.0004(8) 0.0032(8) 0.0009(8)
 C15 0.0157(10) 0.0138(10) 0.0151(11) 0.0018(8) -0.0003(8) -0.0027(8)
 C16 0.0171(10) 0.0169(10) 0.0156(10) -0.0023(8) 0.0010(8) -0.0002(8)
 C17 0.0146(10) 0.0201(11) 0.0188(11) -0.0005(8) 0.0021(8) 0.0012(9)
 C18 0.0174(10) 0.0191(10) 0.0152(11) -0.0004(8) -0.0006(9) -0.0038(9)
 C19 0.0214(11) 0.0301(12) 0.0191(12) 0.0007(10) -0.0030(10) -0.0022(10)
 C20 0.0295(13) 0.0376(14) 0.0165(12) 0.0004(10) -0.0054(10) -0.0086(11)
 C21 0.0347(13) 0.0324(13) 0.0139(11) -0.0067(10) 0.0033(11) -0.0102(11)
 C22 0.0245(12) 0.0251(12) 0.0211(12) -0.0060(9) 0.0052(9) -0.0045(10)
 C23 0.0189(10) 0.0172(9) 0.0144(10) -0.0013(8) 0.0023(9) -0.0038(9)
 C24 0.0146(10) 0.0172(10) 0.0198(11) -0.0023(8) 0.0008(8) -0.0017(9)
 O3 0.0234(9) 0.0329(9) 0.0206(8) 0.0034(7) 0.0025(7) 0.0002(7)
 C25 0.0227(12) 0.0316(13) 0.0260(13) 0.0056(10) 0.0016(10) 0.0009(11)
 C26 0.0326(15) 0.0540(18) 0.0259(14) 0.0088(13) 0.0067(12) -0.0003(14)
 C27 0.0408(18) 0.074(2) 0.0314(17) 0.0159(16) 0.0003(13) 0.0079(17)
 C28 0.0336(15) 0.0435(16) 0.0318(15) 0.0096(12) 0.0024(12) 0.0114(13)
 N1 0.0163(9) 0.0173(9) 0.0161(10) 0.0022(7) 0.0000(8) 0.0006(8)

_geom_special_details
;
 All esds (except the esd in the dihedral angle between two l.s. planes)
 are estimated using the full covariance matrix.  The cell esds are taken
 into account individually in the estimation of esds in distances, angles
 and torsion angles; correlations between esds in cell parameters are only
 used when they are defined by crystal symmetry.  An approximate (isotropic)
 treatment of cell esds is used for estimating esds involving l.s. planes.
;
loop_
  _geom_bond_atom_site_label_1
  _geom_bond_atom_site_label_2
  _geom_bond_distance
  _geom_bond_site_symmetry_2
  _geom_bond_publ_flag
 P1 O1 1.4897(15) . ?
 P1 O2 1.4997(16) . ?
 P1 C1 1.758(2) . ?
 P1 C13 1.763(2) . ?
 C1 C2 1.204(3) . ?
 C2 C3 1.434(3) . ?
 C3 C4 1.426(3) . ?
 C3 C12 1.378(3) . ?
 C4 H4 0.9500 . ?
 C4 C5 1.366(3) . ?
 C5 H5 0.9500 . ?
 C5 C6 1.420(3) . ?
 C6 C7 1.414(3) . ?
 C6 C11 1.426(3) . ?
 C7 H7 0.9500 . ?
 C7 C8 1.367(3) . ?
 C8 H8 0.9500 . ?
 C8 C9 1.407(4) . ?
 C9 H9 0.9500 . ?
 C9 C10 1.367(3) . ?
 C10 H10 0.9500 . ?
 C10 C11 1.426(3) . ?
 C11 C12 1.415(3) . ?
 C12 H12 0.9500 . ?
 C13 C14 1.204(3) . ?
 C14 C15 1.433(3) . ?
 C15 C16 1.422(3) . ?
 C15 C24 1.380(3) . ?
 C16 H16 0.9500 . ?
 C16 C17 1.363(3) . ?
 C17 H17 0.9500 . ?
 C17 C18 1.418(3) . ?
 C18 C19 1.421(3) . ?
 C18 C23 1.423(3) . ?
 C19 H19 0.9500 . ?
 C19 C20 1.366(3) . ?
 C20 H20 0.9500 . ?
 C20 C21 1.408(4) . ?
 C21 H21 0.9500 . ?
 C21 C22 1.371(3) . ?
 C22 H22 0.9500 . ?
 C22 C23 1.417(3) . ?
 C23 C24 1.420(3) . ?
 C24 H24 0.9500 . ?
 O3 C25 1.436(3) . ?
 O3 C28 1.429(3) . ?
 C25 H25A 0.9900 . ?
 C25 H25B 0.9900 . ?
 C25 C26 1.514(4) . ?
 C26 H26A 0.9900 . ?
 C26 H26B 0.9900 . ?
 C26 C27 1.513(4) . ?
 C27 H27A 0.9900 . ?
 C27 H27B 0.9900 . ?
 C27 C28 1.499(4) . ?
 C28 H28A 0.9900 . ?
 C28 H28B 0.9900 . ?
 N1 H1A 0.97(3) . ?
 N1 H1B 0.92(3) . ?
 N1 H1C 0.87(3) . ?
 N1 H1D 0.92(3) . ?

loop_
  _geom_angle_atom_site_label_1
  _geom_angle_atom_site_label_2
  _geom_angle_atom_site_label_3
  _geom_angle
  _geom_angle_site_symmetry_1
  _geom_angle_site_symmetry_3
  _geom_angle_publ_flag
 O1 P1 O2 118.85(9) . . ?
 O1 P1 C1 109.81(10) . . ?
 O1 P1 C13 108.47(9) . . ?
 O2 P1 C1 107.46(9) . . ?
 O2 P1 C13 106.95(9) . . ?
 C1 P1 C13 104.33(10) . . ?
 C2 C1 P1 177.4(2) . . ?
 C1 C2 C3 177.4(2) . . ?
 C4 C3 C2 119.06(19) . . ?
 C12 C3 C2 120.7(2) . . ?
 C12 C3 C4 120.26(19) . . ?
 C3 C4 H4 120.0 . . ?
 C5 C4 C3 119.9(2) . . ?
 C5 C4 H4 120.0 . . ?
 C4 C5 H5 119.4 . . ?
 C4 C5 C6 121.2(2) . . ?
 C6 C5 H5 119.4 . . ?
 C5 C6 C11 118.77(19) . . ?
 C7 C6 C5 122.5(2) . . ?
 C7 C6 C11 118.7(2) . . ?
 C6 C7 H7 119.6 . . ?
 C8 C7 C6 120.9(2) . . ?
 C8 C7 H7 119.6 . . ?
 C7 C8 H8 119.7 . . ?
 C7 C8 C9 120.6(2) . . ?
 C9 C8 H8 119.7 . . ?
 C8 C9 H9 119.8 . . ?
 C10 C9 C8 120.5(2) . . ?
 C10 C9 H9 119.8 . . ?
 C9 C10 H10 119.8 . . ?
 C9 C10 C11 120.4(2) . . ?
 C11 C10 H10 119.8 . . ?
 C6 C11 C10 118.94(19) . . ?
 C12 C11 C6 119.28(19) . . ?
 C12 C11 C10 121.8(2) . . ?
 C3 C12 C11 120.5(2) . . ?
 C3 C12 H12 119.7 . . ?
 C11 C12 H12 119.7 . . ?
 C14 C13 P1 173.40(19) . . ?
 C13 C14 C15 177.2(2) . . ?
 C16 C15 C14 118.45(19) . . ?
 C24 C15 C14 121.7(2) . . ?
 C24 C15 C16 119.9(2) . . ?
 C15 C16 H16 119.9 . . ?
 C17 C16 C15 120.24(19) . . ?
 C17 C16 H16 119.9 . . ?
 C16 C17 H17 119.4 . . ?
 C16 C17 C18 121.1(2) . . ?
 C18 C17 H17 119.4 . . ?
 C17 C18 C19 122.2(2) . . ?
 C17 C18 C23 119.1(2) . . ?
 C19 C18 C23 118.7(2) . . ?
 C18 C19 H19 119.6 . . ?
 C20 C19 C18 120.8(2) . . ?
 C20 C19 H19 119.6 . . ?
 C19 C20 H20 119.7 . . ?
 C19 C20 C21 120.7(2) . . ?
 C21 C20 H20 119.7 . . ?
 C20 C21 H21 120.0 . . ?
 C22 C21 C20 120.0(2) . . ?
 C22 C21 H21 120.0 . . ?
 C21 C22 H22 119.6 . . ?
 C21 C22 C23 120.9(2) . . ?
 C23 C22 H22 119.6 . . ?
 C22 C23 C18 119.0(2) . . ?
 C22 C23 C24 122.3(2) . . ?
 C24 C23 C18 118.73(19) . . ?
 C15 C24 C23 120.8(2) . . ?
 C15 C24 H24 119.6 . . ?
 C23 C24 H24 119.6 . . ?
 C28 O3 C25 108.44(19) . . ?
 O3 C25 H25A 110.8 . . ?
 O3 C25 H25B 110.8 . . ?
 O3 C25 C26 104.8(2) . . ?
 H25A C25 H25B 108.9 . . ?
 C26 C25 H25A 110.8 . . ?
 C26 C25 H25B 110.8 . . ?
 C25 C26 H26A 111.3 . . ?
 C25 C26 H26B 111.3 . . ?
 H26A C26 H26B 109.2 . . ?
 C27 C26 C25 102.5(2) . . ?
 C27 C26 H26A 111.3 . . ?
 C27 C26 H26B 111.3 . . ?
 C26 C27 H27A 110.9 . . ?
 C26 C27 H27B 110.9 . . ?
 H27A C27 H27B 108.9 . . ?
 C28 C27 C26 104.5(2) . . ?
 C28 C27 H27A 110.9 . . ?
 C28 C27 H27B 110.9 . . ?
 O3 C28 C27 107.9(2) . . ?
 O3 C28 H28A 110.1 . . ?
 O3 C28 H28B 110.1 . . ?
 C27 C28 H28A 110.1 . . ?
 C27 C28 H28B 110.1 . . ?
 H28A C28 H28B 108.4 . . ?
 H1A N1 H1B 109(3) . . ?
 H1A N1 H1C 107(3) . . ?
 H1A N1 H1D 112(3) . . ?
 H1B N1 H1C 109(3) . . ?
 H1B N1 H1D 111(2) . . ?
 H1C N1 H1D 109(3) . . ?

loop_
  _geom_torsion_atom_site_label_1
  _geom_torsion_atom_site_label_2
  _geom_torsion_atom_site_label_3
  _geom_torsion_atom_site_label_4
  _geom_torsion
  _geom_torsion_site_symmetry_1
  _geom_torsion_site_symmetry_2
  _geom_torsion_site_symmetry_3
  _geom_torsion_site_symmetry_4
  _geom_torsion_publ_flag
 C2 C3 C4 C5 177.7(2) . . . . ?
 C2 C3 C12 C11 -177.5(2) . . . . ?
 C3 C4 C5 C6 0.3(3) . . . . ?
 C4 C3 C12 C11 0.8(3) . . . . ?
 C4 C5 C6 C7 -179.8(2) . . . . ?
 C4 C5 C6 C11 -0.2(3) . . . . ?
 C5 C6 C7 C8 178.4(2) . . . . ?
 C5 C6 C11 C10 -178.95(19) . . . . ?
 C5 C6 C11 C12 0.4(3) . . . . ?
 C6 C7 C8 C9 0.7(3) . . . . ?
 C6 C11 C12 C3 -0.7(3) . . . . ?
 C7 C6 C11 C10 0.7(3) . . . . ?
 C7 C6 C11 C12 -180.0(2) . . . . ?
 C7 C8 C9 C10 0.4(3) . . . . ?
 C8 C9 C10 C11 -0.9(3) . . . . ?
 C9 C10 C11 C6 0.4(3) . . . . ?
 C9 C10 C11 C12 -178.9(2) . . . . ?
 C10 C11 C12 C3 178.6(2) . . . . ?
 C11 C6 C7 C8 -1.2(3) . . . . ?
 C12 C3 C4 C5 -0.6(3) . . . . ?
 C14 C15 C16 C17 176.9(2) . . . . ?
 C14 C15 C24 C23 -177.28(19) . . . . ?
 C15 C16 C17 C18 0.7(3) . . . . ?
 C16 C15 C24 C23 1.5(3) . . . . ?
 C16 C17 C18 C19 -178.1(2) . . . . ?
 C16 C17 C18 C23 1.0(3) . . . . ?
 C17 C18 C19 C20 -179.1(2) . . . . ?
 C17 C18 C23 C22 179.0(2) . . . . ?
 C17 C18 C23 C24 -1.4(3) . . . . ?
 C18 C19 C20 C21 -0.9(4) . . . . ?
 C18 C23 C24 C15 0.1(3) . . . . ?
 C19 C18 C23 C22 -1.8(3) . . . . ?
 C19 C18 C23 C24 177.8(2) . . . . ?
 C19 C20 C21 C22 -0.1(4) . . . . ?
 C20 C21 C22 C23 0.0(4) . . . . ?
 C21 C22 C23 C18 0.9(3) . . . . ?
 C21 C22 C23 C24 -178.6(2) . . . . ?
 C22 C23 C24 C15 179.7(2) . . . . ?
 C23 C18 C19 C20 1.8(3) . . . . ?
 C24 C15 C16 C17 -2.0(3) . . . . ?
 O3 C25 C26 C27 -34.7(3) . . . . ?
 C25 O3 C28 C27 -10.6(3) . . . . ?
 C25 C26 C27 C28 27.9(3) . . . . ?
 C26 C27 C28 O3 -11.7(4) . . . . ?
 C28 O3 C25 C26 28.6(3) . . . . ?

_shelx_res_file
;
TITL jjw1770_a.res in P2(1)2(1)2(1)
    jjw1770.res
    created by SHELXL-2018/3 at 12:11:16 on 29-Jul-2024
REM Old TITL jjw1770 in P2(1)2(1)2
REM SHELXT solution in P2(1)2(1)2(1): R1 0.079, Rweak 0.023, Alpha 0.001
REM <I/s> 2.378 for 27 systematic absences, Orientation as input
REM Flack x = -0.003 ( 0.033 ) from 1892 Parsons' quotients
REM Formula found by SHELXT: C26 N2 O4 P
CELL 0.71073 6.1562 16.7127 23.8964 90 90 90
ZERR 4 0.0001 0.0003 0.0005 0 0 0
LATT -1
SYMM 0.5-X,-Y,0.5+Z
SYMM -X,0.5+Y,0.5-Z
SYMM 0.5+X,0.5-Y,-Z
SFAC C H N O P
UNIT 112 104 4 12 4

L.S. 4 0 0
PLAN  4
SIZE 0.01 0.08 0.18
TEMP -173
CONF
BOND
list 4
fmap 2 53
MORE -1
BOND $H
ACTA
REM <olex2.extras>
REM <HklSrc "%.\\jjw1770.hkl">
REM </olex2.extras>

WGHT    0.035700    0.700900
FVAR       0.50394
P1    5    0.537324    0.605154    0.534614    11.00000    0.01363    0.01190 =
         0.01274    0.00129   -0.00173    0.00131
O1    4    0.393407    0.615345    0.584222    11.00000    0.01919    0.01958 =
         0.01394    0.00263    0.00030    0.00445
O2    4    0.678765    0.673688    0.516910    11.00000    0.01800    0.01435 =
         0.02012    0.00236   -0.00277   -0.00095
C1    1    0.706551    0.521541    0.544257    11.00000    0.01644    0.01419 =
         0.01812   -0.00036   -0.00098   -0.00014
C2    1    0.828987    0.466295    0.551348    11.00000    0.01853    0.01527 =
         0.01405    0.00009   -0.00067   -0.00189
C3    1    0.972757    0.400658    0.562478    11.00000    0.01721    0.01534 =
         0.01317    0.00131    0.00120    0.00405
C4    1    1.183312    0.416728    0.584650    11.00000    0.01798    0.01435 =
         0.01944    0.00034    0.00129   -0.00168
AFIX  43
H4    2    1.228694    0.470392    0.590579    11.00000   -1.20000
AFIX   0
C5    1    1.319698    0.354868    0.597357    11.00000    0.01510    0.01847 =
         0.02105   -0.00076   -0.00136   -0.00059
AFIX  43
H5    2    1.459443    0.366087    0.612284    11.00000   -1.20000
AFIX   0
C6    1    1.256486    0.274122    0.588671    11.00000    0.01607    0.01582 =
         0.01424    0.00140    0.00143    0.00329
C7    1    1.393845    0.208863    0.601575    11.00000    0.01986    0.02159 =
         0.01887    0.00061    0.00100    0.00503
AFIX  43
H7    2    1.535539    0.218692    0.615742    11.00000   -1.20000
AFIX   0
C8    1    1.325440    0.131837    0.593933    11.00000    0.03121    0.01536 =
         0.02055    0.00376    0.00422    0.00893
AFIX  43
H8    2    1.419352    0.088738    0.603234    11.00000   -1.20000
AFIX   0
C9    1    1.117252    0.115789    0.572421    11.00000    0.03447    0.01278 =
         0.01802   -0.00030    0.00709    0.00082
AFIX  43
H9    2    1.071366    0.061971    0.567522    11.00000   -1.20000
AFIX   0
C10   1    0.980474    0.177100    0.558513    11.00000    0.02203    0.01608 =
         0.01661   -0.00168    0.00277   -0.00071
AFIX  43
H10   2    0.841016    0.165632    0.543501    11.00000   -1.20000
AFIX   0
C11   1    1.045964    0.258166    0.566413    11.00000    0.01873    0.01548 =
         0.01212    0.00080    0.00250    0.00212
C12   1    0.906934    0.322949    0.553311    11.00000    0.01657    0.01741 =
         0.01529    0.00084   -0.00042   -0.00010
AFIX  43
H12   2    0.767102    0.312782    0.538073    11.00000   -1.20000
AFIX   0
C13   1    0.374918    0.579693    0.476538    11.00000    0.01506    0.01517 =
         0.01668    0.00070    0.00055    0.00065
C14   1    0.258363    0.570324    0.436607    11.00000    0.01573    0.01479 =
         0.01797    0.00038    0.00321    0.00086
C15   1    0.113993    0.562633    0.389892    11.00000    0.01568    0.01380 =
         0.01510    0.00182   -0.00027   -0.00273
C16   1   -0.099108    0.594766    0.394632    11.00000    0.01709    0.01691 =
         0.01564   -0.00225    0.00100   -0.00017
AFIX  43
H16   2   -0.144908    0.618219    0.428870    11.00000   -1.20000
AFIX   0
C17   1   -0.237838    0.592037    0.350243    11.00000    0.01462    0.02011 =
         0.01882   -0.00048    0.00213    0.00125
AFIX  43
H17   2   -0.379237    0.614224    0.353809    11.00000   -1.20000
AFIX   0
C18   1   -0.174772    0.556646    0.298817    11.00000    0.01744    0.01909 =
         0.01522   -0.00038   -0.00063   -0.00384
C19   1   -0.314104    0.555132    0.251433    11.00000    0.02145    0.03011 =
         0.01912    0.00070   -0.00305   -0.00220
AFIX  43
H19   2   -0.453727    0.579131    0.253651    11.00000   -1.20000
AFIX   0
C20   1   -0.249628    0.519575    0.202738    11.00000    0.02950    0.03762 =
         0.01649    0.00045   -0.00545   -0.00861
AFIX  43
H20   2   -0.345622    0.518443    0.171621    11.00000   -1.20000
AFIX   0
C21   1   -0.042397    0.484581    0.198171    11.00000    0.03468    0.03240 =
         0.01386   -0.00667    0.00331   -0.01015
AFIX  43
H21   2    0.000729    0.459964    0.164103    11.00000   -1.20000
AFIX   0
C22   1    0.097234    0.485998    0.242850    11.00000    0.02451    0.02511 =
         0.02114   -0.00599    0.00524   -0.00449
AFIX  43
H22   2    0.236849    0.462277    0.239453    11.00000   -1.20000
AFIX   0
C23   1    0.035999    0.522392    0.294040    11.00000    0.01892    0.01720 =
         0.01444   -0.00131    0.00230   -0.00375
C24   1    0.178290    0.526400    0.340699    11.00000    0.01463    0.01720 =
         0.01982   -0.00230    0.00076   -0.00174
AFIX  43
H24   2    0.319574    0.503858    0.338034    11.00000   -1.20000
AFIX   0

O3    4    0.920587    0.761888    0.680982    11.00000    0.02340    0.03294 =
         0.02063    0.00338    0.00250    0.00024
C25   1    0.697469    0.745340    0.694151    11.00000    0.02273    0.03159 =
         0.02596    0.00561    0.00164    0.00094
AFIX  23
H25A  2    0.647019    0.696580    0.674543    11.00000   -1.20000
H25B  2    0.603297    0.790766    0.683268    11.00000   -1.20000
AFIX   0
C26   1    0.694179    0.733246    0.756918    11.00000    0.03262    0.05402 =
         0.02586    0.00885    0.00667   -0.00026
AFIX  23
H26A  2    0.683086    0.784957    0.776923    11.00000   -1.20000
H26B  2    0.572090    0.698343    0.768374    11.00000   -1.20000
AFIX   0
C27   1    0.910801    0.693403    0.767699    11.00000    0.04084    0.07426 =
         0.03143    0.01588    0.00029    0.00790
AFIX  23
H27A  2    0.969256    0.709094    0.804701    11.00000   -1.20000
H27B  2    0.896773    0.634423    0.766379    11.00000   -1.20000
AFIX   0
C28   1    1.054638    0.722942    0.721490    11.00000    0.03356    0.04346 =
         0.03177    0.00959    0.00241    0.01136
AFIX  23
H28A  2    1.163419    0.760928    0.736497    11.00000   -1.20000
H28B  2    1.132581    0.677526    0.704048    11.00000   -1.20000
AFIX   0

N1    3    1.053751    0.721605    0.569281    11.00000    0.01629    0.01729 =
         0.01609    0.00220    0.00002    0.00064
H1A   2    0.923601    0.695724    0.555073    11.00000    0.04278
H1B   2    1.024837    0.743056    0.603808    11.00000    0.03323
H1C   2    1.152464    0.684386    0.572857    11.00000    0.03807
H1D   2    1.105041    0.760067    0.545126    11.00000    0.03112
HKLF 4


REM  jjw1770_a.res in P2(1)2(1)2(1)
REM wR2 = 0.0912, GooF = S = 1.066, Restrained GooF = 1.066 for all data
REM R1 = 0.0435 for 6099 Fo > 4sig(Fo) and 0.0563 for all 6994 data
REM 314 parameters refined using 0 restraints

END

WGHT      0.0357      0.7009

REM Highest difference peak  0.435,  deepest hole -0.319,  1-sigma level  0.055
Q1    1   0.9344  0.7414  0.7793  11.00000  0.05    0.44
Q2    1   0.9618  0.3597  0.5429  11.00000  0.05    0.28
Q3    1   0.6255  0.5582  0.5373  11.00000  0.05    0.26
Q4    1   0.5037  0.5948  0.4992  11.00000  0.05    0.26
;
_shelx_res_checksum                45459
_shelx_hkl_file
;
   0   0   3    0.35    0.69
   0   0   4  826.94   10.50
   0   0   5    0.29    1.43
   0   0   6 9999.00   44.53
   0   0  -7   15.05    2.73
   0   0   7   11.23    2.47
   0   0   8 5187.42   37.23
   0   0  -8 5118.76   36.26
   0   0   9    1.95    1.92
   0   0  -9   -0.07    1.80
   0   0  10    2.09    1.99
   0   0 -10    2.76    1.97
   0   0  11    1.97    1.95
   0   0 -11    2.70    2.05
   0   0  12   75.71    5.98
   0   0 -12   59.86    5.14
   0   0  13    4.65    2.62
   0   0 -13    3.02    2.20
   0   0  14  304.81   12.42
   0   0 -14  306.07   12.06
   0   0 -14  297.17   11.78
   0   0 -14  294.26   11.83
   0   0  15    9.44    3.29
   0   0 -15    7.30    2.86
   0   0 -15    6.93    2.80
   0   0  16   44.04    5.50
   0   0 -16   44.79    5.31
   0   0 -16   45.24    5.48
   0   0  17   15.34    4.00
   0   0 -17   15.40    3.90
   0   0 -17    9.40    3.24
   0   0 -18  322.96   14.35
   0   0  18  280.72   13.91
   0   0 -18  303.28   13.97
   0   0 -19   40.76    6.12
   0   0 -20  344.19   15.82
   0   0 -21   51.69    7.21
   0   0 -22  276.02   15.20
   0   0 -23   40.25    6.86
   0   0 -24   61.65    8.26
   0   0 -25   29.24    6.32
   0   0 -26   19.50    5.59
   0   0 -27   14.98    5.54
   0   0 -28   18.63    6.10
   0   0 -29   21.28    6.81
   0   0 -30   82.20   10.72
   0   0 -31    6.24    5.21
   0   1  -3  223.34    4.90
   0   1   3  225.92    5.20
   0  -1   3  219.35    4.81
   0   1  -4 1969.79   16.31
   0   1   4 1990.66   17.09
   0  -1   4 1961.19   16.00
   0   1  -5 5729.28   30.83
   0  -1   5 5761.64   30.17
   0   1   5 5684.80   32.00
   0   1   6 2753.85   24.26
   0   1  -6 2725.68   23.20
   0  -1   6 2733.29   22.88
   0   1   7 1246.56   17.57
   0  -1   7 1234.62   16.74
   0   1  -7 1289.68   17.15
   0   1   8  119.79    6.02
   0   1  -8  126.29    5.95
   0  -1   8  127.56    5.93
   0   1  -8  114.93    5.73
   0   1  -9   40.63    3.84
   0  -1   9   34.55    3.57
   0   1   9   34.56    3.76
   0   1  -9   37.14    3.63
   0   1  10   10.09    2.65
   0  -1 -10    7.83    2.50
   0  -1  10    7.00    2.03
   0   1 -10    5.77    2.03
   0   1 -10   10.05    2.46
   0  -1  11   53.20    4.78
   0   1  11   46.61    4.60
   0   1 -11   47.99    4.56
   0   1 -11   55.40    4.84
   0   1  12   16.75    3.29
   0  -1  12   18.31    3.29
   0   1 -12   23.31    3.50
   0   1  13  445.17   14.52
   0  -1  13  462.19   14.47
   0   1 -13  443.75   14.00
   0   1  14   28.78    4.38
   0  -1  14   23.90    4.10
   0  -1 -14   23.51    3.77
   0   1 -14   19.76    3.60
   0   1 -14   26.50    4.13
   0  -1  15    1.41    2.15
   0   1  15   -0.41    2.32
   0  -1 -15   -0.96    2.33
   0   1 -15   -0.86    2.37
   0   1 -15   -0.87    2.16
   0  -1 -16    2.97    2.20
   0  -1  16    8.85    3.32
   0   1  16    3.14    2.40
   0   1 -16    5.03    2.60
   0  -1 -16    7.43    2.76
   0   1 -16    4.99    2.69
   0  -1 -17  230.48   11.63
   0   1  17  214.08   11.77
   0  -1  17  211.59   11.52
   0  -1 -17  210.37   11.33
   0   1 -17  213.88   11.31
   0   1 -17  199.49   10.95
   0  -1  18   36.99    5.54
   0   1  18   43.76    6.13
   0  -1 -18   37.75    5.35
   0  -1 -18   31.07    4.89
   0   1 -18   29.49    4.91
   0  -1 -18   36.11    5.30
   0   1 -19  199.21   11.74
   0  -1 -19  196.12   11.69
   0   1 -20  649.93   21.61
   0  -1 -20  630.47   21.27
   0  -1 -21  178.38   11.94
   0   1 -21  171.14   11.71
   0  -1 -22  144.45   11.20
   0   1 -22  142.79   11.06
   0   1 -23    1.98    3.35
   0  -1 -23   -0.59    3.50
   0   1 -24   12.75    4.77
   0  -1 -24   23.08    5.84
   0   1 -25   23.59    5.85
   0  -1 -25   28.18    6.13
   0   1 -26  120.38   11.47
   0  -1 -26  106.74   10.96
   0  -1 -27  257.99   16.91
   0   1 -27  274.02   17.31
   0   1 -28   15.20    5.05
   0  -1 -28   22.63    6.36
   0  -1 -29    7.49    4.58
   0   1 -29   13.08    5.22
   0  -1 -30   -0.87    4.36
   0   1 -30   -7.29    5.26
   0  -1 -31    0.49    4.08
   0   1 -31   -4.61    4.73
   0  -2   0   39.85    1.92
   0  -2   1  228.38    4.14
   0   2  -1  224.22    4.22
   0   2   1  241.73    4.51
   0   2  -1  230.05    4.46
   0   2   1  233.91    4.44
   0  -2  -1  225.68    4.40
   0  -2   1  220.86    4.47
   0   2   1  221.61    4.90
   0   2  -2  128.12    3.62
   0  -2   2  128.09    3.56
   0   2  -2  123.69    3.36
   0  -2  -2  125.96    3.29
   0   2   2  131.55    3.42
   0  -2   2  128.21    3.63
   0   2   2  128.86    3.52
   0  -2   2  122.18    3.60
   0   2   2  124.78    4.02
   0   2   3   -1.34    1.21
   0  -2   3   -0.47    0.97
   0   2  -3   -0.41    0.95
   0  -2   3   -0.14    0.98
   0   2  -3   -0.55    0.97
   0  -2   3    0.08    0.93
   0   2  -3   -0.97    1.08
   0   2  -3   -0.08    0.78
   0   2   3    0.82    0.87
   0   2   4   20.13    2.34
   0   2  -4   18.11    2.07
   0   2   4   18.41    1.51
   0   2  -4   19.27    1.52
   0   2  -4   19.12    2.09
   0  -2   4   18.86    2.03
   0   2  -4   18.23    1.95
   0   2  -5 1498.83   16.57
   0   2   5 1461.60   11.19
   0   2  -5 1497.74   11.28
   0   2  -5 1491.29   16.10
   0  -2   5 1496.65   16.17
   0   2   5 1523.71   17.79
   0   2  -6  436.60    9.74
   0  -2  -6  444.72    6.63
   0   2   6  429.14    6.07
   0   2  -6  439.69    6.10
   0   2  -6  438.37    9.55
   0  -2   6  431.79    9.50
   0   2   6  456.91   10.51
   0   2  -7  177.92    6.74
   0   2   7  180.25    7.11
   0   2  -7  179.80    6.63
   0  -2   7  177.09    6.56
   0  -2  -7  175.52    4.18
   0  -2   7  178.45    4.22
   0   2  -7  179.86    3.92
   0   2   7  174.84    3.89
   0   2   8   24.80    3.23
   0  -2   8   20.24    2.67
   0   2  -8   28.50    3.20
   0  -2  -8   23.95    1.71
   0  -2   8   23.07    1.69
   0   2  -8   21.69    2.83
   0   2  -8   21.64    1.50
   0  -2   9  129.89    6.35
   0   2   9  120.06    6.67
   0   2  -9  126.08    6.47
   0   2  -9  127.75    6.32
   0  -2  -9  118.82    3.35
   0  -2   9  117.44    3.33
   0   2  10  147.86    7.60
   0   2 -10  143.59    7.20
   0  -2  10  146.69    7.08
   0   2 -10  141.96    7.07
   0  -2  10  141.51    3.54
   0   2  11   57.49    5.23
   0   2 -11   72.28    5.50
   0  -2  11   72.18    5.45
   0   2 -11   72.38    5.41
   0   2 -12  532.29   14.90
   0   2  12  519.79   15.35
   0  -2  12  509.05   14.43
   0   2 -13  164.33    8.73
   0   2  13  171.25    9.32
   0  -2  13  174.30    9.02
   0  -2 -14   19.83    3.70
   0  -2  14   26.35    4.12
   0   2  14   18.83    3.87
   0   2 -14   19.51    3.51
   0   2 -14   22.31    3.85
   0   2 -15  161.20    9.39
   0  -2 -15  144.30    9.00
   0  -2  15  147.12    9.04
   0   2  15  142.15    9.27
   0   2 -15  151.18    9.00
   0   2  16  101.12    8.03
   0  -2  16  103.96    7.95
   0   2 -16  116.18    8.28
   0  -2 -16   99.73    7.84
   0   2 -16  109.27    8.01
   0  -2  17    1.90    2.70
   0   2  17    4.97    2.61
   0  -2 -17    7.61    3.41
   0   2 -17    9.76    3.50
   0   2 -17    5.55    2.81
   0  -2 -18   97.90    7.87
   0  -2 -18   83.72    7.75
   0  -2  18   87.04    7.85
   0   2 -18   99.92    8.28
   0  -2 -19   23.51    4.62
   0   2 -19   19.15    4.16
   0  -2 -20  426.97   17.75
   0   2 -20  413.80   17.39
   0  -2 -21  687.62   23.22
   0  -2 -21  723.64   23.67
   0   2 -21  749.78   23.89
   0  -2 -22  285.12   15.42
   0   2 -22  303.03   15.89
   0  -2 -23   90.29    9.21
   0   2 -23   97.96    9.66
   0  -2 -24  339.67   17.88
   0   2 -24  341.61   17.78
   0  -2 -25   53.89    9.21
   0   2 -25   25.53    6.00
   0   2 -26   25.19    5.87
   0  -2 -26   25.76    6.02
   0   2 -27    6.24    4.58
   0  -2 -27   13.54    5.31
   0   2 -28   -4.43    3.80
   0  -2 -28   -2.40    4.73
   0   2 -29    3.95    3.92
   0  -2 -29    4.29    4.53
   0  -2 -30   12.80    5.91
   0   2 -30   17.32    6.50
   0  -2 -31   44.78    8.62
   0   2 -31   34.57    7.54
   0   2 -34   22.40    9.02
   0   3   0    0.36    1.21
   0  -3   0    0.14    0.77
   0   3   0    0.46    0.86
   0  -3   0    0.98    1.05
   0  -3   0    0.03    1.19
   0   3   0   -0.17    1.10
   0  -3   1 2187.02   15.08
   0   3   1 2166.84   12.87
   0   3  -1 2205.35   16.84
   0   3   1 2209.50   16.82
   0  -3  -1 2193.83   16.60
   0   3   1 2196.56   18.36
   0  -3  -1 2197.71   17.24
   0   3  -1 2197.10   16.95
   0  -3  -1 2213.36   18.28
   0  -3   1 2203.19   16.89
   0  -3   2   87.15    3.41
   0   3  -2   81.37    3.41
   0   3  -2   85.18    3.46
   0   3   2   87.29    3.50
   0   3   2   87.17    3.51
   0  -3   2   83.61    3.56
   0  -3  -2   83.71    3.51
   0   3   2   88.41    4.06
   0   3  -2   83.22    3.61
   0  -3   3  187.92    5.29
   0   3  -3  183.24    5.39
   0   3  -3  178.42    4.92
   0   3   3  179.88    4.94
   0   3   3  185.59    5.25
   0   3  -3  177.95    5.41
   0  -3   3  185.28    5.44
   0  -3   3  183.51    5.30
   0   3   3  176.31    6.00
   0   3  -4  320.15    7.59
   0  -3   4  304.15    7.25
   0   3   4  310.09    6.35
   0   3  -4  323.99    6.54
   0   3  -4  310.07    7.13
   0  -3   4  309.82    7.43
   0   3  -4  316.70    7.57
   0  -3   4  317.41    7.23
   0   3   4  296.97    8.17
   0   3  -5   37.36    3.11
   0  -3   5   42.69    3.22
   0   3  -5   40.20    2.51
   0   3   5   46.29    2.68
   0   3  -5   36.97    2.94
   0  -3   5   40.32    3.11
   0   3  -5   38.86    3.20
   0   3   5   36.33    3.37
   0   3  -6   -1.37    1.59
   0   3   6    0.43    1.64
   0  -3  -6    2.09    1.30
   0   3  -6    0.14    0.98
   0   3   6   -0.34    1.06
   0  -3   6    0.98    1.61
   0  -3   6   -0.46    1.38
   0   3  -6    0.00    1.54
   0   3  -6   -0.32    1.49
   0   3  -7  259.45    8.36
   0   3  -7  264.46    5.83
   0  -3   7  247.14    6.11
   0  -3   7  255.47    8.18
   0  -3  -7  257.24    6.21
   0   3   7  243.84    5.62
   0   3  -7  256.48    8.23
   0  -3   7  259.41    8.12
   0   3  -7  259.64    7.75
   0   3   7  258.56    8.94
   0   3  -8  191.36    7.61
   0   3   8  187.03    4.93
   0  -3   8  182.16    5.24
   0   3  -8  188.53    4.96
   0  -3  -8  182.89    5.26
   0  -3   8  175.95    7.10
   0   3  -8  190.33    7.51
   0   3  -8  189.58    7.09
   0   3   8  192.14    8.08
   0   3  -9  267.67    9.44
   0   3  -9  264.60    5.80
   0  -3   9  267.51    6.25
   0  -3  -9  260.28    6.17
   0   3  -9  259.33    9.13
   0  -3   9  255.13    9.05
   0   3   9  252.44    9.79
   0   3 -10    5.19    2.22
   0  -3  10    6.37    1.99
   0   3  10    5.41    2.54
   0  -3 -10    6.11    1.40
   0  -3  10    6.34    1.45
   0   3 -10    4.25    2.11
   0  -3  10    5.90    2.11
   0  -3 -11  649.16    9.46
   0  -3  11  654.27    9.43
   0   3 -11  669.39   16.35
   0  -3  11  651.20   15.50
   0   3  11  656.64   17.03
   0  -3  12  119.18    4.04
   0   3 -12  115.94    7.27
   0  -3  12  126.21    7.36
   0   3  12  138.59    8.43
   0  -3  13  107.99    7.17
   0   3 -13  107.07    7.32
   0   3  13  109.81    7.79
   0  -3 -14  215.14   10.75
   0   3 -14  227.74   11.00
   0  -3  14  216.71   10.42
   0   3 -14  201.51   10.01
   0   3  14  212.34   10.94
   0  -3  15  822.35   20.73
   0  -3 -15  780.19   20.82
   0   3 -15  774.78   20.62
   0   3 -15  759.44   19.86
   0   3  15  776.72   21.50
   0   3 -16  260.92   12.57
   0  -3  16  271.59   12.58
   0  -3 -16  265.11   12.62
   0   3 -16  263.55   12.19
   0   3  16  252.29   12.77
   0   3 -17  372.53   15.40
   0  -3  17  380.14   15.26
   0  -3 -17  387.05   15.74
   0   3 -17  401.30   15.50
   0   3  17  383.14   16.25
   0  -3 -18   18.12    4.30
   0  -3  18    6.07    3.59
   0   3 -18    8.55    3.52
   0  -3 -19    6.60    3.34
   0   3 -19    4.54    3.03
   0  -3 -20   75.01    7.99
   0   3 -20   95.93    8.64
   0  -3 -21   32.97    6.31
   0   3 -21    2.58    3.61
   0  -3 -22  134.32   11.05
   0   3 -22  135.12   10.84
   0  -3 -23  111.39   10.28
   0   3 -23  123.98   10.69
   0  -3 -23  119.86   10.68
   0  -3 -24    0.03    3.47
   0  -3 -24   -6.42    4.59
   0   3 -24    1.90    3.53
   0  -3 -25  146.26   12.35
   0   3 -25  131.64   11.68
   0   3 -26   11.04    4.77
   0  -3 -26   21.01    5.60
   0   3 -27    5.58    4.36
   0  -3 -27    7.65    4.74
   0  -3 -28    3.46    4.42
   0   3 -28    6.91    5.20
   0  -3 -29  165.61   14.52
   0   3 -29  148.09   13.75
   0  -3 -30    9.12    5.23
   0   3 -30   15.86    6.56
   0   3 -31    0.87    5.52
   0  -3 -31    4.08    4.74
   0   3 -31    8.56    5.71
   0   3 -32   -6.78    6.31
   0   3 -33   27.76    8.55
   0   4   0  983.33   13.00
   0  -4   0  946.79   10.25
   0   4   0  930.17   10.00
   0  -4   0  935.68   12.74
   0  -4   0  939.39   13.63
   0   4   0  956.60   12.92
   0  -4   1 5017.34   25.84
   0   4   1 5064.72   29.29
   0  -4   1 4994.67   24.89
   0   4   1 4981.50   22.43
   0  -4  -1 5037.99   22.83
   0   4  -1 5062.11   29.44
   0  -4  -1 4946.45   28.94
   0  -4  -1 5001.69   31.67
   0  -4  -1 5000.52   29.79
   0   4   1 5041.59   32.07
   0  -4   1 4977.87   29.40
   0   4  -1 5052.73   29.42
   0   4  -2 9622.69   39.07
   0  -4   2 9643.75   37.70
   0   4   2 9675.64   40.71
   0   4  -2 9770.30   40.97
   0   4   2 9663.30   31.75
   0  -4  -2 9699.06   40.37
   0   4  -2 9685.41   41.60
   0   4   2 9698.07   46.18
   0  -4  -2 9732.54   45.10
   0  -4   2 9603.30   41.36
   0   4  -3  102.07    4.49
   0  -4   3  104.38    4.37
   0   4  -3  105.70    4.49
   0   4   3   97.76    4.32
   0  -4  -3  106.94    4.54
   0  -4   3  103.04    4.66
   0   4   3  106.79    4.59
   0   4   3  104.75    5.21
   0   4  -3  100.94    4.63
   0  -4  -3   99.98    5.11
   0  -4   4 1121.66   14.60
   0   4  -4 1095.46   14.97
   0   4   4 1111.89   13.87
   0   4  -4 1102.32   13.77
   0   4  -4 1071.57   15.04
   0  -4   4 1102.27   15.03
   0  -4   4 1127.73   14.77
   0   4   4 1128.27   14.63
   0   4   4 1096.26   16.87
   0   4  -5  611.95   11.88
   0  -4   5  595.26   11.35
   0   4   5  609.05   10.15
   0   4  -5  605.14   10.21
   0   4   5  608.58   11.29
   0  -4   5  576.47   11.50
   0   4  -5  584.42   11.62
   0  -4   5  602.92   11.21
   0   4   5  595.95   13.06
   0   4  -6  239.32    7.94
   0  -4   6  250.37    7.89
   0   4  -6  251.69    6.61
   0   4   6  236.41    6.43
   0  -4   6  227.74    7.67
   0  -4   6  247.32    7.53
   0   4  -6  241.94    7.48
   0   4  -6  240.94    7.82
   0   4   6  230.39    8.60
   0  -4   7  170.80    7.00
   0   4  -7  181.68    7.37
   0   4   7  167.49    5.45
   0  -4  -7  176.36    6.01
   0   4  -7  171.08    5.47
   0  -4   7  174.28    7.03
   0   4  -7  170.93    7.01
   0   4  -7  166.67    6.55
   0   4   7  172.76    7.79
   0   4  -8  470.35   12.25
   0  -4   8  491.88   12.21
   0  -4  -8  498.63    9.91
   0   4  -8  483.23    9.09
   0   4   8  482.34    9.12
   0  -4   8  486.32    9.81
   0   4  -8  476.19   12.04
   0   4  -8  475.95   11.36
   0  -4   8  473.44   11.96
   0   4   8  512.69   13.82
   0   4   9    0.17    2.15
   0   4  -9    0.32    1.73
   0   4  -9   -2.09    1.79
   0   4  -9    0.41    1.73
   0  -4   9    1.84    1.94
   0   4   9    0.61    1.15
   0  -4  -9    2.42    1.45
   0   4  -9    1.39    1.23
   0  -4   9    2.18    1.35
   0   4 -10    5.45    2.26
   0   4  10    2.55    2.28
   0   4 -10    1.60    1.81
   0   4 -10    1.36    1.77
   0  -4  10    3.19    1.94
   0  -4  10    2.04    1.35
   0   4 -10    2.02    1.18
   0  -4 -10    2.09    1.43
   0   4 -11    0.66    2.01
   0   4  11   -0.24    2.05
   0  -4  11    2.25    1.86
   0   4 -11    1.93    1.84
   0  -4  11   -1.64    1.37
   0  -4 -11    1.42    1.25
   0  -4  12   29.02    3.88
   0   4 -12   18.71    3.29
   0   4  12   19.92    3.74
   0   4 -12   26.47    3.61
   0  -4  12   32.11    4.01
   0  -4  12   27.62    2.52
   0  -4 -12   28.42    2.54
   0   4  13    5.31    3.23
   0  -4  13    1.75    1.94
   0   4 -13   -0.09    2.22
   0   4 -13    2.31    1.96
   0   4 -13   -0.16    2.07
   0  -4  13    1.88    1.16
   0  -4 -13    3.70    1.45
   0   4  14   12.49    3.34
   0  -4 -14   16.29    3.48
   0   4 -14   17.27    3.53
   0  -4  14   15.20    3.39
   0   4 -14   21.29    3.79
   0  -4  14   12.42    1.84
   0  -4 -15   62.04    6.33
   0   4  15   63.06    6.62
   0  -4  15   71.30    6.60
   0   4 -15   66.19    6.41
   0   4 -15   61.36    6.16
   0  -4 -16  835.04   22.72
   0   4 -16  822.13   22.33
   0  -4  16  847.90   21.96
   0   4 -16  839.11   21.90
   0   4  16  847.94   23.72
   0  -4 -17   69.72    7.10
   0  -4  17   83.72    7.43
   0   4 -17   58.23    6.28
   0  -4 -18   69.45    7.50
   0  -4  18   76.31    7.45
   0   4 -18   78.49    7.52
   0  -4 -19  209.98   12.72
   0   4 -19  203.66   12.14
   0  -4 -20  132.24   10.49
   0   4 -20  137.57   10.41
   0  -4 -21  837.20   26.26
   0   4 -21  843.87   25.62
   0  -4 -22   30.49    6.11
   0   4 -22   33.09    6.10
   0  -4 -23    4.92    3.73
   0   4 -23    9.91    4.68
   0  -4 -24    6.68    4.53
   0   4 -24   10.72    4.63
   0  -4 -25    7.40    4.20
   0   4 -25    4.00    3.37
   0   4 -25   11.75    4.61
   0  -4 -25   -1.85    3.62
   0  -4 -26    6.83    4.74
   0   4 -26    8.99    4.44
   0  -4 -26   16.11    5.49
   0   4 -26   12.02    4.77
   0   4 -27   35.95    7.09
   0   4 -27   30.69    6.82
   0  -4 -27   30.32    6.88
   0  -4 -28   52.91    8.63
   0   4 -28   63.15    8.68
   0   4 -28   48.67    8.08
   0  -4 -29   10.67    5.45
   0   4 -29   17.63    5.95
   0   4 -29   15.40    5.74
   0   4 -30   -0.11    4.10
   0   4 -30    1.96    5.29
   0  -4 -30    3.88    5.18
   0   4 -31   -0.79    6.38
   0   4 -31   -6.22    5.52
   0   4 -32   28.07    7.99
   0   5   0    0.00    1.12
   0  -5   0   -0.31    1.13
   0   5   0    0.99    1.73
   0  -5   0    4.10    1.74
   0   5   0    0.26    1.50
   0  -5   0   -0.21    1.64
   0   5  -1  896.47   13.96
   0   5   1  881.41   10.61
   0  -5  -1  878.26   10.83
   0   5   1  885.76   13.77
   0  -5   1  873.42   11.54
   0  -5   1  870.70   11.99
   0  -5   1  873.11   13.83
   0  -5  -1  878.15   14.07
   0  -5  -1  882.80   15.07
   0   5  -1  884.04   13.88
   0  -5   2  326.02    7.67
   0   5   2  317.15    8.39
   0   5  -2  325.79    8.55
   0   5   2  322.66    6.53
   0  -5   2  331.38    7.60
   0  -5  -2  325.76    8.40
   0   5  -2  316.62    8.51
   0  -5  -2  315.22    9.19
   0  -5   2  323.55    8.53
   0  -5  -2  335.89    8.92
   0   5   2  309.85    9.22
   0  -5   3 1789.40   18.62
   0   5  -3 1779.90   19.41
   0   5  -3 1750.46   19.47
   0   5   3 1761.58   19.52
   0  -5  -3 1784.64   19.55
   0   5   3 1802.97   19.78
   0  -5   3 1780.39   20.23
   0   5  -3 1790.77   20.21
   0   5   3 1782.48   22.45
   0  -5  -3 1763.41   21.99
   0   5  -4    2.03    1.43
   0  -5   4    1.37    1.26
   0   5   4    1.98    1.60
   0   5  -4    2.52    1.51
   0   5   4    3.57    1.75
   0  -5  -4    2.63    2.07
   0   5   4    4.49    1.86
   0   5  -4    2.18    1.67
   0  -5   4    1.40    1.55
   0  -5   5  291.10    8.40
   0   5  -5  278.02    8.52
   0   5   5  284.07    7.91
   0   5  -5  281.94    7.89
   0  -5   5  279.08    8.31
   0   5   5  277.75    8.26
   0  -5   5  275.50    8.50
   0   5  -5  263.45    8.41
   0  -5  -5  279.00    9.55
   0   5   5  282.13    9.61
   0  -5  -6   41.00    4.10
   0  -5   6   49.33    3.90
   0   5  -6   47.07    3.94
   0   5   6   48.24    3.47
   0   5  -6   42.66    3.31
   0  -5   6   46.78    3.81
   0   5   6   37.70    3.42
   0  -5   6   44.28    3.61
   0   5  -6   47.53    3.90
   0   5   6   47.11    4.34
   0  -5   7  408.33   11.03
   0   5  -7  414.24   11.40
   0   5   7  408.64    9.49
   0  -5  -7  422.24   10.30
   0   5  -7  421.06    9.53
   0  -5   7  407.69   11.14
   0  -5   7  425.84   10.79
   0   5  -7  404.56   11.13
   0   5   7  411.15   12.57
   0   5  -8   47.10    4.33
   0  -5   8   55.79    4.51
   0   5  -8   46.45    3.43
   0   5   8   52.78    3.65
   0  -5   8   47.21    3.69
   0  -5  -8   48.10    3.72
   0   5  -8   50.10    4.43
   0   5  -8   43.49    3.83
   0  -5   8   43.54    4.03
   0   5   8   47.90    4.82
   0   5  -9   19.67    3.30
   0   5   9   20.96    2.44
   0   5  -9   20.93    2.45
   0  -5  -9   29.00    3.05
   0  -5   9   20.32    3.15
   0  -5   9   24.11    2.77
   0   5  -9   22.88    3.16
   0   5  -9   18.74    3.18
   0  -5   9   18.04    3.02
   0   5   9   22.69    3.73
   0   5  10    3.82    2.53
   0   5 -10    0.68    1.92
   0  -5  10    0.08    1.71
   0   5 -10    0.62    1.70
   0   5 -10    1.04    1.25
   0  -5 -10    1.65    1.40
   0   5  10   -1.61    1.58
   0  -5  10    1.30    1.51
   0   5 -11    2.11    2.20
   0   5  11    1.54    2.27
   0  -5  11    0.63    1.82
   0   5 -11    4.88    2.14
   0  -5  11    0.22    1.43
   0  -5 -11    2.33    1.63
   0   5 -11    1.59    1.36
   0   5 -12   33.98    4.48
   0   5  12   41.46    5.30
   0  -5  12   34.05    3.21
   0  -5 -12   30.51    3.06
   0  -5  12   31.48    4.19
   0   5 -12   33.48    4.05
   0   5 -13  232.17   11.00
   0  -5 -13  225.18    7.44
   0  -5  13  230.53    7.49
   0   5 -13  212.44   10.19
   0   5 -13  213.66    9.68
   0  -5  13  213.02   10.23
   0   5  13  227.51   11.60
   0  -5  14   73.13    6.30
   0  -5 -14   68.94    6.59
   0   5 -14   71.36    6.56
   0  -5  14   66.01    4.15
   0  -5 -14   67.57    4.12
   0  -5  14   68.20    6.25
   0   5 -14   67.72    6.28
   0   5 -14   72.19    6.02
   0   5  14   76.79    7.21
   0  -5 -15    4.78    2.92
   0  -5  15    1.31    2.30
   0   5  15   -0.66    2.58
   0   5 -15    1.03    2.52
   0  -5  15    0.31    1.27
   0   5 -15   -0.11    2.17
   0   5 -15   -0.36    2.20
   0  -5  16  127.30    8.70
   0  -5 -16  132.30    9.54
   0   5 -16  121.99    9.02
   0   5 -16  125.98    8.33
   0   5 -16  136.13    9.14
   0   5  16  127.88    9.65
   0  -5 -17   60.24    6.93
   0  -5  17   58.61    6.54
   0   5 -17   64.67    6.81
   0   5 -17   47.86    5.68
   0  -5 -18   61.00    7.20
   0   5 -18   63.42    6.90
   0   5 -18   52.10    6.12
   0  -5 -19  103.75    9.40
   0   5 -19   86.90    7.85
   0   5 -19   92.81    8.40
   0  -5 -20  315.94   16.27
   0   5 -20  299.71   14.49
   0   5 -20  308.85   15.36
   0  -5 -21    7.62    3.59
   0   5 -21    9.81    4.20
   0   5 -21   11.44    4.34
   0  -5 -22  357.70   18.15
   0   5 -22  361.85   16.70
   0   5 -22  372.73   17.86
   0  -5 -23  111.06   10.81
   0   5 -23  107.96   10.14
   0   5 -23  110.44    9.79
   0  -5 -24   12.47    5.52
   0   5 -24    9.88    3.85
   0   5 -24   15.40    4.95
   0  -5 -25    7.66    4.73
   0   5 -25   12.20    4.98
   0   5 -25   15.58    5.28
   0  -5 -26    8.92    4.91
   0   5 -26   -0.59    3.67
   0   5 -26    7.86    4.76
   0  -5 -27   -2.01    4.51
   0  -5 -27   -7.29    4.65
   0   5 -27   29.86    7.50
   0   5 -27   29.89    6.72
   0  -5 -28   10.04    4.83
   0   5 -28    2.59    4.13
   0   5 -28    2.37    4.29
   0  -5 -29   13.42    5.23
   0   5 -29   27.12    6.67
   0   5 -29   14.85    5.24
   0   5 -30    9.22    5.71
   0   5 -30   -0.27    4.41
   0  -5 -30   -0.46    4.79
   0   5 -31   10.31    6.67
   0   5 -31   19.26    6.86
   0   5 -32    1.96    6.14
   0  -6   0 2277.81   19.62
   0   6   0 2257.06   24.21
   0   6   0 2277.28   24.44
   0  -6   0 2281.68   24.37
   0  -6   0 2256.23   25.97
   0   6   1  174.20    5.26
   0   6  -1  181.50    7.02
   0  -6   1  176.57    5.72
   0  -6  -1  168.91    5.29
   0   6   1  185.34    7.09
   0  -6   1  180.76    6.05
   0   6  -1  180.48    7.05
   0  -6  -1  179.18    7.04
   0  -6  -1  169.50    7.38
   0  -6   1  188.98    7.16
   0  -6   2  167.80    5.97
   0   6   2  166.28    6.82
   0   6   2  174.27    5.23
   0  -6   2  170.93    5.89
   0   6  -2  177.86    6.96
   0  -6  -2  167.22    6.64
   0  -6  -2  176.49    7.54
   0  -6  -2  173.19    7.04
   0   6   2  181.25    7.77
   0  -6   2  173.81    6.89
   0   6  -2  168.71    6.87
   0  -6   3  486.94   10.43
   0   6  -3  493.46   11.00
   0   6  -3  479.60   11.28
   0   6   3  495.51    8.90
   0   6   3  483.13   11.43
   0  -6  -3  510.63   11.48
   0   6  -3  491.24   11.64
   0  -6   3  483.29   11.53
   0   6   3  490.69   12.87
   0  -6  -3  502.89   12.81
   0  -6   4  468.87   10.60
   0   6  -4  443.45   10.96
   0   6  -4  465.32   11.08
   0   6   4  450.42   10.93
   0  -6  -4  467.22   11.11
   0   6   4  471.41   11.27
   0  -6   4  453.10   11.31
   0   6   4  479.03   13.02
   0  -6  -4  465.19   12.68
   0   6  -4  480.55   11.69
   0  -6   5   77.60    4.69
   0   6  -5   81.88    5.12
   0   6   5   82.60    4.85
   0   6  -5   83.73    4.85
   0   6   5   87.05    5.15
   0  -6   5   81.09    5.05
   0  -6   5   83.01    5.15
   0   6  -5   74.57    4.93
   0   6   5   82.11    5.69
   0  -6  -5   80.36    5.82
   0   6  -6  560.39   13.34
   0  -6   6  537.94   12.45
   0   6   6  539.02   11.79
   0   6  -6  515.42   11.62
   0  -6   6  526.92   12.90
   0  -6   6  534.45   12.57
   0   6   6  525.02   12.36
   0   6  -6  527.69   12.96
   0  -6  -6  524.05   14.27
   0   6   6  554.60   14.76
   0   6  -7  541.85   13.65
   0  -6   7  549.88   13.18
   0  -6  -7  537.57   12.80
   0   6  -7  552.72   12.03
   0   6   7  540.55   11.91
   0   6   7  545.19   12.99
   0  -6   7  533.76   12.81
   0   6  -7  544.76   13.58
   0  -6   7  556.05   13.65
   0   6   7  551.03   15.22
   0  -6   8  114.73    6.45
   0   6  -8  120.72    6.87
   0   6   8  122.58    5.86
   0  -6   8  123.29    6.33
   0   6  -8  126.01    5.86
   0  -6  -8  122.82    6.30
   0  -6   8  124.36    6.47
   0   6  -8  117.67    6.71
   0  -6   8  117.11    6.67
   0   6   8  116.50    6.38
   0   6   8  126.80    7.69
   0  -6   9  175.90    8.29
   0   6  -9  167.40    8.29
   0   6   9  166.00    6.69
   0  -6  -9  170.49    7.32
   0  -6   9  162.21    7.16
   0   6  -9  165.21    6.68
   0  -6   9  169.78    8.19
   0   6   9  172.36    9.22
   0   6 -10    1.91    2.17
   0  -6  10   -1.34    1.78
   0   6  10   -0.71    1.51
   0   6 -10    1.88    1.59
   0  -6  10    0.43    2.01
   0  -6 -10    1.38    1.76
   0  -6  10    0.04    1.83
   0   6 -10   -1.49    1.95
   0   6  10   -2.24    2.61
   0   6 -11   33.91    4.52
   0  -6  11   36.51    3.72
   0   6 -11   29.66    3.09
   0   6  11   31.51    3.18
   0  -6 -11   33.74    3.55
   0   6 -11   34.46    4.02
   0  -6  11   30.91    4.06
   0   6  11   30.49    4.70
   0   6 -12  136.25    8.45
   0  -6 -12  133.17    8.69
   0  -6 -12  131.56    6.50
   0   6 -12  156.74    6.51
   0  -6  12  138.67    6.59
   0   6 -12  123.09    7.74
   0  -6  12  129.52    7.93
   0   6 -12  126.19    7.40
   0   6  12  144.56    9.29
   0   6 -13   26.22    4.29
   0   6  13   28.56    4.80
   0  -6 -13   30.39    4.60
   0  -6  13   37.89    4.86
   0   6 -13   27.22    4.08
   0   6 -13   25.15    3.80
   0  -6 -13   25.45    3.13
   0  -6  13   32.84    3.55
   0   6  14   42.69    5.74
   0   6 -14   43.55    5.42
   0  -6 -14   42.43    5.45
   0   6 -14   43.11    4.90
   0   6 -14   43.17    5.23
   0  -6  14   41.93    5.20
   0  -6 -14   43.86    3.78
   0  -6  14   46.40    3.94
   0  -6  15   19.32    3.83
   0   6  15   19.68    4.47
   0   6 -15   26.35    4.59
   0  -6 -15   24.27    4.58
   0  -6  15   18.68    3.73
   0   6 -15   23.78    4.11
   0   6 -15   27.22    4.35
   0  -6  15   21.18    2.88
   0  -6 -15   23.74    2.95
   0  -6  16    9.17    2.97
   0  -6 -16    4.60    3.06
   0   6 -16    3.72    2.86
   0   6 -16    3.74    2.67
   0   6 -16    5.90    2.68
   0  -6  16    0.50    1.52
   0  -6  17   -0.51    2.47
   0  -6 -17    0.59    2.63
   0   6 -17   -1.26    2.67
   0   6 -17   -1.38    2.47
   0  -6 -18  177.35   11.87
   0   6 -18  177.22   11.32
   0   6 -18  140.55    9.48
   0  -6 -19  260.39   14.65
   0   6 -19  259.96   13.20
   0   6 -19  267.40   14.11
   0  -6 -20  255.48   14.85
   0   6 -20  263.54   14.37
   0   6 -20  237.04   12.93
   0  -6 -21   90.84    9.46
   0   6 -21   94.00    8.63
   0   6 -21   81.47    8.52
   0  -6 -22   21.40    5.56
   0   6 -22   24.54    5.56
   0   6 -22   20.87    4.94
   0  -6 -23  300.39   17.37
   0   6 -23  302.46   16.70
   0   6 -23  279.32   15.24
   0  -6 -24   37.82    7.23
   0   6 -24   51.79    7.24
   0   6 -24   47.23    7.40
   0  -6 -25   26.22    6.46
   0   6 -25   26.20    5.65
   0   6 -25   57.87    8.63
   0  -6 -26   94.53   11.23
   0   6 -26   91.37    9.72
   0   6 -26  100.70   10.93
   0  -6 -27    8.60    4.82
   0   6 -27    7.56    4.77
   0   6 -27    9.50    4.38
   0  -6 -28  382.27   21.96
   0   6 -28  348.14   19.17
   0   6 -28  362.84   20.71
   0  -6 -29    6.58    5.19
   0   6 -29    6.56    5.63
   0  -6 -29   -4.41    4.47
   0   6 -29   -1.80    4.40
   0   6 -30   17.04    6.53
   0  -6 -30   18.53    6.80
   0   6 -30    8.13    4.81
   0   6 -31   16.93    7.33
   0   6 -31    1.92    5.21
   0   7   0   -1.09    1.95
   0  -7   0   -0.69    1.28
   0  -7   0    0.93    1.41
   0  -7   0    1.73    1.85
   0   7   0   -0.86    1.80
   0  -7   0    0.56    2.21
   0   7   1  371.49   10.68
   0  -7  -1  366.15    8.36
   0  -7   1  380.52    8.98
   0   7  -1  391.82   11.01
   0   7   1  376.85    8.26
   0  -7   1  363.76    9.10
   0  -7   1  385.04   11.60
   0   7  -1  383.00   10.99
   0  -7  -1  386.43   11.73
   0  -7  -1  369.55   10.81
   0  -7   1  382.47   10.87
   0  -7   2  326.67    8.84
   0   7   2  321.85    7.59
   0   7   2  333.59   10.12
   0   7  -2  328.51   10.15
   0  -7   2  320.71    8.58
   0  -7  -2  357.49   10.46
   0  -7  -2  327.00   10.91
   0   7  -2  326.29   10.16
   0  -7   2  325.73   10.08
   0  -7  -2  324.75   10.28
   0  -7   3   22.75    2.72
   0   7   3   18.96    2.84
   0   7   3   19.12    2.23
   0   7  -3   16.83    2.76
   0  -7   3   18.04    2.48
   0  -7  -3   16.63    2.74
   0   7  -3   21.65    3.08
   0  -7  -3   19.65    3.11
   0   7   3   17.53    3.06
   0  -7  -3   22.89    3.23
   0  -7   3   20.02    2.93
   0  -7   4  165.20    6.77
   0   7  -4  156.51    6.99
   0   7  -4  173.42    7.39
   0   7   4  160.76    5.61
   0   7   4  157.30    7.14
   0  -7   4  172.51    7.66
   0  -7  -4  163.11    7.18
   0  -7  -4  153.63    7.94
   0   7   4  173.53    8.62
   0   7  -4  162.71    7.51
   0  -7   5   20.28    2.77
   0   7  -5   12.88    2.48
   0   7   5   15.10    2.67
   0   7  -5   13.06    2.49
   0   7   5   20.46    3.06
   0  -7   5   17.16    2.80
   0   7   5   17.25    3.21
   0   7  -5   17.86    2.85
   0  -7  -5   20.63    3.57
   0  -7  -6    3.22    2.39
   0  -7   6    1.96    1.79
   0   7  -6    1.20    1.76
   0   7   6    0.35    1.67
   0   7  -6    0.24    1.63
   0  -7  -6    1.97    1.82
   0  -7   6   -0.05    1.82
   0   7   6    0.86    1.81
   0   7  -6    3.68    1.96
   0  -7   6    3.77    2.15
   0   7   6    0.79    2.04
   0  -7  -7   14.58    3.37
   0   7  -7    9.59    2.69
   0  -7   7    9.79    2.48
   0  -7  -7   14.50    2.84
   0   7   7    8.81    2.04
   0  -7   7    9.81    2.60
   0   7  -7    8.67    2.24
   0   7   7   10.71    2.55
   0  -7   7    9.44    2.47
   0  -7   7    8.49    2.40
   0   7   7    8.07    2.65
   0   7  -7    7.70    2.22
   0   7  -8    0.07    1.86
   0  -7   8   -0.82    1.84
   0  -7   8    1.34    2.07
   0   7   8    1.72    1.84
   0  -7  -8   -1.63    1.97
   0   7  -8   -0.94    1.82
   0  -7   8   -0.31    1.91
   0  -7   8   -0.62    1.81
   0   7   8   -0.67    1.76
   0   7   8    0.81    2.36
   0  -7   9  219.60    9.41
   0   7  -9  242.61   10.36
   0  -7   9  241.57    9.38
   0   7  -9  232.78    8.55
   0   7   9  229.65    8.49
   0  -7  -9  238.52    9.29
   0  -7   9  226.62    9.35
   0   7   9  230.43    9.46
   0  -7   9  229.98    9.85
   0  -7  -9  234.87   10.91
   0   7   9  235.24   11.29
   0  -7 -10  391.34   14.43
   0   7 -10  397.46   13.68
   0  -7  10  380.61   12.75
   0  -7  10  372.38   11.62
   0   7  10  406.84   11.25
   0   7 -10  388.18   10.92
   0  -7 -10  379.95   11.70
   0  -7  10  405.97   13.38
   0   7  10  413.64   12.96
   0   7  10  407.99   15.07
   0   7 -11  196.73   10.03
   0  -7 -11  209.62   10.82
   0   7 -11  199.99    7.94
   0  -7  11  204.70    8.65
   0  -7 -11  201.59    8.58
   0   7  11  202.17    8.07
   0   7 -11  229.04   10.53
   0  -7  11  176.94    9.21
   0   7  11  204.29    9.47
   0   7  11  210.89   11.20
   0   7 -12  459.24   15.64
   0  -7 -12  446.58   16.12
   0   7 -12  457.26   11.88
   0  -7  12  456.43   12.78
   0  -7 -12  448.44   12.71
   0   7 -12  450.00   14.99
   0  -7  12  430.38   14.69
   0   7  12  450.92   16.83
   0   7 -13  611.63   18.62
   0  -7 -13  585.23   19.00
   0  -7  13  601.51   14.57
   0  -7 -13  599.86   14.59
   0  -7  13  600.86   17.73
   0   7 -13  575.92   16.42
   0   7 -13  588.47   17.59
   0   7  13  597.06   19.79
   0  -7 -14   27.09    4.67
   0   7 -14   32.22    4.84
   0  -7 -14   36.59    3.92
   0  -7  14   24.90    3.41
   0   7 -14   19.64    3.72
   0  -7  14   32.23    4.78
   0   7 -14   29.20    4.60
   0   7  14   37.72    5.60
   0  -7 -15  363.68   15.85
   0   7 -15  343.57   14.98
   0  -7  15  347.61   14.41
   0   7 -15  351.48   13.60
   0   7 -15  353.25   14.54
   0  -7 -15  351.28   11.05
   0  -7  15  332.62   10.79
   0  -7 -16  130.73   10.00
   0   7 -16  136.99    9.55
   0   7 -16  134.12    8.89
   0  -7  16  146.71    9.91
   0  -7  16  139.24    7.06
   0  -7 -16  142.35    7.04
   0  -7 -17   26.26    5.32
   0   7 -17   14.84    4.02
   0   7 -17   15.24    3.78
   0  -7  17   20.50    3.14
   0  -7 -18    6.67    3.99
   0   7 -18    0.62    2.70
   0   7 -18    5.28    3.07
   0  -7 -19   23.64    5.63
   0   7 -19   13.49    4.04
   0   7 -19   17.14    4.42
   0  -7 -20    0.89    3.14
   0   7 -20   -0.19    2.86
   0   7 -20    0.79    2.78
   0  -7 -21  121.57   11.07
   0   7 -21  118.53    9.70
   0   7 -21  106.89    9.90
   0  -7 -22  302.91   17.37
   0   7 -22  311.12   15.78
   0   7 -22  411.16   19.17
   0  -7 -23   82.15    9.97
   0   7 -23   88.76    9.49
   0   7 -23   71.52    8.08
   0  -7 -24   28.43    6.40
   0   7 -24   30.08    5.93
   0   7 -24   25.23    5.78
   0  -7 -25    9.43    4.96
   0   7 -25   11.39    4.61
   0   7 -25   -2.30    4.23
   0  -7 -26    4.48    4.40
   0   7 -26   -0.90    3.53
   0   7 -26   -2.66    4.09
   0  -7 -27  165.00   14.63
   0   7 -27  144.11   12.37
   0   7 -27  187.48   14.89
   0  -7 -28   30.11    7.14
   0   7 -28   31.11    6.59
   0   7 -28   41.46    7.49
   0  -7 -29    3.27    5.81
   0   7 -29    5.39    5.37
   0   7 -29   -1.17    5.33
   0   7 -30   43.59    8.88
   0   7 -30   87.63   10.80
   0  -8   0  469.82   10.37
   0   8   0  459.94   12.81
   0  -8   0  439.05   10.46
   0  -8   0  437.72   12.51
   0  -8   0  441.61   13.37
   0   8   0  442.20   12.64
   0  -8   1  117.46    5.59
   0  -8   1  117.40    5.43
   0   8   1  122.62    6.71
   0  -8  -1  120.29    5.23
   0   8   1  135.13    5.38
   0   8  -1  134.17    7.05
   0  -8  -1  128.53    6.85
   0   8  -1  118.02    6.63
   0  -8  -1  123.54    6.83
   0  -8   1  122.97    7.18
   0  -8   1  122.75    6.72
   0  -8  -1  124.96    7.25
   0  -8   2   88.69    5.01
   0   8   2   89.20    4.37
   0   8  -2   84.15    5.70
   0  -8   2   96.81    5.10
   0   8   2   90.28    5.79
   0  -8  -2   86.89    5.67
   0  -8  -2   96.89    6.22
   0  -8  -2   86.03    6.16
   0   8  -2   89.80    5.84
   0  -8   2   84.69    5.72
   0  -8   3   45.88    3.83
   0  -8   3   40.12    3.50
   0   8   3   41.74    4.24
   0   8  -3   45.32    4.37
   0   8   3   41.71    3.10
   0  -8  -3   45.41    4.17
   0  -8   3   39.77    4.10
   0  -8  -3   38.17    4.41
   0  -8  -3   43.55    4.36
   0   8  -3   40.28    4.12
   0   8   3   44.21    4.78
   0  -8   4  135.33    6.48
   0   8  -4  141.69    7.28
   0   8   4  128.47    5.33
   0   8   4  132.20    6.94
   0  -8   4  135.95    6.51
   0  -8  -4  133.54    6.95
   0  -8   4  134.94    7.19
   0  -8  -4  128.68    7.76
   0   8  -4  120.72    6.93
   0   8   4  132.02    7.94
   0  -8  -4  123.85    7.09
   0   8  -5  134.51    7.08
   0  -8   5  141.68    6.85
   0   8  -5  148.12    7.40
   0   8   5  132.10    5.47
   0   8   5  139.47    7.16
   0  -8  -5  150.35    7.42
   0  -8   5  142.00    7.42
   0   8   5  128.58    8.01
   0  -8  -5  145.86    8.29
   0  -8  -6   24.71    3.92
   0  -8   6   27.40    3.36
   0   8  -6   27.81    3.68
   0   8   6   27.74    3.58
   0  -8   6   33.30    4.08
   0   8  -6   30.63    3.61
   0   8   6   30.94    3.80
   0  -8   6   33.13    3.95
   0  -8   6   32.93    3.95
   0   8   6   33.93    4.57
   0   8  -7    9.31    2.60
   0  -8   7   12.41    2.71
   0  -8  -7    9.99    3.24
   0   8   7    7.26    2.16
   0   8  -7    7.14    2.23
   0  -8   7    9.81    2.80
   0  -8   7    7.91    2.58
   0   8   7    6.44    2.40
   0  -8   7    9.28    2.65
   0   8   7    8.07    2.61
   0   8  -8  475.99   14.46
   0  -8   8  464.81   13.54
   0   8  -8  469.01   12.98
   0   8   8  465.24   12.93
   0  -8   8  484.51   14.19
   0  -8   8  475.13   13.82
   0  -8   8  472.26   14.23
   0   8   8  472.23   13.70
   0  -8  -8  485.15   15.78
   0   8   8  486.66   16.32
   0  -8  -9    0.96    2.31
   0   8  -9   -1.10    2.44
   0  -8   9   -0.24    2.07
   0  -8   9    2.08    2.27
   0   8   9    1.15    1.80
   0   8  -9   -0.14    2.02
   0   8   9    1.08    2.15
   0  -8   9   -0.86    2.01
   0  -8   9    3.03    2.34
   0   8   9    1.91    2.37
   0  -8  10   69.62    5.90
   0   8 -10   80.49    6.57
   0  -8  10   74.21    5.93
   0   8 -10   73.12    5.33
   0   8  10   73.43    5.39
   0   8  10   79.32    6.16
   0  -8  10   71.23    5.77
   0  -8  10   75.23    6.13
   0   8 -10   77.71    6.26
   0   8  10   83.15    7.28
   0  -8 -10   83.38    7.29
   0  -8 -11   62.10    6.41
   0   8 -11   67.81    6.32
   0  -8  11   72.04    6.23
   0  -8  11   57.08    5.14
   0   8 -11   69.94    5.24
   0   8  11   72.07    5.29
   0   8 -11   61.18    5.91
   0  -8  11   69.81    6.12
   0   8  11   78.93    6.29
   0   8  11   67.28    6.86
   0  -8 -12   41.43    5.60
   0   8 -12   43.75    5.38
   0  -8  12   40.03    4.51
   0   8 -12   48.91    4.48
   0  -8  12   49.00    5.42
   0   8  12   51.80    5.49
   0   8  12   48.59    6.02
   0   8 -12   42.23    5.23
   0  -8 -13   55.80    6.37
   0   8 -13   49.74    5.84
   0  -8 -13   57.84    5.19
   0  -8  13   55.88    5.16
   0   8  13   44.06    5.22
   0  -8  13   69.06    6.61
   0   8  13   55.72    6.54
   0   8 -13   58.57    6.02
   0   8 -14    9.40    3.33
   0  -8 -14   15.39    4.17
   0  -8 -14   11.37    2.80
   0  -8  14   10.05    2.95
   0   8  14   12.53    3.41
   0  -8  14   10.80    3.32
   0   8 -14    5.82    2.77
   0  -8 -15    5.12    3.61
   0  -8  15    1.32    2.17
   0  -8 -15    6.88    2.59
   0  -8  15    7.22    4.02
   0   8 -15   -0.03    2.53
   0  -8 -16   83.76    8.39
   0   8 -16   77.29    7.53
   0  -8 -16   92.38    6.31
   0  -8  16   95.03    6.50
   0  -8 -17  175.48   12.06
   0   8 -17  180.84   11.46
   0   8 -17  165.51   10.14
   0  -8 -17  189.88    8.78
   0  -8  17  192.16    8.99
   0  -8 -18  298.53   15.88
   0  -8  18  284.16   10.65
   0   8 -18  275.27   13.38
   0   8 -18  302.11   15.05
   0  -8 -19   63.10    7.94
   0   8 -19   56.02    6.68
   0   8 -19   63.06    7.61
   0  -8 -20   12.64    4.63
   0   8 -20   16.86    4.37
   0   8 -20   20.74    5.08
   0  -8 -21   38.93    7.01
   0   8 -21   47.64    6.51
   0   8 -21   43.61    6.57
   0  -8 -22   62.02    8.54
   0   8 -22   62.43    7.35
   0   8 -22   55.13    7.75
   0  -8 -23  229.19   16.01
   0   8 -23  229.79   14.99
   0   8 -23  227.38   13.89
   0  -8 -24  100.40   11.15
   0   8 -24   88.29    9.23
   0   8 -24  134.86   12.52
   0  -8 -25   12.96    5.70
   0   8 -25    4.36    3.37
   0   8 -25   -0.41    4.08
   0  -8 -26  131.36   13.10
   0   8 -26  121.77   12.25
   0   8 -26  105.01   10.55
   0  -8 -27    5.87    5.19
   0   8 -27   -6.84    4.99
   0   8 -27   -1.01    4.19
   0  -8 -28   39.56    8.32
   0   8 -28   27.03    6.52
   0   8 -28   22.35    7.01
   0  -8 -29   10.81    5.46
   0   8 -29    8.63    6.12
   0   8 -29    4.33    4.90
   0   8 -30   68.27   10.46
   0   9   0    0.82    1.98
   0  -9   0    0.15    1.24
   0  -9   0   -0.67    1.49
   0  -9   0    1.62    2.35
   0  -9   0   -0.54    1.72
   0  -9   1  185.56    7.32
   0   9   1  186.50    8.72
   0   9  -1  187.39    8.89
   0  -9   1  193.43    7.30
   0  -9  -1  192.66    8.87
   0  -9  -1  196.95    9.09
   0  -9  -1  198.49    9.66
   0  -9   1  186.35    9.32
   0  -9   1  188.49    8.79
   0  -9   2  385.91   10.67
   0  -9   2  380.03   10.46
   0   9   2  359.79    9.01
   0   9  -2  378.76   12.42
   0   9   2  381.47   12.39
   0  -9  -2  375.51   12.18
   0  -9   2  384.03   12.50
   0  -9  -2  387.56   12.77
   0  -9  -2  371.87   13.17
   0  -9   3  416.13   11.39
   0  -9   3  457.28   11.87
   0   9   3  417.77   13.09
   0   9  -3  428.59   13.10
   0   9   3  435.81    9.92
   0  -9  -3  459.13   13.43
   0  -9  -3  419.04   14.22
   0  -9  -3  434.60   13.67
   0  -9   3  454.83   13.73
   0  -9   4  529.48   13.10
   0   9   4  521.70   14.52
   0  -9   4  532.10   15.79
   0  -9   4  541.63   13.35
   0   9  -4  519.16   14.47
   0   9   4  529.19   11.04
   0  -9   4  520.18   14.74
   0  -9  -4  533.92   14.49
   0   9   4  516.10   16.33
   0  -9  -4  527.18   15.22
   0  -9  -4  539.49   16.25
   0  -9   5  261.67    9.63
   0   9   5  261.51   10.40
   0   9   5  269.71    8.09
   0   9  -5  269.75   10.53
   0  -9   5  257.83   11.15
   0  -9   5  274.26    9.90
   0  -9  -5  270.87   10.43
   0  -9   5  269.35   10.77
   0   9   5  267.41   12.05
   0  -9  -5  270.36   11.18
   0  -9  -5  269.18   11.75
   0   9  -6  955.85   19.91
   0  -9   6  999.93   19.04
   0   9  -6  939.75   19.44
   0  -9   6  935.04   20.95
   0   9   6  963.53   19.72
   0   9   6  946.24   15.45
   0  -9   6  979.20   20.68
   0   9   6  967.50   23.18
   0  -9  -6  935.83   22.10
   0   9  -7  117.57    7.37
   0  -9   7  123.08    7.08
   0   9  -7  120.30    7.11
   0  -9   7  118.79    7.69
   0   9   7  119.74    7.12
   0  -9   7  128.20    7.62
   0   9   7  108.29    6.93
   0  -9   7  115.29    7.35
   0   9   7  118.23    8.55
   0  -9  -7  126.54    8.53
   0  -9   8   54.17    5.01
   0   9  -8   55.23    5.40
   0  -9  -8   55.98    5.95
   0  -9   8   64.46    5.88
   0   9  -8   57.06    5.06
   0   9   8   60.01    5.21
   0   9   8   51.41    5.02
   0  -9   8   65.01    5.96
   0  -9   8   57.29    5.29
   0   9   8   54.33    6.14
   0   9  -8   57.07    5.54
   0   9  -9   56.09    5.63
   0  -9   9   61.01    5.49
   0  -9   9   59.08    5.65
   0   9   9   57.24    5.07
   0   9  -9   58.72    5.13
   0  -9   9   56.76    5.62
   0   9   9   45.68    4.94
   0  -9   9   54.21    5.33
   0  -9  -9   69.92    6.75
   0   9  -9   53.14    5.44
   0   9   9   54.71    6.33
   0  -9 -10   -0.13    2.80
   0   9 -10    2.33    2.30
   0   9 -10    2.48    1.78
   0  -9  10    1.45    2.24
   0   9  10    0.64    1.98
   0  -9  10    2.25    2.00
   0  -9  10   -0.09    2.01
   0   9  10    1.60    2.21
   0  -9  10   -0.69    2.16
   0   9  10    2.16    2.32
   0   9 -10    3.55    2.32
   0   9 -11   -0.01    2.69
   0  -9 -11    4.49    2.77
   0  -9  11    3.58    2.74
   0   9 -11    1.06    1.82
   0   9  11    0.21    1.91
   0  -9  11   -0.43    2.31
   0  -9  11   -1.17    2.35
   0   9  11    1.65    2.38
   0   9 -11    3.38    2.49
   0   9  11    2.48    2.37
   0  -9 -12   49.44    6.11
   0   9 -12   39.28    5.18
   0   9 -12   52.60    4.90
   0  -9  12   49.33    5.26
   0   9  12   51.96    5.57
   0  -9  12   39.81    5.21
   0   9  12   49.12    6.38
   0   9 -12   45.67    5.42
   0   9 -13   -0.07    2.24
   0  -9 -13    1.52    2.69
   0   9 -13    2.59    1.87
   0  -9  13    1.05    2.45
   0   9  13    3.93    2.80
   0  -9  13    2.75    2.58
   0   9 -13    2.40    2.68
   0   9 -14   64.48    7.10
   0  -9 -14   61.57    7.05
   0  -9  14   63.82    5.91
   0   9  14   62.21    6.39
   0  -9  14   63.44    6.63
   0   9 -14   52.87    6.12
   0  -9 -15   32.70    5.66
   0  -9  15   27.96    4.32
   0   9  15   26.42    4.58
   0   9 -15   30.62    5.14
   0  -9 -16   15.36    4.84
   0  -9  16   11.52    3.21
   0   9  16   14.80    3.91
   0   9 -16   23.06    4.81
   0  -9 -17   44.74    6.81
   0  -9  17   64.42    5.95
   0   9  17   57.92    6.60
   0   9 -17   51.47    6.63
   0  -9 -18   29.12    6.05
   0  -9  18   22.88    4.11
   0   9  18   16.76    4.38
   0   9 -18   24.21    5.19
   0  -9 -19    2.06    3.43
   0   9 -19    0.60    2.86
   0  -9 -20   83.62    9.66
   0   9 -20  104.86    9.97
   0  -9 -21   32.18    6.25
   0   9 -21   41.08    6.71
   0  -9 -22  157.15   13.37
   0   9 -22  148.50   12.25
   0  -9 -23   48.11    8.38
   0   9 -23   28.03    5.80
   0  -9 -24  266.42   17.85
   0   9 -24  241.83   16.10
   0  -9 -25   94.32   11.46
   0   9 -25   82.92   10.34
   0  -9 -26   -3.52    4.84
   0   9 -26    1.08    4.70
   0  -9 -27   16.56    5.52
   0   9 -27   10.94    5.70
   0  -9 -28   16.28    5.30
   0   9 -28   30.64    7.61
   0   9 -29   30.93    7.84
   0  10   0  412.86   13.73
   0 -10   0  401.20   10.79
   0 -10   0  414.04   11.27
   0 -10   0  410.89   13.70
   0 -10   0  402.95   14.34
   0 -10   1  210.41    8.07
   0  10  -1  206.83    9.84
   0  10   1  221.26   10.10
   0 -10  -1  220.27    8.35
   0 -10   1  219.60    8.32
   0 -10   1  198.72   10.21
   0 -10  -1  224.73   10.29
   0 -10  -1  210.22   10.52
   0 -10   1  217.26    9.98
   0  10  -2  508.81   15.13
   0 -10  -2  490.79   16.11
   0 -10   2  520.62   16.60
   0  10   2  495.93   14.90
   0  10   2  499.71   11.23
   0 -10   2  515.74   12.78
   0 -10   2  496.10   12.61
   0 -10   2  498.40   15.00
   0 -10   2  470.46   15.61
   0 -10  -2  489.69   15.10
   0 -10  -2  480.85   15.87
   0  10   3  372.39    9.61
   0 -10  -3  388.73   14.36
   0  10  -3  382.66   13.23
   0 -10   3  362.19   11.06
   0 -10   3  367.38   13.94
   0  10   3  373.36   13.02
   0 -10   3  359.60   11.04
   0 -10  -3  369.60   13.31
   0 -10  -3  358.80   13.77
   0 -10   3  355.63   12.77
   0  10   4   15.89    2.47
   0  10   4   16.76    3.32
   0 -10   4   21.95    4.17
   0  10  -4   12.23    3.15
   0 -10  -4   19.33    4.14
   0 -10   4   18.08    3.02
   0 -10   4   16.89    2.89
   0 -10   4   14.35    3.04
   0 -10  -4   21.61    3.74
   0 -10  -4   13.72    3.62
   0 -10   5  724.85   16.39
   0  10   5  704.19   17.78
   0 -10  -5  712.23   19.33
   0 -10   5  731.31   19.54
   0 -10   5  719.71   16.58
   0  10  -5  702.14   17.80
   0  10   5  720.01   13.60
   0 -10   5  715.52   18.41
   0  10  -5  726.64   18.61
   0  10   5  704.71   20.43
   0 -10  -5  751.17   19.41
   0 -10  -5  689.38   19.49
   0 -10   6    7.26    2.49
   0  10   6    8.77    2.60
   0  10   6    7.17    2.04
   0  10  -6    7.54    2.67
   0 -10  -6    6.48    2.51
   0 -10   6    7.50    2.77
   0 -10   6    7.95    2.41
   0 -10  -6    6.30    2.81
   0  10   6    8.39    3.07
   0 -10  -6   12.22    3.26
   0 -10   6    5.34    2.49
   0  10  -6    5.76    2.63
   0 -10   7  270.66   10.78
   0  10  -7  265.76   11.40
   0  10   7  300.43   11.82
   0  10  -7  281.30   11.38
   0 -10   7  288.08   12.57
   0 -10  -7  281.06   12.29
   0  10   7  278.69    8.98
   0 -10   7  264.63   11.45
   0 -10   7  280.31   11.81
   0  10   7  283.36   13.41
   0 -10  -7  274.97   12.89
   0  10  -7  296.11   12.26
   0 -10   8    0.33    1.88
   0 -10  -8    1.00    2.74
   0  10  -8   -1.37    2.13
   0  10  -8    2.03    2.27
   0  10   8    0.01    1.65
   0 -10  -8   -0.94    2.00
   0 -10   8   -0.14    2.36
   0  10   8    0.69    2.12
   0 -10   8   -1.46    2.38
   0 -10   8    0.81    2.24
   0  10   8    0.87    3.01
   0  10  -8    1.20    1.94
   0  10  -9    2.96    2.72
   0 -10  -9    0.08    2.60
   0  10   9    1.09    2.29
   0 -10   9    2.14    2.62
   0 -10  -9    1.99    2.14
   0  10  -9    2.16    2.14
   0 -10   9    1.26    2.04
   0 -10   9    1.05    2.47
   0  10   9   -0.44    2.24
   0 -10   9    0.39    2.29
   0  10   9    5.73    5.77
   0  10  -9    2.33    2.32
   0  10 -10  120.36    8.61
   0 -10  10  127.65    8.14
   0 -10  10  142.78    9.08
   0 -10 -10  133.78    8.65
   0  10  10  142.07    8.22
   0  10 -10  139.18    8.12
   0  10  10  140.71    8.72
   0 -10  10  139.01    8.89
   0 -10  10  135.47    8.52
   0  10  10  144.39   10.24
   0 -10 -10  124.73    9.29
   0  10 -10  130.25    8.76
   0  10 -11   37.40    5.20
   0 -10 -11   38.73    5.76
   0  10  11   45.08    4.89
   0 -10  11   39.10    5.18
   0 -10  11   29.92    4.51
   0  10 -11   38.67    4.64
   0 -10 -11   35.15    4.86
   0 -10  11   39.08    5.01
   0  10  11   33.39    4.73
   0 -10  11   31.51    4.64
   0  10 -11   29.68    4.63
   0  10  11   36.82    5.84
   0  10 -12   65.93    6.83
   0 -10  12   72.11    6.80
   0 -10  12   76.06    6.86
   0 -10 -12   77.32    6.76
   0  10 -12   82.34    6.42
   0 -10  12   78.25    7.13
   0  10  12   80.91    7.07
   0  10 -12   70.37    6.83
   0 -10 -12   73.27    7.75
   0  10 -13   11.80    3.55
   0 -10 -13   10.08    4.03
   0 -10  13   10.66    3.40
   0 -10 -13   12.02    3.36
   0 -10  13   19.86    4.37
   0  10  13   15.91    3.86
   0  10 -13   14.57    3.87
   0 -10 -14    3.88    3.13
   0 -10  14    3.24    2.73
   0 -10 -14    4.55    2.61
   0  10  14    5.99    3.22
   0  10 -14    3.97    2.81
   0 -10 -15    6.49    3.67
   0 -10  15   11.53    3.71
   0 -10 -15    9.39    3.11
   0  10  15    9.38    3.46
   0  10 -15    3.48    2.84
   0 -10 -16  340.46   17.19
   0 -10  16  368.73   14.25
   0 -10 -16  367.34   14.10
   0  10 -16  371.47   16.67
   0  10  16  356.94   15.51
   0 -10 -17    2.43    3.77
   0 -10 -17    1.69    2.47
   0 -10  17   -0.88    2.90
   0  10  17    0.53    2.75
   0  10 -17    3.65    3.36
   0 -10 -18   47.83    7.34
   0 -10  18   44.27    5.52
   0 -10 -18   51.30    5.64
   0  10  18   46.25    6.26
   0  10 -18   52.77    7.20
   0 -10 -19   70.77    8.65
   0 -10  19   74.58    6.73
   0  10 -19   84.55    8.99
   0  10  19   68.45    7.63
   0 -10 -20   40.08    7.17
   0  10  20   57.63    7.39
   0  10 -20   37.66    6.71
   0 -10 -21   36.43    7.29
   0  10  21   33.08    6.26
   0  10 -21   34.71    6.69
   0 -10 -22    1.89    4.93
   0  10  22   -2.81    3.25
   0  10 -22   -5.49    4.50
   0 -10 -23   51.00    8.81
   0  10  23   42.06    7.10
   0  10 -23   31.98    6.97
   0 -10 -24    5.98    5.22
   0  10  24    2.97    3.51
   0  10 -24    5.03    4.16
   0 -10 -25   88.93   11.32
   0  10  25   71.36    9.28
   0  10 -25   73.13    9.83
   0 -10 -26  106.42   12.33
   0  10 -26  122.50   12.69
   0  10  26  113.07   11.64
   0 -10 -27   13.06    5.82
   0  10  27   22.88    7.05
   0  10 -27   19.36    6.43
   0 -10 -28   39.98    9.02
   0  10  28   33.14    7.78
   0  10 -28   47.18    9.55
   0  10  29    6.91    5.87
   0  10 -29   10.60    5.61
   0  10  30   49.27    9.42
   0  10  31    7.18    6.74
   0 -11   0    1.79    1.62
   0  11   0   -0.05    2.15
   0 -11   0   -1.38    2.64
   0 -11   0    1.48    1.85
   0 -11   0    0.46    2.28
   0 -11   0    0.86    2.37
   0 -11  -1   56.15    4.62
   0 -11   1   59.29    4.80
   0  11  -1   57.95    5.70
   0  11   1   59.50    5.82
   0 -11   1   71.87    6.80
   0 -11   1   58.56    4.62
   0 -11  -1   69.24    6.75
   0 -11  -1   60.23    5.77
   0 -11   1   56.69    6.00
   0 -11   1   61.70    5.79
   0  11  -1   57.97    5.65
   0 -11  -1   58.02    6.21
   0 -11  -1   55.86    5.64
   0 -11   2    1.28    1.82
   0 -11   2    1.86    2.12
   0 -11  -2    0.71    2.15
   0 -11   2    1.17    1.63
   0  11   2    0.36    2.13
   0  11  -2    2.36    2.31
   0 -11  -2    0.48    1.93
   0 -11  -2   -2.91    2.32
   0  11  -2    1.82    2.21
   0 -11   2    3.36    2.33
   0 -11   2    3.09    2.69
   0 -11  -2    3.78    2.90
   0 -11   3   67.48    6.66
   0  11   3   69.19    4.50
   0  11   3   68.04    6.19
   0 -11   3   69.01    5.20
   0  11  -3   61.03    5.84
   0 -11  -3   61.74    6.41
   0 -11   3   66.79    5.17
   0 -11  -3   62.81    5.95
   0  11  -3   61.13    5.81
   0 -11  -3   65.67    6.66
   0 -11   3   51.36    5.39
   0 -11   3   57.02    6.05
   0  11  -4    7.99    2.83
   0 -11   4   11.37    2.72
   0  11   4   11.18    3.18
   0 -11   4    8.47    2.81
   0 -11  -4   14.15    3.45
   0  11   4   11.28    2.24
   0 -11   4   13.79    2.82
   0 -11   4   12.45    3.25
   0 -11  -4   11.78    3.55
   0  11  -4    9.07    2.87
   0 -11  -4   12.39    3.11
   0 -11   5    2.41    2.08
   0 -11   5    3.94    2.34
   0 -11   5    0.22    2.50
   0 -11  -5    4.27    3.22
   0  11   5    3.41    1.97
   0  11   5   -1.66    2.28
   0  11  -5    6.63    2.82
   0 -11  -5    0.14    2.25
   0 -11   5    1.77    2.76
   0 -11  -5    3.77    3.15
   0 -11  -5    0.25    2.07
   0  11  -5    2.49    2.32
   0 -11   6  212.72    9.58
   0 -11  -6  219.75   11.48
   0  11  -6  207.73   10.40
   0  11   6  216.80    7.96
   0 -11   6  220.73   11.57
   0 -11   6  206.58    9.64
   0  11   6  210.87   10.38
   0 -11  -6  215.14   10.40
   0 -11   6  215.04   10.75
   0 -11  -6  201.63   11.35
   0 -11  -6  220.33   11.37
   0  11  -6  213.37   10.73
   0  11   6  211.95   12.02
   0 -11   7    4.73    2.12
   0 -11  -7    5.44    2.91
   0  11  -7    6.86    3.04
   0 -11   7   14.79    3.33
   0 -11  -7    3.21    2.69
   0 -11   7    9.12    3.05
   0  11   7    3.75    2.05
   0  11   7    5.65    2.02
   0 -11   7   12.74    3.57
   0  11   7   13.13    3.83
   0  11  -7    6.05    2.47
   0 -11  -7    9.36    3.11
   0 -11   7    8.51    3.11
   0 -11   8  103.87    7.24
   0  11  -8   96.94    7.62
   0 -11   8   95.85    7.90
   0 -11   8   97.43    7.14
   0  11   8   97.09    7.27
   0  11   8   94.71    5.66
   0  11  -8   99.97    7.36
   0 -11  -8  110.10    8.23
   0 -11   8  102.01    7.77
   0 -11   8   98.43    7.63
   0 -11  -8   92.67    8.24
   0  11   8   91.58    8.48
   0  11  -8  100.04    7.83
   0  11  -9  123.97    8.81
   0 -11   9  135.36    8.45
   0  11   9  139.97    7.00
   0 -11  -9  122.98    8.83
   0  11  -9  118.21    8.05
   0  11   9  133.26    8.43
   0 -11   9  146.17    9.61
   0 -11   9  131.48    8.84
   0 -11   9  139.87    8.97
   0  11  -9  127.64    8.86
   0 -11  -9  121.25    9.44
   0  11   9  138.55   10.49
   0 -11 -10   43.68    6.17
   0  11 -10   46.94    5.94
   0  11  10   38.28    4.83
   0  11 -10   38.83    4.70
   0 -11 -10   42.95    5.60
   0 -11  10   45.60    5.69
   0 -11  10   38.63    4.87
   0 -11  10   41.39    5.27
   0  11  10   33.80    4.87
   0 -11  10   40.49    5.49
   0  11 -10   32.14    4.97
   0 -11  11  163.26    9.80
   0  11 -11  181.12   10.93
   0  11  11  180.99    9.89
   0  11 -11  176.54    9.69
   0 -11 -11  173.79   10.40
   0 -11  11  176.25   10.49
   0 -11  11  166.61   10.20
   0 -11  11  183.34   10.39
   0  11  11  175.75   10.33
   0  11 -11  182.57   10.94
   0 -11 -11  172.15   11.51
   0 -11  12  210.60   11.31
   0  11 -12  205.09   12.00
   0  11 -12  184.97    9.91
   0 -11 -12  192.79   10.99
   0 -11  12  200.44   11.17
   0  11  12  190.32   10.74
   0 -11 -12  206.67   12.81
   0  11 -12  206.20   11.71
   0 -11 -13    1.94    3.42
   0 -11 -13   -0.16    2.83
   0 -11  13    3.95    2.97
   0  11  13    2.68    2.75
   0  11 -13    2.99    2.82
   0 -11 -14    7.11    3.83
   0 -11 -14    3.37    3.32
   0 -11  14    4.92    3.24
   0  11  14    5.13    3.16
   0  11 -14    6.48    3.44
   0 -11 -15  151.02   11.70
   0 -11 -15  164.47   10.14
   0 -11  15  160.55   10.07
   0  11  15  145.90   10.08
   0  11 -15  159.88   11.07
   0 -11 -16   -1.31    4.05
   0 -11 -16    1.77    2.80
   0 -11  16    0.43    2.95
   0  11  16    1.61    2.71
   0  11 -16    3.29    3.18
   0 -11 -17  223.30   14.63
   0 -11 -17  220.01   11.57
   0 -11  17  212.39   11.49
   0  11  17  217.76   12.70
   0  11 -17  222.68   13.63
   0 -11 -18    3.87    4.55
   0 -11 -18   -1.04    2.77
   0 -11  18    1.38    3.46
   0  11  18    9.67    4.01
   0  11 -18   -0.22    3.02
   0 -11 -19    8.58    4.72
   0 -11  19    4.85    3.65
   0  11  19    6.27    3.43
   0  11 -19    8.87    4.14
   0 -11 -20   55.66    8.31
   0  11  20   65.01    7.85
   0  11 -20   70.02    8.67
   0 -11 -21    3.83    4.75
   0  11  21    8.41    3.95
   0  11 -21   11.88    5.05
   0 -11 -22   30.82    7.73
   0  11  22   22.31    5.33
   0  11 -22   26.68    6.34
   0 -11 -23  110.84   12.18
   0  11 -23  130.47   12.23
   0  11  23  124.30   11.61
   0 -11 -24   22.31    6.98
   0  11  24   29.81    6.71
   0  11 -24   19.86    6.08
   0 -11 -25  241.14   18.16
   0  11  25  231.65   15.91
   0  11 -25  203.12   15.64
   0 -11 -26   46.01    9.22
   0  11  26   34.82    7.30
   0  11 -26   45.12    8.56
   0 -11 -27   19.53    7.14
   0  11  27   20.14    6.97
   0  11 -27   16.47    6.72
   0  11  28    2.69    5.44
   0  11 -28   16.17    6.43
   0  11  29   31.59    8.19
   0  11  30   16.92    7.36
   0 -12   0   90.34    5.92
   0 -12   0   91.07    5.89
   0  12   0  103.08    7.82
   0 -12   0   93.54    8.01
   0 -12   0   80.44    6.93
   0 -12   0   82.25    7.07
   0 -12   0   95.96    8.09
   0 -12   1   99.62    6.23
   0 -12  -1   93.77    6.00
   0 -12  -1  106.80    8.54
   0  12  -1   90.77    7.32
   0 -12   1   95.70    6.16
   0 -12   1   94.09    8.12
   0  12   1   86.25    7.22
   0 -12  -1  101.13    7.75
   0 -12  -1   88.36    7.31
   0 -12   1   90.66    7.35
   0 -12  -1  100.01    8.31
   0 -12   1   83.11    7.46
   0 -12  -2   30.09    3.67
   0 -12   2   31.65    3.85
   0  12  -2   29.81    4.43
   0 -12   2   31.28    3.87
   0 -12   2   27.63    4.68
   0 -12  -2   27.64    5.11
   0  12   2   28.84    4.43
   0 -12  -2   28.68    4.35
   0  12  -2   25.20    4.47
   0 -12  -2   28.80    4.61
   0 -12   2   24.78    4.11
   0 -12  -2   25.54    4.38
   0 -12   2   26.21    4.60
   0 -12   3  253.12   10.07
   0 -12   3  257.04   10.24
   0 -12  -3  246.87   12.76
   0  12   3  256.19   12.04
   0 -12   3  252.82   13.05
   0  12  -3  255.41   12.06
   0 -12  -3  246.89   11.69
   0 -12  -3  261.49   12.34
   0  12  -3  258.41   12.15
   0 -12   3  241.07   11.71
   0 -12   3  264.85   13.06
   0 -12  -3  249.00   12.86
   0 -12   4   74.24    5.81
   0 -12  -4   81.62    7.61
   0 -12   4   73.84    7.33
   0  12   4   97.63    5.56
   0  12   4   80.84    7.02
   0 -12   4   83.96    6.21
   0  12  -4   91.37    7.45
   0 -12   4   89.91    7.42
   0 -12  -4   78.66    6.89
   0 -12  -4   78.12    7.56
   0 -12  -4   85.31    7.36
   0  12  -4   87.29    7.29
   0 -12   5  603.87   16.06
   0  12   5  587.34   18.29
   0  12   5  612.60   13.39
   0  12  -5  590.27   18.24
   0 -12   5  602.15   16.36
   0 -12  -5  608.74   19.90
   0 -12   5  723.20   22.64
   0 -12   5  585.40   18.21
   0 -12  -5  590.38   17.94
   0  12  -5  612.35   18.80
   0 -12  -5  587.54   19.82
   0 -12  -5  598.23   19.08
   0 -12   6  236.73   10.48
   0 -12  -6  211.28   11.89
   0  12   6  245.83    8.77
   0  12   6  216.08   11.25
   0 -12   6  229.61   10.55
   0  12  -6  233.88   11.68
   0 -12   6  221.86   12.14
   0 -12  -6  218.06   11.03
   0 -12   6  229.92   11.60
   0 -12  -6  232.36   12.17
   0  12  -6  250.17   12.30
   0 -12  -6  245.97   13.24
   0 -12  -7   60.00    6.96
   0 -12   7   72.39    6.17
   0 -12   7   56.72    6.43
   0 -12  -7   58.23    6.63
   0  12  -7   55.90    5.95
   0 -12   7   55.06    5.58
   0  12   7   59.56    4.50
   0  12   7   61.28    6.20
   0 -12   7   66.91    6.60
   0 -12   7   61.04    6.50
   0 -12  -7   53.98    6.09
   0  12   7   54.08    6.93
   0  12  -7   57.11    6.34
   0 -12  -8    6.87    3.94
   0 -12   8    7.47    2.87
   0  12   8    2.56    2.65
   0  12   8    1.80    1.68
   0 -12   8    2.24    2.35
   0  12  -8    1.93    2.33
   0 -12  -8    6.60    2.95
   0 -12   8    4.39    3.19
   0 -12   8    5.05    2.90
   0 -12   8    3.12    2.91
   0  12  -8    8.34    3.52
   0 -12   9   71.55    6.43
   0 -12  -9   70.47    7.77
   0 -12  -9   62.39    6.69
   0  12   9   74.26    5.28
   0 -12   9   60.68    6.93
   0 -12   9   65.16    6.25
   0  12   9   60.47    6.12
   0  12  -9   64.06    6.36
   0 -12   9   65.92    6.70
   0 -12   9   66.05    6.79
   0  12  -9   67.09    6.99
   0  12 -10    9.85    3.67
   0 -12 -10    8.84    3.93
   0 -12  10   16.14    3.80
   0  12  10   12.96    3.42
   0 -12 -10   15.46    4.40
   0  12 -10   12.04    3.59
   0  12  10   14.07    2.69
   0 -12  10   26.32    5.36
   0 -12  10   15.13    4.06
   0  12 -10    8.92    3.25
   0 -12  11  103.81    8.13
   0  12 -11  111.00    8.92
   0  12  11  109.36    6.71
   0  12 -11  106.56    8.01
   0 -12  11  116.09    9.18
   0 -12 -11  108.08    8.79
   0 -12  11  101.31    8.25
   0  12 -11  115.22    9.18
   0 -12 -11  101.45    9.46
   0 -12 -12    7.01    3.50
   0 -12  12    4.19    2.74
   0 -12 -12   10.55    3.70
   0  12 -12    8.99    3.13
   0 -12  12   15.50    4.24
   0 -12  12   13.43    4.20
   0  12  12    8.48    3.33
   0  12 -12   11.52    3.94
   0 -12 -13  309.09   14.53
   0 -12  13  307.88   14.55
   0  12  13  319.39   14.58
   0  12 -13  306.29   15.03
   0 -12 -13  317.02   16.59
   0 -12 -14    1.36    3.22
   0 -12 -14   -0.05    2.90
   0 -12  14    7.70    3.74
   0  12  14    0.99    3.13
   0  12 -14   -0.90    2.72
   0 -12 -15   30.25    6.20
   0 -12  15   36.57    5.82
   0 -12 -15   32.86    5.16
   0  12  15   37.22    5.89
   0  12 -15   23.87    5.39
   0 -12 -16   92.19    9.98
   0 -12 -16   99.50    8.71
   0 -12  16   91.29    8.48
   0  12  16  101.70    9.03
   0  12 -16   88.65    8.82
   0 -12 -17   12.49    5.03
   0 -12 -17   19.60    4.56
   0  12  17   29.84    5.62
   0  12 -17   12.70    4.65
   0 -12 -18   -2.14    4.02
   0 -12 -18    2.21    3.97
   0  12  18    7.99    4.12
   0  12 -18    2.19    3.05
   0 -12 -19  159.17   13.57
   0  12  19  140.86   11.00
   0  12 -19  152.37   12.28
   0 -12 -20    9.70    5.34
   0  12  20   14.48    5.00
   0  12 -20    6.54    4.20
   0 -12 -21  192.78   15.33
   0  12  21  201.18   13.72
   0  12 -21  211.90   15.07
   0 -12 -22   47.24    8.78
   0  12  22   45.09    7.23
   0  12 -22   35.96    7.24
   0 -12 -23   60.50    9.92
   0  12  23   62.02    8.62
   0  12 -23   59.15    8.93
   0 -12 -24  116.49   13.39
   0  12 -24  131.86   12.77
   0  12  24  122.51   11.81
   0 -12 -25   16.04    5.97
   0  12  25   15.61    5.34
   0  12 -25   20.92    6.80
   0 -12 -26   -0.25    4.92
   0  12  26    1.29    4.95
   0  12 -26    3.72    5.54
   0  12  27    7.88    5.72
   0  12 -27    5.41    4.80
   0  12  28    7.79    6.29
   0  12 -28    3.49    6.00
   0  12  29   -3.20    6.55
   0 -13   0    1.12    2.17
   0  13   0    6.75    3.44
   0 -13   0    5.80    3.07
   0 -13   0    5.17    3.47
   0 -13   0    6.16    2.97
   0 -13  -1  205.66    8.99
   0 -13   1  204.38    9.16
   0 -13   1  202.86    9.13
   0  13   1  188.98   11.03
   0  13  -1  198.91   11.27
   0 -13  -1  196.98   11.19
   0 -13   1  187.30   11.59
   0 -13   1  205.04   11.27
   0 -13  -1  199.48   11.93
   0 -13  -1  184.11   10.83
   0 -13   2    2.93    2.22
   0 -13  -2    0.14    1.87
   0  13  -2    2.21    2.60
   0 -13   2    5.08    2.50
   0  13   2   -0.68    2.75
   0 -13  -2    1.71    2.61
   0 -13   2    1.00    2.82
   0 -13   2   -1.15    2.23
   0 -13  -2    3.75    3.02
   0 -13  -2    1.71    1.99
   0  13  -2    1.75    2.85
   0 -13   3    6.77    2.72
   0 -13  -3    7.40    2.47
   0 -13   3    9.38    2.83
   0  13   3   13.40    4.17
   0  13  -3   11.50    4.01
   0 -13  -3    7.42    3.11
   0 -13   3    7.50    3.54
   0 -13  -3    1.90    2.32
   0 -13  -3    5.57    3.35
   0  13  -3    6.34    3.07
   0 -13   3    6.25    3.02
   0 -13   4   65.53    5.67
   0  13   4   61.42    6.57
   0  13  -4   65.47    6.65
   0 -13  -4   67.65    6.82
   0 -13   4   71.60    7.02
   0 -13   4   55.08    6.81
   0 -13  -4   52.34    6.60
   0  13  -4   51.60    6.25
   0 -13  -4   63.76    6.72
   0 -13   5  131.12    7.96
   0  13  -5  144.09    9.59
   0 -13   5  131.72    8.21
   0  13   5  130.72    9.27
   0  13   5  138.07    6.70
   0 -13   5  137.38    9.49
   0 -13  -5  128.12    8.96
   0 -13  -5  135.98   10.22
   0  13  -5  134.54    9.49
   0 -13   6  121.32    7.84
   0  13   6  140.72    9.52
   0  13   6  139.79    6.81
   0  13  -6  131.89    9.21
   0 -13   6  148.34    8.81
   0 -13  -6  130.57    9.09
   0 -13   6  130.58    9.35
   0 -13  -6  129.18   10.19
   0  13  -6  128.61    9.34
   0 -13   7  328.11   13.00
   0  13   7  308.60   14.05
   0  13   7  315.10   10.17
   0 -13   7  299.52   12.79
   0  13  -7  325.14   14.32
   0 -13   7  325.99   14.61
   0 -13   7  320.60   14.54
   0 -13  -7  319.51   15.74
   0  13  -7  322.20   14.70
   0 -13   8  584.73   17.57
   0 -13   8  580.87   18.04
   0  13   8  576.20   14.02
   0  13   8  595.24   19.21
   0  13  -8  568.40   18.87
   0 -13   8  576.49   19.43
   0 -13  -8  543.72   20.73
   0  13  -8  570.21   19.50
   0 -13   9  127.88    8.65
   0  13   9  134.78    9.47
   0  13  -9  139.10    9.52
   0  13   9  133.09    7.05
   0 -13   9  124.97    8.79
   0 -13   9  129.79    9.62
   0 -13  -9  115.33   10.11
   0  13  -9  129.91    9.58
   0 -13  10  149.90    9.63
   0  13 -10  154.07   10.04
   0 -13  10  148.93    9.85
   0  13  10  130.38    9.25
   0  13  10  151.22    7.74
   0 -13  10  129.17    9.49
   0 -13 -10  138.29   11.10
   0  13 -10  147.79   10.51
   0 -13 -11   47.09    6.90
   0  13 -11   39.82    5.67
   0 -13  11   49.72    6.11
   0 -13  11   43.33    5.94
   0  13 -11   52.94    6.66
   0 -13  12   76.39    7.57
   0 -13 -12   66.36    8.27
   0 -13  12   89.23    8.31
   0  13 -12   75.20    8.02
   0 -13 -13  129.74   11.14
   0  13 -13  152.97   11.13
   0 -13 -14   33.55    6.75
   0  13  14   50.81    6.84
   0  13 -14   34.95    6.17
   0 -13 -15  747.46   26.99
   0  13  15  670.81   22.39
   0  13 -15  719.00   24.46
   0 -13 -16   65.20    8.98
   0  13  16   68.28    7.82
   0  13 -16   81.64    8.93
   0 -13 -17  486.99   22.80
   0  13  17  492.49   19.91
   0  13 -17  447.86   20.11
   0 -13 -18   19.51    6.11
   0  13  18   20.92    4.99
   0  13 -18   14.03    4.71
   0 -13 -19   20.26    6.89
   0  13  19   26.32    5.78
   0  13 -19   34.74    6.79
   0 -13 -20   22.38    6.86
   0  13  20   23.35    5.73
   0  13 -20   26.49    6.34
   0 -13 -21   85.32   11.10
   0  13  21   74.57    8.87
   0  13 -21   75.43    9.64
   0 -13 -22   14.14    6.49
   0  13  22    8.00    4.37
   0  13 -22    9.88    5.17
   0 -13 -23    2.02    5.02
   0  13  23   14.07    5.32
   0  13 -23   19.67    6.40
   0 -13 -24   -7.41    6.51
   0  13  24   -6.92    6.02
   0  13 -24   -1.25    4.02
   0 -13 -25   25.95    7.86
   0  13  25   34.32    7.59
   0  13 -25   27.54    6.91
   0  13  26    1.61    6.01
   0  13 -26    3.10    5.21
   0  13  27   31.13    9.29
   0  13 -27    9.86    6.59
   0 -14   0  531.82   14.82
   0  14   0  528.65   19.04
   0 -14   0  579.79   19.95
   0 -14   0  544.46   20.23
   0 -14  -1   46.57    4.78
   0 -14   1   48.82    4.83
   0  14  -1   49.58    6.32
   0 -14   1   44.75    4.75
   0  14   1   40.97    5.74
   0 -14   1   49.16    6.59
   0 -14  -1   46.29    6.03
   0 -14   1   50.40    6.70
   0 -14  -1   55.77    7.11
   0 -14  -2  289.24   10.94
   0 -14   2  312.12   11.76
   0 -14   2  296.80   11.63
   0  14   2  285.68   14.08
   0  14  -2  295.89   14.27
   0 -14  -2  291.52   14.05
   0 -14   2  320.50   15.59
   0 -14  -2  308.73   15.49
   0 -14   3  400.90   13.46
   0 -14  -3  385.86   12.59
   0  14  -3  384.90   16.21
   0  14   3  396.36   16.43
   0 -14   3  392.99   13.64
   0 -14  -3  392.06   16.11
   0 -14   3  382.69   17.11
   0  14  -3  402.56   16.54
   0 -14  -3  379.89   17.13
   0 -14   4  236.66   10.63
   0 -14  -4  239.71   10.00
   0  14   4  221.47   12.47
   0  14  -4  250.38   13.22
   0 -14   4  226.93   10.67
   0 -14  -4  234.43   12.49
   0 -14   4  231.74   13.48
   0  14  -4  230.70   12.66
   0 -14  -4  235.02   13.72
   0 -14   5   59.61    5.69
   0 -14   5   69.25    6.59
   0  14  -5   66.16    7.17
   0  14   5   63.26    6.94
   0 -14  -5   63.78    6.96
   0 -14   5   57.37    7.38
   0 -14  -5   65.64    7.59
   0  14  -5   65.82    7.09
   0 -14   6  137.26    8.60
   0  14   6  132.90    6.80
   0  14  -6  128.32    9.64
   0 -14   6  121.03    8.37
   0  14   6  125.96    9.44
   0 -14  -6  123.36    9.22
   0 -14  -6  116.31   10.12
   0  14  -6  132.21    9.93
   0 -14  -7   47.19    7.22
   0 -14   7   35.79    5.18
   0  14   7   38.99    6.07
   0  14   7   42.34    4.16
   0 -14   7   24.32    4.40
   0  14  -7   31.28    5.51
   0 -14   7   25.49    4.92
   0  14  -7   50.60    6.74
   0 -14   8  240.54   11.74
   0  14   8  252.27   13.31
   0  14   8  268.51    9.74
   0 -14   8  258.70   12.54
   0  14  -8  267.88   13.65
   0 -14   8  266.71   13.94
   0 -14  -8  244.42   14.64
   0  14  -8  254.89   13.78
   0 -14   9  347.29   14.33
   0 -14   9  355.56   15.04
   0  14  -9  321.91   15.14
   0  14   9  357.37   11.39
   0  14   9  343.21   15.49
   0 -14   9  350.18   15.93
   0 -14  -9  335.05   17.29
   0  14  -9  328.74   15.76
   0 -14  10  386.66   15.49
   0  14  10  394.51   12.27
   0  14 -10  408.72   16.83
   0 -14  10  426.40   17.54
   0  14 -10  413.84   17.79
   0 -14 -10  395.60   18.87
   0 -14 -11   30.38    6.13
   0 -14  11   38.49    5.62
   0 -14  11   36.65    5.88
   0  14 -11   32.44    5.83
   0 -14  12  156.71   10.50
   0 -14  12  177.31   11.71
   0  14 -12  189.79   12.53
   0 -14 -12  159.47   12.62
   0 -14 -13   11.57    4.81
   0 -14  13    9.99    3.96
   0  14 -13    8.33    3.65
   0 -14 -14   20.10    5.52
   0  14 -14   21.45    5.39
   0  14  15  231.80   10.91
   0 -14 -15  250.05   16.32
   0  14 -15  236.14   14.71
   0 -14 -16    1.45    4.31
   0  14  16   -4.45    3.86
   0  14 -16    4.41    3.57
   0 -14 -17   22.05    6.74
   0  14  17   21.22    5.26
   0  14 -17   10.82    4.83
   0 -14 -18    4.39    4.62
   0  14  18    6.08    3.88
   0  14 -18    3.14    3.66
   0  14  19   -1.01    3.46
   0  14 -19    0.97    4.16
   0 -14 -20   -1.58    5.00
   0  14  20    4.56    4.31
   0  14 -20    1.95    4.12
   0 -14 -21    0.90    4.97
   0  14  21    8.38    5.04
   0  14 -21    4.61    4.52
   0 -14 -22    0.37    4.76
   0  14  22    2.68    5.28
   0  14 -22    4.02    4.44
   0 -14 -23   22.46    7.16
   0  14  23   35.12    7.37
   0  14 -23   36.27    7.48
   0 -14 -24   35.81    9.33
   0  14  24   36.55    8.10
   0  14 -24   23.68    6.94
   0  14  25   -1.28    5.49
   0  14 -25   -0.07    5.27
   0  14  26   32.69    8.11
   0  14 -26   23.77    7.26
   0  15   0    5.73    3.29
   0 -15   0    1.98    2.16
   0 -15   0    3.25    3.04
   0  15   1   -1.22    2.99
   0  15  -1    4.59    3.26
   0 -15  -1   -0.01    2.02
   0 -15   1   -0.13    2.47
   0 -15  -1    3.83    3.69
   0 -15   1    1.65    3.59
   0  15   2  188.46   12.11
   0  15  -2  223.94   12.93
   0 -15   2  204.88   10.12
   0 -15  -2  212.82    9.85
   0 -15   2  228.08   10.40
   0 -15  -2  207.53   13.17
   0 -15   2  208.57   13.26
   0  15  -3    4.64    3.70
   0  15   3    5.45    3.60
   0 -15   3    7.88    3.10
   0 -15   3    6.78    2.84
   0 -15  -3    4.54    2.42
   0 -15  -3   11.07    4.93
   0 -15   3    6.15    3.48
   0 -15   4  835.98   21.01
   0  15   4  823.14   24.70
   0  15  -4  823.42   24.61
   0 -15  -4  844.33   19.14
   0 -15   4  835.46   20.30
   0 -15   4  859.99   26.64
   0  15  -4  859.97   25.16
   0 -15  -4  806.96   26.13
   0  15  -5    8.45    3.58
   0  15   5   13.25    3.92
   0 -15   5    9.70    3.36
   0 -15   5   19.16    3.96
   0 -15  -5    7.03    2.97
   0 -15   5   30.71    6.19
   0  15  -5   11.54    4.12
   0 -15  -5   17.65    4.71
   0  15   6  439.72   18.12
   0  15  -6  448.12   18.34
   0 -15   6  439.78   15.94
   0 -15   6  476.52   16.08
   0 -15   6  442.55   19.38
   0 -15  -6  452.12   19.97
   0  15  -6  458.71   18.74
   0 -15   7   16.89    3.94
   0 -15  -7   16.29    5.24
   0 -15   7   10.31    3.47
   0  15  -7   20.82    4.82
   0  15   7   15.86    2.81
   0  15   7   22.89    4.99
   0 -15   7   16.92    4.60
   0  15  -7   14.55    4.27
   0 -15  -8    5.81    3.74
   0  15   8    9.26    2.49
   0 -15   8   16.06    4.04
   0 -15   8    9.17    3.19
   0  15  -8   10.45    3.91
   0 -15   8   13.42    4.26
   0  15  -8    9.80    3.71
   0  15  -9  159.77   11.20
   0  15   9  169.88    8.01
   0 -15   9  151.68    9.86
   0 -15  -9  171.20   12.86
   0  15  -9  176.71   12.02
   0 -15  10   52.85    6.40
   0 -15 -10   48.70    7.33
   0  15 -10   51.97    7.17
   0 -15  11  275.79   13.85
   0  15 -11  282.46   15.52
   0 -15 -11  289.95   17.02
   0 -15  12    8.27    3.33
   0 -15 -12   14.22    5.37
   0  15 -12    5.56    3.67
   0  15 -13   81.42    8.75
   0 -15 -13  105.32   11.13
   0 -15 -14   12.40    5.35
   0  15 -14    1.11    3.62
   0  15  15  122.68    8.04
   0 -15 -15  113.11   11.73
   0  15 -15  112.19   10.71
   0  15  16   -0.19    2.61
   0 -15 -16    2.61    5.16
   0  15 -16    2.30    3.67
   0  15  17  202.30   10.70
   0 -15 -17  196.72   15.61
   0  15 -17  205.24   14.67
   0 -15 -18    0.90    4.79
   0  15 -18   -2.41    4.39
   0 -15 -19   26.05    7.35
   0  15  19   41.52    7.34
   0  15 -19   35.02    7.10
   0 -15 -20    0.07    5.12
   0  15  20    9.25    4.66
   0  15 -20    2.59    4.64
   0 -15 -21   31.81    8.27
   0  15  21   25.37    6.64
   0  15 -21   26.14    6.60
   0 -15 -22    4.47    5.77
   0  15  22    5.12    5.36
   0  15 -22   12.39    5.84
   0 -15 -23  104.79   12.94
   0  15  23  111.91   11.79
   0  15 -23   83.58   11.06
   0  15  24   15.86    7.62
   0  15 -24   10.24    5.33
   0  15 -25   69.24   11.19
   0  16   0   65.94    7.70
   0 -16   0   53.84    5.32
   0 -16   0   62.42    8.33
   0  16  -1    4.23    3.17
   0  16   1   10.27    5.17
   0 -16  -1    3.93    2.19
   0 -16   1    3.68    2.54
   0 -16  -1    8.69    4.66
   0 -16   1    4.51    3.56
   0  16   2   48.83    6.94
   0  16  -2   56.51    7.32
   0 -16   2   40.53    5.04
   0 -16   2   40.06    4.86
   0 -16  -2   47.49    5.10
   0 -16  -2   47.36    6.92
   0 -16   2   57.20    8.12
   0  16   3  149.48   11.22
   0  16  -3  116.75   10.11
   0 -16   3  131.57    8.77
   0 -16  -3  136.91    8.11
   0 -16   3  139.59    8.60
   0 -16   3  145.30   11.81
   0 -16  -3  156.15   12.09
   0  16  -4    7.24    3.79
   0  16   4    4.42    3.77
   0 -16  -4   12.79    3.14
   0 -16   4   18.47    4.11
   0 -16  -4    6.15    4.05
   0 -16   4   22.69    5.85
   0  16  -5  115.02   10.02
   0  16   5  104.29    9.44
   0 -16   5  113.65    8.50
   0 -16  -5  107.80    7.29
   0 -16   5  108.45    8.12
   0 -16   5  120.45   10.77
   0  16  -5  123.21   10.30
   0 -16  -5  114.60   10.80
   0  16   6   18.77    4.81
   0 -16   6    9.82    3.13
   0  16  -6   13.55    4.15
   0 -16   6   14.69    3.65
   0 -16  -6   14.87    3.25
   0  16  -6   20.92    4.96
   0 -16   6   15.22    4.95
   0 -16  -6    9.17    4.02
   0  16  -7  113.29    9.84
   0 -16   7  129.78    9.01
   0  16  -7  143.75   11.25
   0 -16  -7  144.73   12.15
   0 -16   7  131.75   11.22
   0 -16   8   14.64    4.05
   0 -16  -8   21.96    6.05
   0  16  -8   17.21    5.13
   0 -16   9   60.95    6.70
   0 -16  -9   56.89    8.43
   0  16  -9   52.15    7.23
   0 -16  10   30.51    5.10
   0 -16 -10   24.00    6.66
   0  16 -10   27.81    5.83
   0 -16  11   65.50    7.32
   0 -16 -11   74.50    9.22
   0  16 -11   78.35    9.15
   0 -16 -12   14.47    5.43
   0  16 -12   16.92    5.14
   0 -16 -13   33.13    7.17
   0  16 -13   21.24    5.47
   0 -16 -14    2.69    4.73
   0  16 -14   -2.52    3.55
   0 -16 -15  260.14   17.56
   0  16 -15  219.15   15.02
   0 -16 -16  177.24   15.21
   0  16 -16  197.85   14.53
   0 -16 -17   12.55    5.78
   0  16 -17    2.85    4.05
   0 -16 -18   13.97    5.78
   0  16 -18    2.71    3.73
   0 -16 -19   -3.47    5.39
   0  16 -19   -0.23    3.97
   0 -16 -20    3.96    5.16
   0  16 -20    6.20    4.79
   0 -16 -21  344.04   27.34
   0  16 -21   37.22    8.29
   0  16 -22    7.73    5.09
   0  16 -23  116.12   12.97
   0  16 -24    6.86    5.29
   0  17   0    2.79    3.81
   0 -17   0    1.81    2.39
   0 -17   0    5.08    3.91
   0  17  -1   60.43    7.89
   0  17   1   53.65    7.49
   0 -17   1   51.17    5.43
   0 -17  -1   46.78    5.09
   0 -17   1   48.71    7.57
   0 -17  -1   44.67    7.22
   0  17  -2   -0.17    3.40
   0  17   2    0.88    3.06
   0 -17   2    0.60    2.32
   0 -17  -2    0.60    2.17
   0 -17  -2    0.48    3.69
   0 -17   2    2.34    3.89
   0 -17   3   52.80    6.00
   0  17   3   34.91    6.13
   0  17  -3   52.62    7.39
   0 -17  -3   52.60    5.43
   0 -17   3   50.80    5.58
   0 -17   3   48.84    7.62
   0 -17  -3   57.48    8.01
   0 -17   4    1.34    3.24
   0  17  -4    5.11    3.89
   0 -17  -4   -1.14    2.54
   0 -17   4   -4.84    2.96
   0 -17  -4   -3.94    4.14
   0 -17   4    0.53    3.62
   0 -17   5   -7.78    4.61
   0 -17   5    2.97    2.84
   0 -17  -5   -0.47    2.37
   0  17  -5   -0.20    3.17
   0 -17   5    9.35    4.91
   0 -17  -5    4.33    3.96
   0 -17   6   13.62    3.73
   0 -17  -6    4.85    2.67
   0 -17  -6   12.23    5.56
   0  17  -6    5.74    3.88
   0 -17   6    2.92    3.79
   0 -17   7    0.03    2.79
   0 -17  -7    4.05    3.05
   0 -17  -7    1.08    4.40
   0 -17   7   -3.13    4.00
   0  17  -7    7.47    3.99
   0 -17   8   57.94    6.65
   0 -17  -8   48.25    8.26
   0  17  -8   47.80    7.19
   0 -17   8   36.24    6.90
   0 -17   9    1.34    2.81
   0 -17  -9    4.43    4.69
   0  17  -9   -1.78    4.08
   0 -17   9    7.47    5.00
   0 -17  10   50.80    6.52
   0 -17 -10   45.55    8.07
   0  17 -10   35.52    6.88
   0 -17  11   12.86    3.97
   0 -17 -11   21.36    6.63
   0  17 -11   13.29    5.14
   0 -17 -12   21.66    6.21
   0  17 -12   20.25    5.63
   0 -17 -13   -2.62    5.38
   0  17 -13   -0.19    3.61
   0 -17 -14  120.62   12.69
   0  17 -14  143.38   12.58
   0 -17 -15  121.12   13.10
   0  17 -15  103.55   10.87
   0 -17 -16   36.44    8.53
   0  17 -16   23.88    6.18
   0 -17 -17  101.87   12.33
   0  17 -17   78.52    9.99
   0 -17 -18   18.81    6.77
   0  17 -18    8.05    4.51
   0 -17 -19   24.94    7.61
   0  17 -19   19.01    6.20
   0 -17 -20   -0.95    6.02
   0  17 -20    2.69    4.16
   0  17 -21   -3.05    5.90
   0  17 -22   11.32    6.42
   0  17 -23   35.01    8.76
   0 -18   0   34.97    4.81
   0 -18   0   45.53    7.84
   0 -18  -1    5.00    3.17
   0 -18   1    8.79    3.37
   0 -18   1    6.15    4.17
   0 -18  -1    5.41    4.90
   0 -18   2   72.18    6.64
   0 -18  -2   75.22    6.38
   0 -18   2   78.19    9.46
   0 -18  -2   76.35    9.63
   0 -18   3    3.18    2.51
   0 -18  -3    5.01    2.83
   0 -18   3    0.39    3.97
   0 -18  -3    3.62    4.61
   0 -18  -4   51.33    5.59
   0 -18   4   51.31    6.01
   0 -18  -4   47.91    8.39
   0 -18   4   41.91    7.26
   0 -18   5    1.22    2.76
   0 -18  -5   -1.26    2.55
   0 -18  -5    3.90    3.99
   0 -18   5   -3.21    4.47
   0 -18   6   28.74    4.79
   0 -18  -6   29.60    4.33
   0 -18  -6   33.47    7.05
   0 -18   6   39.17    7.21
   0 -18   7   80.32    7.51
   0 -18  -7   92.95   10.81
   0 -18  -7   80.04    6.66
   0  18  -7   87.49    9.57
   0 -18   7   76.45    9.66
   0 -18   8    2.90    2.94
   0 -18  -8   -2.62    4.17
   0 -18  -8    2.51    3.03
   0 -18   8   -1.26    4.32
   0  18  -8   -3.52    4.08
   0 -18   9    4.89    3.02
   0 -18  -9   11.82    5.26
   0 -18   9    4.65    5.10
   0  18  -9    2.50    3.54
   0 -18  10   14.12    3.92
   0 -18 -10    8.38    5.59
   0  18 -10   17.87    5.36
   0 -18  10    4.10    4.98
   0 -18 -11   67.10   10.23
   0  18 -11   50.58    8.11
   0 -18 -12    8.96    5.68
   0  18 -12    4.21    4.69
   0 -18 -13    8.13    6.35
   0  18 -13   -3.97    4.60
   0 -18 -14    3.53    4.76
   0  18 -14   -7.16    4.74
   0 -18 -15   -3.31    5.07
   0  18 -15   12.73    5.63
   0 -18 -16    5.96    5.30
   0  18 -16    9.05    5.20
   0 -18 -17   29.64    8.01
   0  18 -17    7.57    5.51
   0 -18 -18   36.70    8.43
   0  18 -18   29.60    7.43
   0  18 -19   -0.91    4.91
   0  18 -20   58.30    9.74
   0  18 -21   20.58    6.89
   0 -19   0    5.60    3.21
   0 -19   0    1.59    4.30
   0 -19  -1   81.17    6.91
   0 -19   1   81.03    7.10
   0 -19   1   73.37    9.69
   0 -19  -1   90.10   10.77
   0 -19   2    4.65    3.20
   0 -19  -2    4.28    2.82
   0 -19  -2   -5.45    5.06
   0 -19   2   10.18    5.49
   0 -19   3   14.50    3.92
   0 -19  -3   11.22    3.59
   0 -19   3   10.15    4.88
   0 -19  -3   19.36    6.51
   0 -19   4    2.96    3.12
   0 -19  -4   -1.32    4.69
   0 -19   4   -0.33    4.42
   0 -19   5    0.30    2.78
   0 -19   5   -0.10    4.46
   0 -19  -5    0.01    4.45
   0 -19   6   63.93    6.86
   0 -19  -6   77.91   10.43
   0 -19   6   70.35   10.26
   0 -19   7   59.73    6.76
   0 -19  -7   64.58    9.77
   0 -19   7   54.95    8.99
   0 -19   8  161.97   10.74
   0  19  -8  136.05   12.32
   0 -19  -8  160.04   14.38
   0 -19   8  117.34   12.08
   0 -19   9    9.27    3.90
   0 -19  -9   23.00    7.54
   0  19  -9   10.32    5.09
   0 -19   9   12.41    5.57
   0 -19 -10   34.19    8.05
   0 -19  10   25.89    7.25
   0  19 -10   26.63    6.67
   0 -19 -11    3.75    5.30
   0  19 -11    3.64    4.16
   0 -19  11   -3.84    5.20
   0 -19 -12    6.71    6.04
   0  19 -12   -0.17    3.79
   0 -19  12    1.21    5.01
   0 -19 -13    1.57    4.88
   0  19 -13   -5.95    4.64
   0 -19 -14   36.20    9.05
   0  19 -14   35.59    7.80
   0 -19 -15    2.69    5.75
   0  19 -15    6.41    4.28
   0 -19 -16    6.61    6.71
   0  19 -16    1.96    5.06
   0  19 -17   22.57    6.64
   0  19 -18   -3.25    4.38
   0  19 -19   -5.43    6.02
   0  19 -20   25.99    7.73
   0 -20   0   82.37   10.32
   0 -20   1   44.03    8.38
   0 -20  -1   43.45    8.55
   0 -20   2    6.09    5.09
   0 -20  -2   12.10    5.39
   0 -20   3  263.44   17.97
   0 -20  -3  268.44   18.43
   0 -20  -4    2.65    5.20
   0 -20   4   -1.13    4.80
   0 -20  -5  112.34   12.54
   0 -20   5   94.15   11.62
   0 -20   6   13.77    4.54
   0 -20  -6   17.77    6.11
   0 -20   6   10.65    5.46
   0 -20   7   51.65    7.03
   0 -20  -7   48.68    9.48
   0 -20   7   50.90    8.94
   0 -20   8   44.65    6.78
   0 -20  -8   37.73    9.18
   0 -20   8   24.37    6.97
   0 -20  -9   15.64    8.05
   0 -20   9    2.70    5.17
   0  20  -9   -0.68    4.16
   0 -20 -10   13.20    7.66
   0  20 -10    4.13    4.16
   0 -20  10    1.84    5.81
   0 -20 -11   14.10    6.57
   0 -20  11    7.58    6.15
   0 -20 -12   37.25    9.34
   0  20 -12   28.32    7.03
   0 -20  12   34.83    8.59
   0 -20 -13   11.23    6.27
   0 -20  13   10.33    6.49
   0  20 -13   18.65    6.59
   0 -20 -14   87.54   12.36
   0 -20  14  111.49   13.26
   0  20 -14  116.13   12.46
   0  20 -15    5.24    4.83
   0  20 -16   10.03    5.86
   0  20 -17   19.34    6.96
   0  20 -18   45.74    9.81
   0 -21   0   15.36    7.32
   0 -21   1  142.77   14.11
   0 -21  -1  186.44   15.94
   0 -21  -2    8.18    5.57
   0 -21   2   14.25    6.73
   0 -21  -3   11.67    6.05
   0 -21   3    8.29    5.25
   0 -21  -4   51.13    9.24
   0 -21   4   48.72    9.16
   0 -21  -5   -2.84    5.23
   0 -21   5   -2.29    5.02
   0 -21  -6    4.20    5.24
   0 -21   6    0.46    5.24
   0 -21  -7   96.95   13.17
   0 -21   7   82.82   11.64
   0 -21  -8   -8.84    5.78
   0 -21   8    4.87    5.56
   0 -21  -9   21.67    8.68
   0 -21   9   28.74    8.31
   0 -21 -10    5.67    5.54
   0 -21  10   20.95    8.08
   0  21 -10   11.98    5.19
   0 -21 -11   23.43    8.02
   0  21 -11   24.12    6.70
   0 -21  11   14.78    6.33
   0 -21 -12   13.06    8.28
   0  21 -12   15.83    6.87
   0 -21  12   -0.76    5.94
   0  21 -13  118.91   13.01
   0 -21  13  144.69   15.12
   0 -21  14    0.80    5.67
   0  21 -14    3.42    4.87
   0  21 -15   42.26    9.02
   0 -21  15   31.56    8.96
   0 -21  16  -13.74    8.81
   0 -22   0   24.36    8.12
   0 -22   1    1.89    5.57
   0 -22  -1    5.71    5.66
   0 -22   2   14.39    7.38
   0 -22  -2    0.62    4.88
   0 -22   3   13.70    5.95
   0 -22  -3   22.60    8.15
   0 -22   4   18.69    7.69
   0 -22  -4    5.42    5.09
   0 -22  -5   37.54    8.59
   0 -22   5   22.62    7.61
   0 -22  -6   13.68    7.09
   0 -22   6   11.25    7.30
   0 -22  -7  127.59   14.23
   0 -22   7  123.34   13.83
   0 -22  -8   11.14    6.88
   0 -22   8   14.96    7.41
   0 -22   9  166.82   16.12
   0 -22  10    9.08    6.87
   0 -22  11    2.33    5.88
   0 -22  12   34.40    8.73
   0  22 -12   42.74    9.02
   0 -22  13   -7.86    6.49
   0 -23   0   -2.19    4.93
   0 -23   1    1.24    5.16
   0 -23  -1   -1.62    5.18
   0 -23   2    6.82    7.01
   0 -23  -2    6.15    6.79
   0 -23   3    4.00    5.90
   0 -23  -3   -7.75    6.30
   0 -23  -4   74.25   12.02
   0 -23   4   55.71   10.19
   0 -23   5    8.72    6.41
   0 -23   6   12.98    5.83
   0 -23   7   -4.57    7.35
   0 -23   8   32.89    8.86
  -1   0   0   -0.43    0.96
   1   0   0   -0.07    0.93
  -1   0   0   -0.85    0.89
   1   0   0   -0.51    0.66
  -1   0   0    0.41    0.62
   1   0   1  148.25    4.16
  -1   0  -1  152.42    4.22
  -1   0   1  153.63    3.41
   1   0  -1  155.89    3.93
  -1   0  -1  158.28    4.59
   1   0   1  145.09    3.42
   1   0  -1  150.12    3.42
  -1   0  -1  144.34    3.04
   1   0   2  385.80    7.22
  -1   0  -2  393.91    6.78
   1   0   2  400.11    6.89
  -1   0   2  408.77    6.36
   1   0  -2  403.76    6.43
  -1   0  -2  404.42    5.58
   1   0   2  414.25    5.72
   1   0   3   33.60    2.69
  -1   0  -3   34.95    2.66
   1   0   3   35.14    2.42
  -1   0   3   34.89    2.34
   1   0  -3   41.17    2.52
   1   0   3   37.18    2.15
  -1   0  -3   36.56    2.11
   1   0   4  378.77    7.88
  -1   0  -4  388.21    8.26
  -1   0  -4  381.20    6.88
  -1   0   4  375.64    7.70
   1   0  -4  386.95    7.77
   1   0   4  386.74    7.08
  -1   0   5 1371.02   16.34
   1   0   5 1379.31   15.89
  -1   0  -5 1366.64   14.37
  -1   0  -5 1365.19   16.23
   1   0  -5 1395.78   15.99
  -1   0   5 1349.48   15.85
   1   0   5 1356.87   14.63
  -1   0  -6 3336.92   24.57
  -1   0  -6 3332.65   26.89
   1   0   6 3371.17   26.46
  -1   0   6 3334.45   27.45
   1   0  -6 3327.13   26.65
   1   0   6 3339.00   25.06
  -1   0  -7  505.69   11.18
  -1   0   7  494.31   11.43
   1   0   7  514.47   10.71
  -1   0  -7  515.48   10.57
   1   0   7  500.52   10.92
   1   0  -7  513.69   11.36
   1   0   8 7109.01   43.05
  -1   0  -8 7155.34   44.40
   1   0   8 7146.30   42.43
  -1   0   8 7190.92   46.10
  -1   0  -8 7017.18   41.46
   1   0  -8 7162.75   44.61
  -1   0  -9  124.50    6.12
  -1   0   9  127.45    6.68
   1   0   9  122.82    6.10
   1   0   9  129.46    6.35
  -1   0  -9  129.38    6.44
   1   0  -9  115.26    6.24
   1   0  10  309.64   10.10
  -1   0 -10  303.26    9.81
  -1   0 -10  287.78    9.93
  -1   0  10  298.38   10.66
   1   0  11 4030.96   37.93
  -1   0 -11 4055.64   38.44
  -1   0  11 3968.48   40.31
  -1   0 -11 4024.07   37.11
  -1   0 -12  230.11    9.45
  -1   0 -12  254.51   10.31
  -1   0  12  244.76   10.61
   1   0  12  219.67    9.52
   1   0  13 1352.97   24.25
  -1   0  13 1371.20   25.85
  -1   0 -13 1360.95   24.44
  -1   0  14 1512.70   28.19
   1   0  14 1501.23   26.63
  -1   0 -14 1493.11   26.59
   1   0 -14 1446.86   26.47
  -1   0 -14 1413.50   10.01
  -1   0 -15   74.94    6.47
  -1   0 -15   63.57    5.82
   1   0  15   67.31    6.23
  -1   0  15   65.65    6.52
   1   0 -15   64.23    6.09
  -1   0  15   61.52    2.27
  -1   0  16   53.71    5.99
  -1   0 -16   65.30    6.25
   1   0  16   57.37    6.08
  -1   0 -16   59.78    5.83
   1   0 -16   55.79    6.02
  -1   0 -17  334.67   14.21
   1   0  17  330.25   14.15
  -1   0  17  320.00   14.67
  -1   0 -17  320.21   13.45
   1   0 -17  302.44   13.71
  -1   0 -18   18.35    4.06
  -1   0 -18   18.19    4.23
   1   0  18   21.94    4.38
   1   0 -18   12.94    3.82
  -1   0 -18   17.62    4.03
  -1   0 -19 1489.27   30.70
   1   0 -19 1472.13   31.89
  -1   0 -19 1438.79   30.66
  -1   0 -20  287.11   14.30
   1   0 -20  320.42   15.60
   1   0 -21   11.13    4.06
  -1   0 -21   15.84    4.41
  -1   0 -22    0.03    3.24
   1   0 -22   -1.80    3.34
  -1   0 -23  363.92   17.72
   1   0 -23  340.55   17.54
  -1   0 -24   -7.31    4.08
   1   0 -24    4.62    3.89
  -1   0 -25    3.11    3.78
   1   0 -25    0.79    3.68
   1   0 -26    3.80    3.83
  -1   0 -26    9.24    5.92
   1   0 -27   33.24    6.88
  -1   0 -27   28.11    6.42
  -1   0 -28    4.58    3.74
   1   0 -28   10.44    5.60
  -1   0 -29   -1.07    5.07
   1   0 -29   -1.55    3.94
  -1   0 -30   12.30    5.20
   1   0 -30    4.32    4.51
   1   0 -31  151.60   14.79
  -1   0 -31  149.71   14.34
   1   1 -31   25.45    7.36
  -1  -1 -31   19.97    6.41
  -1  -1 -30   15.17    6.10
   1   1 -30    9.65    5.27
   1   1 -29   29.30    7.31
  -1  -1 -29   30.34    6.93
   1   1 -28    2.53    4.20
  -1  -1 -28    8.61    4.04
  -1  -1 -27   29.60    6.26
   1   1 -27   10.66    4.88
  -1  -1 -26   10.45    4.80
   1   1 -26   13.19    4.78
  -1  -1 -25   87.34    9.66
   1   1 -25   84.93    9.80
   1   1 -24   84.01    9.36
  -1  -1 -24   81.66    9.00
   1   1 -23   34.85    6.33
  -1  -1 -23   28.75    5.55
  -1  -1 -22    2.34    3.71
  -1  -1 -22   -1.28    2.97
   1   1 -22   -1.84    3.57
  -1  -1 -21    4.84    3.19
   1   1 -21   10.72    4.02
  -1  -1 -20  208.94   12.31
   1   1 -20  218.76   13.00
  -1  -1 -19  553.76   19.12
   1  -1  19  556.99   19.47
   1   1 -19  554.66   19.68
  -1  -1 -18   10.30    3.41
  -1  -1 -18   12.18    3.66
   1  -1  18   13.68    3.69
   1   1 -18   13.42    3.90
   1  -1  17  185.66   10.68
  -1   1  17  184.47   11.24
  -1  -1 -17  168.82   10.03
  -1  -1 -17  188.19   10.56
   1   1 -17  190.95   11.02
  -1  -1 -16   27.63    4.47
  -1   1  16   29.38    5.01
   1  -1  16   34.54    4.83
  -1  -1 -16   26.30    4.33
   1   1 -16   22.80    3.96
   1  -1  15  198.80   10.17
  -1  -1 -15  187.78    9.84
  -1   1  15  200.60   10.98
  -1  -1 -15  191.20    9.96
   1   1 -15  196.07   10.41
  -1   1  15  206.21    4.40
  -1   1  14   86.62    7.21
  -1  -1 -14  105.69    7.22
   1  -1  14  104.60    7.20
   1   1 -14   88.63    6.85
   1  -1  14   96.00    2.73
  -1   1  14   94.40    3.32
   1  -1  13  944.44   19.94
  -1   1  13  948.51   21.57
  -1  -1 -13  959.14   20.09
  -1   1  13  935.99   10.65
  -1  -1 -12  723.08   16.71
  -1   1  12  744.44   18.45
   1  -1  12  727.56   16.72
  -1  -1 -11  236.86    9.18
   1  -1  11  244.64    9.28
  -1  -1 -11  255.67    9.77
  -1   1  11  242.26   10.21
  -1   1  10   61.38    5.13
   1  -1  10   58.37    4.76
  -1  -1 -10   62.11    4.67
   1  -1  10   64.80    4.72
  -1  -1 -10   62.78    4.85
   1  -1   9  198.97    8.00
  -1  -1  -9  192.16    7.77
  -1  -1  -9  186.14    7.45
   1  -1   9  195.93    7.48
  -1   1   9  180.22    7.91
   1  -1   8  341.16    9.97
  -1   1   8  353.50   10.43
  -1  -1  -8  340.64    9.36
   1  -1   8  338.11    9.02
  -1  -1  -8  330.00    9.53
   1   1  -8  346.84   10.12
  -1   1   7   74.85    4.73
  -1  -1  -7   73.94    4.27
   1  -1   7   78.46    4.17
  -1  -1  -7   71.08    4.42
   1  -1   7   76.61    4.75
   1   1  -7   66.87    4.46
  -1   1   6 1182.63   16.62
  -1  -1  -6 1153.05   15.54
   1  -1   6 1143.54   16.29
  -1  -1  -6 1156.35   14.98
   1  -1   6 1168.98   14.01
   1   1  -6 1160.58   16.30
   1  -1   5  775.68   12.79
  -1  -1  -5  774.40   11.41
   1  -1   5  790.81   10.30
  -1   1   5  786.78   12.63
   1   1  -5  772.39   12.48
  -1  -1  -5  789.04   12.05
   1  -1   4 2476.89   21.79
  -1  -1  -4 2512.39   18.90
  -1   1   4 2520.69   20.58
   1  -1   4 2477.82   15.76
   1   1  -4 2513.98   20.89
  -1  -1  -4 2497.23   19.83
  -1   1   3 1215.52   12.80
   1  -1   3 1217.21    9.08
  -1  -1  -3 1207.47   12.12
   1  -1   3 1237.02   13.86
   1   1  -3 1228.94   13.42
  -1  -1  -3 1223.78   12.93
  -1   1   2  330.20    5.78
  -1  -1  -2  328.02    5.36
   1  -1   2  319.45    6.87
   1   1  -2  332.52    6.57
  -1  -1  -2  329.16    6.42
  -1   1   1 1408.54    9.65
  -1  -1  -1 1401.07   10.88
   1  -1   1 1402.32   13.93
  -1   1   1 1404.34   13.66
   1  -1   1 1392.47   12.94
  -1  -1  -1 1364.67   11.95
   1   1  -1 1392.93   12.40
  -1   1   0  875.07   10.34
   1  -1   0  874.12   10.37
   1   1   0  873.89    9.47
  -1  -1   0  848.61    9.37
  -1   1  -1 1405.94   14.85
  -1  -1   1 1393.68   12.43
   1   1   1 1394.24   11.98
   1   1   2  326.59    5.77
   1   1   2  324.67    5.41
  -1  -1   2  329.89    6.48
   1  -1  -2  336.42    5.30
  -1   1  -2  345.98    7.89
   1   1   2  338.57    6.56
  -1   1  -3 1205.01   14.77
  -1   1  -3 1187.32    8.84
   1   1   3 1207.42   11.66
   1   1   3 1216.95   11.10
   1  -1  -3 1247.58   11.97
  -1  -1   3 1197.52   13.41
  -1   1  -3 1249.32   15.76
   1   1   3 1214.03   13.11
  -1   1  -4 2547.03   22.59
   1   1   4 2481.61   18.11
  -1   1  -4 2468.49   15.53
   1  -1  -4 2524.42   20.00
   1  -1  -4 2542.96   19.29
  -1  -1   4 2454.44   20.61
   1   1   4 2502.36   20.15
  -1   1  -5  802.04   13.35
   1  -1  -5  773.29   12.23
  -1   1  -5  772.84   10.02
   1   1   5  777.30   11.14
  -1  -1   5  772.56   12.44
   1  -1  -5  777.58   11.88
   1   1   5  796.46   12.25
   1  -1  -6 1138.95   16.02
  -1   1  -6 1155.31   13.71
   1   1   6 1133.07   14.45
  -1   1  -6 1180.37   16.97
  -1  -1   6 1180.97   16.46
   1  -1  -6 1166.49   15.78
   1   1   6 1175.27   15.96
   1   1   7   73.36    4.13
  -1   1  -7   72.13    4.64
   1  -1  -7   76.88    4.83
  -1   1  -7   83.33    4.25
   1  -1  -7   72.79    4.48
  -1  -1   7   74.20    4.60
   1   1   7   73.33    4.47
  -1   1  -8  353.95   10.36
  -1   1  -8  342.22    8.92
  -1  -1   8  347.62   10.20
   1  -1  -8  339.88   10.08
  -1  -1   8  348.26   10.16
   1  -1  -8  352.84    9.99
   1   1   8  344.74    9.92
   1  -1  -9  185.30    7.92
  -1  -1   9  192.99    8.12
  -1   1  -9  202.77    8.25
  -1   1  -9  193.75    7.26
   1  -1  -9  181.07    7.73
   1   1   9  183.09    7.71
  -1  -1  10   60.00    5.09
  -1   1 -10   75.67    5.47
  -1   1 -10   69.40    4.78
   1  -1 -10   68.37    5.17
   1   1  10   67.78    5.10
  -1   1 -11  251.33   10.04
  -1   1 -11  241.01    8.96
  -1  -1  11  239.84   10.03
   1  -1 -11  226.01    9.42
   1   1  11  235.90    9.66
  -1   1 -12  718.99    9.14
  -1  -1  12  731.95   18.07
  -1   1 -12  765.53   18.03
  -1   1 -12  731.92   16.26
   1   1  12  731.98   17.56
  -1   1 -13  960.71   20.96
  -1  -1  13  983.43   21.83
  -1   1 -13  935.49    9.94
   1  -1 -13  930.53   20.56
   1   1  13  984.49   21.24
   1   1  14  101.56    7.37
  -1   1 -14   94.20    7.11
  -1  -1  14   98.74    7.44
   1  -1 -14   91.17    6.92
  -1   1 -14   95.85    3.01
  -1   1 -15  201.79   10.54
  -1  -1  15  207.56   11.02
   1   1  15  223.84   11.01
  -1   1 -15  223.92   10.53
   1  -1 -15  203.34   10.52
   1  -1 -15  188.54    3.96
  -1   1 -16   29.56    4.52
  -1  -1  16   27.50    4.65
   1   1  16   29.19    4.64
   1  -1 -16   21.25    1.22
   1  -1 -16   26.69    4.42
  -1   1 -16   25.94    4.17
  -1  -1  17  184.98   11.57
  -1   1 -17  187.10   10.93
  -1   1 -17  181.94   10.31
   1  -1 -17  178.89   10.65
   1   1  17  181.17   10.76
   1   1  18   29.80    5.13
  -1   1 -18   13.71    3.60
   1  -1 -18   15.11    3.74
   1  -1 -19  562.82   19.84
  -1   1 -19  566.28   19.33
   1  -1 -20  212.46   12.78
  -1   1 -20  221.34   12.66
  -1   1 -21   10.06    4.18
   1  -1 -21   15.24    4.34
  -1   1 -22   -2.77    2.82
   1  -1 -22    3.47    3.18
   1  -1 -23   32.05    6.15
  -1   1 -23   22.03    5.23
  -1   1 -24   84.88    9.11
   1  -1 -24   82.11    9.12
  -1   1 -25   93.68    9.93
   1  -1 -25   93.52   10.19
  -1   1 -26    3.80    3.88
   1  -1 -26    4.71    4.43
   1  -1 -27   25.09    6.97
  -1   1 -27   17.75    5.61
   1  -1 -28    8.08    4.30
  -1   1 -28    2.46    3.83
  -1   1 -29   35.32    7.80
   1  -1 -29   42.14    7.74
   1  -1 -30    8.79    5.39
  -1   1 -30    6.39    5.13
   1  -1 -31   19.61    6.99
  -1   1 -31   26.75    6.95
   1   2 -31   30.72    7.96
  -1  -2 -31   27.45    7.43
  -1  -2 -30   15.51    6.39
   1   2 -30    7.39    4.79
   1   2 -29   -0.67    4.40
  -1  -2 -29   -5.29    3.95
  -1  -2 -28   13.82    5.24
   1   2 -28   12.75    5.12
   1   2 -27   11.98    5.13
  -1  -2 -27    9.37    5.03
  -1  -2 -26    8.34    4.72
   1   2 -26    8.79    4.53
  -1  -2 -25   46.77    7.39
   1   2 -25   49.02    7.77
  -1  -2 -24  127.47   11.55
  -1  -2 -24   72.71    8.66
   1   2 -24   89.64    9.62
  -1  -2 -23   26.78    5.67
   1   2 -23   34.86    6.45
  -1  -2 -22   32.15    5.94
   1   2 -22   35.01    6.09
  -1  -2 -21   23.52    4.89
   1   2 -21   26.14    5.50
  -1  -2 -20   45.41    6.40
   1   2 -20   43.48    6.19
   1  -2  19   14.33    4.08
  -1  -2 -19    8.97    3.51
   1   2 -19   15.91    4.37
  -1  -2 -18  464.34   16.79
  -1  -2 -18  472.79   17.55
   1  -2  18  503.38   17.77
   1   2 -18  457.18   17.55
   1  -2  17  148.22    9.42
  -1  -2 -17  163.60   10.26
  -1   2  17  157.72   10.57
  -1  -2 -17  158.80    9.55
   1   2 -17  150.34    9.88
   1   2 -17  147.55    3.37
  -1  -2 -16  312.74   12.90
  -1  -2 -16  292.32   13.07
  -1   2  16  299.16   13.90
   1  -2  16  297.31   12.68
   1   2 -16  279.39   12.91
   1   2 -16  295.83    5.48
  -1   2  15   75.34    6.93
   1  -2  15   65.69    5.94
  -1  -2 -15   69.89    6.08
  -1  -2 -15   60.75    6.00
   1   2 -15   79.48    6.81
  -1   2  14  314.64    6.69
   1  -2  14  326.00    5.93
  -1  -2 -14  331.54   12.92
   1  -2  14  311.38   11.99
  -1   2  14  321.97   13.47
  -1  -2 -14  327.92   12.09
  -1   2  13  348.06    7.28
   1  -2  13  346.56    6.39
  -1  -2 -13  356.71   12.11
  -1   2  13  340.74   13.30
   1  -2  13  348.04   12.03
   1  -2  12  216.70    5.24
  -1   2  12  218.87    5.94
  -1   2  12  215.54   10.12
   1  -2  12  215.81    9.08
  -1  -2 -12  226.87    9.27
  -1   2  11   10.34    1.69
   1  -2  11    6.37    1.95
  -1  -2 -11   12.07    2.54
  -1   2  11   13.15    3.09
  -1   2  10  245.69    6.43
  -1  -2 -10  249.72    9.59
   1  -2  10  255.57    8.86
  -1   2  10  242.12    9.86
  -1  -2 -10  240.13    8.58
  -1   2   9  507.25   13.45
  -1  -2  -9  466.73   11.23
  -1  -2  -9  481.70   12.68
   1  -2   9  465.12   11.12
   1  -2   8  119.09    5.33
  -1   2   8  117.85    6.28
  -1  -2  -8  112.28    5.25
  -1  -2  -8  113.25    6.04
  -1  -2  -7 1143.27   15.32
   1  -2   7 1128.53   14.75
  -1  -2  -7 1164.10   17.82
  -1   2   7 1147.36   18.00
   1  -2   6  209.49    5.87
  -1   2   6  212.64    7.33
  -1  -2  -6  211.32    6.18
  -1  -2  -6  201.83    7.20
  -1  -2  -5  698.00   10.12
   1  -2   5  690.00    9.32
  -1   2   5  686.49   12.12
  -1  -2  -5  696.03   12.47
   1  -2   4 1277.02   16.00
  -1  -2  -4 1270.70   12.16
  -1   2   4 1246.67   15.05
   1  -2   4 1263.46   10.77
  -1  -2  -4 1282.06   16.03
  -1  -2  -3   28.16    1.84
  -1   2   3   27.03    2.40
   1  -2   3   27.97    1.43
   1  -2   3   26.58    2.64
   1   2  -3   29.51    2.70
  -1  -2  -3   26.80    2.67
  -1   2   2 2704.90   17.23
   1  -2   2 2725.54   21.55
  -1  -2  -2 2671.99   12.38
  -1   2   2 2669.03   21.83
  -1  -2  -2 2621.16   20.26
   1   2  -2 2629.19   20.57
  -1  -2  -2 2640.91   21.37
   1  -2   1 3459.00   23.93
  -1  -2  -1 3454.17   14.21
  -1   2   1 3512.80   24.21
   1   2  -1 3474.89   22.71
  -1   2   1 3444.22   16.70
  -1  -2  -1 3469.34   22.61
   1  -2   0 1087.13   13.31
  -1   2   0 1107.15   13.42
  -1  -2   0 1070.31   12.56
   1   2   0 1070.15   12.50
   1  -2  -1 3531.60   16.40
   1   2   1 3447.64   22.46
  -1  -2   1 3502.87   23.01
   1   2   2 2694.76   13.26
   1  -2  -2 2752.56   17.07
   1   2   2 2656.17   12.75
  -1   2  -2 2690.74   23.41
  -1  -2   2 2629.35   20.75
   1   2   2 2675.32   21.60
   1   2   3   28.36    1.77
   1  -2  -3   27.84    2.35
   1   2   3   27.51    1.63
  -1   2  -3   27.77    3.00
  -1   2  -3   26.44    1.61
  -1  -2   3   26.36    2.53
   1   2   3   31.54    2.85
  -1   2  -4 1293.36   17.30
   1   2   4 1284.55   11.75
   1  -2  -4 1272.83   14.77
  -1   2  -4 1296.97   11.65
  -1   2  -4 1322.22   18.03
  -1  -2   4 1245.91   15.85
   1   2   4 1268.70   16.09
   1   2   5  713.44    9.82
  -1   2  -5  726.60   13.51
   1  -2  -5  694.67   12.06
  -1   2  -5  711.55   13.92
  -1   2  -5  723.33    9.97
  -1  -2   5  703.18   12.55
   1   2   5  717.13   12.80
  -1   2  -6  214.23    7.78
   1  -2  -6  223.73    7.42
  -1   2  -6  212.79    6.12
  -1  -2   6  209.18    7.29
  -1   2  -6  206.97    8.01
   1   2   6  218.80    7.56
   1  -2  -7 1137.61   17.69
  -1   2  -7 1195.66   18.88
  -1  -2   7 1154.46   17.88
  -1   2  -7 1180.98   15.47
   1   2   7 1172.54   18.12
   1  -2  -8  115.16    6.13
  -1   2  -8  114.63    6.28
  -1  -2   8  122.26    6.23
  -1   2  -8  110.73    5.32
   1   2   8  113.53    6.11
   1  -2  -9  484.84   12.85
  -1   2  -9  491.07   13.15
  -1   2  -9  471.33    8.67
  -1   2  -9  465.85   11.29
  -1  -2   9  463.62   12.55
   1   2   9  477.02   12.84
  -1   2 -10  246.86    9.83
  -1   2 -10  240.49    6.23
  -1  -2  10  240.02    9.55
  -1   2 -10  247.31    8.75
   1   2  10  237.49    9.58
  -1  -2  11    5.65    2.28
   1   2  11   11.59    2.86
  -1   2 -11    9.14    2.71
  -1   2 -11    9.71    1.64
  -1   2 -11    7.17    2.00
  -1   2 -12  230.90    5.93
  -1  -2  12  240.11   10.53
  -1   2 -12  239.99   10.44
   1   2  12  242.31   10.48
  -1   2 -13  333.31    6.89
   1  -2 -13  338.99    6.70
  -1  -2  13  372.40   13.47
  -1   2 -13  339.67   12.93
   1   2  13  349.66   13.11
   1  -2 -14  312.26    6.21
  -1   2 -14  317.07   12.96
  -1  -2  14  305.25   12.69
   1  -2 -14  285.93   12.16
   1   2  14  327.61   13.18
   1  -2 -15   68.54    6.53
  -1  -2  15   66.61    6.44
  -1   2 -15   71.49    6.65
   1  -2 -15   68.69    2.86
   1   2  15   62.07    2.41
  -1   2 -15   64.21    5.80
   1   2  15   68.08    6.54
  -1  -2  16  298.08   13.56
  -1   2 -16  326.44   13.96
   1  -2 -16  309.08   13.53
   1  -2 -16  296.63    5.31
   1  -2 -16  295.62   13.10
  -1   2 -16  308.64   12.81
   1   2  16  302.11   13.64
  -1   2 -17  152.25   10.07
   1  -2 -17  144.42    9.72
  -1  -2  17  161.49   10.43
   1  -2 -17  154.25    9.90
  -1   2 -17  140.02    9.11
   1   2  17  173.10   10.74
  -1   2 -18  475.85   17.00
   1  -2 -18  488.51   17.91
   1   2  18  468.30   18.08
  -1   2 -19    7.86    3.51
   1  -2 -19   13.72    3.87
  -1   2 -20   38.29    5.86
   1  -2 -20   42.16    6.15
  -1   2 -21   29.46    5.42
   1  -2 -21   26.11    5.23
  -1   2 -22   35.38    6.15
   1  -2 -22   40.72    6.94
  -1   2 -23   37.54    6.37
   1  -2 -23   22.35    5.74
   1  -2 -24   71.45    8.72
  -1   2 -24   70.76    8.35
   1  -2 -25   57.76    8.50
  -1   2 -25   43.38    7.18
  -1   2 -26    3.34    4.15
   1  -2 -26   16.24    5.74
   1  -2 -27   13.33    5.57
  -1   2 -27    3.43    3.76
   1  -2 -28   11.25    5.46
  -1   2 -28   10.44    4.98
   1  -2 -29   10.59    5.89
  -1   2 -29    2.99    4.50
   1  -2 -30   -6.25    5.24
  -1   2 -30   -8.12    6.22
  -1   2 -31   41.78    8.86
   1  -2 -31   40.45    9.01
  -1   2 -32   98.64   12.71
  -1   2 -32   49.81    9.73
  -1   2 -33   -2.51    4.92
   1   3 -31    4.33    5.55
  -1  -3 -31    7.36    5.11
   1   3 -30   75.59   10.94
  -1  -3 -30   73.24   10.47
  -1  -3 -29   11.02    5.51
   1   3 -29    6.42    4.89
  -1  -3 -28   -3.97    4.10
   1   3 -28    5.95    4.60
   1   3 -27    5.38    4.75
  -1  -3 -27    8.25    4.01
  -1  -3 -26   42.48    7.49
   1   3 -26   39.61    7.25
  -1  -3 -26   61.25    8.70
  -1  -3 -25   25.14    6.05
   1   3 -25   27.06    6.22
  -1  -3 -24  144.23   11.90
   1   3 -24  158.43   12.64
  -1  -3 -23   28.70    6.03
   1   3 -23   33.25    6.40
  -1  -3 -22  154.51   11.65
   1   3 -22  147.91   11.58
  -1  -3 -21   93.09    9.01
   1   3 -21   76.28    8.30
  -1  -3 -20   97.30    8.86
   1   3 -20   97.27    8.94
  -1  -3 -19  189.11   11.83
   1  -3  19  177.17   11.06
  -1  -3 -19  158.39   10.29
   1   3 -19  185.73   11.79
  -1  -3 -18   80.35    7.82
   1  -3  18   85.81    7.60
  -1  -3 -18   78.75    7.09
   1   3 -18   70.78    7.32
   1   3 -18   77.91    2.90
  -1  -3 -17  137.32    9.57
  -1  -3 -17  155.30    9.42
   1  -3  17  153.30    9.63
   1   3 -17  135.76    9.48
  -1  -3 -17  138.07    4.12
   1   3 -17  138.31    4.24
  -1   3  16   68.06    6.95
  -1  -3 -16   57.93    5.77
   1  -3  16   71.97    6.55
  -1  -3 -16   60.12    6.38
   1   3 -16   63.25    6.51
   1   3 -16   56.32    2.99
   1   3 -16   57.66    6.22
  -1  -3 -15   94.65    6.90
   1   3 -15   99.10    7.54
  -1   3  15   91.53    7.73
   1  -3  15  101.77    7.32
  -1  -3 -15   84.84    7.18
   1   3 -15   80.54    6.92
  -1   3  14    7.46    3.14
   1  -3  14    6.80    2.72
  -1  -3 -14    5.41    2.55
   1   3 -14    6.42    2.43
   1  -3  14    6.10    1.28
  -1  -3 -14    6.96    2.41
  -1  -3 -13   43.70    4.42
   1  -3  13   45.51    2.80
  -1   3  13   47.09    3.24
   1  -3  13   41.22    4.42
  -1   3  13   47.44    5.39
  -1  -3 -13   45.01    4.95
   1  -3  12  313.67    7.09
  -1   3  12  297.55    7.69
  -1  -3 -12  317.00   10.72
   1  -3  12  297.49   10.59
  -1   3  12  288.26   11.98
  -1  -3 -11   26.25    3.35
   1  -3  11   20.72    2.10
  -1   3  11   24.19    2.49
  -1   3  11   16.39    3.10
   1  -3  11   23.45    3.32
  -1   3  10  105.66    4.76
   1  -3  10  101.31    4.22
   1  -3  10  120.92    6.19
  -1  -3 -10  119.10    6.18
  -1  -3 -10  110.52    6.70
  -1   3  10  104.03    6.75
  -1   3   9   20.12    2.37
  -1  -3  -9   20.95    2.67
  -1  -3  -9   19.88    3.04
  -1   3   9   17.65    3.01
   1  -3   9   22.20    2.76
  -1   3   8  786.30   12.69
  -1   3   8  813.31   16.54
  -1  -3  -8  781.70   13.15
   1  -3   8  791.21   13.43
  -1  -3  -8  796.67   16.37
  -1  -3  -7  104.24    4.56
   1  -3   7  101.47    4.53
  -1   3   7  101.31    5.66
  -1   3   7   99.75    4.70
   1   3  -7  100.86    3.54
  -1  -3  -7   93.95    5.69
  -1   3   6  771.74   14.35
  -1  -3  -6  720.75   10.61
   1  -3   6  739.19   10.86
  -1   3   6  730.47   12.18
   1   3  -6  719.66    7.98
  -1  -3  -6  740.61   14.56
  -1  -3  -5  235.46    5.49
  -1   3   5  220.38    7.33
  -1   3   5  234.27    6.97
   1  -3   5  234.68    8.38
   1  -3   5  236.78    5.96
  -1  -3  -5  223.46    7.75
  -1  -3  -4  539.10    7.17
  -1   3   4  559.43   10.62
   1  -3   4  553.15   11.27
   1  -3   4  525.44   12.05
   1  -3   4  543.03    8.11
  -1  -3  -4  569.44   11.79
  -1   3   4  548.85   10.60
  -1  -3  -3 1838.42   10.94
   1  -3   3 1875.63   19.83
  -1   3   3 1873.28   19.20
   1  -3   3 1846.99   13.22
  -1   3   3 1846.20   20.47
  -1  -3  -3 1802.18   20.33
  -1   3   3 1830.95   17.62
   1  -3   2 3954.99   27.99
   1  -3   2 3977.93   17.27
  -1   3   2 3964.41   29.19
  -1  -3  -2 3826.71   29.20
  -1   3   2 3832.19   23.22
  -1  -3  -2 3830.64   27.72
  -1   3   1 1666.98   17.89
   1  -3   1 1740.99   18.33
  -1   3   1 1688.56   18.68
   1  -3   1 1693.50   11.35
  -1  -3  -1 1624.96   18.83
  -1  -3  -1 1690.15   18.06
   1  -3   1 1744.87   10.77
  -1   3   1 1701.35   13.92
   1  -3   0   98.00    4.53
   1  -3   0   95.36    2.74
   1  -3   0  101.72    3.10
  -1   3   0   96.51    3.11
  -1  -3   0   97.36    4.45
   1   3   1 1728.68   18.07
  -1  -3   1 1676.90   18.01
   1  -3  -1 1708.73   13.64
  -1   3  -1 1717.22   10.74
   1  -3  -2 3870.71   22.83
  -1   3  -2 3999.19   17.40
  -1  -3   2 3852.52   27.94
   1  -3  -3 1852.58   17.50
  -1   3  -3 1875.02   19.18
  -1   3  -3 1868.39   13.34
  -1  -3   3 1816.50   19.74
   1   3   3 1822.67   20.74
  -1   3  -4  542.69   11.98
   1  -3  -4  530.31   10.22
  -1   3  -4  543.14   10.42
  -1   3  -4  544.45   12.28
  -1  -3   4  541.29   11.18
  -1   3  -4  540.34    8.08
   1   3   4  537.35   11.67
   1  -3  -5  226.95    7.33
  -1   3  -5  241.69    8.37
  -1   3  -5  228.59    6.90
  -1   3  -5  235.59    6.00
  -1  -3   5  225.22    7.68
  -1   3  -5  224.89    8.28
   1   3   5  238.65    8.14
  -1   3  -6  756.65   15.32
   1  -3  -6  729.05   13.84
  -1   3  -6  718.68   12.07
  -1  -3   6  733.21   14.27
  -1   3  -6  704.88   15.02
  -1   3  -6  733.77   11.44
   1   3   6  739.34   14.69
   1  -3  -7   95.56    5.49
  -1   3  -7  105.35    6.09
  -1   3  -7   99.64    4.63
  -1  -3   7   96.03    5.60
  -1   3  -7   95.60    4.64
  -1   3  -7  109.95    6.34
   1   3   7   98.30    5.81
  -1   3  -8  853.84   17.42
   1  -3  -8  832.46   16.40
  -1   3  -8  822.59   12.78
  -1   3  -8  840.36   14.25
  -1  -3   8  786.47   16.14
  -1   3  -8  812.76   17.19
   1   3   8  824.29   16.93
   1   3   9   18.46    3.02
   1  -3  -9   20.37    3.38
  -1   3  -9   20.73    3.29
  -1   3  -9   15.65    2.12
  -1  -3   9   17.83    2.89
  -1   3  -9   21.55    3.70
  -1   3  -9   18.53    2.76
   1  -3 -10   93.98    6.36
  -1   3 -10  100.95    6.65
  -1   3 -10  103.25    4.66
  -1   3 -10   98.17    5.67
  -1  -3  10   97.30    6.35
  -1   3 -10  109.78    7.47
   1   3  10  102.04    6.71
   1   3  11   25.58    4.14
  -1   3 -11   26.30    3.87
   1  -3 -11   20.73    2.14
  -1   3 -11   16.56    2.11
  -1   3 -11   25.38    4.08
  -1  -3  11   26.50    3.99
  -1   3 -11   24.13    3.19
  -1   3 -12  309.91   12.17
   1  -3 -12  304.71   11.88
   1  -3 -12  311.07    7.28
  -1   3 -12  290.00    7.50
  -1  -3  12  302.69   11.86
   1   3  12  305.10   12.19
   1  -3 -13   40.62    2.76
  -1   3 -13   38.92    4.80
   1   3  13   41.31    5.03
   1  -3 -13   46.11    5.09
  -1  -3  13   49.15    5.24
   1  -3 -14    6.33    1.29
  -1   3 -14   11.00    3.40
   1  -3 -14    8.63    2.93
   1   3  14    7.13    2.61
  -1  -3  14    6.11    2.79
  -1  -3  15   94.68    7.60
  -1   3 -15   90.35    7.47
   1  -3 -15   93.32    7.55
   1  -3 -15   88.01    3.71
   1   3  15   88.95    3.51
  -1   3 -15   85.62    6.73
   1   3  15   93.02    7.67
  -1   3 -16   60.19    6.58
   1  -3 -16   51.80    5.98
  -1  -3  16   54.87    6.10
   1   3  16   49.67    5.97
   1  -3 -16   58.29    2.95
   1   3  16   56.72    2.66
  -1   3 -16   54.39    5.74
   1  -3 -17  138.08   10.05
  -1  -3  17  156.28   10.38
  -1   3 -17  136.85    9.00
   1   3  17  142.89   10.06
   1  -3 -18   86.47    8.18
  -1   3 -18   86.64    7.53
  -1  -3  18   71.83    2.96
   1  -3 -19  178.38   11.64
   1  -3 -19  169.02   11.13
  -1   3 -19  176.19   10.90
   1  -3 -20  107.90    9.40
  -1   3 -20   96.13    8.54
   1  -3 -20  112.28    9.63
  -1   3 -21   99.46    8.87
   1  -3 -21   88.88    8.79
  -1   3 -22  155.31   11.30
   1  -3 -22  153.25   11.63
   1  -3 -23   27.54    6.02
  -1   3 -23   29.34    5.81
   1  -3 -24  167.80   13.11
  -1   3 -24  189.68   13.25
  -1   3 -25   23.39    5.69
   1  -3 -25   27.42    6.30
  -1   3 -26   49.15    7.92
   1  -3 -26   58.41    8.66
   1  -3 -27   15.49    5.92
  -1   3 -27   15.86    5.42
  -1   3 -28    2.40    4.57
  -1   3 -28   -1.24    3.80
   1  -3 -28    4.59    4.68
  -1   3 -29    6.64    5.62
  -1   3 -29    4.84    4.75
   1  -3 -29   18.01    6.49
   1  -3 -30   82.84   11.50
  -1   3 -30   74.28   10.95
  -1   3 -30   88.35   10.92
  -1   3 -31   -1.17    5.09
  -1   3 -31    0.96    5.61
  -1   3 -32   24.55    7.77
  -1   3 -33   27.84    8.24
  -1  -4 -31   -1.00    5.14
   1   4 -30    7.31    4.64
  -1  -4 -30   13.03    5.44
   1   4 -30    2.92    4.32
   1   4 -29   45.38    7.41
   1   4 -29   42.37    8.47
  -1  -4 -29   35.36    7.62
  -1  -4 -28   38.43    7.37
   1   4 -28   43.02    8.04
  -1  -4 -27   51.49    8.53
   1   4 -27   47.15    7.28
  -1  -4 -26   22.65    6.25
   1   4 -26   39.84    7.48
  -1  -4 -25  105.12   10.78
   1   4 -25   83.17    9.92
  -1  -4 -24    4.15    4.21
   1   4 -24    5.94    3.92
  -1  -4 -23   16.95    4.77
   1   4 -23   30.03    6.08
  -1  -4 -22   14.56    4.70
   1   4 -22   12.37    4.64
  -1  -4 -21  577.92   21.91
   1   4 -21  556.96   21.48
  -1  -4 -20   76.37    8.29
   1   4 -20   71.44    7.92
   1  -4  19    3.04    2.86
  -1  -4 -19    4.22    3.18
  -1  -4 -19    1.19    3.02
   1   4 -19    1.25    2.90
  -1  -4 -19    1.38    1.09
  -1  -4 -18  283.75   14.24
  -1  -4 -18  247.64   12.04
   1  -4  18  280.91   13.24
   1   4 -18  253.71   13.42
   1   4 -18  276.55    6.68
  -1  -4 -18  272.72    6.57
  -1  -4 -17  114.23    9.01
  -1  -4 -17  124.97    8.37
   1  -4  17  129.70    8.94
   1   4 -17  126.11    9.32
   1   4 -17  130.69    4.87
  -1  -4 -17  122.48    4.83
  -1   4  16   22.16    4.50
   1  -4  16   21.53    4.10
  -1  -4 -16   23.73    4.54
   1   4 -16   24.60    4.35
   1   4 -16   27.41    4.55
   1   4 -16   25.45    2.49
  -1  -4 -16   25.67    4.20
  -1   4  15   24.91    4.40
  -1  -4 -15   21.68    4.42
   1  -4  15   19.87    3.60
   1   4 -15   19.20    3.86
   1   4 -15   22.92    2.46
  -1  -4 -15   27.08    4.03
   1   4 -15   23.90    4.23
  -1   4  14   54.25    6.03
  -1  -4 -14   62.61    7.12
   1  -4  14   55.40    5.39
   1   4 -14   39.45    4.91
   1  -4  14   48.88    3.19
   1   4 -14   48.62    5.45
  -1  -4 -14   42.74    4.57
   1  -4  14   49.06    5.38
  -1  -4 -13  210.35    9.04
  -1  -4 -13  219.01   10.71
   1  -4  13  222.66    9.68
  -1   4  13  222.74   11.22
   1   4 -13  234.28   10.74
   1   4 -13  213.38   10.46
   1  -4  13  217.14    6.53
  -1   4  12   88.91    7.05
   1  -4  12   81.67    5.74
  -1  -4 -12   80.52    5.45
   1   4 -12   82.44    6.24
  -1  -4 -12   84.17    6.69
   1  -4  12   80.94    4.12
  -1  -4 -11   77.17    5.03
   1   4 -11   76.89    5.87
  -1   4  11   74.05    6.16
   1  -4  11   71.79    5.10
   1  -4  11   74.79    4.03
  -1   4  11   75.65    4.47
   1   4 -11   77.06    4.50
   1   4 -10 1284.83   21.77
   1  -4  10 1266.24   19.41
  -1  -4 -10 1247.89   18.45
  -1   4  10 1260.11   17.44
   1  -4  10 1269.83   16.00
   1   4 -10 1252.86   16.29
  -1   4  10 1242.93   23.19
   1  -4   9    3.03    1.82
  -1   4   9    4.76    2.35
  -1  -4  -9    3.20    1.87
  -1   4   9    3.99    1.82
   1   4  -9    4.08    1.91
  -1  -4  -9    4.08    1.67
   1  -4   9    3.29    1.42
   1   4  -9    6.40    1.61
  -1  -4  -8  177.82    6.14
  -1   4   8  179.20    6.78
   1  -4   8  164.52    5.90
   1   4  -8  171.92    5.21
   1  -4   8  180.98    6.91
  -1   4   8  167.71    7.99
  -1  -4  -8  167.41    8.05
  -1  -4  -7  134.22    4.91
   1  -4   7  133.21    5.37
  -1   4   7  129.10    5.83
   1  -4   7  131.53    5.59
  -1  -4  -7  121.35    6.69
  -1   4   7  133.34    6.81
  -1  -4  -6  291.08    6.45
  -1   4   6  267.89    8.21
   1  -4   6  268.40    9.69
   1  -4   6  287.28    7.58
  -1  -4  -6  295.24    9.93
  -1   4   6  284.35    9.25
  -1  -4  -5  147.15    4.04
  -1   4   5  146.46    6.11
   1  -4   5  154.60    6.64
   1  -4   5  143.35    5.04
   1  -4   5  151.14    7.11
  -1   4   5  152.64    6.90
  -1  -4  -5  159.57    7.15
  -1   4   5  153.11    6.53
   1  -4   4 1032.08   17.16
  -1  -4  -4 1022.46    8.84
  -1   4   4 1032.18   15.92
   1  -4   4 1046.66   16.28
  -1   4   4 1017.41   16.84
   1  -4   4 1030.36   17.73
   1  -4   4 1019.56   12.24
  -1  -4  -4 1036.15   17.27
  -1   4   4 1037.87   15.64
   1  -4   3 2044.19   23.49
   1   4  -3 2058.57   16.74
   1  -4   3 2092.07   22.31
  -1   4   3 2113.72   22.52
  -1   4   3 2098.65   23.46
  -1  -4  -3 2059.73   13.43
   1  -4   3 2069.89   16.15
   1  -4   3 2077.66   24.57
  -1  -4  -3 2110.36   23.12
  -1   4   3 2054.90   20.57
   1   4  -2 2198.35   15.12
   1  -4   2 2228.43   22.47
  -1   4   2 2157.14   22.91
   1  -4   2 2196.68   15.84
  -1  -4  -2 2191.63   14.10
  -1   4   2 2199.60   23.61
  -1   4   2 2174.52   19.61
  -1  -4  -2 2144.94   22.83
   1  -4   1  284.24    8.05
  -1   4   1  286.08    8.51
  -1   4   1  291.34    8.06
   1   4  -1  306.32    4.77
  -1  -4  -1  295.37    8.50
   1  -4   1  294.82    6.14
   1  -4   1  278.16    5.57
  -1   4   1  283.39    6.74
  -1   4   0  619.44   11.58
   1  -4   0  621.36   11.67
  -1   4   0  634.67   12.51
  -1   4   0  617.77    9.30
   1  -4   0  622.95    9.10
   1  -4   0  625.60    8.53
  -1  -4   0  623.96   12.19
  -1   4  -1  279.19    7.90
  -1   4  -1  293.69    8.62
   1  -4  -1  294.41    6.74
  -1   4  -1  295.51    5.77
  -1  -4   1  300.93    8.51
  -1   4  -2 2233.78   23.14
  -1   4  -2 2162.10   21.89
   1  -4  -2 2221.99   19.57
  -1  -4   2 2167.59   23.02
  -1   4  -2 2209.57   15.99
  -1   4  -3 2143.96   22.76
  -1  -4   3 2034.03   22.87
   1   4   3 2069.01   24.35
   1  -4  -3 2041.98   20.06
  -1   4  -3 2085.02   16.30
   1  -4  -4  995.42   15.04
  -1   4  -4 1023.26   15.76
   1   4   4 1025.92   10.09
  -1   4  -4 1015.30   12.28
  -1  -4   4 1009.50    9.22
  -1  -4   4 1008.27   16.48
   1   4   4 1042.94   17.69
   1  -4  -5  160.71    6.47
  -1   4  -5  152.30    7.09
  -1   4  -5  149.88    6.20
  -1  -4   5  151.36    6.66
   1   4   5  151.61    4.29
  -1   4  -5  143.60    5.07
   1   4   5  145.79    6.97
   1  -4  -6  271.79    8.89
  -1   4  -6  288.05    9.97
  -1   4  -6  280.74    8.38
  -1   4  -6  281.76    7.58
  -1   4  -6  280.31    9.87
  -1  -4   6  268.64    9.20
   1   4   6  285.53    9.94
  -1   4  -7  133.38    7.16
   1  -4  -7  143.67    6.89
  -1   4  -7  143.02    6.06
  -1   4  -7  132.16    5.58
  -1  -4   7  132.87    6.75
  -1   4  -7  140.40    7.35
   1   4   7  138.12    7.25
   1  -4  -8  177.40    7.95
  -1   4  -8  174.96    8.40
  -1   4  -8  180.78    6.73
   1  -4  -8  172.44    6.11
  -1   4  -8  176.70    6.83
  -1   4  -8  168.63    8.25
  -1  -4   8  162.30    7.77
   1   4   8  183.49    8.63
  -1   4  -9    4.24    2.11
   1  -4  -9    1.43    2.04
  -1   4  -9    5.20    1.90
   1  -4  -9    2.42    1.36
  -1  -4   9    2.10    1.86
  -1   4  -9    2.24    2.08
  -1   4  -9    3.97    1.76
   1   4   9    1.46    1.86
   1  -4 -10 1268.92   22.83
  -1   4 -10 1316.92   24.08
  -1   4 -10 1264.70   17.34
   1  -4 -10 1249.69   16.17
  -1   4 -10 1267.45   23.54
  -1  -4  10 1272.14   22.74
  -1   4 -10 1225.83   19.74
   1   4  10 1276.40   23.88
  -1   4 -11   81.80    6.50
   1  -4 -11   83.08    6.45
   1  -4 -11   81.50    4.25
  -1  -4  11   81.74    6.20
  -1   4 -11   67.20    5.85
  -1   4 -11   72.25    5.24
   1   4  11   76.56    6.31
  -1   4 -12   85.40    6.71
   1  -4 -12   78.83    6.55
   1  -4 -12   81.25    4.20
  -1   4 -12   78.96    6.57
  -1  -4  12   77.99    6.33
   1   4  12  148.35    9.44
  -1   4 -13  202.06   10.54
   1  -4 -13  216.07   10.72
   1  -4 -13  214.42    6.61
  -1  -4  13  230.79   10.93
  -1   4 -13  206.49   10.61
   1   4  13  236.23   11.53
   1   4  14   50.38    5.85
   1  -4 -14   45.64    5.43
  -1  -4  14   51.33    5.57
  -1   4 -14   50.48    5.64
  -1   4 -14   42.29    4.62
  -1   4 -14   46.20    5.64
  -1  -4  14   49.09    5.42
   1   4  14   51.16    3.27
   1  -4 -14   49.31    3.25
   1  -4 -15   28.34    4.67
  -1  -4  15   23.36    4.12
   1   4  15   30.59    5.03
  -1   4 -15   22.68    4.33
  -1   4 -15   24.96    4.70
  -1   4 -15   19.09    3.78
   1  -4 -15   22.99    2.36
   1   4  15   19.28    2.08
   1   4  16   26.40    4.51
   1  -4 -16   21.52    4.46
  -1  -4  16   25.84    4.75
  -1   4 -16   29.15    4.89
   1   4  16   22.86    2.21
  -1   4 -16   21.68    3.91
  -1   4 -16   16.98    4.14
   1  -4 -17  113.43    9.01
   1   4  17  125.47    4.45
  -1   4 -17  120.67    9.30
  -1   4 -17  131.05    8.90
   1   4  17  133.11   10.00
   1  -4 -18  269.59   13.97
  -1   4 -18  274.56   14.18
  -1   4 -18  284.41   13.37
  -1  -4  18  256.82    6.92
   1  -4 -19    1.35    3.03
  -1   4 -19    1.08    2.87
  -1   4 -19    1.43    2.54
  -1  -4  19    0.17    1.20
   1  -4 -20   77.17    8.30
  -1   4 -20   76.15    8.33
  -1   4 -20   83.66    8.08
  -1  -4  20   68.15    2.83
   1  -4 -21  575.71   22.04
  -1   4 -21  584.84   20.97
  -1   4 -21  552.37   21.61
   1  -4 -22   17.26    4.80
   1  -4 -22   14.02    4.53
  -1   4 -22   16.68    4.74
  -1   4 -22   14.50    4.37
   1  -4 -23   24.55    5.41
  -1   4 -23   23.61    5.03
  -1   4 -23   30.44    6.37
   1  -4 -24    6.23    4.50
  -1   4 -24   10.49    4.82
  -1   4 -24    6.67    3.91
   1  -4 -25   99.13   10.65
  -1   4 -25   98.40   10.66
  -1   4 -25  113.16   10.81
   1  -4 -26   23.27    6.35
  -1   4 -26   21.61    5.96
  -1   4 -26   34.00    6.78
  -1   4 -27   78.53   10.23
   1  -4 -27   53.36    8.74
  -1   4 -27   69.38    9.20
  -1   4 -28   46.31    7.84
   1  -4 -28   31.63    6.91
  -1   4 -28   36.20    8.15
  -1   4 -29   45.31    8.95
  -1   4 -29   49.16    8.57
   1  -4 -29   62.08    9.71
  -1   4 -30    8.34    6.42
  -1   4 -30    5.58    4.93
   1  -4 -30    9.82    5.57
  -1   4 -31   -4.54    5.75
  -1   4 -31   -0.28    5.23
  -1   4 -32   59.80   10.29
  -1   4 -33   58.91   10.22
   1   5 -30    3.64    4.50
  -1  -5 -30   12.55    6.09
  -1  -5 -29   48.66    8.99
   1   5 -29   54.21    9.29
   1   5 -29   57.05    8.33
  -1  -5 -29   57.39    9.17
  -1  -5 -28   75.32   10.49
   1   5 -28   82.29    9.05
   1   5 -28   80.56   10.63
  -1  -5 -27  120.24   12.28
   1   5 -27  103.09   11.30
   1   5 -27   95.58    9.49
  -1  -5 -26   53.68    8.90
   1   5 -26   28.72    6.55
   1   5 -26   56.04    7.26
  -1  -5 -25   75.65    9.55
   1   5 -25   78.64    8.17
   1   5 -25   84.51   10.07
  -1  -5 -24   33.03    6.91
   1   5 -24   25.49    6.11
   1   5 -24   18.48    4.69
  -1  -5 -23   72.86    8.93
   1   5 -23   73.26    7.48
   1   5 -23   79.69    9.25
  -1  -5 -22   27.14    5.88
   1   5 -22   19.77    4.42
   1   5 -22   26.43    5.71
  -1  -5 -21  137.87   11.36
   1   5 -21  171.81   12.44
   1   5 -21  142.18    9.45
  -1  -5 -20   21.39    5.19
   1   5 -20   26.00    4.47
   1   5 -20   24.47    5.29
  -1  -5 -20   26.72    2.36
   1  -5  19   64.54    7.07
  -1  -5 -19   57.41    7.14
   1   5 -19   56.71    7.06
   1   5 -19   48.81    5.56
   1   5 -19   53.05    3.41
  -1  -5 -19   60.15    3.69
  -1  -5 -19   63.98    6.52
  -1  -5 -18  158.71   11.08
   1  -5  18  147.97    9.89
  -1  -5 -18  152.25    9.43
   1   5 -18  157.82    8.92
   1   5 -18  149.09   10.56
  -1  -5 -18  161.49    6.19
   1   5 -18  152.37    5.77
  -1  -5 -17  405.76   14.70
   1  -5  17  385.96   15.02
  -1  -5 -17  419.74   17.19
   1   5 -17  393.20   13.25
   1   5 -17  431.49   17.05
   1   5 -17  406.19    9.53
  -1  -5 -17  403.55    9.92
  -1   5  16   36.45    5.73
   1  -5  16   39.55    5.12
  -1  -5 -16   31.70    5.02
   1   5 -16   33.65    3.05
   1   5 -16   39.36    5.33
  -1  -5 -16   33.48    4.64
   1   5 -16   39.06    5.36
   1   5 -16   35.86    4.19
   1   5 -15  115.26    8.30
  -1  -5 -15  122.83    7.59
  -1  -5 -15  126.99    9.11
   1  -5  15  130.38    8.23
   1   5 -15  115.90    5.40
   1   5 -15  103.51    6.40
   1   5 -15  117.41    8.57
  -1   5  15  123.98    9.26
   1  -5  14   77.34    6.78
  -1  -5 -14   69.49    5.62
   1  -5  14   70.61    5.95
   1   5 -14   67.71    6.33
  -1  -5 -14   82.58    7.30
   1  -5  14   74.74    4.36
   1   5 -14   67.78    4.28
   1   5 -14   63.19    6.33
   1   5 -14   73.59    5.24
  -1   5  14   73.55    7.10
  -1  -5 -13   21.65    4.11
   1  -5  13   15.51    3.06
  -1   5  13   22.92    4.01
   1  -5  13   21.15    3.81
   1   5 -13   19.50    3.70
   1  -5  13   19.98    2.44
  -1  -5 -13   23.77    3.28
   1   5 -13   23.24    3.09
   1   5 -13   20.63    3.61
  -1  -5 -12   86.64    7.05
   1   5 -12   85.83    6.54
   1  -5  12   72.17    6.20
  -1  -5 -12   82.52    5.45
   1  -5  12   89.62    6.02
   1  -5  12   89.52    4.77
   1   5 -12   89.63    6.82
   1   5 -12   85.83    5.13
  -1   5  12   85.72    7.01
  -1  -5 -11  208.03    7.93
   1   5 -11  235.19   10.02
  -1  -5 -11  211.77   10.29
   1  -5  11  218.73    8.74
   1  -5  11  213.75    7.26
   1   5 -11  207.60    7.25
  -1   5  11  207.49   10.33
   1   5 -10   88.20    6.08
  -1  -5 -10   82.62    4.82
  -1   5  10   84.85    5.17
   1  -5  10   80.54    4.54
   1   5 -10   76.69    4.32
   1  -5  10   84.42    5.46
  -1   5  10   75.61    6.23
  -1  -5  -9  214.06    7.08
   1   5  -9  218.48    8.82
   1  -5   9  210.63    7.21
  -1   5   9  222.32    8.13
   1  -5   9  214.47    8.14
  -1   5   9  194.51    9.37
   1   5  -8  208.89    8.20
  -1  -5  -8  197.21    6.30
   1  -5   8  208.84    7.19
  -1   5   8  205.14    7.81
   1  -5   8  209.88    7.85
  -1   5   8  202.38    9.01
   1  -5   7  194.83    8.60
   1   5  -7  187.60    7.40
   1  -5   7  181.02    6.76
  -1   5   7  195.92    7.66
   1  -5   7  171.08    8.30
   1  -5   7  176.64    6.69
  -1   5   7  179.78    8.33
  -1   5   7  190.09    8.39
   1   5  -6  181.79    6.84
   1  -5   6  182.94    8.13
  -1   5   6  186.47    7.49
   1  -5   6  188.04    6.87
   1  -5   6  174.36    7.70
   1  -5   6  183.37    6.47
  -1   5   6  185.70    8.25
   1  -5   6  180.15    8.32
  -1  -5  -6  186.50    8.41
  -1   5   6  199.64    8.29
   1  -5   5   32.91    3.67
   1   5  -5   32.41    2.89
   1  -5   5   40.04    3.38
  -1   5   5   34.06    3.47
   1  -5   5   35.43    3.62
  -1   5   5   33.67    3.69
   1  -5   5   35.20    2.84
   1  -5   5   34.56    3.83
  -1   5   5   33.99    3.41
   1  -5   4  647.58   14.32
   1   5  -4  614.05   10.64
   1  -5   4  633.49   13.47
   1  -5   4  641.90   12.56
  -1   5   4  657.72   13.76
   1  -5   4  631.63   10.62
   1  -5   4  664.63   15.20
  -1   5   4  613.04   13.94
  -1   5   4  626.92   13.14
   1  -5   3  805.14   15.57
   1   5  -3  810.99   11.10
   1  -5   3  821.75   14.19
  -1   5   3  823.64   15.38
   1  -5   3  825.79   15.13
   1  -5   3  819.30   14.85
   1  -5   3  797.04   11.46
  -1  -5  -3  805.10   10.23
  -1   5   3  809.39   15.69
  -1   5   3  814.82   14.11
  -1  -5  -3  796.99   15.33
   1   5  -2  418.41    7.10
   1  -5   2  422.68   10.87
  -1   5   2  407.41   10.98
   1  -5   2  409.25   10.30
  -1   5   2  397.00    9.96
   1  -5   2  404.23    9.95
  -1   5   2  398.79   11.00
  -1  -5  -2  407.72    7.46
  -1  -5  -2  416.79   10.99
   1  -5   2  401.85    7.91
  -1   5   2  405.46    9.53
   1  -5   1  799.59   14.17
  -1   5   1  776.22   13.73
  -1   5   1  816.50   15.32
   1   5  -1  779.07    8.34
   1  -5   1  776.84   11.63
  -1  -5  -1  760.08   14.65
   1  -5   1  787.02   11.01
  -1   5   1  775.51   12.53
  -1   5   0   82.87    4.70
  -1   5   0   89.01    5.36
   1  -5   0   90.21    4.88
  -1  -5   0   95.71    5.37
   1  -5   0   86.67    3.82
   1  -5   0   91.47    4.17
  -1   5  -1  752.52   13.58
  -1   5  -1  790.91   15.17
   1  -5  -1  775.44   11.48
  -1   5  -1  793.59   11.10
   1  -5  -1  767.67   12.22
  -1  -5   1  787.17   14.88
  -1   5  -2  405.88   10.21
   1  -5  -2  407.90   10.03
  -1   5  -2  401.01   10.81
   1  -5  -2  410.56   10.83
  -1  -5   2  411.87   10.95
   1  -5  -2  396.43    9.27
  -1   5  -2  395.68    7.92
  -1   5  -3  823.27   15.45
   1  -5  -3  830.75   14.39
  -1  -5   3  815.92   15.52
   1  -5  -3  789.89   15.56
   1  -5  -3  810.24   13.80
   1   5   3  832.22   16.84
  -1   5  -3  817.85   11.71
   1  -5  -4  636.16   12.59
  -1   5  -4  626.36   13.54
  -1  -5   4  644.40   14.11
  -1   5  -4  631.94   10.76
   1  -5  -4  621.31   12.84
   1   5   4  652.82   15.11
   1  -5  -5   33.49    3.50
   1  -5  -5   38.61    3.36
  -1   5  -5   28.80    3.35
  -1  -5   5   30.26    2.20
  -1   5  -5   31.08    2.79
   1   5   5   32.14    2.40
  -1  -5   5   34.56    3.71
   1   5   5   31.36    3.88
  -1   5  -6  179.39    8.30
   1  -5  -6  184.83    7.76
  -1   5  -6  187.12    7.52
   1  -5  -6  187.03    6.94
   1   5   6  186.58    5.61
  -1  -5   6  183.97    5.04
  -1   5  -6  182.49    6.50
  -1  -5   6  185.86    8.04
   1   5   6  188.95    8.70
  -1   5  -7  178.28    8.55
   1  -5  -7  187.33    8.17
  -1   5  -7  187.17    7.49
   1  -5  -7  183.13    6.84
  -1   5  -7  183.06    6.84
  -1  -5   7  189.05    8.38
   1   5   7  189.98    6.02
  -1   5  -7  174.23    8.42
   1   5   7  184.28    8.78
   1  -5  -8  195.52    8.71
  -1   5  -8  193.19    9.09
   1  -5  -8  203.75    7.24
  -1   5  -8  204.51    7.82
  -1   5  -8  191.40    9.10
  -1   5  -8  192.06    7.37
  -1  -5   8  193.71    8.80
   1   5   8  208.80    9.65
   1  -5  -9  214.81    9.48
  -1   5  -9  234.00   10.43
   1  -5  -9  221.81    7.51
  -1   5  -9  222.87    8.13
  -1   5  -9  207.00    8.08
  -1  -5   9  227.56    9.74
  -1   5  -9  214.11    9.77
   1   5   9  215.64   10.09
  -1   5 -10   76.19    6.27
   1  -5 -10   82.42    6.27
   1  -5 -10   80.74    4.60
  -1   5 -10   80.65    5.39
  -1  -5  10   81.21    6.21
  -1   5 -10   75.77    6.28
   1   5  10   85.84    6.68
  -1   5 -11  215.20   10.57
   1  -5 -11  222.50   10.37
   1  -5 -11  214.62    7.30
  -1   5 -11  205.41   10.13
  -1  -5  11  213.05   10.04
  -1   5 -11  211.19    8.94
   1   5  11  207.21   10.47
   1  -5 -12   80.59    6.72
  -1   5 -12   82.73    6.94
   1  -5 -12   80.43    4.58
  -1   5 -12   83.38    6.84
  -1  -5  12   81.81    6.65
   1   5  12   87.22    7.26
  -1   5 -13   23.17    3.85
   1  -5 -13   31.14    4.71
   1   5  13   22.37    2.65
   1  -5 -13   24.43    2.71
  -1   5 -13   22.20    4.20
  -1  -5  13   22.87    3.89
   1   5  13   22.42    4.29
  -1   5 -14   67.40    6.70
   1  -5 -14   66.59    6.56
   1   5  14   69.93    4.18
   1  -5 -14   73.49    4.32
  -1   5 -14   68.12    5.91
  -1   5 -14   65.39    6.57
  -1  -5  14   67.57    6.46
   1   5  14   70.23    6.94
   1  -5 -15  116.06    8.75
  -1   5 -15  131.22    9.23
   1   5  15  120.91    5.28
   1  -5 -15  127.13    5.52
  -1  -5  15  133.23    9.02
  -1   5 -15  116.69    8.80
  -1   5 -15  123.69    8.14
   1   5  15  145.84    9.99
  -1  -5  16   37.66    5.33
   1  -5 -16   39.18    5.62
   1   5  16   36.17    3.01
  -1   5 -16   39.03    5.21
  -1  -5  16   38.84    5.63
  -1   5 -16   38.85    5.48
   1   5  16   36.15    5.78
   1  -5 -17  408.81   16.93
  -1   5 -17  429.60   15.96
  -1   5 -17  394.18   16.52
   1   5  17  399.27    9.08
   1  -5 -18  150.46   10.77
  -1   5 -18  178.48   10.81
  -1   5 -18  140.48   10.32
  -1  -5  18  152.80    6.31
   1   5  18  143.61    5.30
   1  -5 -19   58.51    7.42
  -1   5 -19   52.98    6.30
  -1   5 -19   52.54    6.71
  -1  -5  19   57.94    3.86
   1  -5 -20   17.94    4.92
  -1   5 -20   28.47    5.24
  -1   5 -20   22.62    4.97
  -1  -5  20   24.06    2.48
   1  -5 -21  164.43   12.19
  -1   5 -21  144.65   11.34
  -1   5 -21  146.72   10.77
   1  -5 -22   23.79    5.56
  -1   5 -22   27.63    5.71
  -1   5 -22   22.75    5.47
   1  -5 -23  102.09   10.34
  -1   5 -23   75.30    8.52
  -1   5 -23   77.53    8.96
   1  -5 -24   28.70    6.41
  -1   5 -24   22.76    5.33
   1  -5 -24   33.79    6.81
  -1   5 -24   18.40    5.77
   1  -5 -25   79.55    9.50
  -1   5 -25   77.23    9.50
  -1   5 -25   80.09    9.23
   1  -5 -26   36.36    7.36
  -1   5 -26   39.45    7.45
  -1   5 -26   29.26    6.52
   1  -5 -27  112.82   12.06
  -1   5 -27   88.16   10.55
  -1   5 -27  101.99   10.96
  -1   5 -28   64.19   10.01
   1  -5 -28  102.70   11.96
  -1   5 -28   85.04   10.43
  -1   5 -29   54.82    9.40
   1  -5 -29   55.84    9.20
  -1   5 -29   54.07    8.91
  -1   5 -30   13.95    5.72
   1  -5 -30   15.56    6.14
  -1   5 -30   21.72    7.96
  -1   5 -31   50.13    9.84
  -1   5 -31   35.03    8.36
  -1   5 -32   55.99   10.10
  -1   5 -33   10.92    7.54
  -1  -6 -30   47.25    9.24
   1   6 -30   52.18    9.60
  -1  -6 -29   36.64    8.76
   1   6 -29   25.84    6.66
  -1  -6 -28   45.46    8.29
   1   6 -28   34.25    6.24
   1   6 -28   45.10    8.33
  -1  -6 -27   15.25    5.52
   1   6 -27   13.93    4.54
   1   6 -27   10.90    5.14
  -1  -6 -26  225.04   16.27
   1   6 -26  196.91   12.72
   1   6 -26  226.19   16.22
  -1  -6 -25   23.84    6.66
   1   6 -25   20.62    4.58
   1   6 -25   23.78    6.05
  -1  -6 -24   25.29    5.88
   1   6 -24   26.74    5.38
   1   6 -24   33.56    6.96
  -1  -6 -23   81.30    9.62
   1   6 -23   77.21    9.08
   1   6 -23   74.48    7.37
  -1  -6 -22    5.30    3.83
   1   6 -22   -0.81    3.55
   1   6 -22   -0.38    2.78
  -1  -6 -21   40.99    6.93
   1   6 -21   38.72    5.74
   1   6 -21   44.94    7.02
  -1  -6 -20   72.28    8.44
   1   6 -20   94.47    9.39
   1   6 -20   86.56    7.27
  -1  -6 -20   87.11    4.77
  -1  -6 -19  193.68   12.74
  -1  -6 -19  190.02   10.92
   1   6 -19  187.10   10.00
   1   6 -19  193.12   12.41
  -1  -6 -19  212.22    7.69
   1   6 -19  197.03    7.12
  -1  -6 -18   76.48    7.01
   1  -6  18   84.86    7.64
  -1  -6 -18   83.97    8.51
   1   6 -18   71.52    6.20
   1   6 -18   72.12    7.58
  -1  -6 -18   79.55    5.02
   1   6 -18   84.85    4.88
  -1  -6 -17  485.86   18.96
   1  -6  17  470.72   16.66
  -1  -6 -17  469.95   15.62
   1   6 -17  461.22   14.33
   1   6 -17  473.19   18.16
   1   6 -17  481.09   11.45
  -1  -6 -17  486.72   12.14
   1  -6  16  334.74   13.57
   1   6 -16  326.40   14.58
  -1  -6 -16  330.21   15.24
  -1  -6 -16  337.62   12.77
   1   6 -16  340.52    9.80
   1   6 -16  301.09   14.23
   1   6 -16  332.95   11.83
  -1  -6 -15  145.68   10.00
   1  -6  15  150.82    8.94
   1  -6  15  143.22    9.57
   1   6 -15  148.49    9.63
  -1  -6 -15  143.86    8.14
   1   6 -15  141.85    6.48
   1   6 -15  132.62    7.32
   1   6 -15  142.88    9.66
  -1   6  15  148.82   10.37
  -1  -6 -14  104.22    8.40
  -1  -6 -14  106.51    6.76
   1  -6  14  105.32    7.24
   1   6 -14  122.30    8.48
   1  -6  14  105.35    8.02
   1   6 -14  110.99    5.83
   1   6 -14  100.90    6.07
   1   6 -14  110.45    8.23
  -1   6  14  107.96    8.66
  -1   6  13   18.25    3.84
   1  -6  13   23.57    3.69
   1   6 -13   21.23    3.86
  -1  -6 -13   25.93    4.50
   1   6 -13   21.55    2.89
   1  -6  13   27.40    3.12
  -1  -6 -13   24.12    3.39
   1  -6  13   23.41    4.10
   1   6 -13   26.34    3.31
   1   6 -13   23.65    4.21
  -1  -6 -12  195.29   10.58
  -1  -6 -12  205.71    8.27
   1  -6  12  208.36   10.49
   1   6 -12  210.42   10.16
   1  -6  12  207.80    7.79
   1   6 -12  211.84   10.66
   1  -6  12  196.47    9.24
   1   6 -12  185.87    7.38
  -1   6  12  222.96   11.47
   1   6 -11  346.35   12.35
   1  -6  11  342.58   13.03
   1  -6  11  347.58   10.01
   1  -6  11  341.74   11.50
   1   6 -11  336.64   13.00
  -1  -6 -11  333.07   13.42
  -1   6  11  343.64   13.61
   1   6 -10    7.28    3.00
   1  -6  10    6.51    2.77
  -1   6  10    5.45    2.81
   1  -6  10    3.87    1.79
   1  -6  10    5.69    2.10
   1  -6   9  257.87   10.70
   1   6  -9  261.16    9.85
   1  -6   9  275.22    8.93
   1  -6   9  251.45    9.16
  -1   6   9  265.48   11.02
  -1   6   9  270.42   11.28
   1  -6   8  142.73    7.87
   1   6  -8  144.82    7.06
   1  -6   8  134.91    6.31
  -1   6   8  135.37    7.80
   1  -6   8  140.68    8.08
   1  -6   8  132.70    6.46
  -1   6   8  134.62    7.74
   1   6  -7   52.08    4.22
   1  -6   7   54.76    5.04
  -1   6   7   47.24    4.39
   1  -6   7   45.64    3.88
   1  -6   7   52.54    4.00
   1  -6   7   48.85    5.00
  -1   6   7   50.42    4.90
  -1   6   7   50.61    4.75
   1  -6   6   77.64    5.68
   1   6  -6   81.14    4.87
   1  -6   6   79.01    5.28
   1  -6   6   84.83    5.70
   1  -6   6   82.11    5.04
  -1   6   6   83.65    5.55
   1  -6   6   85.87    4.83
   1  -6   6   86.04    6.16
  -1   6   6   83.98    5.95
  -1   6   6   80.53    5.64
   1  -6   5   55.07    4.75
   1   6  -5   62.29    4.02
   1  -6   5   55.57    4.56
   1  -6   5   63.22    4.43
  -1   6   5   59.58    4.86
   1  -6   5   62.44    4.78
   1  -6   5   60.65    3.91
   1  -6   5   56.96    5.10
  -1   6   5   57.87    5.03
  -1   6   5   62.98    4.91
   1   6  -4  120.27    5.03
   1  -6   4  116.12    6.54
   1  -6   4  100.94    6.02
   1  -6   4  118.61    5.97
   1  -6   4  110.14    6.01
  -1   6   4  111.09    6.38
   1  -6   4  102.89    4.81
  -1   6   4  113.57    6.59
  -1  -6  -4  114.30    4.54
   1  -6   4  112.65    6.85
  -1   6   4  108.85    5.98
  -1  -6  -4  120.56    6.71
   1  -6   3  313.67   10.34
   1   6  -3  321.46    7.47
  -1   6   3  321.75   10.56
  -1   6   3  336.11    9.73
   1  -6   3  314.35    9.78
   1  -6   3  338.78   10.56
   1  -6   3  331.16    9.78
   1  -6   3  310.17    8.03
  -1   6   3  328.21   10.81
  -1  -6  -3  326.47    7.52
  -1   6   3  327.56    9.76
  -1  -6  -3  332.95   10.70
  -1   6   2  591.12   12.70
   1  -6   2  604.20   13.22
   1  -6   2  586.54   13.88
   1  -6   2  610.43   13.20
  -1   6   2  610.58   14.35
   1   6  -2  589.49    9.12
   1  -6   2  573.61   11.31
  -1  -6  -2  584.80   13.96
   1  -6   2  601.41   10.95
  -1   6   2  605.23   12.82
  -1   6   1  332.48    9.53
   1  -6   1  323.97    9.62
  -1   6   1  307.41   10.35
   1   6  -1  316.73    6.02
   1  -6   1  324.55    8.58
  -1  -6  -1  354.32   10.79
   1  -6   1  334.75    8.17
  -1   6   1  324.50    9.11
  -1   6   0  420.96   10.63
  -1   6   0  436.42   12.21
   1  -6   0  444.80   11.14
  -1  -6   0  422.70   11.77
   1  -6   0  423.67    9.27
   1  -6   0  422.00    9.87
  -1   6  -1  344.39   10.84
  -1   6  -1  335.28    9.62
   1  -6  -1  343.43   10.85
  -1   6  -1  319.82    8.08
   1  -6  -1  322.05    8.31
  -1  -6   1  335.13   10.51
   1  -6  -1  337.84    9.08
  -1   6  -2  574.63   13.95
  -1   6  -2  589.03   12.87
   1  -6  -2  611.30   14.16
   1  -6  -2  579.97   12.99
   1  -6  -2  587.74   14.10
   1  -6  -2  568.06   11.35
  -1  -6   2  570.10   13.74
  -1   6  -2  576.47   10.79
   1  -6  -2  596.31   12.39
   1  -6  -3  333.56   10.54
  -1   6  -3  323.59   10.59
   1  -6  -3  333.05    9.93
   1  -6  -3  345.42   11.00
   1  -6  -3  299.11    9.17
  -1  -6   3  315.88   10.42
  -1   6  -3  309.67    8.14
  -1   6  -4  105.40    6.29
   1  -6  -4  119.34    6.47
   1  -6  -4  103.83    5.61
  -1  -6   4  112.11    6.41
   1  -6  -4  112.71    6.51
   1   6   4  121.23    7.24
  -1   6  -4   99.71    4.85
   1  -6  -4  115.73    6.04
  -1   6  -5   63.24    5.04
   1  -6  -5   64.33    4.81
   1  -6  -5   64.44    4.66
  -1  -6   5   62.83    5.06
   1  -6  -5   64.51    4.81
  -1   6  -5   66.01    4.13
   1   6   5   63.52    5.38
   1  -6  -6   86.88    5.83
  -1   6  -6   81.36    5.86
  -1   6  -6   81.70    5.62
   1  -6  -6   92.38    5.71
   1  -6  -6   81.38    5.09
   1   6   6   77.57    4.06
  -1  -6   6   83.42    5.83
  -1  -6   6   81.45    3.91
  -1   6  -6   81.74    4.77
   1   6   6   89.46    6.52
  -1   6  -7   59.46    5.40
   1  -6  -7   58.49    5.07
   1  -6  -7   52.88    4.19
  -1  -6   7   56.80    5.06
  -1   6  -7   51.72    4.06
  -1  -6   7   55.33    3.33
   1   6   7   56.02    3.64
   1   6   7   59.73    5.54
   1  -6  -8  144.40    7.79
  -1   6  -8  142.25    8.24
   1  -6  -8  144.43    6.70
  -1  -6   8  137.39    7.76
  -1   6  -8  137.82    6.64
   1   6   8  139.11    5.85
   1   6   8  151.05    8.75
  -1   6  -9  265.48   11.43
   1  -6  -9  265.52   10.91
   1  -6  -9  257.67    8.71
  -1   6  -9  269.99    9.48
   1   6   9  255.41    8.23
  -1  -6   9  260.53   10.84
   1   6   9  255.79   11.45
  -1   6 -10    4.58    2.53
   1  -6 -10    3.55    2.61
   1  -6 -10    3.50    1.84
  -1  -6  10    2.68    2.01
  -1   6 -10    3.65    2.35
  -1   6 -10    4.09    2.01
   1   6  10    4.39    2.96
   1  -6 -11  331.94   12.95
  -1   6 -11  341.10   13.65
   1  -6 -11  338.03    9.92
  -1  -6  11  324.34   12.75
  -1   6 -11  325.77   13.04
   1   6  11  349.68   14.05
   1  -6 -12  206.96   10.63
  -1   6 -12  218.15   11.30
   1  -6 -12  194.57    7.56
   1   6  12  201.43    7.68
  -1  -6  12  213.56   10.73
  -1   6 -12  194.47   10.42
   1   6  12  216.11   11.55
   1  -6 -13   21.63    3.92
  -1   6 -13   24.38    4.28
   1   6  13   20.17    2.70
   1  -6 -13   27.09    3.08
  -1  -6  13   19.42    3.83
  -1   6 -13   22.33    4.17
   1   6  13   21.19    4.30
  -1   6 -14  112.00    8.69
   1  -6 -14  114.06    8.63
   1   6  14  100.99    5.43
   1  -6 -14  105.99    5.59
  -1  -6  14  111.52    8.26
  -1   6 -14   98.00    7.94
  -1   6 -14   93.07    6.92
   1   6  14   99.17    8.30
   1  -6 -15  148.26   10.01
  -1   6 -15  141.03    9.97
   1   6  15  143.78    6.34
  -1   6 -15  153.02    9.11
  -1   6 -15  167.59   10.53
  -1  -6  15  148.96    9.92
   1   6  15  162.77   10.81
   1  -6 -16  360.76   15.76
  -1   6 -16  332.29   13.76
  -1   6 -16  330.34   14.97
   1   6  16  319.75    9.21
   1  -6 -17  486.19   18.86
  -1   6 -17  476.46   18.41
  -1   6 -17  465.87   16.83
   1   6  17  458.58   10.85
   1  -6 -18   73.09    7.96
  -1   6 -18   80.85    8.22
  -1   6 -18   74.03    7.22
   1   6  18   78.83    4.54
  -1  -6  18   75.87    5.11
   1  -6 -19  189.55   12.63
  -1   6 -19  173.00   11.12
  -1   6 -19  185.98   12.24
  -1  -6  19  194.26    7.64
   1  -6 -20   90.93    9.17
  -1   6 -20   85.38    8.73
  -1   6 -20   73.14    7.77
  -1  -6  20   83.36    4.96
   1  -6 -21   35.96    6.51
  -1   6 -21   33.08    6.09
  -1   6 -21   39.13    5.89
  -1  -6  21   39.21    3.32
   1  -6 -22    0.65    3.56
  -1   6 -22   -1.27    3.64
  -1   6 -22    5.13    3.33
   1  -6 -23   72.01    9.04
  -1   6 -23   83.39    9.38
  -1   6 -23   80.63    8.85
   1  -6 -24   23.51    6.22
  -1   6 -24   31.20    6.06
  -1   6 -24   33.26    6.69
   1  -6 -25   18.65    6.27
  -1   6 -25    4.79    4.13
  -1   6 -25   25.59    5.96
   1  -6 -26  189.13   15.07
  -1   6 -26  211.93   15.08
  -1   6 -26  201.00   15.18
   1  -6 -26  217.56   15.97
  -1   6 -27   20.19    6.53
  -1   6 -27   11.41    5.15
   1  -6 -27   11.15    4.88
  -1   6 -28   29.96    7.67
   1  -6 -28   30.03    7.34
  -1   6 -28   37.06    7.61
   1  -6 -29   23.64    6.93
  -1   6 -29   27.08    7.23
  -1   6 -29   15.79    6.00
  -1   6 -30   50.51    8.79
  -1   6 -30   49.81    9.51
   1  -6 -30   55.42    9.92
  -1   6 -31    8.55    6.05
  -1   6 -31   13.94    6.93
  -1   6 -32   82.12   12.72
  -1   6 -33    8.94    6.53
  -1  -7 -30   -2.80    5.80
  -1  -7 -29   39.48    8.99
   1   7 -29   28.88    7.04
  -1  -7 -28    7.71    4.96
   1   7 -28   13.40    6.15
  -1  -7 -27   10.89    5.63
   1   7 -27   28.47    5.52
   1   7 -27   18.65    5.87
  -1  -7 -26  156.73   13.93
   1   7 -26  160.40   11.62
   1   7 -26  159.24   13.84
  -1  -7 -25   14.49    5.58
   1   7 -25   15.79    4.54
   1   7 -25    8.66    5.06
  -1  -7 -24  138.07   12.79
   1   7 -24  146.67   10.46
   1   7 -24  149.93   12.92
  -1  -7 -23   63.61    8.85
   1   7 -23   65.93    7.24
   1   7 -23   62.16    8.26
  -1  -7 -22  297.29   17.29
   1   7 -22  281.34   13.40
   1   7 -22  300.37   16.90
  -1  -7 -21    4.94    4.19
  -1  -7 -21    3.57    2.19
   1   7 -21    2.57    2.67
   1   7 -21    3.12    3.13
  -1  -7 -20  219.47   14.18
   1   7 -20  224.86   11.28
   1   7 -20  230.51   14.22
  -1  -7 -20  245.39    8.90
  -1  -7 -19  123.54   10.68
  -1  -7 -19  118.39    8.74
  -1  -7 -19  137.64    7.01
   1   7 -19  131.72    6.48
   1   7 -19  105.70    9.52
   1   7 -19  117.21    8.07
   1  -7  18   27.48    4.72
  -1  -7 -18   33.79    6.06
   1   7 -18   41.61    3.96
  -1  -7 -18   39.38    3.97
  -1  -7 -18   34.84    4.81
   1   7 -18   31.50    4.35
   1   7 -18   37.63    5.87
   1  -7  17   81.31    7.28
  -1  -7 -17   86.78    7.11
  -1  -7 -17   90.13    8.76
  -1  -7 -17   93.59    6.06
   1   7 -17   92.33    5.63
   1   7 -17   94.23    8.62
   1   7 -17   94.61    6.74
   1  -7  16   20.23    3.91
  -1  -7 -16   19.33    4.58
   1   7 -16   24.60    3.26
   1  -7  16   20.87    4.69
  -1  -7 -16   34.17    5.03
   1   7 -16   23.73    3.62
   1   7 -16   19.89    4.42
   1  -7  15  246.90   11.39
  -1  -7 -15  261.16   13.67
  -1  -7 -15  249.50   10.45
   1  -7  15  248.21   12.66
   1   7 -15  240.49   12.29
   1   7 -15  249.85    9.17
   1   7 -15  250.74   12.97
   1   7 -15  249.29    9.89
  -1  -7 -14  126.70    7.21
   1   7 -14  138.59    9.17
  -1  -7 -14  130.15    9.48
   1  -7  14  132.46    9.15
   1  -7  14  126.97    8.05
   1   7 -14  126.16    6.65
   1   7 -14  137.11    9.48
  -1   7  14  128.55    9.66
   1   7 -13   39.10    5.04
  -1  -7 -13   34.08    5.20
  -1   7  13   43.98    5.88
   1  -7  13   40.50    5.37
   1   7 -13   36.86    3.83
   1  -7  13   46.29    5.04
   1   7 -13   36.52    4.96
   1   7 -12   26.47    3.96
  -1  -7 -12   30.98    4.76
  -1   7  12   30.05    4.81
   1  -7  12   34.34    3.66
   1  -7  12   23.82    4.20
   1   7 -12   23.79    3.18
   1  -7  12   29.41    4.04
   1   7 -12   24.95    4.32
   1  -7  11   14.77    3.61
  -1  -7 -11   18.37    3.79
   1   7 -11   26.24    3.99
  -1   7  11   23.03    4.30
   1  -7  11   18.02    2.93
  -1   7  11   15.05    3.46
   1  -7  11   19.27    3.24
   1   7 -11   16.94    3.52
   1  -7  10   70.78    6.23
   1   7 -10   66.98    5.54
   1  -7  10   72.03    5.08
  -1   7  10   69.76    6.30
   1  -7  10   76.24    5.64
   1   7 -10   61.22    5.79
  -1   7  10   69.64    6.50
  -1  -7 -10   72.35    6.57
   1   7  -9  229.14    9.51
   1  -7   9  228.30   10.39
   1  -7   9  224.98    8.75
   1  -7   9  215.71   10.50
   1  -7   9  232.10    9.15
  -1   7   9  223.33   10.45
   1   7  -9  241.79   10.90
  -1   7   9  229.93   10.87
   1  -7   8  415.73   13.51
   1   7  -8  411.82   12.08
   1  -7   8  415.83   11.75
   1  -7   8  414.24   12.48
   1  -7   8  415.46   14.21
  -1   7   8  394.78   13.47
   1  -7   8  411.92   11.70
  -1   7   8  417.14   14.02
   1   7  -7  410.51   11.46
   1  -7   7  437.58   13.60
   1  -7   7  406.35   11.63
   1  -7   7  410.94   12.47
   1  -7   7  432.18   13.36
   1  -7   7  409.75   11.26
   1  -7   7  433.58   14.29
  -1   7   7  412.84   13.50
  -1   7   7  413.68   13.50
   1  -7   6   60.07    5.21
   1   7  -6   54.19    4.14
   1  -7   6   56.05    4.46
   1  -7   6   59.72    5.09
   1  -7   6   60.45    5.11
   1  -7   6   63.47    4.44
   1  -7   6   59.63    5.49
  -1   7   6   59.68    5.35
  -1   7   6   65.72    5.60
   1  -7   5 1030.64   19.87
   1   7  -5 1027.24   16.18
   1  -7   5 1081.45   19.80
   1  -7   5 1061.49   18.61
   1  -7   5 1050.35   19.91
   1  -7   5 1034.08   16.66
   1  -7   5 1049.58   21.52
  -1   7   5 1021.40   20.42
  -1   7   5 1021.05   19.78
  -1  -7  -5 1065.96   20.97
   1   7  -4 1307.62   17.13
   1  -7   4 1300.27   22.09
   1  -7   4 1353.40   22.54
   1  -7   4 1366.95   21.71
  -1   7   4 1319.08   20.19
   1  -7   4 1325.87   20.78
   1  -7   4 1340.76   18.50
  -1   7   4 1316.97   22.83
  -1  -7  -4 1331.70   16.81
  -1   7   4 1285.96   21.43
  -1  -7  -4 1319.55   23.00
   1   7  -3  165.20    5.79
   1  -7   3  153.50    7.61
   1  -7   3  155.49    7.23
  -1   7   3  157.15    7.07
   1  -7   3  157.39    7.34
   1  -7   3  151.89    7.67
   1  -7   3  165.76    6.50
  -1  -7  -3  164.01    6.06
  -1  -7  -3  171.14    8.33
  -1   7   3  156.98    7.42
   1   7  -2  857.10   11.98
   1  -7   2  854.86   17.35
  -1   7   2  853.02   15.93
   1  -7   2  886.96   16.86
  -1   7   2  870.11   18.30
  -1  -7  -2  867.24   13.92
  -1  -7  -2  895.17   18.43
   1  -7   2  852.18   14.37
   1  -7   2  869.36   15.44
  -1   7   2  869.67   16.77
  -1   7   1  666.41   16.18
  -1  -7  -1  677.58    7.42
  -1   7   1  691.26   14.26
   1  -7   1  651.08   14.29
  -1  -7  -1  670.29    6.74
  -1  -7  -1  682.03   16.03
   1  -7   1  691.93   12.92
   1  -7   1  673.85   13.60
  -1  -7   0  105.77    3.13
   1  -7   0  116.38    6.12
  -1   7   0  106.66    6.76
  -1   7   0  105.97    5.77
  -1  -7   0  100.90    3.37
   1  -7   0  119.90    6.98
  -1  -7   0  114.14    6.74
   1  -7   0  100.29    5.50
   1  -7   0  100.66    5.09
  -1  -7   1  689.17    8.97
  -1   7  -1  681.04   16.27
  -1   7  -1  687.09   14.37
   1  -7  -1  673.89   16.08
  -1  -7   1  693.43   16.06
   1  -7  -1  674.43   13.11
  -1   7  -1  671.81   12.87
   1  -7  -1  644.49   13.71
  -1   7  -2  893.23   16.65
   1  -7  -2  868.90   18.18
  -1  -7   2  908.16   18.52
   1  -7  -2  877.47   15.28
   1  -7  -2  860.96   16.15
  -1   7  -2  854.86   14.54
   1  -7  -3  161.21    7.46
   1  -7  -3  160.44    7.96
   1  -7  -3  163.09    8.06
  -1  -7   3  162.91    8.06
  -1   7  -3  160.29    6.49
   1  -7  -3  159.82    7.32
   1  -7  -4 1344.87   20.96
   1  -7  -4 1337.41   22.49
   1  -7  -4 1326.59   22.70
  -1  -7   4 1322.35   22.84
   1  -7  -4 1332.70   21.28
   1   7   4 1318.04   24.53
  -1   7  -4 1284.67   18.31
   1   7   5 1034.38    8.25
   1  -7  -5 1030.28   19.80
   1  -7  -5 1058.51   18.71
  -1  -7   5 1037.69   20.41
  -1   7  -5 1058.94   17.01
   1  -7  -5 1063.51   19.64
   1   7   5 1038.23   22.22
   1  -7  -6   64.41    5.19
   1  -7  -6   63.19    4.81
  -1  -7   6   55.50    4.99
  -1  -7   6   56.13    3.76
  -1   7  -6   53.93    4.25
   1   7   6   54.79    5.57
   1  -7  -6   58.18    5.19
   1  -7  -7  429.95   13.40
  -1   7  -7  416.24   13.92
   1  -7  -7  434.04   12.04
   1  -7  -7  418.14   12.68
   1   7   7  411.37   10.10
  -1  -7   7  409.14   13.39
  -1  -7   7  412.59    9.67
  -1   7  -7  412.12   11.39
   1   7   7  422.76   14.81
  -1   7  -8  396.38   14.07
   1  -7  -8  389.29   13.12
   1  -7  -8  394.01   11.62
  -1  -7   8  394.23   13.43
  -1  -7   8  379.18    9.38
   1   7   8  399.82   10.31
  -1   7  -8  397.65   11.62
   1   7   8  403.67   14.74
   1  -7  -9  220.89   10.34
  -1   7  -9  247.79   11.47
   1  -7  -9  251.16    9.26
  -1  -7   9  228.70   10.58
   1   7   9  225.33    8.08
  -1   7  -9  242.64    9.44
   1   7   9  234.73   11.66
   1  -7 -10   78.18    6.58
  -1   7 -10   79.00    6.93
   1   7  10   76.43    5.20
   1  -7 -10   78.08    5.29
   1   7  10  104.38    5.93
  -1  -7  10   84.67    6.70
   1   7  10   65.05    6.36
   1  -7 -11   22.42    4.17
  -1   7 -11   21.07    4.01
   1  -7 -11   19.31    3.00
   1   7  11   21.81    2.98
   1   7  11   17.61    2.93
  -1  -7  11   19.64    3.66
   1   7  11   17.53    3.74
  -1   7 -12   28.14    4.68
   1  -7 -12   29.54    4.63
   1   7  12   23.42    3.10
   1  -7 -12   29.91    3.49
  -1   7 -12   24.22    4.30
  -1  -7  12   24.10    4.16
   1   7  12   24.03    4.42
  -1   7 -13   43.63    5.71
   1  -7 -13   40.23    5.54
   1  -7 -13   42.98    4.08
   1   7  13   41.13    3.93
  -1   7 -13   34.38    5.03
  -1  -7  13   37.45    5.08
   1   7  13   33.01    5.07
  -1   7 -13   39.51    4.63
   1  -7 -14  133.04    9.49
  -1   7 -14  142.56   10.14
   1  -7 -14  136.83    6.92
   1   7  14  131.23    6.62
  -1   7 -14  137.57    9.60
  -1  -7  14  136.36    9.31
  -1   7 -14  135.81    8.46
   1   7  14  133.62   10.07
   1  -7 -15  245.89   13.03
  -1   7 -15  246.54   11.70
  -1   7 -15  231.80   12.51
   1   7  15  243.32    8.89
   1  -7 -16   30.25    5.33
  -1   7 -16   19.12    4.63
  -1   7 -16   19.96    4.07
   1   7  16   24.55    3.23
   1  -7 -17   95.36    8.88
  -1   7 -17   83.90    8.30
  -1   7 -17   79.36    7.49
   1   7  17   90.10    5.50
   1  -7 -18   32.93    5.98
  -1   7 -18   39.37    6.11
  -1   7 -18   32.48    5.22
   1   7  18   32.34    3.44
  -1  -7  18   30.32    3.87
   1  -7 -19  153.94   11.71
  -1   7 -19  118.66    9.44
  -1   7 -19  134.02   10.77
  -1  -7  19  125.57    6.97
   1  -7 -20  239.05   14.84
  -1   7 -20  230.68   13.22
  -1   7 -20  246.52   14.56
  -1  -7  20  250.05    9.33
   1  -7 -21    6.94    4.35
  -1   7 -21   12.02    4.30
  -1   7 -21    0.55    3.13
  -1  -7  21    4.65    2.24
   1  -7 -22  290.65   16.98
  -1   7 -22  258.73   15.57
  -1   7 -22  277.90   15.44
   1  -7 -23   53.08    8.14
  -1   7 -23   56.28    8.13
  -1   7 -23   65.14    8.18
   1  -7 -24  126.51   12.19
  -1   7 -24  143.74   12.67
  -1   7 -24  129.17   11.28
   1  -7 -25   14.20    6.21
  -1   7 -25   14.82    5.15
  -1   7 -25   17.81    5.53
   1  -7 -26  166.30   14.41
  -1   7 -26  173.50   14.56
  -1   7 -26  157.49   13.11
   1  -7 -27   15.71    6.56
  -1   7 -27    8.00    5.02
  -1   7 -27   23.88    6.23
   1  -7 -27   16.44    6.77
   1  -7 -28   14.22    6.15
  -1   7 -28    9.04    5.13
  -1   7 -28   12.98    5.97
   1  -7 -28   15.65    5.95
  -1   7 -29   25.67    7.74
   1  -7 -29   28.34    7.03
  -1   7 -29   29.09    7.01
  -1   7 -30    5.94    4.58
  -1   7 -30   -2.25    5.65
  -1   7 -31   -5.27    6.91
  -1   7 -31   -4.14    5.41
  -1   7 -32   79.13   11.99
  -1  -8 -29   38.00    8.73
   1   8 -29   47.69    8.97
  -1  -8 -28   34.98    7.65
   1   8 -28   34.49    7.36
  -1  -8 -27   23.49    6.79
   1   8 -27   19.27    6.00
  -1  -8 -26   11.50    5.63
   1   8 -26   12.87    4.21
   1   8 -26   10.32    4.78
  -1  -8 -25   84.19   10.77
   1   8 -25   77.94    8.05
   1   8 -25   74.86    9.82
  -1  -8 -24   39.00    7.39
   1   8 -24   49.53    6.45
   1   8 -24   45.39    7.96
  -1  -8 -23   11.12    5.20
   1   8 -23   28.11    5.13
   1   8 -23   18.55    5.53
  -1  -8 -22   16.84    5.68
   1   8 -22   13.27    3.77
   1   8 -22    8.24    4.07
  -1  -8 -21   50.44    7.84
   1   8 -21   33.65    5.06
   1   8 -21   38.98    6.82
   1   8 -20   43.69    4.34
  -1  -8 -20   50.61    4.77
  -1  -8 -20   45.26    7.16
   1   8 -20   38.96    6.45
  -1  -8 -19  376.19   18.50
  -1  -8 -19  336.00   14.19
   1   8 -19  364.53   17.67
   1   8 -19  369.48   11.59
  -1  -8 -19  350.86   11.92
  -1  -8 -18  171.42   12.30
  -1  -8 -18  168.97    9.86
   1   8 -18  190.11   12.59
   1   8 -18  182.68    8.30
  -1  -8 -18  184.08    8.84
  -1  -8 -17   74.68    6.46
   1  -8  17   89.42    7.62
  -1  -8 -17   74.34    8.23
   1   8 -17   93.78    8.81
   1   8 -17   79.94    5.71
  -1  -8 -16  114.13    7.68
   1  -8  16  119.32    9.45
  -1  -8 -16  107.54    9.51
   1  -8  16  115.93    8.26
   1   8 -16  114.21    6.76
   1   8 -16  110.60    9.24
  -1  -8 -15    1.87    2.97
   1   8 -15    3.17    3.14
   1  -8  15    1.85    2.51
   1  -8  15    5.56    3.07
   1   8 -15    2.90    2.13
  -1  -8 -15    7.26    2.86
   1  -8  15    7.36    2.75
   1   8 -15    2.08    2.55
  -1  -8 -14  306.08   14.89
   1  -8  14  330.06   14.55
   1   8 -14  325.48   14.09
   1   8 -14  313.66   11.07
   1  -8  14  321.90   13.18
   1   8 -14  327.17   14.75
  -1   8  14  337.66   14.81
   1   8 -13    6.64    2.67
  -1  -8 -13    5.02    2.59
   1  -8  13    8.54    3.40
   1   8 -13    5.37    2.05
  -1   8  13    8.85    3.36
   1  -8  13   12.13    3.41
  -1   8  13    6.66    3.34
   1   8 -13   11.75    3.68
   1   8 -12   76.26    6.66
   1  -8  12   69.39    6.69
   1   8 -12   66.83    5.34
   1  -8  12   65.36    5.84
   1   8 -12   69.98    6.75
  -1   8  12   64.54    6.48
  -1   8  12   67.03    6.94
  -1  -8 -12   66.16    6.87
   1  -8  11    6.33    2.78
   1   8 -11   11.18    2.89
  -1  -8 -11   14.95    3.74
   1   8 -11   16.23    3.02
   1  -8  11   17.41    3.44
  -1   8  11   13.06    3.50
  -1   8  11   33.26    6.87
   1   8 -11   15.01    3.57
  -1  -8 -10    1.37    2.23
   1   8 -10    9.24    2.96
   1  -8  10    0.21    2.12
   1   8 -10    2.32    2.06
   1  -8  10    4.11    2.37
  -1   8  10    5.24    2.56
   1  -8  10    4.94    2.95
   1  -8  10    4.12    2.12
  -1   8  10    7.09    2.92
   1   8 -10    3.36    2.52
   1   8  -9  201.24    9.47
   1  -8   9  169.36    9.27
   1  -8   9  172.08    8.69
   1  -8   9  166.52    9.16
   1  -8   9  168.86    9.77
   1  -8   9  154.19    7.82
  -1   8   9  175.08    9.72
  -1   8   9  157.95    9.46
  -1  -8  -9  177.98   10.28
   1   8  -9  169.74    9.56
   1  -8   8   78.20    6.30
   1   8  -8   71.91    5.41
   1  -8   8   84.88    6.30
   1  -8   8   80.34    6.38
   1  -8   8   85.25    6.95
  -1   8   8   78.05    6.59
   1  -8   8   83.05    5.68
   1   8  -8   82.57    6.75
  -1   8   8   78.70    6.57
   1  -8   7   17.52    3.33
   1   8  -7   14.05    2.55
   1  -8   7   17.45    3.39
   1  -8   7   13.37    3.05
   1  -8   7   15.60    3.53
   1  -8   7   12.50    2.55
  -1   8   7   13.08    3.10
   1   8  -7   15.33    3.43
  -1   8   7   14.77    3.34
   1  -8   6  108.72    7.00
   1   8  -6   99.25    5.70
   1  -8   6  103.30    6.90
   1  -8   6  106.47    6.83
   1  -8   6  104.29    7.36
   1  -8   6   96.37    5.65
  -1   8   6  105.22    7.19
  -1   8   6  127.16    8.19
  -1  -8  -6  102.12    7.19
   1  -8   5  667.19   16.70
   1   8  -5  642.55   13.48
   1  -8   5  651.18   16.73
   1  -8   5  652.02   16.05
  -1   8   5  654.83   15.04
   1  -8   5  661.23   14.29
  -1   8   5  677.34   17.51
  -1  -8  -5  661.92   13.05
   1  -8   5  677.04   18.15
  -1   8   5  658.29   16.87
  -1  -8  -5  666.59   17.55
   1  -8   4 1546.02   24.95
   1   8  -4 1568.27   19.85
  -1   8   4 1543.69   22.69
   1  -8   4 1556.68   24.23
   1  -8   4 1610.70   26.15
   1  -8   4 1579.06   21.69
  -1  -8  -4 1561.35   19.98
  -1  -8  -4 1626.42   26.88
  -1   8   4 1594.12   25.40
   1  -8   3  320.89   11.35
  -1  -8  -3  300.81    5.21
   1   8  -3  301.09    8.27
   1  -8   3  303.25   10.59
   1  -8   3  303.67   11.51
  -1   8   3  295.54    9.92
  -1  -8  -3  308.04    9.05
  -1   8   3  291.38   10.78
  -1  -8  -3  294.98   11.42
   1  -8   3  300.50    9.39
  -1  -8  -2  334.82    5.35
   1  -8   2  340.36   11.53
  -1   8   2  336.72   10.50
   1  -8   2  344.64   11.12
  -1  -8  -2  356.29    9.87
  -1   8   2  337.87   11.31
   1  -8   2  351.21   10.75
  -1  -8  -2  349.74   12.27
   1  -8   2  356.85   10.16
   1  -8   1  110.34    6.32
  -1  -8  -1  104.97    3.44
  -1   8   1  106.55    5.98
  -1  -8  -1  105.31    3.21
   1  -8   1  107.63    5.67
  -1  -8  -1  105.65    6.95
   1  -8   1  102.56    5.99
   1  -8   0  362.57   11.11
  -1  -8   0  342.28    6.72
  -1   8   0  354.44   10.77
  -1  -8   0  346.99    6.29
  -1  -8   0  342.86   12.06
   1  -8   0  357.28   10.19
   1  -8   0  346.52   10.80
  -1   8  -1  115.97    6.28
  -1  -8   1  105.91    4.20
  -1  -8   1  106.83    3.92
   1  -8  -1  105.45    6.17
   1  -8  -1  113.63    5.95
  -1  -8   1  107.86    6.92
  -1  -8   2  353.45    7.62
   1  -8  -2  361.66   11.36
  -1   8  -2  351.89   10.21
   1  -8  -2  350.88   10.46
  -1  -8   2  368.74   12.54
   1  -8  -3  294.44   10.71
  -1   8  -3  312.46    9.72
   1  -8  -3  284.71    9.70
  -1  -8   3  310.94   11.60
   1  -8  -3  309.79   10.80
   1  -8  -4 1599.25   24.49
  -1  -8   4 1601.36   26.60
  -1   8  -4 1589.81   22.00
   1  -8  -4 1551.59   24.45
   1  -8  -5  680.22   16.09
   1   8   5  657.27    6.71
  -1  -8   5  647.22   17.09
  -1   8  -5  671.40   14.59
   1   8   5  659.38   18.69
   1  -8  -5  668.74   16.55
   1   8   6  101.06    3.18
   1  -8  -6  108.84    6.59
  -1  -8   6  100.07    7.00
   1   8   6  101.18    7.75
   1  -8  -6  105.27    6.92
  -1   8  -6  107.76    6.15
   1  -8  -7   13.85    3.18
   1  -8  -7   14.69    2.88
  -1  -8   7   14.33    2.38
  -1  -8   7   14.15    3.33
  -1   8  -7   13.40    2.72
   1   8   7   10.97    3.03
  -1   8  -8   83.26    6.90
   1  -8  -8   83.12    6.57
   1  -8  -8   80.79    5.80
   1   8   8   74.04    5.45
   1   8   8   81.76    5.58
  -1  -8   8   74.05    4.67
  -1  -8   8   83.05    6.73
   1   8   8   69.52    6.76
  -1   8  -8   78.90    5.58
  -1   8  -9  171.53    9.87
   1  -8  -9  188.21    9.90
   1   8   9  172.25    8.19
   1  -8  -9  162.34    7.99
  -1  -8   9  183.27    9.96
   1   8   9  174.01    7.50
   1   8   9  182.66   10.77
  -1   8 -10    8.97    3.52
   1  -8 -10    3.55    2.51
   1  -8 -10    3.90    2.10
   1   8  10    5.31    2.38
  -1  -8  10    4.36    2.55
   1   8  10    4.86    1.98
   1   8  10    9.71    3.49
   1  -8 -11   12.55    3.58
  -1   8 -11   12.22    3.73
   1   8  11   10.44    2.55
   1  -8 -11   12.54    2.77
  -1  -8  11   14.74    3.38
   1   8  11   12.83    2.72
   1   8  11   15.81    4.28
  -1   8 -12   73.21    7.41
   1  -8 -12   57.68    6.28
   1  -8 -12   63.16    5.15
   1   8  12   68.16    5.26
   1   8  12   67.46    5.26
  -1   8 -12   64.64    5.89
  -1  -8  12   78.11    7.20
   1   8  12   68.80    7.17
   1  -8 -13   12.26    4.01
  -1   8 -13    5.94    3.15
   1  -8 -13    6.24    2.28
   1   8  13    7.43    2.41
  -1  -8  13    9.01    3.02
   1   8  13    9.06    2.59
  -1   8 -13   11.06    3.02
   1   8  13   12.58    4.31
   1  -8 -14  301.47   14.44
   1   8  14  311.64   10.86
  -1   8 -14  302.57   12.86
   1   8  14  317.08   11.94
   1   8  15    1.35    1.77
   1  -8 -15    5.85    3.19
  -1   8 -15    4.53    2.72
   1  -8 -16  101.49    9.15
  -1   8 -16  114.08    8.44
  -1   8 -16  117.36    9.42
   1   8  16  104.84    6.36
   1  -8 -17   83.26    8.63
  -1   8 -17   81.87    7.58
  -1   8 -17   74.64    7.89
  -1  -8  17   84.01    6.47
   1   8  17   86.61    5.76
   1  -8 -18  203.53   13.27
  -1   8 -18  191.28   12.42
  -1   8 -18  182.46   11.40
   1   8  18  178.54    8.11
  -1  -8  18  182.64    9.05
   1  -8 -19  340.37   17.46
  -1  -8  19  331.91   12.01
  -1   8 -19  338.60   16.82
  -1   8 -19  357.70   16.13
   1  -8 -20   47.27    7.54
  -1  -8  20   48.55    5.05
  -1   8 -20   49.58    7.14
  -1   8 -20   39.59    6.10
   1  -8 -21   43.00    7.48
  -1   8 -21   42.07    6.39
  -1   8 -21   39.73    6.70
  -1  -8  21   42.80    4.61
   1  -8 -22    7.08    4.34
  -1   8 -22   13.92    4.63
  -1   8 -22   13.53    4.81
   1  -8 -23   26.23    6.57
  -1   8 -23   26.22    5.71
  -1   8 -23   29.02    6.37
   1  -8 -24   53.12    8.55
  -1   8 -24   61.61    8.44
  -1   8 -24   43.17    7.16
   1  -8 -25   73.02    9.90
  -1   8 -25   77.73    9.36
  -1   8 -25   66.75    9.08
   1  -8 -26   21.59    6.92
  -1   8 -26   14.13    5.59
  -1   8 -26   13.46    5.57
   1  -8 -27   31.74    7.80
  -1   8 -27   10.87    5.08
  -1   8 -27   27.73    6.61
   1  -8 -28   21.37    6.88
   1  -8 -28   33.46    8.43
  -1   8 -28   23.26    6.53
  -1   8 -28   21.82    6.74
   1  -8 -29   33.02    8.26
  -1   8 -29   36.98    8.36
  -1   8 -29   34.53    7.96
   1  -8 -29   24.29    7.20
  -1   8 -30   54.30    9.78
  -1   8 -30   35.49    7.99
  -1   8 -31    8.46    7.40
  -1  -9 -28   77.49   10.97
   1   9 -28   71.37   11.31
  -1  -9 -27   70.40   10.60
   1   9 -27   65.75    9.96
  -1  -9 -26   59.97    9.75
   1   9 -26   66.21    9.95
  -1  -9 -25  262.93   18.29
   1   9 -25  244.00   17.38
  -1  -9 -24   76.45   10.09
   1   9 -24   59.54    8.83
  -1  -9 -23   94.13   11.01
   1   9 -23   79.82    9.69
  -1  -9 -22    6.66    4.53
   1   9 -22    3.41    4.01
  -1  -9 -21   39.39    7.45
   1   9 -21   39.06    7.14
   1   9 -20   28.34    3.93
  -1  -9 -20   48.85    7.70
   1   9 -20   33.24    6.36
  -1  -9 -19  159.04    9.90
  -1  -9 -19  184.48   13.48
   1   9 -19  179.61    8.83
   1   9 -19  142.00   11.47
  -1   9  19  169.81   12.15
  -1  -9 -18   34.91    6.23
  -1  -9 -18   29.69    4.67
   1   9 -18   35.68    4.23
  -1   9  18   28.69    5.59
   1   9 -18   27.23    5.33
  -1  -9 -17  250.62   14.91
  -1  -9 -17  246.02   11.30
   1  -9  17  257.74   13.02
   1   9 -17  246.07   14.22
  -1   9  17  248.20   13.99
   1   9 -17  270.87   10.86
  -1  -9 -16  159.55   11.78
   1  -9  16  151.59   10.78
  -1  -9 -16  141.86    8.32
   1   9 -16  155.47   11.27
  -1   9  16  147.46   10.63
   1   9 -16  163.28    8.54
  -1  -9 -15  149.51   11.20
   1  -9  15  182.34   11.49
   1   9 -15  161.68    8.51
   1  -9  15  149.64    9.51
   1   9 -15  138.94   10.28
  -1   9  15  148.70   10.55
   1   9 -14   43.89    5.69
  -1  -9 -14   38.07    5.88
   1  -9  14   44.99    5.81
   1   9 -14   32.13    4.11
   1  -9  14   44.92    5.32
  -1   9  14   46.19    6.12
   1   9 -14   37.21    5.60
   1  -9  13  349.32   14.90
   1   9 -13  359.28   14.65
   1   9 -13  347.97   12.37
  -1   9  13  340.95   15.00
   1  -9  13  342.01   13.54
  -1  -9 -13  365.53   16.42
   1   9 -13  361.57   15.60
   1   9 -12  114.19    8.12
   1  -9  12  109.96    8.41
   1   9 -12  120.12    7.43
  -1   9  12  108.96    8.54
   1  -9  12  104.54    7.49
  -1  -9 -12  119.13    9.41
   1   9 -12  107.22    8.45
  -1   9  12  113.78    9.06
   1  -9  11   26.24    4.43
   1   9 -11   27.97    4.60
  -1  -9 -11   27.01    4.93
   1   9 -11   25.89    3.79
   1  -9  11   27.45    4.19
  -1   9  11   22.92    4.35
   1  -9  11   28.14    4.10
   1  -9  11   29.45    4.81
   1   9 -11   26.13    4.60
  -1   9  11   29.23    4.60
  -1  -9 -10   10.51    3.37
   1   9 -10   15.79    3.52
   1  -9  10   10.27    3.31
   1  -9  10   13.44    3.28
   1  -9  10   10.58    2.76
   1   9 -10   17.31    3.41
   1  -9  10   11.35    3.29
  -1   9  10    9.38    3.23
   1  -9  10   12.96    3.50
   1  -9  10    9.32    2.68
   1   9 -10    9.76    3.66
  -1   9  10   16.09    3.71
  -1  -9  -9   55.50    6.19
   1   9  -9   57.84    5.35
   1  -9   9   62.24    6.10
   1  -9   9   65.26    5.96
   1  -9   9   70.74    6.35
   1  -9   9   65.45    5.53
   1   9  -9   54.43    5.22
  -1   9   9   59.56    6.23
   1  -9   9   59.25    6.30
   1  -9   9   68.48    5.69
   1   9  -9   70.74    6.64
  -1   9   9   61.92    6.37
   1   9  -8    6.70    2.34
   1  -9   8    6.64    2.65
   1  -9   8    8.35    2.61
   1  -9   8   12.31    3.36
   1  -9   8    9.82    2.86
   1   9  -8    8.04    2.36
   1  -9   8    8.17    2.96
  -1   9   8    5.55    2.82
   1  -9   8    7.50    2.63
  -1  -9  -8    9.50    3.04
   1   9  -8    5.57    2.37
  -1   9   8    8.62    3.21
   1  -9   7   10.56    2.77
   1   9  -7   10.94    2.48
   1  -9   7   12.58    3.31
   1  -9   7    7.47    2.62
   1  -9   7    9.70    2.61
   1   9  -7   11.48    2.94
   1  -9   7    8.33    3.28
  -1   9   7   10.29    3.19
   1  -9   7    9.18    2.35
  -1   9   7    7.76    2.98
  -1  -9  -7    7.94    2.89
  -1  -9  -7    5.42    2.66
   1   9  -7    5.39    2.36
   1   9  -6   27.34    3.42
   1  -9   6   30.65    4.24
   1  -9   6   30.42    4.02
  -1   9   6   27.21    3.64
   1  -9   6   26.19    4.12
   1  -9   6   30.67    4.16
   1  -9   6   29.91    3.58
   1  -9   6   29.61    4.59
  -1   9   6   24.03    4.12
  -1  -9  -6   29.14    4.28
  -1  -9  -6   26.00    4.34
  -1   9   6   30.54    4.40
   1   9  -6   22.43    3.97
   1  -9   5  374.68   13.07
   1   9  -5  366.51   10.72
   1  -9   5  365.46   13.44
   1  -9   5  375.93   12.64
   1  -9   5  386.75   12.92
  -1   9   5  375.22   11.83
   1  -9   5  370.24   11.41
  -1  -9  -5  377.73   10.68
   1   9  -5  376.70   13.64
  -1   9   5  385.26   13.74
  -1  -9  -5  388.62   14.18
   1  -9   4  224.97   10.15
   1   9  -4  233.58    8.19
   1  -9   4  228.92    9.93
   1  -9   4  232.23    9.88
  -1   9   4  230.69    9.22
   1  -9   4  224.42   10.47
  -1  -9  -4  228.75    8.38
   1  -9   4  245.88    9.28
  -1   9   4  217.84   10.20
  -1  -9  -4  245.27   11.15
   1   9  -4  236.20   10.74
   1  -9   3   12.07    2.89
  -1  -9  -3   13.35    1.44
  -1   9   3   12.91    2.70
   1  -9   3   13.16    2.87
   1  -9   3   49.13    5.15
   1  -9   3   11.81    2.97
  -1  -9  -3   13.19    2.52
   1  -9   3   14.76    2.92
  -1  -9  -3   16.24    3.33
   1   9  -3    9.12    2.74
  -1   9   3   12.84    3.00
   1  -9   3   12.47    2.48
  -1  -9  -2   31.57    2.03
   1  -9   2   32.40    4.12
   1  -9   2   34.98    4.00
  -1   9   2   32.64    3.78
  -1  -9  -2   36.91    3.75
   1  -9   2   30.88    3.79
  -1  -9  -2   32.46    4.43
   1  -9   2   38.57    3.85
  -1   9   1  141.83    7.11
  -1  -9  -1  138.20    4.33
   1  -9   1  153.07    7.83
  -1  -9  -1  140.90    4.19
  -1  -9  -1  132.47    7.97
   1  -9   1  135.42    6.86
   1  -9   1  142.55    7.52
   1  -9   0   14.27    2.72
  -1  -9   0   15.47    1.79
  -1   9   0   11.29    2.31
  -1  -9   0   13.01    1.62
  -1  -9   0   10.82    3.03
   1  -9   0    9.86    2.50
  -1  -9   0   13.35    3.44
   1  -9   0   13.90    2.49
  -1   9  -1  136.09    7.10
  -1  -9   1  128.44    4.88
  -1  -9   1  135.90    4.76
  -1  -9   1  125.19    7.84
   1  -9  -1  134.85    7.46
   1  -9  -1  148.49    7.32
  -1  -9   2   32.16    2.78
  -1  -9   2   36.24    2.77
  -1   9  -2   36.73    3.75
   1  -9  -2   34.63    3.82
  -1  -9   2   32.96    4.34
   1  -9  -2   33.41    4.14
  -1  -9   3   11.15    1.97
   1  -9  -3   44.56    5.81
   1  -9  -3    9.72    2.91
   1  -9  -3   10.82    2.66
  -1   9  -3   10.06    2.37
  -1  -9   3   11.51    3.09
   1  -9  -3   10.03    2.82
   1  -9  -4  222.76   10.55
   1  -9  -4  231.04   10.02
  -1  -9   4  237.74   10.83
   1  -9  -4  228.22   10.06
   1  -9  -4  247.54    9.89
  -1   9  -4  236.02    9.21
   1  -9  -5  389.48   13.85
   1  -9  -5  385.53   12.94
   1   9   5  360.44   12.38
  -1  -9   5  403.93   14.20
   1  -9  -5  386.20   13.80
   1  -9  -5  389.72   13.35
  -1   9  -5  397.99   12.07
   1  -9  -6   33.80    4.46
   1  -9  -6   27.04    3.69
   1   9   6   28.40    3.92
   1   9   6   28.03    1.81
   1  -9  -6   26.97    4.15
  -1   9  -6   29.91    3.63
  -1  -9   6   28.88    4.47
   1   9   6   27.79    4.60
   1  -9  -7    9.45    3.06
   1   9   7    9.80    2.75
   1   9   7    9.33    1.41
   1  -9  -7   12.14    3.19
   1  -9  -7    7.49    2.33
  -1  -9   7    7.19    2.19
  -1  -9   7    7.38    3.10
   1   9   7   12.20    3.61
   1  -9  -8   10.23    3.10
   1   9   8    6.64    2.67
   1  -9  -8    5.70    2.40
   1  -9  -8   10.78    3.05
  -1  -9   8    7.69    3.02
  -1  -9   8   10.37    2.45
   1   9   8    4.14    2.99
   1  -9  -9   68.40    6.49
  -1   9  -9   56.07    6.07
   1  -9  -9   62.20    5.43
   1  -9  -9   63.88    5.93
   1   9   9   62.13    5.39
  -1  -9   9   60.14    4.59
   1   9   9   65.55    5.08
  -1  -9   9   66.22    6.26
   1   9   9   63.51    6.87
  -1   9 -10   14.42    3.64
   1  -9 -10   12.48    3.55
   1  -9 -10   12.97    3.22
   1   9  10   10.80    2.74
   1  -9 -10   12.44    2.97
  -1  -9  10    7.94    3.02
   1   9  10    7.70    2.43
   1   9  10   13.03    3.75
   1  -9 -11   33.00    5.06
  -1   9 -11   24.10    4.47
   1  -9 -11   28.14    4.00
   1   9  11   29.98    4.02
  -1  -9  11   26.31    4.63
   1   9  11   29.02    3.85
  -1   9 -11   29.60    4.23
   1   9  11   23.78    4.74
   1  -9 -12  115.39    8.93
  -1   9 -12  118.18    9.22
  -1   9 -12  105.81    7.51
  -1  -9  12  117.14    8.83
   1   9  12  114.82    7.04
   1   9  12  100.82    6.73
   1  -9 -13  348.78   15.45
   1   9  13  340.51   12.11
   1   9  13  341.35   12.26
  -1   9 -13  359.58   13.98
   1  -9 -14   45.29    6.19
   1   9  14   37.70    4.41
   1   9  14   40.51    4.78
  -1   9 -14   38.66    5.06
   1  -9 -15  155.64   11.11
  -1   9 -15  149.37    9.69
   1   9  15  156.93    8.99
   1   9  15  146.61    7.94
   1  -9 -16  149.22   11.20
  -1   9 -16  147.51    9.96
   1   9  16  143.67    8.91
   1   9  16  145.19    7.92
   1  -9 -17  255.32   14.77
  -1  -9  17  249.06   11.53
   1   9  17  242.52   10.15
   1   9  17  241.83   11.70
  -1   9 -17  236.91   12.89
   1  -9 -18   25.02    5.74
   1   9  18   38.34    4.36
  -1  -9  18   39.39    5.29
   1   9  18   29.96    4.77
  -1   9 -18   21.03    4.59
   1  -9 -19  164.92   12.59
  -1  -9  19  170.20    9.51
  -1   9 -19  171.06   11.70
   1   9  19  163.59   10.34
  -1  -9  20   39.09    5.22
   1  -9 -20   35.60    6.89
  -1   9 -20   39.56    6.22
   1  -9 -21   22.66    6.16
  -1   9 -21   27.18    5.35
   1  -9 -22    4.35    3.76
  -1   9 -22    9.07    4.15
  -1   9 -22   13.99    4.74
   1  -9 -23   76.37   10.08
  -1   9 -23   84.56    9.97
  -1   9 -23   86.98    9.55
   1  -9 -24   50.76    8.67
  -1   9 -24   56.79    8.30
  -1   9 -24   49.99    7.77
   1  -9 -25  218.48   16.44
  -1   9 -25  252.48   16.43
  -1   9 -25  205.24   15.32
   1  -9 -26   65.96    9.97
  -1   9 -26   58.70    9.27
  -1   9 -26   66.79    9.25
   1  -9 -27   50.49    8.94
  -1   9 -27   69.74   10.44
  -1   9 -27   62.86    9.40
   1  -9 -28   69.07   10.54
  -1   9 -28   61.21    9.78
  -1   9 -28   67.34   10.02
  -1   9 -29    9.64    7.14
  -1   9 -29    6.18    6.01
  -1   9 -30   59.28   10.71
  -1   9 -30   50.14    9.19
  -1  10  30    5.53    5.69
  -1  10  29   20.53    6.60
  -1  10  28   64.71   10.34
   1  10 -28   54.39    9.63
  -1 -10 -27   28.50    7.12
  -1  10  27   43.73    8.42
   1  10 -27   46.27    9.14
  -1 -10 -26    7.16    5.06
  -1  10  26   19.37    7.04
   1  10 -26   16.79    6.99
  -1 -10 -25   40.52    8.11
  -1  10  25   39.57    8.42
   1  10 -25   25.48    6.92
  -1 -10 -24    4.15    4.12
  -1  10  24   -7.19    4.39
   1  10 -24    3.86    4.57
  -1 -10 -23   68.49    9.70
  -1  10  23   61.45    8.86
   1  10 -23   48.78    8.14
  -1 -10 -22   49.11    8.15
  -1  10  22   56.63    8.24
   1  10 -22   66.62    9.39
  -1 -10 -21  101.06   11.17
   1  10 -21   97.33   10.52
  -1  10  21   81.83    9.76
  -1 -10 -20   74.08    9.37
  -1  10  20   72.62    8.68
   1  10 -20   53.48    7.84
  -1 -10 -19  153.90   12.83
  -1 -10 -19  139.20    9.39
   1  10 -19  157.15    8.77
  -1 -10 -19  159.42    9.40
   1  10 -19  146.38   12.06
  -1  10  19  137.37   11.27
  -1 -10 -18   26.55    6.15
  -1 -10 -18   33.46    5.20
   1  10 -18   25.84    4.07
  -1  10  18   24.97    5.64
   1  10 -18   17.86    4.57
  -1 -10 -17   47.46    7.14
  -1 -10 -17   49.93    5.61
   1 -10  17   58.49    7.36
   1  10 -17   53.60    5.41
  -1 -10 -17   53.39    5.73
  -1  10  17   63.13    7.51
   1  10 -17   55.47    7.56
  -1 -10 -16    8.83    4.41
   1  10 -16    4.69    2.30
  -1 -10 -16    3.46    2.54
   1 -10  16    7.68    4.12
  -1  10  16    8.68    3.95
   1  10 -16    8.70    4.07
  -1 -10 -15   27.67    5.39
  -1 -10 -15   39.17    5.07
   1 -10  15   32.77    5.54
   1  10 -15   36.09    4.54
  -1  10  15   29.75    5.43
   1 -10  15   35.11    5.43
   1  10 -15   35.26    5.74
   1 -10  14  255.76   13.55
   1  10 -14  265.60   13.42
   1  10 -14  275.18   11.64
   1 -10  14  270.02   12.78
  -1  10  14  246.96   13.48
  -1 -10 -14  280.75   15.34
   1  10 -14  294.26   14.88
   1 -10  13  250.44   13.05
   1  10 -13  230.71   12.10
   1  10 -13  250.01   11.16
   1 -10  13  258.14   12.19
  -1  10  13  245.97   13.18
  -1 -10 -13  210.28   13.05
   1  10 -13  258.07   13.76
   1 -10  12   15.10    4.00
  -1 -10 -12   15.97    4.19
   1  10 -12   17.35    4.11
   1  10 -12   14.96    3.35
   1 -10  12    9.75    3.06
  -1  10  12   12.14    3.59
   1 -10  12   18.28    4.03
   1  10 -12    9.88    3.40
   1  10 -11  160.53    9.64
   1 -10  11  153.79    9.86
   1 -10  11  153.13    9.88
   1 -10  11  153.13    9.38
   1  10 -11  173.33    9.34
   1 -10  11  154.26   10.25
   1 -10  11  149.66    8.99
  -1  10  11  153.71   10.11
  -1  10  11  155.86   10.64
   1  10 -11  155.72   10.36
  -1 -10 -11  167.15   11.31
  -1 -10 -10   34.37    5.40
   1  10 -10   39.74    4.86
   1 -10  10   42.13    5.31
   1 -10  10   35.60    5.00
   1  10 -10   35.79    4.57
   1 -10  10   47.07    5.63
  -1  10  10   46.92    5.94
   1 -10  10   40.94    4.84
   1 -10  10   44.38    5.85
   1  10 -10   35.85    5.15
  -1  10  10   34.35    5.14
   1 -10   9  128.43    8.70
   1  10  -9  123.69    7.92
   1 -10   9  128.04    8.56
   1 -10   9  112.91    8.11
   1  10  -9  116.97    7.83
   1 -10   9  116.27    7.67
   1 -10   9  136.90    9.51
  -1  10   9  129.80    8.97
   1 -10   9  116.06    7.64
  -1  10   9  119.64    8.97
  -1 -10  -9  119.67    9.32
   1  10  -9  116.79    8.56
   1 -10   8   12.59    3.39
   1  10  -8   10.38    2.62
   1 -10   8   15.11    3.53
   1 -10   8    9.42    2.97
   1  10  -8    9.66    2.91
   1 -10   8    9.24    2.97
   1 -10   8   12.15    3.54
   1 -10   8    7.51    2.57
  -1  10   8   13.99    3.76
  -1  10   8   13.93    3.91
  -1 -10  -8   11.68    3.46
   1  10  -8   11.11    3.50
  -1 -10  -8   15.21    4.02
   1 -10   7  123.00    8.10
   1  10  -7  134.58    7.57
   1 -10   7  129.22    8.68
   1  10  -7  123.36    7.86
   1 -10   7  130.53    8.08
   1 -10   7  135.33    8.45
   1 -10   7  137.61    7.76
  -1  10   7  130.06    8.83
   1 -10   7  127.02    9.00
  -1  10   7  137.98    9.23
  -1 -10  -7  131.63    9.44
  -1 -10  -7  133.39    9.12
   1  10  -7  123.97    8.56
   1  10  -6   89.08    5.94
   1 -10   6   92.87    6.98
   1 -10   6   82.97    6.49
   1  10  -6   87.98    6.77
   1 -10   6   90.47    6.93
   1 -10   6   84.94    7.00
   1 -10   6   90.96    7.64
   1 -10   6   99.84    6.66
  -1 -10  -6   80.40    7.43
   1  10  -6   90.70    7.31
  -1 -10  -6   91.65    7.54
  -1  10   6   89.61    7.35
   1  10  -5  134.22    6.88
   1 -10   5  133.23    8.17
   1 -10   5  147.16    9.05
   1 -10   5  141.96    8.34
   1 -10   5  146.22    8.50
   1  10  -5  127.72    8.00
  -1 -10  -5  147.69    7.27
   1 -10   5  130.74    7.38
  -1  10   5  135.71    8.74
   1  10  -5  141.50    8.98
  -1 -10  -5  146.97    9.20
  -1 -10  -5  153.10    9.93
   1 -10   4   38.39    4.67
  -1 -10  -4   32.92    2.30
   1  10  -4   39.85    4.87
   1 -10   4   38.03    4.57
  -1  10   4   35.59    3.98
   1 -10   4   41.03    4.68
   1 -10   4   36.04    4.91
  -1 -10  -4   35.38    3.84
  -1 -10  -4   35.12    4.86
   1 -10   4   35.85    4.39
  -1  10   4   40.54    5.01
   1 -10   4   36.61    4.30
   1  10  -4   31.39    4.63
  -1 -10  -4   31.75    4.96
  -1 -10  -3  188.39    5.05
   1 -10   3  179.82    9.29
   1 -10   3  199.65    9.45
   1  10  -3  188.72    9.66
   1 -10   3  197.87    9.72
   1 -10   3  204.68   10.71
  -1  10   3  189.32    8.52
  -1 -10  -3  199.36    8.50
   1 -10   3  178.96    8.39
  -1 -10  -3  193.64   10.86
   1  10  -3  182.79   10.04
  -1 -10  -3  188.29   10.11
   1 -10   3  188.17    9.13
   1 -10   2   77.30    6.17
  -1 -10  -2   87.16    3.55
   1 -10   2   99.00    6.62
   1 -10   2   82.68    6.48
   1 -10   2   87.11    7.12
  -1  10   2   82.05    5.76
   1  10  -2   92.66    6.90
  -1 -10  -2   81.27    5.59
  -1 -10  -2  102.64    8.11
   1  10  -2   85.84    6.94
   1 -10   2   89.19    6.01
   1 -10   2   87.45    6.38
  -1 -10  -2   93.53    7.21
   1 -10   1  134.52    8.67
   1 -10   1  112.35    6.96
   1 -10   1  119.54    7.68
   1  10  -1  102.84    7.23
  -1 -10  -1  116.38    4.17
   1 -10   1  129.97    7.80
  -1 -10  -1  118.18    8.02
   1 -10   1  109.85    7.07
  -1 -10  -1  113.76    8.52
   1 -10   1  123.27    7.00
   1  10  -1  117.97    8.06
  -1 -10   0   76.56    3.62
   1  10   0   65.34    6.03
   1 -10   0   71.82    5.60
  -1 -10   0   68.15    3.66
   1 -10   0   77.05    6.67
   1  10   0   69.32    6.27
  -1 -10   0   71.73    6.35
  -1 -10   0   69.29    6.80
   1 -10   0   74.67    6.02
   1 -10   0   68.16    5.32
  -1 -10   1  111.61    4.59
  -1 -10   1  125.17    5.17
   1 -10  -1  118.40    7.67
   1  10   1  129.66    8.01
   1 -10  -1  126.66    8.51
   1 -10  -1  119.22    8.17
   1 -10  -1  120.74    7.01
  -1 -10   1  133.29    9.10
  -1 -10   1  124.58    8.23
   1 -10  -1  135.10    7.95
  -1 -10   2   90.36    4.45
   1 -10  -2   69.31    6.46
   1  10   2   86.11    6.55
   1 -10  -2   90.94    6.84
  -1 -10   2   84.94    4.57
   1 -10  -2   97.89    7.33
   1 -10  -2   83.50    6.37
  -1 -10   2   95.08    7.22
   1 -10  -2   83.02    6.00
  -1 -10   3  195.78    6.82
  -1 -10   3  182.72    7.01
   1 -10  -3  192.36   10.43
   1 -10  -3  200.75    9.84
   1  10   3  189.67    9.57
   1 -10  -3  186.88   10.05
   1 -10  -3  195.17    9.20
   1 -10  -3  206.94    9.95
  -1 -10   3  197.15   10.22
   1 -10  -4   37.74    4.98
   1 -10  -4   38.53    4.71
   1  10   4   30.89    4.14
   1 -10  -4   35.75    4.78
   1 -10  -4   29.45    3.93
   1 -10  -4   30.85    4.19
  -1 -10   4   34.86    4.83
   1  10   5  133.31    8.04
   1 -10  -5  124.87    8.04
   1 -10  -5  117.28    8.15
   1 -10  -5  136.65    8.75
  -1 -10   5  130.48    8.50
   1 -10  -5  136.86    8.02
   1 -10  -5  145.90    8.80
   1 -10  -6   91.96    7.00
   1  10   6   81.31    6.40
   1  10   6   86.89    3.04
   1 -10  -6   96.22    7.56
  -1 -10   6   89.98    7.31
   1 -10  -6   91.54    7.26
   1 -10  -7  134.22    8.72
   1  10   7  119.63    7.70
   1  10   7  129.40    4.02
   1 -10  -7  142.33    8.41
  -1 -10   7  133.04    7.12
  -1 -10   7  121.49    8.49
   1 -10  -7  130.95    8.67
   1  10   7  126.37    9.54
   1 -10  -8    9.18    3.01
   1 -10  -8    5.67    2.71
   1  10   8   10.68    1.58
   1  10   8    9.07    2.86
   1 -10  -8   14.28    3.55
  -1 -10   8   10.74    2.54
   1  10   8   10.28    3.82
  -1 -10   8   12.24    3.40
   1 -10  -9  121.65    7.95
   1 -10  -9  129.91    8.66
   1  10   9  116.77    7.65
  -1 -10   9  119.20    6.76
  -1 -10   9  116.57    8.63
  -1  10  -9  120.92    7.69
   1  10   9  113.19    9.37
   1 -10  -9  119.47    8.75
   1 -10 -10   48.56    6.03
   1 -10 -10   38.99    4.69
   1 -10 -10   40.67    5.18
   1  10  10   39.70    4.77
  -1 -10  10   36.99    4.14
  -1 -10  10   36.25    5.02
  -1  10 -10   43.66    5.00
   1 -10 -11  147.57   10.08
  -1  10 -11  167.99   10.93
   1 -10 -11  141.34    9.11
   1  10  11  148.33    8.50
   1  10  11  251.36   11.01
  -1  10 -11  148.98    8.98
   1 -10 -12   14.73    4.39
   1  10  12   14.54    3.27
   1  10  12   23.15    4.12
  -1  10 -12   17.20    3.76
   1 -10 -13  229.66   13.08
   1  10  13  228.83   10.53
   1  10  13  235.51   10.60
  -1  10 -13  242.34   11.91
   1 -10 -14  248.99   13.94
   1  10  14  261.12   11.17
   1  10  14  272.86   11.64
  -1  10 -14  257.51   12.58
   1 -10 -15   37.38    6.25
   1  10  15   29.07    4.23
   1  10  15   29.89    4.51
  -1  10 -15   26.10    4.71
   1 -10 -16    6.77    4.02
   1  10  16    4.08    2.47
  -1 -10  16    9.36    3.78
   1  10  16    2.35    2.30
  -1  10 -16    1.66    2.38
   1 -10 -17   43.33    6.82
   1  10  17   53.18    5.38
  -1 -10  17   51.40    5.94
   1  10  17   56.64    6.20
  -1  10 -17   50.91    6.57
   1 -10 -18   26.77    6.23
  -1 -10  18   28.88    5.02
   1  10  18   16.97    3.37
   1  10  18   26.13    4.69
  -1  10 -18   24.00    5.02
   1 -10 -19  150.79   12.33
  -1 -10  19  155.15    9.72
  -1  10 -19  164.96   11.63
   1  10  19  157.06   10.35
   1 -10 -20   76.79    9.45
  -1 -10  20   63.97    6.87
   1  10  20   64.48    7.18
  -1  10 -20   68.53    8.01
   1 -10 -21  104.49   11.17
   1  10  21   96.68    8.74
  -1  10 -21  109.41   10.15
   1 -10 -22   59.05    8.99
   1  10  22   64.78    7.57
  -1  10 -22   70.95    8.93
   1 -10 -23   72.77   10.04
   1  10  23   65.84    7.75
  -1  10 -23   86.12    9.66
   1 -10 -24    4.57    4.96
   1  10  24    1.53    3.49
  -1  10 -24    7.81    4.64
   1 -10 -25   41.08    8.37
   1  10  25   39.79    7.08
  -1  10 -25   34.53    6.82
   1 -10 -26    8.31    6.22
   1  10  26   19.65    5.72
  -1  10 -26   12.02    5.40
   1 -10 -27   31.77    7.88
   1  10  27   26.12    6.64
  -1  10 -27   33.22    7.46
   1  10  28   40.11    7.85
  -1  10 -28   66.23   10.13
  -1  10 -29    4.35    5.04
  -1  10 -30   13.99    7.19
  -1  11  29   37.71    9.19
  -1  11  28    4.31    6.20
  -1 -11 -27   15.49    7.12
  -1  11  27    7.98    6.20
   1  11 -27    1.33    4.47
  -1 -11 -26   14.18    6.68
  -1  11  26    6.43    5.05
   1  11 -26    9.14    5.65
  -1 -11 -25   20.46    6.40
  -1  11  25   23.78    6.93
   1  11 -25   28.71    7.50
  -1 -11 -24  109.29   12.61
  -1  11  24  124.15   12.79
   1  11 -24  100.50   11.77
  -1 -11 -23   41.16    8.21
  -1  11  23   55.02    8.81
   1  11 -23   61.92   10.19
  -1 -11 -22  110.24   12.01
  -1  11  22  105.83   11.11
   1  11 -22   92.55   10.70
  -1 -11 -21   38.88    7.06
  -1  11  21   26.36    6.05
   1  11 -21   37.81    7.29
  -1 -11 -20  184.89   14.54
  -1  11  20  176.52   13.20
   1  11 -20  197.27   14.48
  -1 -11 -19   68.90    9.08
   1  11 -19   73.38    6.60
  -1 -11 -19   60.04    6.90
  -1 -11 -19   50.20    6.05
  -1  11  19   67.24    8.29
   1  11 -19   62.36    8.62
  -1 -11 -18   61.51    8.61
   1  11 -18   61.10    6.08
  -1 -11 -18   63.16    6.77
  -1 -11 -18   59.05    6.13
  -1  11  18   54.82    7.50
   1  11 -18   61.03    8.19
   1 -11  17  145.29   11.39
  -1 -11 -17  133.85    9.57
  -1 -11 -17  126.89   11.43
  -1 -11 -17  135.01    9.34
   1  11 -17  131.84    8.58
  -1  11  17  123.47   10.64
   1  11 -17  131.61   11.14
  -1 -11 -16   42.75    6.95
   1  11 -16   49.77    5.69
  -1 -11 -16   49.17    6.10
   1 -11  16   49.82    6.78
  -1  11  16   56.48    7.37
   1  11 -16   47.71    6.99
  -1 -11 -15   13.19    4.41
  -1 -11 -15   16.01    4.24
   1  11 -15   16.44    3.52
   1 -11  15   18.81    4.74
  -1  11  15   13.28    3.95
   1  11 -15   17.88    4.60
  -1 -11 -14   13.94    4.26
   1 -11  14   25.56    4.99
  -1 -11 -14   20.29    4.30
   1  11 -14   21.18    4.09
  -1  11  14   24.67    5.31
   1  11 -14   14.50    4.32
   1  11 -13    3.11    2.39
  -1 -11 -13    8.65    4.27
   1 -11  13    4.11    3.00
   1  11 -13    2.32    2.26
   1 -11  13    4.79    2.88
  -1  11  13    7.58    4.05
   1  11 -13    0.95    2.82
   1  11 -12   20.20    4.08
  -1 -11 -12   21.54    4.84
   1 -11  12   22.19    4.88
   1 -11  12   22.53    4.44
   1  11 -12   22.70    4.04
   1 -11  12   25.87    4.78
   1 -11  12   24.17    4.28
  -1  11  12   20.60    4.55
   1  11 -12   16.79    4.71
   1  11 -11  128.53    8.90
   1 -11  11  141.80    9.68
   1  11 -11  124.59    8.38
   1 -11  11  136.52    9.36
   1 -11  11  134.22    9.98
  -1  11  11  116.49    9.21
   1 -11  11  124.33    8.48
  -1 -11 -11  134.66   10.62
   1  11 -11  128.85    9.84
   1  11 -10   38.33    5.08
   1 -11  10   39.09    5.41
  -1 -11 -10   39.38    5.89
   1 -11  10   40.47    5.28
   1  11 -10   29.90    4.60
   1 -11  10   36.85    5.18
   1 -11  10   37.46    5.53
   1 -11  10   45.59    5.41
  -1  11  10   31.32    5.31
   1  11 -10   40.53    5.78
  -1  11  10   41.99    5.94
   1  11  -9   69.41    6.43
  -1 -11  -9   59.61    6.99
   1 -11   9   71.67    6.74
   1  11  -9   70.51    6.46
   1 -11   9   71.15    6.95
   1 -11   9   76.93    7.02
   1 -11   9   80.26    7.91
   1 -11   9   71.58    6.38
  -1  11   9   76.79    7.27
   1  11  -9   79.89    7.50
  -1  11   9   76.25    7.61
   1 -11   8   96.45    7.65
   1  11  -8  111.70    7.53
   1 -11   8  114.14    8.69
   1 -11   8  114.78    8.21
   1  11  -8  102.62    7.65
   1 -11   8  107.06    7.49
   1 -11   8  107.63    8.79
  -1  11   8  102.73    8.51
  -1 -11  -8  108.41    9.22
   1  11  -8  104.67    8.41
   1 -11   7   26.03    4.05
   1  11  -7   27.11    4.06
   1  11  -7   20.57    3.77
   1 -11   7   24.18    4.85
   1 -11   7   26.00    4.22
   1 -11   7   23.29    3.81
   1 -11   7   27.26    4.87
  -1  11   7   26.06    4.67
  -1 -11  -7   17.77    4.28
   1  11  -7   19.10    3.95
  -1 -11  -7   26.45    4.81
   1  11  -6  520.72   14.54
   1 -11   6  499.53   16.27
   1 -11   6  520.72   16.58
   1 -11   6  496.46   17.32
   1  11  -6  491.83   16.22
   1 -11   6  527.09   16.70
   1 -11   6  518.44   15.38
   1 -11   6  516.61   18.43
   1  11  -6  498.95   17.52
  -1  11   6  503.59   17.78
  -1 -11  -6  506.82   17.86
  -1 -11  -6  512.41   18.75
   1 -11   5  117.82    8.04
   1 -11   5  109.91    7.65
   1 -11   5  123.49    8.82
   1  11  -5  128.54    8.69
   1 -11   5  123.89    8.27
   1 -11   5  114.56    7.38
  -1 -11  -5  122.84    7.17
  -1 -11  -5  119.04    9.04
   1  11  -5  114.70    8.54
  -1  11   5  120.01    8.63
  -1 -11  -5  112.36    8.55
  -1 -11  -4   64.98    3.35
   1 -11   4   67.04    6.05
   1 -11   4   64.91    6.07
   1  11  -4   69.91    6.41
   1 -11   4   76.69    7.03
   1 -11   4   70.29    6.24
   1 -11   4   65.44    5.62
  -1 -11  -4   75.26    5.63
   1  11  -4   66.41    6.51
   1 -11   4   65.12    5.96
  -1 -11  -4   72.25    6.92
  -1 -11  -4   58.03    6.62
  -1 -11  -3  160.50    5.03
   1 -11   3  167.86    9.26
   1 -11   3  172.09   10.30
   1 -11   3  149.72    8.61
   1  11  -3  152.11    9.20
   1 -11   3  159.31    9.27
  -1 -11  -3  162.60    8.26
  -1 -11  -3  171.45   10.20
   1 -11   3  163.44    9.08
  -1 -11  -3  155.89   10.31
   1 -11   3  163.91    8.64
   1  11  -3  161.49    9.96
   1 -11   2  204.84   10.20
  -1 -11  -2  205.35    5.75
   1 -11   2  197.04   10.96
   1  11  -2  212.60   10.70
   1 -11   2  212.90   10.01
   1 -11   2  194.35   10.21
  -1 -11  -2  206.68    9.34
   1  11  -2  199.13   10.80
   1 -11   2  213.43   10.34
   1 -11   2  210.38    9.61
  -1 -11  -2  197.44   11.45
  -1 -11  -2  210.95   11.17
   1 -11   1  175.33    9.33
  -1 -11  -1  206.60    5.94
   1 -11   1  188.55    9.33
   1 -11   1  199.52   10.29
   1  11  -1  205.24   10.53
   1 -11   1  201.08   11.03
   1 -11   1  198.80   11.12
   1 -11   1  183.98    9.06
  -1 -11  -1  196.15   10.72
  -1 -11  -1  195.74   11.49
   1  11  -1  190.44   10.62
   1 -11   1  196.56    9.93
  -1 -11   0   80.71    3.95
   1  11   0   89.35    7.04
  -1 -11   0   87.46    4.39
   1 -11   0   88.37    7.04
   1 -11   0   94.01    7.87
   1 -11   0   86.16    7.33
   1 -11   0   95.54    7.15
   1 -11   0   77.95    6.10
  -1 -11   0   73.66    7.12
  -1 -11   0   79.62    6.94
  -1 -11   1  191.86    6.32
   1 -11  -1  208.27   10.59
   1 -11  -1  183.93   10.69
   1  11   1  190.93   10.21
  -1 -11   1  198.72    6.94
   1 -11  -1  206.11   11.10
  -1 -11   1  201.97   10.88
  -1 -11   1  200.47   11.64
   1 -11  -1  203.40    9.58
   1 -11  -1  186.44    9.82
  -1 -11   2  205.53    6.91
   1 -11  -2  221.58   11.71
   1  11   2  200.11   10.39
   1 -11  -2  209.95   10.61
  -1 -11   2  209.57    7.42
   1 -11  -2  223.95   11.49
  -1 -11   2  206.11   11.72
   1 -11  -2  207.39   10.35
  -1 -11   2  222.48   11.45
   1 -11  -2  210.10    9.84
  -1 -11   3  157.11    6.44
  -1 -11   3  164.73    6.95
   1 -11  -3  161.51    9.46
   1 -11  -3  166.08   10.12
   1  11   3  145.94    8.96
   1 -11  -3  167.75   10.03
   1 -11  -3  158.36    9.18
   1 -11  -3  153.04    8.69
  -1 -11   3  175.60   10.17
  -1 -11   4   72.94    4.72
   1 -11  -4   71.11    6.46
   1  11   4   70.50    6.39
  -1 -11   4   68.87    4.96
   1 -11  -4   71.78    6.94
   1 -11  -4   67.66    6.67
   1 -11  -4   71.49    6.13
   1 -11  -4   58.18    5.89
  -1 -11   4   74.42    6.92
   1 -11  -5  122.46    8.75
   1 -11  -5  130.26    8.47
   1  11   5  120.56    8.16
  -1 -11   5  117.57    8.54
   1 -11  -5  122.18    8.72
   1 -11  -5  130.07    8.29
   1 -11  -5  119.53    8.48
   1  11   6  521.63   16.48
   1 -11  -6  516.50   17.80
   1 -11  -6  488.07   16.25
  -1 -11   6  538.24   18.11
   1 -11  -6  485.16   16.89
   1 -11  -6  514.05   16.44
   1 -11  -7   28.83    4.81
   1  11   7   21.40    1.82
   1  11   7   19.45    3.79
   1 -11  -7   25.89    4.39
   1 -11  -7   20.86    4.41
  -1 -11   7   22.60    4.38
  -1  11  -7   17.97    3.38
   1 -11  -8  102.22    8.12
   1 -11  -8  104.35    7.81
   1  11   8  110.15    7.88
   1  11   8  111.12    4.08
  -1 -11   8  100.69    6.71
  -1 -11   8  107.00    8.41
   1 -11  -8  102.53    8.19
  -1  11  -8   96.56    7.14
   1  11   9   72.03    6.43
   1  11   9   68.21    3.57
   1 -11  -9   77.81    7.12
  -1 -11   9   65.88    5.55
   1 -11  -9   90.69    8.04
  -1  11  -9   75.27    6.48
   1 -11 -10   31.06    5.28
   1  11  10   35.72    4.71
   1 -11 -10   36.15    5.08
   1  11  10   38.11    2.96
  -1 -11  10   37.55    4.42
  -1  11 -10   30.31    4.49
   1  11  11  145.03    9.09
   1 -11 -11  129.04    9.08
   1 -11 -11  110.61    9.22
  -1  11 -11  137.25    8.97
   1 -11 -12   23.97    5.06
   1  11  12   14.49    3.36
   1  11  12   21.90    3.57
  -1  11 -12   26.13    4.52
   1 -11 -13    7.26    3.54
   1  11  13    3.13    2.17
   1  11  13    4.61    2.95
  -1  11 -13   10.94    3.72
   1 -11 -14   18.98    5.10
   1  11  14   25.13    4.36
   1  11  14   20.66    4.01
  -1  11 -14   16.65    4.10
   1 -11 -15   20.29    5.29
  -1 -11  15   11.27    3.51
   1  11  15   12.65    3.43
   1  11  15   16.36    3.93
  -1  11 -15   18.38    4.48
   1 -11 -16   51.62    7.58
  -1 -11  16   56.29    6.64
   1  11  16   49.61    5.54
   1  11  16   48.03    5.86
  -1  11 -16   48.70    6.26
   1 -11 -17  124.92   11.00
   1  11  17  102.07    7.53
  -1 -11  17  127.61    9.37
   1  11  17  120.72    8.77
  -1  11 -17  118.06    9.76
   1 -11 -18   50.29    7.55
   1  11  18   64.66    6.16
  -1 -11  18   69.33    7.22
   1  11  18   71.85    7.14
  -1  11 -18   60.35    7.43
   1 -11 -19   57.82    8.39
  -1 -11  19   56.04    7.03
   1  11  19   56.14    6.53
  -1  11 -19   64.82    7.81
   1 -11 -20  194.97   14.60
  -1  11 -20  196.62   13.32
   1  11  20  199.09   11.94
   1 -11 -21   43.11    8.11
   1  11  21   39.08    6.35
  -1  11 -21   30.34    5.98
   1 -11 -22  111.38   11.92
   1  11  22   96.94    9.15
  -1  11 -22   96.31   10.00
   1 -11 -23   50.88    9.13
   1  11  23   41.28    6.65
  -1  11 -23   48.77    8.07
   1 -11 -24  105.93   11.99
   1  11  24   97.41    9.73
  -1  11 -24  105.10   10.84
   1 -11 -25   21.49    7.39
   1  11  25   22.08    5.92
  -1  11 -25   16.84    5.54
   1 -11 -26   16.98    7.24
   1  11  26    2.83    4.27
  -1  11 -26   11.83    5.59
   1 -11 -27    5.10    6.38
  -1  11 -27    5.03    4.96
  -1  11 -28   10.44    5.61
  -1  11 -29   23.69    6.50
  -1  12  29   24.27    7.83
  -1  12  28   30.60    7.45
  -1  12  27   87.22   11.92
  -1 -12 -26   49.09    9.30
  -1  12  26   40.09    8.76
   1  12 -26   46.26    9.25
  -1 -12 -25   53.20    9.18
  -1  12  25   56.16    9.64
   1  12 -25   50.72    9.24
  -1 -12 -24   21.28    6.90
  -1  12  24   17.52    6.34
   1  12 -24   16.36    5.86
  -1 -12 -23    2.24    4.75
  -1  12  23    6.67    4.88
  -1 -12 -22   13.22    5.23
  -1  12  22    7.07    4.96
   1  12 -22   -2.90    4.85
  -1 -12 -21   12.39    4.92
  -1  12  21   15.59    5.75
   1  12 -21   12.90    4.50
  -1 -12 -20    3.09    4.40
  -1  12  20   10.34    6.13
   1  12 -20   12.58    5.37
  -1 -12 -19    2.93    4.03
   1  12 -19    2.71    2.55
  -1  12  19    1.27    3.66
   1  12 -19    5.79    4.19
  -1 -12 -18   58.74    8.80
   1  12 -18   77.25    7.14
  -1  12  18   64.01    8.10
   1  12 -18   76.73    9.11
  -1 -12 -17   20.15    5.57
   1  12 -17   35.61    5.13
  -1 -12 -17   36.15    4.96
   1 -12  17   33.17    6.46
  -1  12  17   34.58    6.10
   1  12 -17   37.61    6.83
  -1 -12 -16  154.66   12.60
   1 -12  16  149.02   11.52
   1  12 -16  156.77    9.87
  -1  12  16  142.12   11.27
   1  12 -16  143.82   11.68
  -1 -12 -15   37.56    6.63
   1  12 -15   27.32    4.77
   1 -12  15   23.61    5.09
  -1  12  15   19.85    4.90
   1  12 -15   24.17    5.88
  -1 -12 -14   74.48    8.88
   1 -12  14   75.82    7.91
   1  12 -14   76.97    7.15
  -1  12  14   75.12    8.34
   1  12 -14   69.43    8.12
  -1 -12 -13   48.33    7.27
   1  12 -13   36.62    5.55
  -1 -12 -13   49.24    6.50
   1 -12  13   49.71    6.63
   1  12 -13   42.95    5.66
  -1  12  13   55.02    7.07
   1  12 -13   50.67    6.86
   1 -12  12  267.16   13.85
   1  12 -12  270.27   13.39
   1  12 -12  258.34   12.50
   1 -12  12  261.32   14.38
   1 -12  12  270.61   13.01
  -1  12  12  280.74   14.67
   1  12 -12  258.33   14.33
  -1 -12 -12  256.34   15.12
   1  12 -11   58.63    6.36
  -1 -12 -11   72.84    8.32
   1 -12  11   67.37    7.19
   1  12 -11   65.48    6.55
   1 -12  11   62.07    7.39
   1 -12  11   73.12    6.98
  -1  12  11   46.91    6.48
   1  12 -11   51.88    6.76
  -1 -12 -10   39.03    6.30
   1 -12  10   48.57    6.06
   1  12 -10   39.15    5.38
   1  12 -10   37.29    5.42
  -1  12  10   47.03    5.29
  -1  12  10   48.75    6.46
   1 -12  10   39.71    5.99
   1 -12  10   39.40    5.00
   1  12 -10   31.40    5.33
   1  12  -9   38.81    5.20
  -1 -12  -9   36.34    5.88
   1 -12   9   36.16    5.36
   1  12  -9   32.17    4.76
   1 -12   9   35.85    5.29
  -1  12   9   46.40    5.28
   1 -12   9   35.57    4.76
   1 -12   9   39.13    6.14
   1  12  -9   33.16    5.37
   1  12  -8   38.35    4.90
   1 -12   8   50.71    5.97
   1 -12   8   39.86    5.44
   1  12  -8   39.32    5.36
   1 -12   8   39.94    5.80
   1 -12   8   42.28    5.10
   1  12  -8   40.80    5.77
  -1 -12  -8   39.13    6.06
  -1  12   8   39.10    5.91
   1 -12   7  121.67    8.64
   1  12  -7  139.79    8.34
   1 -12   7  130.90    9.57
   1 -12   7  139.04    9.27
   1  12  -7  117.66    8.60
   1 -12   7  152.87   10.69
   1 -12   7  136.24    8.59
  -1  12   7  132.94    9.90
   1  12  -7  133.91    9.77
  -1 -12  -7  142.62   10.63
   1 -12   6  107.41    8.04
   1 -12   6  116.53    8.43
   1  12  -6  116.85    8.50
   1 -12   6  112.22    8.91
   1 -12   6  114.74    7.82
   1 -12   6  105.54    8.85
  -1 -12  -6  111.12    9.46
  -1  12   6  110.09    8.89
   1  12  -6  106.84    8.68
   1 -12   5    9.27    3.01
   1 -12   5    8.91    3.66
   1  12  -5    9.56    2.90
  -1 -12  -5    6.08    1.55
   1 -12   5    7.48    2.76
   1  12  -5    9.14    3.33
   1 -12   5   10.57    3.39
  -1 -12  -5   10.49    4.50
   1 -12   5   10.12    2.98
  -1  12   5   11.60    3.65
   1 -12   4  109.54    7.98
  -1 -12  -4  106.20    4.40
   1 -12   4  103.02    8.44
   1  12  -4  113.18    8.43
   1 -12   4  100.37    7.60
   1 -12   4  102.26    7.21
  -1 -12  -4  101.39    8.82
   1 -12   4   95.72    7.50
  -1 -12  -4  113.73    8.90
   1  12  -4   93.48    8.19
   1 -12   3  303.60   12.60
   1  12  -3  279.65   12.89
   1 -12   3  294.80   14.11
   1 -12   3  273.02   12.71
  -1 -12  -3  279.11    6.94
   1 -12   3  284.99   12.37
   1 -12   3  304.57   12.24
  -1 -12  -3  274.95   13.35
   1 -12   3  290.97   12.66
  -1 -12  -3  278.87   14.32
   1  12  -3  287.37   13.62
   1  12  -2  418.91   15.61
   1 -12   2  433.67   15.96
   1 -12   2  424.57   17.01
   1 -12   2  414.99   14.47
  -1 -12  -2  423.34    8.67
   1 -12   2  413.09   14.76
  -1 -12  -2  391.98   16.78
  -1 -12  -2  428.11   16.49
   1  12  -2  411.76   16.25
   1 -12   2  416.85   14.22
   1 -12   2  431.15   15.39
   1 -12   1   31.36    4.60
  -1 -12  -1   30.38    2.67
   1  12  -1   30.50    4.86
   1 -12   1   34.15    4.65
   1 -12   1   35.53    5.63
   1 -12   1   32.08    4.88
   1 -12   1   23.42    4.54
   1  12  -1   32.17    5.10
  -1 -12  -1   28.05    5.29
   1 -12   1   33.16    4.79
   1 -12   1   27.13    4.18
  -1 -12  -1   25.47    4.46
   1 -12   0  395.19   14.31
  -1 -12   0  382.82    8.87
   1 -12   0  376.69   15.91
   1  12   0  382.64   14.99
  -1 -12   0  389.78    9.53
   1 -12   0  369.48   14.75
   1 -12   0  406.74   16.27
   1 -12   0  385.76   13.67
  -1 -12   0  363.03   16.14
  -1 -12   0  410.57   16.05
   1 -12   0  373.74   14.40
   1  12   1   30.81    4.67
  -1 -12   1   24.86    2.90
   1 -12  -1   29.07    5.03
  -1 -12   1   31.66    2.87
   1 -12  -1   29.62    4.71
   1 -12  -1   32.12    5.25
   1 -12  -1   30.56    4.69
   1 -12  -1   29.29    4.18
  -1 -12   1   28.09    4.64
  -1 -12   1   25.61    4.95
  -1 -12   2  435.40   10.47
  -1 -12   2  424.74   11.03
   1  12   2  419.18   15.55
   1 -12  -2  459.20   16.51
   1 -12  -2  432.51   17.09
   1 -12  -2  425.70   16.53
  -1 -12   2  412.54   16.09
  -1 -12   2  424.48   17.53
   1 -12  -2  427.56   14.73
   1 -12  -2  428.10   15.59
  -1 -12   3  286.44    8.95
   1 -12  -3  292.80   14.09
  -1 -12   3  292.54    9.64
   1 -12  -3  298.91   13.34
   1  12   3  280.46   12.82
   1 -12  -3  305.73   14.04
  -1 -12   3  281.71   13.40
  -1  12  -3  293.78   12.03
   1 -12  -3  309.16   12.70
   1 -12  -3  277.40   12.75
  -1 -12   4  108.36    5.95
   1  12   4  102.54    8.07
  -1 -12   4  103.64    6.15
   1 -12  -4  104.59    8.68
   1 -12  -4  100.68    7.97
   1 -12  -4  104.75    8.50
  -1 -12   4  112.20    8.65
   1 -12  -4   98.04    8.00
   1 -12  -4  114.11    7.99
  -1  12  -4  107.22    7.47
   1 -12  -5   10.39    3.65
  -1 -12   5   12.49    2.76
   1 -12  -5   13.63    4.17
   1  12   5    9.12    3.29
   1 -12  -5    5.59    3.01
   1 -12  -5    7.62    2.74
  -1  12  -5    7.48    2.71
  -1 -12   5    7.82    3.50
   1  12   6  112.26    8.31
   1 -12  -6  127.75    9.59
   1 -12  -6  119.59    8.89
  -1  12  -6  113.52    7.91
   1 -12  -6  107.72    8.23
   1 -12  -7  143.00   10.21
   1  12   7  140.20    9.29
   1 -12  -7  121.66    9.19
   1 -12  -7  132.88    9.13
  -1  12  -7  133.27    8.58
   1 -12  -8   43.90    6.07
   1  12   8   32.04    4.92
   1  12   8   44.43    2.62
   1 -12  -8   38.91    5.87
  -1 -12   8   47.65    5.24
   1 -12  -8   46.52    5.85
  -1  12  -8   37.88    4.97
   1 -12  -9   31.34    5.18
   1  12   9   28.15    4.64
   1 -12  -9   40.75    5.99
   1  12   9   36.89    2.66
  -1 -12   9   34.37    4.48
  -1  12  -9   39.56    5.16
   1 -12 -10   39.36    5.88
   1 -12 -10   55.07    6.64
   1  12  10   42.28    3.01
   1  12  10   47.38    5.69
  -1 -12  10   39.48    4.81
  -1  12 -10   43.99    5.39
   1 -12 -11   60.09    7.25
   1  12  11   56.49    3.77
   1  12  11   61.64    6.16
  -1 -12  11   52.68    5.43
  -1  12 -11   62.62    6.50
   1  12  12  257.06    8.12
   1  12  12  267.19   12.56
   1 -12 -12  262.88   14.51
  -1  12 -12  273.38   13.20
   1  12  13   45.38    5.53
   1 -12 -13   45.99    6.61
  -1  12 -13   53.96    6.40
   1 -12 -14   73.77    8.52
   1  12  14   68.42    6.76
   1  12  14   78.24    6.95
  -1  12 -14   63.85    7.03
   1 -12 -15   25.28    5.77
   1  12  15   23.37    4.23
   1  12  15   26.37    4.76
  -1  12 -15   30.51    5.28
   1 -12 -16  151.46   12.23
   1  12  16  142.09    9.29
   1  12  16  153.86    9.97
  -1  12 -16  144.67   10.74
   1 -12 -17   34.87    6.57
   1  12  17   38.97    5.24
   1  12  17   41.16    5.40
  -1  12 -17   35.68    5.91
   1 -12 -18   65.05    8.80
   1  12  18   63.16    6.41
   1  12  18   63.09    6.86
  -1  12 -18   58.01    7.55
   1 -12 -19    2.70    4.02
   1  12  19    7.33    3.37
  -1  12 -19    6.06    3.76
   1 -12 -20   11.00    5.44
   1  12  20    8.38    3.49
  -1  12 -20    7.19    3.79
   1 -12 -21   10.23    5.72
   1  12  21   10.28    3.46
  -1  12 -21   16.05    5.00
   1 -12 -22   19.83    6.73
   1  12  22    9.74    4.27
  -1  12 -22   12.57    4.77
   1 -12 -23    8.93    5.92
   1  12  23   19.96    5.29
  -1  12 -23   10.19    5.27
   1 -12 -24   22.44    7.57
   1  12  24   24.05    5.44
  -1  12 -24   20.64    5.83
   1 -12 -25   32.02    7.96
   1  12  25   39.17    6.63
  -1  12 -25   44.87    8.08
   1 -12 -26   42.40    9.01
  -1  12 -26   53.04    8.84
  -1  12 -27  114.88   12.37
  -1  12 -28   17.14    6.49
  -1  13  28   85.17   12.38
  -1  13  27  105.25   12.51
  -1  13  26    1.66    5.95
   1  13 -26   21.01    7.20
  -1 -13 -25   33.73    8.50
  -1  13  25   43.48    8.71
   1  13 -25   36.98    8.39
  -1 -13 -24   32.20    7.61
  -1  13  24   36.59    8.60
   1  13 -24   38.95    8.48
  -1 -13 -23   86.72   11.13
  -1  13  23   66.11    9.51
   1  13 -23   73.47   10.35
  -1 -13 -22   16.97    5.80
  -1  13  22   21.59    6.60
   1  13 -22   15.40    6.01
  -1 -13 -21   33.44    7.44
  -1  13  21   40.25    7.45
   1  13 -21   47.23    8.20
  -1 -13 -20    9.23    4.60
  -1  13  20    5.53    4.65
   1  13 -20   16.13    6.02
  -1 -13 -19   46.56    8.09
   1  13 -19   50.24    6.21
  -1  13  19   43.98    7.77
   1  13 -19   37.10    7.01
  -1 -13 -18   33.73    7.17
   1  13 -18   29.73    4.91
  -1  13  18   29.78    6.06
   1  13 -18   37.67    6.83
   1 -13  17  108.18   10.37
  -1 -13 -17  106.07   11.30
   1  13 -17  115.99    8.99
  -1  13  17  107.39   10.60
   1  13 -17  120.89   11.26
  -1 -13 -16    1.66    3.94
   1 -13  16    1.30    3.32
   1  13 -16    6.89    3.61
  -1  13  16    3.58    3.25
   1  13 -16    9.47    4.56
  -1 -13 -15   24.66    6.07
   1 -13  15   14.21    4.22
   1  13 -15    8.18    3.27
  -1  13  15   14.89    4.71
   1  13 -15   15.39    4.55
  -1 -13 -14   13.00    4.99
   1  13 -14   11.43    3.58
   1 -13  14    7.29    3.66
  -1  13  14   14.38    4.59
   1  13 -14   21.08    5.16
  -1 -13 -13   19.05    5.64
   1  13 -13   34.65    5.40
   1 -13  13   25.76    5.29
  -1  13  13   26.09    5.38
   1  13 -13   21.78    4.78
  -1 -13 -12    8.68    3.74
   1 -13  12   11.90    3.97
   1  13 -12    4.32    2.90
  -1  13  12    7.62    2.86
   1  13 -12   14.06    3.70
  -1  13  12   10.84    4.09
   1  13 -12    7.60    3.90
  -1  13  11   38.81    5.13
   1  13 -11   41.10    5.67
  -1 -13 -11   39.20    6.53
   1 -13  11   36.68    5.65
   1  13 -11   36.79    5.36
   1  13 -11   40.44    6.26
   1  13 -10   17.58    4.35
   1 -13  10   13.89    4.12
  -1 -13 -10    9.08    4.32
   1  13 -10    9.55    3.47
  -1  13  10   17.98    3.93
   1 -13  10    6.16    2.72
   1  13 -10   19.90    4.91
  -1 -13  -9   44.43    6.97
   1  13  -9   47.55    5.78
   1 -13   9   40.64    5.70
   1  13  -9   48.62    6.06
  -1  13   9   43.77    5.29
   1 -13   9   47.71    5.78
   1  13  -9   34.87    5.65
   1 -13   8   76.96    7.26
  -1  13   8   85.24    6.78
   1  13  -8   76.88    7.43
   1 -13   8   91.14    7.66
   1  13  -8   79.02    8.01
  -1 -13  -8   67.87    8.11
   1 -13   7  329.82   14.34
  -1  13   7  340.53   12.93
   1  13  -7  344.41   15.01
   1 -13   7  358.21   15.08
   1 -13   7  345.65   14.08
   1 -13   7  354.61   16.66
  -1 -13  -7  345.69   17.04
   1  13  -7  316.79   15.35
   1 -13   6  606.68   19.03
  -1 -13  -6  598.75   11.06
  -1  13   6  593.41   16.78
   1 -13   6  599.71   19.06
   1  13  -6  604.62   19.69
   1 -13   6  597.93   18.19
  -1 -13  -6  586.91   21.82
   1  13  -6  601.35   20.85
   1 -13   6  574.26   18.95
   1 -13   5   90.47    7.52
  -1 -13  -5   82.71    4.16
   1 -13   5   87.62    7.62
  -1  13   5   97.68    7.19
   1  13  -5   85.97    7.79
  -1 -13  -5   91.11    6.92
   1 -13   5   88.70    7.14
   1  13  -5   89.47    8.24
   1 -13   5   90.29    7.78
  -1 -13  -5   89.62    8.75
  -1 -13  -4  451.00    9.21
   1 -13   4  431.10   15.72
   1  13  -4  449.96   17.02
   1 -13   4  459.18   16.17
   1 -13   4  469.22   15.96
  -1 -13  -4  443.82   14.99
   1 -13   4  429.56   16.22
   1  13  -4  440.17   17.57
  -1 -13  -4  433.94   18.55
   1 -13   3  223.27   11.37
  -1 -13  -3  214.32    6.42
  -1  13   3  206.39    9.83
   1 -13   3  209.98   10.88
   1  13  -3  232.63   12.40
  -1 -13  -3  216.54   10.67
   1 -13   3  212.90   10.83
   1 -13   3  205.42   11.38
  -1 -13  -3  220.14   13.41
   1  13  -3  236.73   13.05
  -1 -13  -2  706.67   11.68
   1 -13   2  671.64   19.28
   1  13  -2  689.03   20.86
   1 -13   2  730.89   19.76
  -1  13   2  718.02   18.17
  -1 -13  -2  702.02   19.10
   1 -13   2  690.63   19.22
  -1 -13  -2  694.70   23.21
   1  13  -2  722.97   22.30
   1 -13   2  707.46   20.62
   1 -13   1  162.75    9.62
  -1 -13  -1  174.05    6.09
   1  13  -1  161.99   10.32
   1 -13   1  151.83    9.11
  -1 -13  -1  160.23    9.41
   1 -13   1  163.59   10.17
   1 -13   1  142.80    8.94
  -1 -13  -1  136.44   10.52
   1  13   0  397.14   15.94
   1 -13   0  422.29   15.22
  -1 -13   0  410.53    9.61
   1 -13   0  414.23   14.99
  -1 -13   0  434.10   18.36
   1 -13   0  435.91   16.34
  -1 -13   1  158.84    6.38
   1 -13  -1  159.73    9.57
   1  13   1  158.43   10.29
  -1 -13   1  162.26    6.92
   1 -13  -1  155.72   10.55
   1 -13  -1  165.57    9.64
  -1 -13   1  159.36   11.38
   1 -13  -1  166.56   10.43
  -1 -13   2  727.32   14.03
  -1 -13   2  715.73   14.94
   1  13   2  659.01   20.39
   1 -13  -2  688.38   21.81
  -1 -13   2  743.70   24.05
   1 -13  -2  720.94   20.03
   1 -13  -2  697.64   20.84
  -1 -13   3  215.92    8.14
  -1 -13   3  216.70    8.71
   1  13   3  209.47   11.64
   1 -13  -3  203.64   12.10
  -1 -13   3  209.21   12.96
   1 -13  -3  207.51   11.70
   1 -13  -3  198.77   10.85
  -1 -13   4  445.93   12.06
   1  13   4  414.81   16.35
  -1 -13   4  449.14   12.88
   1 -13  -4  444.39   17.58
  -1  13  -4  444.54   15.71
   1 -13  -4  435.75   16.84
   1 -13  -4  444.10   16.08
   1  13   5   84.94    7.66
  -1 -13   5   95.59    6.39
  -1  13  -5  100.84    7.72
   1 -13  -5   95.90    7.86
   1 -13  -5  103.97    8.68
   1  13   6  612.63   19.61
  -1 -13   6  607.85   16.20
   1 -13  -6  579.18   19.99
  -1  13  -6  617.29   18.78
   1 -13  -6  591.08   19.13
  -1 -13   7  343.10   12.71
   1  13   7  354.54   15.05
   1 -13  -7  325.34   14.63
  -1  13  -7  346.84   14.27
   1 -13  -7  317.85   15.19
   1 -13  -8   64.23    7.32
   1  13   8   67.13    6.84
  -1 -13   8   77.35    6.76
  -1  13  -8   78.05    7.12
   1 -13  -9   44.04    6.27
   1  13   9   40.59    2.67
   1  13   9   37.16    5.19
  -1 -13   9   46.64    5.40
  -1  13  -9   49.73    6.03
   1 -13 -10   12.93    4.13
   1  13  10   14.58    4.05
   1  13  10   12.52    1.88
  -1 -13  10   10.70    3.38
  -1  13 -10   11.34    3.44
   1 -13 -11   42.98    6.85
   1  13  11   39.49    3.17
   1  13  11   33.00    5.18
  -1 -13  11   24.53    4.53
  -1  13 -11   38.11    5.49
   1  13  12    9.75    2.05
   1  13  12    9.14    3.34
   1 -13 -12    8.33    3.79
  -1  13 -12    9.50    3.33
   1  13  13   28.02    4.81
   1  13  13   19.79    2.82
   1 -13 -13   27.42    5.62
  -1  13 -13   14.02    4.21
   1  13  14   10.52    3.45
   1  13  14   11.78    2.60
   1 -13 -14   10.77    4.80
  -1  13 -14   10.94    3.94
   1  13  15   17.41    3.98
   1 -13 -15   19.70    5.62
  -1  13 -15   12.04    3.82
   1  13  16    4.56    2.98
   1 -13 -16    1.86    3.84
  -1  13 -16    2.93    3.16
   1 -13 -17  117.44   11.52
   1  13  17  100.71    8.41
   1  13  17  109.65    8.85
  -1  13 -17  106.10    9.67
   1 -13 -18   25.31    6.23
   1  13  18   38.01    5.99
  -1  13 -18   35.18    6.32
   1 -13 -19   37.45    7.52
   1  13  19   56.34    7.30
  -1  13 -19   42.98    6.76
   1 -13 -20   18.68    6.90
   1  13  20   16.40    4.96
  -1  13 -20   11.56    4.34
   1 -13 -21   48.26    9.09
   1  13  21   51.96    7.59
  -1  13 -21   38.00    6.90
   1 -13 -22   21.62    6.80
   1  13  22   22.74    5.44
  -1  13 -22   15.07    5.35
   1 -13 -23   77.01   10.52
   1  13  23   77.64    8.83
  -1  13 -23   84.91   10.27
   1 -13 -24   40.03    8.72
  -1  13 -24   34.55    7.62
   1 -13 -25   32.30    8.09
  -1  13 -25   30.99    7.42
  -1  13 -26   14.07    5.71
  -1  13 -27  103.82   12.36
  -1  13 -28   72.05   10.99
  -1  14  27   42.08    9.30
  -1  14  26   38.90    8.88
  -1  14  25   33.04    8.40
   1  14 -25   35.81    8.77
  -1  14  24   33.13    7.90
   1  14 -24   53.32    9.46
  -1 -14 -23  253.50   18.89
  -1  14  23  208.26   16.50
   1  14 -23  215.83   17.03
  -1 -14 -22   27.07    8.16
  -1  14  22    3.39    5.26
   1  14 -22    8.85    5.15
  -1 -14 -21  188.79   16.17
  -1  14  21  216.92   16.21
   1  14 -21  224.18   16.83
  -1 -14 -20   37.49    8.55
  -1  14  20   21.12    6.53
   1  14 -20   27.67    7.05
  -1 -14 -19   85.98   11.26
  -1  14  19   83.13    9.97
   1  14 -19   92.43   10.79
  -1 -14 -18   64.55    9.43
   1  14 -18   84.64    8.17
  -1  14  18   90.68   10.28
   1  14 -18   74.70    9.46
  -1 -14 -17   57.07    9.22
   1  14 -17   32.23    5.46
   1 -14  17   20.84    5.86
  -1  14  17   26.34    6.12
   1  14 -17   25.69    5.95
  -1 -14 -16   79.45   10.19
   1  14 -16   68.97    7.46
   1 -14  16   89.99    9.55
  -1  14  16   63.86    8.57
   1  14 -16   69.31    9.17
   1 -14  15  182.41   12.89
   1  14 -15  158.07   10.88
   1  14 -15  161.61   12.75
  -1 -14 -15  172.33   14.11
  -1  14  14   17.38    4.05
   1  14 -14   14.29    4.05
   1 -14  14   23.87    5.40
  -1 -14 -14   19.26    5.96
   1  14 -14   11.76    4.54
   1  14 -13   93.56    8.50
  -1  14  13   89.91    7.79
   1 -14  13   79.69    8.38
  -1 -14 -13   89.41   10.26
   1  14 -13  101.26   10.09
   1  14 -12   54.26    6.82
  -1  14  12   70.17    6.81
  -1 -14 -12   67.76    8.77
   1 -14  12   55.02    7.17
   1  14 -12   57.78    7.63
   1  14 -11  219.99   12.70
  -1  14  11  222.29   11.39
   1  14 -11  206.84   12.02
   1 -14  11  225.15   13.12
  -1 -14 -11  211.23   14.62
   1  14 -11  227.56   14.22
  -1  14  10   26.78    4.33
   1  14 -10   37.38    5.82
   1 -14  10   30.60    5.34
   1  14 -10   21.72    4.73
  -1 -14 -10   33.35    6.27
   1  14 -10   40.62    6.38
  -1  14   9  178.68    9.94
   1  14  -9  177.07   11.44
   1 -14   9  179.20   11.40
   1  14  -9  173.10   12.16
  -1 -14  -9  168.06   12.72
   1 -14   8   26.51    4.78
  -1  14   8   33.13    4.91
   1  14  -8   22.82    4.65
   1 -14   8   24.45    4.61
   1  14  -8   28.98    5.70
  -1 -14  -8   21.82    5.60
   1 -14   7  140.26    9.77
  -1 -14  -7  144.44    5.79
  -1  14   7  158.21    9.16
   1  14  -7  146.05   10.42
   1 -14   7  139.47    9.48
   1  14  -7  153.09   11.26
  -1 -14  -7  154.87   12.05
   1 -14   7  141.42   10.21
  -1 -14  -6   81.42    4.35
   1 -14   6   79.36    7.51
  -1  14   6   69.77    6.04
   1  14  -6   75.07    7.58
   1 -14   6   87.79    7.89
   1 -14   6   80.03    7.28
   1  14  -6   74.64    8.06
   1 -14   6   82.90    7.89
  -1 -14  -6   90.09    9.41
  -1 -14  -5  354.51    8.48
   1 -14   5  339.41   14.51
   1  14  -5  349.10   15.65
  -1  14   5  332.96   12.85
   1 -14   5  342.38   14.69
   1 -14   5  338.14   14.29
  -1 -14  -5  311.46   13.18
   1 -14   5  343.71   15.36
  -1 -14  -5  388.27   18.55
   1  14  -5  338.30   16.13
   1 -14   4   61.73    6.65
  -1 -14  -4   64.72    3.69
   1  14  -4   66.28    7.38
   1 -14   4   75.51    7.13
  -1  14   4   77.87    6.39
  -1 -14  -4   64.53    6.25
  -1 -14  -4   60.10    7.66
   1  14  -4   59.71    7.03
   1 -14   4   56.34    6.17
   1 -14   4   60.50    6.69
  -1 -14  -3   23.54    2.48
   1 -14   3   39.48    5.78
  -1  14   3   23.22    3.73
   1  14  -3   23.76    4.58
   1 -14   3   24.91    4.37
  -1 -14  -3   24.74    4.29
  -1 -14  -3   22.66    5.54
   1 -14   3   22.49    4.75
   1  14  -3   23.35    4.90
   1 -14   3   21.58    3.99
   1 -14   2   87.13    7.46
  -1 -14  -2   72.66    4.11
   1  14  -2   79.14    7.65
   1 -14   2   80.26    7.18
  -1 -14  -2   76.58    6.88
   1  14  -2   72.37    7.73
   1 -14   2   77.82    7.67
   1 -14   2   86.41    7.47
  -1 -14  -2   73.13    8.28
  -1 -14  -1  189.37    6.61
   1 -14   1  204.28   11.11
   1  14  -1  190.82   11.79
  -1 -14  -1  192.18   10.98
   1 -14   1  183.47   11.25
  -1 -14  -1  175.28   12.33
   1 -14   1  190.77   10.76
   1 -14   0   84.38    7.35
  -1 -14   0   96.48    5.04
   1  14   0  109.55    8.88
  -1 -14   0   97.00    7.96
   1 -14   0   98.17    8.01
  -1 -14   0   92.29    9.08
   1 -14   0   86.98    7.99
   1  14   1  180.15   11.40
  -1 -14   1  191.44    7.87
   1 -14  -1  174.87   10.19
  -1 -14   1  193.61    7.29
  -1 -14   1  200.94   13.24
   1 -14  -1  205.27   11.18
   1 -14  -1  174.05   11.09
   1  14   2   75.62    7.56
  -1 -14   2   80.85    5.49
  -1 -14   2   73.79    4.92
   1 -14  -2   79.38    7.27
  -1 -14   2   65.70    7.86
   1 -14  -2   71.07    7.36
  -1 -14   3   23.98    3.18
  -1 -14   3   23.07    3.34
   1  14   3   21.56    4.55
   1 -14  -3   26.59    5.09
   1 -14  -3   20.74    4.15
  -1 -14   3   14.22    4.15
   1  14   4   61.52    7.00
  -1 -14   4   61.38    5.17
  -1  14  -4   56.45    6.24
  -1 -14   4   65.45    8.15
   1 -14  -4   65.31    7.36
   1 -14  -4   62.23    6.68
  -1 -14   5  342.00   12.21
   1  14   5  352.43   15.71
  -1  14  -5  350.84   14.72
   1 -14  -5  322.88   15.48
   1  14   6   77.62    7.93
  -1 -14   6   80.95    6.53
   1 -14  -6   74.57    8.02
  -1  14  -6   88.49    7.77
  -1 -14   7  147.73    8.75
   1  14   7  155.10   10.65
   1 -14  -7  146.59   10.96
  -1  14  -7  134.70    9.43
   1 -14  -8   33.96    6.21
  -1 -14   8   26.59    4.20
   1  14   8   22.54    4.46
  -1 -14   8   22.88    4.48
  -1  14  -8   26.00    4.66
  -1 -14   9  167.50    9.94
   1  14   9  184.07   11.56
  -1 -14   9  175.34   10.41
   1 -14  -9  169.99   11.95
  -1  14  -9  180.21   11.16
   1 -14 -10   33.77    6.05
   1  14  10   29.62    5.22
  -1 -14  10   29.49    5.04
  -1  14 -10   25.02    4.93
   1  14  11  222.92   12.59
   1  14  11  222.71    6.40
  -1 -14  11  200.60   10.91
  -1  14 -11  207.58   12.22
   1 -14 -11  221.85   14.10
   1 -14 -12   64.11    8.07
   1  14  12   59.80    3.75
   1  14  12   62.23    7.25
  -1 -14  12   53.86    6.11
  -1  14 -12   62.15    7.19
   1  14  13   85.66    4.76
   1  14  13   89.73    8.25
   1 -14 -13   91.71    9.90
  -1  14 -13   75.41    7.83
   1  14  14   13.83    2.69
   1  14  14   21.76    4.68
   1 -14 -14   24.15    5.88
  -1  14 -14   15.69    4.27
   1  14  15  146.35   10.37
   1  14  15  166.80    7.42
   1 -14 -15  173.43   13.61
  -1  14 -15  167.00   11.78
   1  14  16   81.80    8.03
   1  14  16   67.08    5.14
   1 -14 -16   60.25    8.85
  -1  14 -16   69.08    8.04
   1  14  17   22.07    4.86
   1 -14 -17   23.72    6.59
  -1  14 -17   18.43    5.09
   1 -14 -18   80.32   10.18
  -1  14 -18   90.63    9.51
   1 -14 -19   94.63   11.42
  -1  14 -19   82.74    9.59
   1 -14 -20   25.36    7.53
   1  14  20   31.18    6.12
  -1  14 -20   21.37    5.63
   1 -14 -21  227.42   17.45
   1  14  21  233.53   14.02
  -1  14 -21  225.20   15.51
   1 -14 -22   21.92    6.78
   1  14  22   19.85    5.71
  -1  14 -22    7.83    4.85
   1 -14 -23  268.05   19.24
  -1  14 -23  242.73   16.86
   1 -14 -24   34.94    8.50
  -1  14 -24   38.07    8.07
  -1  14 -25   22.73    6.78
  -1  14 -26   41.65    8.18
  -1  14 -27   26.80    7.63
  -1  15  26   53.17   10.27
  -1  15  25   97.31   12.94
  -1  15  24   38.09    8.80
   1  15 -24  363.55   23.61
  -1  15  23   30.84    8.43
   1  15 -23   34.75    8.48
  -1 -15 -22   19.94    7.24
  -1  15  22   16.42    6.21
   1  15 -22   16.17    6.35
  -1 -15 -21    8.39    6.04
  -1  15  21   -3.09    5.22
   1  15 -21    0.14    5.05
  -1 -15 -20    5.10    6.01
  -1  15  20    7.81    5.49
   1  15 -20   14.69    5.51
  -1 -15 -19   90.33   11.90
  -1  15  19   82.12   10.21
   1  15 -19   92.18   10.97
  -1 -15 -18   23.78    7.31
  -1  15  18   28.42    6.97
   1  15 -18   35.47    7.36
  -1 -15 -17  114.69   12.16
   1  15 -17  129.60   10.35
   1 -15  17  103.47   10.60
  -1  15  17  110.77    9.42
  -1  15  17  130.64   12.42
   1  15 -17  107.92   11.31
   1  15 -16   10.22    3.93
  -1  15  16   10.74    3.53
   1 -15  16   17.71    5.20
  -1 -15 -16    8.43    5.40
   1  15 -16   10.00    4.90
   1  15 -15  127.72   10.54
  -1  15  15  132.45    9.72
  -1 -15 -15  110.64   12.00
   1 -15  15  117.92   10.75
   1  15 -15  146.29   12.82
   1  15 -14   11.01    3.97
   1 -15  14    7.28    3.93
  -1  15  14   11.50    4.02
  -1 -15 -14   15.55    5.64
   1  15 -14   11.67    4.82
   1  15 -13  213.12   13.06
  -1  15  13  205.66   11.56
   1 -15  13  206.64   13.31
   1  15 -13  217.97   14.74
  -1 -15 -13  188.21   14.81
   1 -15  12   80.03    8.38
   1  15 -12   69.53    7.82
  -1  15  12   82.02    7.36
  -1 -15 -12   62.13    8.75
   1  15 -12   84.69    9.44
   1  15 -11    4.02    3.14
  -1  15  11    5.72    2.86
   1 -15  11    2.69    2.70
  -1 -15 -11    3.45    3.83
   1  15 -10   52.74    7.01
  -1  15  10   61.02    6.32
  -1 -15 -10   52.07    8.05
   1 -15  10   66.89    7.53
   1  15 -10   92.06   10.13
   1  15  -9   15.94    4.64
  -1  15   9   14.49    3.89
  -1 -15  -9    9.11    4.36
   1 -15   9   19.18    4.30
   1  15  -9    6.84    3.80
   1  15  -8   10.16    4.52
  -1  15   8   18.70    4.31
   1 -15   8    5.83    3.61
  -1 -15  -8    7.50    1.92
   1  15  -8    4.41    3.26
   1 -15   8    4.59    3.57
  -1 -15  -8   11.03    4.81
  -1  15   7   69.04    6.28
   1  15  -7   55.56    6.79
  -1 -15  -7   59.87    3.88
   1 -15   7   67.45    7.15
  -1 -15  -7   67.15    8.58
   1 -15   7   74.71    7.89
   1  15  -7   70.43    8.27
  -1  15   6  102.84    7.54
   1  15  -6   90.75    8.70
   1 -15   6   99.65    8.44
  -1 -15  -6   95.27    4.69
   1 -15   6   97.24    8.87
   1  15  -6  128.54   10.84
  -1 -15  -6   92.33    9.76
  -1 -15  -5   63.01    3.78
   1 -15   5   55.99    6.43
   1  15  -5   53.60    6.95
  -1  15   5   54.97    5.83
  -1 -15  -5   65.97    6.68
   1 -15   5   65.81    7.51
  -1 -15  -5   79.72    9.52
   1  15  -5   71.39    8.16
   1 -15   4  496.27   17.83
  -1 -15  -4  489.49   10.05
   1 -15   4  491.81   17.92
   1  15  -4  496.13   19.41
  -1  15   4  480.31   15.73
  -1 -15  -4  462.98   16.84
   1 -15   4  478.14   18.79
  -1 -15  -4  482.35   21.13
   1  15  -4  488.40   20.02
  -1 -15  -3  118.98    5.11
   1 -15   3  104.89    8.34
   1 -15   3  106.37    8.54
   1  15  -3  121.25   10.00
  -1 -15  -3  109.77    8.50
   1  15  -3  113.01    9.88
   1 -15   3   95.15    8.63
  -1 -15  -3  105.91   10.27
   1 -15   2  242.62   12.32
  -1 -15  -2  245.61    7.53
   1  15  -2  237.03   13.54
  -1 -15  -2  225.95   12.09
   1 -15   2  250.38   13.58
  -1 -15  -2  251.01   15.31
   1 -15   1   42.61    5.62
  -1 -15  -1   51.64    3.81
   1  15  -1   37.26    5.88
  -1 -15  -1   38.20    5.44
   1 -15   1   45.83    6.42
  -1 -15  -1   49.54    7.33
  -1 -15   0   58.53    4.15
   1 -15   0   65.45    6.63
   1  15   0   52.58    6.87
  -1 -15   0   60.84    6.82
  -1 -15   0   60.13    7.87
   1 -15   0   57.42    7.07
   1  15   1   46.09    6.43
   1 -15  -1   50.94    6.05
  -1 -15   1   45.67    3.86
  -1 -15   1   45.07    6.92
   1 -15  -1   38.53    5.96
   1  15   2  241.86   13.67
  -1 -15   2  244.52    9.52
   1 -15  -2  241.08   12.29
  -1 -15   2  230.52    8.62
  -1 -15   2  229.61   14.71
   1 -15  -2  223.84   13.14
  -1 -15   3  108.68    6.82
   1  15   3  118.68    9.69
  -1 -15   3  121.90    6.64
  -1 -15   3  109.35   10.40
   1 -15  -3  107.21    9.37
   1  15   4  487.00   19.27
  -1 -15   4  482.96   14.44
  -1 -15   4  521.11   21.89
   1 -15  -4  473.82   19.33
  -1 -15   5   56.72    5.57
   1  15   5   70.14    7.68
   1 -15  -5   61.95    7.57
  -1  15  -5   61.52    6.80
  -1 -15   5   55.65    7.95
  -1 -15   6   94.80    7.20
   1  15   6   86.56    8.60
   1 -15  -6  103.30    9.50
  -1  15  -6  114.97    9.15
  -1 -15   7   63.72    6.21
   1  15   7   73.54    7.89
   1 -15  -7   57.76    7.54
  -1  15  -7   66.41    7.20
   1 -15  -8    6.78    3.34
   1  15   8    5.27    2.78
  -1 -15   8    8.04    3.36
  -1 -15   8   13.86    3.97
  -1  15  -8   11.12    3.67
   1 -15  -9   14.01    4.60
   1  15   9   21.14    4.92
  -1 -15   9   14.07    4.08
  -1 -15   9   17.94    4.66
  -1  15  -9   19.92    4.54
   1 -15 -10   49.90    7.49
   1  15  10   62.83    7.42
  -1 -15  10   58.68    6.95
  -1  15 -10   58.15    7.21
   1 -15 -11    6.11    4.15
   1  15  11    2.49    2.90
  -1 -15  11    5.46    3.40
  -1  15 -11   10.27    4.10
   1 -15 -12   86.18    9.52
   1  15  12   73.94    3.73
   1  15  12   66.21    7.45
  -1 -15  12   65.53    7.03
  -1  15 -12   81.20    8.38
   1  15  13  209.92   12.77
   1 -15 -13  197.17   14.23
  -1  15 -13  213.20   13.24
   1  15  14   10.17    3.56
   1 -15 -14    5.41    4.57
  -1  15 -14   26.08    6.30
   1  15  15  125.04   10.32
   1 -15 -15  141.64   12.79
  -1  15 -15  140.50   11.17
   1  15  16    7.39    3.56
   1 -15 -16    9.46    5.23
  -1  15 -16   12.82    4.69
   1 -15 -17  127.92   12.33
  -1  15 -17  111.92   10.44
   1 -15 -18   14.75    6.10
  -1  15 -18   23.60    5.58
   1 -15 -19   83.45   10.88
  -1  15 -19   76.85    9.41
   1 -15 -20   13.03    6.29
  -1  15 -20   12.87    5.60
   1 -15 -21   -3.34    6.04
  -1  15 -21    2.37    4.15
   1 -15 -22   10.95    6.63
  -1  15 -22   11.16    5.22
   1 -15 -23   38.14    9.14
  -1  15 -23   24.23    6.25
  -1  15 -24   20.93    7.25
  -1  15 -25   80.09   10.98
  -1  15 -26   34.55    8.74
  -1  16  25   -4.64    5.97
  -1  16  24    8.96    6.12
  -1  16  23   57.56    9.65
  -1  16  22   10.41    5.83
   1  16 -22   25.44    7.12
  -1 -16 -21   17.34    7.31
  -1  16  21   18.79    6.68
   1  16 -21   29.77    7.50
  -1 -16 -20   20.47    7.97
   1  16 -20   21.23    6.80
  -1 -16 -19   17.20    6.57
   1  16 -19   11.41    5.20
  -1  16  18    8.71    4.02
  -1 -16 -18   20.56    7.84
   1  16 -18   14.75    5.86
   1  16 -17   29.36    6.01
  -1  16  17   38.14    5.69
  -1 -16 -17   43.68    8.72
   1  16 -17   36.60    7.44
   1 -16  16   17.21    5.50
  -1  16  16   22.84    4.49
   1  16 -16   19.56    4.82
  -1 -16 -16   19.22    6.59
   1  16 -16   26.84    6.75
   1  16 -15   12.50    4.14
  -1  16  15   12.80    4.10
   1 -16  15   14.71    5.79
  -1 -16 -15    0.39    4.90
   1  16 -15    7.52    4.57
   1  16 -14   66.40    8.19
   1 -16  14   54.25    7.81
  -1  16  14   49.98    6.35
  -1 -16 -14   52.17    9.22
   1  16 -14   63.48    8.81
   1 -16  13    6.50    3.63
  -1  16  13   20.49    4.39
   1  16 -13   24.22    5.56
  -1 -16 -13   17.00    6.13
   1  16 -13   18.31    6.07
   1 -16  12   56.05    7.38
  -1  16  12   58.66    6.44
   1  16 -12   66.10    8.09
  -1 -16 -12   42.57    7.75
   1  16 -12   52.10    7.88
   1  16 -11   -1.41    3.09
  -1  16  11    8.16    3.18
  -1 -16 -11    6.24    4.19
   1 -16  11    4.03    3.13
   1  16 -11    2.86    4.05
  -1  16  10   33.19    4.93
   1  16 -10   36.35    5.85
  -1 -16 -10   39.16    7.87
   1 -16  10   35.48    5.85
   1  16 -10   34.60    6.23
  -1  16   9   67.02    6.50
   1  16  -9   56.97    7.38
   1 -16   9   66.86    7.43
  -1 -16  -9   70.51    4.37
  -1 -16  -9   67.77    9.11
   1  16  -9   73.02    8.98
   1 -16   9   58.59    7.40
  -1  16   8   51.48    6.33
   1  16  -8   47.55    7.00
   1 -16   8   40.60    5.78
  -1 -16  -8   42.96    3.46
  -1 -16  -8   32.72    6.62
   1 -16   8   38.14    6.44
   1  16  -8   37.24    6.67
   1  16  -7   34.46    5.88
  -1  16   7   36.55    4.85
  -1 -16  -7   38.95    3.22
   1 -16   7   38.79    5.90
   1 -16   7   36.36    5.87
  -1 -16  -7   48.62    7.83
   1  16  -7  108.23   10.94
  -1  16   6   89.96    7.25
   1  16  -6   90.66    9.12
   1 -16   6   87.06    8.31
  -1 -16  -6   90.59    4.48
  -1 -16  -6   82.16    9.55
   1 -16   6   92.11    8.94
   1  16  -6  133.47   12.40
  -1 -16  -5   81.21    4.27
   1 -16   5   83.44    7.92
   1  16  -5   74.10    8.31
  -1  16   5   76.04    6.79
  -1 -16  -5   81.45    7.82
   1 -16   5   86.32    8.72
  -1 -16  -5   62.51    8.84
   1  16  -5   88.05    9.26
   1 -16   4   27.81    4.84
  -1 -16  -4   33.16    2.85
   1  16  -4   30.46    5.67
  -1 -16  -4   21.76    5.00
   1  16  -4   29.23    5.99
  -1 -16  -4   25.69    5.94
   1 -16   4   35.21    6.05
   1 -16   3    2.29    2.55
  -1 -16  -3    5.00    1.80
   1  16  -3    1.34    3.31
  -1 -16  -3    6.23    4.01
   1 -16   3    1.73    2.94
  -1 -16  -3    6.56    3.91
  -1 -16  -2   94.99    4.85
   1 -16   2  102.80    8.50
   1  16  -2  102.09    9.56
  -1 -16  -2  107.24    9.14
  -1 -16  -2   97.32   10.26
   1 -16   2   83.98    8.69
  -1 -16  -1   25.13    2.92
   1  16  -1   17.55    4.86
   1 -16   1   27.45    4.98
  -1 -16  -1   20.61    5.67
   1 -16   1   14.95    4.89
   1  16   0  115.86   10.08
   1 -16   0  105.32    8.49
  -1 -16   0  125.41    6.14
  -1 -16   0  121.93   11.41
   1 -16   0  109.10    9.70
  -1 -16   1   22.01    2.93
   1  16   1   22.86    5.15
   1 -16  -1   22.86    4.41
   1 -16  -1   26.79    5.48
  -1 -16   1   26.99    6.38
  -1 -16   2  101.92    6.54
   1  16   2  100.80    9.41
  -1 -16   2   97.71    5.94
   1 -16  -2   88.97    7.97
  -1 -16   2   97.23   10.22
   1 -16  -2   84.46    8.62
  -1 -16   3    6.11    2.74
   1  16   3    5.23    3.28
   1 -16  -3    7.16    3.46
   1 -16  -3    7.67    3.93
  -1 -16   3    6.87    4.89
  -1 -16   4   29.35    4.34
   1  16   4   21.73    4.79
   1 -16  -4   32.65    5.84
  -1 -16   4   17.61    5.43
   1  16   5   80.93    8.40
  -1 -16   5   78.09    6.60
   1 -16  -5   84.79    8.86
  -1 -16   5   70.58    9.09
  -1 -16   6   86.80    7.25
   1  16   6   93.26    9.01
  -1 -16   6   94.26   10.25
  -1  16  -6   93.19    8.71
   1 -16  -6   91.85    9.46
   1  16   7   36.53    6.15
  -1 -16   7   42.20    5.41
   1 -16  -7   33.71    5.97
  -1  16  -7   40.11    5.97
   1 -16  -8   31.37    6.15
   1  16   8   36.17    6.26
  -1 -16   8   31.31    4.96
  -1 -16   8   38.26    6.01
  -1  16  -8   41.45    6.13
   1 -16  -9   62.95    8.25
   1  16   9   61.46    7.65
  -1 -16   9   78.28    7.79
  -1 -16   9   71.43    7.98
  -1  16  -9   66.50    7.53
   1 -16 -10   31.81    6.20
   1  16  10   36.02    5.91
  -1 -16  10   36.59    6.29
  -1  16 -10   34.26    6.06
   1  16  11    1.84    3.14
   1 -16 -11    4.11    4.13
  -1  16 -11   10.61    4.42
   1  16  12   64.29    7.93
   1 -16 -12   56.46    8.75
  -1  16 -12  104.57   10.37
   1  16  13   15.48    4.77
   1 -16 -13   25.19    6.62
  -1  16 -13   22.40    5.51
   1  16  14   51.60    7.26
   1 -16 -14   55.65    8.63
  -1  16 -14   56.74    7.64
   1  16  15    2.23    3.44
   1 -16 -15   11.75    5.20
  -1  16 -15    6.06    3.81
   1 -16 -16   36.64    7.74
  -1  16 -16   24.51    5.65
   1 -16 -17   41.90    8.10
  -1  16 -17   40.36    7.34
   1 -16 -18   16.12    7.23
  -1  16 -18    9.69    4.75
   1 -16 -19   18.86    6.38
  -1  16 -19    6.63    4.53
   1 -16 -20    4.89    4.70
  -1  16 -20   10.49    4.60
   1 -16 -21   15.08    6.19
  -1  16 -21   10.21    5.42
   1 -16 -22   36.13    9.30
  -1  16 -22   16.40    5.76
  -1  16 -23   70.67   10.52
  -1  16 -24    8.03    5.38
  -1  16 -25   -5.77    5.81
   1  17 -21   44.84   10.89
   1  17 -20   40.21    8.26
  -1 -17 -19   -0.70    6.00
   1  17 -19    2.88    4.82
  -1 -17 -18   99.54   12.32
   1  17 -18   86.83   11.00
  -1 -17 -17    9.31    6.17
   1  17 -17    3.19    4.60
   1 -17  16   16.01    5.40
   1  17 -16   11.19    5.21
  -1 -17 -16    7.24    5.56
   1  17 -16   22.73    6.60
  -1  17  15    5.79    3.52
   1 -17  15    8.55    4.84
   1  17 -15    4.24    3.53
  -1 -17 -15   11.75    5.58
   1  17 -15   -1.66    4.15
   1  17 -14   10.02    4.82
  -1  17  14    5.51    3.37
   1 -17  14    5.21    4.14
  -1 -17 -14   15.04    6.85
   1  17 -14   14.22    5.70
   1  17 -13    9.36    4.50
   1 -17  13    4.93    3.66
  -1  17  13    8.47    3.73
  -1 -17 -13   14.09    5.40
   1  17 -13    1.91    4.10
   1 -17  12   73.34    8.39
   1  17 -12   90.53    9.77
  -1  17  12  105.38    8.97
  -1 -17 -12   94.87   11.55
   1  17 -12   89.40   10.40
  -1  17  11   16.61    4.33
   1  17 -11   20.31    5.45
  -1 -17 -11   26.60    6.96
   1 -17  11   20.30    4.96
   1  17 -11   19.08    5.65
   1 -17  11   18.97    5.26
   1  17 -10   52.38    7.61
  -1  17  10   51.68    5.94
   1 -17  10   46.95    6.77
  -1 -17 -10   60.08    9.44
   1 -17  10   44.17    7.05
   1  17 -10   46.50    7.61
  -1  17   9   37.44    5.16
   1  17  -9   26.09    5.88
  -1 -17  -9   29.78    7.47
   1 -17   9   26.23    4.94
   1  17  -9   29.12    6.22
   1 -17   9   32.99    6.02
   1  17  -8  193.86   13.38
  -1  17   8  237.18   11.70
   1 -17   8  195.64   12.39
   1  17  -8  221.17   15.09
   1 -17   8  222.02   14.35
  -1 -17  -8  241.79   16.72
  -1  17   7   16.06    4.07
   1  17  -7   22.55    5.96
   1 -17   7   18.95    4.48
  -1 -17  -7   22.29    6.35
   1  17  -7    7.86    4.44
   1 -17   7   19.57    5.07
  -1  17   6   27.27    4.55
   1  17  -6   38.30    6.95
   1 -17   6   24.38    4.87
   1  17  -6   30.92    6.15
   1 -17   6   32.68    6.29
  -1 -17  -6   36.20    7.27
   1  17  -5   11.17    4.80
   1 -17   5    3.44    2.86
  -1 -17  -5    5.26    1.72
   1  17  -5    6.88    3.94
  -1 -17  -5   10.51    5.58
   1 -17   5    9.24    4.13
   1  17  -4  227.78   14.54
  -1 -17  -4  222.89    6.84
   1 -17   4  196.69   11.89
  -1 -17  -4  204.13   15.00
   1 -17   4  217.96   13.87
   1  17  -3   47.40    7.22
   1 -17   3   45.69    5.97
  -1 -17  -3   48.66    3.52
  -1 -17  -3   36.14    7.05
   1 -17   3   50.88    7.14
  -1 -17  -2    8.57    2.06
   1  17  -2    7.91    3.92
   1 -17   2    4.73    3.22
  -1 -17  -2   10.51    5.67
   1 -17   2   14.54    4.49
   1  17  -1  141.23   11.43
  -1 -17  -1  130.68    5.96
   1 -17   1  128.06    9.52
  -1 -17  -1  134.24   12.32
   1 -17   1  123.24   10.72
   1  17   0    8.21    3.87
  -1 -17   0    9.47    2.44
   1 -17   0    6.28    2.95
  -1 -17   0    8.08    4.49
   1 -17   0    8.32    3.79
   1  17   1  133.17   11.23
  -1 -17   1  138.88    6.90
   1 -17  -1  134.84    9.74
  -1 -17   1  107.73   11.05
   1 -17  -1  128.64   10.88
   1  17   2   10.80    4.27
   1 -17  -2    8.64    3.83
   1 -17  -2   11.44    4.74
  -1 -17   2    1.15    3.79
   1  17   3   34.14    6.49
   1 -17  -3   67.71    7.51
   1 -17  -3   65.93    8.65
  -1 -17   3   40.35    7.27
   1  17   4  209.84   13.88
   1 -17  -4  203.71   11.87
   1 -17  -4  197.65   13.63
  -1 -17   4  220.49   15.47
   1  17   5    0.19    3.89
   1 -17  -5    6.80    4.98
  -1 -17   5    2.55    4.18
   1  17   6   31.27    6.23
   1 -17  -6   34.19    6.55
  -1 -17   6   36.35    7.34
   1  17   7   22.14    5.76
   1 -17  -7   17.82    5.03
  -1  17  -7   22.23    5.12
  -1 -17   7   13.86    5.42
   1  17   8  201.14   13.58
  -1  17  -8  218.50   13.46
   1 -17  -8  212.33   14.75
   1  17   9   32.05    6.34
   1 -17  -9   31.13    6.49
  -1  17  -9   33.40    6.00
   1  17  10   47.25    7.30
   1 -17 -10   49.15    7.87
  -1  17 -10   46.42    7.03
   1  17  11   12.53    4.89
   1 -17 -11   15.60    6.06
  -1  17 -11   20.09    5.02
   1  17  12   87.23    9.45
   1 -17 -12   83.85   10.40
  -1  17 -12   93.04    9.55
   1  17  13    9.83    4.72
   1 -17 -13    4.09    4.95
  -1  17 -13   11.24    4.26
   1  17  14   24.03    7.33
   1 -17 -14    5.67    4.57
  -1  17 -14   12.28    4.81
   1 -17 -15    4.44    5.20
  -1  17 -15    1.31    3.65
   1 -17 -16   12.56    5.98
  -1  17 -16   16.18    5.44
   1 -17 -17    1.36    4.98
  -1  17 -17    0.17    3.85
   1 -17 -18   89.25   11.87
  -1  17 -18   83.47   10.23
   1 -17 -19   -4.59    4.67
  -1  17 -19   -1.45    3.91
   1 -17 -20   37.03    8.22
  -1  17 -20   35.80    7.74
  -1  17 -21   12.10    5.55
  -1  17 -22   75.77   10.28
  -1  17 -23   11.57    6.26
  -1  17 -24   -4.55    6.41
   1  18 -19   12.88    5.36
   1  18 -18    6.40    5.71
  -1 -18 -17    5.96    5.36
   1  18 -17    6.13    5.47
  -1 -18 -16   40.93    8.61
   1  18 -16   26.81    7.41
   1 -18  15   10.25    5.33
  -1 -18 -15    9.61    6.99
   1  18 -15   11.59    5.96
  -1 -18 -14   26.22    8.21
   1  18 -14   26.72    6.88
   1 -18  13   48.89    7.49
   1  18 -13   56.16    8.87
  -1 -18 -13   56.22    9.74
   1  18 -13   53.09    8.57
   1  18 -12   74.98    9.89
   1 -18  12   71.34    8.46
  -1 -18 -12   74.02   10.93
   1  18 -12   69.21    9.39
   1 -18  12   84.54   10.37
   1  18 -11   71.94    9.19
   1 -18  11   74.20    8.52
  -1  18  11   68.88    6.85
  -1 -18 -11   72.88   10.42
   1  18 -11   77.19    9.86
   1 -18  11   79.02    9.94
   1  18 -10   40.56    7.72
  -1  18  10   51.52    6.15
   1 -18  10   47.59    7.02
  -1 -18 -10   44.67    9.49
   1  18 -10   40.83    7.64
   1 -18  10   41.91    7.55
  -1  18   9   86.34    7.50
   1  18  -9   89.33   10.23
  -1 -18  -9   91.41   11.21
   1 -18   9   75.63    8.37
   1  18  -9   83.26   10.02
   1 -18   9   84.23    9.51
  -1  18   8   14.14    5.11
   1  18  -8    3.27    4.18
   1 -18   8    4.40    3.34
   1 -18   8   -1.24    3.57
   1  18  -8    4.36    4.14
  -1 -18  -8    5.24    4.88
   1  18  -7   43.62    7.34
   1 -18   7   53.87    7.08
   1  18  -7   68.68    9.28
  -1 -18  -7   46.37    8.46
   1 -18   7   38.63    7.04
   1  18  -6   61.06    8.38
   1 -18   6   76.82    8.22
   1  18  -6   77.23    9.81
   1 -18   6   64.99    8.47
  -1 -18  -6   66.14    9.74
   1  18  -5   28.53    6.51
   1 -18   5   32.31    5.78
   1 -18   5   26.72    6.08
  -1 -18  -5   46.55    8.27
   1  18  -4   11.14    4.66
   1 -18   4    8.77    3.57
  -1 -18  -4   21.24    6.43
   1 -18   4    9.19    3.78
   1  18  -3   55.19    8.14
   1 -18   3   46.79    6.54
   1 -18   3   55.68    7.46
  -1 -18  -3   48.95    8.84
   1  18  -2   52.05    7.94
   1 -18   2   56.40    6.63
   1 -18   2   53.58    7.50
  -1 -18  -2   62.77    9.30
   1  18  -1   19.30    5.55
   1 -18   1   24.44    4.94
   1 -18   1   29.70    6.18
  -1 -18  -1   19.99    5.96
   1  18   0    4.16    3.60
   1 -18   0   10.21    3.96
   1 -18   0    2.67    3.68
  -1 -18   0   11.27    5.21
   1  18   1   15.87    5.07
   1 -18  -1   25.81    5.16
  -1 -18   1   26.68    6.82
   1 -18  -1   23.19    6.13
   1  18   2   52.45    7.71
   1 -18  -2   52.20    6.58
   1 -18  -2   45.55    7.30
  -1 -18   2   54.50    8.58
   1  18   3   51.69    7.72
   1 -18  -3   57.70    6.87
   1 -18  -3   62.33    8.58
  -1 -18   3   61.20    9.20
   1  18   4   13.33    5.52
   1 -18  -4   14.09    3.65
   1 -18  -4   18.31    5.53
  -1 -18   4   12.35    4.99
   1  18   5   35.97    6.75
   1 -18  -5   35.70    6.11
   1 -18  -5   36.30    6.50
  -1 -18   5   47.85    8.59
   1  18   6   53.50    7.88
   1 -18  -6   69.58    8.95
   1 -18  -6   73.40    7.75
  -1 -18   6   70.21    9.81
   1  18   7   63.36    8.48
   1 -18  -7   40.78    7.16
  -1 -18   7   42.93    8.35
   1  18   8    3.46    3.56
   1 -18  -8    5.40    5.28
  -1  18  -8   -3.70    4.55
  -1 -18   8    0.88    4.75
   1  18   9   84.72   10.01
   1 -18  -9   78.11   10.09
  -1 -18   9   79.20   10.39
  -1  18  -9   84.72    9.05
   1  18  10   42.68    7.33
   1 -18 -10   36.84    7.57
  -1  18 -10   47.53    7.17
   1  18  11   76.76    9.39
   1 -18 -11   55.58    8.67
  -1  18 -11   67.00    8.27
   1  18  12   68.61    9.15
   1 -18 -12   56.71    9.19
  -1  18 -12   77.01    9.10
   1  18  13   73.94    9.33
   1 -18 -13   44.05    8.62
  -1  18 -13   54.87    7.91
   1 -18 -14   26.76    6.88
  -1  18 -14   27.31    6.20
   1 -18 -15   15.54    6.39
  -1  18 -15    7.13    5.06
   1 -18 -16   34.62    8.39
  -1  18 -16   29.35    6.96
   1 -18 -17    2.75    5.00
  -1  18 -17    6.75    4.83
   1 -18 -18    1.87    5.34
  -1  18 -18   14.92    5.71
   1 -18 -19   25.87    7.91
  -1  18 -19   30.30    7.28
  -1  18 -20    2.43    4.65
  -1  18 -21   63.34    9.90
  -1  18 -22    6.11    5.47
   1  19 -17   65.70   10.53
   1  19 -16   14.10    6.21
   1 -19  15   19.62    5.72
   1  19 -15   29.01    7.04
   1 -19  14    3.17    4.44
  -1 -19 -14   11.69    6.92
   1  19 -14    2.55    4.18
   1 -19  14    8.08    5.76
   1  19 -13    2.66    4.72
   1 -19  13    2.68    4.83
  -1 -19 -13    7.87    5.81
   1  19 -13   18.37    6.58
   1 -19  13    3.07    5.52
   1 -19  12   29.36    6.66
   1  19 -12   32.63    7.25
  -1 -19 -12   36.61    8.27
   1  19 -12   31.00    7.25
   1 -19  12   31.99    7.58
   1 -19  11   40.31    6.84
   1  19 -11   34.02    7.47
  -1 -19 -11   34.43    7.92
   1  19 -11   44.69    8.30
   1 -19  11   50.27    8.88
   1  19 -10   -3.13    4.66
   1 -19  10   -0.23    3.71
  -1 -19 -10  -10.51    6.02
   1  19 -10   -4.59    5.01
   1 -19  10   -0.97    4.49
   1  19  -9   45.63    7.66
  -1 -19  -9   44.90    8.67
   1 -19   9   36.72    6.46
   1 -19   9   74.62   10.17
   1  19  -9   40.54    7.65
   1  19  -8    1.97    4.49
  -1 -19  -8    1.41    5.99
   1 -19   8    2.48    3.78
   1 -19   8   -0.63    3.84
   1  19  -8   -3.57    4.69
   1  19  -7   13.66    5.62
   1 -19   7   23.56    4.95
   1 -19   7   13.81    4.98
  -1 -19  -7    7.18    5.81
   1  19  -7    8.33    4.55
   1  19  -6   -5.32    4.96
   1 -19   6    2.66    3.66
  -1 -19  -6    5.75    5.36
   1 -19   6    7.54    3.70
   1  19  -5    5.74    4.71
   1 -19   5    7.57    3.84
   1 -19   5    4.66    5.03
  -1 -19  -5    3.83    4.95
   1 -19   4    0.79    3.51
  -1 -19  -4    2.77    4.59
   1  19  -3   87.84   10.18
   1 -19   3   89.21    8.46
  -1 -19  -3   88.76   10.81
   1 -19   3   94.60   10.36
   1  19  -2    9.32    4.75
   1 -19   2   10.05    4.49
  -1 -19  -2   13.55    5.66
   1 -19   2    9.30    4.36
   1  19  -1   59.95    8.97
   1 -19   1   50.95    6.72
   1 -19   1   46.79    7.55
  -1 -19  -1   39.96    8.20
   1  19   0   29.09    6.56
   1 -19   0   32.71    5.60
  -1 -19   0   22.08    7.23
   1 -19   0   31.32    7.02
   1  19   1   45.09    7.82
   1 -19  -1   46.67    6.32
   1 -19  -1   50.61    7.84
  -1 -19   1   45.54    8.68
   1  19   2    9.24    5.26
   1 -19  -2    9.70    4.05
  -1 -19   2   11.55    5.91
   1 -19  -2   13.08    5.34
   1  19   3   90.42   10.37
   1 -19  -3   80.68    8.06
   1 -19  -3  100.10   10.92
  -1 -19   3   94.85   11.64
   1  19   4    1.16    4.26
   1 -19  -4    1.81    4.01
   1 -19  -4    4.05    3.67
  -1 -19   4    5.97    5.51
   1  19   5    7.57    4.64
   1 -19  -5    7.94    5.67
   1 -19  -5    2.91    3.33
  -1 -19   5    7.82    6.15
   1  19   6   -0.31    4.09
   1 -19  -6   -1.27    3.82
   1 -19  -6    5.42    5.21
  -1 -19   6    5.37    5.39
   1  19   7    8.87    5.49
   1 -19  -7    5.62    3.38
   1 -19  -7   -0.42    4.99
  -1 -19   7   11.33    6.03
   1  19   8    0.05    4.53
   1 -19  -8    3.91    5.39
  -1 -19   8    4.12    5.01
   1  19   9   37.98    7.49
   1 -19  -9   38.14    8.09
  -1  19  -9   42.42    7.27
  -1 -19   9   56.23    9.48
   1  19  10    0.62    4.37
   1 -19 -10    1.62    4.74
  -1  19 -10    3.11    3.53
  -1 -19  10    1.50    5.33
   1  19  11   42.32    8.09
   1 -19 -11   49.16    8.74
  -1  19 -11   37.74    7.00
   1  19  12   35.89    7.53
   1 -19 -12   32.41    8.07
  -1  19 -12   46.33    7.49
   1 -19 -13   11.43    5.70
  -1  19 -13    3.91    4.45
   1 -19 -14    0.71    5.06
  -1  19 -14    2.53    3.91
   1 -19 -15   32.83    7.88
  -1  19 -15   32.14    6.93
   1 -19 -16    7.44    5.87
  -1  19 -16    2.81    5.10
   1 -19 -17   76.35   11.73
  -1  19 -17  105.72   11.79
  -1  19 -18   11.60    5.50
  -1  19 -19   17.60    6.42
  -1  19 -20   10.94    6.41
   1 -20  16   69.12   11.09
   1  20 -15   13.04    7.03
   1 -20  15   19.63    7.65
   1 -20  14   67.08    9.41
   1  20 -14   77.58   10.93
   1 -20  14   62.61    9.89
   1 -20  13   45.62    7.98
  -1 -20 -13   20.62    8.10
   1 -20  13   32.82    9.41
   1  20 -13   46.60    8.62
   1 -20  12    5.53    4.41
  -1 -20 -12    0.46    4.66
   1  20 -12    6.30    5.71
   1 -20  12    1.40    5.20
   1 -20  11   57.74    8.28
   1  20 -11   32.31    7.85
  -1 -20 -11   36.57    9.18
   1  20 -11   45.85    8.39
   1 -20  11   44.32    8.15
   1 -20  10   21.61    5.39
   1  20 -10   15.84    5.28
  -1 -20 -10   13.85    6.42
   1  20 -10   23.23    6.83
   1 -20  10   23.08    7.32
   1 -20   9   36.93    6.79
   1  20  -9   21.90    6.02
  -1 -20  -9   16.38    7.66
   1  20  -9   40.75    7.84
   1 -20   9   30.87    8.24
   1  20  -8   78.03   10.26
   1 -20   8   87.02    9.30
  -1 -20  -8   89.11   12.01
   1 -20   8   81.10   10.42
   1  20  -8   74.00   10.43
   1  20  -7   31.95    6.91
   1 -20   7   53.06    7.55
  -1 -20  -7   34.10    8.63
   1 -20   7   45.44    8.00
   1  20  -6   24.84    6.71
   1 -20   6   21.32    5.35
   1 -20   6   20.02    6.02
  -1 -20  -6   21.74    7.72
   1  20  -5  174.92   14.63
   1 -20   5  166.81   11.88
   1 -20   5  125.37   12.10
  -1 -20  -5  150.70   14.67
   1  20  -4   20.04    6.60
   1 -20   4   22.83    5.86
   1 -20   4   18.94    6.44
  -1 -20  -4   13.49    6.57
   1  20  -3   98.75   11.14
   1 -20   3   89.77    8.51
   1 -20   3   95.88   10.68
  -1 -20  -3  112.41   12.90
   1  20  -2   13.47    5.59
   1 -20   2   13.38    4.52
  -1 -20  -2   14.62    6.46
   1 -20   2   15.00    5.81
   1  20  -1   20.37    5.94
   1 -20   1   21.07    5.21
  -1 -20  -1   12.58    6.18
   1 -20   1    5.81    4.78
   1  20   0   -6.07    5.27
   1 -20   0    1.17    3.50
   1 -20   0    7.85    5.24
  -1 -20   0   -0.87    5.43
   1  20   1   14.75    5.35
   1 -20  -1   13.32    3.90
  -1 -20   1   24.27    7.31
   1 -20  -1   15.27    5.53
   1  20   2    6.10    4.41
   1 -20  -2   10.82    3.31
  -1 -20   2   23.10    6.60
   1 -20  -2    8.10    4.66
   1  20   3   99.44   10.97
   1 -20  -3   96.09   10.99
   1 -20  -3   93.39    8.72
  -1 -20   3  100.91   12.42
   1  20   4   10.25    5.51
   1 -20  -4   22.25    5.39
   1 -20  -4   10.24    5.89
  -1 -20   4    3.09    5.01
   1  20   5  175.22   14.18
   1 -20  -5  144.92   14.00
  -1 -20   5  166.03   15.57
   1  20   6   15.49    6.10
   1 -20  -6    9.63    6.03
  -1 -20   6    9.80    6.24
   1  20   7   42.99    8.07
   1 -20  -7   54.72    9.43
  -1 -20   7   38.07    8.86
   1  20   8  101.62   11.25
   1 -20  -8  101.20   11.99
  -1 -20   8   84.12   12.00
   1  20   9   17.13    6.03
   1 -20  -9   15.95    7.16
  -1 -20   9   23.56    7.63
   1  20  10   26.48    6.16
   1 -20 -10   20.35    7.37
  -1 -20  10   31.98    8.03
   1 -20 -11   36.48    8.06
  -1  20 -11   53.88    8.25
  -1 -20  11   40.12    8.99
   1 -20 -12    4.08    6.21
  -1 -20  12    9.63    5.48
  -1  20 -12    6.11    4.75
   1 -20 -13  369.36   25.35
  -1  20 -13   34.73    6.96
   1 -20 -14   72.90   10.50
  -1  20 -14   68.15    9.44
   1 -20 -15   18.31    6.56
  -1  20 -15   26.52    7.31
  -1  20 -16   92.97   12.90
  -1  20 -17   37.28    8.13
  -1  20 -18   23.91    7.95
   1 -21  13  112.14   11.81
   1 -21  13  118.40   13.47
   1 -21  12   33.32    7.84
   1 -21  12   31.39    8.53
   1  21 -12   32.09    8.02
   1 -21  11   -0.81    4.46
   1 -21  11   -1.17    6.27
   1  21 -11   -9.63    5.23
   1 -21  10   42.61    7.61
  -1 -21 -10   40.18   10.20
   1  21 -10   40.52    8.35
   1 -21  10   44.20    9.03
   1 -21   9   20.06    5.96
   1  21  -9    2.68    4.30
  -1 -21  -9   16.32    7.56
   1 -21   9   10.36    6.14
   1  21  -9   11.11    5.33
   1  21  -8   14.12    5.40
   1 -21   8   20.29    6.40
  -1 -21  -8   -1.74    6.53
   1 -21   8    3.42    5.40
   1  21  -7   42.52    8.25
  -1 -21  -7   37.63    8.77
   1 -21   7   43.74    6.97
   1 -21   7   39.49    8.30
   1  21  -6   76.75   10.24
   1 -21   6   54.41    7.49
  -1 -21  -6   57.31   10.62
   1 -21   6   56.94    9.31
   1  21  -5   31.93    7.19
   1 -21   5   21.90    5.29
   1 -21   5   26.18    7.29
  -1 -21  -5   48.56    9.30
   1  21  -4   17.02    6.14
   1 -21   4   20.77    5.02
   1 -21   4   14.59    6.12
  -1 -21  -4   17.48    7.29
   1  21  -3   19.42    6.01
   1 -21   3   25.02    7.09
  -1 -21  -3   32.59    7.89
   1  21  -2   70.28    9.66
  -1 -21  -2   62.94   10.44
   1 -21   2   56.11    9.46
   1  21  -1   15.76    5.11
   1 -21   1   11.51    6.05
  -1 -21  -1   -0.01    5.70
   1  21   0   18.39    6.21
  -1 -21   0    6.76    5.77
   1 -21   0    9.10    5.51
   1  21   1    9.09    5.23
  -1 -21   1   13.56    6.57
   1 -21  -1    6.25    5.52
   1  21   2   47.31    8.28
  -1 -21   2   56.08   10.03
   1 -21  -2   54.50    9.35
   1  21   3   24.83    6.43
   1 -21  -3   24.34    7.25
  -1 -21   3   27.83    8.08
   1 -21  -4   11.71    6.20
  -1 -21   4   31.32    8.75
   1  21   5   12.45    5.34
   1 -21  -5   20.51    7.16
  -1 -21   5   27.09    7.46
   1  21   6   54.46    8.77
   1 -21  -6   69.95   10.50
  -1 -21   6   80.38   12.02
   1  21   7   39.98    8.34
   1 -21  -7   39.77    8.97
  -1 -21   7   53.05    9.79
   1 -21  -8    3.20    5.37
  -1 -21   8    6.09    7.00
   1 -21  -9   10.59    6.90
  -1 -21   9    8.84    5.73
   1 -21 -10   31.89    8.25
  -1 -21  10   48.69   10.82
   1 -21 -11    1.17    5.88
  -1 -21  11   16.10    7.35
   1 -21 -12   25.78    8.20
  -1  21 -12   30.74    7.31
  -1 -21  12   13.59    6.10
   1 -21 -13   93.30   12.17
  -1 -21  13  100.41   13.42
  -1  21 -13  128.05   13.41
  -1  21 -14   -2.87    5.77
  -1  21 -15   74.40   10.15
   1 -22  10   84.60   11.58
   1 -22   9   20.68    7.95
   1 -22   8   56.40   10.39
   1 -22   7   41.91    8.85
   1 -22   6    4.32    5.80
   1 -22   5   44.25    9.29
  -1 -22  -5   50.74   10.68
   1 -22   4   30.48    7.87
  -1 -22  -4   45.32    9.36
  -1 -22  -3   30.64    9.54
   1 -22   3    8.22    6.36
   1 -22   2   83.54   11.87
  -1 -22  -2   68.23   12.23
   1 -22   1   83.85   11.81
  -1 -22  -1   76.87   11.61
  -1 -22   0   73.25   11.38
   1 -22   0   53.58    9.71
  -1 -22   1   71.99   11.13
   1 -22  -1   62.63   10.16
   1 -22  -2   65.50   10.33
  -1 -22   2   59.17   10.42
   1 -22  -3    6.42    6.20
  -1 -22   3    6.77    6.32
   1 -22  -4   27.20    7.76
  -1 -22   4   28.98    7.81
   1 -22  -5   40.54    9.83
  -1 -22   5   48.89    9.95
   1 -22  -6    2.45    5.22
  -1 -22   6   -0.81    4.96
   1 -22  -7   26.30    8.32
  -1 -22   7   29.90    8.15
   1 -22  -8   44.55    9.43
  -1 -22   8   54.41   10.76
   1 -22  -9   12.53    5.22
  -1 -22   9   10.34    7.29
   1 -22 -10   61.69   10.90
   1 -23   7    7.66    7.00
   1 -23   6   14.77    7.04
   1 -23   5   -4.61    6.83
   1 -23   4   29.25    8.27
   1 -23   3    9.73    6.98
   1 -23   2   -6.99    6.55
   1 -23   1   50.03   10.14
   1 -23   0   11.60    6.62
   1 -23  -1   62.52   10.24
   1 -23  -2    1.66    5.73
   1 -23  -3    3.74    5.89
   1 -23  -4   13.43    6.43
   1 -23  -5    7.97    5.83
   1 -23  -6    6.24    6.24
   1 -23  -7   14.81    7.41
  -2   0   0    9.42    2.04
  -2   0   0   11.70    1.91
  -2   0   0   12.66    2.28
   2   0   0   14.31    2.15
  -2   0   0   12.36    1.49
   2   0   0   13.16    1.57
  -2   0  -1   45.95    3.48
   2   0  -1   48.05    3.39
  -2   0  -1   48.38    3.04
  -2   0  -1   52.07    3.89
  -2   0   1   44.04    3.16
  -2   0   1   48.20    2.65
  -2   0  -1   44.58    2.40
   2   0   1   41.92    2.37
   2   0  -1   46.01    2.66
  -2   0  -2  197.15    6.68
   2   0   2  196.23    6.79
   2   0  -2  194.31    6.21
   2   0  -2  238.69    6.24
  -2   0  -2  200.68    7.46
   2   0   2  195.70    5.53
  -2   0   2  194.36    5.50
  -2   0  -2  190.65    4.87
  -2   0  -2  194.38    5.13
  -2   0  -3   31.70    2.97
   2   0   3   33.67    3.01
   2   0   3   30.88    2.43
   2   0  -3   31.89    2.66
  -2   0  -3   39.34    3.73
  -2   0   3   30.86    2.53
  -2   0  -3   34.39    2.37
  -2   0  -3   30.11    2.24
   2   0   4  122.13    5.86
  -2   0  -4  141.41    5.84
   2   0   4  126.85    5.64
   2   0  -4  130.77    5.27
  -2   0  -4  133.42    6.75
  -2   0   4  134.52    5.25
   2   0   4  133.56    4.66
  -2   0  -4  135.71    4.60
   2   0   5  844.99   15.30
   2   0   5  838.46   14.47
   2   0  -5  855.17   13.86
  -2   0   5  817.16   13.58
  -2   0  -5  817.75   11.68
   2   0   5  842.37   12.12
   2   0   6   39.40    3.75
  -2   0  -6   42.88    3.09
   2   0   6   40.68    3.49
   2   0  -6   44.41    3.62
  -2   0   6   41.30    3.47
   2   0   6   39.91    3.05
  -2   0   7   43.67    3.89
  -2   0  -7   37.67    3.90
   2   0   7   46.52    4.12
  -2   0  -7   37.19    3.18
   2   0   7   32.07    3.31
   2   0  -7   32.51    3.41
  -2   0   7   40.56    3.61
   2   0   7   46.02    3.47
  -2   0  -8  485.16   13.21
   2   0   8  477.82   12.52
  -2   0  -8  453.53   10.60
  -2   0   8  469.23   12.70
   2   0   8  464.78   11.90
   2   0  -8  459.28   12.11
   2   0   8  470.84   11.03
  -2   0   9    1.70    2.03
   2   0   9   -0.53    1.74
  -2   0  -9    3.65    1.93
  -2   0  -9    2.88    2.00
   2   0   9    1.56    1.75
   2   0  -9    1.30    1.82
  -2   0 -10   76.42    5.81
  -2   0  10   80.53    5.97
  -2   0 -10   72.45    4.92
   2   0 -10   76.22    5.66
   2   0  10   76.32    5.16
  -2   0  11  331.04   12.26
  -2   0 -11  326.34   12.02
  -2   0 -11  334.57   10.68
   2   0 -11  319.89   11.69
   2   0  11  300.84   10.52
  -2   0 -12  585.53   14.77
  -2   0 -12  555.15   16.15
  -2   0  12  582.74   16.92
   2   0 -12  561.33   15.93
   2   0  12  573.16   15.02
  -2   0  13   45.91    5.29
   2   0  13   46.00    4.81
  -2   0 -13   42.56    5.09
   2   0  13   52.21    5.15
   2   0 -13   39.12    4.79
  -2   0  14    6.09    2.93
   2   0  14    9.58    2.85
  -2   0 -14    5.81    2.68
   2   0  14    9.92    3.09
   2   0 -14    7.90    3.07
  -2   0 -15   99.22    7.77
  -2   0 -15   94.73    6.98
  -2   0  15  100.48    8.17
   2   0 -15   96.67    7.62
   2   0  15  107.13    7.66
  -2   0 -16   39.17    4.96
  -2   0 -16   31.37    4.91
   2   0  16   43.75    5.38
  -2   0  16   32.15    5.17
   2   0 -16   37.28    5.39
  -2   0 -17   20.17    4.01
   2   0  17   22.28    4.39
  -2   0 -17   23.05    4.17
   2   0 -17   19.18    4.20
  -2   0 -18   94.16    7.72
   2   0 -18   88.27    8.22
   2   0  18   93.53    8.00
   2   0  19   68.45    7.15
  -2   0 -19   58.04    6.49
   2   0 -19   66.77    7.42
  -2   0 -19   63.79    3.48
  -2   0 -20  301.75   14.32
   2   0 -20  319.53   15.86
  -2   0 -20  279.35    5.93
  -2   0  20  294.75    7.27
  -2   0 -21  334.09   15.53
  -2   0 -21  352.24   16.25
   2   0 -21  317.70   16.36
  -2   0  21  304.56    6.40
   2   0 -22   11.31    4.57
  -2   0 -22    8.72    3.87
   2   0 -23   10.24    4.14
  -2   0 -23   11.23    4.23
   2   0 -24   39.53    7.01
  -2   0 -24   32.35    6.22
  -2   0 -25  180.50   13.27
   2   0 -25  149.70   12.92
   2   0 -26   26.83    6.62
  -2   0 -26   26.95    6.08
  -2   0 -27  240.51   16.10
   2   0 -27  234.67   16.86
   2   0 -28  237.91   17.21
  -2   0 -28  250.24   16.75
   2   0 -29    7.37    5.60
  -2   0 -29   13.36    5.38
  -2   0 -30  188.82   15.62
   2   0 -30  198.88   16.64
  -2   0 -31   48.00    8.59
  -2  -1 -31   18.24    7.19
   2   1 -30   19.85    6.42
  -2  -1 -30   37.39    7.75
   2   1 -29   59.28    9.39
  -2  -1 -29   69.33    9.85
   2   1 -28    4.98    4.91
  -2  -1 -28   11.82    4.42
   2   1 -27   32.76    7.40
  -2  -1 -27   47.98    8.13
  -2  -1 -26  107.39   10.67
   2   1 -26   98.50   11.01
  -2  -1 -25   99.27   10.30
   2   1 -25   95.03   10.53
  -2  -1 -24  146.30   11.74
   2   1 -24  163.72   12.98
  -2  -1 -23  219.94   13.60
   2   1 -23  226.45   14.67
  -2  -1 -22    8.86    3.81
   2   1 -22   16.20    4.83
  -2  -1 -21   37.42    5.77
   2   1 -21   43.86    6.50
  -2   1  21   45.69    2.77
  -2  -1 -20  188.59   11.65
  -2   1  20  182.84    5.92
   2  -1  20  184.50    4.59
   2   1 -20  201.38   12.72
  -2  -1 -19  141.51    9.85
  -2   1  19  139.53    5.59
   2   1 -19  143.81   10.69
   2  -1  19  145.19   10.05
  -2  -1 -18   19.44    4.22
   2  -1  18   24.90    4.58
  -2  -1 -18   21.56    4.29
   2   1 -18   14.47    3.80
  -2  -1 -17  239.55   11.89
  -2  -1 -17  224.28   11.88
   2   1 -17  214.00   12.01
   2  -1  17  243.99   12.04
  -2  -1 -16   34.13    5.00
  -2  -1 -16   37.59    5.19
  -2   1  16   39.91    5.73
   2  -1  16   32.24    4.79
   2   1 -16   31.98    4.94
   2  -1  15  629.20   18.46
  -2   1  15  648.58   19.99
  -2  -1 -15  633.81   17.83
  -2  -1 -15  637.41   18.64
   2   1 -15  597.39   18.52
   2  -1  15  611.50   17.35
  -2   1  14  100.11    7.80
  -2  -1 -14  104.01    7.55
   2  -1  14  109.63    7.74
   2   1 -14  104.12    7.79
   2  -1  14   99.12    6.91
  -2  -1 -13   37.63    4.54
   2  -1  13   40.90    4.39
  -2   1  13   34.43    4.85
   2  -1  13   39.58    4.68
   2   1 -13   37.99    4.74
   2  -1  12  204.81    9.70
  -2  -1 -12  205.23    9.64
  -2   1  12  211.45   10.35
   2   1 -12  205.86    9.96
   2  -1  12  208.34    8.92
  -2   1  11 1208.39   23.43
  -2  -1 -11 1178.66   20.78
  -2  -1 -11 1165.88   21.90
   2   1 -11 1214.06   22.79
   2  -1  11 1187.24   19.81
  -2   1  10   17.43    3.32
  -2  -1 -10   20.25    3.15
  -2  -1 -10   15.60    2.87
   2  -1  10   16.14    2.54
   2   1 -10   20.21    3.30
   2  -1   9  141.32    7.40
  -2  -1  -9  141.29    6.72
  -2  -1  -9  145.67    7.32
  -2   1   9  144.66    7.61
   2   1  -9  146.34    7.52
   2  -1   9  148.62    6.34
  -2  -1  -8  593.03   12.93
  -2   1   8  614.96   14.48
  -2  -1  -8  615.98   14.21
   2  -1   8  596.02   14.58
   2  -1   8  623.46   14.40
   2   1  -8  619.33   14.39
   2  -1   8  602.01   11.77
  -2  -1  -7  680.74   14.37
   2  -1   7  677.77   15.12
  -2   1   7  693.42   14.53
   2  -1   7  668.16   14.41
   2   1  -7  666.62   14.24
  -2  -1  -7  668.92   13.09
   2  -1   7  679.57   11.54
   2  -1   6   55.09    4.50
  -2   1   6   54.14    4.02
   2  -1   6   58.88    4.38
   2   1  -6   54.78    4.17
   2  -1   6   55.04    3.16
  -2  -1  -6   52.83    3.74
   2  -1   5  109.72    5.99
  -2   1   5  110.62    5.26
   2  -1   5  112.34    5.73
   2   1  -5  111.29    5.39
   2  -1   5  106.53    3.91
  -2  -1  -5  110.58    5.00
  -2   1   4  127.36    5.22
   2  -1   4  126.53    6.34
  -2  -1  -4  118.27    4.98
   2  -1   4  118.44    5.78
  -2   1   4  119.19    4.74
   2   1  -4  117.30    4.11
   2   1  -4  124.12    5.48
  -2  -1  -4  116.87    4.95
   2  -1   4  119.03    3.66
   2  -1   3   84.02    4.88
  -2  -1  -3   81.47    4.18
   2   1  -3   75.94    3.41
   2  -1   3   81.47    4.19
  -2   1   3   79.55    3.57
   2   1  -3   77.86    4.18
  -2  -1  -3   82.55    4.10
  -2  -1  -3   80.25    3.89
   2  -1   2  250.55    8.07
  -2  -1  -2  260.00    7.18
   2   1  -2  256.80    6.35
  -2   1   2  255.41    5.62
   2  -1   2  269.87    7.33
   2  -1   2  274.03    9.02
  -2   1   2  266.96    8.12
   2   1  -2  270.23    7.19
  -2  -1  -2  260.54    7.01
  -2  -1  -2  255.87    6.61
  -2  -1  -1  237.14    6.93
  -2  -1  -1  248.70    7.58
  -2  -1  -1  245.36    5.56
  -2   1   1  245.34    7.51
  -2   1   1  245.99    4.86
   2  -1   1  242.52    7.03
   2  -1   1  256.50    8.40
   2   1  -1  236.97    6.49
  -2  -1  -1  238.36    6.30
  -2   1   0  922.40   15.19
  -2   1   0  913.19    8.32
  -2  -1   0  919.69   13.60
  -2  -1   0  923.42   11.43
   2  -1   0  900.26   15.21
  -2   1   0  904.77   13.71
   2   1   0  904.51   12.15
   2  -1   0  907.26    8.46
  -2  -1   0  924.13   12.34
  -2   1  -1  238.53    7.82
   2  -1  -1  246.74    7.88
  -2  -1   1  234.36    6.43
  -2  -1   1  227.14    6.46
  -2   1  -1  237.53    4.08
  -2   1  -1  236.07    8.14
   2  -1  -1  238.35    4.87
   2   1   1  227.05    6.11
  -2   1  -2  268.07    8.18
  -2   1  -2  263.02    8.91
   2  -1  -2  268.84    5.76
  -2  -1   2  249.79    6.84
  -2   1  -2  262.17    4.54
  -2   1  -2  250.74    4.37
   2   1   3   78.99    4.18
  -2   1  -3   82.80    4.76
   2   1   3   79.21    3.02
   2  -1  -3   81.94    3.66
  -2  -1   3   83.58    4.31
  -2   1  -3   81.80    5.37
  -2   1  -3   80.68    2.70
  -2   1  -4  128.74    3.67
   2   1   4  124.78    5.58
   2   1   4  121.80    5.21
  -2   1  -4  127.71    5.91
  -2   1  -4  125.33    6.76
  -2  -1   4  124.26    5.37
   2  -1  -4  122.19    4.82
   2   1   4  122.93    5.13
  -2   1  -5  111.71    3.85
   2   1   5  101.29    5.15
   2   1   5  104.32    4.92
   2  -1  -5  105.31    4.82
  -2  -1   5  113.33    5.43
  -2   1  -5  113.92    6.65
   2   1   5  113.33    5.16
  -2   1  -6   52.30    3.00
   2   1   6   51.79    3.96
   2   1   6   51.20    3.70
   2  -1  -6   48.97    3.74
  -2   1  -6   51.43    4.81
  -2  -1   6   58.97    4.22
   2   1   6   55.05    3.89
   2   1   7  669.26   13.58
  -2   1  -7  713.96   16.11
  -2   1  -7  679.68   11.17
   2   1   7  686.38   13.16
  -2   1  -7  670.87   16.85
  -2  -1   7  674.01   14.33
   2  -1  -7  671.95   13.63
   2   1   7  678.18   13.49
   2   1   8  601.23   13.43
  -2   1  -8  620.85   15.54
  -2   1  -8  610.93   11.48
   2   1   8  616.83   13.06
  -2  -1   8  627.43   14.52
   2  -1  -8  611.12   13.66
   2   1   8  618.77   13.54
  -2   1  -9  137.03    7.74
  -2   1  -9  141.28    6.06
   2   1   9  145.31    6.99
  -2  -1   9  137.18    7.23
   2  -1  -9  133.33    6.93
   2   1   9  146.10    7.03
  -2   1 -10   21.39    2.91
  -2  -1  10   18.70    3.21
  -2   1 -10   16.82    3.21
   2   1  10   19.66    2.98
   2  -1 -10   17.79    3.03
  -2  -1  10   20.40    3.29
   2   1  10   15.71    2.76
  -2   1 -11 1201.27   23.61
  -2   1 -11 1206.06   19.38
  -2  -1  11 1208.70   23.34
   2  -1 -11 1191.72   22.05
   2   1  11 1217.85   21.78
  -2   1 -12  205.71    8.54
  -2   1 -12  208.54   10.31
  -2  -1  12  214.90   10.37
   2  -1 -12  196.90    9.49
   2   1  12  215.46    9.70
  -2   1 -13   40.39    5.01
  -2  -1  13   42.45    5.23
   2   1  13   40.03    4.66
   2  -1 -13   33.86    4.41
  -2   1 -14  124.66    8.71
  -2  -1  14  104.68    7.93
   2  -1 -14  112.16    7.94
   2   1  14  112.21    7.70
  -2   1 -15  626.79   19.38
  -2  -1  15  652.39   19.99
   2  -1 -15  603.50   18.34
   2   1  15  633.73   18.59
   2   1  16   33.14    4.95
  -2  -1  16   41.49    5.81
  -2   1 -16   27.98    4.53
  -2   1 -16   28.06    4.05
   2  -1 -16   31.68    4.93
  -2   1 -17  235.93   12.81
  -2   1 -17  207.15   10.54
   2  -1 -17  238.91   12.54
  -2   1 -17  223.90   11.26
   2   1  17  233.34   12.30
   2   1  18   17.60    4.25
   2  -1 -18   22.40    4.71
  -2   1 -18   13.98    3.55
  -2   1 -18   18.63    2.36
  -2   1 -19  141.44    9.77
   2  -1 -19  134.57   10.24
  -2   1 -19  135.34    5.03
  -2   1 -20  181.92   11.39
   2  -1 -20  179.23   12.09
  -2   1 -20  163.58    4.83
   2  -1 -21   46.12    6.87
  -2   1 -21   53.19    6.89
   2  -1 -21   42.19    2.54
   2  -1 -22   10.38    4.43
  -2   1 -22   20.13    4.72
   2  -1 -22   11.28    1.09
  -2   1 -23  201.55   13.10
   2  -1 -23  220.55   14.49
  -2   1 -24  179.47   12.68
   2  -1 -24  166.03   13.10
   2  -1 -25   92.04   10.51
  -2   1 -25   89.32    9.53
   2  -1 -26   83.76   10.17
  -2   1 -26  101.25   10.37
  -2   1 -27   39.59    7.52
   2  -1 -27   38.61    7.59
  -2   1 -28   10.63    4.96
   2  -1 -28    6.79    5.34
  -2   1 -29   49.61    8.51
   2  -1 -29   61.98    9.89
   2  -1 -30   28.83    7.14
  -2   1 -30   31.98    7.12
  -2   1 -31   15.20    5.53
  -2   1 -32   49.16    9.45
  -2  -2 -31    6.35    5.74
   2   2 -30   -2.29    4.50
  -2  -2 -30    7.64    4.71
   2   2 -29   -7.45    5.00
  -2  -2 -29   -0.12    4.19
  -2  -2 -28   30.55    7.16
   2   2 -28   32.66    7.52
   2   2 -27    9.29    5.44
  -2  -2 -27    5.04    4.36
  -2  -2 -26   65.76    8.91
   2   2 -26   66.31    9.72
  -2  -2 -26   78.02    9.44
  -2  -2 -25   54.98    7.74
   2   2 -25   59.72    8.61
  -2  -2 -24   53.48    7.86
   2   2 -24   38.27    7.13
  -2  -2 -23  132.05   10.82
   2   2 -23  146.40   12.16
  -2  -2 -22    3.68    3.00
   2   2 -22    7.93    4.02
   2   2 -22    6.31    1.30
  -2  -2 -21   91.42    8.71
   2   2 -21   94.10    9.34
  -2  -2 -20   30.17    5.42
   2   2 -20   21.16    4.87
   2  -2  20   30.06    2.31
  -2   2  20   27.01    2.70
   2  -2  19  259.07   13.10
  -2  -2 -19  252.93   13.29
   2   2 -19  250.37   13.88
   2  -2  19  264.34    6.76
  -2   2  19  256.42    7.89
   2  -2  18  262.76   12.73
  -2  -2 -18  250.52   12.87
  -2  -2 -18  260.27   13.05
   2   2 -18  244.95   13.37
  -2   2  18  245.13    7.92
  -2  -2 -17   43.10    5.68
   2  -2  17   38.54    5.13
  -2  -2 -17   46.76    5.73
   2   2 -17   39.04    5.63
  -2   2  17   45.78    3.79
   2  -2  16   78.44    6.70
  -2   2  16   77.26    7.64
   2  -2  16   88.58    7.65
  -2  -2 -16   71.58    6.72
  -2  -2 -16   75.10    6.79
   2   2 -16   83.14    7.49
  -2  -2 -15  118.28    8.17
  -2   2  15  134.99    9.99
   2  -2  15  122.41    7.80
  -2  -2 -15  112.42    7.95
   2  -2  15  130.08    8.84
   2   2 -15  103.81    8.10
  -2   2  14  143.69    9.36
  -2  -2 -14  161.90    8.99
   2  -2  14  152.82    8.23
  -2  -2 -14  147.43    8.69
   2  -2  14  166.79    9.60
   2   2 -14  163.05    9.63
   2  -2  13  157.61    9.16
   2  -2  13  155.39    7.89
  -2   2  13  153.42    9.33
  -2  -2 -13  155.57    8.48
   2   2 -13  141.54    8.78
  -2  -2 -12    0.80    1.84
   2  -2  12    2.32    2.17
   2  -2  12    5.33    2.24
  -2   2  12    1.16    2.40
   2   2 -12    0.40    2.40
   2  -2  11  116.54    6.21
  -2  -2 -11  131.60    7.26
  -2   2  11  111.74    7.39
   2   2 -11  131.37    7.86
   2  -2  10  848.50   15.23
  -2   2  10  822.08   18.72
  -2  -2 -10  844.55   17.67
  -2  -2 -10  825.25   17.10
   2   2 -10  845.55   18.68
  -2  -2  -9   42.05    4.15
  -2  -2  -9   49.67    4.20
  -2   2   9   48.12    4.58
   2  -2   9   51.17    4.71
   2   2  -9   45.75    4.54
   2  -2   9   47.99    3.57
  -2  -2  -8 1065.77   17.83
  -2   2   8 1070.85   19.32
   2  -2   8 1022.50   19.78
   2  -2   8 1062.33   19.46
   2   2  -8 1067.55   19.48
  -2  -2  -8 1042.78   18.30
   2  -2   8 1067.11   14.71
   2  -2   7  209.20    8.91
  -2  -2  -7  206.36    7.61
  -2   2   7  197.99    7.95
   2  -2   7  203.35    8.41
   2   2  -7  209.96    8.44
  -2  -2  -7  207.12    7.98
   2  -2   7  210.66    6.03
   2  -2   6 1535.08   23.22
  -2   2   6 1557.85   20.66
   2  -2   6 1532.37   22.11
   2   2  -6 1501.88   21.28
   2  -2   6 1509.82   14.21
  -2  -2  -6 1526.53   20.50
  -2   2   5  501.59   10.99
   2  -2   5  500.97   13.09
   2  -2   5  515.02   12.58
   2   2  -5  511.75    6.24
   2   2  -5  513.35   12.03
  -2  -2  -5  520.51   11.63
   2  -2   5  512.14    7.16
  -2   2   4  177.37    6.17
   2  -2   4  170.23    7.66
   2  -2   4  158.53    6.97
   2   2  -4  166.64    6.80
   2  -2   4  169.45    7.89
  -2  -2  -4  165.78    6.48
  -2   2   3  537.95    9.61
  -2  -2  -3  529.68    9.37
   2  -2   3  543.35   12.50
   2  -2   3  560.34   13.80
  -2   2   3  552.15   12.67
   2   2  -3  544.35   11.47
  -2  -2  -3  543.31   10.94
  -2  -2  -3  535.90   11.30
  -2   2   2  158.02    4.77
   2  -2   2  158.02    6.83
  -2  -2  -2  154.19    5.15
   2  -2   2  154.18    7.13
  -2   2   2  150.22    6.60
   2  -2   2  161.34    6.33
  -2  -2  -2  158.50    6.27
  -2  -2  -2  154.17    5.83
   2   2  -2  144.14    5.82
  -2   2   1  687.06    8.47
  -2  -2  -1  694.63   10.95
   2  -2   1  687.87   14.57
   2  -2   1  702.62   13.00
  -2  -2  -1  694.30    8.05
  -2   2   1  684.44   13.27
   2   2  -1  705.46   12.34
  -2  -2  -1  689.29   11.99
  -2   2   0  899.81    7.86
  -2   2   0  896.50   15.75
   2  -2   0  912.03   16.30
  -2   2   0  906.82   15.04
   2  -2   0  878.32   14.67
  -2  -2   0  875.43   13.48
   2   2   0  883.99   13.62
  -2   2  -1  692.59   13.77
  -2  -2   1  706.09   10.52
   2  -2  -1  717.86    7.16
   2   2   1  692.11   11.96
  -2  -2   1  705.13   12.32
  -2  -2   2  147.13    4.48
   2  -2  -2  153.18    4.08
  -2  -2   2  148.31    5.91
  -2   2  -2  153.30    6.66
   2   2   3  530.07   10.10
  -2   2  -3  539.96   12.22
   2   2   3  548.78    9.78
  -2  -2   3  556.11   11.54
   2  -2  -3  550.27    8.68
  -2   2  -3  547.19   13.69
   2   2   4  163.72    5.81
  -2   2  -4  157.68    6.87
   2   2   4  171.07    5.69
   2  -2  -4  162.58    5.30
  -2  -2   4  164.46    6.61
  -2   2  -4  159.66    7.78
   2   2   4  176.53    6.83
   2   2   5  506.55   10.28
  -2   2  -5  519.63    6.81
   2   2   5  524.75   10.09
  -2  -2   5  508.90   11.89
  -2   2  -5  519.87   14.18
   2  -2  -5  491.80    9.99
   2   2   5  532.05   11.96
   2   2   6 1478.59   18.17
  -2   2  -6 1532.31   13.63
   2   2   6 1530.02   17.76
   2  -2  -6 1512.35   18.85
  -2   2  -6 1532.48   24.97
  -2  -2   6 1536.37   21.44
   2   2   6 1499.49   20.80
   2   2   7  192.79    7.03
  -2   2  -7  198.24    5.61
   2   2   7  199.25    6.79
  -2   2  -7  200.99    9.51
  -2  -2   7  197.06    8.12
   2  -2  -7  201.78    7.45
   2   2   7  201.26    8.03
   2   2   8 1045.59   16.70
  -2   2  -8 1069.62   14.13
  -2   2  -8 1067.96   21.11
   2   2   8 1048.25   16.15
  -2   2  -8 1086.36   22.49
   2  -2  -8 1063.36   17.87
  -2  -2   8 1058.52   19.45
   2   2   8 1075.33   18.97
   2   2   9   55.23    4.27
  -2   2  -9   49.11    5.02
  -2   2  -9   50.30    3.64
  -2  -2   9   56.36    4.98
   2  -2  -9   43.89    4.11
  -2   2  -9   42.72    5.03
   2   2   9   60.13    4.97
  -2   2 -10  881.64   20.36
   2   2  10  827.83   16.30
  -2   2 -10  862.16   14.78
  -2   2 -10  842.01   21.08
  -2  -2  10  854.47   18.86
   2  -2 -10  850.09   17.77
   2   2  10  855.71   18.32
   2   2  11  114.63    6.44
  -2   2 -11  123.76    8.13
  -2   2 -11  116.95    5.96
  -2   2 -11  128.72    8.71
  -2  -2  11  111.15    7.23
   2  -2 -11  108.02    6.82
   2   2  11  115.24    7.17
  -2  -2  12    2.43    2.35
  -2   2 -12    4.41    3.14
  -2  -2  12    6.25    2.75
  -2   2 -12    0.50    1.72
   2  -2 -12    0.00    1.95
   2   2  12    3.70    2.29
  -2   2 -13  161.48    9.65
  -2  -2  13  159.39    9.44
   2  -2 -13  156.68    8.78
   2   2  13  149.68    8.76
  -2   2 -14  168.01   10.17
  -2  -2  14  149.48    9.46
   2  -2 -14  170.67    9.61
   2   2  14  166.72    9.58
  -2   2 -15  120.46    8.95
  -2  -2  15  121.93    9.06
  -2   2 -15  106.52    7.27
   2  -2 -15  116.48    8.27
   2   2  15  120.74    8.56
  -2   2 -16   76.28    7.43
  -2   2 -16   73.46    4.47
   2  -2 -16   75.79    7.05
  -2   2 -16   73.52    6.42
   2   2  16   86.85    7.62
   2   2  17   46.71    5.96
  -2   2 -17   40.45    3.42
   2  -2 -17   50.06    6.16
  -2   2 -17   49.90    5.71
  -2   2 -18  255.21    7.79
   2  -2 -18  257.66   13.40
  -2   2 -18  270.59   12.73
   2   2  18  269.01   13.86
  -2   2 -19  260.78   13.02
   2  -2 -19  256.32   13.87
  -2   2 -19  236.35    7.06
   2  -2 -20   30.03    5.62
  -2   2 -20   23.91    4.58
   2  -2 -20   27.74    2.56
  -2   2 -21  112.12    9.29
   2  -2 -21  112.22    9.88
   2  -2 -21  102.56    4.12
   2  -2 -22    9.74    4.33
  -2   2 -22    5.17    3.50
   2  -2 -22    4.87    1.16
  -2   2 -23  158.72   11.78
   2  -2 -23  139.78   11.67
   2  -2 -24   43.17    7.31
  -2   2 -24   27.60    5.70
  -2   2 -25   70.98    8.45
   2  -2 -25   59.80    8.69
  -2   2 -26   84.66    9.54
   2  -2 -26   57.26    8.91
   2  -2 -27   10.77    5.27
  -2   2 -27    8.29    4.76
   2  -2 -28   40.64    7.97
  -2   2 -28   21.46    6.05
  -2   2 -28   36.38    8.57
  -2   2 -29   -0.16    4.20
   2  -2 -29    6.08    5.42
  -2   2 -29    6.70    6.21
  -2   2 -30    3.26    5.17
  -2   2 -30    5.48    4.98
   2  -2 -30   14.54    6.45
  -2   2 -31   -3.41    5.17
  -2   2 -31  -10.96    5.80
  -2   2 -32   40.44    9.03
  -2  -3 -31  186.72   16.76
   2   3 -30  103.86   12.63
  -2  -3 -30   49.86    9.00
  -2  -3 -29   39.05    8.06
   2   3 -29   60.38    9.82
  -2  -3 -28   31.30    7.29
  -2  -3 -28   46.51    8.37
   2   3 -28   37.95    8.19
  -2  -3 -27   68.02    9.65
   2   3 -27   61.48    9.54
  -2  -3 -26    4.42    4.03
   2   3 -26    8.35    5.47
  -2  -3 -25   64.88    8.75
   2   3 -25   73.81   10.24
  -2  -3 -24    1.66    3.47
   2   3 -24   11.75    4.92
  -2  -3 -23   18.07    5.05
   2   3 -23   33.15    6.87
   2   3 -23   23.53    1.65
  -2  -3 -22  118.27   10.48
   2   3 -22  117.12   10.77
   2   3 -22  113.41    4.29
  -2  -3 -21   43.07    6.39
   2   3 -21   54.97    7.36
  -2  -3 -20   29.40    5.58
   2  -3  20   22.38    4.94
   2   3 -20   28.46    5.67
   2  -3  20   19.16    2.12
   2  -3  19   20.77    4.53
  -2  -3 -19   18.07    4.44
   2   3 -19   22.92    4.71
  -2   3  19   16.01    2.60
   2  -3  19   18.84    2.27
   2  -3  18  199.08   10.97
  -2  -3 -18  175.20   11.15
  -2  -3 -18  175.40   10.51
   2   3 -18  177.07   11.60
  -2   3  18  188.05    7.38
   2  -3  18  199.52    6.66
  -2  -3 -17  234.49   12.49
   2  -3  17  248.86   11.71
   2  -3  17  237.97   12.70
  -2  -3 -17  224.45   11.50
   2   3 -17  224.50   12.61
   2  -3  17  228.16    7.32
  -2   3  17  236.88    8.41
  -2  -3 -16    6.63    2.74
   2  -3  16   11.22    3.21
  -2   3  16    8.48    3.39
  -2  -3 -16    9.99    3.40
   2   3 -16    8.36    3.11
   2  -3  16   12.46    3.86
  -2   3  16    6.32    1.99
   2  -3  15  144.28    8.34
  -2   3  15  150.34    9.97
  -2  -3 -15  132.98    8.90
  -2  -3 -15  148.62    8.77
   2  -3  15  143.78    9.39
   2   3 -15  140.09    9.45
  -2   3  15  130.84    6.48
   2  -3  14  414.19   15.34
   2  -3  14  406.14   13.03
  -2  -3 -14  433.55   15.21
  -2   3  14  428.19   15.95
  -2  -3 -14  414.93   13.84
   2   3 -14  412.08   15.35
  -2   3  14  421.71   11.43
   2  -3  13  796.46   17.30
  -2  -3 -13  762.58   19.53
  -2   3  13  757.39   20.52
  -2  -3 -13  775.83   18.11
   2  -3  13  761.85   20.11
   2   3 -13  787.17   20.56
   2  -3  12  176.59    7.89
  -2  -3 -12  176.52    8.43
   2  -3  12  176.82    9.60
  -2   3  12  190.15    9.98
   2   3 -12  176.80    9.59
   2  -3  11   15.22    2.65
  -2  -3 -11   12.87    2.55
   2  -3  11   13.31    3.20
  -2   3  11   15.15    3.26
   2   3 -11    7.74    2.63
  -2   3  10  310.36   11.73
  -2  -3 -10  302.84   10.04
   2  -3  10  308.80    9.12
   2  -3  10  311.32   11.79
   2   3 -10  328.41   12.06
  -2   3   9  399.30   12.67
   2  -3   9  394.94    9.55
  -2  -3  -9  419.57   11.29
   2  -3   9  409.57   13.00
   2   3  -9  405.65   12.95
  -2  -3  -9  421.85   12.84
   2  -3   8    8.46    2.51
  -2  -3  -8    8.96    2.09
  -2  -3  -8    6.24    2.38
  -2   3   8    8.96    2.39
   2  -3   8    9.35    1.85
   2   3  -8    9.11    2.55
   2  -3   7    1.27    1.98
  -2  -3  -7    1.08    1.85
  -2  -3  -7    1.79    1.86
   2  -3   7   -0.30    1.09
  -2   3   7    0.80    1.76
   2   3  -7    1.15    1.88
   2  -3   6  736.90    9.29
  -2   3   6  749.38   14.63
   2  -3   6  744.72   16.16
   2   3  -6  753.44   15.92
  -2  -3  -6  733.73   15.42
   2  -3   5   44.88    4.42
  -2   3   5   42.25    3.52
   2  -3   5   48.32    4.32
   2   3  -5   48.80    4.29
  -2  -3  -5   44.29    4.06
   2  -3   5   45.88    2.05
  -2   3   4  132.99    5.48
   2  -3   4  125.38    6.53
  -2   3   4  130.44    6.90
   2   3  -4  122.90    6.18
  -2  -3  -4  130.09    6.38
  -2  -3  -4  135.69    6.30
  -2   3   3  218.38    6.31
  -2  -3  -3  219.00    5.51
   2  -3   3  207.87    8.25
   2  -3   3  208.77    8.97
  -2   3   3  212.08    8.45
  -2  -3  -3  205.77    7.85
  -2  -3  -3  220.74    7.72
   2   3  -3  217.39    7.88
  -2   3   2   38.53    2.59
   2  -3   2   41.23    3.90
  -2  -3  -2   39.16    2.58
  -2   3   2   40.09    3.84
   2  -3   2   37.53    3.93
   2  -3   2   40.31    3.65
  -2  -3  -2   36.74    3.59
   2   3  -2   38.03    3.49
  -2  -3  -2   40.32    3.46
  -2  -3  -1  193.29    5.48
   2  -3   1  202.73    8.02
   2  -3   1  205.34    7.72
  -2   3   1  195.22    7.78
   2  -3   1  199.83    8.45
  -2   3   1  202.53    4.74
  -2  -3  -1  207.94    7.36
   2   3  -1  199.08    7.29
   2  -3   0  365.02   10.27
  -2  -3   0  362.26    9.65
   2   3   0  355.48    9.52
  -2   3   0  351.18    5.06
   2  -3  -1  206.97    7.89
   2  -3  -1  198.99    3.63
  -2  -3   1  193.25    7.16
   2   3   1  201.27    7.22
  -2  -3   2   39.30    3.50
  -2  -3   2   40.62    2.31
   2  -3  -2   35.99    2.03
   2   3   3  221.43    5.93
   2  -3  -3  221.77    6.12
  -2  -3   3  219.64    4.20
   2  -3  -3  215.49    5.41
  -2  -3   3  215.93    7.86
   2   3   4  129.92    4.64
   2  -3  -4  128.93    5.13
   2   3   4  133.22    4.57
  -2   3  -4  127.38    6.49
  -2   3  -4  134.73    3.20
  -2   3  -4  128.36    7.34
   2  -3  -4  126.47    4.68
  -2  -3   4  123.27    6.16
   2   3   5   45.64    2.97
   2  -3  -5   42.48    3.45
   2   3   5   43.83    2.88
   2  -3  -5   44.74    3.23
  -2   3  -5   51.83    2.49
  -2   3  -5   48.45    4.88
  -2  -3   5   44.65    4.06
   2   3   5   48.28    4.22
   2   3   6  726.15   11.91
   2  -3  -6  746.84   14.17
   2   3   6  722.81   11.40
  -2  -3   6  745.19   15.83
  -2   3  -6  738.68   17.90
  -2   3  -6  729.02   10.21
   2  -3  -6  738.07   13.22
   2   3   6  761.17   16.04
   2  -3  -7    2.85    2.05
   2   3   7    0.51    1.34
   2   3   7    0.73    1.30
  -2   3  -7    0.17    1.20
  -2   3  -7    1.25    2.48
  -2  -3   7    0.75    1.82
   2  -3  -7    0.17    1.55
   2   3   7    0.00    1.86
  -2   3  -8    7.82    2.75
   2  -3  -8    4.37    2.11
   2   3   8    7.60    1.80
   2   3   8   10.19    2.14
  -2  -3   8    9.08    2.72
  -2   3  -8    3.69    2.47
   2  -3  -8    3.82    1.87
  -2   3  -8    8.19    1.91
   2   3   8    8.90    2.54
  -2   3  -9  404.24   13.95
   2   3   9  411.97   10.64
   2  -3  -9  427.58   12.62
   2  -3  -9  405.51   11.76
  -2   3  -9  439.33   10.39
  -2   3  -9  417.61   14.71
  -2  -3   9  412.45   13.09
   2   3   9  427.81   13.18
  -2   3 -10  326.47   12.91
   2  -3 -10  302.15   11.22
  -2   3 -10  306.37    9.35
  -2  -3  10  313.80   11.84
  -2   3 -10  318.75   13.23
   2  -3 -10  305.95   10.78
   2   3  10  322.17   11.87
   2  -3 -11   15.54    3.39
  -2   3 -11   21.22    3.90
   2  -3 -11   14.70    2.99
  -2   3 -11   12.62    3.40
  -2   3 -11   16.52    2.64
  -2  -3  11   15.94    3.32
   2   3  11   17.06    3.50
  -2   3 -12  196.22   10.66
   2  -3 -12  172.72    9.24
  -2   3 -12  174.39   10.54
  -2   3 -12  186.58    8.23
  -2  -3  12  182.39    9.66
   2  -3 -12  173.50    8.92
   2   3  12  181.53    9.70
  -2   3 -13  777.13   21.49
  -2   3 -13  757.52   14.95
  -2   3 -13  780.62   22.32
   2  -3 -13  738.59   18.82
  -2  -3  13  773.24   20.33
   2   3  13  801.22   20.65
  -2   3 -14  419.01   16.26
  -2  -3  14  422.35   15.79
  -2   3 -14  416.92   11.12
   2  -3 -14  419.77   14.84
  -2   3 -14  378.04   16.07
  -2  -3  14  414.01   15.40
   2   3  14  440.54   15.84
  -2   3 -15  154.15   10.27
  -2  -3  15  153.75    9.93
  -2   3 -15  147.60    6.67
   2  -3 -15  160.57    9.63
  -2   3 -15  133.24    9.99
  -2   3 -15  151.03    8.53
   2   3  15  147.75    9.60
  -2   3 -16    4.17    1.78
  -2   3 -16   10.32    2.93
  -2   3 -16    4.05    3.43
   2  -3 -16    7.68    3.41
   2   3  16    7.60    2.70
  -2   3 -17  228.70    8.01
  -2   3 -17  227.87   13.66
   2  -3 -17  226.79   12.18
  -2   3 -17  239.25   11.59
   2   3  17  224.03   12.53
   2  -3 -18  186.68   11.54
  -2   3 -18  206.88   11.21
  -2   3 -18  179.69   12.47
  -2   3 -18  177.60    7.01
  -2   3 -19   26.07    5.75
  -2   3 -19   17.59    4.22
   2  -3 -19   26.31    5.20
   2  -3 -19   16.38    2.35
  -2   3 -20   20.66    4.38
  -2   3 -20   19.51    4.98
   2  -3 -20   25.15    5.07
   2  -3 -20   25.63    2.67
  -2   3 -21   53.65    6.68
  -2   3 -21   47.25    7.43
   2  -3 -21   55.01    7.32
   2   3  21   45.53    2.57
   2  -3 -21   54.06    3.42
   2  -3 -22  112.70   10.34
  -2   3 -22  109.44   10.88
  -2   3 -22  115.15    9.72
  -2   3 -23   27.93    6.48
  -2   3 -23   33.41    5.94
   2  -3 -23   28.09    6.10
   2  -3 -24   13.27    5.29
  -2   3 -24    4.58    3.27
  -2   3 -24   17.06    6.28
   2  -3 -25   58.44    8.70
  -2   3 -25   63.87    8.14
  -2   3 -25   67.98    9.63
  -2   3 -26   -5.85    5.28
   2  -3 -26   -5.66    5.02
  -2   3 -26   -1.38    3.91
  -2   3 -27   61.37    8.62
   2  -3 -27   73.84   10.21
  -2   3 -27   56.78    9.58
   2  -3 -28   27.64    7.06
  -2   3 -28   32.10    7.06
  -2   3 -28   28.38    7.62
   2  -3 -29   61.77    9.86
  -2   3 -29   52.93   10.26
  -2   3 -29   42.02    7.78
  -2   3 -30   69.83   11.18
  -2   3 -30   36.15    7.71
   2  -3 -30   28.65    7.41
  -2   3 -31   25.58    7.26
  -2   3 -31   24.71    8.10
  -2   3 -32   29.35    7.71
  -2  -4 -30    9.00    5.26
  -2  -4 -29   34.08    7.52
  -2  -4 -29   51.26    8.92
   2   4 -29   47.87    8.62
  -2  -4 -28   29.49    7.27
   2   4 -28   34.83    7.66
  -2  -4 -27   24.23    6.60
   2   4 -27   20.30    4.83
   2   4 -27   25.84    6.85
  -2  -4 -26   70.59    9.33
   2   4 -26   65.72    9.50
  -2  -4 -25   10.78    4.86
   2   4 -25    4.47    4.23
  -2  -4 -24  112.92   10.90
   2   4 -24   99.87   10.82
  -2  -4 -23   68.38    8.47
   2   4 -23   54.86    7.95
   2   4 -23   61.26    3.25
  -2  -4 -22    4.81    3.73
   2   4 -22    5.70    3.93
   2   4 -22    4.30    1.74
  -2  -4 -21    9.05    4.71
   2   4 -21    1.70    3.14
   2   4 -21    2.63    1.44
   2  -4  20   15.46    4.57
  -2  -4 -20    8.17    3.67
   2   4 -20   13.57    4.46
   2  -4  20   11.76    2.03
  -2  -4 -19  196.47   11.59
  -2  -4 -19  199.25   12.46
   2  -4  19  219.74   11.80
   2   4 -19  204.26   12.84
   2  -4  19  192.94    6.82
  -2  -4 -18  145.93    9.58
  -2  -4 -18  152.12   10.81
   2  -4  18  152.22    9.64
   2   4 -18  152.33   10.88
  -2   4  18  136.20    6.69
   2  -4  18  142.76   10.51
   2  -4  18  148.91    6.23
   2  -4  17   96.99    7.61
  -2  -4 -17  109.82    8.99
   2  -4  17   97.65    8.55
  -2  -4 -17   94.68    7.64
   2   4 -17  110.55    9.11
  -2   4  17   97.97    5.87
   2  -4  17   97.51    5.20
  -2  -4 -16   52.85    6.32
   2  -4  16   58.10    5.86
  -2  -4 -16   62.43    6.09
   2   4 -16   46.29    5.84
   2  -4  16   61.41    4.24
   2  -4  16   54.13    6.45
  -2   4  16   59.84    4.71
  -2  -4 -15   39.64    4.72
  -2  -4 -15   52.69    6.22
  -2   4  15   51.59    6.16
   2  -4  15   41.43    4.74
   2   4 -15   44.24    5.61
   2  -4  15   50.46    6.02
  -2   4  15   44.94    4.21
  -2   4  14  464.75   16.86
   2  -4  14  434.19   16.04
  -2  -4 -14  489.99   16.75
   2  -4  14  459.01   13.81
  -2  -4 -14  456.84   14.21
   2   4 -14  432.72   16.14
  -2   4  14  458.71   12.57
  -2   4  13   91.87    7.51
  -2  -4 -13   94.92    7.40
   2  -4  13   95.88    6.18
   2  -4  13   97.81    7.71
  -2  -4 -13   97.53    6.42
   2   4 -13   88.26    7.32
  -2   4  13   93.47    5.88
  -2  -4 -12  226.19   10.78
  -2  -4 -12  224.75    9.17
   2  -4  12  227.47   11.13
  -2   4  12  231.05   11.20
   2  -4  12  219.06    8.65
   2   4 -12  219.85   10.91
  -2   4  12  224.86    8.89
   2  -4  11   75.87    6.45
  -2   4  11   76.96    6.36
  -2  -4 -11   69.01    4.98
   2  -4  11   76.35    4.92
   2   4 -11   72.25    3.11
   2   4 -11   71.96    6.15
  -2   4  11   75.17    5.27
  -2   4  10  302.16   11.77
   2  -4  10  289.44    8.74
  -2  -4 -10  303.08    9.69
   2   4 -10  288.15    4.98
   2   4 -10  279.18   11.55
   2  -4  10  295.60   11.83
  -2   4   9  223.62    9.73
   2  -4   9  207.50    6.89
  -2  -4  -9  217.32    7.78
   2  -4   9  215.62    9.86
   2   4  -9  220.62    9.97
  -2  -4  -8  106.39    5.27
   2  -4   8  109.28    4.64
  -2   4   8  109.99    6.62
   2  -4   8  107.55    6.91
   2   4  -8  110.31    7.04
  -2  -4  -8  111.53    6.96
  -2   4   7  698.46   15.39
  -2  -4  -7  679.00   12.12
   2  -4   7  689.82   10.23
   2  -4   7  714.44   16.84
   2   4  -7  677.02   16.42
  -2  -4  -7  690.48   16.34
  -2   4   6   30.13    3.34
   2  -4   6   29.57    2.05
   2  -4   6   34.14    3.92
  -2   4   6   37.53    4.38
   2   4  -6   30.51    3.81
  -2  -4  -6   34.06    4.02
   2  -4   5  342.23    5.35
  -2   4   5  347.15    9.66
   2  -4   5  335.52   11.17
  -2   4   5  335.02   11.49
   2   4  -5  339.65   11.03
  -2  -4  -5  347.52   10.80
  -2  -4  -5  352.83   11.32
   2  -4   4  281.96   10.11
  -2   4   4  287.90   10.48
   2   4  -4  310.74   10.20
  -2   4   4  278.79    8.12
  -2  -4  -4  300.17   10.27
  -2  -4  -4  283.70    9.58
   2  -4   3   85.84    5.70
  -2  -4  -3   87.84    3.11
  -2   4   3   86.98    5.83
   2   4  -3   87.80    5.49
  -2   4   3   84.39    4.25
  -2  -4  -3   87.35    5.69
  -2  -4  -3   91.94    5.56
   2  -4   2  357.86   11.13
  -2  -4  -2  357.21    6.32
   2  -4   2  348.16   10.78
  -2   4   2  339.51   11.00
  -2  -4  -2  352.24   10.94
   2   4  -2  357.49   10.52
  -2   4   2  351.51    7.68
  -2  -4  -2  355.04   10.41
   2  -4   1  413.32   11.85
  -2   4   1  426.60   12.06
   2  -4   1  466.02   12.36
  -2  -4  -1  428.78   11.39
   2   4  -1  432.82   11.55
  -2   4   1  422.53    7.47
   2  -4   0  110.48    3.12
   2  -4   0  108.98    6.17
  -2   4   0   95.58    3.13
  -2  -4   0  105.58    5.79
   2   4   0  107.58    5.85
   2  -4  -1  438.29    7.18
   2  -4  -1  437.62   12.12
  -2  -4   1  413.53   11.27
   2   4   1  450.36   11.66
   2  -4  -2  362.54    7.39
   2  -4  -2  368.85   11.24
  -2  -4   2  361.49   10.60
   2  -4  -3   88.61    4.17
   2   4   3   83.60    3.15
  -2  -4   3   86.25    5.44
   2   4   4  290.57    5.95
   2  -4  -4  286.82    7.93
  -2  -4   4  284.30    9.81
  -2   4  -4  280.49    4.91
   2  -4  -5  352.48    9.47
   2   4   5  343.93    6.94
   2   4   5  337.47    6.73
  -2   4  -5  341.29    6.30
  -2  -4   5  335.38   10.87
   2   4   5  344.90   11.38
   2  -4  -6   33.77    3.50
   2   4   6   33.58    2.53
   2   4   6   32.32    2.41
  -2  -4   6   34.20    3.90
  -2   4  -6   32.34    2.39
  -2   4  -6   31.71    4.19
   2   4   6   27.37    3.64
   2   4   7  684.72   11.34
   2  -4  -7  700.13   14.91
   2   4   7  700.98   10.94
  -2   4  -7  677.39   11.10
  -2  -4   7  716.21   16.66
  -2   4  -7  701.99   18.45
   2   4   7  707.83   16.99
   2  -4  -8  121.77    6.76
   2   4   8  106.73    4.69
  -2  -4   8  111.17    6.97
  -2   4  -8  110.63    7.81
  -2   4  -8  113.84    5.08
   2   4   8  124.99    7.48
  -2   4  -9  227.64   10.87
   2  -4  -9  217.45    9.30
  -2  -4   9  205.97    9.63
  -2   4  -9  213.35    7.38
  -2   4  -9  202.04   10.55
   2   4   9  222.22   10.17
  -2   4 -10  309.09   12.89
   2  -4 -10  295.77   11.31
  -2   4 -10  289.37    9.87
  -2   4 -10  307.34   13.25
  -2   4 -10  297.51    9.24
  -2  -4  10  314.66   12.20
   2   4  10  316.77   12.41
   2  -4 -11   76.09    6.21
  -2   4 -11   77.56    7.01
  -2   4 -11   71.37    5.17
  -2   4 -11   59.79    6.21
  -2   4 -11   72.90    5.00
  -2  -4  11   78.75    6.55
   2   4  11   73.14    6.35
  -2   4 -12  224.56   11.72
   2  -4 -12  212.45   10.39
  -2   4 -12  211.30    8.48
  -2   4 -12  219.12    8.94
  -2   4 -12  199.68   11.40
  -2  -4  12  218.27   10.82
   2   4  12  218.57   11.01
  -2   4 -13   87.38    7.74
   2  -4 -13   90.23    7.20
  -2   4 -13   94.23    5.77
  -2   4 -13   83.46    7.70
  -2  -4  13   86.51    7.16
   2   4  13   97.62    7.67
  -2   4 -14  477.26   17.80
   2  -4 -14  451.56   16.14
  -2   4 -14  466.58   12.45
  -2   4 -14  476.75   18.20
  -2  -4  14  477.00   16.82
   2   4  14  479.47   17.05
  -2   4 -15   59.34    6.89
   2  -4 -15   48.24    5.90
  -2   4 -15   48.25    4.27
  -2   4 -15   48.41    5.09
   2  -4 -15   33.23    4.88
  -2   4 -15   48.90    6.39
  -2  -4  15   51.91    6.14
   2   4  15   46.21    5.93
   2  -4 -16   51.52    6.25
  -2   4 -16   59.78    4.66
  -2   4 -16   57.38    7.10
  -2   4 -16   57.63    5.71
   2  -4 -16   58.52    6.43
   2   4  16   61.12    6.82
   2  -4 -17   99.95    8.32
  -2   4 -17  112.63    8.07
  -2   4 -17   97.83    9.23
   2  -4 -17  111.39    5.83
  -2   4 -17   93.22    5.63
  -2   4 -18  143.05   11.36
   2  -4 -18  150.24   10.55
  -2   4 -18  156.27    9.79
   2  -4 -18  144.43    6.50
  -2   4 -19  187.88   11.05
  -2   4 -19  190.99   13.33
   2  -4 -19  169.87   11.43
   2  -4 -19  199.45    7.33
  -2   4 -20   11.27    3.41
  -2   4 -20   11.14    4.13
   2  -4 -20   11.46    4.01
   2  -4 -20   12.68    2.30
   2   4  20   11.75    2.03
  -2   4 -21    2.37    3.30
  -2   4 -21    3.98    3.63
   2  -4 -21    0.57    3.18
   2   4  21    1.64    1.27
   2  -4 -21    6.36    1.95
  -2   4 -22    8.72    3.91
  -2   4 -22    6.84    4.38
   2  -4 -22    3.05    3.32
   2   4  22    5.31    1.29
  -2   4 -23   55.19    8.38
  -2   4 -23   62.86    7.73
   2  -4 -23   57.80    8.10
  -2   4 -24  115.10   12.22
  -2   4 -24  128.04   11.06
   2  -4 -24   98.59   10.34
  -2   4 -25    7.49    4.13
  -2   4 -25    8.29    5.02
   2  -4 -25    6.94    4.81
   2  -4 -26   52.19    8.45
  -2   4 -26   47.91    7.83
  -2   4 -26   56.99    9.44
   2  -4 -27    4.98    5.36
  -2   4 -27   12.63    6.73
  -2   4 -27   15.84    5.35
   2  -4 -28   45.14    8.31
  -2   4 -28   36.34    7.36
  -2   4 -28   67.54   11.07
   2  -4 -29   39.78    8.36
  -2   4 -29   33.60    8.50
  -2   4 -29   43.66    7.84
   2  -4 -30    9.71    5.51
  -2   4 -30   11.92    6.52
  -2   4 -30   -1.24    5.03
  -2   4 -31   22.15    6.48
  -2   4 -31   18.06    6.60
  -2   4 -32   12.80    5.85
  -2  -5 -30    6.64    5.96
  -2  -5 -29   25.77    7.32
   2   5 -29   31.94    7.59
  -2  -5 -28   15.85    6.41
   2   5 -28   28.60    6.95
  -2  -5 -27   22.35    6.75
   2   5 -27   25.94    7.18
  -2  -5 -26   63.92    9.02
   2   5 -26   63.85    9.21
   2   5 -26   71.41    7.52
  -2  -5 -25   -2.21    4.06
   2   5 -25   -8.12    4.90
   2   5 -25    0.48    3.25
  -2  -5 -24   49.67    7.82
   2   5 -24   34.10    4.95
   2   5 -24   47.68    7.80
  -2  -5 -23   17.07    5.52
   2   5 -23   12.64    4.60
   2   5 -23   17.57    3.99
   2   5 -23   11.15    2.13
  -2  -5 -22   33.93    6.47
   2   5 -22   20.43    5.71
   2   5 -22   29.64    4.54
   2   5 -22   26.70    2.91
  -2  -5 -21   11.55    4.70
   2   5 -21    9.15    3.02
   2   5 -21   17.74    5.20
   2   5 -21    5.15    2.01
   2  -5  20   71.02    7.57
  -2  -5 -20   75.93    8.43
   2   5 -20   76.29    6.10
   2   5 -20   62.08    7.95
   2  -5  20   68.60    4.47
  -2  -5 -19   70.62    7.99
  -2  -5 -19   63.76    6.61
   2  -5  19   59.51    6.52
   2   5 -19   70.45    5.46
   2   5 -19   63.35    7.57
   2  -5  19   72.26    4.68
  -2  -5 -18  141.78    9.33
   2  -5  18  144.06   10.60
   2  -5  18  147.53    9.44
  -2  -5 -18  167.37   11.47
   2   5 -18  157.50    7.58
   2   5 -18  154.17   11.11
   2  -5  18  164.45    6.98
  -2  -5 -17  146.25    9.17
   2  -5  17  172.82    9.84
  -2  -5 -17  179.26   11.51
   2  -5  17  167.44   11.23
   2   5 -17  158.83    7.16
   2   5 -17  151.92   10.78
  -2   5  17  171.68    8.10
   2  -5  17  158.00    6.95
  -2  -5 -16   18.14    4.06
  -2  -5 -16   11.83    3.67
   2  -5  16    9.21    3.04
   2  -5  16    4.66    2.80
   2  -5  16    9.57    2.17
  -2   5  16   12.33    2.87
   2   5 -16    8.01    2.10
   2   5 -16    6.88    3.32
  -2  -5 -15   28.42    4.11
  -2   5  15   33.27    5.13
  -2  -5 -15   32.45    5.11
   2  -5  15   34.74    4.49
   2  -5  15   26.87    3.20
  -2   5  15   27.88    3.69
   2  -5  15   29.94    4.94
   2   5 -15   29.29    3.05
   2   5 -15   36.76    5.48
   2  -5  14   16.78    3.98
   2  -5  14   18.47    3.38
  -2   5  14   20.01    4.26
  -2  -5 -14   24.14    3.71
  -2  -5 -14   21.20    4.16
  -2   5  14   16.07    3.25
   2  -5  14   17.43    2.55
   2   5 -14   20.53    2.40
   2   5 -14   20.62    4.38
  -2  -5 -13   16.19    2.99
  -2  -5 -13   16.70    3.79
  -2   5  13   17.95    4.16
   2  -5  13   16.25    3.84
   2  -5  13   16.22    2.97
  -2   5  13   15.85    2.99
   2   5 -13   15.72    1.97
   2   5 -13   14.27    3.61
  -2  -5 -12   33.61    4.74
   2  -5  12   24.27    4.05
   2  -5  12   24.56    3.20
  -2  -5 -12   26.70    3.37
  -2   5  12   23.68    4.07
  -2   5  12   24.52    3.57
   2   5 -12   28.14    2.15
   2   5 -12   25.73    4.18
   2  -5  11   53.53    5.66
  -2   5  11   52.54    4.81
  -2  -5 -11   50.80    5.60
  -2   5  11   56.39    5.69
   2  -5  11   50.12    4.07
  -2  -5 -11   51.08    4.21
   2  -5  11   49.84    5.50
   2   5 -11   46.35    5.33
   2  -5  10  239.81    8.01
  -2  -5 -10  240.42    8.31
   2  -5  10  261.99   11.50
  -2   5  10  252.15    9.96
   2   5 -10  249.53   11.24
  -2   5  10  250.29   11.04
   2  -5   9  579.83   11.50
  -2  -5  -9  551.33   11.74
   2  -5   9  577.25   16.58
  -2   5   9  560.73   14.71
   2   5  -9  560.56   16.33
  -2   5   9  575.79   15.91
  -2  -5  -8  385.64    9.21
   2  -5   8  377.41    8.56
   2  -5   8  419.36   13.79
  -2   5   8  388.27   12.23
   2   5  -8  387.80   13.29
  -2   5   8  393.10   13.88
  -2   5   8  377.09   12.31
  -2  -5  -7   68.36    3.67
   2  -5   7   62.35    3.27
   2  -5   7   67.69    5.76
  -2   5   7   61.44    5.17
  -2   5   7   66.32    5.93
  -2   5   7   65.74    5.15
   2  -5   6 1105.54   11.92
  -2   5   6 1105.21   20.35
   2  -5   6 1096.90   21.33
  -2   5   6 1110.34   22.04
  -2   5   6 1103.58   18.98
   2   5  -6 1071.72   20.92
   2  -5   5  106.05    6.75
   2  -5   5  102.78    3.81
  -2   5   5  111.09    7.16
   2   5  -5   98.34    6.49
  -2  -5  -5   90.88    6.07
  -2   5   5   96.99    5.51
  -2  -5  -5   96.69    6.48
   2  -5   4  422.71   12.89
   2  -5   4  419.81    6.75
  -2   5   4  386.11   12.65
  -2   5   4  416.44   10.42
   2   5  -4  420.63   12.55
  -2  -5  -4  420.27   13.02
   2  -5   4  417.70    6.45
  -2  -5  -4  423.62   12.47
   2  -5   3  105.47    6.55
  -2   5   3   95.53    6.42
   2  -5   3   93.60    2.93
  -2  -5  -3   99.37    6.48
   2   5  -3   92.40    6.09
  -2   5   3   91.41    4.68
   2  -5   3   97.35    2.97
  -2  -5  -3   98.91    6.14
  -2  -5  -2  963.74    8.68
  -2   5   2  968.26   18.93
   2  -5   2 1006.91   19.37
   2  -5   2  989.97    8.73
   2  -5   2 1001.02   19.35
  -2   5   2  982.39   19.51
  -2  -5  -2  992.23   19.61
  -2   5   2  984.95   13.71
   2   5  -2  989.38   18.68
  -2  -5  -2  962.02   18.30
   2  -5   2  943.45    9.08
   2  -5   1    4.23    1.03
   2  -5   1    3.89    2.02
  -2   5   1    1.56    1.95
   2  -5   1    5.92    2.23
   2   5  -1    2.84    2.13
   2  -5   1    4.33    0.92
  -2   5   1    3.37    1.22
  -2  -5  -1    4.64    2.04
   2  -5   0    1.53    1.05
   2  -5   0    0.53    1.67
   2   5   0    0.12    1.98
  -2  -5   0   -0.64    1.71
  -2   5   0    0.22    0.98
   2  -5   0    1.33    0.90
   2  -5  -1    3.32    1.31
   2  -5  -1    2.73    1.03
  -2  -5   1    1.19    1.80
   2   5   1    3.74    2.22
   2   5   2  970.91    7.90
   2  -5  -2  991.15   13.28
  -2  -5   2  998.23   18.67
   2   5   3   95.02    2.50
   2  -5  -3   94.55    4.62
  -2  -5   3   98.86    6.20
  -2   5  -3   89.56    2.95
   2  -5  -4  418.98   10.08
   2   5   4  432.14    5.84
  -2  -5   4  438.29   12.83
  -2   5  -4  417.83    6.87
   2  -5  -5  100.16    5.47
  -2   5  -5  107.11    6.51
  -2  -5   5  111.88    6.80
  -2   5  -5  106.67    3.92
   2  -5  -6 1100.04   18.26
   2   5   6 1093.16   11.27
  -2   5  -6 1095.74   20.09
  -2   5  -6 1106.40   13.49
  -2  -5   6 1143.37   21.52
   2   5   6 1127.23   22.24
   2  -5  -7   64.80    4.96
   2   5   7   64.53    3.11
  -2   5  -7   68.87    5.38
  -2   5  -7   62.62    3.64
  -2  -5   7   63.44    5.48
   2   5   7   59.22    2.16
   2   5   7   62.25    5.62
   2  -5  -8  374.99   11.86
   2   5   8  378.92    7.96
  -2   5  -8  377.09   11.94
  -2  -5   8  395.39   13.43
  -2   5  -8  383.82    9.34
   2   5   8  386.87    6.52
  -2   5  -8  360.75   14.03
   2   5   8  400.99   13.96
   2  -5  -9  589.65   15.52
  -2   5  -9  557.79   14.41
  -2   5  -9  577.59   18.01
  -2  -5   9  584.87   16.55
  -2   5  -9  579.64   12.26
   2   5   9  587.85   17.22
  -2   5 -10  246.64   11.95
   2  -5 -10  242.03   10.51
  -2   5 -10  248.68    9.74
  -2   5 -10  232.70   11.85
  -2  -5  10  253.15   11.27
  -2   5 -10  261.44    8.78
   2   5  10  252.11   11.66
  -2   5 -11   44.68    5.53
   2  -5 -11   62.93    5.86
  -2   5 -11   53.42    4.76
  -2  -5  11   52.79    5.52
  -2   5 -11   57.83    4.56
  -2   5 -11   57.03    6.32
   2   5  11   54.89    5.86
   2  -5 -12   28.61    4.36
  -2   5 -12   27.21    4.94
  -2   5 -12   27.31    3.70
  -2   5 -12   30.79    3.65
  -2   5 -12   26.78    4.93
  -2  -5  12   25.96    4.18
   2   5  12   31.70    4.70
   2  -5 -13   10.04    3.30
  -2   5 -13   14.56    4.10
  -2   5 -13   15.14    2.87
  -2  -5  13   14.68    3.50
  -2   5 -13   15.66    4.03
   2   5  13   11.33    3.16
   2  -5 -14   20.49    4.17
  -2   5 -14   43.04    6.54
  -2   5 -14   21.46    3.39
  -2   5 -14   22.37    4.70
  -2  -5  14   14.92    3.50
   2   5  14   16.95    3.99
   2  -5 -15   24.69    4.62
  -2   5 -15   29.99    3.72
   2  -5 -15   29.65    3.52
  -2   5 -15   33.20    4.40
  -2   5 -15   31.46    5.56
   2   5  15   34.23    5.58
   2  -5 -16    8.57    3.61
  -2   5 -16    9.37    4.02
  -2   5 -16    8.31    2.79
  -2   5 -16    9.27    2.42
   2  -5 -16    9.10    2.32
   2  -5 -17  152.71   10.64
  -2   5 -17  174.44   12.11
  -2   5 -17  154.22    9.47
   2  -5 -17  160.58    7.33
   2  -5 -18  155.57   11.12
   2  -5 -18  150.28   10.60
  -2   5 -18  158.09    9.91
  -2   5 -18  183.99   12.93
   2  -5 -18  160.44    7.17
   2  -5 -19   69.25    7.81
   2  -5 -19   71.98    7.75
  -2   5 -19   67.80    8.30
  -2   5 -19   78.35    7.32
   2  -5 -19   75.91    5.01
  -2   5 -20   67.47    8.63
   2  -5 -20   74.65    8.22
  -2   5 -20   66.85    7.13
   2   5  20   76.90    4.54
   2  -5 -20   74.03    4.87
  -2   5 -21   23.23    5.91
   2  -5 -21   12.44    4.42
  -2   5 -21    7.03    3.27
   2   5  21    8.51    2.00
   2  -5 -21    5.98    2.03
  -2   5 -22   24.35    5.84
   2  -5 -22   31.90    6.28
  -2   5 -22   31.61    5.80
   2   5  22   29.21    2.61
  -2   5 -23   14.39    5.48
   2  -5 -23   10.55    4.66
  -2   5 -23   12.42    4.15
  -2   5 -24   41.68    7.59
   2  -5 -24   42.44    7.49
  -2   5 -24   39.36    6.60
  -2   5 -25    5.62    5.18
   2  -5 -25    2.89    4.17
  -2   5 -25    1.39    3.50
  -2   5 -26   79.55    9.41
  -2   5 -26   85.95   11.17
   2  -5 -26   76.59    9.88
  -2   5 -27   23.80    6.69
  -2   5 -27   23.50    5.72
   2  -5 -27   18.00    6.32
  -2   5 -28   17.31    5.56
  -2   5 -28   14.24    6.49
   2  -5 -28   35.78    7.59
   2  -5 -29   27.49    6.20
  -2   5 -29   35.90    8.44
  -2   5 -29   38.92    8.05
  -2   5 -30   11.59    4.91
  -2   5 -30  -12.19    7.76
  -2   5 -31   67.01   10.84
  -2   5 -31   71.96   10.64
  -2  -6 -30   66.24   10.03
  -2  -6 -29   44.06    8.73
   2   6 -29   68.72   10.81
  -2  -6 -28  141.74   13.92
   2   6 -28  127.00   13.33
  -2  -6 -27   14.24    5.84
   2   6 -27   18.54    5.58
  -2  -6 -26   64.25    9.07
   2   6 -26   82.03   10.28
  -2  -6 -25   48.09    8.45
   2   6 -25   33.60    7.22
  -2  -6 -24  116.35   11.45
   2   6 -24  102.82    7.85
   2   6 -24  108.51   11.40
  -2  -6 -23   41.58    7.08
   2   6 -23   50.29    4.02
   2   6 -23   49.38    5.73
   2   6 -23   54.48    8.29
  -2  -6 -22    0.79    3.73
   2   6 -22    1.99    2.00
   2   6 -22    0.33    2.42
   2   6 -22    0.61    3.47
  -2  -6 -21  155.63   12.27
   2   6 -21  175.25    9.01
   2   6 -21  174.19   12.89
   2   6 -21  172.97    7.59
   2  -6  20  149.58   10.39
  -2  -6 -20  148.09   11.65
   2   6 -20  145.65    7.16
   2   6 -20  137.93    7.63
   2   6 -20  138.57   11.33
  -2  -6 -19   68.11    6.84
  -2  -6 -19   68.68    8.07
   2  -6  19   72.89    7.08
   2  -6  19   66.11    7.88
   2  -6  19  130.98    6.73
   2   6 -19   68.51    5.31
   2   6 -19   59.52    7.53
  -2  -6 -18   29.93    4.87
  -2  -6 -18   30.96    5.53
   2  -6  18   31.15    4.99
   2  -6  18   28.09    3.31
   2  -6  18   28.09    5.39
   2   6 -18   24.06    3.33
   2   6 -18   31.86    5.77
  -2  -6 -17   36.16    4.97
  -2  -6 -17   31.91    5.79
   2  -6  17   28.68    4.46
   2  -6  17   40.21    6.11
   2  -6  17   30.71    3.50
   2   6 -17   25.55    3.17
   2   6 -17   33.78    5.92
  -2  -6 -16  170.37    9.40
  -2  -6 -16  169.27   11.22
   2  -6  16  159.80   10.86
   2  -6  16  163.76    9.31
   2  -6  16  174.44    7.81
  -2   6  16  164.85    8.47
   2   6 -16  169.47   11.25
   2   6 -16  166.66    6.72
  -2  -6 -15    5.72    3.09
  -2  -6 -15    8.11    2.75
   2  -6  15    7.40    2.66
   2  -6  15   14.71    2.68
   2  -6  15    5.60    2.99
  -2   6  15    6.32    2.43
   2   6 -15    5.51    2.83
   2   6 -15    4.35    1.69
   2   6 -15    5.95    3.43
  -2  -6 -14  161.95    8.24
  -2  -6 -14  153.64   10.14
   2   6 -14  158.72    9.62
   2  -6  14  165.54    8.49
   2  -6  14  168.04   10.72
  -2   6  14  173.36    8.70
   2  -6  14  159.95    7.56
   2   6 -14  172.02   10.81
  -2   6  14  154.49   10.35
   2  -6  13   65.36    5.21
  -2  -6 -13   58.92    6.47
   2   6 -13   67.10    6.17
   2  -6  13   60.66    6.41
  -2  -6 -13   60.29    4.93
   2  -6  13   62.32    6.53
  -2   6  13   59.60    5.40
   2   6 -13   60.79    6.54
  -2   6  13   68.96    6.75
   2  -6  12   82.02    7.21
   2  -6  12   81.61    5.52
  -2  -6 -12   79.63    5.28
  -2   6  12   87.78    6.42
   2  -6  12   92.33    7.61
   2   6 -12   84.30    7.39
  -2   6  12   95.33    7.67
  -2  -6 -12   82.43    7.31
   2  -6  11  300.57   13.15
  -2  -6 -11  279.67    9.11
   2  -6  11  295.35    9.51
   2  -6  11  286.82   12.72
  -2   6  11  282.66   11.03
   2   6 -11  297.62   13.01
  -2  -6 -11  278.91   12.79
  -2   6  11  274.56   12.29
   2  -6  10   62.83    6.25
  -2  -6 -10   59.25    4.16
   2  -6  10  119.30    6.40
  -2  -6 -10   54.22    5.81
  -2   6  10   58.85    5.27
   2  -6  10   47.56    5.39
  -2   6  10   56.44    6.04
   2   6 -10   50.19    5.41
  -2   6  10   63.77    5.97
  -2  -6  -9  428.50    9.81
   2  -6   9  427.08   15.04
   2  -6   9  399.40    9.75
  -2   6   9  420.49   13.42
   2  -6   9  464.61   15.35
  -2   6   9  406.62   14.92
   2   6  -9  415.83   14.58
  -2  -6  -9  418.53   14.88
  -2   6   9  422.97   14.13
  -2  -6  -8   20.51    2.23
   2  -6   8   21.15    2.39
  -2   6   8   17.19    3.12
  -2   6   8   20.16    3.60
   2  -6   8   10.74    2.89
  -2   6   8   21.41    4.04
   2  -6   8   20.79    4.14
  -2  -6  -7  456.67    8.48
  -2   6   7  464.71   14.02
   2  -6   7  469.87   14.83
   2  -6   7  447.71    9.84
   2  -6   7  474.78   16.17
  -2   6   7  452.43   15.10
  -2   6   7  467.92   13.60
  -2   6   6  395.86   12.96
   2  -6   6  403.81   13.52
   2  -6   6  417.26    8.85
  -2   6   6  395.97   13.81
  -2  -6  -6  403.50   13.42
  -2   6   6  416.90   12.29
  -2   6   5  496.27   14.48
   2  -6   5  534.88   15.22
   2  -6   5  503.02    9.06
  -2   6   5  535.39   15.74
  -2   6   5  526.80   13.07
  -2  -6  -5  535.96   15.05
   2  -6   4   41.75    4.62
  -2   6   4   34.30    4.32
   2  -6   4   35.44    2.42
  -2   6   4   34.48    4.43
  -2  -6  -4   32.15    4.02
   2  -6   4   35.65    2.48
  -2   6   4   31.79    3.33
   2  -6   3   52.65    4.93
  -2   6   3   48.84    4.96
   2  -6   3   50.23    2.66
  -2  -6  -3   45.63    2.11
  -2   6   3   44.18    4.87
  -2  -6  -3   45.50    4.63
   2  -6   3   43.26    2.60
   2   6  -3   44.90    4.57
  -2   6   3   51.75    3.88
   2  -6   2  876.04   18.81
  -2   6   2  854.18   18.75
   2  -6   2  846.92   10.20
   2  -6   2  852.59   10.85
  -2  -6  -2  870.36   18.46
   2   6  -2  829.84   18.20
  -2   6   2  853.50   13.99
  -2   6   1  296.78   11.24
   2  -6   1  297.62   10.97
   2   6  -1  291.79   10.86
  -2  -6  -1  298.19   10.97
   2  -6   1  298.26    6.76
   2  -6   1  295.07    6.15
  -2   6   1  290.43    7.76
  -2   6   0   98.17    6.71
   2  -6   0  101.55    3.82
  -2  -6   0  101.89    6.55
   2   6   0  109.13    6.82
   2  -6   0  103.01    4.27
  -2   6  -1  278.07   10.79
  -2  -6   1  313.00   11.19
   2   6   1  289.09   10.74
   2  -6  -1  290.72    7.49
   2  -6  -1  290.83    6.78
  -2   6  -2  853.79   18.73
   2  -6  -2  865.76   13.56
  -2  -6   2  866.72   18.58
  -2   6  -3   51.20    5.03
   2  -6  -3   47.89    3.62
  -2  -6   3   44.23    4.70
  -2   6  -3   47.65    2.69
  -2   6  -4   38.70    4.43
   2  -6  -4   36.82    3.47
  -2  -6   4   37.49    4.28
  -2   6  -4   32.33    2.38
   2  -6  -5  540.15   12.83
  -2   6  -5  529.24   14.86
  -2  -6   5  532.60   15.19
  -2   6  -5  544.03    9.51
   2  -6  -6  383.35   11.38
   2   6   6  394.23    5.37
  -2   6  -6  407.39   13.08
  -2  -6   6  403.25   13.38
   2   6   6  406.47   14.28
  -2   6  -6  418.67    8.93
   2  -6  -7  465.14   13.05
   2   6   7  453.38    6.87
  -2   6  -7  455.39   13.80
  -2   6  -7  467.83   10.11
  -2  -6   7  462.16   14.73
   2   6   7  480.47   15.75
   2  -6  -8   17.68    3.29
  -2   6  -8   19.34    3.47
   2   6   8   16.93    1.68
   2   6   8   16.80    1.65
  -2  -6   8   12.45    3.17
  -2   6  -8   16.69    2.34
   2   6   8    9.58    2.91
   2  -6  -9  404.15   13.31
  -2   6  -9  419.65   13.35
  -2  -6   9  424.23   14.70
  -2   6  -9  411.86   10.68
   2   6   9  434.54    8.03
   2   6   9  449.55   15.88
   2  -6 -10   61.94    5.77
  -2   6 -10   58.55    5.31
   2   6  10   55.92    3.35
  -2   6 -10   56.95    6.33
  -2   6 -10   51.53    4.23
  -2  -6  10   50.99    5.59
   2   6  10   54.31    5.91
  -2   6 -11  294.56   13.76
   2  -6 -11  285.10   12.04
  -2   6 -11  283.06   11.02
  -2   6 -11  296.59   14.00
  -2   6 -11  285.94    9.89
  -2  -6  11  290.39   12.87
   2   6  11  305.50   13.72
  -2   6 -12  100.60    8.36
   2  -6 -12   90.37    7.22
  -2   6 -12   94.14    6.57
  -2   6 -12   86.71    7.93
  -2  -6  12   84.46    7.36
   2   6  12   88.29    7.83
  -2   6 -13   72.67    7.54
   2  -6 -13   66.28    6.55
   2  -6 -13   58.91    4.92
  -2   6 -13   65.49    5.53
  -2  -6  13   65.05    6.61
  -2   6 -13   62.53    7.04
   2   6  13   70.01    7.12
   2  -6 -14  171.29   10.46
   2  -6 -14  155.62    7.77
  -2   6 -14  179.04    8.83
  -2   6 -14  159.33   11.05
   2   6  14  190.26   11.67
   2  -6 -15    2.31    2.93
  -2   6 -15    9.53    4.34
  -2   6 -15   10.75    3.13
   2  -6 -15    9.52    2.73
  -2   6 -15    4.87    2.41
   2  -6 -16  166.06   11.00
  -2   6 -16  161.52    9.36
  -2   6 -16  167.21   11.89
   2  -6 -16  164.15    7.85
   2  -6 -17   37.49    5.88
  -2   6 -17   26.64    5.56
  -2   6 -17   32.83    4.93
   2  -6 -17   32.23    3.71
   2  -6 -18   31.31    5.73
  -2   6 -18   21.06    4.20
  -2   6 -18   28.69    5.68
   2  -6 -18   25.96    3.50
   2  -6 -19   71.60    8.20
  -2   6 -19   77.83    7.51
  -2   6 -19   50.86    7.48
   2  -6 -19   79.57    5.46
   2   6  19   70.51    4.88
   2  -6 -20  127.64   10.88
  -2   6 -20  143.64   10.16
  -2   6 -20  146.53   12.29
   2   6  20  148.97    6.83
   2  -6 -20  163.07    7.50
   2  -6 -21  159.17   12.38
  -2   6 -21  173.46   11.51
   2  -6 -21  167.91   12.34
  -2   6 -21  159.28   13.13
   2   6  21  172.83    6.97
   2  -6 -22    1.64    3.53
  -2   6 -22   -1.87    3.24
  -2   6 -22   -0.89    3.56
   2  -6 -22    1.13    3.60
   2   6  22    1.50    1.50
   2  -6 -23   43.98    7.27
  -2   6 -23   47.07    6.80
  -2   6 -23   50.23    8.22
  -2   6 -24  116.36   10.44
   2  -6 -24   95.04   10.24
  -2   6 -24  116.90   12.06
  -2   6 -25   34.97    7.78
  -2   6 -25   39.24    6.68
   2  -6 -25   27.25    6.97
  -2   6 -26   60.95    8.12
   2  -6 -26   92.80   10.97
  -2   6 -26   61.55    9.76
  -2   6 -27   16.59    6.63
  -2   6 -27   15.35    5.15
   2  -6 -27   25.79    6.67
  -2   6 -28  122.65   12.23
  -2   6 -28  127.21   14.01
   2  -6 -28  113.07   12.59
  -2   6 -29   62.43   10.87
  -2   6 -29   63.64    9.27
   2  -6 -29   48.34    8.99
  -2   6 -30   88.57   12.64
  -2   6 -30   75.60   10.69
  -2   6 -31   18.72    5.99
  -2   6 -31   12.82    6.31
  -2  -7 -29   23.46    7.68
  -2  -7 -28   50.95    9.16
   2   7 -28   40.98    8.24
  -2  -7 -27   46.44    8.91
   2   7 -27   46.06    8.95
  -2  -7 -26   72.11   10.28
   2   7 -26   61.36    9.49
  -2  -7 -25   10.13    5.39
   2   7 -25   11.43    5.31
  -2  -7 -24   21.32    6.23
   2   7 -24   18.50    5.86
  -2  -7 -23  100.58   10.91
   2   7 -23  110.45    6.26
   2   7 -23  102.25    7.34
   2   7 -23   95.24   10.52
  -2  -7 -22   13.93    4.79
   2   7 -22   10.65    2.59
   2   7 -22    8.57    3.27
   2   7 -22   20.61    5.59
  -2  -7 -21   -1.14    3.48
   2   7 -21    3.65    2.12
   2   7 -21    2.84    2.59
   2   7 -21   -4.70    4.46
  -2  -7 -20  106.51    8.87
  -2  -7 -20  104.59   10.15
   2   7 -20  115.50    6.81
   2   7 -20  131.96   11.46
   2   7 -20  103.53    6.53
  -2  -7 -19  113.57    8.44
   2  -7  19  107.09    9.80
  -2  -7 -19  117.93   10.58
   2  -7  19   99.89    8.27
   2   7 -19  110.36    6.78
   2   7 -19  114.20   10.44
   2  -7  18   64.61    7.72
  -2  -7 -18   56.72    6.09
  -2  -7 -18   59.00    7.70
   2  -7  18   54.58    6.25
   2   7 -18   53.02    7.07
   2  -7  17   27.21    5.24
  -2  -7 -17   27.24    4.42
  -2  -7 -17   29.94    5.56
   2  -7  17   22.66    4.15
   2   7 -17   25.67    5.15
   2  -7  16   31.24    5.53
  -2  -7 -16   31.39    4.54
  -2  -7 -16   30.60    5.49
   2  -7  16   30.90    4.60
   2   7 -16   32.74    5.58
   2  -7  15  753.41   23.09
  -2  -7 -15  745.35   17.83
  -2  -7 -15  752.91   23.49
   2   7 -15  750.15   21.58
   2  -7  15  717.18   18.22
  -2   7  15  744.29   18.63
   2   7 -15  722.73   22.87
  -2  -7 -14  109.58    9.05
  -2  -7 -14  116.49    6.86
   2  -7  14  120.26    9.33
   2   7 -14  124.12    8.72
   2  -7  14  119.94    7.35
  -2   7  14  121.44    7.76
   2   7 -14  133.51    9.89
  -2   7  14  118.73    9.49
  -2  -7 -13   70.03    5.15
  -2   7  13   61.56    6.78
  -2  -7 -13   61.81    6.83
   2   7 -13   80.13    6.79
   2  -7  13   72.01    5.54
   2  -7  13   82.17    7.79
  -2   7  13   68.70    6.01
   2   7 -13   71.75    7.30
  -2   7  13   65.93    7.15
   2  -7  12  335.79   14.53
   2   7 -12  336.87   13.04
   2  -7  12  341.56   11.02
  -2  -7 -12  331.65   10.16
  -2   7  12  334.62   12.68
   2  -7  12  351.60   14.82
  -2   7  12  342.80   15.11
   2   7 -12  336.30   14.68
  -2  -7 -12  329.72   14.68
  -2   7  12  356.09   14.85
  -2  -7 -11   23.28    4.52
  -2   7  11   22.39    4.23
   2  -7  11   21.18    2.91
   2  -7  11   28.97    4.82
  -2  -7 -11   23.07    2.81
  -2   7  11   21.43    3.80
   2   7 -11   21.68    3.69
   2  -7  11   21.83    4.04
  -2   7  11   21.25    4.31
   2   7 -11   21.98    4.13
   2  -7  10   28.81    4.50
  -2   7  10   28.55    4.46
   2  -7  10   24.52    2.93
  -2  -7 -10   28.19    2.86
  -2  -7 -10   30.22    4.79
  -2   7  10   26.34    4.00
   2   7 -10   26.09    3.80
   2  -7  10   28.87    4.46
  -2   7  10   34.23    5.07
   2   7 -10   25.47    4.28
  -2  -7  -9  107.42    4.73
   2  -7   9  117.57    8.30
   2   7  -9  122.11    7.05
   2  -7   9  105.68    7.69
  -2   7   9  116.79    7.64
   2  -7   9  102.01    5.63
  -2   7   9  120.16    8.65
   2  -7   9  114.98    8.70
  -2  -7  -9  128.60    8.81
  -2   7   9  107.29    7.54
   2   7  -9  112.13    8.00
   2   7  -8  248.58    9.37
  -2  -7  -8  257.89    6.52
   2  -7   8  248.99   11.69
   2  -7   8  263.12   11.81
  -2   7   8  267.63   11.21
   2  -7   8  265.97   12.82
   2  -7   8  253.86    8.28
  -2   7   8  260.95   12.20
  -2   7   8  258.82   11.05
  -2  -7  -8  253.17   11.98
   2   7  -8  262.32   11.82
  -2  -7  -7   26.55    1.97
   2  -7   7   22.02    3.88
   2   7  -7   24.10    3.11
  -2   7   7   25.76    3.96
   2  -7   7   24.43    3.96
  -2   7   7   30.68    4.68
   2  -7   7   27.10    2.81
   2  -7   7   30.72    4.72
  -2   7   7   27.11    3.90
  -2  -7  -7   25.59    4.16
  -2  -7  -7   30.56    4.57
   2   7  -7   29.00    4.24
   2  -7   6  317.97   12.96
   2   7  -6  322.76    9.46
   2  -7   6  314.10   12.39
  -2   7   6  328.85   12.45
   2  -7   6  311.77    8.28
  -2   7   6  300.02   12.63
   2  -7   6  323.08   13.75
  -2   7   6  317.01   11.20
  -2  -7  -6  318.71   12.50
  -2  -7  -6  305.33   12.82
   2   7  -5   70.75    4.26
   2  -7   5   78.63    6.65
  -2   7   5   76.48    6.29
   2  -7   5   74.76    6.14
  -2   7   5   68.34    6.24
   2  -7   5   75.36    3.97
   2  -7   5   73.11    6.70
  -2   7   5   79.43    5.52
  -2  -7  -5   67.32    5.89
   2  -7   4  234.13   10.97
   2   7  -4  240.89    7.09
  -2   7   4  241.77   10.73
   2  -7   4  256.84   10.89
   2  -7   4  248.08    6.74
  -2   7   4  257.95   11.36
   2  -7   4  241.92    6.91
  -2   7   4  253.20    9.16
  -2  -7  -4  245.72   10.73
   2   7  -3  616.46   10.23
   2  -7   3  639.55   16.88
  -2   7   3  619.78   17.01
   2  -7   3  632.15   10.38
  -2  -7  -3  624.40    9.09
  -2   7   3  598.72   13.39
  -2  -7  -3  638.10   16.94
   2  -7   3  619.77   10.79
   2   7  -2  507.39    8.26
   2  -7   2  520.19   15.09
  -2   7   2  485.54   15.12
   2  -7   2  509.80    9.29
  -2   7   2  490.06   11.65
  -2  -7  -2  530.25   15.31
   2  -7   2  497.97    9.72
  -2   7   1  919.64   20.43
   2  -7   1  947.26   20.12
   2   7  -1  913.20    9.34
  -2   7   1  915.87   15.13
  -2  -7  -1  929.30   20.27
   2  -7   1  923.78   13.55
   2  -7   1  927.69   12.59
  -2   7   0 1309.61   24.37
   2  -7   0 1311.98   16.78
  -2  -7   0 1343.82   24.26
   2  -7   0 1329.33   15.49
  -2   7  -1  895.67   20.35
   2  -7  -1  927.09   13.50
  -2  -7   1  921.63   20.24
   2  -7  -1  930.10   14.75
  -2   7  -2  475.56   14.89
   2  -7  -2  490.67   11.23
  -2  -7   2  500.84   15.01
   2  -7  -2  491.74   10.30
  -2   7  -3  637.61   17.16
   2  -7  -3  647.34   13.44
  -2   7  -3  626.81   10.55
  -2  -7   3  631.59   17.00
   2  -7  -4  242.48    8.69
  -2   7  -4  234.12   10.56
  -2  -7   4  254.95   10.94
  -2   7  -4  251.57    6.92
   2  -7  -5   74.91    5.23
  -2   7  -5   75.99    6.16
  -2  -7   5   73.14    6.20
  -2   7  -5   74.92    4.01
   2  -7  -6  328.67   11.03
  -2   7  -6  307.07   11.98
  -2  -7   6  322.43   12.60
  -2  -7   6  308.99    5.37
  -2   7  -6  323.26    8.51
   2  -7  -7   27.58    3.70
  -2   7  -7   22.78    3.70
  -2  -7   7   29.64    4.39
   2   7   7   30.09    4.55
  -2   7  -7   20.74    2.51
   2  -7  -8  253.04   10.55
   2   7   8  254.48    4.96
  -2   7  -8  268.10   11.25
  -2  -7   8  256.31   11.69
  -2   7  -8  253.66    8.36
   2   7   8  271.21   12.73
   2  -7  -9  114.53    7.57
   2   7   9  111.84    3.92
  -2   7  -9  122.67    7.76
  -2   7  -9  114.54    6.00
  -2  -7   9  133.87    8.70
   2   7   9  128.14    9.00
   2  -7 -10   33.31    4.56
  -2   7 -10   27.52    4.10
   2  -7 -10   38.48    4.34
  -2  -7  10   28.66    4.37
   2   7  10   26.91    2.53
   2   7  10   30.95    4.98
  -2   7 -10   27.14    3.27
   2  -7 -11   24.47    4.13
   2  -7 -11   25.46    3.51
  -2   7 -11   22.06    3.77
   2   7  11   25.43    2.61
  -2  -7  11   23.29    4.19
  -2   7 -11   21.43    3.21
   2   7  11   31.74    5.15
  -2   7 -12  325.45   15.23
   2  -7 -12  342.11   13.95
  -2   7 -12  338.24   12.64
   2  -7 -12  342.83   11.89
  -2  -7  12  340.46   14.65
   2   7  12  339.09    9.26
   2   7  12  353.16   15.77
   2  -7 -13   70.93    7.01
  -2   7 -13   74.74    6.21
   2  -7 -13   65.47    5.50
  -2   7 -13   70.22    7.66
   2   7  13   61.11    4.42
   2   7  13   69.92    7.42
   2  -7 -14  120.21    9.12
  -2   7 -14  124.34    7.74
  -2   7 -14  111.44    9.57
  -2   7 -14  113.30    7.50
   2  -7 -14  118.16    7.16
   2  -7 -15  720.18   22.05
  -2   7 -15  768.81   24.72
  -2   7 -15  732.78   18.93
   2  -7 -15  769.82   17.62
   2  -7 -16   25.90    5.12
  -2   7 -16   36.90    4.84
  -2   7 -16   35.69    6.43
   2  -7 -16   31.24    3.99
   2  -7 -17   17.67    4.79
  -2   7 -17   30.42    5.99
  -2   7 -17   31.08    4.75
   2  -7 -17   27.02    3.86
   2  -7 -18   57.67    7.41
  -2   7 -18   65.15    8.23
  -2   7 -18   55.46    6.23
   2   7  18   58.69    4.96
   2  -7 -18   65.78    5.53
   2  -7 -19  124.82   10.74
  -2   7 -19  102.38    8.51
  -2   7 -19  147.70   12.81
   2  -7 -19  107.83    6.79
   2   7  19  112.58    6.59
   2  -7 -20  104.04   10.23
  -2   7 -20   96.88   10.00
  -2   7 -20  105.34    8.88
   2   7  20  104.82    6.19
   2  -7 -20  110.28    6.76
   2  -7 -21    0.83    3.95
  -2   7 -21   -0.59    2.76
  -2   7 -21   -5.49    4.15
   2   7  21    2.03    1.76
   2  -7 -22   11.15    5.26
  -2   7 -22    6.84    3.51
  -2   7 -22    8.94    4.74
   2   7  22    6.13    2.15
   2  -7 -23  114.42   11.35
  -2   7 -23  108.42   11.50
  -2   7 -23  114.86   10.09
   2  -7 -23  119.03   11.38
   2  -7 -24   31.53    7.25
  -2   7 -24   22.20    5.43
  -2   7 -24   23.56    6.93
   2  -7 -24   14.37    5.05
  -2   7 -25   23.91    5.86
  -2   7 -25   21.26    7.43
   2  -7 -25   15.12    5.72
  -2   7 -26   61.30    9.82
  -2   7 -26   74.21    8.94
   2  -7 -26   41.10    7.92
  -2   7 -27   45.45    9.33
   2  -7 -27   43.69    8.48
  -2   7 -27   42.19    7.72
  -2   7 -28   54.88   10.07
  -2   7 -28   44.47    8.07
   2  -7 -28   51.22    9.20
  -2   7 -29   10.73    5.35
  -2   7 -29    2.25    5.60
   2  -7 -29    5.76    5.45
  -2   7 -30  137.46   14.93
  -2   7 -30  120.89   12.58
  -2   7 -31   15.02    6.94
  -2   7 -31    3.09    5.48
  -2  -8 -29   47.26    9.43
  -2  -8 -28   86.29   11.65
   2   8 -28   56.19    9.81
  -2  -8 -27    7.59    5.41
   2   8 -27   -0.01    4.41
  -2  -8 -26  117.52   12.44
   2   8 -26  123.06   12.97
  -2  -8 -25   18.68    6.12
   2   8 -25   14.93    5.28
  -2  -8 -24  108.43   11.46
   2   8 -24  103.60   11.40
  -2  -8 -23   53.49    8.14
   2   8 -23   48.06    8.26
   2   8 -22   98.08    6.51
  -2  -8 -22  107.10   10.94
   2   8 -22   90.72   10.35
  -2  -8 -21  301.41   17.50
   2   8 -21  426.01   14.06
   2   8 -21  298.17   17.52
   2  -8  20   58.59    8.15
   2   8 -20   60.81    5.45
  -2  -8 -20   57.63    6.53
  -2  -8 -20   55.23    7.94
   2   8 -20   71.96    8.94
  -2  -8 -19   99.11   10.01
  -2  -8 -19  102.18    7.91
   2  -8  19   91.90    8.03
   2  -8  19  107.96   10.11
   2   8 -19  100.19    6.90
   2   8 -19  110.42   10.36
   2  -8  18   72.44    5.91
   2   8 -18   69.37    5.97
   2  -8  18   76.14    8.55
  -2  -8 -18   70.54    6.61
  -2  -8 -18   58.96    7.77
   2  -8  18   63.01    6.58
   2   8 -18   67.16    8.18
   2  -8  17   73.11    5.90
   2  -8  17   64.09    7.74
  -2  -8 -17   75.71    8.45
   2  -8  17   76.68    7.05
  -2  -8 -17   66.31    6.23
   2   8 -17   53.74    7.29
   2  -8  16    7.65    3.34
  -2  -8 -16    8.94    4.19
  -2  -8 -16    4.99    2.31
   2  -8  16    2.69    2.95
   2  -8  16    9.03    2.57
  -2   8  16    7.88    3.91
   2   8 -16    5.50    3.52
   2   8 -15  370.02   15.59
  -2  -8 -15  361.67   12.19
   2  -8  15  381.15   13.56
   2  -8  15  376.00   16.82
  -2  -8 -15  369.69   17.09
   2  -8  15  357.60   12.55
   2   8 -15  376.33   17.14
  -2   8  15  384.28   17.41
   2  -8  14   12.46    3.19
  -2  -8 -14    8.26    2.64
   2  -8  14   11.38    3.60
   2   8 -14    9.75    3.26
  -2  -8 -14   13.05    4.23
   2  -8  14    7.58    2.48
  -2   8  14   14.36    4.34
   2   8 -14    9.06    3.64
  -2  -8 -13  116.88    6.27
   2   8 -13  128.95    8.62
   2  -8  13  135.34    9.80
   2  -8  13  128.63    7.42
  -2   8  13  122.71    8.22
   2  -8  13  121.85    7.43
  -2   8  13  128.41    9.89
   2   8 -13  122.81    9.53
  -2  -8 -13  127.19    9.87
  -2   8  13  118.78    9.25
   2  -8  12    6.56    2.76
  -2  -8 -12    7.59    2.09
  -2   8  12   11.59    3.85
  -2  -8 -12   10.70    4.05
   2  -8  12    6.75    2.45
   2   8 -12    3.95    2.37
  -2   8  12    5.70    2.79
   2  -8  12    7.54    2.64
  -2   8  12    9.35    3.82
   2   8 -12    8.38    3.33
   2   8 -11  334.61   12.69
   2  -8  11  349.29   14.94
  -2  -8 -11  328.63    9.15
  -2   8  11  339.95   13.40
   2  -8  11  346.60   14.79
   2  -8  11  350.83   12.39
   2  -8  11  319.60   11.08
  -2   8  11  345.24   15.19
   2   8 -11  383.53   15.89
  -2   8  11  339.36   14.53
  -2  -8 -11  346.03   15.41
  -2  -8 -10   32.10    5.12
   2  -8  10   42.53    5.51
  -2  -8 -10   38.81    3.09
   2  -8  10   41.61    4.52
  -2   8  10   44.76    5.27
   2  -8  10   44.26    5.54
   2   8 -10   43.38    4.80
  -2   8  10   40.45    5.57
   2  -8  10   42.42    4.07
   2  -8  10   35.97    5.32
  -2   8  10   40.81    5.31
   2   8 -10   42.88    5.58
   2   8  -9  357.23   11.97
  -2  -8  -9  375.57    8.08
   2  -8   9  364.46   14.74
   2  -8   9  380.00   12.88
  -2   8   9  390.80   14.34
   2  -8   9  375.40   14.77
   2  -8   9  392.88   16.25
   2  -8   9  380.55   11.15
  -2   8   9  364.62   15.12
   2   8  -9  387.57   15.18
  -2   8   9  378.07   14.35
  -2  -8  -9  377.72   15.50
   2   8  -8   73.52    5.36
  -2  -8  -8   79.28    3.31
   2  -8   8   76.03    6.83
   2  -8   8   77.28    6.01
  -2   8   8   81.55    6.74
   2  -8   8   79.92    6.93
   2  -8   8   73.81    4.84
  -2   8   8   88.50    7.60
   2  -8   8   81.01    7.51
   2   8  -8   74.72    6.76
  -2  -8  -8   80.44    7.06
  -2   8   8   72.33    6.35
  -2  -8  -8   78.39    7.16
   2   8  -7   75.76    5.18
   2  -8   7   86.84    7.40
   2  -8   7   85.07    6.31
  -2   8   7   89.17    7.10
   2  -8   7   93.89    7.29
   2  -8   7   85.12    4.93
   2  -8   7   80.08    7.44
  -2   8   7   78.97    7.07
   2   8  -7   81.82    6.89
  -2   8   7   80.48    6.35
  -2  -8  -7   81.24    7.26
  -2  -8  -7   92.13    7.32
   2  -8   6   28.22    4.45
   2   8  -6   37.05    3.58
   2  -8   6   35.46    4.62
  -2   8   6   32.43    4.64
   2  -8   6   42.20    4.43
   2  -8   6   37.38    5.04
   2  -8   6   39.06    3.25
  -2   8   6   38.35    5.20
  -2  -8  -6   40.78    5.22
  -2   8   6   40.31    4.61
   2   8  -6   33.96    4.55
  -2  -8  -6   35.12    4.94
   2   8  -5  369.50    9.66
   2  -8   5  369.27   14.22
   2  -8   5  380.97   12.86
  -2   8   5  335.94   13.20
   2  -8   5  379.76   13.86
   2  -8   5  361.27    9.25
  -2   8   5  350.15   13.95
   2  -8   5  371.82   15.06
   2   8  -5  354.88   13.59
  -2   8   5  361.37   12.11
   2  -8   5  360.97    9.58
  -2  -8  -5  370.03   14.54
  -2  -8  -5  358.81   13.69
   2  -8   4  203.31   10.52
   2   8  -4  212.07    6.81
   2  -8   4  214.22    9.64
   2  -8   4  219.33   10.50
  -2   8   4  203.00   10.32
  -2   8   4  212.79   10.87
   2  -8   4  196.93    6.63
   2  -8   4  206.03   11.25
  -2  -8  -4  213.89    5.92
  -2  -8  -4  212.18   11.05
  -2  -8  -4  206.33   10.38
   2  -8   4  194.79    6.93
  -2   8   4  210.21    8.96
   2   8  -3  425.51    8.73
   2  -8   3  411.42   14.71
  -2   8   3  425.37   14.83
   2  -8   3  451.16   13.93
   2  -8   3  443.03   14.58
   2  -8   3  429.21    9.63
  -2  -8  -3  433.34    8.81
  -2  -8  -3  428.65   14.60
  -2   8   3  433.33   12.30
   2  -8   3  433.87   10.17
  -2  -8  -3  428.38   15.50
   2   8  -2   64.01    3.10
   2  -8   2   68.78    5.97
  -2   8   2   74.19    6.46
   2  -8   2   70.63    4.03
  -2  -8  -2   75.22    6.72
  -2  -8  -2   69.82    6.20
  -2   8   2   71.53    5.01
   2  -8   2   61.58    3.98
   2  -8   1    3.13    1.95
  -2   8   1    4.65    2.78
   2   8  -1    1.99    0.85
   2  -8   1    0.76    1.35
   2  -8   1    4.42    1.43
  -2  -8  -1    7.36    2.72
  -2   8   0  284.00   12.24
  -2  -8   0  287.04   11.94
   2  -8   0  292.68    8.17
   2  -8   0  277.08    8.58
  -2   8  -1    3.27    2.69
   2  -8  -1    3.29    1.81
   2  -8  -1    4.21    1.44
  -2  -8   1    1.04    1.98
  -2   8  -2   73.37    6.52
   2  -8  -2   68.31    4.78
  -2  -8   2   71.80    6.23
   2  -8  -2   71.39    4.40
  -2   8  -3  439.28   15.02
  -2   8  -3  413.87   13.77
   2  -8  -3  440.02   10.99
  -2  -8   3  453.06   15.08
   2  -8  -3  425.64   11.81
   2  -8  -4  191.15    8.27
   2  -8  -4  200.31    9.54
  -2   8  -4  185.97    9.86
  -2  -8   4  217.63   10.70
  -2   8  -4  203.31    6.90
   2  -8  -5  377.54   11.88
   2  -8  -5  367.97   12.75
  -2   8  -5  358.98   13.56
  -2  -8   5  372.83   14.01
  -2   8  -5  354.03    9.30
  -2   8  -6   31.29    4.46
   2  -8  -6   36.11    4.36
   2  -8  -6   39.63    4.36
  -2   8  -6   37.84    3.39
  -2  -8   6   34.36    4.88
   2  -8  -7   90.36    6.58
   2  -8  -7   77.28    6.12
  -2   8  -7   75.71    6.57
  -2  -8   7   75.77    3.23
  -2  -8   7   76.85    6.75
  -2   8  -7   80.98    4.92
   2   8   7  105.24    8.39
   2  -8  -8   81.70    6.42
   2  -8  -8   79.48    6.32
  -2   8  -8   83.10    6.82
  -2  -8   8   75.56    6.76
  -2   8  -8   76.00    4.98
   2   8   8   82.68    7.61
   2  -8  -9  355.75   13.35
  -2   8  -9  356.06   13.61
   2  -8  -9  368.10   12.93
   2   8   9  351.56    5.63
  -2  -8   9  384.27   15.07
  -2   8  -9  366.63   10.97
   2   8   9  372.84   15.81
   2  -8 -10   33.07    4.57
   2  -8 -10   50.02    5.14
  -2   8 -10   37.76    4.81
  -2  -8  10   49.51    5.93
  -2   8 -10   37.15    3.98
   2   8  10   42.38    5.94
   2  -8 -11  349.64   14.06
  -2   8 -11  325.25   13.05
   2  -8 -11  331.68   12.25
   2   8  11  328.74    8.88
  -2  -8  11  356.01   15.16
   2   8  11  331.31   15.58
   2  -8 -12    4.47    2.85
  -2   8 -12    6.31    3.04
   2  -8 -12    7.40    2.89
   2   8  12    6.53    1.85
   2   8  12   10.13    3.89
   2  -8 -13  121.18    9.04
   2  -8 -13  128.15    7.89
   2   8  13  125.78    6.20
   2  -8 -14    5.32    3.28
   2  -8 -14    7.16    2.79
   2   8  14    9.54    2.47
  -2   8 -14   11.05    3.10
   2  -8 -15  385.22   16.80
   2  -8 -15  376.03   13.16
  -2   8 -15  369.26   13.90
   2   8  15  372.89   11.57
   2  -8 -16    1.63    3.03
   2  -8 -16    8.54    2.82
   2   8  16    8.40    2.43
  -2   8 -16    6.92    3.83
  -2   8 -16   11.13    3.34
   2  -8 -17   74.77    8.29
   2  -8 -17   67.42    5.92
   2   8  17   70.61    5.78
  -2   8 -17   73.11    8.54
  -2   8 -17   66.83    6.58
   2  -8 -18   66.92    8.01
   2  -8 -18   71.75    5.98
   2   8  18   73.76    5.89
  -2   8 -18   66.37    8.32
  -2   8 -18   56.40    6.35
   2  -8 -19  100.99    9.94
  -2   8 -19  106.54   10.61
  -2   8 -19   96.48    8.36
   2   8  19   96.82    6.51
   2  -8 -19  110.94    7.26
   2  -8 -20   72.99    8.86
  -2   8 -20   55.83    8.24
  -2   8 -20   57.42    6.91
   2   8  20   57.73    5.09
   2  -8 -21  296.21   17.17
  -2   8 -21  282.44   14.77
  -2   8 -21  311.59   18.26
   2   8  21  292.32   10.63
   2  -8 -22   82.39    9.76
  -2   8 -22   79.86    9.95
  -2   8 -22   97.19    9.53
   2   8  22  100.61    6.28
   2  -8 -23   44.57    7.95
  -2   8 -23   47.09    8.27
  -2   8 -23   55.16    7.31
   2  -8 -24  116.03   12.01
  -2   8 -24   86.74   11.01
   2  -8 -24  102.53   11.04
  -2   8 -24  108.06   10.27
   2  -8 -25   10.82    5.87
  -2   8 -25   21.10    5.64
  -2   8 -25   24.44    7.25
   2  -8 -25   16.80    5.95
  -2   8 -26  129.19   13.55
   2  -8 -26  120.00   12.45
  -2   8 -26  122.21   11.33
  -2   8 -27   -0.35    4.35
   2  -8 -27   12.50    5.73
  -2   8 -27    7.31    6.37
  -2   8 -28   91.54   12.64
   2  -8 -28   55.89    9.47
  -2   8 -28   69.00    9.39
  -2   8 -29   42.25    8.07
  -2   8 -29   43.59    9.27
  -2   8 -30    4.41    5.85
  -2   8 -30    8.98    5.13
  -2   8 -31  115.73   15.14
  -2   8 -31   71.04   10.91
  -2  -9 -28   84.27   11.80
  -2  -9 -27  135.51   14.04
   2   9 -27  143.64   14.55
  -2  -9 -26   54.08    9.01
   2   9 -26   37.34    8.26
  -2  -9 -25   62.06    9.52
   2   9 -25   65.35   10.10
  -2  -9 -24   67.06    9.79
   2   9 -24   56.28    9.27
  -2  -9 -23   45.75    8.28
   2   9 -23   53.32    8.49
  -2  -9 -22   14.14    6.12
   2   9 -22   11.82    3.11
  -2   9  22   16.62    6.14
   2   9 -22   18.40    5.70
  -2  -9 -21   29.93    6.41
   2   9 -21   24.71    4.08
  -2   9  21   24.59    6.15
   2   9 -21   22.23    6.00
  -2  -9 -20   58.32    6.58
  -2  -9 -20   46.63    8.13
   2  -9  20   47.73    7.63
   2   9 -20   52.75    5.50
  -2   9  20   49.48    7.73
   2   9 -20   51.30    7.81
  -2  -9 -19   52.72    6.22
   2  -9  19   42.27    6.11
  -2  -9 -19   55.82    8.09
   2  -9  19   67.36    8.30
   2   9 -19   57.31    5.70
  -2   9  19   50.67    7.93
   2   9 -19   56.15    7.94
   2  -9  18   -0.81    2.88
  -2  -9 -18    3.88    2.86
  -2  -9 -18    1.55    3.51
   2  -9  18    0.80    3.22
   2   9 -18    7.53    3.08
  -2   9  18    7.67    3.88
   2   9 -18    7.96    4.11
  -2  -9 -17  201.90   13.64
   2  -9  17  179.05   12.50
   2  -9  17  163.12    9.95
  -2  -9 -17  170.87    9.18
   2   9 -17  174.02   12.66
  -2   9  17  174.53   12.81
   2   9 -17  171.06    9.47
   2  -9  17  176.18    9.47
   2  -9  16  112.55    9.96
  -2  -9 -16  110.13   10.05
   2  -9  16  108.76    7.90
  -2  -9 -16  100.12    6.85
   2  -9  16  116.48    7.67
   2   9 -16  111.96    9.97
  -2   9  16  101.21    9.57
  -2  -9 -15  367.79   12.00
   2  -9  15  387.83   13.83
   2  -9  15  374.87   17.20
   2  -9  15  397.95   13.88
  -2   9  15  358.32   17.31
   2   9 -15  395.85   17.96
  -2  -9 -15  366.22   17.63
  -2  -9 -14   30.35    3.56
   2  -9  14   28.26    4.16
   2   9 -14   21.31    4.46
  -2  -9 -14   31.01    5.66
   2  -9  14   30.56    5.32
   2  -9  14   25.26    4.07
  -2   9  14   25.87    5.13
   2   9 -14   22.34    4.96
   2   9 -13   31.56    4.82
  -2  -9 -13   21.92    2.95
  -2  -9 -13   24.18    4.97
   2  -9  13   24.71    3.92
   2  -9  13   22.60    4.94
   2  -9  13   25.54    4.03
  -2   9  13   26.13    5.45
   2   9 -13   20.87    4.86
   2  -9  12   26.72    4.93
   2   9 -12   23.24    4.02
  -2  -9 -12   25.89    4.98
  -2  -9 -12   28.50    2.95
   2  -9  12   31.75    4.32
  -2   9  12   30.21    5.62
   2  -9  12   29.05    4.13
   2   9 -12   25.39    4.89
  -2   9  12   30.94    4.93
   2  -9  11   29.17    5.00
  -2  -9 -11   32.88    5.45
   2   9 -11   36.39    4.79
  -2  -9 -11   26.80    2.77
   2  -9  11   29.17    4.04
  -2   9  11   32.11    5.48
   2  -9  11   29.02    3.88
   2  -9  11   27.61    5.05
   2   9 -11   26.38    4.73
  -2   9  11   28.89    5.03
   2   9 -10  112.41    7.35
  -2  -9 -10  128.86    5.02
   2  -9  10  122.68    9.18
  -2   9  10  112.22    8.28
   2  -9  10  129.42    9.42
   2  -9  10  106.75    7.37
   2  -9  10  121.43    9.44
   2  -9  10  125.51    7.00
  -2   9  10  121.86    9.25
   2   9 -10  115.06    8.85
  -2   9  10  105.55    8.31
  -2  -9 -10  116.17    9.47
  -2  -9  -9   45.33    2.64
   2  -9   9   47.85    5.99
   2   9  -9   42.02    4.48
  -2   9   9   40.44    5.26
   2  -9   9   33.64    4.25
   2  -9   9   49.90    5.97
   2  -9   9   46.86    6.24
   2  -9   9   43.28    4.18
  -2   9   9   46.00    6.14
  -2   9   9   43.64    5.55
  -2  -9  -9   40.05    5.77
  -2  -9  -9   48.15    5.83
   2   9  -9   42.42    5.59
   2   9  -8  212.49    9.01
   2  -9   8  231.87   12.01
  -2  -9  -8  226.49    4.58
  -2   9   8  226.34   11.48
   2  -9   8  235.76   11.95
   2  -9   8  228.96   10.56
   2  -9   8  248.34   13.20
   2  -9   8  220.56    8.64
  -2   9   8  204.42   11.61
  -2  -9  -8  224.57   12.38
   2   9  -8  207.11   11.39
  -2   9   8  238.89   11.56
  -2  -9  -8  214.05   11.75
   2   9  -7  133.33    6.83
   2  -9   7  115.89    8.70
  -2   9   7  123.18    8.67
   2  -9   7  123.31    7.86
   2  -9   7  131.11    8.78
   2  -9   7  117.91    6.11
  -2   9   7  114.10    8.79
   2  -9   7  129.76    9.64
   2   9  -7  122.80    8.72
  -2  -9  -7  127.92    9.36
  -2   9   7  120.73    8.07
  -2  -9  -7  122.47    8.79
   2  -9   6  247.89   12.25
   2   9  -6  251.61    8.80
  -2   9   6  231.58   11.54
  -2   9   6  252.49   11.49
   2  -9   6  252.38   11.97
   2  -9   6  251.24   10.99
   2  -9   6  246.42    8.52
   2  -9   6  236.65   12.76
  -2   9   6  230.58   12.03
   2   9  -6  235.36   11.82
  -2   9   6  244.27   10.89
  -2  -9  -6  233.51   12.32
  -2  -9  -6  249.91   12.14
   2   9  -5   13.12    2.26
   2  -9   5   16.29    3.47
   2  -9   5   11.22    2.76
  -2   9   5   13.42    3.38
  -2   9   5   15.32    3.44
   2  -9   5   16.08    3.43
   2  -9   5   14.94    2.31
   2  -9   5   14.84    4.19
  -2  -9  -5   13.96    3.32
  -2   9   5   11.24    2.82
  -2  -9  -5   16.87    3.87
   2   9  -5   15.58    3.68
   2  -9   5   16.44    2.67
   2  -9   4  407.42   15.32
   2   9  -4  407.00    9.67
  -2   9   4  408.18   15.28
   2  -9   4  427.59   14.25
  -2   9   4  397.94   14.00
   2  -9   4  421.33   14.93
  -2  -9  -4  404.93    9.18
   2  -9   4  399.86   16.19
   2  -9   4  429.34   11.25
  -2   9   4  410.35   13.18
  -2  -9  -4  409.51   15.91
   2   9  -4  409.81   15.15
  -2  -9  -4  427.90   15.46
   2  -9   3  152.14    9.36
   2   9  -3  152.02    5.45
  -2   9   3  150.26    9.51
   2  -9   3  161.76    8.81
   2  -9   3  169.87    9.49
  -2   9   3  155.15    8.81
  -2  -9  -3  157.81    6.02
   2  -9   3  177.61    8.18
  -2   9   3  163.61    8.17
  -2  -9  -3  165.56   10.21
  -2  -9  -3  167.99    9.76
   2  -9   3  165.71    7.02
   2   9  -3  167.03    9.72
   2   9  -2   79.39    3.54
  -2   9   2   87.55    6.63
   2  -9   2   79.46    6.27
   2  -9   2   81.99    6.68
  -2   9   2   85.07    7.37
   2  -9   2   76.98    6.81
   2  -9   2   83.79    4.76
  -2  -9  -2   82.58    6.85
   2   9  -2   94.89    7.35
  -2   9   2   82.91    5.77
  -2  -9  -2   80.41    7.28
   2  -9   2   78.25    4.92
   2  -9   1  157.79    8.71
  -2   9   1  159.93    9.68
   2  -9   1  154.10    8.83
  -2   9   1  149.58    8.59
   2  -9   1  151.75    9.42
   2  -9   1  143.36    6.65
   2  -9   1  162.15    6.60
  -2  -9  -1  154.23    9.78
  -2  -9  -1  148.52    9.11
   2   9  -1  167.68    9.58
   2  -9   0  127.37    7.91
  -2   9   0  124.45    8.53
  -2   9   0  117.12    7.63
  -2  -9   0  126.25    3.46
   2  -9   0  117.27    8.31
  -2  -9   0  124.94    8.92
  -2  -9   0  122.47    8.34
   2  -9   0  120.30    6.31
   2  -9   0  127.59    5.95
   2   9   0  122.53    8.30
   2  -9  -1  157.29    8.85
  -2   9  -1  141.01    9.12
  -2   9  -1  152.40    8.77
   2  -9  -1  151.77    9.34
   2  -9  -1  146.20    6.50
   2   9   1  162.07    9.47
  -2  -9   1  142.58    8.93
   2  -9  -1  151.73    7.19
   2  -9  -2   89.51    6.71
  -2   9  -2   80.24    7.00
  -2   9  -2   90.00    6.87
   2  -9  -2   91.41    7.40
   2  -9  -2   85.51    5.66
   2  -9  -2   84.36    5.08
  -2  -9   2   87.86    7.05
   2  -9  -3  173.96    9.32
  -2   9  -3  168.72    9.96
  -2   9  -3  168.78    9.25
   2  -9  -3  155.66    9.62
  -2  -9   3  156.00    9.35
   2  -9  -3  154.84    7.66
   2  -9  -3  167.64    7.38
  -2   9  -4  421.77   15.43
   2  -9  -4  420.47   14.31
  -2  -9   4  410.11   15.14
   2  -9  -4  432.00   15.86
   2  -9  -4  412.81   11.83
   2  -9  -4  396.32   12.55
  -2   9  -4  412.41   10.66
   2  -9  -5   12.39    2.95
  -2   9  -5   16.07    3.92
   2  -9  -5   15.92    3.21
  -2   9  -5   12.96    2.34
  -2  -9   5   14.42    3.47
   2  -9  -6  235.22   10.32
  -2   9  -6  221.49   11.35
   2  -9  -6  251.64   11.14
  -2  -9   6  246.57   12.12
  -2   9  -6  229.27    8.29
   2  -9  -7  133.29    8.15
  -2   9  -7  127.49    8.79
   2  -9  -7  126.79    8.11
  -2  -9   7  123.93    4.87
  -2  -9   7  142.96    9.42
  -2   9  -7  117.30    6.25
   2  -9  -8  214.84   10.54
  -2   9  -8  231.72   11.76
   2  -9  -8  228.37   10.65
  -2  -9   8  230.02    6.20
  -2  -9   8  222.35   11.70
   2   9   8  231.49   12.89
  -2   9  -8  218.59    8.66
   2  -9  -9   42.41    5.26
  -2   9  -9   39.56    5.31
   2  -9  -9   46.10    5.19
  -2  -9   9   39.04    5.45
  -2   9  -9   47.84    4.41
   2   9   9   42.26    5.87
  -2   9 -10  137.13    9.01
   2   9  10  112.09    3.12
   2  -9 -10  121.73    8.03
   2  -9 -10  112.59    8.23
   2   9  10  142.74   10.64
   2  -9 -11   28.56    4.70
   2  -9 -11   30.03    4.34
   2  -9 -12   27.44    4.84
   2  -9 -12   39.32    4.94
   2   9  12   28.41    3.21
   2  -9 -13   21.73    4.57
   2  -9 -13   35.45    4.99
   2   9  13   20.38    2.89
  -2   9 -13   32.12    4.41
   2  -9 -14   25.39    4.97
   2  -9 -14   26.14    4.18
   2   9  14   29.10    3.51
  -2   9 -14   28.34    4.24
   2  -9 -15  372.49   16.92
  -2   9 -15  373.41   14.28
   2   9  15  396.81   12.12
   2  -9 -15  376.67   13.79
   2  -9 -16  113.97    9.89
   2   9  16  113.22    7.00
  -2   9 -16  122.60    8.55
   2  -9 -16  119.75    8.04
   2   9  16  109.51    7.48
   2  -9 -17  170.24   12.24
   2  -9 -17  166.77    9.35
   2   9  17  171.06    9.19
  -2   9 -17  168.28   10.37
   2   9  17  166.19    8.62
   2  -9 -18   -0.11    3.50
   2   9  18    3.39    2.73
   2  -9 -18    4.23    2.97
   2   9  18    2.92    2.50
  -2   9 -18    3.29    2.98
   2  -9 -19   56.25    8.15
   2   9  19   53.59    5.26
   2  -9 -19   47.01    5.53
   2   9  19   66.79    6.18
  -2   9 -19   51.55    6.62
   2  -9 -20   53.86    7.96
   2   9  20   45.58    4.86
   2   9  20   51.65    5.87
  -2   9 -20   50.78    6.57
   2  -9 -21   13.63    5.06
   2   9  21   19.53    3.49
   2   9  21   30.81    5.06
  -2   9 -21   26.72    5.16
   2  -9 -22   17.40    6.18
   2   9  22   21.12    3.55
   2   9  22   14.46    4.79
  -2   9 -22   23.05    6.68
  -2   9 -22   17.83    4.74
   2  -9 -23   43.74    7.61
  -2   9 -23   45.00    8.56
  -2   9 -23   39.76    6.67
   2  -9 -24   60.36    9.27
  -2   9 -24   63.06    9.83
  -2   9 -24   58.45    7.83
   2  -9 -25   71.83   10.22
  -2   9 -25   66.37   10.02
  -2   9 -25   63.72    8.56
   2  -9 -26   61.37   10.14
  -2   9 -26   72.20   10.91
   2  -9 -26   62.51    9.55
  -2   9 -26   56.04    8.50
  -2   9 -27  155.12   13.29
   2  -9 -27  169.13   14.85
  -2   9 -27  135.79   14.39
  -2   9 -28   82.43   11.75
   2  -9 -28   68.59   10.31
  -2   9 -28   80.42   10.10
  -2   9 -29   11.93    6.46
  -2   9 -29    3.98    4.82
  -2   9 -30    2.04    5.41
  -2   9 -30   -0.34    4.88
  -2  10  28   49.63    9.48
  -2 -10 -27   21.27    7.22
  -2  10  27   29.00    7.14
   2  10 -27   13.90    6.60
  -2 -10 -26   45.17    9.10
  -2  10  26   48.05    9.17
   2  10 -26   61.54    9.99
  -2 -10 -25    7.88    5.31
  -2  10  25    6.99    5.42
   2  10 -25   16.66    6.36
  -2 -10 -24    8.84    5.23
  -2  10  24   12.46    6.55
   2  10 -24    0.74    4.06
  -2 -10 -23   65.94    9.72
  -2  10  23   50.27    9.27
   2  10 -23   48.94    8.54
  -2 -10 -22   52.64    8.66
   2  10 -22   53.28    5.75
  -2  10  22   57.89    8.99
   2  10 -22   44.03    7.92
  -2 -10 -21    7.61    4.76
   2  10 -21   12.69    3.44
  -2  10  21   10.07    5.23
   2  10 -21    6.90    4.29
  -2 -10 -20   14.69    5.04
   2  10 -20   17.38    3.83
   2 -10  20   13.46    5.03
  -2  10  20   17.54    5.60
   2  10 -20   18.99    5.55
  -2 -10 -19   44.84    7.48
  -2 -10 -19   31.20    4.85
   2  10 -19   35.74    4.87
   2 -10  19   36.42    6.76
  -2  10  19   33.85    6.65
   2  10 -19   35.81    6.88
   2 -10  18   48.12    6.32
  -2 -10 -18   49.05    7.44
  -2 -10 -18   53.32    5.83
   2 -10  18   44.41    7.21
   2  10 -18   58.08    6.04
  -2  10  18   48.64    7.42
   2  10 -18   42.02    7.07
  -2 -10 -17   56.08    7.82
   2 -10  17   47.47    5.83
  -2 -10 -17   50.11    5.40
   2 -10  17   50.31    7.42
   2  10 -17   53.91    5.76
  -2  10  17   48.21    7.42
   2  10 -17   47.16    7.05
   2 -10  16   42.77    5.28
  -2 -10 -16   42.53    6.99
  -2 -10 -16   44.27    4.71
   2 -10  16   43.27    7.09
   2 -10  16   41.00    5.21
   2  10 -16   38.22    4.97
  -2  10  16   38.37    6.52
   2  10 -16   42.56    6.67
  -2 -10 -15   68.88    5.33
   2 -10  15   55.21    5.73
  -2 -10 -15   74.98    8.66
   2 -10  15   64.67    7.66
   2 -10  15   68.46    6.41
   2  10 -15   65.21    6.41
  -2  10  15   59.53    7.54
   2  10 -15   78.05    8.49
  -2 -10 -14  348.76   10.68
   2  10 -14  323.76   14.44
   2 -10  14  352.60   16.72
   2 -10  14  330.45   12.65
   2 -10  14  337.04   13.52
  -2  10  14  351.95   17.15
  -2 -10 -14  333.73   17.01
   2  10 -14  339.73   16.76
  -2 -10 -13   66.03    4.48
   2  10 -13   62.77    6.60
  -2 -10 -13   62.27    7.70
   2 -10  13   56.26    7.11
   2 -10  13   66.61    6.25
  -2  10  13   67.10    7.93
   2 -10  13   61.31    5.89
   2  10 -13   55.70    7.11
   2  10 -12  122.96    8.51
   2 -10  12  133.92   10.21
  -2 -10 -12  132.14    5.83
   2 -10  12  126.62    8.30
   2 -10  12  122.25    7.81
  -2  10  12  123.28   10.15
   2  10 -12  131.51   10.14
  -2 -10 -12  125.69   10.32
   2 -10  11   95.47    8.60
   2  10 -11   91.09    7.10
  -2 -10 -11   94.88    4.48
   2 -10  11   96.65    7.36
   2 -10  11   77.35    6.10
  -2  10  11   79.34    8.18
  -2  10  11   88.13    8.18
  -2 -10 -11   87.50    8.68
   2  10 -11   76.70    7.86
   2 -10  10   50.28    6.55
  -2 -10 -10   48.00    2.92
   2  10 -10   42.92    5.02
  -2 -10 -10   51.13    6.71
   2 -10  10   46.10    5.29
   2 -10  10   48.37    4.85
  -2  10  10   54.07    6.76
   2  10 -10   46.16    6.07
  -2  10  10   45.26    5.77
   2  10  -9   58.05    5.39
  -2 -10  -9   56.15    2.52
   2 -10   9   56.26    6.57
   2 -10   9   61.54    5.91
   2 -10   9   66.95    7.56
   2 -10   9   58.13    5.13
  -2  10   9   58.08    6.96
  -2 -10  -9   58.88    7.13
   2  10  -9   54.62    6.39
  -2  10   9   65.40    6.83
   2  10  -8   17.18    3.23
   2 -10   8   15.00    3.70
  -2  10   8   14.43    3.64
   2 -10   8   14.84    3.37
   2 -10   8   19.45    4.27
   2 -10   8   14.81    2.85
   2 -10   8   16.22    4.00
  -2  10   8   17.13    4.26
  -2 -10  -8   16.36    4.28
  -2  10   8   23.62    4.61
   2  10  -8   16.95    4.07
   2 -10   7   19.41    4.22
   2  10  -7   12.83    2.60
  -2  10   7   17.34    3.71
   2 -10   7   17.05    3.62
  -2  10   7    6.60    3.07
   2 -10   7   15.45    3.70
   2 -10   7   13.61    2.62
   2 -10   7   16.33    3.93
  -2  10   7   17.51    4.26
  -2  10   7   16.12    3.88
  -2 -10  -7   17.46    4.01
  -2 -10  -7   19.20    4.43
   2  10  -7   10.01    3.30
   2 -10   6   91.65    7.77
   2  10  -6   92.39    5.58
  -2  10   6   97.64    8.01
   2 -10   6   93.73    7.63
   2 -10   6   87.34    6.86
  -2  10   6   98.06    7.53
   2 -10   6   87.76    5.54
   2 -10   6   94.81    8.51
  -2  10   6   89.19    7.16
   2  10  -6   95.49    7.93
   2 -10   6   83.11    5.66
  -2 -10  -6   89.47    7.74
  -2 -10  -6  169.74   11.35
   2 -10   5  191.23   10.99
   2  10  -5  189.25    7.43
   2 -10   5  190.97    9.99
  -2  10   5  188.59   11.06
  -2  10   5  190.37   10.17
   2 -10   5  196.35   10.86
   2 -10   5  210.98   12.47
   2 -10   5  186.58    7.77
   2 -10   5  178.13    7.99
  -2  10   5  176.62    9.57
   2  10  -5  194.01   11.14
  -2 -10  -5  191.48   11.07
  -2 -10  -5  194.73   11.74
   2 -10   4  252.85   12.48
   2  10  -4  224.10    7.47
  -2  10   4  212.77   11.70
   2 -10   4  233.46   11.04
   2 -10   4  241.22   11.76
  -2  10   4  234.33   11.12
   2 -10   4  222.58    8.38
  -2 -10  -4  233.68    7.77
  -2  10   4  232.44   10.63
   2 -10   4  227.23    8.91
  -2 -10  -4  241.40   12.88
  -2 -10  -4  247.75   12.42
   2  10  -4  227.29   11.96
   2 -10   3    9.49    3.17
   2  10  -3   12.95    1.98
  -2  10   3    9.65    3.28
   2 -10   3   15.93    3.54
  -2  10   3   11.71    3.24
   2 -10   3    7.56    2.51
  -2 -10  -3   13.03    2.18
   2  10  -3    3.49    2.43
   2 -10   3   10.22    2.28
   2 -10   3   11.83    2.36
  -2  10   3    9.80    2.69
  -2 -10  -3    9.27    3.01
  -2 -10  -3   22.54    4.46
   2 -10   2   66.35    6.24
  -2  10   2   60.79    5.82
  -2  10   2   61.71    6.62
   2 -10   2   67.90    6.05
  -2 -10  -2   60.38    4.35
   2 -10   2   56.81    6.24
  -2 -10  -2   57.36    6.53
   2 -10   2   55.47    4.29
  -2 -10  -2   67.40    6.56
   2  10  -2   58.33    6.24
   2 -10   2   59.83    4.72
  -2  10   1    5.31    2.85
  -2  10   1    2.21    3.28
   2 -10   1    3.34    2.27
   2 -10   1    4.28    1.91
   2  10  -1    3.34    2.49
   2 -10   1    2.35    1.47
  -2 -10  -1    3.42    2.60
   2 -10   1    2.87    1.93
  -2 -10  -1    1.14    2.39
  -2  10   0  704.94   20.86
   2 -10   0  747.59   19.64
  -2 -10   0  699.43    8.09
  -2  10   0  695.99   18.71
   2 -10   0  698.63   20.73
  -2 -10   0  663.45   21.09
   2 -10   0  715.25   15.04
   2 -10   0  727.22   16.25
  -2 -10   0  704.58   20.43
   2  10   0  718.31   20.63
   2 -10  -1    2.45    1.86
   2 -10  -1    2.14    2.34
  -2  10  -1    8.03    3.35
  -2  10  -1    7.34    2.78
   2 -10  -1    2.23    2.18
  -2 -10   1    4.22    2.87
   2 -10  -1    9.27    2.20
  -2  10  -2   53.54    5.54
   2 -10  -2   63.45    6.02
  -2  10  -2   60.87    6.62
   2 -10  -2   62.34    6.34
   2 -10  -2   55.81    4.97
   2 -10  -2   70.68    5.06
  -2 -10   2   69.44    6.74
   2 -10  -3   12.00    2.89
   2 -10  -3   12.43    3.27
  -2  10  -3    9.68    3.57
   2 -10  -3   15.21    3.58
   2 -10  -3   10.53    2.41
  -2 -10   3    8.80    2.97
  -2  10  -4  240.57   12.31
   2 -10  -4  247.71   11.46
  -2 -10   4  222.34   11.73
   2 -10  -4  243.65   12.57
  -2  10  -4  249.07    8.95
   2 -10  -4  252.39   10.96
   2 -10  -4  226.24    9.35
  -2  10  -5  185.07   10.92
   2 -10  -5  196.08   10.33
  -2 -10   5  202.20   11.34
   2 -10  -5  180.87    8.65
   2 -10  -5  181.39    9.23
  -2  10  -5  185.59    7.93
   2 -10  -6  102.80    7.28
  -2  10  -6   86.18    7.66
   2 -10  -6   91.68    6.97
  -2 -10   6   94.08    7.98
  -2  10  -6   77.07    5.38
   2 -10  -7   11.66    3.23
   2 -10  -7   28.67    4.40
  -2 -10   7   18.38    2.46
  -2 -10   7   17.61    4.23
  -2  10  -7   10.27    2.53
   2 -10  -8   17.44    3.77
   2 -10  -8   15.58    3.60
  -2 -10   8   13.87    2.14
  -2  10  -8   16.64    3.04
   2 -10  -9   65.32    6.34
   2 -10  -9   62.08    6.36
   2 -10 -10   50.31    5.55
   2 -10 -10   40.86    5.41
   2  10  11   81.11    2.56
   2 -10 -11  101.52    7.70
   2 -10 -11   99.59    8.35
   2 -10 -12  132.03    8.70
   2 -10 -12  120.78    9.29
  -2  10 -12  121.19    7.78
   2 -10 -13   63.83    6.20
   2 -10 -13   61.51    7.05
  -2  10 -13   60.80    5.93
   2 -10 -14  317.20   15.55
   2 -10 -14  336.14   13.67
   2  10  14  334.57   13.50
   2  10  14  341.17   11.05
  -2  10 -14  349.11   13.79
   2 -10 -15   72.11    8.09
   2  10  15   56.74    5.76
   2 -10 -15   71.60    6.47
   2  10  15   57.67    4.97
  -2  10 -15   72.40    6.79
   2 -10 -16   35.61    5.90
   2 -10 -16   35.83    5.28
   2  10  16   34.47    4.72
   2  10  16   34.59    4.09
  -2  10 -16   32.68    5.07
   2 -10 -17   43.09    6.90
   2  10  17   52.67    5.65
   2 -10 -17   62.93    6.28
   2  10  17   55.58    5.32
  -2  10 -17   52.35    6.29
   2 -10 -18   53.97    7.71
   2 -10 -18   50.19    5.83
   2  10  18   49.86    5.47
   2  10  18   53.28    5.54
  -2  10 -18   44.90    6.09
   2 -10 -19   29.49    6.48
   2  10  19   42.54    5.06
   2  10  19   27.85    4.37
  -2  10 -19   28.02    5.01
   2 -10 -20   22.10    6.31
   2  10  20   19.20    3.85
   2  10  20   18.38    4.70
  -2  10 -20   10.03    3.77
   2 -10 -21   14.45    5.62
   2  10  21   12.76    3.44
   2  10  21   12.04    3.64
  -2  10 -21   10.42    4.17
   2 -10 -22   43.48    8.20
   2  10  22   53.17    5.64
   2  10  22   54.66    6.39
  -2  10 -22   57.23    7.68
   2 -10 -23   62.52    9.52
   2  10  23   59.83    6.84
  -2  10 -23   59.15    8.02
   2 -10 -24   20.02    6.70
  -2  10 -24    0.48    3.59
   2 -10 -25   17.29    5.87
  -2  10 -25   25.65    6.37
   2 -10 -26   45.91    8.53
  -2  10 -26   60.53    8.98
   2 -10 -27   12.29    6.64
   2 -10 -27   21.38    6.56
  -2  10 -27   14.14    5.78
  -2  10 -28   50.31    8.23
  -2  10 -29    9.12    5.35
  -2  10 -30  116.89   13.25
  -2  11  27   -1.74    5.29
  -2 -11 -26   18.20    6.86
  -2  11  26   11.75    5.61
   2  11 -26    5.25    5.84
  -2 -11 -25   23.98    7.42
  -2  11  25   26.88    8.01
   2  11 -25   24.89    7.36
  -2 -11 -24    3.68    4.64
  -2  11  24    0.58    4.57
   2  11 -24    5.98    4.99
  -2 -11 -23   41.29    8.34
  -2  11  23   38.97    8.38
   2  11 -23   27.02    6.58
  -2 -11 -22   17.58    6.46
   2  11 -22    6.30    3.15
  -2  11  22    4.49    5.53
   2  11 -22    9.52    5.23
  -2 -11 -21   17.38    6.33
   2  11 -21   19.24    4.20
  -2  11  21   13.69    5.82
   2  11 -21   20.09    6.00
  -2 -11 -20   78.56    9.81
   2 -11  20   65.87    9.15
   2  11 -20   78.89    7.11
  -2  11  20   78.85   10.16
   2  11 -20   81.40   10.04
  -2 -11 -19   -3.77    4.56
   2 -11  19   11.58    4.73
   2  11 -19   11.17    3.57
  -2  11  19    0.69    3.98
   2  11 -19    7.13    4.29
  -2 -11 -18   85.39    9.87
   2  11 -18   78.29    7.12
   2 -11  18   70.12    8.67
  -2  11  18   70.13    8.81
   2  11 -18   86.05    9.78
  -2 -11 -17  111.91    7.32
  -2 -11 -17  120.28   11.28
   2 -11  17  116.27   10.76
   2 -11  17   98.65    8.15
   2  11 -17  110.69    8.44
  -2  11  17  115.68   11.11
   2  11 -17  110.12   10.72
  -2 -11 -16   76.42    5.83
   2 -11  16   71.02    6.67
  -2 -11 -16   76.94    9.25
   2 -11  16   64.13    8.15
   2  11 -16   88.24    7.60
  -2  11  16   73.34    8.79
   2  11 -16   72.45    8.92
  -2 -11 -15  107.70    6.40
  -2 -11 -15  102.06   10.09
   2 -11  15  105.30    9.87
   2 -11  15  162.30   13.49
   2  11 -15  110.34    8.57
  -2  11  15   97.70    9.90
   2  11 -15  103.72    9.95
  -2 -11 -14   15.69    2.55
  -2 -11 -14   14.21    4.74
   2 -11  14    2.53    3.09
   2 -11  14   11.89    3.70
   2  11 -14    9.77    3.40
  -2  11  14    8.22    4.03
   2 -11  14   12.44    3.59
   2  11 -14   10.82    4.35
   2  11 -13  208.15   11.56
   2 -11  13  213.19   13.21
  -2 -11 -13  208.07    7.44
   2 -11  13  207.25   11.34
   2 -11  13  205.91   10.62
  -2  11  13  204.44   13.40
   2  11 -13  210.04   13.46
  -2 -11 -13  177.52   12.91
   2 -11  12  165.86   11.50
  -2 -11 -12  172.03    6.17
   2  11 -12  176.12   10.36
   2 -11  12  183.91   10.50
   2 -11  12  144.89    8.68
  -2  11  12  163.92   11.89
   2  11 -12  176.85   12.14
  -2 -11 -12  154.61   11.87
   2 -11  11  136.73   10.27
  -2 -11 -11  156.38    5.24
   2  11 -11  154.76    9.41
   2 -11  11  154.89    9.68
   2 -11  11  140.61    8.47
  -2  11  11  136.45   10.78
  -2 -11 -11  153.03   11.59
   2  11 -11  142.58   10.73
  -2 -11 -10   17.03    1.68
  -2 -11 -10   14.15    4.28
   2 -11  10   17.47    4.40
   2  11 -10   15.26    3.58
   2 -11  10   19.31    4.07
   2 -11  10   14.50    3.33
  -2  11  10   17.60    4.69
   2  11 -10   19.30    4.84
  -2  11  10   14.38    4.51
   2  11  -9   73.65    6.14
   2 -11   9   74.81    7.64
  -2  11   9   77.89    7.19
   2 -11   9   91.82    7.50
  -2  11   9   83.68    8.46
   2 -11   9   81.84    6.22
   2  11  -9   76.91    7.95
  -2  11   9   81.68    7.87
  -2 -11  -9   66.50    7.78
   2  11  -8  284.52   10.98
   2 -11   8  284.15   14.17
  -2  11   8  296.69   13.37
   2 -11   8  276.93   12.73
  -2  11   8  298.18   15.00
   2 -11   8  284.30   10.82
   2  11  -8  284.87   14.42
  -2  11   8  294.00   13.90
  -2 -11  -8  279.29   14.89
   2 -11   7  240.78   12.96
   2  11  -7  234.27    9.59
   2 -11   7  233.09   12.49
   2 -11   7  239.43   11.81
  -2  11   7  232.39   11.77
   2 -11   7  245.90    9.87
  -2 -11  -7  245.82   13.85
   2  11  -7  252.29   13.50
   2 -11   7  238.50   10.17
  -2  11   7  244.47   12.43
   2  11  -6  233.09    9.06
   2 -11   6  259.41   13.28
   2 -11   6  253.04   12.09
  -2  11   6  257.87   12.34
   2 -11   6  269.05   13.25
   2 -11   6  255.88    9.87
   2 -11   6  258.47   14.24
  -2  11   6  255.11   12.31
   2 -11   6  272.04   10.65
   2  11  -6  264.79   13.72
  -2 -11  -6  230.80   13.31
   2  11  -5  189.22    7.70
   2 -11   5  194.75   11.41
   2 -11   5  206.03   10.98
  -2  11   5  183.15   10.28
   2 -11   5  181.53   10.83
   2 -11   5  192.92   12.39
   2 -11   5  186.35    8.36
  -2 -11  -5  192.36    7.56
  -2  11   5  188.83   10.43
   2 -11   5  183.79    8.79
   2  11  -5  189.88   11.56
  -2 -11  -5  185.36   12.04
   2 -11   4    3.18    2.92
   2  11  -4    6.93    1.86
   2 -11   4    7.51    3.07
  -2  11   4    9.12    2.90
   2 -11   4    3.50    2.51
  -2 -11  -4    4.08    1.64
   2  11  -4    2.61    2.82
  -2  11   4    4.66    2.67
   2 -11   4    3.99    1.86
  -2 -11  -4    3.87    2.97
   2 -11   4    2.06    1.83
   2 -11   3  200.22   11.48
   2 -11   3  205.67   10.92
  -2  11   3  192.16   10.36
   2 -11   3  205.44   11.13
   2 -11   3  223.34   12.55
  -2 -11  -3  209.54    8.17
   2 -11   3  205.18    8.62
  -2 -11  -3  205.73   11.84
  -2 -11  -3  184.72   11.75
   2 -11   3  199.20    8.98
   2  11  -3  210.59   11.87
   2 -11   2   33.78    5.01
   2 -11   2   37.07    5.05
   2 -11   2   34.72    4.92
  -2  11   2   36.08    4.96
  -2 -11  -2   33.65    3.68
   2 -11   2   37.27    5.43
   2  11  -2   31.01    5.11
  -2 -11  -2   34.08    5.59
   2 -11   2   34.74    4.10
   2 -11   2   30.88    3.66
  -2 -11  -2   37.54    5.52
   2 -11   1  343.63   14.08
  -2  11   1  342.02   13.63
   2 -11   1  366.88   15.91
   2 -11   1  351.76   11.98
   2 -11   1  334.14   10.98
  -2 -11  -1  338.39   14.90
  -2 -11  -1  341.40   15.78
   2  11  -1  351.65   15.13
   2 -11   0   31.22    4.71
  -2  11   0   38.05    4.98
  -2 -11   0   26.81    1.79
   2 -11   0   34.36    5.45
  -2 -11   0   59.96    8.00
   2 -11   0   29.08    4.01
   2  11   0   25.15    4.61
  -2 -11   0   33.35    5.16
   2 -11   0   32.08    3.74
   2 -11  -1  346.19   14.10
  -2 -11   1  343.11    7.22
  -2  11  -1  355.26   13.89
   2 -11  -1  346.81   15.31
  -2 -11   1  354.00   15.20
  -2 -11   1  311.15   15.19
   2 -11  -1  337.78   11.35
   2 -11  -1  336.87   12.15
   2 -11  -2   34.64    4.43
  -2  11  -2   33.83    4.81
  -2 -11   2   30.90    2.62
   2 -11  -2   31.09    4.61
   2 -11  -2   28.50    4.73
  -2 -11   2   33.08    4.97
   2 -11  -2   27.09    3.64
   2 -11  -3  205.27   11.01
   2 -11  -3  200.23   11.83
  -2 -11   3  203.46   11.79
   2 -11  -3  211.18   10.07
   2 -11  -3  209.69    9.28
   2 -11  -4    5.49    2.55
   2 -11  -4    5.85    3.08
   2 -11  -4    7.04    3.17
   2 -11  -4    7.87    2.61
   2 -11  -5  189.00   10.58
   2 -11  -5  191.12   11.69
   2 -11  -5  188.11    9.35
  -2  11  -5  180.02    8.32
   2 -11  -5  168.66    9.40
   2 -11  -6  263.55   12.48
   2 -11  -6  253.15   11.77
   2 -11  -6  263.76   11.28
  -2  11  -6  262.90   10.14
   2 -11  -7  244.19   11.79
  -2 -11   7  230.24    8.33
   2 -11  -7  268.47   12.62
   2 -11  -8  277.94   12.91
  -2 -11   8  268.87    8.67
   2 -11  -8  276.56   12.77
   2 -11  -9   89.31    7.78
  -2 -11   9   76.84    4.64
   2 -11 -10   11.78    3.62
   2 -11 -11  156.92   10.62
  -2  11 -11  149.90    8.66
   2  11  12  156.98    9.73
   2 -11 -12  165.43   11.13
  -2  11 -12  168.32    9.46
   2  11  13  198.80   10.92
   2 -11 -13  210.37   12.75
  -2  11 -13  188.57   10.33
   2  11  14   11.53    3.62
   2 -11 -14   10.39    4.05
  -2  11 -14   16.65    3.68
   2  11  15  108.23    8.20
   2 -11 -15   98.02    9.39
  -2  11 -15   88.78    7.58
   2 -11 -16   82.21    8.99
   2  11  16   80.45    7.16
   2  11  16   79.73    6.18
  -2  11 -16   70.21    7.01
   2 -11 -17  113.86   10.55
   2  11  17  114.22    8.49
   2  11  17  120.10    7.78
  -2  11 -17  102.59    8.72
   2 -11 -18   92.41    9.83
   2  11  18   81.30    7.26
   2  11  18   82.77    6.70
  -2  11 -18   78.99    7.97
   2 -11 -19   11.97    5.18
   2  11  19    7.99    3.31
   2  11  19   12.15    3.49
  -2  11 -19    7.71    3.45
   2 -11 -20   87.09   10.39
   2  11  20   82.38    7.37
  -2  11 -20   90.08    8.95
   2  11  20   78.89    7.03
   2 -11 -21   15.00    6.38
   2  11  21   23.86    4.43
   2  11  21   16.41    3.85
  -2  11 -21    9.19    3.88
   2 -11 -22    4.15    5.51
   2  11  22    2.22    2.54
   2  11  22    9.49    4.29
  -2  11 -22    3.57    3.84
   2 -11 -23   51.91    8.76
  -2  11 -23   34.22    6.46
   2 -11 -24   -2.83    6.09
  -2  11 -24   -1.31    3.47
   2 -11 -25   25.20    6.90
  -2  11 -25   20.30    5.93
   2 -11 -26    5.02    5.61
  -2  11 -26   41.77    8.68
  -2  11 -27    2.56    4.25
  -2  11 -28    5.68    5.07
  -2  11 -29   62.34   10.53
  -2  12  27   15.59    7.02
  -2  12  26   31.83    7.98
  -2 -12 -25   83.13   11.79
  -2  12  25   86.03   11.48
   2  12 -25   47.57    8.70
  -2 -12 -24   14.03    6.26
  -2  12  24    0.66    5.07
   2  12 -24   10.90    6.04
  -2 -12 -23   78.80   11.14
  -2  12  23   99.66   12.46
   2  12 -23   66.80    9.94
  -2 -12 -22    2.59    4.54
   2  12 -22    6.83    3.57
  -2  12  22    4.73    5.12
   2  12 -22    6.46    4.96
  -2 -12 -21   82.26   10.59
   2  12 -21   89.81    7.90
  -2  12  21   55.67    9.18
   2  12 -21   78.09   10.43
  -2 -12 -20    0.47    4.32
   2 -12  20   11.26    4.95
   2  12 -20   12.41    3.64
  -2  12  20   12.22    5.79
   2  12 -20   25.07    6.08
  -2 -12 -19   72.76    9.70
   2 -12  19   87.71   10.18
   2  12 -19  112.03    9.01
  -2  12  19   95.14   11.09
   2  12 -19   90.97   10.49
  -2 -12 -18   31.93    6.98
   2 -12  18   23.40    6.03
   2  12 -18   18.04    4.35
  -2  12  18   22.25    6.23
   2  12 -18   23.95    6.06
  -2 -12 -17   77.84    9.73
   2 -12  17   75.24    9.39
   2  12 -17   86.18    7.95
  -2  12  17   75.08    9.55
   2  12 -17   62.60    8.31
   2 -12  16  108.57   10.40
   2 -12  16  119.98    8.88
   2  12 -16  118.30    9.16
  -2  12  16  109.77   10.72
  -2 -12 -16  111.77   11.59
   2  12 -16  106.59   10.55
  -2 -12 -15   27.44    6.22
   2 -12  15   22.67    5.72
  -2 -12 -15   19.56    2.97
   2  12 -15   18.08    4.60
  -2  12  15   25.37    5.79
   2  12 -15   19.24    5.20
  -2 -12 -14   41.48    3.68
  -2 -12 -14   38.90    6.61
   2 -12  14   40.53    6.75
   2  12 -14   45.51    5.96
   2 -12  14   37.70    5.27
  -2  12  14   44.21    7.35
   2  12 -14   36.86    6.50
  -2 -12 -13   31.66    6.52
   2  12 -13   26.76    4.94
   2 -12  13   26.76    5.53
  -2 -12 -13   26.30    2.81
   2  12 -13   23.33    4.63
   2 -12  13   18.87    4.00
  -2  12  13   25.25    5.80
   2  12 -13   20.90    5.27
  -2 -12 -12    1.69    3.62
   2  12 -12    8.91    3.21
   2 -12  12    0.44    3.15
  -2 -12 -12    3.10    1.39
   2  12 -12    2.38    2.70
  -2  12  12    2.92    3.41
   2 -12  12    4.97    2.98
   2  12 -12    6.47    3.89
   2 -12  11  128.62   10.34
  -2 -12 -11  121.67    4.02
   2  12 -11  127.56    8.85
  -2  12  11  126.82    9.64
   2  12 -11  132.34    9.63
   2 -12  11  119.23    8.14
  -2  12  11  130.45   10.82
   2  12 -11  117.17   10.19
  -2 -12 -11  132.34   11.28
   2 -12  10  116.59    9.72
   2  12 -10  112.54    7.99
  -2  12  10  129.26    9.47
   2 -12  10  131.70    8.28
  -2  12  10  118.18   10.22
   2  12 -10  142.46   11.03
  -2 -12 -10  121.44   10.82
   2  12  -9  236.70   10.83
   2 -12   9  251.52   13.78
  -2  12   9  260.68   13.10
   2 -12   9  230.02   10.48
  -2  12   9  251.63   13.77
   2  12  -9  227.84   13.63
  -2 -12  -9  250.11   14.84
   2  12  -8   76.47    6.18
   2 -12   8   79.01    7.86
  -2  12   8   81.65    7.49
   2 -12   8   73.94    6.06
  -2  12   8   67.44    7.25
  -2 -12  -8   76.63    8.42
   2  12  -8   80.60    8.28
   2  12  -7  242.62   10.03
   2 -12   7  263.94   13.81
  -2  12   7  249.63   12.50
   2 -12   7  248.00   10.55
  -2 -12  -7  253.52   14.71
   2 -12   7  254.76   11.07
  -2  12   7  248.81   13.11
   2  12  -7  253.57   14.02
   2 -12   6   36.44    5.51
   2  12  -6   38.80    3.97
  -2  12   6   47.62    5.76
   2 -12   6   38.23    4.42
   2  12  -6   47.63    6.55
  -2 -12  -6   33.48    5.93
  -2  12   6   37.32    5.32
   2 -12   6   38.99    4.60
   2 -12   5   41.17    5.88
   2  12  -5   36.12    3.81
   2 -12   5   37.80    5.66
  -2  12   5   46.20    5.52
  -2 -12  -5   39.27    4.00
   2  12  -5   43.01    6.09
   2 -12   5   47.23    4.93
  -2  12   5   40.39    5.36
   2 -12   5   40.55    4.43
  -2 -12  -5   41.50    6.49
   2 -12   4  270.65   13.66
  -2  12   4  279.56   12.78
   2 -12   4  267.14   13.19
  -2 -12  -4  267.88    9.72
   2 -12   4  270.25   10.52
   2 -12   4  291.20   11.50
  -2 -12  -4  285.04   15.36
   2  12  -4  279.48   14.28
   2 -12   3    5.48    2.95
   2 -12   3   16.28    3.78
  -2  12   3   10.64    3.23
  -2 -12  -3    7.30    2.45
   2  12  -3    9.03    3.84
  -2 -12  -3    9.84    3.58
   2 -12   3    7.07    2.80
   2 -12   3   11.97    2.83
   2 -12   2    9.40    3.55
  -2  12   2    2.36    2.31
   2 -12   2    4.15    3.02
  -2 -12  -2    1.78    1.94
  -2 -12  -2    4.20    3.48
   2 -12   2    3.43    1.98
   2  12  -2    1.40    2.54
   2 -12   2    6.09    2.24
  -2  12   1   20.13    4.20
   2 -12   1   15.93    3.09
   2  12  -1   21.55    4.62
   2 -12   1   23.35    3.91
  -2 -12  -1   29.75    5.76
  -2  12   0    0.36    2.28
   2 -12   0    0.96    1.80
   2 -12   0    4.34    2.86
  -2 -12   0    2.03    3.42
  -2  12  -1   19.50    3.96
  -2 -12   1   19.55    2.01
   2 -12  -1   13.35    3.38
  -2 -12   1   22.28    5.03
   2 -12  -1   22.14    3.55
  -2 -12   2    5.56    1.61
   2 -12  -2    5.65    2.92
  -2 -12   2    6.56    3.42
   2 -12  -2    6.08    2.53
  -2 -12   3    6.58    1.80
   2 -12  -3    8.49    2.91
   2 -12  -3   10.10    2.67
   2 -12  -4  295.30   11.86
   2 -12  -4  284.35   12.39
   2 -12  -5   38.74    5.11
   2 -12  -5   49.78    5.55
   2 -12  -6   40.69    5.43
   2 -12  -6   42.74    5.21
   2 -12  -7  269.28   12.95
   2 -12  -7  262.86   12.18
   2 -12  -8   75.04    7.35
  -2 -12   8   68.51    4.99
   2 -12  -9  248.22   13.00
  -2 -12   9  249.04    8.90
  -2  12  -9  249.87   11.05
   2  12  10  122.68    8.99
   2 -12 -10  121.07    9.52
  -2  12 -10  111.78    7.72
   2  12  11  126.82    9.35
   2 -12 -11  116.19    9.59
  -2  12 -11  122.57    8.21
   2  12  12    2.79    2.92
   2 -12 -12    4.30    3.21
  -2  12 -12    5.45    2.61
   2  12  13   26.45    4.82
   2 -12 -13   29.28    5.56
  -2  12 -13   26.44    4.53
   2  12  14   36.63    5.41
   2  12  14   34.68    2.24
   2 -12 -14   44.38    6.63
  -2  12 -14   40.49    5.49
   2  12  15   20.61    4.29
   2 -12 -15   20.67    5.56
  -2  12 -15   20.32    4.28
   2  12  16  101.86    8.39
   2 -12 -16  120.04   10.86
  -2  12 -16  122.19    9.33
   2  12  17   76.88    7.26
   2 -12 -17   73.06    8.93
  -2  12 -17   63.00    7.14
   2 -12 -18   22.58    5.85
   2  12  18   18.65    4.00
   2  12  18   26.06    4.53
  -2  12 -18   21.80    4.89
   2 -12 -19   91.98   10.53
   2  12  19   82.48    7.42
   2  12  19   93.84    7.47
  -2  12 -19   78.08    8.23
   2 -12 -20   16.02    5.91
   2  12  20   19.44    4.17
   2  12  20   16.37    4.13
  -2  12 -20    6.71    4.13
   2  12  21   68.03    7.00
   2 -12 -21   67.24    9.58
  -2  12 -21   87.95    9.15
   2  12  22    3.07    2.65
   2 -12 -22    7.59    5.16
  -2  12 -22   -2.80    4.30
   2 -12 -23   88.96   10.86
  -2  12 -23   67.44    8.58
   2 -12 -24   -1.82    5.77
  -2  12 -24    4.78    4.95
   2 -12 -25   88.39   11.42
  -2  12 -25   69.59    9.53
  -2  12 -26   36.19    7.39
  -2  12 -27   21.05    6.83
  -2  12 -28   -4.60    5.44
  -2  13  26   11.03    6.69
  -2  13  25   93.49   11.89
  -2 -13 -24   19.74    6.73
  -2  13  24   19.24    6.33
   2  13 -24   12.10    6.00
  -2 -13 -23    4.15    4.63
  -2  13  23    3.02    4.75
   2  13 -23   16.70    5.76
  -2 -13 -22   75.21   10.68
  -2  13  22   70.76   10.56
   2  13 -22   74.05   10.17
  -2 -13 -21   10.61    6.01
   2  13 -21   -1.90    3.00
  -2  13  21   -3.22    4.74
   2  13 -21    0.19    4.40
   2 -13  20  125.67   12.46
  -2 -13 -20  116.34   12.68
   2  13 -20  127.77    9.72
  -2  13  20  132.39   13.48
   2  13 -20  123.95   12.65
   2 -13  19   58.38    8.54
   2  13 -19   53.81    6.72
  -2  13  19   69.62    9.84
   2  13 -19   70.34    9.87
  -2 -13 -18   94.57   11.20
   2 -13  18   90.49   10.52
   2  13 -18   96.15    8.58
  -2  13  18   75.82   10.22
   2  13 -18   83.41   10.11
  -2 -13 -17  174.30   14.44
   2 -13  17  187.29   14.03
   2  13 -17  178.95   11.51
  -2  13  17  153.63   13.07
   2  13 -17  182.10   14.27
  -2 -13 -16    2.11    4.45
   2 -13  16    2.30    4.38
   2  13 -16    0.16    2.95
  -2  13  16    2.52    4.71
   2  13 -16   -0.83    3.55
   2 -13  15   34.62    6.32
   2  13 -15   48.20    6.50
  -2  13  15   50.75    7.72
  -2 -13 -15  110.25   11.66
   2  13 -15   48.43    7.84
   2 -13  14  106.71   10.28
   2  13 -14  105.00    8.95
  -2  13  14  102.86   10.56
   2  13 -14   91.38    9.94
  -2 -13 -14  117.63   11.58
   2 -13  13  232.06   14.37
   2  13 -13  248.27   13.39
  -2 -13 -13  242.76    6.86
  -2  13  13  251.94   13.82
   2  13 -13  271.28   14.14
  -2  13  13  247.74   15.44
   2 -13  13  244.66   12.36
   2  13 -13  247.70   15.48
  -2 -13 -13  267.28   16.76
   2 -13  12  449.72   19.50
  -2 -13 -12  429.69    7.57
   2  13 -12  431.78   16.65
   2  13 -12  488.10   18.71
  -2  13  12  449.75   18.06
   2 -13  12  453.71   16.31
  -2  13  12  469.13   21.04
  -2 -13 -12  477.98   21.94
   2  13 -12  468.55   20.77
   2  13 -11  121.49    8.97
   2 -13  11  132.09   10.71
  -2  13  11  114.99    9.28
   2  13 -11  131.23    9.91
   2 -13  11  129.10    8.81
   2  13 -11  124.95   10.89
  -2 -13 -11  124.62   11.41
   2 -13  10   69.23    7.77
   2  13 -10   85.64    7.42
  -2  13  10   84.12    7.98
   2  13 -10   84.36    8.08
   2 -13  10   78.46    6.80
  -2 -13 -10   80.63    9.33
   2  13 -10   70.42    8.19
   2  13  -9  138.70    8.76
   2 -13   9  155.32   11.39
  -2  13   9  149.44   10.22
   2  13  -9  137.95   10.14
   2 -13   9  141.22    8.71
   2  13  -9  129.76   10.90
  -2 -13  -9  147.29   11.99
   2  13  -8  180.06    9.51
   2 -13   8  186.20   12.07
   2  13  -8  177.34   11.53
  -2  13   8  171.16   10.80
   2 -13   8  170.95    9.37
  -2 -13  -8  154.78   12.20
   2 -13   8  168.16    9.74
   2  13  -8  169.45   12.24
   2 -13   7   15.12    3.97
   2  13  -7   10.74    2.97
  -2  13   7    9.14    3.62
   2 -13   7   10.98    3.34
   2  13  -7   10.54    3.94
  -2 -13  -7    9.36    4.69
  -2  13   7   12.94    4.30
   2 -13   7   13.60    3.43
   2 -13   6  337.83   15.89
  -2  13   6  323.95   14.23
   2 -13   6  319.02   12.29
   2  13  -6  328.39   16.38
   2 -13   6  332.49   13.22
  -2  13   6  324.12   15.26
  -2 -13  -6  319.99   16.95
   2 -13   5  203.65   12.34
  -2  13   5  222.18   12.01
  -2 -13  -5  203.87    9.04
   2 -13   5  197.43    9.69
   2 -13   5  204.87   10.36
   2  13  -5  193.02   12.56
  -2 -13  -5  216.39   14.04
   2 -13   4  214.57   12.55
  -2  13   4  229.61   11.99
  -2 -13  -4  220.46    9.53
   2 -13   4  222.74   10.21
   2 -13   4  244.60   11.18
  -2 -13  -4  219.32   14.02
   2  13  -4  216.61   13.17
   2 -13   3   41.57    5.88
  -2  13   3   44.16    5.45
  -2 -13  -3   40.11    4.59
   2 -13   3   40.26    4.63
  -2 -13  -3   29.96    5.81
   2  13  -3   39.61    6.10
   2 -13   3   42.04    4.97
  -2  13   2   65.98    6.54
   2 -13   2   58.78    6.65
   2 -13   2   64.71    5.74
   2 -13   2   55.03    5.64
   2  13  -2   55.31    7.09
  -2 -13  -2   54.40    7.25
  -2  13   1  169.04   10.33
   2 -13   1  156.34   10.67
   2  13  -1  153.47   11.08
   2 -13   1  143.84    8.83
   2 -13   1  158.87    8.65
  -2 -13  -1  154.23   11.72
  -2  13   0   -1.74    2.90
   2 -13   0   -2.08    2.20
   2 -13   0   -0.72    2.53
  -2 -13   0    4.51    3.57
  -2  13  -1  150.34    9.81
  -2 -13   1  163.81    5.33
   2 -13  -1  161.00    9.53
   2 -13  -1  164.41    9.00
  -2 -13   1  161.37   12.07
  -2 -13   2   65.07    3.93
   2 -13  -2   60.94    6.22
  -2 -13   2   54.81    7.14
   2 -13  -2   56.87    5.50
  -2 -13   3   35.43    3.42
   2 -13  -3   35.85    5.06
   2 -13  -3   39.77    4.80
  -2 -13   4  223.92    8.36
   2 -13  -4  229.83   10.99
   2 -13  -4  225.63   11.70
   2 -13  -5  218.51   11.80
   2 -13  -5  214.10   10.86
   2  13   6  316.05   14.83
   2 -13  -6  322.50   14.44
   2 -13  -6  339.72   13.93
  -2  13  -6  324.34   12.56
   2  13   7    4.51    2.77
   2 -13  -7    8.29    3.34
[truncated: 474,544 more chars]
