# Supplementary material for: Synthesis of Diaryl‐ and Dialkynylphosphinates From Ubiquitous PV Sources via a Redox‐Neutral Approach
Source: Adv Sci (Weinh). 2025 Jul 2;12(36):e09922. doi: 10.1002/advs.202509922 (PMC12463002; doi:10.1002/advs.202509922)
Supplement: Supplementary file 2 — Supporting Information [file ADVS-12-e09922-s001.zip › 9i_H2O_jjw1743.cif]

data_jjw1743
_audit_creation_date               2024-04-11
_audit_creation_method
;
Olex2 1.5
(compiled 2024.02.16 svn.r378c4104 for OlexSys, GUI svn.r6928)
;
_shelx_SHELXL_version_number       '2018/3'
_audit_contact_author_address      ?
_audit_contact_author_email        ?
_audit_contact_author_name         ''
_audit_contact_author_phone        ?
_publ_contact_author_id_orcid      ?
_publ_section_references
;
Dolomanov, O.V., Bourhis, L.J., Gildea, R.J, Howard, J.A.K. & Puschmann, H.
 (2009), J. Appl. Cryst. 42, 339-341.

Sheldrick, G.M. (2015). Acta Cryst. A71, 3-8.

Sheldrick, G.M. (2015). Acta Cryst. C71, 3-8.
;
_chemical_name_common              ?
_chemical_name_systematic          ?
_chemical_formula_moiety           'C12 H6 O2 P S2, H3 O'
_chemical_formula_sum              'C12 H9 O3 P S2'
_chemical_formula_weight           296.28
_chemical_melting_point            ?
_chemical_oxdiff_formula           C12H9O3PS2
loop_
  _atom_type_symbol
  _atom_type_description
  _atom_type_scat_dispersion_real
  _atom_type_scat_dispersion_imag
  _atom_type_scat_source
 'C' 'C' 0.0181 0.0091 'International Tables Vol C Tables 4.2.6.8 and 6.1.1.4'
 'H' 'H' 0.0000 0.0000 'International Tables Vol C Tables 4.2.6.8 and 6.1.1.4'
 'O' 'O' 0.0492 0.0322 'International Tables Vol C Tables 4.2.6.8 and 6.1.1.4'
 'P' 'P' 0.2955 0.4335 'International Tables Vol C Tables 4.2.6.8 and 6.1.1.4'
 'S' 'S' 0.3331 0.5567 'International Tables Vol C Tables 4.2.6.8 and 6.1.1.4'

_shelx_space_group_comment
;
The symmetry employed for this shelxl refinement is uniquely defined
by the following loop, which should always be used as a source of
symmetry information in preference to the above space-group names.
They are only intended as comments.
;
_space_group_crystal_system        'monoclinic'
_space_group_IT_number             14
_space_group_name_H-M_alt          'P 1 21/n 1'
_space_group_name_Hall             '-P 2yn'
loop_
  _space_group_symop_operation_xyz
 'x, y, z'
 '-x+1/2, y+1/2, -z+1/2'
 '-x, -y, -z'
 'x-1/2, -y-1/2, z-1/2'

_cell_length_a                     12.5423(3)
_cell_length_b                     5.77350(10)
_cell_length_c                     19.0950(6)
_cell_angle_alpha                  90
_cell_angle_beta                   108.789(3)
_cell_angle_gamma                  90
_cell_volume                       1309.04(6)
_cell_formula_units_Z              4
_cell_measurement_reflns_used      4483
_cell_measurement_temperature      100.01(10)
_cell_measurement_theta_max        76.4770
_cell_measurement_theta_min        3.6830
_shelx_estimated_absorpt_T_max     0.967
_shelx_estimated_absorpt_T_min     0.316
_exptl_absorpt_coefficient_mu      4.833
_exptl_absorpt_correction_T_max    0.982
_exptl_absorpt_correction_T_min    0.731
_exptl_absorpt_correction_type     analytical
_exptl_absorpt_process_details
;
CrysAlisPro 1.171.41.93a (Rigaku Oxford Diffraction, 2020)
Analytical numeric absorption correction using a multifaceted crystal
model based on expressions derived by R.C. Clark & J.S. Reid.
(Clark, R. C. & Reid, J. S. (1995). Acta Cryst. A51, 887-897)
Empirical absorption correction using spherical harmonics,
implemented in SCALE3 ABSPACK scaling algorithm.
;
_exptl_absorpt_special_details     ?
_exptl_crystal_colour              ?
_exptl_crystal_colour_lustre       .
_exptl_crystal_colour_modifier     .
_exptl_crystal_colour_primary      .
_exptl_crystal_density_diffrn      1.503
_exptl_crystal_density_meas        ?
_exptl_crystal_density_method      ?
_exptl_crystal_description         plank
_exptl_crystal_F_000               608
loop_
  _exptl_crystal_face_index_h
  _exptl_crystal_face_index_k
  _exptl_crystal_face_index_l
  _exptl_crystal_face_perp_dist
 5 0 -2 0.0216
 -5 0 2 0.0216
 0 -4 2 0.1512
 0 4 -2 0.1512
 0 0 0 0.0036
 0 0 0 0.0036

_exptl_crystal_size_max            0.31
_exptl_crystal_size_mid            0.043
_exptl_crystal_size_min            0.007
loop_
  _exptl_oxdiff_crystal_face_indexfrac_h
  _exptl_oxdiff_crystal_face_indexfrac_k
  _exptl_oxdiff_crystal_face_indexfrac_l
  _exptl_oxdiff_crystal_face_x
  _exptl_oxdiff_crystal_face_y
  _exptl_oxdiff_crystal_face_z
 5.0039 -0.0003 -2.0055 -0.0205 -0.1432 0.5985
 -5.0039 0.0003 2.0055 0.0205 0.1432 -0.5985
 -0.0184 -4.0000 2.4954 0.2305 1.0292 0.2656
 0.0184 4.0000 -2.4954 -0.2305 -1.0292 -0.2656
 0.0002 0.0003 -0.4998 -0.0424 0.0016 -0.0037
 -0.0002 -0.0003 0.4998 0.0424 -0.0016 0.0037

_exptl_transmission_factor_max     ?
_exptl_transmission_factor_min     ?
_diffrn_reflns_av_R_equivalents    0.0549
_diffrn_reflns_av_unetI/netI       0.0467
_diffrn_reflns_Laue_measured_fraction_full  1.000
_diffrn_reflns_Laue_measured_fraction_max  1.000
_diffrn_reflns_limit_h_max         15
_diffrn_reflns_limit_h_min         -10
_diffrn_reflns_limit_k_max         7
_diffrn_reflns_limit_k_min         -7
_diffrn_reflns_limit_l_max         23
_diffrn_reflns_limit_l_min         -23
_diffrn_reflns_number              10740
_diffrn_reflns_point_group_measured_fraction_full  1.000
_diffrn_reflns_point_group_measured_fraction_max  1.000
_diffrn_reflns_theta_full          67.684
_diffrn_reflns_theta_max           72.102
_diffrn_reflns_theta_min           3.738
_diffrn_ambient_environment        N~2~
_diffrn_ambient_temperature        100.01(10)
_diffrn_detector                   'CCD plate'
_diffrn_detector_area_resol_mean   10.5700
_diffrn_detector_type              AtlasS2
_diffrn_measured_fraction_theta_full  1.000
_diffrn_measured_fraction_theta_max  1.000
_diffrn_measurement_details
;
List of Runs (angles in degrees, time in seconds):

  # Type    Start    End  Width  t~exp~   \w     \q     \k     \f   Frames
--------------------------------------------------------------------------
  1  \w    -85.00  -8.00   0.50    4.00    --  -38.50 125.00-120.00  154
  2  \w    -75.00  36.00   0.50    4.00    --  -38.50  19.00 -90.00  222
  3  \w   -111.00 -23.00   0.50    4.00    --  -38.50 -38.00  90.00  176
  4  \w    -41.00 -13.00   0.50    4.00    --  -38.50 125.00 -60.00   56
  5  \w     30.00  68.00   0.50    4.00    --   42.25-125.00  60.00   76
  6  \w     50.00  83.00   0.50    4.00    --   42.25-125.00-180.00   66
  7  \w     61.00 107.00   0.50   20.00    --  111.00 -94.00   0.00   92
  8  \w     42.00  92.00   0.50   20.00    --  111.00-125.00 -90.00  100
  9  \w     37.00 131.00   0.50   20.00    --  111.00 -30.00   0.00  188
 10  \w    103.00 145.00   0.50   20.00    --  111.00 125.00-180.00   84
 11  \w     86.00 112.00   0.50   20.00    --  111.00-125.00   0.00   52
 12  \w     65.00 107.00   0.50   20.00    --  111.00 -94.00  90.00   84
 13  \w     76.00 106.00   0.50   20.00    --  111.00  15.00  90.00   60
 14  \w    137.00 167.00   0.50   20.00    --  111.00  15.00  90.00   60
 15  \w     67.00  92.00   0.50   20.00    --  111.00  15.00 -30.00   50
 16  \w     37.00 124.00   0.50   20.00    --  111.00 -30.00-180.00  174
 17  \w     46.00 131.00   0.50   20.00    --  111.00 -61.00  90.00  170
 18  \w     47.00 127.00   0.50   20.00    --  111.00 -30.00  90.00  160
 19  \w     42.00  88.00   0.50   20.00    --  111.00 -61.00 -90.00   92
 20  \w    113.00 177.00   0.50   20.00    --  111.00  15.00 -30.00  128
 21  \w     61.00  91.00   0.50   20.00    --  111.00-125.00  90.00   60
 22  \w     52.00  79.00   0.50   20.00    --  111.00-125.00   0.00   54
 23  \w    127.00 176.00   0.50   20.00    --  111.00  77.00 150.00   98
 24  \w     81.00 107.00   0.50   20.00    --  111.00 -94.00-180.00   52
 25  \w     84.00 109.00   0.50   20.00    --  111.00-125.00-180.00   50
 26  \w     73.00 100.00   0.50   20.00    --  111.00-125.00 -60.00   54
 27  \w     41.00  79.00   0.50   20.00    --  111.00-125.00  30.00   76
 28  \w     70.00 112.00   0.50   20.00    --  111.00-125.00  60.00   84
 29  \w     61.00 109.00   0.50   20.00    --  111.00-125.00 120.00   96
 30  \w     51.00  99.00   0.50   20.00    --  111.00 -94.00 -90.00   96
;
_diffrn_measurement_device         'four-circle diffractometer'
_diffrn_measurement_device_type    'SuperNova, Dual, Cu at home/near, AtlasS2'
_diffrn_measurement_method         '\w scans'
_diffrn_orient_matrix_type        
 'CrysAlisPro convention (1999,Acta A55,543-557)'
_diffrn_orient_matrix_UB_11        0.0299123000
_diffrn_orient_matrix_UB_12        -0.0048291000
_diffrn_orient_matrix_UB_13        0.0848660000
_diffrn_orient_matrix_UB_21        -0.0300172000
_diffrn_orient_matrix_UB_22        -0.2592959000
_diffrn_orient_matrix_UB_23        -0.0034390000
_diffrn_orient_matrix_UB_31        0.1226138000
_diffrn_orient_matrix_UB_32        -0.0622780000
_diffrn_orient_matrix_UB_33        0.0074986000
_diffrn_radiation_monochromator    mirror
_diffrn_radiation_probe            x-ray
_diffrn_radiation_type             'Cu K\a'
_diffrn_radiation_wavelength       1.54184
_diffrn_source                     'micro-focus sealed X-ray tube'
_diffrn_source_type                'SuperNova (Cu) X-ray Source'
_reflns_Friedel_coverage           0.000
_reflns_Friedel_fraction_full      .
_reflns_Friedel_fraction_max       .
_reflns_number_gt                  2214
_reflns_number_total               2571
_reflns_special_details
;
 Reflections were merged by SHELXL according to the crystal
 class for the calculation of statistics and refinement.
 
 _reflns_Friedel_fraction is defined as the number of unique
 Friedel pairs measured divided by the number that would be
 possible theoretically, ignoring centric projections and
 systematic absences.
;
_reflns_threshold_expression       'I > 2\s(I)'
_computing_cell_refinement         'CrysAlisPro 1.171.41.93a (Rigaku OD, 2020)'
_computing_data_collection         'CrysAlisPro 1.171.41.93a (Rigaku OD, 2020)'
_computing_data_reduction          'CrysAlisPro 1.171.41.93a (Rigaku OD, 2020)'
_computing_molecular_graphics      'Olex2 1.5 (Dolomanov et al., 2009)'
_computing_publication_material    'Olex2 1.5 (Dolomanov et al., 2009)'
_computing_structure_refinement    'SHELXL 2018/3 (Sheldrick, 2015)'
_computing_structure_solution      'SHELXT 2018/2 (Sheldrick, 2018)'
_refine_diff_density_max           0.973
_refine_diff_density_min           -0.519
_refine_diff_density_rms           0.124
_refine_ls_extinction_coef         .
_refine_ls_extinction_method       none
_refine_ls_goodness_of_fit_ref     1.067
_refine_ls_hydrogen_treatment      mixed
_refine_ls_matrix_type             full
_refine_ls_number_parameters       199
_refine_ls_number_reflns           2571
_refine_ls_number_restraints       181
_refine_ls_R_factor_all            0.0620
_refine_ls_R_factor_gt             0.0539
_refine_ls_restrained_S_all        1.031
_refine_ls_shift/su_max            0.001
_refine_ls_shift/su_mean           0.000
_refine_ls_structure_factor_coef   Fsqd
_refine_ls_weighting_details      
 'w=1/[\s^2^(Fo^2^)+(0.1012P)^2^+0.1873P] where P=(Fo^2^+2Fc^2^)/3'
_refine_ls_weighting_scheme        calc
_refine_ls_wR_factor_gt            0.1416
_refine_ls_wR_factor_ref           0.1500
_refine_special_details            ?
_olex2_refinement_description
;
1. Fixed Uiso
 At 1.2 times of:
  All C(H) groups
 At 1.5 times of:
  All O(H) groups
2. Restrained distances
 S2-C11 \\sim S2A-C11A
 with sigma of 0.02
 S2-C12 \\sim S2A-C12A
 with sigma of 0.02
 C11-C10 \\sim C11A-C10A
 with sigma of 0.02
 C12-C9 \\sim C12A-C9
 with sigma of 0.02
 C9-C10 \\sim C9-C10A
 with sigma of 0.02
 S2-C9 \\sim S2A-C9
 with sigma of 0.04
 S2-C10 \\sim S2A-C10A
 with sigma of 0.04
 C11-C12 \\sim C11A-C12A
 with sigma of 0.04
 C11-C9 \\sim C11A-C9
 with sigma of 0.04
3. Uiso/Uaniso restraints and constraints
S2 \\sim C11 \\sim C12 \\sim C9 \\sim C10 \\sim S2A \\sim C11A \\sim C12A \\sim
C10A: within 2A with sigma of 0.04 and sigma for terminal atoms of 0.08 within
2A
Uanis(C12A) = Uanis(C12)
Uanis(C10A) = Uanis(C10)
4. Rigid body (RIGU) restrains
 S2, C11, C12, C9, C10, S2A, C11A, C12A, C10A
 with sigma for 1-2 distances of 0.004 and sigma for 1-3 distances of 0.004
5. Others
 Sof(S2A)=Sof(C11A)=Sof(H11A)=Sof(C12A)=Sof(H12A)=Sof(C10A)=Sof(H10A)=1-FVAR(1)
 Sof(S2)=Sof(C11)=Sof(H11)=Sof(C12)=Sof(H12)=Sof(C10)=Sof(H10)=FVAR(1)
6.a Aromatic/amide H refined with riding coordinates:
 C5(H5), C6(H6), C4(H4), C11(H11), C12(H12), C10(H10), C11A(H11A), C12A(H12A),
 C10A(H10A)
;
_atom_sites_solution_hydrogens     mixed
_atom_sites_solution_primary       dual
_atom_sites_solution_secondary     ?
loop_
  _atom_site_label
  _atom_site_type_symbol
  _atom_site_fract_x
  _atom_site_fract_y
  _atom_site_fract_z
  _atom_site_U_iso_or_equiv
  _atom_site_adp_type
  _atom_site_occupancy
  _atom_site_site_symmetry_order
  _atom_site_calc_flag
  _atom_site_refinement_flags_posn
  _atom_site_refinement_flags_adp
  _atom_site_refinement_flags_occupancy
  _atom_site_disorder_assembly
  _atom_site_disorder_group
 P1 P 0.54883(5) 0.55575(11) 0.65552(4) 0.0198(2) Uani 1 1 d . . . . .
 S1 S 0.40817(6) -0.24237(13) 0.87114(5) 0.0330(2) Uani 1 1 d . . . . .
 O3 O 0.72015(17) 0.0865(4) 0.66561(12) 0.0245(4) Uani 1 1 d . . . . .
 H3A H 0.769(4) 0.136(8) 0.701(3) 0.037 Uiso 1 1 d . U . . .
 O1 O 0.63682(15) 0.7103(3) 0.70683(11) 0.0245(4) Uani 1 1 d . . . . .
 O2 O 0.58886(15) 0.3937(3) 0.60659(11) 0.0234(4) Uani 1 1 d . . . . .
 C5 C 0.30986(18) -0.0338(4) 0.86723(13) 0.0167(5) Uani 1 1 d . . . . .
 H5 H 0.255986 -0.036747 0.892604 0.020 Uiso 1 1 calc R U . . .
 C8 C 0.3747(2) 0.8657(5) 0.56203(15) 0.0224(5) Uani 1 1 d . . . . .
 C7 C 0.4424(2) 0.7309(5) 0.59882(15) 0.0228(5) Uani 1 1 d . . . . .
 C1 C 0.4865(2) 0.3867(5) 0.70727(16) 0.0245(6) Uani 1 1 d . . . . .
 C3 C 0.4132(2) 0.1034(5) 0.78949(15) 0.0221(5) Uani 1 1 d . . . . .
 C2 C 0.4507(2) 0.2573(5) 0.74397(16) 0.0244(6) Uani 1 1 d . . . . .
 C6 C 0.3230(2) 0.1485(5) 0.81843(15) 0.0241(6) Uani 1 1 d . . . . .
 H6 H 0.276936 0.282918 0.806907 0.029 Uiso 1 1 calc R U . . .
 C4 C 0.4658(2) -0.1048(5) 0.81348(16) 0.0256(6) Uani 1 1 d . . . . .
 H4 H 0.526703 -0.163911 0.799516 0.031 Uiso 1 1 calc R U . . .
 S2 S 0.21110(9) 1.3783(3) 0.43721(10) 0.0239(4) Uani 0.827(5) 1 d D U P A 1
 C11 C 0.1239(10) 1.172(2) 0.4510(8) 0.034(3) Uani 0.827(5) 1 d D U P A 1
 H11 H 0.044345 1.182114 0.430320 0.041 Uiso 0.827(5) 1 calc R U P A 1
 C12 C 0.3252(6) 1.229(3) 0.4916(14) 0.0230(12) Uani 0.827(5) 1 d D U P A 1
 H12 H 0.400762 1.280775 0.503050 0.028 Uiso 0.827(5) 1 calc R U P A 1
 C9 C 0.2946(2) 1.0247(5) 0.51703(15) 0.0227(5) Uani 1 1 d D U . . .
 C10 C 0.1749(4) 0.993(2) 0.4930(12) 0.0253(8) Uani 0.827(5) 1 d D U P A 1
 H10 H 0.137281 0.864385 0.505163 0.030 Uiso 0.827(5) 1 calc R U P A 1
 H3B H 0.692(4) -0.028(10) 0.673(3) 0.044(12) Uiso 1 1 d . . . . .
 S2A S 0.1037(9) 1.189(2) 0.4421(7) 0.0158(16) Uani 0.173(5) 1 d D U P A 2
 C11A C 0.226(2) 1.336(5) 0.449(2) 0.026(5) Uani 0.173(5) 1 d D U P A 2
 H11A H 0.224486 1.482264 0.425864 0.032 Uiso 0.173(5) 1 calc R U P A 2
 C12A C 0.1811(18) 0.976(11) 0.497(6) 0.0230(12) Uani 0.173(5) 1 d D U P A 2
 H12A H 0.150261 0.840646 0.511153 0.028 Uiso 0.173(5) 1 calc R U P A 2
 C10A C 0.321(2) 1.235(14) 0.487(7) 0.0253(8) Uani 0.173(5) 1 d D U P A 2
 H10A H 0.394671 1.292001 0.493655 0.030 Uiso 0.173(5) 1 calc R U P A 2
 H3C H 0.657(6) 0.151(15) 0.638(5) 0.11(3) Uiso 1 1 d . . . . .

loop_
  _atom_site_aniso_label
  _atom_site_aniso_U_11
  _atom_site_aniso_U_22
  _atom_site_aniso_U_33
  _atom_site_aniso_U_23
  _atom_site_aniso_U_13
  _atom_site_aniso_U_12
 P1 0.0173(3) 0.0217(4) 0.0182(4) 0.0023(2) 0.0025(3) -0.0005(2)
 S1 0.0341(4) 0.0316(4) 0.0352(4) 0.0052(3) 0.0138(3) 0.0021(3)
 O3 0.0221(9) 0.0244(10) 0.0231(10) -0.0009(8) 0.0020(8) -0.0011(8)
 O1 0.0221(9) 0.0249(9) 0.0222(10) 0.0022(7) 0.0009(7) -0.0017(7)
 O2 0.0219(9) 0.0248(9) 0.0215(10) 0.0000(7) 0.0042(7) 0.0002(7)
 C5 0.0080(9) 0.0251(12) 0.0143(11) -0.0052(9) -0.0002(8) 0.0028(8)
 C8 0.0208(12) 0.0248(12) 0.0203(13) -0.0022(10) 0.0045(10) -0.0030(10)
 C7 0.0205(11) 0.0263(13) 0.0195(13) 0.0014(10) 0.0034(10) 0.0003(10)
 C1 0.0214(12) 0.0271(13) 0.0232(13) 0.0019(10) 0.0050(10) -0.0003(10)
 C3 0.0191(12) 0.0276(13) 0.0176(12) -0.0005(10) 0.0031(10) -0.0029(9)
 C2 0.0204(11) 0.0263(13) 0.0238(14) -0.0007(10) 0.0033(10) -0.0021(10)
 C6 0.0205(12) 0.0266(13) 0.0231(13) 0.0005(10) 0.0041(10) -0.0002(10)
 C4 0.0249(12) 0.0271(13) 0.0255(14) -0.0010(11) 0.0093(11) -0.0018(10)
 S2 0.0210(5) 0.0247(7) 0.0234(7) 0.0046(4) 0.0035(4) 0.0025(4)
 C11 0.020(4) 0.042(4) 0.036(5) 0.001(3) 0.003(3) 0.005(3)
 C12 0.0229(16) 0.0250(18) 0.019(4) -0.0005(14) 0.0031(17) 0.0003(14)
 C9 0.0218(12) 0.0257(12) 0.0182(12) -0.0014(10) 0.0032(10) 0.0006(10)
 C10 0.0201(16) 0.030(3) 0.024(3) 0.000(2) 0.004(2) 0.0003(16)
 S2A 0.009(3) 0.021(3) 0.016(3) 0.0047(19) 0.001(3) 0.001(2)
 C11A 0.036(8) 0.017(9) 0.026(11) 0.000(6) 0.008(7) 0.003(6)
 C12A 0.0229(16) 0.0250(18) 0.019(4) -0.0005(14) 0.0031(17) 0.0003(14)
 C10A 0.0201(16) 0.030(3) 0.024(3) 0.000(2) 0.004(2) 0.0003(16)

_geom_special_details
;
 All esds (except the esd in the dihedral angle between two l.s. planes)
 are estimated using the full covariance matrix.  The cell esds are taken
 into account individually in the estimation of esds in distances, angles
 and torsion angles; correlations between esds in cell parameters are only
 used when they are defined by crystal symmetry.  An approximate (isotropic)
 treatment of cell esds is used for estimating esds involving l.s. planes.
;
loop_
  _geom_bond_atom_site_label_1
  _geom_bond_atom_site_label_2
  _geom_bond_distance
  _geom_bond_site_symmetry_2
  _geom_bond_publ_flag
 P1 O1 1.509(2) . ?
 P1 O2 1.517(2) . ?
 P1 C7 1.745(3) . ?
 P1 C1 1.743(3) . ?
 S1 C5 1.708(2) . ?
 S1 C4 1.697(3) . ?
 O3 H3A 0.81(5) . ?
 O3 H3B 0.78(6) . ?
 O3 H3C 0.88(8) . ?
 C5 H5 0.9500 . ?
 C5 C6 1.450(4) . ?
 C8 C7 1.198(4) . ?
 C8 C9 1.426(4) . ?
 C1 C2 1.206(4) . ?
 C3 C2 1.425(4) . ?
 C3 C6 1.434(4) . ?
 C3 C4 1.377(4) . ?
 C6 H6 0.9500 . ?
 C4 H4 0.9500 . ?
 S2 C11 1.695(13) . ?
 S2 C12 1.707(6) . ?
 C11 H11 0.9500 . ?
 C11 C10 1.334(13) . ?
 C12 H12 0.9500 . ?
 C12 C9 1.376(7) . ?
 C9 C10 1.433(6) . ?
 C9 C12A 1.38(2) . ?
 C9 C10A 1.42(2) . ?
 C10 H10 0.9500 . ?
 S2A C11A 1.717(19) . ?
 S2A C12A 1.70(2) . ?
 C11A H11A 0.9500 . ?
 C11A C10A 1.32(2) . ?
 C12A H12A 0.9500 . ?
 C10A H10A 0.9500 . ?

loop_
  _geom_angle_atom_site_label_1
  _geom_angle_atom_site_label_2
  _geom_angle_atom_site_label_3
  _geom_angle
  _geom_angle_site_symmetry_1
  _geom_angle_site_symmetry_3
  _geom_angle_publ_flag
 O1 P1 O2 116.52(11) . . ?
 O1 P1 C7 108.26(12) . . ?
 O1 P1 C1 109.32(13) . . ?
 O2 P1 C7 108.30(12) . . ?
 O2 P1 C1 107.54(13) . . ?
 C1 P1 C7 106.45(13) . . ?
 C4 S1 C5 95.39(14) . . ?
 H3A O3 H3B 114(5) . . ?
 H3A O3 H3C 130(6) . . ?
 H3B O3 H3C 96(6) . . ?
 S1 C5 H5 126.0 . . ?
 C6 C5 S1 108.07(18) . . ?
 C6 C5 H5 126.0 . . ?
 C7 C8 C9 178.9(3) . . ?
 C8 C7 P1 174.8(3) . . ?
 C2 C1 P1 174.6(3) . . ?
 C2 C3 C6 125.4(3) . . ?
 C4 C3 C2 122.0(2) . . ?
 C4 C3 C6 112.6(3) . . ?
 C1 C2 C3 177.6(3) . . ?
 C5 C6 H6 123.7 . . ?
 C3 C6 C5 112.5(2) . . ?
 C3 C6 H6 123.7 . . ?
 S1 C4 H4 124.3 . . ?
 C3 C4 S1 111.5(2) . . ?
 C3 C4 H4 124.3 . . ?
 C11 S2 C12 90.4(4) . . ?
 S2 C11 H11 122.3 . . ?
 C10 C11 S2 115.3(8) . . ?
 C10 C11 H11 122.3 . . ?
 S2 C12 H12 124.0 . . ?
 C9 C12 S2 111.9(4) . . ?
 C9 C12 H12 124.0 . . ?
 C8 C9 C10 125.0(3) . . ?
 C12 C9 C8 122.8(4) . . ?
 C12 C9 C10 112.2(4) . . ?
 C12A C9 C8 120.1(10) . . ?
 C12A C9 C10A 114.5(13) . . ?
 C10A C9 C8 125.4(12) . . ?
 C11 C10 C9 110.2(7) . . ?
 C11 C10 H10 124.9 . . ?
 C9 C10 H10 124.9 . . ?
 C12A S2A C11A 89.6(12) . . ?
 S2A C11A H11A 121.7 . . ?
 C10A C11A S2A 116.7(18) . . ?
 C10A C11A H11A 121.7 . . ?
 C9 C12A S2A 111.0(15) . . ?
 C9 C12A H12A 124.5 . . ?
 S2A C12A H12A 124.5 . . ?
 C9 C10A H10A 125.9 . . ?
 C11A C10A C9 108(2) . . ?
 C11A C10A H10A 125.9 . . ?

loop_
  _geom_torsion_atom_site_label_1
  _geom_torsion_atom_site_label_2
  _geom_torsion_atom_site_label_3
  _geom_torsion_atom_site_label_4
  _geom_torsion
  _geom_torsion_site_symmetry_1
  _geom_torsion_site_symmetry_2
  _geom_torsion_site_symmetry_3
  _geom_torsion_site_symmetry_4
  _geom_torsion_publ_flag
 S1 C5 C6 C3 -0.9(3) . . . . ?
 C5 S1 C4 C3 0.2(2) . . . . ?
 C8 C9 C10 C11 -179.3(13) . . . . ?
 C8 C9 C12A S2A -179(4) . . . . ?
 C8 C9 C10A C11A -180(5) . . . . ?
 C2 C3 C6 C5 -175.8(2) . . . . ?
 C2 C3 C4 S1 176.3(2) . . . . ?
 C6 C3 C4 S1 -0.7(3) . . . . ?
 C4 S1 C5 C6 0.4(2) . . . . ?
 C4 C3 C6 C5 1.1(3) . . . . ?
 S2 C11 C10 C9 1(3) . . . . ?
 S2 C12 C9 C8 178.3(8) . . . . ?
 S2 C12 C9 C10 -2(2) . . . . ?
 C11 S2 C12 C9 1.7(19) . . . . ?
 C12 S2 C11 C10 -1(2) . . . . ?
 C12 C9 C10 C11 1(2) . . . . ?
 S2A C11A C10A C9 -3(13) . . . . ?
 C11A S2A C12A C9 0(8) . . . . ?
 C12A C9 C10A C11A 3(13) . . . . ?
 C12A S2A C11A C10A 2(11) . . . . ?
 C10A C9 C12A S2A -1(10) . . . . ?

_shelx_res_file
;
TITL jjw1743_a.res in P2(1)/n
    jjw1743.res
    created by SHELXL-2018/3 at 10:44:00 on 11-Apr-2024
REM Old TITL jjw1743 in P2(1)/n
REM SHELXT solution in P2(1)/n: R1 0.097, Rweak 0.133, Alpha 0.013
REM <I/s> 0.392 for 283 systematic absences, Orientation as input
REM Formula found by SHELXT: C12 O3 P S2
CELL 1.54184 12.5423 5.7735 19.095 90 108.789 90
ZERR 4 0.0003 0.0001 0.0006 0 0.003 0
LATT 1
SYMM 0.5-X,0.5+Y,0.5-Z
SFAC C H O P S
UNIT 48 36 12 4 8
SADI S2 C11 S2A C11A
SADI S2 C12 S2A C12A
SADI C11 C10 C11A C10A
SADI C12 C9 C12A C9
SADI C9 C10 C9 C10A
SADI 0.04 S2 C9 S2A C9
SADI 0.04 S2 C10 S2A C10A
SADI 0.04 C11 C12 C11A C12A
SADI 0.04 C11 C9 C11A C9
RIGU S2 C11 C12 C9 C10 S2A C11A C12A C10A
SIMU S2 C11 C12 C9 C10 S2A C11A C12A C10A
EADP C12A C12
EADP C10A C10

L.S. 15
PLAN  1
SIZE 0.007 0.043 0.31
TEMP -173
CONF
MORE -1
BOND $H
fmap 2
acta
SHEL 1000 0.81
REM <olex2.extras>
REM <HklSrc "%.\\jjw1743.hkl">
REM </olex2.extras>

WGHT    0.101200    0.187300
FVAR       0.41269   0.82733
P1    4    0.548829    0.555752    0.655522    11.00000    0.01727    0.02165 =
         0.01818    0.00226    0.00249   -0.00047
S1    5    0.408168   -0.242374    0.871142    11.00000    0.03410    0.03162 =
         0.03515    0.00524    0.01383    0.00208
O3    3    0.720148    0.086462    0.665612    11.00000    0.02207    0.02441 =
         0.02312   -0.00090    0.00196   -0.00106
H3A   2    0.768938    0.135900    0.701363    11.00000   -1.50000
O1    3    0.636824    0.710347    0.706827    11.00000    0.02205    0.02491 =
         0.02216    0.00223    0.00089   -0.00173
O2    3    0.588859    0.393693    0.606592    11.00000    0.02190    0.02476 =
         0.02146    0.00003    0.00423    0.00018
C5    1    0.309864   -0.033822    0.867233    11.00000    0.00803    0.02507 =
         0.01427   -0.00521   -0.00020    0.00281
AFIX  43
H5    2    0.255986   -0.036747    0.892604    11.00000   -1.20000
AFIX   0
C8    1    0.374705    0.865737    0.562026    11.00000    0.02077    0.02476 =
         0.02030   -0.00217    0.00453   -0.00296
C7    1    0.442364    0.730911    0.598821    11.00000    0.02051    0.02628 =
         0.01948    0.00141    0.00339    0.00028
C1    1    0.486545    0.386667    0.707271    11.00000    0.02143    0.02712 =
         0.02324    0.00189    0.00500   -0.00033
C3    1    0.413176    0.103381    0.789490    11.00000    0.01908    0.02763 =
         0.01763   -0.00050    0.00307   -0.00290
C2    1    0.450748    0.257277    0.743970    11.00000    0.02045    0.02631 =
         0.02376   -0.00069    0.00333   -0.00205
C6    1    0.322988    0.148493    0.818429    11.00000    0.02054    0.02658 =
         0.02311    0.00046    0.00413   -0.00018
AFIX  43
H6    2    0.276936    0.282918    0.806907    11.00000   -1.20000
AFIX   0
C4    1    0.465797   -0.104768    0.813483    11.00000    0.02485    0.02714 =
         0.02550   -0.00102    0.00928   -0.00180
AFIX  43
H4    2    0.526703   -0.163911    0.799516    11.00000   -1.20000
AFIX   0
PART 1
S2    5    0.211096    1.378255    0.437209    21.00000    0.02097    0.02468 =
         0.02344    0.00463    0.00350    0.00253
C11   1    0.123950    1.171692    0.451020    21.00000    0.02049    0.04246 =
         0.03607    0.00067    0.00346    0.00465
AFIX  43
H11   2    0.044345    1.182114    0.430320    21.00000   -1.20000
AFIX   0
C12   1    0.325177    1.229003    0.491642    21.00000    0.02293    0.02499 =
         0.01857   -0.00052    0.00309    0.00033
AFIX  43
H12   2    0.400762    1.280775    0.503050    21.00000   -1.20000
AFIX   0
PART 0
C9    1    0.294591    1.024702    0.517035    11.00000    0.02183    0.02569 =
         0.01823   -0.00142    0.00322    0.00055
PART 1
C10   1    0.174913    0.993417    0.492987    21.00000    0.02010    0.02973 =
         0.02425   -0.00019    0.00442    0.00032
AFIX  43
H10   2    0.137281    0.864385    0.505163    21.00000   -1.20000
AFIX   0

PART 0
H3B   2    0.692173   -0.027565    0.672827    11.00000    0.04391

PART 2
S2A   5    0.103660    1.188946    0.442106   -21.00000    0.00861    0.02091 =
         0.01590    0.00472    0.00118    0.00067
C11A  1    0.225600    1.335692    0.448699   -21.00000    0.03581    0.01672 =
         0.02550   -0.00046    0.00850    0.00337
AFIX  43
H11A  2    0.224486    1.482264    0.425864   -21.00000   -1.20000
AFIX   0
C12A  1    0.181101    0.975623    0.496658   -21.00000    0.02293    0.02499 =
         0.01857   -0.00052    0.00309    0.00033
AFIX  43
H12A  2    0.150261    0.840646    0.511153   -21.00000   -1.20000
AFIX   0
C10A  1    0.321114    1.234585    0.487128   -21.00000    0.02010    0.02973 =
         0.02425   -0.00019    0.00442    0.00032
AFIX  43
H10A  2    0.394671    1.292001    0.493655   -21.00000   -1.20000
AFIX   0

PART 0
H3C   2    0.657047    0.151421    0.637724    11.00000    0.10935
HKLF 4


REM  jjw1743_a.res in P2(1)/n
REM wR2 = 0.1500, GooF = S = 1.067, Restrained GooF = 1.031 for all data
REM R1 = 0.0539 for 2214 Fo > 4sig(Fo) and 0.0620 for all 2571 data
REM 199 parameters refined using 181 restraints

END

WGHT      0.1012      0.1872

REM Highest difference peak  0.973,  deepest hole -0.519,  1-sigma level  0.124
Q1    1   0.3348 -0.1089  0.8668  11.00000  0.05    0.96
;
_shelx_res_checksum                45497
_shelx_hkl_file
;
   0   0  -1    0.44    0.57
   0   0  -2    1.45    0.96
   0   0  -3    0.71    1.07
   0   0  -4  569.87   21.09
   0   0  -5   -1.53    2.17
   0   0  -6  746.75   29.94
   0   0  -7   -0.12    2.42
   0   0   7    0.61    0.64
   0   0  -8   21.29    6.17
   0   0   8   20.11    2.68
   0   0  -9   -1.48    3.09
   0   0 -10   23.37    7.79
   0   0 -11   -0.95    2.43
   0   0 -12   18.49    7.68
   0   0 -13   -1.35    2.54
   0   0 -14  212.24   29.85
   0   0 -14  260.96   13.60
   0   0 -14  229.98   11.28
   0   0 -15   -3.59    2.34
   0   0 -15   -1.50    2.05
   0   0 -16  141.99   11.44
   0   0 -16  142.67    9.45
   0   0 -17   -0.40    1.26
   0   0 -18  119.53    8.81
   0   0 -19    2.31    1.83
   0   0 -20   59.93    5.77
   0   0  21    0.05    1.77
   0   0 -21   -1.72    1.28
   0   0  22   92.19    5.67
   0  -1   0   -0.91    0.97
   0   1   0    1.10    1.36
   0   1   1  298.79   14.37
   0   1  -1  290.78   13.22
   0   1   2   39.94    5.80
   0   1  -2   33.14    4.74
   0   1  -3 3766.25   50.30
   0  -1  -3 3912.70   63.16
   0   1   3 3817.00   58.86
   0   1   4  667.12   26.18
   0   1  -4  672.95   22.88
   0  -1  -4  699.78   28.49
   0   1   5  135.97   12.59
   0  -1  -5  145.45   13.93
   0   1  -5  141.10   11.57
   0   1  -6 2347.64   51.63
   0  -1  -6 2309.47   60.61
   0   1   6 2252.99   55.54
   0   1  -7  168.21   15.99
   0  -1  -7  158.40   17.60
   0   1   7  148.97   15.69
   0   1   8    1.46    3.23
   0  -1  -8    4.54    3.30
   0   1  -8    1.88    2.42
   0   1   9    8.61    4.22
   0   1  -9   19.78    6.71
   0  -1  -9   13.03    6.80
   0   1  10  487.22   35.11
   0   1 -10  530.49   34.88
   0  -1 -10  524.57   39.40
   0  -1 -11  113.10   19.88
   0   1  11  113.45   17.89
   0   1 -11  110.28   16.99
   0   1 -12   64.90   14.03
   0  -1 -12   87.03   18.56
   0   1  12   77.27   15.57
   0  -1 -13   -0.45    5.43
   0   1 -13    5.40    2.91
   0   1  13    7.72    5.80
   0  -1 -13    3.43    1.69
   0   1 -13    1.12    1.08
   0  -1 -14    9.01    6.48
   0   1 -14   -2.83    7.45
   0   1 -14    1.28    1.26
   0  -1 -14    1.62    1.17
   0  -1 -15    4.38    3.30
   0   1 -15   13.63    3.24
   0  -1 -15   18.49    4.07
   0  -1 -15   12.72    2.99
   0   1 -16    0.96    1.44
   0  -1 -16    0.12    1.29
   0  -1 -16    1.61    1.77
   0  -1 -17   33.55    4.70
   0   1 -17   25.72    4.69
   0  -1 -17   33.90    5.10
   0  -1 -18   45.63    5.25
   0  -1 -18   41.68    5.67
   0   1 -18   54.60    6.46
   0  -1  19   39.78    5.64
   0  -1 -19   42.24    4.84
   0   1 -19   42.29    5.26
   0  -1  20  149.46    9.34
   0  -1 -20  144.14    8.38
   0  -1  21   -1.55    1.89
   0  -1 -21    1.37    1.07
   0   1  22   70.47    4.50
   0  -1  22   74.19    4.78
   0  -1 -22   68.12    4.68
   0   2   0  132.64   13.22
   0  -2   1  164.44    9.06
   0   2   1  175.95   15.52
   0   2  -1  164.63   14.20
   0   2  -2   15.73    4.77
   0   2   2   14.60    5.17
   0   2  -3   33.42    6.62
   0   2   3   37.25    7.75
   0   2   4   19.03    6.30
   0  -2   4   14.50    3.21
   0   2  -4   12.53    4.39
   0  -2   5   52.85    6.65
   0   2   5   61.48   10.55
   0   2  -5   66.43   10.12
   0   2   6  686.44   38.13
   0   2  -6  828.35   36.51
   0   2   7  433.52   31.79
   0   2  -7  515.52   30.61
   0   2   8   17.88    6.65
   0   2  -8   16.16    6.23
   0   2   9    1.63    3.22
   0   2  -9   -0.55    3.70
   0   2  10   50.83   13.51
   0   2 -10   39.81   10.19
   0   2  11  385.14   37.35
   0   2 -11  385.49   36.22
   0   2 -12  204.11   26.97
   0   2  12  220.12   29.47
   0  -2 -12  234.42   14.72
   0   2  12  235.94   15.76
   0   2 -12  190.60   12.02
   0  -2 -12  219.51   11.38
   0   2 -13   -8.32    7.08
   0   2  13   -4.59    5.46
   0  -2 -13    0.24    1.47
   0   2 -13    2.17    1.84
   0  -2 -13   -0.40    1.41
   0   2  13    1.43    2.21
   0   2 -14    5.70    5.46
   0  -2 -14    3.40    2.21
   0  -2 -14    7.35    2.29
   0   2 -14    7.17    2.64
   0  -2  15  100.95    8.80
   0   2 -15   96.59    8.85
   0  -2 -15   96.67    7.64
   0  -2  16  177.41   11.42
   0  -2 -16  178.12   10.39
   0  -2  17   15.09    3.54
   0  -2 -17   14.71    3.24
   0  -2 -17   16.72    3.21
   0  -2  18   15.36    3.93
   0  -2 -18   13.32    2.97
   0  -2 -18   20.25    3.34
   0  -2  19   12.86    2.95
   0  -2 -19   16.15    2.89
   0  -2  20    6.75    1.77
   0  -2 -20    9.01    1.97
   0   2  21   29.84    3.05
   0  -2  21   25.83    3.00
   0  -2 -21   25.83    2.95
   0   3   0   -1.51    2.40
   0   3   1   78.91   13.40
   0   3  -1   78.56   12.86
   0   3  -2   42.18    9.73
   0   3   2   56.12   11.55
   0   3  -3   -0.23    1.64
   0   3   3    2.16    4.14
   0   3   4   25.93    7.69
   0   3  -4   26.07    7.23
   0   3  -4   28.39    8.37
   0   3   5  132.76   18.72
   0   3  -5  143.33   17.93
   0   3  -6   73.85   12.89
   0   3   6   70.85   14.50
   0   3  -7  135.25   19.14
   0   3   7  126.40   19.99
   0   3   8  189.50   25.46
   0   3  -8  183.23   22.91
   0   3   9  153.24   23.45
   0   3  -9  138.27   21.34
   0   3  10    2.59    3.53
   0   3 -10    2.92    4.28
   0   3  10   -0.61    1.21
   0  -3 -10    4.38    2.29
   0   3  10   -0.02    1.06
   0   3 -10   -2.64    4.71
   0  -3 -11   99.43   10.08
   0   3 -11   96.54   21.90
   0   3  11   93.72   19.62
   0  -3  11  100.45    9.08
   0   3 -11   83.24   12.12
   0   3  11   98.86    9.79
   0  -3 -12  660.87   26.23
   0   3 -12  594.48   52.63
   0   3  12  620.78   51.92
   0  -3  12  585.36   21.55
   0   3  12  671.14   26.16
   0   3 -12  611.05   34.54
   0  -3 -13   34.08    6.25
   0  -3  13   37.07    5.93
   0   3  13   40.49    6.73
   0  -3 -13   36.98    4.87
   0  -3 -14   26.58    5.39
   0  -3  14   28.80    5.31
   0  -3 -14   24.98    4.04
   0  -3 -15   22.46    5.13
   0  -3  15   16.34    3.92
   0  -3 -15   19.93    3.59
   0  -3  16   -0.45    1.94
   0  -3  16    4.67    3.11
   0  -3 -16    4.32    1.86
   0  -3  17   11.03    3.24
   0  -3 -17   10.14    2.43
   0  -3 -17    9.63    2.21
   0  -3  18   11.64    2.82
   0  -3 -18   12.13    2.42
   0  -3 -18   13.88    2.57
   0   3 -19    2.41    1.74
   0  -3  19    1.14    1.45
   0  -3 -19    3.26    1.48
   0   3 -20    1.01    1.83
   0  -3 -20    1.98    0.96
   0   4   0    4.43    5.46
   0   4   1   45.31   12.81
   0   4  -1   39.75   11.44
   0   4   2   -0.27    3.60
   0   4  -2   -0.52    1.82
   0   4   3   37.51   12.06
   0   4  -3   28.92    8.60
   0   4  -3   42.58   11.57
   0   4  -4    3.61    2.98
   0   4   4    1.44    2.24
   0   4  -4    3.64    1.93
   0   4   5   31.84   10.86
   0   4  -5   21.48    8.43
   0  -4  -5   27.20    4.48
   0   4  -5   28.25    5.77
   0  -4  -5   27.25    4.27
   0   4   6   94.47   19.54
   0   4  -6  103.42   18.20
   0  -4  -6  109.58    8.61
   0   4  -6  128.69   12.83
   0   4   6  106.16    8.45
   0  -4  -6  108.84    9.08
   0   4   6  107.78    8.62
   0   4  -7   99.68   18.87
   0   4   7  130.76   23.80
   0  -4  -7  124.27    9.25
   0   4   7  122.50    9.04
   0  -4  -7  134.52   10.37
   0   4  -7  147.18   13.92
   0   4   7  125.74    9.65
   0   4  -8  990.93   62.09
   0   4   8 1038.20   67.73
   0  -4  -8 1116.24   30.12
   0   4   8 1075.69   26.97
   0   4  -8 1204.01   41.59
   0   4   8 1121.63   29.91
   0   4  -8 1191.83   48.60
   0   4  -9   97.09   19.95
   0   4   9  152.61   26.48
   0   4   9  142.77    9.93
   0   4  -9  140.20   14.91
   0  -4  -9  144.67   11.12
   0   4   9  138.43   11.04
   0   4  -9  142.54   17.48
   0   4  10    4.79    1.83
   0   4 -10    1.85    2.65
   0  -4 -10    4.12    1.74
   0   4  10    1.62    1.72
   0   4 -10    6.72    5.12
   0  -4 -11  219.19   15.09
   0   4 -11  234.84   20.45
   0   4  11  214.08   12.92
   0   4 -11  238.74   23.28
   0   4  11  216.62   14.44
   0  -4 -12   -0.05    2.06
   0   4 -12    1.12    3.10
   0   4  12    0.46    1.26
   0   4 -13    0.48    2.40
   0  -4 -13    3.12    2.28
   0  -4 -13    4.56    1.97
   0   4  13    1.36    1.84
   0  -4 -14    1.25    1.30
   0   4 -14    0.99    3.05
   0  -4  14    3.09    2.27
   0  -4 -14    2.46    1.17
   0  -4 -15   27.22    4.83
   0   4 -15   28.41    5.88
   0  -4  15   31.57    3.91
   0  -4 -15   33.55    4.04
   0   4 -16    2.41    1.63
   0  -4  16    2.63    1.79
   0  -4 -16    1.79    1.15
   0  -4  17   31.01    3.09
   0   4 -17   23.71    4.71
   0  -4 -17   28.01    3.20
   0  -4 -17   30.09    3.16
   0   4 -18   47.65    5.71
   0  -4 -18   73.81    4.43
   0   4 -19    4.20    1.50
   0  -5   0    2.32    1.78
   0  -5   1  107.15   10.04
   0  -5  -1  103.99    9.51
   0  -5  -1  103.61    8.67
   0  -5  -2   40.98    5.42
   0  -5   2   37.09    6.00
   0  -5  -2   47.09    6.25
   0  -5  -3   47.06    5.72
   0  -5   3   50.42    7.31
   0  -5  -3   52.13    6.49
   0  -5   4  105.55   10.66
   0  -5  -4  114.87    9.01
   0  -5  -4  116.01    9.63
   0  -5  -5   12.66    3.14
   0   5  -5   16.81    4.98
   0  -5  -5   12.76    3.23
   0   5   5   12.59    3.06
   0  -5   5   13.68    4.29
   0   5  -6    4.60    2.82
   0   5   6    2.93    1.81
   0  -5  -6    5.19    2.53
   0  -5   6    2.96    2.31
   0  -5   7   26.03    5.93
   0  -5  -7   30.61    5.00
   0   5   7   26.16    4.23
   0   5  -7   31.40    6.87
   0  -5   8    6.27    3.84
   0   5   8    1.84    1.20
   0  -5  -8    2.84    2.19
   0   5  -8    0.26    2.65
   0   5   9    3.05    1.53
   0  -5   9    4.53    2.93
   0  -5  -9    3.50    1.14
   0   5  -9    9.03    4.60
   0   5  10   15.10    3.33
   0  -5  10   14.69    4.32
   0  -5  10   17.83    4.41
   0   5 -10   14.94    5.59
   0  -5 -10   16.10    3.86
   0   5  10   15.25    3.39
   0  -5 -11    3.45    2.29
   0   5 -11   -1.01    3.68
   0  -5  11    0.89    2.33
   0  -5  11    2.24    2.85
   0   5  11    3.71    2.13
   0  -5 -12   13.99    3.07
   0  -5  12   29.49    6.87
   0   5 -12   18.34    5.26
   0  -5  12   17.63    3.74
   0  -5 -12   16.73    2.81
   0   5 -13    0.15    1.77
   0  -5 -13    1.69    1.20
   0  -5  13    1.74    1.81
   0  -5  13    3.33    2.17
   0  -5 -13    1.22    0.92
   0  -5  14  201.17    8.30
   0   5 -14  178.46   12.82
   0  -5 -14  173.42    9.49
   0  -5 -14  191.23    7.81
   0   5 -15   13.42    3.25
   0  -5  15   14.55    2.96
   0  -5  15   21.07    2.32
   0  -5 -15   18.68    2.23
   0  -5  16    0.50    0.84
   0  -5  16    1.67    1.32
   0  -5 -16    0.49    0.39
   0  -6   0  178.15    9.67
   0  -6   0  180.82   10.95
   0  -6   1   14.87    3.15
   0  -6  -1   15.55    2.87
   0  -6   1   16.20    2.92
   0  -6  -1   15.61    3.09
   0  -6   2   54.31    6.19
   0  -6  -2   53.67    5.74
   0  -6   2   52.50    5.26
   0   6   2   51.22    5.58
   0  -6  -2   53.42    5.26
   0  -6   3   18.25    3.71
   0  -6  -3   16.27    3.25
   0   6   3   18.10    3.33
   0  -6   4   92.00    5.59
   0   6   4   89.40    7.02
   0  -6  -4   83.21    6.96
   0  -6   4   88.41    8.18
   0   6   5   62.62    5.74
   0  -6   5   63.50    5.10
   0  -6   5   64.21    7.09
   0  -6  -5   55.62    5.64
   0  -6   6    6.54    2.18
   0  -6   6    5.81    2.38
   0  -6  -6    4.06    1.65
   0   6   6    5.83    1.71
   0  -6  -7    4.29    1.81
   0  -6   7    3.68    1.97
   0  -6   7    5.07    2.58
   0   6   7    3.19    1.17
   0  -6  -8   35.19    4.34
   0  -6   8   33.47    5.28
   0  -6   8   41.98    4.24
   0   6   8   37.28    4.11
   0  -6   9    1.42    1.71
   0  -6  -9    0.23    1.18
   0  -6   9   -0.49    1.39
   0  -6  -9    1.95    1.04
   0  -6 -10    2.90    1.25
   0  -6  10    2.67    1.13
   0  -6  10    1.24    1.20
   0  -6 -10    2.89    0.96
   0  -6  11    5.75    1.46
   0  -6 -11    4.17    1.13
   0  -6  11    6.45    2.22
   0  -6 -11    4.51    0.96
   0  -6  12    1.15    0.97
   0  -6  12    0.26    0.63
   0  -6 -12    0.63    0.63
   0   7   0    0.39    0.67
   0  -7   0    0.71    0.58
   0  -7  -1    5.52    1.23
   0   7   1    5.33    1.24
   0  -7   1    5.45    1.39
   0   7  -1    4.68    1.24
   0   7  -2   40.94    3.44
   0  -7  -2   43.49    3.53
   0  -7   2   43.92    3.72
   0   7   2   43.44    3.25
   0   7  -3   11.55    1.83
   0   7   3   12.37    1.69
   0  -7  -3   12.57    1.91
   0  -7   3   13.65    2.09
   0  -7  -4   47.23    3.50
   0  -7   4   51.65    3.90
   0   7  -4   47.38    3.66
   0   7   4   45.75    3.04
   0  -7   5   -1.69    0.86
   0  -7  -5   -0.51    0.55
   0   7  -5    0.03    0.48
  -1   0  23  122.43    5.52
  -1   0  22   -0.84    1.97
   1   0 -22   -2.62    1.31
   1   0 -21  202.14   10.09
   1   0 -20    1.07    2.07
   1   0 -20   -2.31    1.47
   1   0 -19  434.21   20.39
   1   0 -19  521.93   18.30
   1   0 -18   -0.03    1.45
   1   0 -18    1.17    1.50
   1   0 -17  511.51   18.43
   1   0 -17  512.01   21.48
   1   0 -16   -0.87    1.47
   1   0 -16    0.34    1.11
   1   0 -15  214.45   30.27
   1   0 -15  212.62   11.30
   1   0 -15  233.96   13.52
   1   0 -14    0.84    3.70
   1   0 -14   -1.21    1.30
   1   0 -14    0.23    0.95
   1   0 -13  207.95   26.50
   1   0 -12   -0.75    3.61
   1   0 -11   77.37   13.96
   1   0 -10    1.15    1.92
   1   0  -9   75.79   12.06
   1   0  -8   -2.94    2.71
   1   0  -7  557.18   27.92
   1   0  -6   -0.88    2.26
   1   0  -5  601.65   24.90
   1   0  -4    0.45    1.42
   1   0  -3    5.55    1.96
   1   0  -2    0.88    1.01
   1   0  -2    0.08    0.82
   1   0  -1   78.60    4.49
   1   0  -1   89.14    3.95
   1   0   0   -0.20    0.71
   1   0   0   -0.24    0.45
  -1   0  -1    4.09    1.04
   1   0   1    3.26    0.94
  -1   0  -2    0.15    0.90
   1   0   2   -0.33    0.63
   1   0   3  525.55   14.95
  -1   0  -3  541.21   17.95
  -1   0  -4   -0.58    2.06
   1   0   4    0.58    0.88
  -1   0  -5  292.28   17.30
   1   0   5  270.81   11.91
  -1   0  -6    1.16    2.28
   1   0   6    0.83    0.92
  -1   0  -7  419.24   24.93
   1   0   7  396.16   14.92
  -1   0  -8    3.15    3.48
  -1   0  -9  212.09   21.37
  -1   0 -10   -3.54    4.25
  -1   0 -11  760.73   47.20
  -1   0 -12   -2.60    5.32
  -1   0 -13  183.62   27.03
  -1   0 -13  213.16   10.39
  -1   0 -14   -6.07    5.97
  -1   0 -14   -0.21    1.48
  -1   0 -15  398.99   15.46
  -1   0 -16   -0.79    1.18
  -1   0 -17    2.31    1.15
  -1   0 -18   -1.10    1.16
  -1   0 -19  100.81    7.50
   1   0  20    1.82    1.95
  -1   0 -20   -0.74    1.52
   1   0  21  183.25    7.15
   1   0  21  196.72    8.74
   1   0  22    6.19    1.94
  -1  -1  22   -1.25    1.56
   1  -1 -22    1.64    1.00
  -1  -1  21    9.52    2.61
   1  -1 -21    8.71    2.12
  -1  -1  20  273.68   13.45
   1   1 -20  248.17   12.41
   1  -1 -20  248.77   11.32
   1  -1 -20  227.02   12.93
   1   1 -19   -1.84    1.74
   1   1 -19   -2.28    1.97
   1  -1 -19    0.01    1.63
   1  -1 -19    2.21    1.08
   1   1 -18   11.77    3.36
   1   1 -18   16.81    3.72
   1  -1 -18   13.49    3.36
   1  -1 -18   18.43    3.56
   1   1 -17    0.44    1.83
   1  -1 -17   -2.43    1.85
   1   1 -17   -0.10    1.79
   1  -1 -17    1.37    2.57
   1   1 -16  117.04    8.97
   1   1 -16  107.94   11.13
   1  -1 -16  138.46   10.28
   1  -1 -16  118.15    8.50
   1  -1 -15  115.38   24.62
   1   1 -15  102.93   21.14
  -1   1  15  109.86   21.68
   1  -1 -15  104.31    8.08
   1  -1 -15  115.13    9.65
   1   1 -15  101.79    8.15
   1   1 -15  114.78   11.24
  -1   1  14   -5.35    4.01
   1  -1 -14    7.07    5.86
   1   1 -14   -0.83    5.72
   1   1 -14    3.08    1.48
   1   1 -14    3.32    2.42
   1  -1 -14    1.83    1.30
   1   1 -13   44.15   11.81
  -1   1  13   58.64   14.39
   1  -1 -13   37.59   12.20
  -1   1  12   -2.14    4.07
   1   1 -12   -4.10    6.43
   1  -1 -12    0.44    2.92
   1   1 -11  549.96   37.53
   1  -1 -11  555.61   42.02
   1   1 -10   72.49   13.11
   1  -1 -10   72.87   14.51
   1  -1  -9   17.66    6.53
   1   1  -9   22.78    7.08
   1  -1  -8   50.74   10.70
   1   1  -8   50.30    9.66
   1   1  -7   -1.34    1.90
   1  -1  -7    2.36    4.40
   1  -1  -6  267.80   20.44
   1   1  -6  271.39   17.65
   1  -1  -5 1033.78   36.32
   1   1  -5 1033.80   31.96
  -1   1   4  387.18   19.94
   1  -1  -4  400.87   20.75
   1   1  -4  399.82   18.20
   1   1  -4  357.06   10.06
   1  -1  -3   21.12    5.04
  -1   1   3   18.43    4.62
   1   1  -3   18.17    3.59
   1   1  -2   12.92    3.16
  -1   1   2   14.60    3.56
   1   1  -1  244.68   12.83
  -1  -1   1  239.36    6.01
  -1   1   1  262.73   13.60
   1   1   0  185.30    6.44
  -1   1   0  184.69   10.27
   1  -1   0  174.22    9.00
   1   1   0  181.42   10.79
  -1   1  -1 1102.39   24.81
   1   1   1 1094.53   12.04
   1   1   1 1143.15   27.96
   1  -1   2    8.80    1.96
   1   1   2    9.46    2.94
  -1   1  -2    6.81    2.30
   1  -1   2   10.23    3.02
  -1   1  -2    9.51    2.64
  -1   1  -3  787.68   22.16
   1   1   3  819.18   27.88
  -1   1  -4 1803.58   36.88
   1   1   4 1758.11   43.65
  -1  -1  -4 1764.29   48.11
   1   1   5  774.88   30.80
  -1  -1  -5  795.19   34.55
  -1   1  -5  811.74   27.83
   1   1   6    5.87    3.46
  -1   1  -6    5.67    2.62
  -1  -1  -6    7.09    4.65
   1   1   7    9.71    3.81
  -1   1  -7   11.27    4.45
  -1  -1  -7   10.60    5.28
   1   1   8  175.49   18.75
  -1   1  -8  188.46   18.36
  -1  -1  -8  187.08   22.13
  -1   1  -9   51.13   10.12
   1   1   9   40.20   10.08
  -1  -1  -9   51.21   12.50
   1   1  10    6.29    4.94
  -1   1 -10   -1.26    4.23
  -1  -1 -10    2.73    4.43
   1   1  11   45.05   11.35
  -1   1 -11   37.64    9.81
  -1   1 -12  129.68   19.88
  -1  -1 -12  154.83   26.75
  -1  -1 -13    0.08    4.97
  -1   1 -13   -1.68    3.96
  -1  -1 -13    2.85    1.25
  -1   1 -13    1.11    1.08
  -1  -1 -14    5.11    7.91
   1  -1  14    5.32    5.94
  -1   1 -14    6.97    2.02
  -1  -1 -14    6.87    1.98
  -1   1 -15  311.56   14.28
  -1  -1 -15  345.85   14.59
  -1   1 -16  162.51   10.50
  -1  -1 -16  173.67   10.37
  -1  -1 -17   56.43    5.90
  -1   1 -17   51.58    6.06
   1  -1  18   16.97    4.19
  -1  -1 -18   18.52    3.55
  -1   1 -18   16.50    3.48
   1  -1  19    1.91    3.50
  -1  -1 -19    2.99    1.60
  -1   1 -19    1.13    1.48
   1  -1  20    3.83    2.02
  -1  -1 -20    5.53    1.69
   1  -1  21   18.25    2.89
   1   1  21   15.87    2.35
  -1  -1 -21   14.03    2.31
   1  -1  22   98.57    4.75
   1   2 -22   16.75    2.99
   1  -2 -22   33.19    3.03
  -1  -2  21   55.68    5.28
   1  -2 -21   27.28    3.20
  -1  -2  20   11.54    3.29
   1  -2 -20    7.38    2.02
   1  -2 -20    5.09    1.80
  -1  -2  19   -0.66    2.67
   1  -2 -19   -1.09    1.34
   1  -2 -19   -1.04    1.34
  -1  -2  18   50.90    6.04
   1   2 -18   40.24    7.48
   1  -2 -18   52.93    5.40
   1  -2 -18   50.97    5.92
  -1  -2  17   10.19    3.84
   1  -2 -17   12.59    2.84
   1   2 -17   12.45    5.26
   1  -2 -17    6.42    2.33
   1   2 -16   31.34    6.96
   1  -2 -16   36.32    4.81
   1  -2 -15    6.94    2.86
   1  -2 -15    7.44    2.04
   1   2 -15    7.46    3.83
   1   2 -15    8.20    2.97
   1   2 -14    4.42    4.02
  -1   2  14   14.31    7.28
   1  -2 -14   17.76    4.47
   1   2 -14   20.72    4.39
   1   2 -14   13.80    4.88
   1  -2 -14   19.79    3.49
  -1   2  13   29.22   11.72
   1   2 -13   20.00    8.94
   1  -2 -13   28.26    5.12
   1   2 -13   26.50    6.41
   1   2 -13   26.30    4.67
   1  -2 -13   27.62    4.06
   1   2 -12   40.45   11.72
  -1   2  12   45.92   13.86
   1  -2 -12   45.47    6.33
   1  -2 -12   39.47    4.71
   1  -2 -11  517.87   47.02
  -1   2  11  491.45   42.75
   1   2 -11  540.24   44.16
  -1   2  10  123.13   20.90
   1   2 -10  140.23   20.08
   1  -2 -10  105.01   20.42
   1  -2  -9  137.17   21.31
  -1   2   9  135.18   20.65
   1   2  -9  150.79   18.99
   1   2  -8 1392.69   54.13
  -1   2   8 1217.63   57.38
  -1   2   7  189.96   21.19
   1   2  -7  202.88   19.38
  -1   2   6   38.84    9.36
   1   2  -6   49.55    9.08
   1   2  -5  826.90   35.53
  -1   2   5  744.82   37.45
  -1   2   4   24.63    6.72
   1   2  -4   21.75    5.50
   1   2  -3  204.42   16.59
  -1   2   3  207.24   18.06
  -1   2   2   -0.08    2.45
   1   2  -2    0.86    1.57
  -1  -2   1  219.76    6.20
  -1   2   1  249.60   18.29
   1   2  -1  257.46   18.52
  -1   2   0  531.31   26.29
   1  -2   0  530.38   19.89
   1   2   0  550.16   27.10
   1  -2   1   16.74    4.43
  -1   2  -1   16.63    4.80
   1   2   1   15.75    4.98
   1   2   1   17.57    2.41
  -1   2  -2   42.38    7.78
   1   2   2   49.68    8.59
   1  -2   3  431.17   15.62
   1   2   3  477.83   27.48
  -1   2  -3  507.73   24.79
  -1   2  -3  479.83   24.47
   1   2   4  275.03   21.66
   1  -2   4  256.92   15.07
   1   2   5   13.48    5.62
   1  -2   5    8.84    2.77
  -1   2  -5   14.64    4.70
   1   2   6   61.25   11.16
   1  -2   6   57.49    9.26
  -1   2  -6   66.23   10.56
   1   2   7  554.65   35.87
  -1   2  -7  628.01   33.98
   1  -2   7  523.27   31.23
   1  -2   8   35.02    8.78
  -1   2  -8   29.47    8.06
   1   2   8   30.76    9.65
   1   2   9  249.57   27.05
   1  -2   9  233.32   24.93
  -1   2  -9  247.55   26.72
   1   2  10  399.30   35.67
   1  -2  10  363.77   33.36
  -1   2 -10  389.27   34.47
   1   2  11    9.20    6.37
  -1   2 -11    5.07    2.48
   1  -2  11    8.30    4.89
   1   2  11   11.38    3.56
  -1  -2 -12    3.17    1.65
   1  -2  12    3.46    2.22
  -1   2 -12   -0.19    1.16
  -1  -2 -12    0.19    1.04
   1   2  12   -1.56    2.42
  -1  -2 -13    2.10    1.92
   1  -2  13   -2.67    2.71
   1   2  13    1.34    1.85
  -1  -2 -13    2.18    1.49
  -1   2 -13   -0.03    1.60
  -1  -2 -14  227.80   15.34
   1  -2  14  228.71   13.67
  -1   2 -14  225.26   13.16
  -1  -2 -14  233.05   11.94
   1  -2  15   28.77    5.27
  -1  -2 -15   24.39    4.01
   1  -2  16   23.53    5.47
  -1  -2 -16   22.16    3.77
   1  -2  17    5.99    3.40
  -1  -2 -17    4.88    1.71
   1  -2  18    4.95    2.21
  -1  -2 -18    4.57    1.77
   1  -2  19   -1.72    2.11
  -1  -2 -19    1.65    1.24
   1  -2  20    9.25    2.36
   1   2  20    9.70    1.88
  -1  -2 -20   10.64    2.04
   1  -2  21    5.53    2.07
  -1  -2 -21    1.40    0.76
   1   3 -21    4.36    2.02
   1  -3 -21    6.14    1.34
   1   3 -20    7.51    2.47
   1  -3 -20    7.33    1.65
   1  -3 -20   11.94    2.01
   1   3 -19    8.23    3.05
  -1  -3  19   11.48    2.01
   1  -3 -19   15.77    2.56
   1  -3 -19   13.91    2.48
  -1  -3  18    1.20    1.59
   1  -3 -18   -0.39    0.93
   1  -3 -18   -0.14    1.10
  -1  -3  17   11.86    2.62
  -1  -3  17    9.54    3.70
   1   3 -17    3.27    2.39
   1  -3 -17    8.67    2.17
   1  -3 -16    2.92    1.88
  -1  -3  16    0.41    2.08
   1   3 -16    6.78    4.52
   1  -3 -16    2.33    1.65
   1  -3 -15    2.54    1.52
  -1  -3  15    2.38    1.96
   1   3 -15    4.62    3.34
   1  -3 -15    0.68    1.16
   1  -3 -14   76.79    9.21
  -1  -3  14   92.42    8.33
   1  -3 -14   83.20    7.02
   1   3 -14   70.38   11.32
   1  -3 -13   24.44    5.46
   1  -3 -13   23.68    3.68
  -1   3  13   27.65    5.22
   1   3 -13   15.72    6.06
  -1   3  12  203.39   30.81
   1   3 -12  179.80   30.25
   1  -3 -12  206.94   15.04
   1   3 -12  204.91   19.70
   1  -3 -12  193.66   10.68
  -1   3  12  192.13   13.59
   1   3 -11  401.00   40.97
  -1   3  11  462.02   45.49
  -1   3  11  458.63   18.40
   1  -3 -11  474.05   20.51
   1   3 -11  422.55   28.91
  -1   3  11  440.83   19.87
   1   3 -10   13.26    5.03
  -1   3  10   15.94    8.35
  -1   3  10   19.02    3.50
   1  -3 -10   22.69    4.17
   1   3 -10   10.50    4.73
  -1   3   9  285.39   33.20
   1   3  -9  295.63   30.66
   1   3  -8   26.65    8.94
  -1   3   8   26.60    9.80
  -1   3   7  389.80   34.77
   1   3  -7  411.55   32.93
   1   3  -6   80.25   13.62
  -1   3   6   81.98   15.41
  -1   3   5   37.88   10.03
   1   3  -5   43.51   10.16
   1   3  -4  167.74   18.80
  -1   3   4  171.66   20.46
   1   3  -4  177.76   20.19
   1   3  -3  425.40   30.17
  -1   3   3  415.17   31.38
   1   3  -2   46.52    9.89
  -1   3   2   44.17   10.29
  -1   3   1    4.50    3.77
   1   3  -1    8.55    5.04
   1   3   0   10.15    5.32
  -1   3   0   11.61    5.18
  -1   3  -1  131.21   17.00
   1   3   1  121.44   17.28
  -1   3  -2   15.14    5.78
   1   3   2   13.67    5.85
   1   3   3    1.70    3.05
  -1   3  -3   -0.30    2.52
  -1   3  -3    0.67    3.39
   1  -3   3    0.03    2.82
  -1   3  -4   15.73    5.98
   1  -3   4    9.49    3.27
   1   3   4   16.51    6.35
  -1   3  -4   16.11    6.62
  -1   3  -5   90.30   14.41
   1   3   5   95.29   16.77
   1  -3   5   88.88   12.97
  -1   3  -6  122.57   17.09
   1   3   6  101.95   17.37
   1   3   7   35.82   10.43
  -1   3  -7   39.02   10.19
  -1   3  -8   45.76   11.25
   1   3   8   53.75   13.25
  -1   3  -9   19.31    9.56
   1   3   9   15.11    8.71
   1   3   9   13.69    3.75
   1   3   9   12.72    2.97
  -1  -3  -9   13.89    3.46
  -1  -3 -10   61.28    7.93
   1   3  10   65.88    7.08
  -1   3 -10   33.37   10.88
   1   3  10   50.00   14.41
   1  -3  10   59.66    6.32
   1   3  10   63.17    7.73
  -1  -3 -11  595.93   25.45
   1   3  11  518.56   45.17
   1  -3  11  523.45   21.19
   1   3  11  592.81   24.60
  -1  -3 -12   -0.04    1.90
   1  -3  12    0.29    3.70
   1   3  12    0.96    1.32
  -1  -3 -13  128.61   11.83
   1  -3  13  137.05   10.54
   1   3  13  136.86   12.20
  -1  -3 -13  147.04    9.66
   1  -3  14   13.87    3.26
  -1  -3 -14    6.55    2.81
   1  -3  14   10.63    3.50
  -1  -3 -14    8.89    2.65
   1  -3  15    6.58    2.27
   1  -3  15    5.67    4.51
  -1  -3 -15    8.56    2.37
   1  -3  16    4.52    2.66
  -1  -3 -16    7.78    2.32
   1  -3  17   12.35    3.23
  -1  -3 -17   14.34    2.70
   1  -3  18    8.41    2.28
  -1  -3 -18   11.03    2.18
  -1   3 -19    6.48    2.53
   1  -3  19   11.36    2.37
  -1  -3 -19   10.88    1.94
  -1   3 -20    1.13    0.78
  -1  -3 -20    1.47    0.82
   1   4 -19    2.20    1.41
   1  -4 -19    3.67    1.01
   1   4 -18   15.32    3.55
  -1  -4  18   23.11    2.13
   1  -4 -18   21.55    2.42
   1  -4 -18   18.37    2.52
   1   4 -17   14.24    3.93
  -1  -4  17   16.88    2.62
   1  -4 -17   16.32    2.55
  -1  -4  16   -3.72    2.15
   1  -4 -16    0.63    1.17
   1   4 -16    1.38    1.80
   1  -4 -16    0.26    1.07
   1   4 -15    2.05    2.17
   1  -4 -15   -0.02    1.67
   1  -4 -15    0.06    1.04
   1   4 -15   -1.32    3.57
   1   4 -14  105.35   12.58
   1  -4 -14  114.55   10.15
   1   4 -14  123.56   15.93
   1  -4 -14  109.31    7.55
   1  -4 -13   97.86    9.70
   1   4 -13   92.06   12.92
   1  -4 -13  101.40    7.54
   1   4 -13   90.24   13.70
   1  -4 -12  117.88   11.63
   1   4 -12  132.60   15.47
   1  -4 -12  119.23    8.42
  -1   4  12  107.66    9.55
   1   4 -12  134.74   17.55
   1  -4 -11  146.01   11.88
  -1   4  11  153.15   10.61
   1   4 -11  145.81   16.07
   1   4 -11  158.90   20.03
  -1   4  11  134.62   10.60
  -1   4  10    4.38    1.81
   1   4 -10    2.57    3.47
   1  -4 -10    5.12    2.42
   1   4 -10    5.42    4.80
  -1   4  10    4.25    2.24
   1   4  -9   97.31   19.67
  -1   4   9  136.04   25.66
   1   4  -9  135.40   14.29
   1  -4  -9  136.55   10.71
  -1   4   9  132.51    9.35
   1   4  -9  119.52   16.23
  -1   4   8  283.95   35.57
   1   4  -8  245.61   30.91
   1   4  -8  336.58   21.81
  -1   4   8  293.03   13.89
   1  -4  -8  309.43   15.69
   1   4  -8  336.38   25.98
   1   4  -7    4.38    5.10
  -1   4   7   23.93   11.38
   1   4  -7   14.80    4.60
  -1   4   7   14.11    3.17
   1  -4  -7    9.09    2.72
   1   4  -7   11.79    5.67
  -1   4   6  177.09   26.64
   1   4  -6  163.29   23.75
   1  -4  -6  175.02   10.54
   1   4  -6  205.03   16.06
  -1   4   6  166.00   10.43
   1  -4  -6  184.68   11.91
   1   4  -6  193.69   19.02
  -1   4   5  110.29   20.53
   1   4  -5   99.90   18.05
   1  -4  -5  109.48    9.16
   1   4  -5  114.99   11.89
   1   4  -4    3.55    3.93
  -1   4   4   14.63    9.23
   1   4  -3  179.26   24.34
   1   4  -3  157.87   22.05
  -1   4   3  171.00   24.37
  -1   4   2    6.82    5.67
   1   4  -2    7.45    5.91
  -1   4   1  111.52   19.66
   1   4  -1  107.66   19.04
  -1   4   0   57.09   13.77
   1   4   0   59.70   14.36
   1   4   1   23.78    9.49
  -1   4  -1   20.05    7.70
   1   4   2   20.41    9.19
  -1   4  -2   23.02    7.69
  -1   4  -2   19.23    7.90
   1   4   3  373.06   36.86
  -1   4  -3  370.19   34.77
  -1   4  -3  353.95   32.92
   1   4   4  204.94   27.39
  -1   4  -4  210.69   25.92
  -1  -4  -4  229.14   12.65
  -1  -4  -4  231.78   13.11
  -1   4  -4  253.34   16.67
   1   4   5  118.87   21.29
  -1   4  -5  121.29   19.62
  -1   4  -5  133.52   12.44
  -1  -4  -5  123.52    9.28
  -1  -4  -5  130.98    9.95
   1   4   5  124.82    9.77
  -1   4  -6   -2.67    8.46
   1   4   6    0.13    2.74
  -1   4  -6    0.22    1.56
   1   4   6    1.12    1.33
  -1  -4  -6    3.18    2.02
   1   4   6    0.31    0.92
  -1   4  -7  163.86   24.01
   1   4   7  156.61   25.38
  -1  -4  -7  171.24   11.66
  -1   4  -7  169.01   15.13
   1   4   7  163.08   10.72
  -1  -4  -7  169.68   11.09
   1   4   7  174.92   11.96
   1   4   8  149.49   26.20
   1   4   8  165.24   10.83
  -1   4  -8  173.89   16.04
  -1  -4  -8  169.04   11.87
   1   4   8  183.54   12.55
  -1  -4  -9    1.52    1.83
  -1   4  -9   -2.16    2.69
   1   4   9   -1.70    1.92
   1   4   9   -0.15    0.87
  -1   4 -10  207.95   19.05
   1   4  10  213.83   12.68
  -1  -4 -10  195.22   14.06
   1  -4  10  201.14   12.22
   1   4  10  203.86   14.18
  -1   4 -11   -1.53    3.55
  -1  -4 -11    0.74    1.58
   1  -4  11    2.56    3.86
   1   4  11    2.11    1.17
   1  -4  12    1.28    2.51
  -1  -4 -12   -0.39    1.46
  -1   4 -12   -1.38    2.68
   1  -4  12   -2.24    2.74
   1   4  12   -0.23    1.37
  -1  -4 -13    1.42    1.77
   1  -4  13    1.81    2.79
  -1   4 -13    2.28    2.87
   1  -4  13    1.35    2.59
  -1  -4 -13    4.24    1.87
   1   4  13    1.93    1.26
  -1  -4 -14   67.89    7.72
   1  -4  14   82.34    6.30
  -1   4 -14   80.99   10.79
   1  -4  14   77.93    6.48
  -1  -4 -14   94.04    6.88
   1  -4  15   78.04    5.53
  -1   4 -15   65.40    8.97
   1  -4  15   73.99    6.04
  -1  -4 -15   82.15    6.06
  -1   4 -16    1.43    2.14
   1  -4  16    0.67    1.17
   1  -4  16    1.10    1.69
  -1  -4 -16    1.49    0.90
  -1  -4 -16    1.06    1.07
  -1   4 -17    1.83    1.63
  -1  -4 -17    0.04    0.62
  -1   4 -18    0.03    0.88
  -1  -4 -18    1.46    0.58
   1   5 -16   14.02    3.01
  -1  -5  16   10.70    2.09
   1  -5 -16   17.26    1.80
  -1  -5  15   12.49    5.71
  -1  -5  15   10.12    2.10
   1   5 -15    9.37    2.70
   1  -5 -15    7.38    1.86
   1  -5 -15   11.01    1.76
   1   5 -14   36.55    6.24
   1  -5 -14   36.48    4.56
  -1  -5  14   40.45    4.14
  -1  -5  14   29.19    4.79
   1  -5 -14   40.24    3.56
  -1  -5  13   13.58    3.34
   1  -5 -13    9.80    2.35
   1   5 -13    9.26    3.53
  -1  -5  13   10.45    3.20
   1  -5 -13   16.26    2.68
  -1  -5  12   17.86    4.52
   1   5 -12   30.03    6.65
   1  -5 -12   23.64    4.50
   1  -5 -12   23.83    3.43
   1  -5 -11    1.95    1.73
   1   5 -11    1.45    3.70
  -1  -5  11   -0.44    2.58
   1  -5 -11    0.29    0.83
   1  -5 -10    0.22    1.84
  -1  -5  10    0.76    2.15
   1   5 -10   -0.84    2.10
  -1   5  10    0.23    0.77
   1   5  -9   -2.62    3.77
  -1  -5   9    1.40    1.91
  -1   5   9   -0.34    1.16
   1  -5  -9   -1.30    1.68
   1   5  -8   84.11   10.84
  -1  -5   8   60.81    8.98
   1  -5  -8   76.36    7.78
  -1   5   8   77.60    7.07
  -1  -5   7   73.83    9.36
   1  -5  -7   82.49    8.14
   1   5  -7  100.01   12.00
  -1   5   7   83.48    7.54
  -1   5   6   -0.54    0.91
   1  -5  -6    1.95    1.09
  -1  -5   6    1.99    2.05
   1   5  -6   -2.89    3.36
  -1   5   5  254.90   13.73
   1  -5  -5  259.48   13.20
  -1  -5   5  257.28   16.42
   1  -5  -5  262.67   14.66
  -1  -5   4   58.16    7.61
   1  -5  -4   62.03    7.09
   1  -5  -4   59.51    6.32
  -1  -5   3  302.03   17.01
   1  -5  -3  303.34   14.20
   1  -5  -3  304.93   16.07
   1  -5  -2   26.51    4.93
   1  -5  -2   26.39    4.27
  -1  -5   2   26.72    5.00
  -1  -5   1   85.06    8.53
   1  -5  -1   84.24    8.79
   1  -5   0    9.33    3.01
  -1  -5   0   10.08    2.75
  -1  -5  -1  290.64   14.78
  -1  -5  -1  292.35   15.45
   1  -5   1  286.51   16.81
  -1  -5  -2   21.01    3.91
   1  -5   2   20.82    2.86
   1  -5   2   16.74    4.16
  -1  -5  -2   19.35    3.73
   1  -5   3    5.62    3.07
   1   5   3    6.85    2.35
   1  -5   3    3.56    2.54
  -1  -5  -3    3.69    1.65
  -1  -5  -3    4.88    2.01
  -1  -5  -4  356.29   16.53
   1   5   4  332.38   15.87
  -1  -5  -4  369.73   16.50
   1  -5   4  351.92   19.85
   1  -5   4  356.63   14.73
   1   5   4  396.42   16.94
   1   5   5  115.33    9.26
  -1  -5  -5  123.84    9.63
   1  -5   5  117.75    9.36
  -1  -5  -5  120.26    9.64
   1  -5   5  111.14   11.45
  -1   5  -5  134.75   13.22
   1   5   5  124.91    9.59
  -1  -5  -6    7.82    2.34
   1  -5   6   10.37    3.38
  -1  -5  -6    9.43    2.86
   1   5   6   12.33    3.40
  -1   5  -6   10.18    3.85
   1   5   6   10.35    2.78
   1  -5   6    9.59    3.75
   1   5   7  168.55   10.87
  -1  -5  -7  153.69   10.98
   1  -5   7  159.91   10.48
  -1   5  -7  182.69   15.91
   1  -5   7  149.31   14.07
   1   5   7  174.96   11.72
   1  -5   8   59.40    6.50
  -1  -5  -8   61.36    6.97
  -1   5  -8   66.56    9.76
   1  -5   8   49.19    8.05
   1   5   8   61.32    6.41
   1   5   8   60.24    6.98
   1   5   9  148.07   10.04
   1  -5   9  145.76    9.88
  -1   5  -9  151.52   14.92
  -1  -5  -9  138.95   10.79
   1  -5   9  128.39   13.00
   1   5   9  146.73   10.75
   1  -5  10    7.30    3.05
   1   5  10    4.01    1.90
   1  -5  10    3.35    3.26
  -1  -5 -10    1.48    1.36
  -1   5 -10    1.20    3.04
   1   5  10    2.99    2.18
  -1   5 -11    7.83    3.62
   1  -5  11    8.29    3.85
   1  -5  11    9.41    2.70
  -1  -5 -11    5.45    2.30
   1   5  11    7.10    2.59
   1  -5  12   21.66    5.10
  -1  -5 -12   21.83    3.86
   1  -5  12   22.98    3.47
  -1   5 -12   19.59    5.10
  -1  -5 -12   23.35    3.24
   1  -5  13   19.76    4.30
  -1  -5 -13   27.33    3.87
  -1   5 -13   24.52    5.20
   1  -5  13   27.43    3.14
  -1  -5 -13   32.50    3.44
   1  -5  14    4.56    2.12
  -1   5 -14    7.86    2.61
   1  -5  14    7.77    1.86
  -1  -5 -14   10.43    1.89
  -1   5 -15   23.35    3.89
   1  -5  15   35.80    3.09
   1  -5  15   21.65    3.44
  -1  -5 -15   32.76    2.75
   1  -5  16   -0.25    0.62
  -1  -6  13   93.68    3.90
   1  -6 -13   58.65    3.78
   1  -6 -12    3.09    1.13
  -1  -6  12    2.98    1.18
  -1  -6  12    3.52    0.98
  -1  -6  11    1.87    1.48
   1  -6 -11    2.11    0.93
  -1  -6  11   -0.21    1.28
   1  -6 -10    8.34    2.21
  -1  -6  10   10.71    2.09
  -1  -6  10    6.84    2.41
   1  -6  -9   14.74    2.81
  -1  -6   9   18.63    2.84
  -1  -6   9   13.08    3.48
  -1   6   8   32.54    3.72
  -1  -6   8   39.13    4.01
   1  -6  -8   33.69    4.28
  -1  -6   8   31.16    4.73
  -1  -6   7   20.18    3.61
   1  -6  -7   16.50    3.23
  -1   6   7   17.63    2.88
  -1  -6   7   16.23    3.47
  -1   6   6   31.32    3.84
  -1  -6   6   28.82    4.57
   1  -6  -6   29.49    4.14
  -1  -6   6   35.66    3.84
   1  -6  -5   -1.31    1.42
  -1  -6   5    0.15    1.23
  -1   6   5   -1.29    1.24
  -1  -6   5    2.60    1.58
  -1  -6   5    2.00    1.95
   1  -6  -4    6.45    1.83
  -1  -6   4    6.64    1.92
  -1   6   4    6.44    1.93
  -1  -6   4    5.90    1.53
  -1  -6   3   -1.37    1.22
  -1   6   3   -0.03    0.86
   1  -6  -3   -0.42    1.11
  -1  -6   3    1.09    1.71
  -1  -6   2  468.31   16.49
   1  -6  -2  503.31   18.04
  -1  -6   2  485.77   18.02
  -1   6   2  469.72   16.44
   1  -6  -1    8.27    2.59
  -1  -6   1    7.34    1.95
  -1  -6   1    7.50    2.57
  -1  -6   0    2.42    0.90
   1  -6   0    4.18    1.63
  -1  -6   0    0.87    1.24
  -1  -6  -1   -0.25    1.19
   1  -6   1    2.98    1.81
  -1  -6  -1    2.70    1.53
   1   6   2   12.04    2.74
  -1  -6  -2    9.02    2.11
   1  -6   2   10.76    2.72
  -1  -6  -2   12.77    2.76
  -1  -6  -3    1.48    1.38
   1   6   3    1.90    1.22
  -1  -6  -3    1.04    0.77
   1  -6   3    0.40    1.36
   1   6   4   37.51    4.54
   1  -6   4   45.89    4.13
  -1  -6  -4   34.40    4.35
   1  -6   4   39.43    5.68
  -1  -6  -5    9.76    2.29
   1   6   5   14.94    2.84
   1  -6   5    8.31    2.28
   1  -6   5   16.99    3.26
   1  -6   6   20.40    4.20
  -1  -6  -6   18.70    3.27
   1   6   6   18.87    3.05
   1  -6   6   23.39    3.19
   1  -6   7   30.75    3.54
  -1  -6  -7   24.21    3.69
   1   6   7   30.93    3.81
   1  -6   7   29.88    4.92
  -1  -6  -8   46.01    4.98
   1   6   8   54.98    5.05
   1  -6   8   66.54    5.07
   1  -6   8   56.35    7.00
   1  -6   9    2.49    1.29
  -1  -6  -9    0.77    0.66
   1  -6   9   -0.25    1.87
  -1  -6  -9    1.73    0.75
   1  -6  10   21.88    2.46
   1  -6  10   13.70    2.98
  -1  -6 -10   14.78    2.30
  -1  -6 -10   18.63    2.15
   1  -6  11   26.02    3.46
  -1  -6 -11   23.88    2.61
  -1  -6 -11   31.28    2.38
   1  -6  12   56.40    3.11
   1  -6  12   36.77    3.35
   1  -7  -6   -0.12    0.50
   1   7  -6   -0.77    0.44
   1  -7  -5    1.04    0.86
   1   7  -5    0.35    0.55
   1   7  -4   50.61    3.96
  -1  -7   4   45.18    3.23
   1  -7  -4   54.82    3.96
  -1  -7   3    1.18    0.49
   1   7  -3    2.21    0.92
   1  -7  -3    1.89    0.93
   1   7  -2   14.00    2.08
  -1   7   2   11.38    1.45
   1  -7  -2   14.50    2.17
  -1   7   1    9.88    1.47
   1   7  -1   12.02    1.97
   1  -7  -1   10.02    1.83
  -1   7   0   25.78    2.41
  -1  -7   0   34.50    3.13
   1   7   0   28.52    2.88
   1  -7   0   25.63    2.85
   1  -7   1    4.04    1.22
  -1  -7  -1    3.13    0.85
  -1   7  -1    3.66    1.02
   1   7   1    4.62    1.16
   1  -7   2    0.90    0.84
  -1  -7  -2   -0.08    0.50
   1   7   2   -0.45    0.62
  -1   7  -2    0.03    0.41
  -1  -7  -3   25.07    2.42
   1  -7   3   29.42    3.06
   1   7   3   31.43    2.73
   1  -7   4   10.14    1.76
   1   7   4   11.23    1.60
   1  -7   5    1.83    0.88
  -2   0  23   -0.59    1.29
   2   0 -22  132.10    7.91
   2   0 -21    2.35    1.78
   2   0 -21    0.97    1.52
   2   0 -20   37.61    4.95
   2   0 -20   28.17    4.86
   2   0 -19    0.22    1.23
   2   0 -19    0.25    1.61
   2   0 -18   98.02    9.80
   2   0 -18   91.83    8.00
   2   0 -17   -3.88    2.09
   2   0 -17   -1.65    1.57
   2   0 -16   42.58    5.85
   2   0 -16   42.07    5.34
   2   0 -15   -1.99    6.16
   2   0 -15    2.16    1.36
   2   0 -15   -0.39    1.48
   2   0 -14   42.65   12.44
   2   0 -14   39.65    4.69
   2   0 -14   39.53    5.06
   2   0 -13   -0.21    3.33
   2   0 -12    5.88    3.42
   2   0 -11   -1.65    3.06
   2   0 -10  580.43   35.18
   2   0  -9    0.35    2.37
   2   0  -8  220.33   18.96
   2   0  -7   -0.34    2.54
   2   0  -6 2593.77   57.30
   2   0  -5    0.20    1.73
   2   0  -4 9999.00   84.09
   2   0  -4 9873.20   96.10
   2   0  -3   -0.34    1.11
   2   0  -3   -0.01    1.48
   2   0  -2    6.26    1.85
   2   0  -2    5.80    1.60
   2   0  -2    5.46    2.04
   2   0  -1   -0.52    0.64
   2   0  -1    1.27    1.13
   2   0   0    9.30    2.44
  -2   0   0    7.12    0.99
   2   0   0    7.54    2.54
   2   0   1    0.81    2.92
   2   0   1    1.06    2.28
   2   0   1    0.15    1.16
   2   0   2 6874.75   65.81
   2   0   2 7048.78   79.46
  -2   0  -2 6890.13   57.33
  -2   0  -3    0.59    1.74
   2   0   3   -1.05    1.22
   2   0   4 1726.53   36.89
  -2   0  -4 1792.99   39.48
   2   0   5    0.40    1.16
  -2   0  -5    0.79    2.27
   2   0   6  376.47   17.77
  -2   0  -6  376.35   22.91
   2   0   7    2.13    1.58
  -2   0  -7    2.48    2.85
  -2   0  -8   81.25   13.14
  -2   0  -9   -2.18    3.33
  -2   0 -10  218.29   26.14
  -2   0 -11    5.76    5.55
  -2   0 -12   91.51   19.60
   2   0  13   -2.55    6.13
  -2   0 -13    1.17    1.35
   2   0  13   -0.72    1.39
   2   0  14   25.91   13.42
  -2   0 -14   14.62    3.01
  -2   0 -15   -1.20    1.57
  -2   0 -16  349.02   14.76
  -2   0 -17   -0.40    1.30
   2   0  18    3.35    3.33
  -2   0 -18    0.20    1.25
   2   0  19    2.42    2.07
  -2   0 -19    0.17    1.09
   2   0  20   87.79    6.26
   2   0  20   80.97    5.32
  -2   0 -20   68.97    5.27
   2   0  21   -0.76    1.50
  -2  -1  23    2.30    1.46
   2  -1 -23    1.56    0.69
  -2  -1  22    6.78    2.45
   2  -1 -22    3.89    1.40
   2  -1 -22    2.32    1.36
  -2  -1  21   10.08    2.69
   2  -1 -21   10.06    2.49
   2  -1 -21    6.31    2.26
   2   1 -21    4.18    2.71
   2  -1 -20   16.09    3.09
   2  -1 -20   14.98    3.40
   2   1 -20   13.44    3.93
   2   1 -20   18.47    3.52
   2  -1 -19   68.34    7.32
   2   1 -19   68.46    7.09
   2  -1 -19   70.89    6.65
   2   1 -19   59.73    8.29
   2   1 -18   38.03    6.71
   2  -1 -18   53.76    6.06
   2  -1 -18   52.08    6.50
   2   1 -18   51.69    6.39
   2  -1 -17   97.64    7.87
   2   1 -17   92.17   10.24
   2   1 -17   96.28    8.46
   2  -1 -17  104.81    9.10
   2   1 -16   79.67    7.47
   2   1 -16   83.60    9.65
   2  -1 -16   94.14    8.67
   2  -1 -16   84.76    7.21
   2  -1 -15   48.12   15.39
  -2   1  15   51.15   13.81
   2   1 -15   29.80    9.98
   2  -1 -15   46.19    5.30
   2  -1 -15   55.78    6.63
   2   1 -15   43.85    5.58
   2   1 -15   51.73    7.20
   2  -1 -14  143.70   25.19
  -2   1  14  111.16   20.23
   2   1 -14  120.08   21.00
   2  -1 -14  109.98    9.56
   2   1 -14  113.41   10.11
   2   1 -14  119.56    8.57
   2  -1 -14  119.52    8.17
   2   1 -13   50.12   12.89
   2  -1 -13   51.24   14.06
   2   1 -12  130.77   19.51
   2  -1 -12  116.74   20.11
   2   1 -11  354.70   30.28
   2  -1 -11  351.21   33.15
   2  -1 -10  478.11   36.48
   2   1 -10  460.44   33.19
   2  -1  -9   84.97   14.96
   2   1  -9   78.21   13.16
   2   1  -8  134.68   15.41
   2  -1  -8  132.04   17.76
   2  -1  -7  599.06   34.54
   2   1  -7  594.53   28.69
   2   1  -6 1448.59   26.56
   2   1  -6 1518.71   42.72
   2  -1  -6 1507.24   48.89
   2   1  -5  510.05   14.93
   2  -1  -5  507.99   25.44
   2   1  -5  515.77   23.18
   2   1  -4 2303.74   33.81
   2   1  -4 2449.27   46.67
   2  -1  -4 2435.78   50.74
   2  -1  -3  196.73   13.40
   2   1  -3  178.46   10.37
  -2   1   3  186.66   13.17
   2   1  -3  186.00   12.23
   2   1  -2  384.56   17.66
  -2   1   2  396.28   18.00
   2   1  -2  358.55   15.68
   2   1  -1 2230.72   40.56
  -2   1   1 2348.56   40.86
   2  -1  -1 2213.52   41.75
  -2   1   0  327.07   13.59
   2   1   0  338.15   15.59
   2  -1   0  311.03   15.51
   2  -1   1  171.61   12.63
   2   1   1  182.35   11.49
   2  -1   1  177.69   10.63
   2   1   1  187.40   11.56
   2   1   1  168.44    8.75
  -2   1  -1  180.55    9.69
   2  -1   2 1527.83   38.14
   2   1   2 1536.58   34.52
   2  -1   2 1479.09   31.29
   2   1   2 1490.65   36.99
  -2   1  -2 1554.39   26.90
  -2   1  -2 1558.10   28.03
   2  -1   3 1013.60   34.46
   2   1   3 1065.08   30.90
  -2   1  -3 1042.69   25.34
  -2   1  -4 1513.38   35.41
   2   1   4 1483.09   39.63
   2   1   5 1308.86   40.42
  -2   1  -5 1338.23   40.01
  -2  -1  -5 1348.83   48.01
   2  -1   6   37.79    9.41
   2   1   6   53.27    8.81
  -2  -1  -6   59.15   11.34
  -2   1  -6   50.46    8.34
   2   1   7  212.83   18.95
   2   1   7  211.41   17.93
  -2   1  -7  230.80   19.30
  -2  -1  -7  209.91   22.61
   2   1   8    8.63    3.96
  -2  -1  -8    7.93    5.40
  -2   1  -8    7.40    3.39
   2   1   8    6.29    2.85
   2   1   9    9.64    4.30
   2   1   9    4.54    3.14
  -2  -1  -9    5.98    5.38
   2  -1   9    8.72    3.80
  -2   1  -9    1.44    2.82
  -2  -1 -10   92.97   19.43
   2  -1  10  111.38   20.03
  -2   1 -10   96.53   16.22
  -2  -1 -11   18.92   11.10
   2  -1  11    8.06    8.42
  -2   1 -11   10.69    6.65
  -2  -1 -12   98.35   23.48
   2  -1  12  116.24   23.53
  -2  -1 -12  116.09    7.79
  -2   1 -12  105.74    7.65
   2   1  12  101.73   10.74
   2  -1  13   67.25   16.18
  -2   1 -13   52.33    5.68
  -2  -1 -13   53.21    5.55
  -2  -1 -14  167.99   10.11
  -2   1 -14  161.85   10.16
  -2  -1 -15  181.46   10.62
  -2   1 -15  194.58   11.35
   2  -1  16  155.83   11.61
  -2   1 -16  146.99   10.03
  -2  -1 -16  148.30    9.51
   2  -1  17   44.30    6.54
  -2  -1 -17   38.71    4.82
  -2   1 -17   37.47    5.11
   2  -1  18  169.69   10.81
  -2  -1 -18  164.75    9.28
   2   1  19   69.26    5.74
   2  -1  19   68.81    6.50
  -2  -1 -19   67.41    5.46
   2   1  20   14.00    2.45
   2  -1  20   21.12    3.67
  -2  -1 -20   23.40    3.39
   2   1  21   30.87    2.78
   2  -1  21   35.49    3.39
   2   2 -22    1.08    1.15
   2  -2 -22    1.04    0.88
  -2  -2  21    0.65    1.51
   2  -2 -21    1.35    0.93
   2  -2 -21    0.88    0.93
  -2  -2  20   23.81    3.27
   2  -2 -20   23.05    3.66
   2  -2 -20   24.14    3.37
   2   2 -20   20.46    4.65
  -2  -2  19  134.56    8.26
   2  -2 -19  155.82    9.92
   2  -2 -19  138.34    8.25
  -2  -2  18   52.85    5.89
   2  -2 -18   50.80    5.39
   2   2 -18   38.02    7.28
   2  -2 -18   57.32    6.43
   2  -2 -17    0.82    1.51
   2  -2 -17   -0.63    1.09
   2   2 -17   -0.91    1.77
   2  -2 -16  334.55   17.73
   2   2 -16  324.38   21.91
   2  -2 -16  348.34   14.44
   2  -2 -15  100.45    9.72
   2   2 -15   98.52   12.10
   2   2 -15   97.40    9.03
   2  -2 -15  102.47    7.90
  -2   2  14  134.58   24.72
   2   2 -14  125.19   22.56
   2  -2 -14  137.72   11.30
   2   2 -14  136.19   13.73
   2   2 -14  128.88   10.22
   2  -2 -14  125.20    8.41
   2  -2 -13    0.86    5.32
   2   2 -13    3.89    3.35
  -2   2  13    4.03    7.21
   2  -2 -13    1.51    1.53
   2   2 -13    1.67    2.15
   2  -2 -13    4.35    1.79
   2   2 -13    2.71    1.94
   2  -2 -12   15.69   10.05
  -2   2  12   12.33    7.73
   2   2 -12   25.89   11.51
  -2   2  11   47.80   13.73
   2   2 -11   45.18   12.43
   2  -2 -11   47.13   14.45
   2  -2 -10  355.49   38.79
   2   2 -10  411.26   34.22
  -2   2  10  348.08   35.57
   2  -2  -9  975.59   57.20
  -2   2   9  910.49   54.55
   2   2  -9 1026.92   50.02
  -2   2   8  176.96   22.13
   2  -2  -8  176.92   22.43
   2   2  -8  207.90   21.17
   2   2  -7   21.19    6.63
  -2   2   7   12.17    5.67
   2   2  -6   61.05    6.70
  -2   2   6   65.08   11.64
   2   2  -6   74.70   11.40
   2   2  -5 1213.59   32.58
  -2   2   5 1250.07   49.31
   2   2  -5 1335.97   46.36
  -2   2   4   37.25    8.20
   2   2  -4   39.87    7.97
  -2   2   3   24.39    6.64
   2   2  -3   26.29    6.52
  -2   2   2   47.58    8.40
   2   2  -2   46.83    8.52
  -2   2   1  388.23   22.68
   2   2  -1  390.99   23.53
  -2   2   0  235.16   17.30
   2  -2   0  222.87   15.63
   2   2   0  233.80   18.26
  -2   2  -1  330.51   20.24
   2   2   1  339.55   22.21
   2  -2   1  314.50   19.20
   2   2   2   80.85   11.20
   2   2   2   87.85    8.77
  -2   2  -2   77.52    9.68
   2  -2   2   65.83    7.62
   2  -2   2   74.87   10.29
  -2   2  -2   76.47    9.64
  -2   2  -3  385.13   21.41
   2   2   3  378.53   24.99
   2  -2   3  369.67   17.22
  -2   2  -3  380.93   21.57
   2   2   3  386.09   21.25
   2   2   4   29.63    7.18
  -2   2  -4   29.45    6.40
   2  -2   5   23.54    5.94
  -2   2  -5   27.89    6.31
   2   2   5   29.47    7.47
   2  -2   6   67.17   11.06
   2   2   6   83.24   13.20
  -2   2  -6   63.95   10.34
   2  -2   7  273.08   24.72
   2   2   7  275.06   25.07
  -2   2  -7  277.56   24.26
  -2   2  -8  230.18   24.14
   2  -2   8  268.70   28.48
   2   2   8  259.29   25.90
  -2   2  -9    0.65    5.07
   2  -2   9  -10.21    8.00
   2   2   9    0.67    3.07
   2   2  10  116.44   17.76
   2  -2  10  115.71   19.55
  -2  -2 -11    7.70    2.91
   2  -2  11   14.66    6.52
   2  -2  11    6.67    2.90
   2   2  11    6.11    2.52
  -2  -2 -12   96.78   10.34
   2   2  12  109.74   22.60
   2  -2  12  101.86    9.02
   2   2  12  103.83   10.83
  -2  -2 -12   98.71    7.97
  -2  -2 -13   45.35    7.27
   2  -2  13   54.37    6.68
   2   2  13   46.97    7.52
  -2  -2 -13   57.38    6.08
   2  -2  14   12.33    3.85
  -2  -2 -14   14.45    3.48
   2  -2  15   66.93    7.56
  -2  -2 -15   70.95    6.71
   2  -2  16   -5.92    4.02
  -2  -2 -16    0.86    1.53
   2  -2  17   76.14    7.06
  -2  -2 -17   88.46    6.88
   2  -2  18  127.96    8.46
  -2  -2 -18  135.75    7.83
   2  -2  19    4.50    2.14
  -2  -2 -19    2.40    1.22
   2  -2  20   13.99    2.30
  -2  -2 -20   11.39    1.91
   2   3 -21   -0.20    1.08
   2  -3 -21   -0.35    0.58
   2   3 -20    6.89    2.74
   2  -3 -20    7.97    1.83
   2  -3 -20   12.87    2.17
   2   3 -19    8.67    3.75
   2  -3 -19    9.88    1.99
   2  -3 -19   10.43    2.22
   2   3 -19   10.73    3.31
   2   3 -18    0.64    3.58
   2  -3 -18    3.38    1.48
   2  -3 -18    3.99    1.95
   2   3 -17   22.53    5.92
   2  -3 -17   26.55    3.73
   2  -3 -16   49.50    6.58
   2   3 -16   38.61    8.29
   2  -3 -16   48.36    5.04
   2  -3 -15  100.84    9.57
   2  -3 -15   95.36    7.24
   2   3 -15   86.94   12.71
   2  -3 -14   50.45    7.03
   2   3 -14   48.61    9.41
   2  -3 -14   55.21    5.63
   2  -3 -13  167.83   12.91
   2  -3 -13  166.47    9.84
   2   3 -13  188.87   19.08
   2   3 -12   -1.09    4.25
   2  -3 -12    1.75    1.30
   2  -3 -12    0.00    1.04
   2   3 -12    0.93    2.39
  -2   3  12   -1.86    1.84
   2   3 -11   17.96    9.16
  -2   3  11   14.60    6.95
   2  -3 -11   18.36    3.75
   2   3 -11   19.47    6.95
  -2   3  11   16.16    3.45
  -2   3  10  184.14   28.07
   2   3 -10  192.93   26.03
   2  -3 -10  180.11   11.49
   2   3 -10  182.40   17.63
   2   3  -9    5.36    4.18
  -2   3   9   -1.21    4.17
  -2   3   8   92.25   17.63
   2   3  -8   88.20   15.44
   2   3  -7    5.41    4.56
  -2   3   7    1.50    1.97
  -2   3   6  537.11   38.82
   2   3  -6  581.86   37.53
  -2   3   5    6.08    4.09
   2   3  -5    4.39    2.15
  -2   3   4   16.10    6.80
   2   3  -4   15.04    6.13
   2   3  -3   98.30   15.26
  -2   3   3   94.54   14.87
  -2   3   2  160.95   19.53
   2   3  -2  155.39   19.34
  -2   3   1   18.20    7.15
   2   3  -1   11.74    5.96
  -2   3   0    4.40    3.21
   2   3   0    3.95    5.05
  -2   3  -1  282.61   24.79
   2   3   1  281.16   26.31
   2  -3   1  267.93   19.91
   2  -3   2   15.34    6.81
  -2   3  -2   11.49    4.93
   2   3   2   17.04    6.64
  -2   3  -3   30.29    7.54
   2  -3   3   26.04    6.94
   2   3   3   35.82    9.98
  -2   3  -3   33.81    9.01
   2  -3   4  885.82   42.63
  -2   3  -4  979.73   44.57
   2   3   4  968.03   51.13
   2  -3   5   80.74   14.09
   2   3   5   73.43   14.46
  -2   3  -5   74.50   12.57
   2   3   6   11.67    5.31
   2  -3   6    8.22    3.93
  -2   3  -6   14.30    5.53
   2  -3   7    7.59    5.97
   2   3   7    3.09    2.58
  -2   3  -7    1.68    3.68
   2  -3   8  661.06   48.52
   2   3   8  608.19   45.63
   2   3   8  682.91   21.29
   2   3   8  671.82   23.39
  -2  -3  -9  433.81   20.74
   2   3   9  447.44   18.09
   2   3   9  378.25   37.14
   2  -3   9  435.65   41.05
   2  -3   9  372.96   16.51
   2   3   9  429.28   19.74
  -2  -3 -10    1.31    1.54
   2   3  10    2.22    1.28
   2   3  10    2.16    1.96
   2  -3  10   -2.10   12.77
   2   3  10   -0.34    5.99
   2  -3  10    1.08    3.25
   2  -3  11   18.22    4.11
  -2  -3 -11   16.45    4.58
   2  -3  11   25.59   11.09
   2  -3  11   16.38    3.28
   2   3  11   18.71    4.95
  -2  -3 -12   71.17    9.57
   2  -3  12   88.92    7.43
   2  -3  12   86.19    8.71
   2   3  12   91.80   10.08
  -2  -3 -12   95.17    8.07
  -2  -3 -13    5.44    2.68
   2  -3  13   13.62    7.24
   2  -3  13   13.94    4.33
   2   3  13    7.88    2.86
  -2  -3 -13    6.28    2.41
   2  -3  14  183.87    9.22
   2  -3  14  191.66   12.10
   2   3  14  189.83   14.08
  -2  -3 -14  210.35   11.12
   2  -3  15   35.26    5.44
  -2  -3 -15   38.51    4.72
   2  -3  16    5.30    2.33
  -2  -3 -16    3.44    1.59
   2  -3  17    0.08    2.42
  -2  -3 -17    0.48    0.95
   2  -3  18   21.89    3.32
  -2  -3 -18   24.45    2.95
   2  -3  19    6.47    1.72
  -2  -3 -19    5.47    1.30
   2   4 -19   13.97    3.02
   2  -4 -19   17.80    2.23
   2  -4 -19   19.40    1.98
  -2  -4  18   64.63    3.97
   2  -4 -18   63.00    4.17
   2  -4 -18   71.08    5.35
   2   4 -17    0.54    2.00
  -2  -4  17    2.50    1.55
   2  -4 -17    1.85    1.01
   2  -4 -16  104.75    8.99
   2   4 -16   99.99   10.69
   2  -4 -16  111.46    6.81
   2   4 -16  108.37   12.89
   2   4 -15   56.90    8.98
   2  -4 -15   62.77    7.41
   2   4 -15   62.89   10.90
   2  -4 -15   61.87    5.34
   2  -4 -14  125.50   10.48
   2   4 -14  117.56   13.41
   2   4 -14  123.09   15.98
   2  -4 -14  122.95    7.88
   2   4 -13  157.61   16.33
   2  -4 -13  134.71   11.51
   2  -4 -13  135.58    8.51
   2   4 -13  163.42   19.30
   2   4 -12  116.35   14.09
   2  -4 -12  108.43   10.20
   2   4 -12  117.95   16.88
   2  -4 -12  111.60    7.94
   2  -4 -11   56.86    7.04
  -2   4  11   57.13    6.35
   2   4 -11   59.33   10.03
   2   4 -11   55.31   11.81
   2  -4 -10  126.95   10.39
   2   4 -10  117.80   14.04
  -2   4  10  127.55    9.05
   2   4 -10  141.61   18.03
   2   4  -9   53.88   15.30
  -2   4   9   67.17   17.24
  -2   4   9   61.51    6.19
   2  -4  -9   72.59    7.74
   2   4  -9   73.94   10.72
   2   4  -9   74.37   12.48
   2   4  -8    5.85    6.97
  -2   4   8    4.93    6.19
  -2   4   8   -1.78    1.25
   2  -4  -8    0.24    0.96
   2   4  -8   -1.04    2.44
   2   4  -8   -0.94    3.12
   2   4  -7   81.32   17.09
  -2   4   7   85.00   18.62
   2  -4  -7   88.21    8.25
   2   4  -7  105.22   12.00
  -2   4   7   82.08    7.10
   2   4  -7  108.41   14.75
  -2   4   6  145.38   23.94
   2   4  -6  133.68   21.46
   2  -4  -6  152.38   10.87
   2   4  -6  166.45   14.62
  -2   4   6  130.62    9.13
   2   4  -6  167.99   17.42
   2   4  -5   34.86   10.88
  -2   4   5   38.05   11.66
   2   4  -5   37.31    6.53
   2  -4  -5   41.60    5.82
   2   4  -4    9.57    6.30
  -2   4   4   10.80    6.64
   2  -4  -4   10.78    3.20
   2   4  -4    7.09    3.44
   2   4  -3   38.50   10.89
   2   4  -3   47.25   13.59
  -2   4   3   49.03   13.24
  -2   4   2  105.19   18.81
   2   4  -2  102.20   18.92
   2   4  -1   71.41   15.51
  -2   4   1   79.77   16.48
   2   4   0   61.61   14.87
  -2   4   0   50.32   13.22
  -2   4  -1   15.06    7.03
   2   4   1    8.72    7.04
  -2   4  -2   52.65   12.27
   2   4   2   44.61   13.26
  -2   4  -2   40.17   10.94
   2  -4   2   48.19    7.35
  -2   4  -3   19.65    6.78
   2   4   3   17.88    9.88
  -2   4  -3   13.49    7.38
  -2   4  -3   23.03    5.61
   2   4   3   22.70    4.50
  -2  -4  -3   19.81    3.97
  -2  -4  -3   20.54    4.08
   2   4   4  203.35   27.96
  -2   4  -4  189.65   23.93
  -2  -4  -4  202.33   12.20
  -2  -4  -4  191.53   11.88
  -2   4  -4  199.28   14.83
   2   4   4  224.58   13.94
   2   4   5   71.93    7.18
  -2  -4  -5   74.92    7.50
  -2  -4  -5   72.10    7.28
  -2   4  -5   79.15    9.75
   2   4   5   66.14   15.75
   2  -4   5   72.67    6.97
   2   4   5   75.40    7.82
   2   4   6   28.13    4.52
  -2  -4  -6   28.68    4.67
  -2  -4  -6   30.09    4.70
  -2   4  -6   29.35    6.23
   2   4   6   33.91   11.86
   2  -4   6   29.01    4.81
   2   4   6   32.95    5.29
  -2  -4  -7  108.26    9.15
  -2  -4  -7  107.93    9.44
   2   4   7  108.96    8.93
  -2   4  -7  109.45   12.43
   2   4   7  108.13   19.75
   2  -4   7  104.16    8.67
   2   4   7  111.91    9.80
   2   4   8  105.26    8.79
  -2  -4  -8  110.14   10.00
   2  -4   8   98.75    8.32
  -2   4  -8  114.15   12.88
   2  -4   8  103.27    8.39
   2   4   8  116.88   10.26
  -2  -4  -9    9.24    3.26
   2   4   9   11.00    3.31
  -2   4  -9    5.41    3.18
   2  -4   9   11.63    3.91
   2   4   9    9.77    2.62
   2  -4   9   10.81    4.37
   2  -4  10  287.32   14.07
   2   4  10  304.85   15.62
  -2   4 -10  286.79   22.53
  -2  -4 -10  279.50   17.56
   2  -4  10  287.76   15.33
   2   4  10  314.19   17.89
  -2   4 -11   31.36    8.28
  -2  -4 -11   32.35    5.71
   2  -4  11   31.26    5.08
   2  -4  11   32.47    5.64
   2   4  11   33.01    5.83
  -2  -4 -12  230.63   14.44
   2  -4  12  243.58   11.97
  -2   4 -12  239.57   20.16
   2  -4  12  227.30   13.06
  -2  -4 -12  258.27   12.74
   2   4  12  243.79   15.40
  -2   4 -13    3.45    2.39
  -2  -4 -13    4.56    1.84
   2  -4  13    3.55    2.11
   2  -4  13    8.94    3.07
   2   4  13    5.51    2.53
  -2  -4 -13    8.48    2.15
   2  -4  14   93.41    6.22
  -2   4 -14   74.23    9.69
   2  -4  14   94.04    7.38
  -2  -4 -14   95.88    6.97
  -2   4 -15    0.41    2.47
   2  -4  15    3.36    1.69
   2  -4  15   -1.02    2.15
  -2  -4 -15    3.64    1.59
   2  -4  16    1.83    1.37
  -2   4 -16    1.40    2.43
   2  -4  16    3.54    2.02
  -2  -4 -16    1.44    0.74
  -2   4 -17   13.73    3.31
  -2  -4 -17   26.88    2.64
   2  -5 -17   46.30    3.21
   2   5 -16   11.74    2.79
  -2  -5  16    7.46    1.80
  -2  -5  16   15.81    2.15
  -2  -5  15   10.30    2.13
   2   5 -15    7.89    2.70
  -2  -5  15    9.32    2.65
   2  -5 -15    7.61    2.01
   2  -5 -15    9.95    1.57
   2   5 -14   -1.68    2.94
   2  -5 -14    0.92    1.26
  -2  -5  14    2.43    2.16
  -2  -5  14    1.37    1.38
   2  -5 -14    2.13    0.99
  -2  -5  13    8.25    3.10
   2   5 -13   10.01    3.56
   2  -5 -13   11.34    2.85
   2  -5 -13   11.31    1.99
  -2  -5  12  118.55   11.23
   2  -5 -12  150.11   11.50
   2   5 -12  161.50   15.18
   2  -5 -12  134.28    8.23
   2  -5 -12  155.66    7.94
   2   5 -11    6.12    3.27
   2  -5 -11    6.11    2.67
  -2  -5  11    4.95    2.90
   2  -5 -11    6.89    1.95
  -2   5  10    3.81    1.51
  -2  -5  10    6.25    3.48
   2   5 -10    2.75    2.76
   2  -5 -10    5.44    2.38
  -2  -5   9    6.72    3.16
   2  -5  -9    5.84    2.61
  -2   5   9    6.36    2.16
   2   5  -9    6.19    3.06
   2   5  -9    5.57    3.49
  -2  -5   8  190.50   14.58
   2  -5  -8  218.56   13.30
  -2   5   8  222.29   11.61
   2   5  -8  174.46   14.08
  -2  -5   7   10.58    3.45
   2  -5  -7   12.97    3.51
   2   5  -7    8.94    3.41
  -2   5   7   19.24    3.60
   2   5  -7   14.19    5.66
  -2  -5   6    4.17    2.55
  -2   5   6    5.62    2.00
   2   5  -6    4.27    2.58
   2  -5  -6    5.56    2.43
   2   5  -5    4.85    2.37
  -2  -5   5    1.31    1.37
   2  -5  -5    0.08    1.44
  -2   5   5    1.48    1.03
   2  -5  -4  127.27   10.37
  -2  -5   4  119.28   10.76
   2   5  -4  119.46   10.84
   2  -5  -3  195.38   12.98
  -2  -5   3  199.59   13.27
   2   5  -3  200.04   13.67
   2  -5  -2   57.24    7.10
  -2  -5   2   54.48    6.70
   2   5  -2   56.51    7.36
   2   5  -1   23.95    4.77
  -2  -5   1   21.62    4.13
   2  -5  -1   20.37    4.29
   2  -5   0   18.25    4.05
   2   5   0   16.62    3.90
  -2  -5   0   18.15    3.48
   2   5   1   11.27    4.22
  -2  -5  -1    2.68    1.34
  -2  -5  -1    4.07    1.64
   2  -5   1    6.37    2.90
   2  -5   1    6.94    2.24
  -2  -5  -2  264.38   14.19
  -2  -5  -2  257.82   13.92
   2  -5   2  259.33   16.63
   2  -5   2  274.71   12.39
   2   5   2  275.88   15.02
   2  -5   3  111.25    7.82
   2  -5   3  105.07   10.83
  -2  -5  -3  111.11    9.06
  -2  -5  -3  112.00    9.20
   2   5   3  113.73    9.50
  -2  -5  -4   44.58    5.75
  -2  -5  -4   43.13    5.61
   2   5   4   47.42    5.93
   2  -5   4   39.42    6.93
   2  -5   4   41.47    4.96
   2   5   4   50.56    6.44
  -2   5  -5   56.67    8.50
  -2  -5  -5   53.95    6.35
  -2  -5  -5   55.84    6.49
   2  -5   5   46.29    7.79
   2  -5   5   53.91    5.99
   2   5   5   54.51    6.34
   2   5   5   56.52    6.77
   2  -5   6    5.60    3.65
   2   5   6    2.40    1.83
  -2  -5  -6    1.55    1.35
   2  -5   6    2.28    2.12
   2   5   6    1.78    1.30
  -2   5  -6   -1.71    2.34
  -2  -5  -6    3.18    1.84
  -2   5  -7   21.66    5.54
  -2  -5  -7   23.55    4.22
   2  -5   7   35.44    7.50
   2   5   7   22.73    3.82
   2  -5   7   22.56    4.19
   2   5   7   25.72    4.59
  -2   5  -8    0.45    1.80
   2  -5   8    3.22    2.95
   2   5   8    0.81    1.22
   2   5   8    1.15    1.07
   2  -5   8   -0.83    2.18
  -2  -5  -8    0.69    1.55
   2  -5   9    1.36    2.47
  -2  -5  -9    3.29    2.02
   2   5   9    1.94    1.43
  -2   5  -9    3.79    3.70
   2  -5   9    4.80    3.00
   2   5   9    1.08    1.03
   2  -5  10  161.13    9.26
  -2  -5 -10  140.16   10.09
   2  -5  10  146.53   14.19
  -2   5 -10  129.57   13.69
   2   5  10  162.19   11.11
   2  -5  11    0.08    2.61
  -2   5 -11   -1.80    2.15
   2  -5  11   -2.25    1.80
  -2  -5 -11    1.43    0.97
   2   5  11    0.38    1.48
  -2  -5 -11    3.35    1.43
  -2   5 -12   17.06    4.30
  -2  -5 -12   12.92    2.66
   2  -5  12   15.07    3.88
   2  -5  12   16.71    2.99
  -2  -5 -12   19.12    2.81
  -2   5 -13   44.68    6.10
   2  -5  13   48.15    6.00
   2  -5  13   64.52    4.48
  -2  -5 -13   66.05    4.62
   2  -5  14   60.67    3.81
   2  -5  14   42.32    4.98
  -2   5 -14   39.31    5.15
  -2  -5 -14   61.24    3.95
   2  -5  15   11.30    2.07
  -2  -5 -15   20.97    1.96
   2  -6 -13   16.92    2.19
  -2  -6  13   34.06    2.69
   2  -6 -12    5.65    1.60
  -2  -6  12    9.13    2.01
  -2  -6  12    4.49    1.28
   2  -6 -11   22.30    3.25
  -2  -6  11   21.28    3.12
   2  -6 -11   24.99    2.29
   2  -6 -10   23.31    3.63
  -2  -6  10   21.47    3.41
  -2  -6  10   32.86    3.65
   2  -6  -9   12.37    2.54
  -2  -6   9   13.60    2.93
  -2  -6   9    9.70    2.30
   2  -6  -8   54.26    5.43
  -2  -6   8   51.05    5.53
  -2   6   8   50.25    4.42
  -2  -6   8   63.55    5.26
  -2  -6   7   46.27    5.35
   2  -6  -7   53.33    5.60
  -2  -6   7   54.54    4.99
  -2   6   7   48.26    4.36
   2  -6  -6    1.16    1.08
  -2   6   6    1.50    1.11
  -2  -6   6    0.16    1.40
  -2  -6   6    2.60    1.76
   2  -6  -5    5.85    2.02
  -2   6   5    5.13    1.43
  -2  -6   5    4.10    1.83
  -2   6   4    3.96    1.44
  -2  -6   4    2.90    1.27
   2  -6  -4    5.85    2.10
  -2  -6   4    4.35    1.79
   2  -6  -3   81.59    7.26
  -2  -6   3   72.98    6.54
  -2  -6   3   73.03    6.74
  -2   6   3   72.78    5.99
  -2   6   2   35.40    4.34
  -2  -6   2   37.24    4.57
   2  -6  -2   42.37    5.30
  -2  -6   2   39.98    4.90
  -2  -6   1   59.24    5.94
  -2  -6   1   55.52    5.61
   2  -6  -1   58.42    6.27
   2  -6   0   82.19    7.63
  -2  -6   0   75.71    6.56
  -2  -6   0   81.22    6.90
   2  -6   1  102.61    8.66
  -2  -6  -1   93.81    7.34
  -2  -6  -1   92.76    7.13
   2   6   1   98.03    7.89
   2  -6   2  149.53   10.64
  -2  -6  -2  132.14    8.42
   2   6   2  146.34    9.36
  -2  -6  -2  141.81    8.85
  -2  -6  -3    6.50    2.01
  -2  -6  -3    8.27    2.17
   2  -6   3   10.28    2.21
   2   6   3   11.17    2.65
   2  -6   3    6.55    2.02
   2  -6   4    4.94    2.55
  -2  -6  -4    3.60    1.59
   2   6   4    5.86    1.61
   2  -6   4    3.29    1.63
  -2  -6  -5    5.96    2.07
   2  -6   5    6.46    1.67
   2  -6   5    5.97    2.35
   2   6   5    7.05    2.03
  -2  -6  -6   12.35    2.64
   2  -6   6   11.94    3.32
   2   6   6   14.61    2.70
   2  -6   6   11.22    2.25
   2  -6   7    2.05    1.97
   2   6   7    1.92    1.27
  -2  -6  -7    1.98    1.27
   2  -6   7    1.93    1.36
  -2  -6  -8   -0.49    0.68
   2  -6   8    1.33    1.92
   2  -6   8   -1.53    1.45
   2  -6   9   49.06    5.66
  -2  -6  -9   38.59    3.52
  -2  -6  -9   47.36    3.67
   2  -6  10    9.00    2.29
  -2  -6 -10    6.33    1.24
   2  -6  10   11.20    1.73
  -2  -6 -10    9.96    1.56
   2  -6  11   47.52    4.25
  -2  -6 -11   51.86    2.86
   2   7  -6    1.16    0.65
   2  -7  -6    1.15    0.48
   2  -7  -5   11.38    1.83
   2   7  -5    9.01    1.67
   2  -7  -4   58.22    4.14
   2   7  -4   52.04    4.01
   2   7  -3   20.33    2.51
   2  -7  -3   20.53    2.48
   2  -7  -2   38.52    3.43
   2   7  -2   40.32    3.50
   2  -7  -1   56.89    4.27
   2   7  -1   61.98    4.30
   2  -7   0   42.07    3.69
   2   7   0   46.10    3.62
   2  -7   1    5.29    1.30
   2   7   1    6.16    1.30
   2  -7   2   66.93    4.66
   2   7   2   71.74    4.23
   2   7   3   22.22    2.26
   2  -7   3   21.54    2.61
   2  -7   4   29.81    3.02
  -3   0  23    2.08    1.55
   3   0 -23    8.40    3.09
   3   0 -22    1.04    1.07
   3   0 -22    0.45    1.32
   3   0 -21   70.76    7.87
   3   0 -21   91.03    7.45
   3   0 -20    0.78    1.30
   3   0 -20    3.52    2.84
   3   0 -19   13.75    2.96
   3   0 -19   12.07    3.51
   3   0 -18    0.29    1.31
   3   0 -18   -0.56    1.47
   3   0 -17  123.75    9.39
   3   0 -17  135.18   10.94
   3   0 -16   -1.34    1.71
   3   0 -16    1.40    1.68
   3   0 -15  235.48   30.56
   3   0 -15  222.99   12.68
   3   0 -15  196.52   10.99
   3   0 -14    2.85    6.21
   3   0 -14    1.28    1.38
   3   0 -14    1.29    1.78
   3   0 -13  409.08   35.77
   3   0 -12    1.77    4.45
   3   0 -11  115.07   16.53
   3   0 -10   -1.29    3.46
   3   0  -9   48.66   10.20
   3   0  -8    0.44    2.04
   3   0  -7  125.91   13.77
   3   0  -6    0.05    2.63
   3   0  -5  937.79   33.20
   3   0  -5  899.21   30.52
   3   0  -4   -0.53    1.93
   3   0  -4   -0.84    2.49
   3   0  -3  281.07   16.08
   3   0  -3  291.25   15.39
   3   0  -3  298.73   14.25
   3   0  -2   -0.19    1.24
   3   0  -2    0.32    1.02
   3   0  -1    3.97    3.20
   3   0  -1    2.01    0.93
   3   0  -1    0.72    1.31
   3   0   0   -0.28    0.39
   3   0   0   -1.17    0.65
   3   0   0    0.04    1.27
   3   0   0    0.68    2.78
   3   0   1 1385.83   39.28
   3   0   1 1343.97   35.40
   3   0   1 1337.11   35.82
   3   0   2   -0.67    3.19
   3   0   2    0.04    3.10
   3   0   2    0.23    1.41
   3   0   3   81.08   11.71
   3   0   3   76.07    9.41
  -3   0  -3   75.79    7.80
   3   0   4    1.84    2.71
   3   0   4   -1.29    1.02
   3   0   4    0.99    2.11
  -3   0  -4    1.63    1.66
   3   0   5    9.29    3.94
   3   0   5    3.64    1.11
   3   0   5   13.73    7.12
  -3   0  -5    9.28    3.84
   3   0   6   -2.07    2.81
   3   0   6   -2.49    4.75
  -3   0  -6   -0.11    2.53
   3   0   7    7.12    4.03
   3   0   7    9.55    3.59
  -3   0  -7    7.06    4.43
   3   0   8    2.02    3.97
  -3   0  -8    0.35    3.03
   3   0   9  163.26   24.42
  -3   0  -9  130.28   19.69
   3   0  10    0.16    3.36
  -3   0 -10    3.06    4.96
   3   0  11  151.87   26.30
  -3   0 -12    0.22    1.24
   3   0  12   -0.97    1.59
  -3   0 -13   11.92    2.75
   3   0  13   12.81    3.43
   3   0  14    0.17    1.33
  -3   0 -14    1.26    1.56
  -3   0 -15   34.65    4.78
   3   0  16    1.38    4.09
  -3   0 -16    1.45    1.44
   3   0  17  201.55   11.64
  -3   0 -17  179.58   10.15
   3   0  18    3.95    2.15
  -3   0 -18   -0.41    1.30
   3   0  19   87.08    6.38
   3   0  19   81.82    5.91
   3   0  20   -1.65    1.29
   3   0  20    1.31    0.97
  -3  -1  23    4.29    2.36
   3  -1 -23    3.75    1.23
  -3  -1  22   36.62    3.72
   3  -1 -22   28.84    4.21
   3   1 -22   26.29    4.59
   3  -1 -22   29.40    3.96
   3  -1 -21   -0.20    1.39
   3  -1 -21    0.51    1.27
   3   1 -21   -1.34    2.03
   3   1 -20    2.70    1.89
   3   1 -20    2.12    2.65
   3  -1 -20    2.78    1.77
   3  -1 -20    0.62    2.20
   3   1 -19   66.55    8.70
   3  -1 -19   92.39    8.67
   3  -1 -19   77.74    6.87
   3   1 -19   81.75    7.84
   3   1 -18   41.05    5.75
   3   1 -18   35.32    6.53
   3  -1 -18   38.61    5.52
   3  -1 -18   36.44    4.68
   3   1 -17   20.56    4.71
   3   1 -17   18.05    3.54
   3  -1 -17   22.84    3.85
   3  -1 -17   23.93    4.28
   3   1 -16   60.52    8.00
   3  -1 -16   66.48    7.26
   3   1 -16   57.99    6.54
   3  -1 -16   62.37    6.50
   3  -1 -15  129.80   24.01
  -3   1  15   88.24   18.39
   3   1 -15   95.84   19.77
   3   1 -15  103.31    8.48
   3  -1 -15  126.08   10.01
   3   1 -15  111.45   10.45
   3  -1 -15  111.94    8.16
   3   1 -14  388.29   37.78
   3  -1 -14  339.79   16.26
   3  -1 -14  345.32   13.89
   3   1 -14  340.76   14.82
   3   1 -14  387.52   18.39
   3   1 -13   45.77   12.29
   3  -1 -13   57.54   15.65
   3   1 -12    4.24    3.50
   3  -1 -12    0.88    3.21
   3  -1 -11    8.09    6.16
   3   1 -11   -0.65    2.81
   3  -1 -10  529.52   39.04
   3   1 -10  518.15   36.50
   3   1  -9   10.84    5.41
   3  -1  -9   13.64    5.83
   3   1  -8   45.78    9.04
   3  -1  -8   52.71   12.61
   3  -1  -7   65.77   11.53
   3   1  -7   61.56    7.25
   3   1  -7   64.79    9.97
   3   1  -6  505.29   25.79
   3   1  -6  544.14   20.54
   3  -1  -6  505.87   28.67
   3  -1  -5  540.65   26.17
   3   1  -5  512.03   19.72
   3   1  -5  525.20   24.14
   3  -1  -4 1384.99   37.65
   3   1  -4 1369.18   36.45
   3   1  -4 1346.01   32.60
   3  -1  -3 2076.55   42.69
   3   1  -3 2166.59   43.15
  -3   1   3 2186.04   45.66
   3   1  -3 2177.88   44.29
  -3   1   2  197.07   13.00
   3   1  -2  200.44   13.38
   3   1  -1    8.94    3.06
   3  -1  -1    8.49    4.77
  -3   1   1    8.29    2.77
   3   1  -1    8.57    2.78
  -3   1   0 1092.30   24.65
   3  -1   0 1087.53   35.02
   3   1   0 1193.72   35.63
   3  -1   0 1188.67   40.97
   3  -1   0 1159.34   33.33
   3   1   0 1176.09   29.86
  -3   1  -1    8.26    1.63
   3  -1   1    8.88    3.94
   3   1   1    9.95    2.62
   3  -1   1   10.75    3.36
   3   1   1   11.07    3.27
   3   1   1   11.75    3.86
   3   1   1    9.57    3.52
  -3   1  -1   10.12    2.35
   3  -1   1   13.20    5.00
   3   1   2  432.57   20.36
   3  -1   2  464.07   25.69
  -3   1  -2  419.24   14.20
   3   1   2  479.43   24.89
   3   1   2  475.33   24.78
   3   1   2  467.33   19.11
   3  -1   2  467.18   21.71
   3  -1   2  439.92   25.79
   3   1   3   54.61    6.83
   3   1   3   56.83    9.91
   3  -1   3   51.52    8.93
  -3   1  -3   53.92    5.82
   3  -1   3   49.56    8.55
   3   1   3   58.38    8.02
   3   1   3   60.33    9.30
   3  -1   4    2.29    3.61
   3   1   4   -1.59    2.60
   3  -1   4   -0.81    2.01
  -3   1  -4    1.92    1.48
   3   1   4    0.03    1.34
   3   1   4   -0.61    1.51
   3   1   5   42.69    9.45
   3  -1   5   38.59    9.51
   3   1   5   34.95    6.12
   3  -1   5   26.51    5.96
   3   1   5   38.86    8.11
  -3   1  -5   33.85    6.19
  -3   1  -6  873.00   35.12
   3   1   6  818.49   43.72
   3   1   6  865.91   38.41
   3   1   6  813.35   32.12
   3  -1   6  854.12   44.85
   3   1   7  688.79   35.04
   3   1   7  665.93   30.95
  -3   1  -7  714.54   35.75
   3   1   7  672.90   42.83
   3  -1   7  687.54   43.27
   3   1   8  270.58   29.26
   3  -1   8  274.00   29.73
   3   1   8  274.63   22.69
  -3   1  -8  259.41   23.66
   3   1   9   42.62   12.37
   3  -1   9   39.17   12.00
   3   1  10  141.11   23.64
   3  -1  10  126.41   21.83
   3  -1  11  448.18   44.73
   3   1  11  478.11   46.11
   3  -1  11  395.11   18.37
  -3  -1 -11  426.85   14.96
   3   1  11  423.42   20.90
   3   1  12   13.25    6.14
   3   1  12    6.47    3.20
   3   1  12    7.79    2.25
  -3  -1 -12   13.01    2.72
   3  -1  12    7.51    2.65
   3  -1  13    3.51    2.55
   3   1  13    3.22    2.17
   3  -1  14   30.40    5.54
  -3  -1 -14   26.94    4.10
   3  -1  15    6.15    5.18
  -3  -1 -15   -0.52    1.54
   3  -1  16    2.69    2.78
  -3  -1 -16    4.64    2.08
   3   1  17   25.84    4.35
   3  -1  17   26.85    5.11
   3  -1  17   19.44    3.56
  -3  -1 -17   20.94    3.30
   3  -1  18   78.88    5.65
   3   1  18   86.13    6.59
   3  -1  18   90.48    7.51
  -3  -1 -18   86.51    6.27
   3  -1  19   12.41    2.59
   3   1  19   14.06    2.83
  -3  -1 -19    8.06    1.60
   3  -1  20    3.88    1.70
   3   1  20    2.23    0.98
   3  -2 -22   16.80    2.81
   3  -2 -22   23.10    2.74
   3   2 -21    2.97    1.94
   3  -2 -21   -0.10    0.94
   3  -2 -21    0.19    1.16
  -3  -2  20    7.85    2.16
   3  -2 -20    7.19    2.02
   3   2 -20    6.83    2.94
   3  -2 -20    4.84    1.84
  -3  -2  19   30.18    3.79
   3  -2 -19   39.53    5.10
   3  -2 -19   35.06    4.33
   3   2 -19   27.54    6.15
  -3  -2  18  149.80    9.19
   3   2 -18  148.02   14.18
   3  -2 -18  167.21    9.63
   3  -2 -17    2.05    1.66
   3  -2 -17    0.11    1.12
   3   2 -17    1.14    2.28
   3  -2 -16    0.92    1.54
   3   2 -16    1.13    2.08
   3  -2 -16    1.85    1.43
   3  -2 -15   78.83    8.83
   3   2 -15   82.16    7.98
   3  -2 -15   77.40    6.67
   3   2 -15   83.52   10.98
   3  -2 -14   -0.99    4.94
   3   2 -14    4.71    4.57
  -3   2  14    7.58    5.83
   3  -2 -14   -0.47    1.78
   3  -2 -14    0.83    0.89
   3   2 -14    6.76    3.13
   3   2 -14    3.78    2.35
   3   2 -14    1.10    1.86
   3  -2 -13   86.55   21.57
  -3   2  13   91.98   19.81
   3   2 -13   73.54   17.60
   3  -2 -13   79.62    8.11
   3  -2 -13   73.97    6.21
   3   2 -13   89.04   10.73
   3   2 -13   83.00    8.43
   3  -2 -13   83.36    6.42
   3   2 -13   91.07    8.05
   3  -2 -12  101.80   22.44
  -3   2  12   85.75   18.06
   3   2 -12   96.04   19.38
   3  -2 -11   -1.20    4.38
   3   2 -11    2.64    4.50
  -3   2  11   -1.08    4.05
   3   2 -10  234.24   25.93
   3  -2 -10  213.25   29.81
  -3   2  10  185.45   27.34
   3  -2  -9  931.87   56.52
  -3   2   9  889.28   53.87
   3   2  -9  955.06   49.26
   3   2  -8   -0.96    2.68
  -3   2   8    4.99    4.55
   3  -2  -8   -5.08    5.10
  -3   2   7   72.05   13.71
   3   2  -7   83.77   13.09
  -3   2   6  234.71   22.73
   3   2  -6  239.99   15.14
   3   2  -6  240.17   20.81
   3   2  -5   66.98   10.57
  -3   2   5   57.97   10.84
   3   2  -5   66.48    8.51
   3   2  -4   10.57    4.49
  -3   2   4    8.92    3.46
   3   2  -4   16.78    5.23
  -3   2   3  238.50   20.13
   3   2  -3  240.83   17.65
  -3   2   2  509.22   27.37
   3   2  -2  510.38   27.71
  -3   2   1  796.49   32.68
   3   2  -1  777.04   34.28
   3  -2  -1  794.14   33.82
  -3   2   0  272.11   18.57
   3   2   0  275.62   20.33
   3  -2   0  276.35   20.08
   3  -2   1   70.89   11.22
   3   2   1   79.57   11.27
  -3   2  -1   89.81   10.55
   3  -2   1   76.49    9.67
   3  -2   2    3.59    4.51
  -3   2  -2    1.90    2.02
  -3   2  -2    0.35    2.17
   3   2   2    0.78    2.19
   3   2   2    2.89    2.98
   3  -2   3  395.62   28.24
   3   2   3  408.71   26.18
   3   2   3  424.69   25.50
   3  -2   3  418.74   22.09
  -3   2  -3  401.93   20.68
   3   2   4  123.30   14.74
   3   2   4  126.03   15.43
   3  -2   4  120.34   16.53
  -3   2  -4  116.33   12.10
   3   2   5  733.41   39.48
   3   2   5  668.36   36.04
  -3   2  -5  734.12   33.38
   3   2   6  309.62   27.76
   3   2   6  306.74   24.97
   3  -2   6  264.77   24.46
   3   2   7  520.14   38.51
   3   2   7  528.71   36.88
   3   2   7  482.76   32.82
   3  -2   7  464.67   35.26
   3   2   8  149.21   20.06
   3   2   8  115.92   19.71
   3  -2   8  112.28   19.11
   3   2   9  219.29   28.08
   3   2   9  192.67   23.52
   3  -2   9  194.11   26.65
  -3  -2 -10  158.13   12.94
   3  -2  10  144.03   24.03
   3   2  10  158.30   24.63
   3  -2  10  168.71   11.82
   3   2  10  156.80   12.97
  -3  -2 -11    0.01    2.11
   3   2  11    4.43    4.60
   3  -2  11    5.54    3.83
   3  -2  11    4.00    2.88
  -3  -2 -11    1.72    1.26
   3   2  11    0.51    2.00
   3  -2  12   -1.74    2.65
   3   2  12    0.24    1.84
  -3  -2 -12    1.64    1.31
   3  -2  13   35.79    5.29
  -3  -2 -13   36.17    4.97
   3   2  13   33.15    6.39
   3  -2  14    1.50    3.76
  -3  -2 -14    0.32    1.21
   3  -2  15   18.96    5.00
  -3  -2 -15   15.04    3.36
   3  -2  16   38.50    6.03
  -3  -2 -16   40.74    4.83
   3  -2  17   56.56    6.17
  -3  -2 -17   58.84    5.25
   3  -2  18    3.01    2.48
  -3  -2 -18    2.20    1.24
   3  -2  19   47.42    4.22
  -3  -2 -19   32.80    3.23
   3   2  20    2.79    0.84
   3  -2  20    6.53    1.45
   3  -3 -21    8.73    1.75
   3  -3 -21    9.26    1.51
   3   3 -20    8.87    3.08
   3   3 -20    2.44    2.23
   3  -3 -20   10.54    1.99
   3  -3 -20    9.64    2.09
   3   3 -19    6.23    2.87
   3  -3 -19   11.59    2.29
   3  -3 -19   11.71    2.58
   3   3 -18   14.03    4.69
   3   3 -18    9.60    3.68
   3  -3 -18   26.34    4.14
   3  -3 -18   21.65    3.15
   3  -3 -17   80.25    7.81
   3   3 -17   74.23   11.02
   3  -3 -17   80.00    6.29
   3  -3 -16   66.59    7.54
   3  -3 -16   64.23    5.85
   3   3 -16   70.85   11.23
   3  -3 -15  349.72   17.52
   3   3 -15  358.72   25.60
   3  -3 -15  338.42   13.46
   3  -3 -14   17.03    4.16
   3   3 -14   21.19    7.16
   3  -3 -14   17.61    3.13
   3  -3 -14   22.45    3.55
   3  -3 -13   51.28    7.02
   3  -3 -13   47.94    5.43
   3   3 -13   46.68    9.67
   3  -3 -13   48.98    5.13
   3   3 -12  221.03   31.94
  -3   3  12  278.42   37.60
   3  -3 -12  236.22   14.41
   3  -3 -12  235.06   11.21
   3   3 -12  222.36   22.09
   3   3 -12  249.01   14.10
  -3   3  11  496.26   51.42
   3   3 -11  533.29   45.88
   3  -3 -11  518.23   19.94
   3   3 -11  511.54   30.44
   3  -3 -11  490.94   16.13
   3   3 -11  516.47   19.83
   3   3 -10   44.73   12.30
  -3   3  10   44.28   14.56
   3  -3 -10   49.06    5.83
   3   3 -10   58.51   11.70
   3   3 -10   47.18    6.04
  -3   3   9  410.36   40.19
   3   3  -9  418.94   36.90
  -3   3   8  105.83   19.35
   3   3  -8  105.85   17.30
   3   3  -7   -2.11    3.48
  -3   3   7   -1.09    3.35
   3   3  -6   35.93    8.96
  -3   3   6   31.88    9.58
   3   3  -5  291.08   22.37
  -3   3   5  292.88   27.82
   3   3  -5  274.36   25.32
   3   3  -4    4.22    3.76
   3   3  -4    3.99    3.50
  -3   3   4    8.27    6.45
  -3   3   3   25.86    8.00
   3   3  -3   24.69    8.95
  -3   3   2   12.65    5.02
   3   3  -2   16.24    7.07
  -3   3   1  881.09   44.86
   3   3  -1  845.69   45.47
   3   3   0    3.76    3.39
  -3   3   0    0.37    2.91
   3   3   1    2.76    4.92
  -3   3  -1    6.07    3.97
   3  -3   1    3.30    4.41
   3  -3   1    3.08    2.07
  -3   3  -2  355.87   27.59
   3  -3   2  347.43   26.50
   3   3   2  389.95   31.84
  -3   3  -2  375.77   26.04
   3  -3   3   17.55    4.79
  -3   3  -3   13.03    4.96
  -3   3  -3   17.58    6.33
   3   3   3   18.53    6.73
   3  -3   4   69.62   13.47
   3   3   4   59.94   12.17
   3  -3   5   66.02   14.09
   3   3   5   60.10   13.03
   3  -3   6   18.14   10.07
   3   3   6   20.92    7.85
   3   3   7  365.11   15.84
   3  -3   7  290.76   13.18
  -3  -3  -7  350.81   15.63
   3  -3   7  361.15   36.33
   3   3   7  320.61   31.88
   3  -3   7  315.80   14.34
   3   3   7  371.07   17.26
  -3  -3  -8    2.39    2.49
   3   3   8    1.32    1.63
   3   3   8    1.16    1.36
   3  -3   8    0.31    2.26
   3  -3   8   -1.77    4.47
   3   3   8    2.12    2.77
   3  -3   8   -0.70    2.86
  -3  -3  -9  108.15   10.85
   3   3   9  113.89    9.79
   3  -3   9   94.33    7.89
   3  -3   9  105.12   22.99
   3   3   9   77.76   17.00
   3  -3   9  104.12    9.59
   3   3   9  106.99   10.31
   3   3  10    0.26    1.67
  -3  -3 -10   -1.23    1.38
   3  -3  10   -0.05    1.94
   3  -3  10    6.80    9.71
   3  -3  10   -1.48    2.84
   3  -3  11   25.17    4.21
  -3  -3 -11   18.50    4.54
   3  -3  11   18.50    3.60
   3   3  11   21.09    4.95
  -3  -3 -12   20.11    5.17
   3  -3  12   31.09    7.19
   3  -3  12   30.03    5.79
  -3  -3 -12   31.84    4.69
   3   3  12   30.85    6.51
   3  -3  13  158.68   10.87
   3  -3  13  146.35   11.12
  -3  -3 -13  154.84    9.92
   3   3  13  145.26   12.21
   3  -3  14    4.17    1.91
   3  -3  14    2.81    3.43
  -3  -3 -14    4.10    1.74
   3  -3  15  146.86    9.97
  -3  -3 -15  153.56    8.90
   3  -3  16   32.00    4.46
  -3  -3 -16   36.62    4.03
   3  -3  17   38.96    4.36
  -3  -3 -17   42.35    3.86
  -3   3 -18    2.88    1.91
   3   3  18    3.92    1.84
   3  -3  18    3.83    1.35
  -3  -3 -18    4.63    1.15
   3   4 -19    0.14    1.06
   3  -4 -19    1.43    0.97
  -3  -4  18   38.79    3.47
   3  -4 -18   47.28    4.50
   3  -4 -18   40.79    3.35
   3   4 -17   -0.13    1.51
   3  -4 -17    4.10    1.74
   3   4 -17    0.08    2.42
   3  -4 -17    2.67    1.04
   3   4 -16   21.33    4.95
   3  -4 -16   20.21    3.87
   3   4 -16   20.18    5.68
   3  -4 -16   21.38    2.90
   3   4 -15   -0.01    2.64
   3  -4 -15    2.00    1.32
   3  -4 -15    0.85    0.83
   3   4 -15    1.86    2.90
   3   4 -14   -2.47    2.89
   3  -4 -14    2.76    1.81
   3   4 -14    4.58    3.88
   3  -4 -14    1.74    0.81
   3  -4 -14    2.45    1.71
   3  -4 -13   20.48    4.74
   3   4 -13   14.29    5.10
   3  -4 -13   19.74    3.18
   3   4 -13   21.26    7.24
   3  -4 -13   15.27    3.38
   3  -4 -12  131.19   10.88
   3   4 -12  127.09   14.52
   3  -4 -12  132.91    8.35
   3   4 -12  143.80   19.43
   3  -4 -11   95.43    8.88
   3   4 -11  102.45   12.85
   3  -4 -11   86.96    6.77
   3   4 -11   95.42   15.02
   3   4 -10   45.28    8.50
   3  -4 -10   51.11    6.42
   3   4 -10   47.06   10.18
   3   4  -9   66.88   16.48
  -3   4   9   50.95   14.66
   3   4  -9   76.45   10.81
   3  -4  -9   68.21    7.27
   3   4  -9   90.09   13.77
   3   4  -8   27.13    9.61
  -3   4   8   45.05   14.69
   3  -4  -8   31.14    4.99
   3   4  -8   35.35    7.54
   3   4  -8   33.87    7.35
  -3   4   7  833.91   58.41
   3   4  -7  722.04   51.28
   3   4  -7  887.22   34.98
   3  -4  -7  808.96   24.99
   3   4  -7  959.20   42.03
  -3   4   6   10.28    6.75
   3   4  -6    2.37    2.69
   3   4  -6    7.36    3.17
  -3  -4   6    4.65    2.04
   3  -4  -6    4.93    1.75
   3   4  -6    8.71    5.33
   3   4  -5   17.50    7.41
  -3   4   5   15.18    8.09
   3   4  -5   22.87    5.46
   3   4  -5   15.89    4.23
  -3  -4   5   18.51    4.38
   3  -4  -5   18.76    3.97
   3   4  -4   -1.26    4.06
  -3   4   4    3.67    3.98
   3   4  -4   -1.03    3.09
   3   4  -4    6.36    2.54
   3   4  -4    4.03    2.36
   3  -4  -4    6.33    2.35
  -3   4   3   86.12   17.99
   3   4  -3   80.62   15.39
   3   4  -3   82.00   16.18
   3  -4  -3   86.04    8.65
   3   4  -3   76.62    9.04
   3   4  -2   -1.49    3.69
   3  -4  -2    1.20    1.61
  -3   4   1   10.38    6.31
   3   4  -1    6.48    6.36
   3  -4  -1    8.09    3.05
  -3   4   0    3.74    4.54
   3   4   0    2.34    6.89
   3  -4   0    6.22    2.70
   3   4   0    4.39    2.18
   3   4   1    2.39    3.73
  -3   4  -1   10.94    6.81
   3  -4   1    5.67    2.57
   3   4   1    6.86    2.58
   3  -4   1    3.20    1.58
  -3   4  -2   34.11   11.96
   3   4   2   41.11   11.29
  -3  -4  -2   45.88    5.89
   3  -4   2   41.66    6.77
   3  -4   2   31.84    4.01
   3   4   2   40.88    6.11
   3   4   3    3.10    5.39
  -3   4  -3    1.27    1.98
   3  -4   3    3.33    2.28
  -3  -4  -3    2.16    1.65
   3   4   3    2.23    1.04
  -3  -4  -3    4.34    2.05
   3  -4   4   22.69    4.08
  -3   4  -4   27.28    5.47
   3   4   4   32.07    4.84
  -3  -4  -4   29.35    4.69
  -3  -4  -4   25.77    4.40
   3   4   4   22.66    9.60
   3  -4   4   24.02    3.80
   3   4   4   28.81    5.05
   3   4   5  241.48   13.22
  -3  -4  -5  228.23   13.41
   3  -4   5  210.81   11.86
  -3  -4  -5  245.86   13.72
  -3   4  -5  243.30   17.13
   3   4   5  210.02   28.21
   3  -4   5  214.69   12.03
   3   4   5  247.78   14.74
   3  -4   6   35.71    4.51
  -3   4  -6   32.67    6.47
   3   4   6   43.43    5.70
  -3  -4  -6   47.86    6.32
  -3  -4  -6   43.71    5.89
   3   4   6   40.59   13.60
   3  -4   6   39.63    5.11
   3   4   6   49.96    6.73
  -3   4  -7   46.64    7.78
   3  -4   7   52.77    6.12
  -3  -4  -7   64.98    7.65
   3   4   7   60.58    6.76
   3   4   7   64.67    7.60
  -3  -4  -8    2.12    2.70
   3   4   8    1.90    1.70
   3   4   8   -1.19    1.08
  -3   4  -8    0.76    3.00
   3  -4   8   -0.60    2.78
   3  -4   8   -1.82    3.34
  -3  -4  -9  104.70   10.60
   3   4   9  115.51    9.63
   3  -4   9  113.35    8.88
  -3   4  -9   98.83   12.72
   3  -4   9  114.86    9.78
   3   4   9  124.72   10.95
  -3  -4 -10   93.26    9.66
   3  -4  10   97.81    8.04
  -3   4 -10   77.69   11.78
   3  -4  10  101.21    9.20
   3   4  10  106.96   10.31
  -3   4 -11   46.97    8.73
   3  -4  11   58.28    6.06
  -3  -4 -11   59.33    7.37
   3  -4  11   66.59    8.69
   3   4  11   69.41    8.09
  -3   4 -12   -0.45    2.17
  -3  -4 -12    0.03    1.47
   3  -4  12   -0.56    1.61
   3  -4  12   -0.33    2.91
  -3  -4 -12   -1.76    1.11
   3   4  12    1.32    1.16
  -3   4 -13   19.80    5.38
   3  -4  13   34.16    4.10
   3  -4  13   26.97    4.64
   3   4  13   31.09    5.20
  -3  -4 -13   32.31    4.39
  -3   4 -14    1.44    2.67
   3  -4  14    3.91    1.39
   3  -4  14    3.29    2.11
  -3  -4 -14    7.08    1.87
   3  -4  15   72.60    4.16
   3  -4  15   67.97    5.66
  -3  -4 -15   83.02    5.43
  -3   4 -16   12.63    3.04
  -3  -4 -16   30.34    2.95
  -3  -4 -17   -0.04    0.46
  -3  -5  17   74.93    3.68
   3  -5 -17   79.26    4.49
   3  -5 -16   22.01    2.98
  -3  -5  16   15.81    2.58
   3  -5 -15    4.14    1.46
  -3  -5  15    1.42    1.04
   3   5 -15    1.08    1.27
   3  -5 -14   93.60    7.61
  -3  -5  14   65.98    6.48
   3   5 -14   99.38    9.89
   3   5 -14   65.08    7.07
   3   5 -13    9.44    4.12
   3   5 -13    4.73    2.41
  -3  -5  13    5.20    2.21
   3  -5 -13    6.90    2.56
   3  -5 -13   10.02    1.83
   3   5 -12    2.60    1.85
  -3  -5  12    2.37    1.67
   3  -5 -12    2.14    1.60
   3   5 -12    2.28    2.10
   3  -5 -12    4.96    1.95
   3   5 -11   32.77    8.24
   3  -5 -11   30.68    5.01
  -3  -5  11   21.96    4.66
   3   5 -11   16.30    4.55
   3  -5 -10    0.84    1.36
   3   5 -10    0.89    1.40
  -3  -5  10    4.02    2.70
   3   5 -10    0.13    3.45
   3  -5  -9   47.23    6.10
  -3  -5   9   39.36    6.34
   3   5  -9   49.81    8.76
   3   5  -9   37.84    7.00
  -3  -5   8    8.69    3.14
   3  -5  -8   21.59    4.58
   3   5  -8   13.83    4.40
   3   5  -8   16.67    4.95
   3  -5  -7   25.49    4.52
  -3  -5   7   22.92    5.07
   3   5  -7   17.77    4.79
   3  -5  -6  104.95    9.27
  -3  -5   6  101.13    9.70
   3   5  -6   92.41   10.04
   3  -5  -5    4.12    1.77
  -3  -5   5    5.42    2.15
   3   5  -5    3.11    2.13
  -3  -5   4   22.08    4.44
   3   5  -4   17.07    4.20
   3  -5  -4   19.45    4.24
   3  -5  -3  115.99   10.10
  -3  -5   3  124.47   10.06
   3   5  -3  114.26   10.53
   3   5  -2   17.71    4.14
   3  -5  -2   16.70    3.92
  -3  -5   2   19.64    4.09
   3  -5  -1  132.63   11.14
  -3  -5   1  137.36   10.35
   3   5  -1  134.01   11.27
   3  -5   0   62.15    7.91
  -3  -5   0   65.66    6.96
  -3  -5   0   55.70    6.62
   3  -5   0   70.22    5.70
   3   5   0   60.11    7.30
   3  -5   1   81.21    6.26
  -3  -5  -1   72.94    7.53
   3  -5   1   74.26    8.90
  -3  -5  -1   79.31    7.57
   3   5   1   76.04    8.26
  -3  -5  -2   22.24    3.95
   3  -5   2   21.35    5.02
   3   5   2   23.48    4.53
  -3  -5  -2   25.31    4.45
   3  -5   2   23.48    3.74
   3  -5   3  138.04   12.66
   3  -5   3  153.66    9.38
  -3  -5  -3  156.71   10.58
  -3  -5  -3  151.90   10.77
   3   5   3  145.12   10.67
   3   5   3  161.65   11.64
   3  -5   4   -0.87    2.99
  -3  -5  -4   -0.15    0.98
  -3  -5  -4   -1.54    1.80
   3   5   4    0.27    0.99
   3  -5   4   -2.83    2.74
   3   5   4    1.01    1.68
   3   5   5   79.08    7.49
  -3   5  -5   73.22    9.21
  -3  -5  -5   81.96    7.85
  -3  -5  -5   84.24    8.17
   3  -5   5   74.37    9.82
   3  -5   5   77.92    7.08
   3   5   5   83.34    8.27
  -3  -5  -6   49.12    6.31
   3   5   6   55.26    6.16
   3  -5   6   44.34    8.01
   3  -5   6   48.97    5.77
  -3   5  -6   39.86    7.01
   3   5   6   55.87    6.78
  -3  -5  -7   55.14    6.65
   3  -5   7   58.13    8.88
   3  -5   7   57.32    5.96
   3   5   7   54.73    6.09
  -3   5  -7   43.95    7.36
   3   5   7   58.97    6.92
  -3  -5  -8  104.37    9.23
   3   5   8  118.81    9.06
   3  -5   8  120.14    8.29
   3  -5   8  116.81   12.27
  -3   5  -8   93.65   10.96
   3   5   8  126.59   10.17
  -3   5  -9   15.97    4.93
   3  -5   9   13.11    4.64
  -3  -5  -9   14.03    3.09
   3  -5   9   17.81    3.46
   3   5   9   18.94    4.12
  -3   5 -10    7.44    3.54
  -3  -5 -10   13.06    2.77
   3  -5  10   10.60    2.73
   3  -5  10   10.88    3.75
   3   5  10   10.85    2.72
  -3  -5 -11   79.41    6.30
   3  -5  11  103.95    6.42
   3  -5  11   88.28    9.34
  -3   5 -11   79.41    9.35
   3   5  11  102.51    8.22
  -3  -5 -11  106.26    6.80
   3  -5  12   26.66    3.03
   3  -5  12   19.89    3.89
  -3   5 -12   19.81    4.12
  -3  -5 -12   25.50    3.02
   3  -5  13   75.85    4.39
  -3  -5 -13   71.52    4.37
   3  -5  14    1.38    0.90
   3  -5  14    2.11    1.06
  -3  -5 -14    0.88    0.52
  -3  -6  13   21.34    2.04
   3  -6 -13   13.03    1.93
   3  -6 -12    0.22    0.94
  -3  -6  12    1.42    0.96
  -3  -6  11   50.68    3.70
   3  -6 -11   44.94    3.52
   3  -6 -10   22.09    3.49
  -3  -6  10   16.71    2.37
  -3  -6   9   11.12    2.20
   3  -6  -9    7.88    2.16
  -3  -6   9    6.59    1.79
  -3  -6   8    4.66    1.83
   3  -6  -8    3.35    1.54
  -3  -6   8    2.85    1.23
  -3  -6   7   -0.23    1.99
   3  -6  -7    1.49    1.25
  -3  -6   7   -1.40    1.20
   3  -6  -6   51.12    5.50
  -3  -6   6   54.26    5.78
   3  -6  -5    8.86    2.40
  -3  -6   5    8.31    2.13
  -3  -6   4    4.36    1.91
   3  -6  -4    5.35    1.84
   3   6  -4    2.82    1.04
  -3  -6   4    3.10    1.44
  -3  -6   3   16.30    3.20
   3  -6  -3   14.53    3.22
  -3  -6   3   15.17    2.95
   3   6  -3   19.45    3.79
   3  -6  -2    6.55    2.39
  -3  -6   2    4.54    1.70
   3   6  -2    4.23    1.62
  -3  -6   2    4.96    1.49
  -3  -6   1   57.95    5.32
   3  -6  -1   62.16    6.47
  -3  -6   1   54.61    5.67
   3   6  -1   57.87    5.83
   3  -6   0  112.88    8.75
  -3  -6   0  114.04    7.50
  -3  -6   0  112.74    8.02
   3   6   0  112.97    8.52
   3   6   0  119.49    8.19
  -3  -6  -1   24.35    3.65
  -3  -6  -1   25.66    3.46
   3   6   1   23.92    3.72
   3  -6   1   25.95    4.49
   3   6   1   26.42    3.83
  -3  -6  -2   13.47    2.48
   3   6   2   13.27    2.69
   3  -6   2   12.06    3.22
  -3  -6  -2   11.22    2.50
   3  -6   2   14.86    3.11
   3   6   2   12.19    2.69
  -3  -6  -3    0.19    0.77
   3  -6   3   -1.90    1.33
   3   6   3    0.38    0.95
  -3  -6  -3   -0.37    0.80
   3   6   3   -0.45    0.71
   3  -6   3    2.52    1.68
  -3  -6  -4   57.67    5.24
   3  -6   4   63.69    6.96
   3  -6   4   72.95    5.20
   3   6   4   66.05    5.83
   3   6   4   63.57    5.75
   3  -6   5   10.63    3.17
  -3  -6  -5   10.11    2.12
   3  -6   5   12.91    2.92
   3   6   5    8.83    2.17
   3   6   5   11.38    2.45
   3  -6   6   11.96    3.16
   3  -6   6   15.62    2.83
   3   6   6   12.40    2.41
   3   6   6   12.55    2.60
   3  -6   7    2.29    1.99
   3   6   7    3.74    1.48
   3  -6   7    4.79    1.25
   3   6   7    3.71    1.35
   3  -6   8    6.85    2.25
   3  -6   8   10.72    2.03
   3   6   8    8.17    1.73
   3  -6   9    9.17    2.59
   3  -6   9    8.06    1.46
  -3  -6  -9    7.75    1.36
   3  -6   9    8.15    2.33
   3  -6  10    1.76    1.00
   3  -6  10    1.88    0.98
  -3  -6 -10    2.75    0.87
   3  -7  -6   23.26    2.38
   3   7  -6   23.42    2.41
   3  -7  -5    0.20    0.58
   3   7  -5    0.31    0.42
   3  -7  -4   12.20    1.84
   3   7  -4   11.92    1.87
   3  -7  -3   13.56    2.01
   3   7  -3   11.71    1.84
   3  -7  -2    6.92    1.41
   3   7  -2    8.33    1.54
   3  -7  -1    1.72    0.87
   3   7  -1    3.23    1.07
   3  -7   0   -0.55    0.69
   3   7   0    0.73    0.58
   3  -7   1   12.64    1.92
   3   7   1   13.66    1.87
   3  -7   2    4.30    1.22
   3   7   2    4.33    1.05
   3  -7   3   -0.09    0.61
   3   7   3    0.06    0.31
   4   0 -23    2.99    1.76
   4   0 -22    0.03    1.37
   4   0 -21    3.62    1.99
   4   0 -21   -1.60    2.00
   4   0 -20  140.77   10.07
   4   0 -20  151.08   12.08
   4   0 -19   -0.95    1.41
   4   0 -19    0.65    1.27
   4   0 -18   -1.05    1.74
   4   0 -18    2.94    2.19
   4   0 -17    1.75    1.50
   4   0 -17    2.11    1.66
   4   0 -17    2.23    2.18
   4   0 -16    2.73    1.31
   4   0 -16    1.61    1.04
   4   0 -16    3.94    1.51
   4   0 -15   -3.18    6.75
   4   0 -15    1.17    1.08
   4   0 -15   -3.12    2.07
   4   0 -15   -0.31    1.58
   4   0 -14   36.79   11.35
   4   0 -14   38.74    4.76
   4   0 -14   38.01    5.09
   4   0 -13    2.72    3.03
   4   0 -12   60.08   13.65
   4   0 -11   -0.84    2.37
   4   0 -10   29.50    8.28
   4   0  -9   -1.14    1.82
   4   0  -8    5.94    3.86
   4   0  -7   -0.64    1.84
   4   0  -6   28.13    6.74
   4   0  -6   22.77    6.02
   4   0  -6   26.91    6.21
   4   0  -5    0.30    2.18
   4   0  -5   -0.20    2.45
   4   0  -5    0.08    1.80
   4   0  -4  206.71   16.54
   4   0  -4  200.51   15.18
   4   0  -4  196.20   14.52
   4   0  -3    1.49    1.68
   4   0  -3    0.67    2.07
   4   0  -3   -2.37    2.32
   4   0  -2   89.81   10.88
   4   0  -2   92.83   10.34
   4   0  -2   80.72    6.64
   4   0  -1    0.73    3.47
   4   0  -1   -1.87    0.92
   4   0  -1    0.42    1.76
   4   0  -1   -2.25    1.74
   4   0   0  104.27   11.82
   4   0   0  108.49   12.24
   4   0   1    0.38    2.37
   4   0   1   -1.01    3.92
   4   0   2  923.62   37.21
   4   0   2  938.30   41.17
   4   0   2  960.99   38.14
   4   0   3    2.24    3.17
   4   0   3    0.10    2.81
   4   0   3   -0.55    1.66
   4   0   4   49.05   10.26
   4   0   4   48.82   10.22
   4   0   4   41.42    8.14
   4   0   5    0.01    1.33
   4   0   5   -3.86    5.62
   4   0   6  147.35   20.83
   4   0   6  132.22   14.90
   4   0   7   -5.11    6.55
   4   0   7    1.71    1.46
   4   0   8  342.34   35.15
   4   0   9    3.95    3.66
   4   0  10   88.36   19.84
   4   0  10   89.87    8.20
   4   0  11    4.78    7.27
   4   0  11   -0.54    1.19
   4   0  12  622.22   57.83
   4   0  12  657.34   24.94
   4   0  13    3.39    1.89
   4   0  14   -3.96    3.46
   4   0  14    3.94    2.77
   4   0  15    0.51    3.34
   4   0  16  118.07    9.03
   4   0  17    3.15    2.45
   4   0  17    2.93    2.48
   4   0  18    3.48    2.37
   4   0  18   -2.38    2.42
   4   0  19    1.09    1.16
   4   0  19    6.26    2.45
   4  -1 -23   37.98    4.34
   4   1 -23   30.47    4.32
  -4  -1  22   40.12    3.69
   4   1 -22   40.45    6.25
   4  -1 -22   40.57    4.37
   4  -1 -22   36.62    4.82
   4  -1 -21  156.00   10.63
   4  -1 -21  150.77    8.80
   4   1 -20   46.52    7.04
   4  -1 -20   56.52    6.72
   4  -1 -20   51.52    5.57
   4   1 -19   12.61    3.20
   4   1 -19   13.16    4.18
   4  -1 -19   15.73    3.64
   4  -1 -19   15.19    3.07
   4   1 -18   10.85    3.23
   4  -1 -18   11.70    2.73
   4   1 -18    9.73    3.46
   4  -1 -18   11.49    3.03
   4   1 -17  100.27   10.73
   4  -1 -17  106.34    9.24
   4  -1 -17   96.56    7.99
   4   1 -17   92.72    8.71
   4   1 -17  100.50    7.99
   4  -1 -16   24.08    4.46
   4   1 -16   27.85    4.45
   4   1 -16   21.65    4.97
   4  -1 -16   19.96    3.57
   4  -1 -16   22.58    3.18
   4   1 -16   22.04    4.50
   4   1 -15   85.58   18.55
  -4   1  15   89.32   18.38
   4  -1 -15   94.83   20.54
   4  -1 -15   94.77    6.86
   4  -1 -15   97.58    8.79
   4   1 -15   85.81    9.36
   4   1 -15   79.50    7.63
   4  -1 -15   84.31    7.13
   4   1 -15   86.97    7.09
   4  -1 -14   59.39   16.37
   4   1 -14   47.33   13.24
   4  -1 -14   38.64    5.75
   4  -1 -14   46.77    4.56
   4   1 -14   50.42    6.76
   4  -1 -14   46.34    5.13
   4   1 -14   40.35    4.93
   4   1 -14   42.33    4.79
   4   1 -13    1.36    2.84
   4  -1 -13    6.53    4.70
   4   1 -12  149.48   21.26
   4  -1 -12  164.33   24.31
   4  -1 -11  894.13   54.39
   4   1 -11  855.02   49.99
   4  -1 -10 1064.67   56.75
   4   1 -10 1023.11   52.86
   4  -1  -9  438.07   35.62
   4   1  -9  440.72   31.43
   4  -1  -8  387.62   31.82
   4   1  -8  383.04   22.90
   4   1  -8  429.43   28.29
   4   1  -7   -0.41    2.44
   4   1  -7   -2.01    2.17
   4  -1  -7    1.64    2.41
   4  -1  -6  868.88   37.33
   4   1  -6  861.63   34.19
   4   1  -6  938.08   32.45
   4  -1  -5   91.82   10.62
   4   1  -5   92.74   10.17
   4   1  -5   97.47   10.94
   4   1  -4    2.34    1.91
   4   1  -4   -0.07    1.58
   4  -1  -4    1.31    1.73
  -4   1   3  283.52   17.58
   4   1  -3  301.92   18.55
   4   1  -3  278.75   16.81
  -4   1   2  131.45   11.03
   4   1  -2  133.29   12.82
   4  -1  -2  134.39   13.71
   4   1  -2  112.87   10.87
   4  -1  -2  126.29   15.44
   4   1  -1  986.93   35.61
  -4   1   1  989.34   27.30
   4  -1  -1  957.75   37.41
   4  -1  -1 1106.50   44.93
   4  -1  -1 1001.98   36.33
   4   1   0  178.99   15.91
  -4   1   0  159.34    8.98
   4  -1   0  170.26   18.21
   4  -1   0  174.69   15.26
   4  -1   0  169.00   16.21
   4  -1   1  100.46   13.18
   4   1   1  106.54   12.65
   4  -1   1   92.41   11.44
  -4   1  -1   74.45    4.56
   4  -1   1   99.38   14.21
   4   1   1  100.15    8.55
   4   1   1  109.17   11.10
   4   1   2   71.37    9.43
   4  -1   2   69.47   11.78
   4   1   2   68.36   11.39
   4   1   2   72.02   10.88
   4   1   2   64.77    6.75
   4  -1   2   61.86   12.07
   4   1   3   14.49    5.08
   4   1   3   16.89    5.81
   4  -1   3   16.01    6.44
   4   1   3   15.53    3.20
   4  -1   3    9.99    4.67
   4   1   3   12.22    5.61
   4   1   4  527.82   28.89
   4  -1   4  527.30   34.62
   4   1   4  578.73   35.35
   4  -1   4  543.02   34.74
   4   1   4  512.97   19.87
   4  -1   4  476.93   29.92
   4   1   4  561.77   31.84
   4  -1   5   42.15   11.10
   4   1   5   38.63    9.21
   4  -1   5   44.01   11.37
   4   1   5   40.66    8.57
   4  -1   5   29.17    6.64
   4   1   5   40.66    8.90
   4   1   6 1014.53   46.22
   4   1   6 1035.38   54.04
   4  -1   6 1035.08   54.39
   4   1   6 1040.29   46.03
   4   1   7  188.70   25.06
   4  -1   7  167.99   23.79
   4   1   7  165.85   18.60
   4  -1   8   46.59   13.51
   4   1   8   37.43   10.81
   4   1   8   43.07    9.82
   4   1   9   40.85   14.01
   4  -1   9   21.52    8.20
   4   1  10  157.05   27.05
   4  -1  10  139.33   24.20
   4  -1  10  158.86   11.19
   4  -1  10  145.93   11.01
   4   1  10  139.19   11.70
  -4  -1 -10  147.75    8.97
   4   1  10  168.10   11.09
   4   1  11  158.89   28.71
   4  -1  11  116.20   22.92
   4  -1  11  151.33   11.69
   4  -1  11  132.23   11.03
  -4  -1 -11  154.27    9.37
   4   1  11  132.11   11.99
   4   1  11  150.69   10.86
   4  -1  12   21.51   15.12
   4  -1  12   24.42    5.24
   4  -1  12   16.07    4.20
   4   1  12   20.16    4.18
  -4  -1 -12   21.89    3.72
   4  -1  13   38.06    5.83
   4   1  13   38.03    5.67
  -4  -1 -13   42.46    5.23
   4  -1  14   20.90    3.75
   4  -1  14   21.26    4.29
  -4  -1 -14   25.76    4.17
   4   1  14   17.09    3.78
   4   1  15   19.88    3.97
   4  -1  15   16.29    4.51
   4  -1  15   18.47    3.85
  -4  -1 -15   18.03    3.43
   4   1  15   12.67    3.07
   4   1  16   17.33    3.64
   4  -1  16   22.78    5.14
   4  -1  16   16.35    3.21
  -4  -1 -16   13.83    2.83
   4  -1  17  162.62    9.98
   4   1  17  164.09    8.65
   4  -1  17  153.39    8.37
  -4  -1 -17  153.41    8.32
   4  -1  18   40.48    4.37
   4   1  18   41.28    4.46
  -4  -1 -18   27.23    3.27
   4   1  19    2.07    1.33
   4  -1  19    3.25    1.44
   4  -2 -22   96.69    5.52
   4  -2 -22  102.10    6.93
   4  -2 -21   84.56    5.69
   4  -2 -21   94.61    7.16
   4  -2 -20   52.41    4.87
   4   2 -20   40.06    7.12
   4  -2 -20   57.07    5.77
   4  -2 -19   -0.62    1.20
   4   2 -19    0.08    1.98
   4  -2 -19    1.02    1.30
   4   2 -18   46.35    7.74
   4   2 -18   53.41    5.77
   4  -2 -18   61.14    6.68
   4  -2 -18   45.94    5.15
   4   2 -17    3.86    2.95
   4   2 -17    2.32    1.81
   4  -2 -17    1.41    1.13
   4  -2 -17    0.72    1.41
   4  -2 -16    5.38    2.03
   4   2 -16    6.27    2.65
   4   2 -16    8.24    4.33
   4  -2 -16    6.34    1.97
   4  -2 -16    7.10    1.75
   4  -2 -15  225.57   13.70
   4   2 -15  219.42   12.40
   4   2 -15  230.10   17.88
   4  -2 -15  229.02   10.43
   4  -2 -15  220.15   11.21
   4   2 -14  594.39   52.45
  -4   2  14  671.12   55.21
   4  -2 -14  564.52   21.93
   4   2 -14  614.43   29.01
   4  -2 -14  574.17   17.83
   4   2 -14  582.52   20.13
   4  -2 -14  596.45   17.01
   4   2 -13  251.98   33.22
  -4   2  13  256.71   33.50
   4  -2 -13  234.81   13.69
   4  -2 -13  226.02   10.69
   4   2 -13  253.39   18.34
   4   2 -13  241.66   12.71
   4  -2 -13  216.30   10.51
   4  -2 -12    3.95    3.18
  -4   2  12    8.64    7.07
   4   2 -12    6.43    5.99
   4   2 -12    4.13    2.51
   4  -2 -11    9.15    8.42
  -4   2  11   16.49    9.92
   4   2 -11   11.77    7.14
   4  -2 -10  121.45   22.02
  -4   2  10  106.96   22.67
   4   2 -10  121.59   18.93
   4   2  -9  315.11   28.88
   4  -2  -9  335.14   34.05
  -4   2   9  327.41   33.33
   4  -2  -8    6.95    4.95
   4   2  -8   11.14    5.77
  -4   2   8   16.11    6.92
  -4   2   7   58.95   12.68
   4   2  -7   49.13    7.79
   4   2  -7   51.53   10.92
  -4   2   6  951.74   46.90
   4   2  -6  960.82   35.29
   4   2  -6  950.95   42.99
   4   2  -5   16.19    5.15
   4   2  -5   15.53    5.63
  -4   2   5   16.27    5.95
  -4   2   4   85.98   12.84
   4   2  -4   80.21   11.50
   4   2  -4   78.93   10.94
   4   2  -3  460.23   27.09
  -4   2   3  447.59   27.57
   4   2  -3  435.00   26.25
  -4   2   2    8.48    3.94
   4   2  -2   10.63    4.63
   4   2  -1   93.12   12.98
  -4   2   1   99.75   11.89
   4   2  -1   90.27   11.89
   4  -2  -1   96.70   13.73
   4  -2   0  798.88   36.03
   4   2   0  782.77   38.40
  -4   2   0  779.44   31.39
   4   2   0  753.43   34.20
   4  -2   0  791.72   38.94
   4   2   1  164.10   18.20
  -4   2  -1  165.58   14.10
   4   2   1  162.76   15.98
   4  -2   1  186.11   17.05
   4  -2   1  162.12   17.61
   4  -2   2   36.17    8.39
   4   2   2   39.12    8.21
   4  -2   2   30.12    6.87
   4   2   2   38.77    9.52
  -4   2  -2   31.47    6.12
   4   2   3 1292.99   54.31
   4   2   3 1302.64   50.50
   4  -2   3 1308.00   56.68
   4   2   3 1245.10   45.40
   4  -2   3 1290.73   45.06
   4  -2   4   53.87   12.35
   4   2   4   47.55    9.80
   4   2   4   34.20    7.34
   4   2   4   48.68   10.58
   4   2   5   53.44   11.16
   4  -2   5   56.68   13.16
   4   2   5   51.16   11.61
   4   2   5   47.47    9.28
   4   2   6   22.40    8.53
   4   2   6   21.85    7.67
   4  -2   6   25.50    6.91
   4  -2   7    3.57    7.05
   4   2   7    1.61    2.74
   4   2   7    7.49    5.18
   4  -2   8    6.86    7.87
   4   2   8    0.61    4.29
   4   2   8   11.02    3.68
   4  -2   8    9.61    4.00
   4   2   9    6.88    3.16
   4  -2   9    7.77    2.70
   4  -2   9   -2.64    9.22
   4   2   9    7.78    5.08
   4   2   9   12.07    4.70
   4  -2   9    8.98    3.05
   4   2   9    6.13    2.03
   4  -2  10    7.70    8.23
   4   2  10    8.93    8.34
   4  -2  10    2.13    3.16
   4   2  10    2.72    2.08
   4   2  10    1.38    1.39
   4  -2  11  660.96   57.63
   4   2  11  622.27   56.09
   4  -2  11  636.87   24.08
  -4  -2 -11  690.25   21.10
   4   2  11  673.74   27.48
   4   2  11  721.17   22.82
   4  -2  12   96.31    9.75
  -4  -2 -12   91.25    7.67
   4   2  12   94.33   10.37
   4   2  12   99.84    8.42
   4  -2  13  108.73    9.74
   4   2  13   99.85   10.78
  -4  -2 -13  115.06    8.34
   4   2  13  102.95    8.42
   4  -2  14   99.87    9.27
  -4  -2 -14   97.82    7.55
   4  -2  15   16.62    4.84
  -4  -2 -15   20.85    3.48
   4  -2  16    2.28    3.63
  -4  -2 -16    3.66    1.43
   4  -2  17   14.16    3.00
  -4  -2 -17   16.60    2.53
   4   2  18   40.74    3.83
   4  -2  18   38.09    3.94
  -4  -2 -18   28.70    2.93
   4   2  19  112.29    5.09
   4  -2  19  123.91    5.97
   4   3 -21    0.70    0.73
   4  -3 -21    2.26    0.94
   4  -3 -21    2.83    1.12
   4   3 -20    3.19    2.18
   4   3 -20    6.32    3.09
   4  -3 -20    7.93    1.88
   4  -3 -20    9.14    1.83
   4   3 -19   39.01    6.22
   4  -3 -19   60.94    4.82
   4  -3 -19   72.37    6.10
   4   3 -19   42.32    6.96
   4  -3 -18   95.90    6.48
   4   3 -18   87.87   11.47
   4  -3 -18  114.65    8.44
   4  -3 -17  157.24   10.67
   4  -3 -17  167.10    8.83
   4   3 -17  158.45   16.05
   4   3 -16   -0.69    2.45
   4  -3 -16   -0.06    1.55
   4   3 -16    0.49    3.45
   4  -3 -16    4.11    2.49
   4  -3 -16   -0.58    1.25
   4   3 -15    3.71    1.79
   4  -3 -15    6.06    2.44
   4   3 -15   12.15    5.28
   4  -3 -15    4.23    1.61
   4  -3 -15   11.63    3.09
   4  -3 -14  103.23    9.40
   4   3 -14   90.88   12.38
   4  -3 -14  105.08    7.33
   4   3 -14  114.25   14.79
   4   3 -14  108.77    9.25
   4  -3 -14  103.12    7.58
   4  -3 -13   17.00    3.83
   4   3 -13   12.90    4.97
   4  -3 -13   15.33    3.36
   4   3 -13   22.39    3.78
   4   3 -13   26.50    7.56
   4   3 -12    0.66    4.68
   4  -3 -12   -1.92    2.04
   4   3 -12    3.54    2.55
   4   3 -12    2.86    2.32
   4   3 -12    4.42    4.89
   4   3 -11    4.89    4.89
  -4   3  11    3.12    7.23
   4   3 -11   -1.32    3.95
   4  -3 -11   -2.22    1.96
   4   3 -11    3.23    3.60
   4   3 -11   -2.47    2.96
   4   3 -10   54.43   14.26
  -4   3  10   53.89   16.08
   4  -3 -10   47.77    5.67
   4   3 -10   49.96    8.33
   4   3 -10   54.50    9.09
   4   3 -10   49.86    6.44
   4   3  -9   47.89   13.10
  -4   3   9   42.45   12.62
   4   3  -8    4.56    3.39
  -4   3   8    6.64    5.82
  -4   3   7   86.39   17.13
   4   3  -7   93.01   15.79
   4   3  -6   34.80    8.01
   4   3  -6   40.12   10.37
  -4   3   6   45.85   11.87
   4   3  -5   78.34   12.38
  -4   3   5   74.28   14.38
   4   3  -5   70.71   12.95
   4   3  -4  840.74   42.23
  -4   3   4  824.79   46.11
   4   3  -4  757.10   42.51
   4   3  -3  675.88   38.90
  -4   3   3  645.39   40.04
  -4   3   2   52.43   11.50
   4   3  -2   45.77   10.60
   4   3  -2   42.63   11.13
  -4   3   1   53.03   11.41
   4   3  -1   48.92   10.92
   4   3  -1   45.96   10.88
   4   3   0  874.10   48.94
  -4   3   0  880.62   44.87
   4   3   0  908.07   47.58
   4  -3   0  909.01   44.74
   4  -3   1   67.57   12.88
   4   3   1   68.91   13.38
   4   3   1   66.51   13.70
  -4   3  -1   59.54   11.28
   4  -3   1   56.55   10.72
   4  -3   2   15.21    7.64
   4   3   2   13.68   10.97
   4   3   2   10.41    5.18
   4  -3   3   -1.25    6.48
   4   3   3   -0.02    2.30
   4   3   3   -1.50    4.00
   4   3   4   62.45   14.58
   4   3   4   63.45   12.89
   4  -3   4   61.65   13.66
   4  -3   5  171.05   23.91
   4   3   5  170.72   24.28
   4   3   5  166.28   21.22
  -4  -3  -6  178.40   11.29
   4  -3   6  150.14    9.31
   4   3   6  180.22   11.08
   4  -3   6  192.32   26.89
   4   3   6  152.46   24.62
   4  -3   6  154.85   10.34
   4   3   6  178.28   12.16
   4  -3   7   56.81    7.04
   4   3   7   47.67    6.30
   4   3   7   34.56   11.82
   4  -3   7   26.05   11.57
   4  -3   7   30.58    4.72
   4   3   7   31.21    5.26
   4   3   8    4.08    2.20
   4   3   8    6.85    2.70
   4  -3   8    5.32    1.95
   4   3   8    3.17    4.96
   4  -3   8    1.40    2.77
   4  -3   9   97.40    7.81
   4  -3   9   90.15   18.96
   4   3   9   73.92   18.00
   4  -3   9   93.75    9.43
   4   3   9  104.86   10.35
  -4  -3 -10  203.68   14.48
   4  -3  10  194.75   10.49
   4  -3  10  203.15   13.76
   4   3  10  203.59   14.85
   4   3  10  222.32   12.35
  -4  -3 -11   35.04    5.84
   4  -3  11   45.54    7.19
   4   3  11   41.24    7.20
   4  -3  12   24.65    5.48
   4   3  12   24.01    5.32
  -4  -3 -12   31.80    4.61
   4  -3  13   34.68    3.96
   4  -3  13   31.78    5.55
   4   3  13   28.74    5.42
  -4  -3 -13   33.64    4.51
   4  -3  14  252.80   13.56
  -4  -3 -14  279.45   11.90
   4  -3  15   31.89    5.23
  -4  -3 -15   28.89    3.69
   4  -3  16   19.06    3.63
  -4  -3 -16   19.05    2.65
  -4   3 -17    0.51    1.47
   4   3  17    2.82    1.43
   4  -3  17    4.62    2.07
  -4  -3 -17    2.98    1.18
   4  -4 -20    0.32    0.41
  -4  -4  19   21.30    2.28
   4  -4 -19   16.84    2.39
   4   4 -18    4.55    2.18
   4   4 -18    8.28    3.78
   4  -4 -18    7.30    1.85
   4   4 -17    1.91    1.34
   4  -4 -17    6.63    2.03
   4   4 -17    8.60    3.82
   4   4 -16    4.41    2.33
   4  -4 -16    5.46    1.98
   4   4 -16    3.71    4.33
   4  -4 -16    4.73    1.37
   4   4 -15   19.20    5.23
   4  -4 -15   26.17    4.28
   4  -4 -15   26.75    3.40
   4   4 -15   29.35    8.17
   4   4 -14   12.89    4.51
   4  -4 -14   17.47    3.76
   4   4 -14   22.86    6.39
   4  -4 -14   17.51    3.27
   4  -4 -13    0.18    1.36
   4   4 -13    1.52    2.83
   4   4 -13   -1.09    5.60
   4  -4 -13    0.78    1.66
   4   4 -12   46.52    8.93
   4  -4 -12   62.42    7.32
   4   4 -12   45.25   11.41
   4   4 -11    4.31    2.35
   4  -4 -11    6.76    2.83
   4   4 -11    5.88    5.22
   4   4 -10   39.46    7.79
   4  -4 -10   40.96    5.51
   4   4 -10   53.52   11.28
   4   4  -9   10.70    4.41
   4  -4  -9    3.48    1.98
   4   4  -9    5.50    3.87
  -4   4   8  118.58   23.20
   4   4  -8  116.71   20.96
   4  -4  -8  119.84    9.67
   4   4  -8  139.01   14.15
   4   4  -8  161.03   17.74
   4   4  -7   40.71   12.18
  -4   4   7   44.74   14.13
   4  -4  -7   39.50    5.56
   4   4  -7   47.75    8.30
   4   4  -7   47.59    9.61
  -4   4   6  125.93   22.41
   4   4  -6  126.01   20.68
   4  -4  -6  135.58   10.38
   4   4  -6  152.50   14.47
   4   4  -6  177.58   17.94
   4   4  -6  141.52   13.02
  -4   4   5   70.40   16.22
   4   4  -5   76.00   16.89
   4  -4  -5   71.92    7.77
   4   4  -5   91.86   10.85
   4   4  -5   68.86    8.96
   4   4  -4   41.40   11.88
  -4   4   4   48.63   13.16
   4   4  -4   34.86    9.57
   4  -4  -4   42.75    6.18
   4   4  -4   35.98    6.22
   4   4  -3   59.07   13.61
   4   4  -3   46.16   12.16
  -4   4   3   51.84   14.08
   4  -4  -3   69.51    7.95
   4   4  -3   58.85    8.04
   4   4  -2    3.04    4.46
   4  -4  -2    0.20    1.65
  -4   4   2    3.75    4.64
   4   4  -2    0.50    3.08
   4  -4  -2    0.34    1.39
   4   4  -2   -0.76    1.43
  -4   4   1    3.72    3.83
   4   4  -1    6.63    5.48
   4  -4  -1    4.30    3.14
   4   4  -1    8.30    7.76
   4  -4  -1    1.30    1.57
   4  -4  -1    0.12    1.56
   4   4  -1    4.37    2.41
  -4   4   0  107.40   19.89
   4  -4   0   80.74    7.43
   4   4   0  104.55   19.83
   4   4   0   81.70   17.37
   4  -4   0   90.58    9.70
   4  -4   0   93.11    7.49
   4   4   0   95.57    9.71
   4   4   1  134.26   22.83
   4   4   1  146.71   22.96
   4  -4   1  119.25    9.25
   4  -4   1  130.62    7.94
   4  -4   1  135.59   12.26
   4   4   1  152.23   12.16
   4   4   2   19.90    8.04
   4   4   2   14.81    6.43
   4   4   2   22.76    4.75
  -4  -4  -2   22.72    4.27
   4  -4   2   17.22    4.77
   4  -4   2   17.61    3.01
   4   4   3  213.29   29.72
   4   4   3  213.64   27.60
   4  -4   3  196.40   10.62
  -4  -4  -3  211.83   13.12
   4  -4   3  191.69   14.89
   4   4   3  210.71   12.56
   4   4   3  230.55   14.73
   4   4   4  159.86   10.91
  -4  -4  -4  165.34   11.55
   4  -4   4  151.44    9.56
   4   4   4  169.79   27.14
   4   4   4  157.02   24.16
   4  -4   4  154.42   10.86
   4   4   4  161.63   12.22
  -4  -4  -5   26.85    4.68
   4   4   5   25.79    4.38
   4  -4   5   24.36    4.26
   4  -4   5   25.87    4.19
   4   4   5   30.31    5.37
  -4   4  -6   13.54    4.16
   4   4   6   19.89    4.24
  -4  -4  -6   19.15    4.02
   4   4   6   21.57    4.25
   4  -4   6   19.48    4.09
   4  -4   6   16.19    4.28
   4   4   7  104.99    9.02
   4  -4   7   96.85    8.15
  -4   4  -7   70.90    9.72
   4  -4   7  104.20    9.59
   4   4   7  109.30   10.03
   4  -4   8   61.89    6.29
   4   4   8   64.49    7.15
   4  -4   8   63.99    8.03
   4   4   8   74.53    8.30
  -4   4  -9   -3.42    3.71
   4   4   9    3.75    2.50
   4  -4   9    1.48    2.78
   4  -4   9   -0.49    3.93
  -4   4 -10   13.73    5.11
   4  -4  10   17.11    3.81
   4  -4  10   25.40    6.42
   4   4  10   20.45    4.51
   4  -4  11   26.54    4.50
   4  -4  11   29.00    5.71
   4   4  11   33.13    5.77
  -4   4 -12    3.87    2.17
   4  -4  12    5.69    2.41
   4  -4  12    5.79    2.42
   4   4  12    4.93    2.59
  -4  -4 -12    2.25    1.56
   4  -4  13   63.55    4.74
  -4   4 -13   50.45    7.61
   4  -4  13   68.86    6.69
   4   4  13   61.68    6.90
  -4  -4 -13   73.00    5.76
   4  -4  14   45.84    3.60
   4  -4  14   42.96    4.83
  -4  -4 -14   47.71    4.17
   4  -4  15   11.17    2.66
  -4  -4 -15   15.36    2.14
  -4  -5  17    3.55    1.23
   4  -5 -17    4.05    1.15
   4  -5 -16   57.18    4.72
  -4  -5  16   74.95    4.64
   4  -5 -15   39.48    4.31
   4  -5 -15   46.20    3.23
   4  -5 -14    1.51    1.65
   4   5 -14   -1.06    1.08
   4  -5 -14    1.69    1.05
   4   5 -13   -2.95    2.44
   4  -5 -13    1.22    1.22
   4   5 -13    2.13    2.16
   4  -5 -13   -1.26    1.17
   4  -5 -12  102.13    9.05
   4   5 -12  111.16   11.89
   4  -5 -12   99.73    7.59
   4  -5 -11   11.86    3.15
   4   5 -11    6.88    2.97
   4  -5 -10  114.02    9.35
   4   5 -10  100.51   11.48
   4  -5  -9    6.39    2.48
   4   5  -9    7.96    3.58
   4  -5  -8   31.78    4.89
   4   5  -8   28.18    6.14
   4   5  -7    2.71    1.74
   4  -5  -7    4.13    1.77
   4  -5  -6  151.75   10.97
   4   5  -6  140.09   12.57
   4   5  -5   15.39    4.07
   4  -5  -5   14.70    3.59
   4   5  -4    0.74    1.76
   4  -5  -4    2.49    2.09
   4   5  -3    4.66    2.32
   4  -5  -3    8.49    2.81
   4  -5  -2  345.75   17.60
   4   5  -2  333.27   18.03
   4  -5  -1  119.58   10.56
   4  -5  -1  116.58    7.27
   4   5  -1  113.91   10.40
   4  -5   0   -0.98    1.42
   4   5   0    0.39    1.67
  -4  -5   0   -0.54    0.86
   4  -5   0    0.65    2.00
   4  -5   1   48.13    7.02
  -4  -5  -1   51.45    6.31
   4  -5   1   55.17    5.52
   4   5   1   57.78    7.20
   4  -5   2   15.70    4.15
   4   5   2   21.76    4.18
  -4  -5  -2   22.26    4.10
   4  -5   2   20.71    3.38
   4   5   2   20.66    4.04
   4  -5   3   26.98    5.42
   4   5   3   29.92    4.82
  -4  -5  -3   29.48    4.76
   4  -5   3   27.29    4.23
   4   5   3   30.38    4.99
   4   5   4   39.89    5.36
   4  -5   4   32.90    6.00
  -4  -5  -4   40.72    5.51
   4  -5   4   38.99    4.77
   4   5   4   40.07    5.72
   4   5   5    4.20    1.95
   4  -5   5    0.84    2.56
  -4  -5  -5    2.19    1.41
   4   5   5    2.61    1.45
   4  -5   5    0.89    2.49
   4   5   6   12.10    3.07
   4  -5   6    7.57    3.31
   4   5   6   11.34    2.83
   4  -5   6   13.26    3.43
   4  -5   7   51.46    7.64
   4  -5   7   59.00    6.03
   4   5   7   58.22    6.20
   4   5   7   61.10    6.99
   4  -5   8    0.97    1.82
   4   5   8    2.46    1.73
   4   5   8   -0.11    1.21
   4  -5   8    0.49    2.87
  -4   5  -8   -2.00    1.50
   4  -5   9    1.68    1.76
   4  -5   9    6.99    2.70
  -4   5  -9    3.31    2.19
   4   5   9    5.34    2.12
   4  -5  10   33.06    5.58
   4  -5  10   37.79    4.18
   4   5  10   35.16    4.79
   4  -5  11   -1.43    2.16
   4  -5  11   -1.20    1.52
  -4  -5 -11   -0.69    1.02
   4   5  11   -0.57    1.22
   4  -5  12   13.75    2.99
   4  -5  12   15.56    2.30
  -4  -5 -12   11.97    1.80
   4  -5  13    4.61    1.55
  -4  -5 -13    8.01    1.19
   4  -6 -13    1.04    0.68
  -4  -6  13    1.07    0.79
   4  -6 -12    1.72    1.07
  -4  -6  12    2.35    1.03
  -4  -6  11    0.92    1.55
   4  -6 -11   -0.23    0.72
   4  -6 -11    0.29    0.75
  -4  -6  10    8.54    2.34
   4  -6 -10    3.95    1.42
   4  -6 -10    6.66    2.06
  -4  -6   9   18.40    2.85
   4  -6  -9   13.90    2.74
  -4  -6   8   21.56    3.41
   4  -6  -8   23.70    3.60
   4   6  -8   16.61    3.41
   4  -6  -7  115.28    7.74
   4   6  -7   99.30    7.98
   4  -6  -6   11.63    3.10
   4   6  -6   11.34    2.71
   4  -6  -5   89.28    7.07
  -4  -6   5   89.02    7.49
   4   6  -5   89.07    7.65
   4  -6  -4    0.78    1.17
   4   6  -4    3.00    1.43
  -4  -6   4    1.04    1.14
   4  -6  -3    3.96    1.54
   4   6  -3    4.52    1.74
  -4  -6   3    5.16    1.92
   4  -6  -2   41.25    5.09
  -4  -6   2   43.52    5.04
   4   6  -2   43.54    5.10
  -4  -6   1    1.15    0.99
   4   6  -1    2.82    1.56
   4  -6  -1    1.25    1.43
   4   6  -1    1.30    1.34
   4   6   0    2.09    1.18
  -4  -6   0    1.88    1.36
   4  -6   0    2.83    1.62
   4   6   0    1.43    1.29
   4   6   1    7.50    2.00
   4  -6   1    6.61    2.19
  -4  -6  -1    9.16    2.27
   4   6   1    9.88    2.34
   4  -6   2   62.23    6.46
  -4  -6  -2   64.06    5.69
   4   6   2   70.33    6.20
   4  -6   2   63.32    4.76
   4   6   2   69.48    6.07
   4  -6   3   62.60    6.44
   4  -6   3   69.91    5.04
   4   6   3   68.38    5.82
   4   6   3   63.97    5.67
   4  -6   4   40.20    5.24
   4  -6   4   48.22    4.09
   4   6   4   43.87    4.50
   4   6   4   43.03    4.64
   4   6   5    0.11    0.83
   4  -6   5   -1.14    1.59
   4   6   5   -0.06    0.82
   4  -6   5   -0.87    1.34
   4  -6   6   29.09    3.36
   4   6   6   24.67    3.28
   4  -6   6   22.54    3.67
   4   6   6   23.38    3.27
   4  -6   7  143.49    8.95
   4  -6   7  145.94    5.96
   4   6   7  160.69    7.77
   4  -6   8   54.35    4.90
   4  -6   8   69.61    3.64
   4   6   8   64.92    4.46
  -4  -6  -8   60.27    3.78
   4  -6   9    2.38    0.95
  -4  -6  -9    3.23    0.89
   4   7  -4    9.46    1.46
   4  -7  -3   -0.24    0.58
   4   7  -3   -0.21    0.47
   4  -7  -2    1.06    0.55
   4   7  -2    4.43    1.16
   4   7  -1    1.25    0.54
   4  -7  -1    0.00    0.67
   4   7   0    6.46    1.19
   5   0 -23   31.13    4.47
   5   0 -22    0.79    1.44
   5   0 -21    0.95    1.09
   5   0 -21   -1.09    2.26
   5   0 -20   -0.45    2.01
   5   0 -20   -0.52    1.40
   5   0 -19    0.57    1.26
   5   0 -19   -0.61    1.20
   5   0 -19    1.02    1.54
   5   0 -18    2.42    2.48
   5   0 -18    1.40    1.99
   5   0 -18   -0.58    1.71
   5   0 -17  351.60   17.76
   5   0 -17  325.30   13.24
   5   0 -17  321.86   15.36
   5   0 -16   -1.99    2.09
   5   0 -16    0.37    1.26
   5   0 -16   -0.66    1.32
   5   0 -15   11.46    6.14
   5   0 -15    9.12    2.46
   5   0 -15   10.53    2.84
   5   0 -15   10.14    2.84
   5   0 -14    0.30    1.00
   5   0 -14    1.59    1.44
   5   0 -14   -1.45    1.45
   5   0 -13   -1.80    4.21
   5   0 -12    2.49    4.56
   5   0 -11 1960.70   72.34
   5   0 -11 1905.83   61.67
   5   0 -10   -3.32    3.40
   5   0 -10    2.58    1.91
   5   0  -9  310.88   25.73
   5   0  -9  295.00   23.37
   5   0  -8    2.15    3.35
   5   0  -8   -4.13    3.45
   5   0  -7 1504.46   50.10
   5   0  -7 1417.12   52.77
   5   0  -7 1455.56   49.09
   5   0  -6    0.26    1.63
   5   0  -6    2.35    2.46
   5   0  -6   -0.46    2.30
   5   0  -5   49.78    7.98
   5   0  -5   46.55    9.68
   5   0  -5   52.68    9.07
   5   0  -4   -2.52    2.69
   5   0  -4   -0.09    2.68
   5   0  -4   -1.50    1.71
   5   0  -3  150.34   10.85
   5   0  -3  156.11   16.87
   5   0  -3  162.31   15.88
   5   0  -2   -2.17    3.33
   5   0  -2    0.58    0.95
   5   0  -2   -2.04    2.84
   5   0  -1   46.14    9.15
   5   0   0    0.90    3.22
   5   0   0    1.28    2.81
   5   0   1   12.04    5.43
   5   0   1    6.75    4.10
   5   0   2   -2.11    6.27
   5   0   2   -1.40    3.09
   5   0   3  504.26   32.57
   5   0   3  488.06   32.80
   5   0   4    4.09    5.45
   5   0   4   -0.89    2.74
   5   0   4    0.94    5.93
   5   0   5  971.94   51.09
   5   0   5  951.43   54.03
   5   0   5  904.15   45.45
   5   0   6   -4.01    4.33
   5   0   6   -0.23    6.16
   5   0   6    3.89    7.26
   5   0   7   20.87    7.87
   5   0   7   10.05    7.79
   5   0   8    1.85    4.23
   5   0   8    8.58    4.78
   5   0   9    5.72    5.34
   5   0   9    8.57    8.69
   5   0   9    2.92    1.67
   5   0  10   -7.02   10.54
   5   0  10  -14.17    9.92
   5   0  10    0.02    2.03
   5   0  10    1.60    1.85
   5   0  11  252.21   35.88
   5   0  11  201.80   33.32
   5   0  11  239.04   13.74
   5   0  11  242.39   15.07
   5   0  12    3.46    2.60
   5   0  12    0.00    1.24
   5   0  13   85.22   10.64
   5   0  13   -1.20    1.79
   5   0  14   -0.02    2.27
   5   0  14   -0.32    1.80
   5   0  15   32.19    4.65
   5   0  15   40.60    5.57
   5   0  16   -2.40    2.61
   5   0  16    0.62    1.92
   5   0  17    4.68    2.20
   5   0  17    2.41    1.43
   5   0  18   -1.07    1.27
   5   0  18   -0.88    1.48
   5  -1 -23   24.40    3.58
   5   1 -23   25.60    4.31
   5   1 -22   21.11    4.28
   5  -1 -22   30.12    4.42
   5  -1 -22   28.83    3.79
   5   1 -21    9.41    3.47
   5  -1 -21   13.19    2.65
   5  -1 -21   12.84    3.34
   5   1 -20   46.97    7.22
   5  -1 -20   50.74    6.26
   5  -1 -20   40.09    5.25
   5   1 -19    0.91    1.64
   5  -1 -19    1.71    1.62
   5  -1 -19   -1.19    1.55
   5  -1 -19    0.28    1.34
   5   1 -19    0.05    1.39
   5  -1 -18   50.52    6.41
   5   1 -18   43.98    7.31
   5   1 -18   44.73    6.47
   5   1 -18   44.44    5.23
   5  -1 -18   40.36    5.47
   5  -1 -18   46.47    4.78
   5   1 -17  200.81   15.26
   5  -1 -17  219.88   13.27
   5  -1 -17  192.47    9.81
   5   1 -17  197.83   12.87
   5  -1 -17  203.58   11.46
   5   1 -17  203.99   11.07
   5   1 -16   29.02    4.46
   5  -1 -16   31.88    4.99
   5  -1 -16   28.05    4.48
   5   1 -16   26.13    5.36
   5   1 -16   27.99    5.01
   5  -1 -16   28.49    3.99
   5  -1 -15   -3.66    7.59
   5   1 -15   -2.03    1.46
   5   1 -15    1.71    1.40
   5  -1 -15    0.63    1.18
   5  -1 -15    0.74    1.15
   5  -1 -15    1.30    1.39
   5   1 -15    1.09    2.02
   5   1 -14  188.88   27.56
   5  -1 -14  216.78   31.29
   5  -1 -14  174.43    9.15
   5   1 -14  184.65   13.40
   5  -1 -14  168.61    9.67
   5   1 -14  168.85    9.38
   5   1 -14  150.29   10.75
   5  -1 -13   79.13   18.91
   5   1 -13   63.11   15.63
   5   1 -13   65.06    7.65
   5   1 -12  157.04   22.76
   5  -1 -12  161.48   24.57
   5   1 -11  144.99   21.02
   5  -1 -11  152.10   23.12
   5   1 -10   62.64   13.73
   5  -1 -10   68.76   15.13
   5   1  -9  178.85   20.96
   5  -1  -9  171.33   23.03
   5   1  -9  130.31   15.83
   5  -1  -8  479.59   34.69
   5   1  -8  501.44   30.07
   5   1  -8  498.49   31.79
   5  -1  -7   50.04   10.43
   5   1  -7   62.13   10.07
   5   1  -7   52.81    9.72
   5  -1  -6  147.64   15.36
   5   1  -6  181.42   16.86
   5   1  -6  159.40   15.56
   5  -1  -5   87.36   10.85
   5   1  -5  126.80   13.87
   5   1  -5  111.08   12.15
  -5   1   4  334.55   21.56
   5   1  -4  347.81   22.77
   5  -1  -4  348.28   25.89
   5   1  -4  323.61   19.38
   5   1  -3   20.74    4.40
  -5   1   3   14.40    4.32
   5  -1  -3   18.37    7.15
   5   1  -3   22.80    6.13
   5  -1  -3   22.04    6.44
   5  -1  -2   -0.51    3.31
   5   1  -2    0.86    1.68
   5   1  -2    0.55    1.91
  -5   1   2   -0.25    1.53
   5  -1  -2    2.75    3.83
  -5   1   1  306.56   14.19
   5   1  -1  337.82   23.80
   5   1  -1  297.11   17.11
   5  -1  -1  354.15   29.33
   5  -1  -1  314.35   23.43
   5  -1  -1  316.21   24.47
   5   1   0  712.07   36.02
   5  -1   0  695.81   34.89
   5  -1   0  668.27   36.82
   5  -1   0  757.52   43.96
   5   1   1  266.50   22.79
   5  -1   1  265.56   27.24
   5  -1   1  270.55   22.27
   5   1   1  283.45   21.06
   5  -1   1  253.49   22.86
   5  -1   2  404.62   30.57
   5   1   2  414.79   29.53
   5  -1   2  390.71   34.84
   5   1   2  440.36   27.09
   5  -1   3  138.50   19.01
   5   1   3  149.98   18.15
   5  -1   3  145.06   19.77
   5   1   3  162.74   17.41
   5   1   4   98.49   13.87
   5  -1   4  102.20   17.06
   5   1   4  104.53   16.93
   5   1   4  100.60   15.15
   5  -1   4   76.97   13.94
   5   1   5    3.31    3.43
   5  -1   5    5.58    7.89
   5   1   5    9.12    4.56
   5   1   5    9.76    5.27
   5  -1   5    7.94    4.28
   5   1   6   64.22   12.59
   5  -1   6   58.74   14.84
   5   1   6   49.81   12.14
   5  -1   6   52.80   12.63
   5   1   6   52.15   11.46
   5   1   7    9.17    6.53
   5   1   7   13.10    8.52
   5  -1   7    5.72    6.65
   5  -1   7    9.40    6.61
   5   1   7    9.63    5.09
   5  -1   8   91.13   19.24
   5   1   8   83.17   19.98
   5  -1   8   79.18   17.79
   5   1   8   87.01   17.22
   5  -1   8   85.70    8.17
   5   1   9  129.58   20.71
   5  -1   9  124.60   23.33
   5   1   9  120.43   23.27
   5  -1   9  115.81   23.65
   5  -1   9  125.79    9.91
   5   1   9  111.13   10.38
   5  -1   9  110.79   10.03
   5   1   9  120.94    9.87
   5  -1  10   81.46   22.68
   5   1  10   71.03   19.34
   5  -1  10   44.12   13.84
   5  -1  10   58.99    7.05
   5  -1  10   53.54    6.85
   5   1  10   50.45    7.26
   5  -1  10   48.89    7.03
   5   1  10   57.86    6.94
   5  -1  11    6.37    6.10
   5  -1  11   -0.85    2.73
   5  -1  11   -2.90    3.52
   5   1  11    2.31    1.93
   5   1  11   -1.57    2.25
   5  -1  11   -0.74    1.74
   5  -1  12   23.40    4.44
   5  -1  12   27.63    5.42
   5  -1  12   19.39    4.57
   5   1  12   21.00    4.48
   5  -1  13  174.14   12.15
   5  -1  13  156.89   10.95
  -5  -1 -13  171.29    9.92
   5   1  13  153.29   11.86
   5  -1  14   18.89    3.83
   5  -1  14   11.23    3.24
   5   1  14   10.74    3.16
   5  -1  15   17.27    4.13
   5  -1  15   14.51    3.60
   5   1  15   11.14    2.90
   5   1  16   27.65    4.17
   5  -1  16   28.28    4.06
   5  -1  16   29.36    4.54
   5  -1  17    4.47    1.76
   5  -1  17    6.60    2.34
   5   1  17    2.63    2.06
   5  -1  18    0.61    1.53
   5   1  18   -1.26    1.36
   5  -2 -23   51.79    4.23
   5  -2 -22    1.74    1.04
   5  -2 -22    1.96    0.92
   5  -2 -21   10.62    2.35
   5  -2 -21   10.98    2.07
   5   2 -20   10.23    3.78
   5  -2 -20   11.27    2.36
   5  -2 -20   12.53    2.89
   5   2 -19    0.43    1.28
   5  -2 -19    4.13    1.85
   5   2 -19    0.77    2.00
   5  -2 -19    1.26    1.42
   5   2 -18   46.00    5.79
   5  -2 -18   50.78    6.17
   5   2 -18   41.72    7.61
   5  -2 -18   45.08    4.91
   5  -2 -18   51.95    4.60
   5  -2 -17  136.67    8.05
   5   2 -17  135.86   13.97
   5  -2 -17  158.90   11.12
   5  -2 -17  131.23    8.57
   5   2 -17  131.56    9.46
   5  -2 -16    0.58    1.24
   5   2 -16   -0.28    2.26
   5   2 -16    1.31    2.92
   5  -2 -16    1.88    1.24
   5  -2 -16    2.88    1.48
   5  -2 -15   39.49    5.82
   5  -2 -15   48.97    5.07
   5   2 -15   50.80    8.57
   5  -2 -15   43.30    5.02
   5   2 -15   48.08    5.82
   5  -2 -14   92.41   22.03
  -5   2  14   82.20   18.66
   5   2 -14   87.35   20.90
   5  -2 -14   68.72    8.07
   5  -2 -14   90.77    7.11
   5   2 -14   96.30   11.89
   5   2 -14   92.79    7.98
   5  -2 -13    3.48    6.43
   5   2 -13    8.88    6.25
  -5   2  13    6.93    7.97
   5  -2 -13    4.49    2.13
   5   2 -13    9.83    2.75
   5   2 -13   10.23    3.51
   5  -2 -13    7.48    2.24
   5   2 -12    4.02    8.23
  -5   2  12    3.76    4.91
   5  -2 -12   -5.05    4.90
   5  -2 -12    1.96    1.29
   5  -2 -12    2.11    1.32
   5   2 -12    3.40    2.19
   5   2 -12    7.96    4.31
   5  -2 -11   30.02   13.40
  -5   2  11   22.03    9.91
   5   2 -11   29.75   10.04
   5  -2 -10  413.16   42.07
  -5   2  10  398.82   40.67
   5   2 -10  403.20   35.27
   5   2  -9    0.63    4.19
  -5   2   9   -0.57    4.04
  -5   2   8   70.91   15.34
   5   2  -8   73.10   13.58
  -5   2   7  400.57   33.62
   5   2  -7  381.42   25.23
   5   2  -7  381.64   29.33
  -5   2   6 1179.37   54.07
   5   2  -6 1195.58   45.31
   5   2  -6 1104.03   47.79
   5   2  -5   30.79    7.46
   5   2  -5   29.98    7.57
  -5   2   5   35.86    9.21
   5   2  -4   38.58    8.60
   5   2  -4   31.15    7.31
  -5   2   4   34.42    8.72
   5   2  -3   36.47    7.75
   5   2  -3   44.51    9.36
  -5   2   3   41.93    8.64
   5   2  -2   55.53   10.69
  -5   2   2   65.60   10.33
   5  -2  -2   51.68   10.85
   5   2  -1   99.63   14.46
  -5   2   1  107.28   12.22
   5  -2  -1  101.20   14.71
   5   2   0  249.82   23.76
   5  -2   0  262.48   22.97
   5  -2   0  253.83   25.03
   5   2   1 1314.16   56.10
   5   2   1 1227.07   43.65
   5  -2   1 1354.24   52.18
   5  -2   1 1334.10   58.81
   5  -2   2   19.08    8.68
   5   2   2   18.99    7.11
   5   2   2   15.77    4.81
   5  -2   2   17.78    6.18
   5  -2   3   -3.00    5.52
   5   2   3    1.50    2.83
   5  -2   4  253.07   28.03
   5   2   4  265.30   27.48
   5  -2   5  415.83   38.37
   5   2   5  431.19   35.90
   5   2   5  415.04   35.13
   5  -2   6    7.24    6.14
   5   2   6   -0.68    2.90
   5   2   6    3.34    3.98
   5  -2   7  103.66    7.09
   5  -2   7  141.75   22.97
   5   2   7  112.32   19.30
   5   2   7   86.24   16.31
   5  -2   7  122.65    9.62
   5   2   7  121.17   10.36
   5  -2   7  107.30    9.80
   5  -2   8   50.65    5.29
   5  -2   8   47.76   14.80
   5   2   8   46.44   12.20
   5   2   8   45.35   12.38
   5  -2   8   46.23    6.37
   5  -2   8   41.51    5.34
   5   2   8   48.46    7.02
   5  -2   9  135.22    8.00
   5  -2   9  174.38   29.38
   5   2   9  145.97   27.32
   5  -2   9  153.66   10.47
   5  -2   9  157.22   11.71
   5   2   9  157.04   13.01
   5   2   9  164.44   11.69
   5  -2  10   10.86    7.52
   5  -2  10   19.25    3.76
   5  -2  10   10.13    3.57
   5   2  10   17.58    4.87
  -5  -2 -10   21.22    3.76
   5   2  10   16.92    3.85
   5  -2  11  223.25   14.54
   5   2  11  198.27   15.01
  -5  -2 -11  217.65   12.18
   5   2  11  230.18   13.27
   5  -2  12  231.10   14.61
   5   2  12  215.78   15.40
  -5  -2 -12  224.40   11.66
   5   2  12  230.61   13.06
   5  -2  13   10.82    4.08
  -5  -2 -13    5.21    2.00
   5   2  13    4.56    1.92
   5  -2  14   55.18    6.94
  -5  -2 -14   57.13    5.39
   5   2  14   42.19    5.18
   5  -2  15  179.06   11.13
  -5  -2 -15  160.53    8.37
   5  -2  16    2.29    2.13
   5   2  16    4.43    1.96
  -5  -2 -16    4.19    1.31
   5  -2  17    1.45    1.77
   5   2  17    4.05    1.57
   5   2  18    1.77    0.95
   5  -2  18    2.43    1.57
   5   3 -21   65.13    7.36
   5  -3 -21   81.95    5.53
   5   3 -20   16.11    3.39
   5   3 -20   25.09    5.09
   5   3 -19  173.06   14.81
   5  -3 -19  223.58   10.63
   5   3 -18    0.60    1.70
   5   3 -18    0.76    2.84
   5  -3 -18    0.66    1.06
   5  -3 -18    2.89    1.27
   5  -3 -17   45.86    5.47
   5   3 -17   35.85    6.51
   5  -3 -17   56.47    4.77
   5   3 -17   54.11    9.39
   5  -3 -16   86.18    7.88
   5   3 -16   56.49    8.74
   5  -3 -16   86.35    6.46
   5   3 -16   88.53   12.30
   5   3 -15   10.96    3.31
   5  -3 -15   10.91    3.16
   5   3 -15    9.17    2.68
   5   3 -15    9.01    5.08
   5  -3 -15    8.67    2.22
   5   3 -14    1.80    1.75
   5  -3 -14   17.14    3.85
   5  -3 -14   13.39    2.98
   5   3 -14   14.30    3.65
   5   3 -14   14.05    5.80
   5  -3 -13  106.57    9.82
   5   3 -13   89.96   11.31
   5   3 -13  126.76   16.65
   5  -3 -13  107.37    8.43
   5   3 -13  117.85    9.72
   5   3 -12   -4.06    4.15
   5   3 -12    3.00    2.88
   5  -3 -12    1.50    1.43
   5  -3 -12    3.02    2.14
   5   3 -12    4.59    2.13
   5   3 -12    8.40    5.59
  -5   3  11  183.47   31.31
   5   3 -11  120.72   22.17
   5  -3 -11  141.48   10.26
   5   3 -11  138.85   13.86
   5   3 -11  150.95   16.48
   5   3 -11  142.03   10.67
  -5   3  10    0.07    5.40
   5   3 -10    3.69    5.52
   5   3 -10    2.00    1.66
   5  -3 -10   -0.83    1.13
   5   3 -10    0.77    2.12
   5   3 -10    1.62    2.90
  -5   3   9  279.37   33.80
   5   3  -9  251.41   29.35
   5  -3  -9  227.37   11.94
   5   3  -9  238.91   17.47
   5   3  -9  272.59   20.75
   5   3  -9  208.63   11.92
  -5   3   8   85.37   18.23
   5   3  -8   72.22   14.91
  -5   3   7  308.61   32.31
   5   3  -7  294.49   29.27
   5   3  -6   20.75    6.26
   5   3  -6   19.26    6.70
  -5   3   6   18.73    7.15
   5   3  -5  664.14   38.75
  -5   3   5  618.34   42.20
   5   3  -5  573.20   39.19
   5   3  -4   31.48    8.78
   5   3  -4   28.15    7.78
  -5   3   4   29.49    9.05
   5   3  -3   51.32   11.66
   5   3  -3   45.19   10.39
  -5   3   3   47.96   10.79
   5   3  -2  223.73   24.26
  -5   3   2  228.84   23.82
   5  -3  -2  227.24   25.25
   5   3  -1   14.80    6.18
  -5   3   1   15.31    6.61
   5  -3  -1    7.99    4.40
   5   3   0   72.64   14.63
   5   3   0   72.09   13.03
   5  -3   0   70.03   12.87
   5   3   1  376.34   34.65
   5   3   1  368.99   30.43
   5  -3   1  326.50   27.89
   5  -3   1  383.22   34.54
   5   3   2   -0.58    3.95
   5  -3   2   -5.62    7.08
   5   3   2   -2.04    4.14
   5  -3   3   21.56    5.32
   5   3   3   21.12    9.12
  -5  -3  -4  104.49    8.69
   5  -3   4   95.44    7.11
   5   3   4  106.45    8.31
   5  -3   4  102.57   18.64
   5   3   4  110.37   20.37
   5  -3   4   83.66    8.03
   5  -3   4  100.67    8.45
   5   3   4  135.99   11.04
  -5  -3  -5   65.70    7.03
   5  -3   5   54.74    5.64
   5   3   5   65.94    6.71
   5  -3   5   72.32   16.77
   5   3   5   71.54   16.77
   5  -3   5   53.07    7.04
   5  -3   5   57.29    6.83
   5   3   5   66.64    7.72
   5   3   6    2.62    2.03
  -5  -3  -6    2.99    1.86
   5   3   6    1.44    1.39
   5  -3   6    2.36    1.68
   5  -3   6   -2.00   10.70
   5   3   6    1.44    4.72
   5  -3   6    2.05    3.33
   5  -3   6    2.22    2.61
   5  -3   7  210.99   11.02
   5   3   7  227.96   13.56
   5  -3   7  249.82   34.85
   5   3   7  196.41   27.71
   5  -3   7  183.20   13.80
   5  -3   7  214.53   13.58
   5   3   7  233.40   14.64
   5  -3   8  118.19    8.18
   5  -3   8  142.92   30.05
   5  -3   8   84.88    9.06
   5  -3   8  120.93   10.71
   5   3   8  120.21   10.90
   5   3   9    1.28    1.34
   5  -3   9    3.96    2.17
   5  -3   9    1.94    3.52
   5  -3   9    1.01    2.82
   5   3   9   -1.21    1.34
   5  -3  10   16.07    3.07
   5  -3  10   19.70    5.96
   5   3  10   15.56    3.40
   5   3  10   14.02    4.30
   5  -3  11  234.92   10.60
   5  -3  11  247.53   15.02
   5   3  11  228.94   15.54
   5   3  11  243.51   12.40
  -5  -3 -11  257.76   12.83
   5  -3  12   33.50    3.78
   5  -3  12   37.18    5.75
   5   3  12   29.16    4.06
   5   3  12   28.86    5.72
  -5  -3 -12   38.78    4.71
   5  -3  13    8.64    3.90
  -5  -3 -13    6.87    2.09
  -5   3 -14    7.08    3.67
   5  -3  14   10.87    4.05
  -5  -3 -14   10.58    2.20
  -5   3 -15    0.73    1.54
   5   3  15    2.49    1.19
   5  -3  15    0.33    2.12
  -5  -3 -15   -0.82    0.75
   5   3  16   -0.88    1.01
   5   3  16    0.27    0.92
   5  -3  16   -0.04    1.52
  -5  -3 -16    0.34    0.55
   5  -4 -20    5.11    1.09
   5  -4 -19   90.77    5.45
   5   4 -19   45.63    5.17
   5   4 -18   -1.65    1.06
   5   4 -18   -3.19    2.46
   5  -4 -18    0.26    1.01
   5  -4 -17   64.55    4.22
   5   4 -17   61.37    9.08
   5  -4 -16   56.74    6.00
   5   4 -16   52.19    7.27
   5  -4 -16   75.27    4.97
   5   4 -16   72.80   10.87
   5  -4 -15   91.64    7.76
   5   4 -15  118.71   14.73
   5  -4 -15  114.89    6.98
   5   4 -14   22.83    5.69
   5  -4 -14   26.19    4.48
   5  -4 -14   28.85    4.06
   5   4 -14   29.60    7.64
   5  -4 -13   21.86    4.57
   5   4 -13   17.77    5.01
   5   4 -13   16.21    7.55
   5  -4 -13   23.28    4.14
   5   4 -12   10.05    3.46
   5  -4 -12   13.75    3.58
   5   4 -12   20.95    7.71
   5   4 -11    6.60    3.45
   5  -4 -11    9.45    2.88
   5   4 -11   10.30    5.72
   5  -4 -10   61.44    6.82
   5   4 -10   59.43    9.36
   5   4 -10   68.32   12.29
   5   4  -9   18.81    6.20
   5  -4  -9   18.38    3.63
   5   4  -9   26.88    7.76
   5  -4  -8   33.27    5.07
   5   4  -8   37.58    7.02
   5   4  -8   41.24    9.14
   5   4  -7   21.82    9.14
  -5   4   7    8.11    6.48
   5  -4  -7   12.45    2.98
   5   4  -7   13.85    4.15
   5   4  -7   13.23    3.75
   5   4  -7   13.48    5.00
   5   4  -6   86.02   17.56
  -5   4   6   56.38   15.47
   5  -4  -6   76.38    7.52
   5   4  -6   77.35    9.89
  -5   4   5  316.79   35.19
   5   4  -5  323.14   34.03
   5  -4  -5  308.87   15.39
   5   4  -5  328.87   20.15
   5   4  -4   41.81   11.98
   5   4  -4   39.20   11.75
  -5   4   4   33.58   12.13
   5  -4  -4   42.13    5.80
   5   4  -4   46.53    7.65
   5   4  -3   13.04    6.64
   5   4  -3   26.88    9.96
   5  -4  -3   19.94    4.39
  -5   4   3   29.80   11.71
   5  -4  -3   30.36   12.04
   5  -4  -3   26.24    5.26
   5   4  -3   25.99    5.38
   5  -4  -3   26.55    3.59
   5   4  -2  370.53   36.66
   5  -4  -2  317.92   15.72
   5   4  -2  367.70   36.80
   5  -4  -2  373.30   18.50
   5  -4  -2  358.99   12.69
   5   4  -2  390.25   20.68
   5   4  -1   75.99   16.59
   5  -4  -1   58.59    6.99
   5  -4  -1   63.79    7.93
   5  -4  -1   61.71    5.83
   5   4  -1   69.96    8.56
   5   4   0  125.53   22.07
   5  -4   0  111.35    9.40
   5  -4   0  134.44   11.85
   5  -4   0  121.10    7.69
   5   4   0  134.40   11.88
   5   4   1  479.55   44.71
   5  -4   1  392.86   17.68
  -5  -4  -1  473.84   20.00
   5  -4   1  449.84   15.38
   5  -4   1  461.76   22.40
   5   4   1  466.96   22.05
   5   4   2    2.35    5.60
   5  -4   2    7.26    3.24
   5   4   2    5.89    2.33
   5  -4   2    9.80    3.78
   5  -4   2    6.35    2.63
  -5  -4  -2    6.88    2.47
   5   4   2    6.66    2.30
   5  -4   3   47.81    6.66
   5  -4   3   43.02    5.04
  -5  -4  -3   52.46    6.62
   5  -4   3   39.08    6.64
   5   4   3   54.21    6.34
   5   4   3   54.03    7.28
   5  -4   4   61.91    7.21
   5   4   4   71.64    7.35
  -5  -4  -4   80.41    8.15
   5  -4   4   76.33    7.03
   5  -4   4   70.30    9.23
   5   4   4   80.53    8.83
  -5  -4  -5   20.10    4.22
   5   4   5   19.88    4.33
   5   4   5   19.87    3.67
   5  -4   5   17.91    3.61
   5  -4   5   23.92    5.23
   5  -4   6   67.09    6.67
   5   4   6   70.66    7.32
   5  -4   6   62.50    7.58
   5   4   6   71.65    8.22
   5   4   7    5.17    2.34
   5   4   7    4.31    2.11
   5  -4   7    5.24    3.35
   5  -4   7    3.98    3.28
   5   4   8    0.89    1.81
   5  -4   8    2.33    2.30
   5  -4   8    6.78    3.61
   5   4   9   13.48    3.82
   5  -4   9   11.28    2.87
   5  -4   9   16.60    4.73
   5   4   9   14.06    3.09
   5  -4  10    9.50    2.74
   5  -4  10   14.68    4.51
   5   4  10   12.56    3.38
   5   4  10   13.57    2.58
   5  -4  11   15.11    2.53
   5  -4  11   18.29    6.76
  -5  -4 -11   14.65    2.82
   5   4  11   12.62    3.39
   5  -4  12   36.08    3.66
   5  -4  12   37.60    5.22
   5   4  12   32.89    5.01
  -5  -4 -12   36.81    3.94
   5  -4  13   -0.69    1.49
  -5  -4 -13    0.44    0.76
   5  -4  14    3.29    1.51
  -5  -4 -14    4.02    1.12
  -5  -5  17   14.48    1.90
   5  -5 -17   15.42    1.98
   5   5 -16   17.14    2.85
   5  -5 -16   33.41    3.28
   5   5 -15   11.71    2.90
   5  -5 -15   14.40    2.50
   5  -5 -15   17.51    2.10
   5   5 -14    8.61    3.00
   5  -5 -14   11.80    2.49
   5  -5 -14   16.64    2.47
   5  -5 -13   31.33    4.43
   5   5 -13   24.88    5.35
   5  -5 -13   41.72    4.24
   5  -5 -12   32.85    5.02
   5   5 -12   26.89    5.92
   5  -5 -12   38.95    4.67
   5  -5 -11    0.87    1.66
   5   5 -11    1.39    1.93
   5  -5 -10    6.18    2.52
   5   5 -10    6.58    3.25
   5  -5  -9   10.31    2.79
   5   5  -9    7.93    2.90
   5  -5  -8   12.12    3.26
   5   5  -8   10.97    4.20
   5  -5  -7   19.59    4.02
   5   5  -7   18.83    4.44
   5  -5  -6   -0.52    1.41
   5   5  -6    2.33    1.58
   5  -5  -5   42.46    5.70
   5   5  -5   46.21    7.11
   5  -5  -4   79.16    7.94
   5   5  -4   81.22    9.45
   5  -5  -3   42.49    5.98
   5   5  -3   52.63    7.34
   5  -5  -2    1.08    1.13
   5   5  -2    3.83    2.02
   5   5  -1    8.39    2.69
  -5  -5   1    6.82    2.35
   5  -5  -1    7.13    2.70
   5  -5  -1    6.78    2.36
   5  -5   0    4.68    2.14
   5   5   0    7.60    2.76
  -5  -5   0    4.38    1.97
   5  -5   0    6.34    2.64
   5  -5   1    1.29    1.31
   5   5   1   -0.94    1.47
  -5  -5  -1    0.81    0.99
   5  -5   1    0.58    2.26
   5   5   1    0.67    1.14
   5  -5   1    2.23    2.32
   5  -5   2   25.50    5.16
   5   5   2   26.51    4.73
  -5  -5  -2   22.54    4.09
   5   5   2   25.55    4.33
   5  -5   2   22.20    4.08
   5   5   3   47.19    5.84
   5  -5   3   44.75    6.90
   5  -5   3   50.03    5.37
  -5  -5  -3   44.64    5.70
   5   5   3   48.62    6.30
  -5  -5  -4   21.61    3.96
   5  -5   4   13.22    3.73
   5  -5   4   21.01    3.88
   5   5   4   19.12    3.52
   5   5   4   26.00    4.59
   5  -5   5   34.77    6.20
   5  -5   5   43.57    5.50
   5   5   5   42.72    5.29
   5   5   5   45.00    5.77
   5  -5   6   10.51    3.39
   5   5   6   16.11    3.54
   5   5   6   16.32    3.29
   5  -5   6   14.46    3.28
   5  -5   7  142.38   12.28
   5  -5   7  183.06    9.58
   5   5   7  168.76   10.58
   5   5   7  177.84   11.53
   5  -5   8   10.64    3.52
   5  -5   8   10.84    2.27
   5   5   8   10.00    2.77
   5  -5   9   68.25    7.33
   5  -5   9   80.24    5.70
   5   5   9   79.06    7.07
   5  -5  10    0.61    1.03
   5  -5  10    1.89    1.27
   5   5  10    3.35    1.40
  -5  -5 -10    3.44    1.12
   5  -5  11  107.10    5.20
   5   5  11  104.79    6.89
  -5  -5 -11   97.97    5.07
  -5  -5 -12    3.66    0.92
   5  -5  12    6.97    1.65
  -5  -6  12   66.52    3.56
   5  -6 -12   64.89    3.39
   5  -6 -11   32.91    3.42
  -5  -6  11   44.93    3.09
   5  -6 -11   50.21    3.75
   5   6 -11   28.28    3.20
   5  -6 -10   12.98    2.55
  -5  -6  10   19.22    2.43
   5   6 -10   10.70    2.38
   5  -6 -10   16.57    2.56
  -5  -6   9   17.88    2.30
   5  -6  -9   15.31    2.61
   5   6  -9   11.04    2.78
   5  -6  -8    2.97    1.16
   5   6  -8    3.42    1.62
   5  -6  -7   91.75    6.69
   5   6  -7   88.36    7.67
   5  -6  -6    0.55    0.80
   5   6  -6    1.55    1.23
  -5  -6   6    1.12    0.90
   5   6  -5    4.75    1.83
   5  -6  -5    2.80    1.38
  -5  -6   5    3.38    1.47
   5  -6  -4   36.07    4.32
  -5  -6   4   40.26    4.78
   5  -6  -4   51.50    3.76
   5   6  -4   41.22    5.18
   5  -6  -3   19.25    3.26
  -5  -6   3   19.96    3.40
   5   6  -3   19.42    3.43
   5   6  -3   20.48    3.58
   5   6  -2    0.64    1.19
   5  -6  -2   -0.15    0.86
  -5  -6   2   -0.45    0.96
   5   6  -2   -0.85    1.23
   5   6  -1    4.12    1.61
  -5  -6   1    4.71    1.71
   5   6   0    3.53    1.39
   5  -6   0    2.13    1.25
  -5  -6   0    2.40    1.15
   5   6   0    3.55    1.52
   5   6   1   20.00    3.24
  -5  -6  -1   16.56    2.83
   5  -6   1   16.01    3.00
   5   6   1   17.97    3.08
   5   6   2    0.57    0.67
  -5  -6  -2    0.27    0.69
   5  -6   2   -0.08    0.92
   5   6   2   -0.27    1.04
   5  -6   3   61.71    5.82
   5   6   3   68.88    5.52
   5   6   3   64.45    5.55
   5   6   4    2.88    1.28
   5  -6   4    1.75    1.66
   5   6   4    3.61    1.52
   5  -6   5   18.03    3.05
   5   6   5   25.53    3.34
   5  -6   6   36.04    3.89
   5   6   6   42.13    3.95
   5  -6   7    1.08    0.99
   5  -6   7    0.59    1.04
   5   6   7    1.39    0.83
  -5  -6  -8   24.55    1.98
   6   0 -23   -1.55    1.42
   6   0 -22   10.92    3.09
   6   0 -21   -0.48    2.07
   6   0 -21   -1.03    1.23
   6   0 -20    0.29    1.41
   6   0 -20   -0.41    1.86
   6   0 -20    1.21    1.16
   6   0 -19   -0.28    1.20
   6   0 -19   -2.20    2.11
   6   0 -19   -0.92    2.44
   6   0 -18  141.42   11.99
   6   0 -18  115.27   10.06
   6   0 -18  127.15    8.54
   6   0 -17    1.02    1.29
   6   0 -17   -0.75    1.89
   6   0 -17   -1.09    1.23
   6   0 -16   24.07    4.26
   6   0 -16   24.92    4.86
   6   0 -16   27.44    3.98
   6   0 -15    2.18    5.65
   6   0 -15    1.79    2.29
   6   0 -15   -1.16    1.06
   6   0 -15   -0.89    1.61
   6   0 -14  187.58   27.85
   6   0 -14  179.44   11.71
   6   0 -14  156.96   10.45
   6   0 -14  173.60    9.06
   6   0 -13    3.29    5.05
   6   0 -13   -0.49    1.60
   6   0 -12   -0.07    3.68
   6   0 -11    7.88    5.78
   6   0 -11    4.33    2.59
   6   0 -10   22.44    8.38
   6   0 -10   23.59    7.63
   6   0  -9   -4.92    3.67
   6   0  -9   -5.01    5.52
   6   0  -8  503.46   32.89
   6   0  -8  543.25   33.87
   6   0  -7   -0.60    2.15
   6   0  -7    2.29    2.40
   6   0  -7    2.98    3.57
   6   0  -6   31.01    8.55
   6   0  -6   24.72    7.28
   6   0  -6   20.15    5.46
   6   0  -5   -0.78    2.31
   6   0  -5   -3.85    3.29
   6   0  -5   -1.17    4.27
   6   0  -4   60.16    7.29
   6   0  -4   72.19   13.02
   6   0  -4   76.71   12.86
   6   0  -3    2.94    3.53
   6   0  -3   -2.27    3.44
   6   0  -2  132.57   18.41
   6   0  -1    0.84    2.29
   6   0   0  215.45   23.54
   6   0   0  217.31   21.73
   6   0   1   -4.24    6.46
   6   0   1    1.14    3.57
   6   0   2   34.34    9.74
   6   0   2   36.93   10.10
   6   0   3   -4.84    5.04
   6   0   3    0.71    3.89
   6   0   4 1871.78   74.31
   6   0   4 1709.08   70.82
   6   0   5    5.54    6.61
   6   0   5    2.27    3.87
   6   0   6  465.89   40.21
   6   0   6  394.45   34.68
   6   0   7    4.38    5.90
   6   0   7    1.19    1.26
   6   0   8  869.83   60.18
   6   0   8  824.80   23.19
   6   0   8  862.02   25.93
   6   0   9    1.93    1.85
   6   0   9    0.61    1.08
   6   0  10  360.19   15.86
   6   0  10  330.89   17.80
   6   0  10  372.75   18.90
   6   0  11    2.47    3.35
   6   0  11   -0.61    1.57
   6   0  12  110.80    9.26
   6   0  12   97.36    9.12
   6   0  12  105.93   10.59
   6   0  13    2.88    2.56
   6   0  13    0.38    2.64
   6   0  13    0.28    1.38
   6   0  14   24.07    4.33
   6   0  14   29.43    4.59
   6   0  14   19.30    4.29
   6   0  15    0.49    1.81
   6   0  15    0.00    2.40
   6   0  16   58.14    4.82
   6   0  16   60.45    5.58
   6   0  17   -1.67    1.45
   6   1 -23    4.75    1.87
   6  -1 -23    3.60    1.31
   6   1 -22    9.35    3.11
   6  -1 -22   11.42    2.75
   6   1 -21    3.72    1.65
   6   1 -21    0.32    1.61
   6  -1 -21    0.08    1.33
   6  -1 -21    2.48    1.71
   6   1 -20   18.06    3.18
   6  -1 -20   19.27    3.06
   6   1 -20   14.68    4.22
   6  -1 -20   18.04    3.58
   6  -1 -20   17.67    3.41
   6   1 -19  164.82   14.19
   6  -1 -19  188.84   12.57
   6  -1 -19  157.88   10.07
   6   1 -19  167.98    9.81
   6  -1 -19  165.37    8.78
   6   1 -18  132.82   12.76
   6  -1 -18  147.20   10.96
   6   1 -18  135.87    8.93
   6  -1 -18  134.21    8.16
   6   1 -17    1.47    1.48
   6   1 -17   -0.01    2.31
   6  -1 -17    1.01    1.75
   6  -1 -17    0.13    1.40
   6  -1 -17    1.38    1.86
   6   1 -16    3.31    2.38
   6   1 -16    3.26    2.72
   6  -1 -16    1.19    1.33
   6  -1 -16   -2.72    1.49
   6  -1 -16    2.21    1.66
   6   1 -15  144.84   25.69
   6  -1 -15  186.37   30.30
   6  -1 -15  162.60    9.15
   6   1 -15  166.70   13.90
   6  -1 -15  177.65   11.76
   6   1 -15  155.84    9.44
   6   1 -15  157.60   11.38
   6   1 -14   -1.58    2.90
   6  -1 -14    6.37    4.99
   6   1 -14    4.01    2.30
   6   1 -14    2.74    1.62
   6   1 -14    4.82    2.64
   6  -1 -14    4.90    2.11
   6  -1 -14    3.15    1.31
   6   1 -13   33.51   10.51
   6  -1 -13   53.41   16.31
   6  -1 -13   43.46    4.87
   6  -1 -13   44.57    4.69
   6   1 -13   42.79    6.58
   6  -1 -13   39.55    5.25
   6   1 -13   30.54    4.77
   6   1 -13   41.99    4.69
   6   1 -12   17.93    7.77
   6  -1 -12   22.35   10.48
   6   1 -11    1.60    4.61
   6  -1 -11  -18.86    8.52
   6   1 -10  546.37   40.73
   6  -1 -10  516.37   44.72
   6   1  -9   36.27    9.92
   6   1  -9   41.14   10.52
   6  -1  -9   32.28   10.62
   6   1  -8   79.53   13.21
   6  -1  -8   76.74   14.68
   6   1  -8   71.10   13.06
   6  -1  -8   84.92   15.14
   6   1  -7    5.85    4.35
   6   1  -7    2.42    3.22
   6  -1  -7    3.41    4.44
   6  -1  -7    4.72    5.37
   6   1  -6  405.34   29.23
   6  -1  -6  374.74   30.41
   6   1  -6  312.79   22.77
  -6   1   5  454.37   29.01
   6   1  -5  497.51   31.95
   6  -1  -5  477.97   33.54
   6   1  -5  409.49   24.21
   6   1  -4   28.03    5.79
  -6   1   4   21.63    5.91
   6   1  -4   33.12    8.50
   6  -1  -4   33.20    8.77
  -6   1   3  213.41   16.76
   6   1  -3  220.39   21.59
   6  -1  -3  237.99   23.25
   6  -1  -3  232.01   26.58
   6   1  -3  206.53   15.29
   6  -1  -2  178.79   23.34
   6   1  -2  176.32   19.54
   6  -1  -2  199.02   21.50
   6   1  -2  160.47   12.76
   6  -1  -1   22.74    8.37
   6   1  -1   24.12    5.00
   6   1  -1   23.52    7.95
   6  -1  -1   23.85    7.66
   6  -1   0   -1.91    5.69
   6   1   0    2.64    3.43
   6  -1   0    3.15    4.44
   6  -1   0    5.42    5.61
   6   1   1  105.80   16.70
   6  -1   1  103.76   20.09
   6  -1   1  123.56   18.70
   6   1   2  126.03   18.48
   6  -1   2  116.28   20.71
   6   1   2  153.51   18.39
   6  -1   2  138.80   20.63
   6   1   3    1.89    4.40
   6  -1   3   -1.76    6.08
   6   1   3    3.12    3.36
   6  -1   3   -2.30    4.73
   6   1   4   -1.94    3.43
   6  -1   4    3.71    5.56
   6  -1   4    5.76    5.40
   6   1   4    3.49    2.59
   6  -1   5  549.23   44.41
   6   1   5  471.71   37.83
   6   1   5  561.15   39.29
   6   1   6   54.87   11.87
   6  -1   6   67.57   17.18
   6   1   6   59.49   13.84
   6  -1   7   25.07   11.66
   6   1   7   12.77    4.68
   6  -1   7   27.50    4.55
   6  -1   7   29.20    4.97
   6  -1   7   27.04    4.81
   6  -1   7   22.01    4.47
   6   1   7   26.51    4.63
   6  -1   8  163.40   28.09
   6   1   8  129.04   23.58
   6  -1   8  150.33   10.94
   6  -1   8  149.13   11.07
   6   1   8  152.94   11.93
   6  -1   8  143.44   11.46
   6   1   8  160.06   11.74
   6  -1   9  357.48   42.56
   6   1   9  295.67   38.47
   6  -1   9  306.22   15.83
   6  -1   9  286.36   15.30
   6   1   9  331.15   16.88
   6   1   9  272.47   16.39
   6  -1   9  308.03   17.23
   6  -1  10    7.74    9.97
   6  -1  10    3.95    3.40
   6  -1  10   -5.84    3.66
   6   1  10    2.39    2.18
   6  -1  10    0.60    1.45
   6   1  10    2.13    1.41
   6  -1  11   17.72    4.22
   6  -1  11   17.12    4.74
   6   1  11   14.50    3.71
   6  -1  11   11.77    3.53
   6  -1  12   20.48    4.29
   6  -1  12   20.42    4.62
   6   1  12   26.01    4.91
   6  -1  13  146.47   10.24
   6  -1  13  130.08    9.74
   6   1  13  119.10   10.20
   6   1  13  128.96   10.81
   6  -1  14   21.92    4.47
   6  -1  14   15.56    3.70
   6   1  14   23.35    4.65
   6   1  14   16.11    3.84
   6  -1  15   54.18    5.41
   6  -1  15   55.71    5.90
   6   1  15   54.96    5.84
   6  -1  16   -0.38    1.97
   6  -1  16    0.24    1.43
   6   1  16    1.72    1.61
   6   1  17   -0.70    1.28
   6  -1  17   -0.12    1.68
   6  -2 -23    0.60    0.81
   6   2 -22    6.61    2.35
   6  -2 -22   12.71    2.52
   6   2 -21    2.69    1.38
   6   2 -21   -1.64    1.60
   6  -2 -21   -1.50    1.33
   6  -2 -20   41.16    5.14
   6   2 -20   32.36    6.38
   6  -2 -20   32.79    3.87
   6  -2 -20   40.07    3.62
   6   2 -19    0.52    1.44
   6  -2 -19    3.31    1.76
   6  -2 -19    1.20    0.94
   6  -2 -19    0.69    1.41
   6   2 -19   -1.74    2.87
   6   2 -18  105.17   12.44
   6  -2 -18  118.40    9.30
   6  -2 -18  106.46    6.84
   6   2 -18  106.76    8.02
   6  -2 -17  115.96    7.56
   6   2 -17  124.04   13.59
   6  -2 -17  138.92   10.21
   6   2 -17  111.26    8.38
   6  -2 -16  108.36    7.49
   6   2 -16  114.42   13.38
   6  -2 -16  130.47   10.14
   6   2 -16  110.86    8.66
   6  -2 -15   71.60    7.53
   6  -2 -15   64.81    5.77
   6   2 -15   65.84    9.97
   6   2 -15   60.27    6.53
   6   2 -14   26.44   10.51
   6  -2 -14   21.18    4.14
   6   2 -14   21.97    4.03
   6   2 -14   24.10    6.39
   6  -2 -14   20.60    3.70
  -6   2  13   -0.49    3.15
   6   2 -13   -3.23    7.14
   6   2 -13    0.82    1.37
   6   2 -13    1.16    2.46
   6  -2 -13   -0.72    1.42
   6   2 -12  249.76   34.10
  -6   2  12  288.13   38.26
   6  -2 -12  273.25   10.94
   6   2 -12  280.13   20.17
   6  -2 -12  268.65   12.42
   6   2 -12  260.28   12.95
   6   2 -11   -1.11    7.54
  -6   2  11   12.05    5.01
   6  -2 -11    9.16    2.77
   6   2 -11    7.74    2.23
   6   2 -11    4.98    2.88
  -6   2  10   14.66    8.81
   6   2 -10    5.92    2.34
   6   2  -9   22.92    8.67
  -6   2   9   21.57   10.84
  -6   2   8  274.71   30.88
   6   2  -8  240.10   23.26
   6   2  -8  226.74   24.69
  -6   2   7 1134.42   59.17
   6   2  -7  999.40   47.23
   6   2  -7  979.31   48.96
  -6   2   6  264.98   27.17
   6   2  -6  237.43   22.93
   6   2  -6  221.27   22.21
   6   2  -5   25.30    7.32
   6   2  -5   27.08    7.61
  -6   2   5   26.31    7.66
   6  -2  -5   27.26    8.90
  -6   2   4  938.86   44.36
   6   2  -4  892.07   45.36
   6   2  -4  805.80   39.85
   6  -2  -4  919.12   51.65
  -6   2   3  671.05   34.72
   6   2  -3  679.10   39.87
   6   2  -3  626.84   34.34
   6  -2  -3  737.47   44.80
   6   2  -2  611.04   38.68
   6   2  -2  565.85   32.30
   6  -2  -2  671.81   41.60
   6   2  -1   92.35   15.91
   6  -2  -1   99.39   16.00
   6  -2   0   97.74   17.43
   6   2   0   91.94   15.98
   6  -2   0   81.55   14.32
   6   2   1  248.78   26.60
   6  -2   1  250.88   25.38
   6  -2   1  288.23   30.75
   6   2   2  212.92   25.96
   6  -2   2  233.56   28.21
   6  -2   3   96.08   19.31
   6   2   3   72.79   15.15
   6  -2   4   56.21   15.41
   6   2   4   43.87   11.79
   6   2   5   17.87    4.06
   6  -2   5   19.63    3.53
   6  -2   5   12.90    5.32
   6   2   5   17.36    8.24
   6  -2   5   16.27    3.86
   6  -2   5   19.46    4.15
   6  -2   6   46.74    5.26
   6  -2   6   55.91   15.32
   6   2   6   40.66   12.42
   6  -2   6   48.24    6.86
   6  -2   6   39.57    5.15
   6   2   6   41.40    6.02
   6  -2   6   42.41    6.43
   6  -2   7  177.12    9.63
   6  -2   7  199.28   30.58
   6   2   7  139.51   21.66
   6  -2   7  173.55   11.26
   6  -2   7  183.77   12.22
   6   2   7  192.23   13.52
   6  -2   8   55.08    5.55
   6  -2   8   49.95   18.14
   6  -2   8   53.85    6.49
   6  -2   8   52.14    6.85
   6   2   8   51.18    7.49
   6   2   8   50.09    6.62
   6  -2   9   14.19    4.24
   6  -2   9    6.74    3.40
  -6  -2  -9   10.41    2.92
   6   2   9    9.12    3.06
   6   2   9    8.16    3.09
   6  -2  10    1.36    2.43
   6  -2  10    1.14    3.03
   6   2  10    3.41    1.80
   6   2  10    1.36    1.32
  -6  -2 -10   -2.65    2.15
   6  -2  11   34.83    5.99
   6  -2  11   37.20    5.24
   6   2  11   33.95    6.23
  -6  -2 -11   41.18    4.93
   6   2  11   38.32    5.53
   6  -2  12   -3.87    2.09
  -6  -2 -12   -1.31    1.38
   6   2  12   -0.44    0.98
   6  -2  13   66.60    7.45
   6   2  13   66.51    6.84
   6   2  13   60.28    6.40
   6  -2  14    2.19    1.51
   6   2  14    8.87    2.66
   6  -2  14    3.34    3.32
   6   2  14    5.05    2.06
   6  -2  15  329.86   13.55
   6   2  15  334.18   12.58
   6  -2  16   37.61    4.37
   6   2  16   39.05    3.84
   6   2  17   41.96    3.14
   6   3 -21   61.98    3.46
   6   3 -21   55.36    6.61
   6  -3 -21   66.99    5.03
   6  -3 -20   45.30    4.47
   6   3 -20   37.82    6.43
   6   3 -19    4.61    2.79
   6  -3 -19    7.34    1.91
   6  -3 -19    4.61    1.42
   6  -3 -18   27.90    4.10
   6   3 -18   26.75    6.32
   6  -3 -18   22.33    2.72
   6  -3 -17   -0.13    0.96
   6  -3 -17    2.12    1.54
   6  -3 -16   28.53    4.50
   6  -3 -16   33.82    4.44
   6   3 -16   40.53    9.00
   6   3 -16   33.40    5.10
   6   3 -15    4.18    3.11
   6  -3 -15    6.77    2.27
   6  -3 -14   16.89    3.49
   6   3 -14   22.17    4.47
   6   3 -14   16.75    5.81
   6  -3 -14   24.18    3.90
   6  -3 -13   91.92    8.80
   6   3 -13  103.16   14.41
   6  -3 -13  107.88    8.50
   6   3 -13  107.85    9.17
   6  -3 -12   20.09    4.58
   6  -3 -12   18.06    4.17
   6   3 -12   17.69    3.80
   6   3 -12   21.91    6.63
   6   3 -11   73.35   17.33
  -6   3  11   80.11   20.63
   6  -3 -11   92.75    6.37
   6  -3 -11   85.63    7.87
   6   3 -11   94.69   13.51
   6   3 -11   91.74    9.24
  -6   3  10  301.07   38.93
   6   3 -10  249.07   30.89
   6  -3 -10  266.15   10.53
   6  -3 -10  251.84   12.90
   6   3 -10  299.72   22.56
   6   3 -10  244.61   13.76
  -6   3   9   65.44   16.90
   6   3  -9   42.10   10.94
   6   3  -9   61.47   10.28
   6   3  -9   49.61    5.92
   6   3  -8   14.96    7.08
  -6   3   8   26.31   10.73
   6   3  -8   26.62    4.31
   6   3  -8   25.90    6.37
  -6   3   7   82.30   17.40
   6   3  -7   78.32   15.68
   6   3  -7   83.69   11.37
   6   3  -7   73.21    6.58
   6   3  -6   34.64    9.84
   6   3  -6   47.91   11.28
   6  -3  -6   45.31    6.22
  -6   3   6   40.89   10.63
   6   3  -5    9.33    5.78
   6   3  -5    5.20    4.14
  -6   3   5    3.32    3.58
   6   3  -4  131.15   18.77
  -6   3   4  110.32   17.70
   6   3  -4  103.82   17.04
   6  -3  -4  108.83   19.09
   6   3  -3  194.23   24.21
   6  -3  -3  204.17   26.04
   6   3  -3  190.99   22.58
   6   3  -2   29.12    9.70
   6   3  -2   24.94    7.54
   6  -3  -2   33.13    9.43
   6   3  -1  165.41   22.87
   6  -3  -1  151.74   21.25
   6   3   0    8.43    5.56
   6  -3   0    2.84    3.00
   6   3   1  207.53   27.39
   6  -3   1  193.85   12.24
   6  -3   1  209.45   10.03
   6   3   1  228.06   14.85
  -6  -3  -2  126.80    9.79
   6  -3   2  112.84    7.52
   6   3   2  117.53    8.66
   6   3   2  133.90   21.47
   6  -3   2  108.95    9.11
   6  -3   2  143.13   24.06
   6  -3   2  120.14    9.76
   6   3   2  131.87   11.27
  -6  -3  -3  137.98   10.16
   6   3   3  130.50    9.28
   6  -3   3  125.09    8.23
   6   3   3  133.56   22.52
   6  -3   3  112.41    9.77
   6  -3   3  151.70   26.20
   6  -3   3  132.02    9.96
   6   3   3  130.43   11.04
   6   3   4   18.82    4.41
  -6  -3  -4   15.30    3.44
   6   3   4   18.14    3.54
   6  -3   4   15.42    3.15
   6   3   4   16.31    8.10
   6  -3   4    9.77    3.38
   6  -3   4   16.08    4.26
  -6  -3  -5  182.10   12.01
   6  -3   5  177.18   10.04
   6   3   5  179.86   11.43
   6   3   5  180.94   27.05
   6  -3   5  155.09   12.41
   6  -3   5  209.29   32.20
   6  -3   5  192.59   12.97
   6   3   5  196.12   13.41
   6  -3   6   48.79    5.85
   6   3   6   50.78    6.49
   6  -3   6   51.72   14.21
   6  -3   6   40.36    6.63
   6  -3   6   48.29    6.43
   6   3   6   62.02    7.59
   6   3   7   19.49    4.34
   6  -3   7   16.69    3.68
   6  -3   7   17.47    4.32
   6  -3   7   12.85    4.01
   6   3   8    0.19    1.34
   6  -3   8   -1.10    1.73
   6  -3   8   -0.96    2.69
   6  -3   8    3.14    4.67
   6  -3   9   -2.45    2.18
   6  -3   9   -1.08    4.37
   6  -3   9    3.50    3.58
   6   3   9    1.40    1.52
   6   3   9    1.13    2.13
   6  -3  10   24.34    3.47
   6  -3  10   15.79    4.00
   6  -3  10   25.30    5.29
   6   3  10   24.39    4.95
  -6  -3 -10   28.64    4.20
   6   3  10   26.47    4.23
   6  -3  11    8.46    2.24
   6  -3  11   11.86    4.29
   6   3  11   10.93    2.87
   6   3  11    9.97    2.67
   6   3  11    8.52    3.08
  -6  -3 -11   10.51    2.55
   6   3  12   54.86    5.49
   6  -3  12   59.03    7.63
   6   3  12   45.60    6.48
  -6  -3 -12   51.43    4.91
   6   3  12   48.67    5.06
   6  -3  13   34.63    5.64
   6   3  13   31.74    4.06
  -6  -3 -13   26.05    3.30
   6  -3  14   42.17    4.97
   6   3  14   47.30    4.00
   6  -3  14   41.45    3.56
  -6  -3 -14   41.74    3.43
   6   3  15    8.70    2.02
   6  -3  15   16.51    2.93
   6   3  15   14.58    2.24
   6  -4 -19  116.30    5.99
   6   4 -19   66.59    6.21
   6   4 -18   17.48    4.62
   6  -4 -18   15.28    2.48
   6  -4 -18   17.29    2.00
   6  -4 -17   23.98    2.76
   6  -4 -17   22.23    3.25
   6   4 -17   23.39    5.57
   6  -4 -16    4.59    1.91
   6   4 -16    2.73    2.19
   6   4 -16    5.67    2.95
   6  -4 -16    7.08    1.75
   6  -4 -15   18.55    3.34
   6   4 -15   16.45    3.94
   6  -4 -15   35.67    4.15
   6   4 -15   35.52    8.51
   6   4 -14   -1.87    2.88
   6  -4 -14    1.35    1.54
   6   4 -14    4.39    4.32
   6  -4 -14    2.30    1.69
   6  -4 -13    5.67    2.26
   6   4 -13    6.06    3.08
   6  -4 -13    7.02    2.34
   6   4 -13    9.54    5.33
   6  -4 -12    5.52    2.51
   6   4 -12    4.92    3.58
   6  -4 -12    5.85    2.69
   6   4 -12    8.57    8.60
   6  -4 -11   15.50    3.24
   6   4 -11   16.81    5.00
   6   4 -11   22.25    6.82
   6  -4 -10   -2.17    1.91
   6  -4 -10    0.91    1.78
   6   4 -10    0.66    2.04
   6   4 -10    1.68    3.63
   6  -4  -9   73.34    7.18
   6   4  -9   95.38   14.35
   6   4  -9   91.86   11.67
   6  -4  -8    2.98    1.62
   6   4  -8    2.58    2.33
   6   4  -8    3.88    3.09
   6  -4  -7   46.66    5.70
   6   4  -7   50.25    8.48
   6  -4  -6    0.07    3.32
   6   4  -6    1.97    1.78
   6  -4  -6    1.91    1.71
   6   4  -5   -7.79    9.00
   6  -4  -5   -1.53    8.69
   6   4  -5    2.31    1.97
   6  -4  -5   -0.41    1.73
   6   4  -4  214.95   27.02
   6  -4  -4  234.25   14.25
   6   4  -4  201.74   27.54
   6  -4  -4  211.32   28.78
   6  -4  -4  228.15   13.29
   6   4  -4  254.98   17.61
   6   4  -3  125.81   21.30
   6  -4  -3  124.95   10.18
   6   4  -3  117.05   21.17
   6  -4  -3   83.47   17.37
   6  -4  -3  120.86    9.87
   6  -4  -3  130.03    7.90
   6   4  -3  141.03   12.85
   6   4  -2   27.44    8.59
   6   4  -2   20.88    8.63
   6  -4  -2   30.06    5.28
   6   4  -2   26.49    5.37
   6  -4  -2   29.16    4.21
   6  -4  -2   25.72    4.69
   6  -4  -2   30.69    4.42
   6  -4  -1  252.80   15.37
   6  -4  -1  250.38   11.51
   6   4  -1  223.54   29.45
   6  -4  -1  234.17   14.07
   6   4  -1  246.81   30.71
   6  -4  -1  251.81   11.53
   6   4  -1  273.33   17.38
   6  -4   0    8.00    4.26
   6  -4   0    7.54    2.89
   6   4   0    3.66    2.68
  -6  -4   0    2.48    1.25
   6  -4   0    4.16    2.27
   6  -4   1    0.78    3.89
   6  -4   1    1.45    1.43
   6   4   1    0.23    1.36
  -6  -4  -1    1.56    1.01
   6  -4   1   -0.57    1.77
   6   4   1    1.01    1.24
   6  -4   2   32.63    5.57
  -6  -4  -2   38.53    5.65
   6  -4   2   32.59    5.84
   6  -4   2   43.47    5.46
   6   4   2   41.01    5.53
   6   4   2   43.59    6.66
   6  -4   3   72.73    8.12
   6  -4   3   80.56    6.86
  -6  -4  -3   89.91    8.61
   6  -4   3   78.40    9.30
   6   4   3   91.37    8.26
   6   4   3   93.62    9.49
   6  -4   4    0.53    2.40
   6   4   4    1.23    1.77
   6  -4   4   -0.43    1.50
  -6  -4  -4    1.82    1.55
   6  -4   4    0.19    2.20
   6   4   4    1.83    1.48
   6  -4   5   24.10    5.05
   6  -4   5   35.43    5.63
   6   4   5   34.53    5.20
   6  -4   5   29.58    5.81
   6   4   5   39.14    6.51
   6  -4   6   -0.99    3.11
   6   4   6    2.79    1.79
   6   4   6    1.33    1.50
   6  -4   6    6.24    3.42
   6  -4   6   -0.16    2.34
   6   4   7    4.64    2.12
   6  -4   7    0.10    2.46
   6  -4   7    2.65    2.07
   6   4   8    2.17    1.97
   6  -4   8    1.60    1.84
   6  -4   8    1.41    2.10
   6   4   8    2.56    1.19
   6  -4   9   71.54    6.13
   6  -4   9   59.60    7.61
   6   4   9   74.38    6.45
   6   4   9   71.42    7.90
   6  -4  10   59.65    5.22
   6  -4  10   40.42    5.83
   6   4  10   46.20    6.10
   6   4  10   55.13    5.00
  -6  -4 -10   53.16    5.14
   6  -4  11   -2.69    1.83
   6   4  11   -0.68    1.07
  -6  -4 -11    0.67    1.13
   6  -4  12   98.44    7.03
   6  -4  12  106.01    6.08
   6  -4  13  123.16    5.82
  -6  -4 -13   93.47    4.41
  -6  -5  17    0.93    1.00
   6   5 -16    8.55    2.02
   6  -5 -16   13.40    1.89
   6  -5 -16   11.57    1.53
   6   5 -15    0.59    1.09
   6  -5 -15    0.64    0.96
   6  -5 -15    0.30    0.71
   6  -5 -14   80.55    6.09
   6   5 -14   77.82    8.19
   6   5 -13    9.72    3.63
   6  -5 -13   14.16    2.85
   6  -5 -13   15.67    2.71
   6  -5 -12   66.03    6.63
   6   5 -12   56.93    8.16
   6  -5 -12   78.46    6.26
   6  -5 -11   43.43    5.40
   6   5 -11   42.90    6.98
   6  -5 -11   46.28    5.55
   6  -5 -10  205.13   11.48
   6   5 -10  213.23   15.92
   6  -5  -9    0.69    1.21
   6   5  -9    1.39    2.39
   6  -5  -8    7.04    2.26
   6   5  -8   14.36    4.19
   6   5  -7   16.17    4.46
   6  -5  -7   13.45    3.14
   6  -5  -6   44.19    5.67
   6  -5  -6   63.72    4.97
   6   5  -6   47.66    7.35
   6   5  -5    2.51    2.25
   6  -5  -5   -0.64    0.94
   6   5  -4   13.42    3.83
   6  -5  -4    9.69    2.68
   6   5  -3   12.16    3.60
   6  -5  -3   11.24    3.14
   6   5  -2    9.15    3.17
  -6  -5   2    9.45    2.75
   6  -5  -2    7.10    2.48
   6   5  -1    0.85    1.62
  -6  -5   1   -0.04    1.08
   6  -5  -1    1.82    1.72
   6   5  -1    1.37    1.32
   6  -5   0   86.68    8.51
   6  -5   0   98.92    7.13
  -6  -5   0   91.47    8.18
   6   5   0   94.84    8.35
   6  -5   0  103.04    6.74
   6   5   0   97.51    9.28
   6   5   1   -0.12    1.37
  -6  -5  -1   -1.63    1.35
   6  -5   1    0.51    2.16
   6   5   1    0.43    0.93
   6  -5   1    2.05    1.65
   6  -5   1   -0.74    1.99
   6  -5   2    3.87    2.15
   6   5   2    2.17    1.36
  -6  -5  -2    2.88    1.56
   6  -5   2    1.17    2.08
   6   5   2    3.70    1.85
   6  -5   2    5.19    3.78
   6  -5   3   39.71    5.81
  -6  -5  -3   48.92    5.84
   6  -5   3   48.65    5.27
   6   5   3   51.18    5.79
   6  -5   3   50.77    5.41
   6   5   3   46.93    5.97
   6  -5   4   -0.22    1.22
   6   5   4    0.19    1.46
   6  -5   4   -3.47    2.69
   6   5   4    0.34    1.06
   6  -5   4    1.66    1.98
   6  -5   5   30.48    4.98
   6   5   5   38.79    4.88
   6  -5   5   42.14    4.83
   6   5   5   41.51    5.33
   6  -5   6   10.10    3.01
   6   5   6   10.22    2.67
   6  -5   6   11.25    2.93
   6  -5   7   34.12    4.78
   6  -5   7   43.45    4.54
   6  -5   7   39.84    3.70
   6   5   7   40.94    4.18
   6   5   7   40.29    5.18
   6  -5   8    2.44    1.52
   6  -5   8    3.22    1.51
   6  -5   8    8.32    1.54
   6   5   8    5.37    1.25
   6   5   8    4.84    1.74
   6  -5   8    3.20    1.85
   6  -5   9    4.72    1.91
   6  -5   9    7.32    1.96
   6   5   9    2.22    0.98
  -6  -5  -9    5.39    1.38
   6  -5  10    7.48    1.84
  -6  -5 -10    4.89    0.98
   6   5  10    6.06    1.60
   6  -5  11    2.30    0.92
   6  -6 -12   13.80    1.62
   6  -6 -11   15.89    2.06
   6   6 -11   17.46    2.52
   6   6 -10    9.19    2.35
   6  -6 -10   10.34    1.96
   6  -6 -10   14.60    2.11
   6  -6  -9   67.49    5.37
   6   6  -9   69.70    6.36
   6  -6  -8    1.47    1.05
   6   6  -8    0.52    0.86
  -6  -6   8    1.48    1.20
   6  -6  -7    3.66    1.47
   6   6  -7    5.07    1.77
  -6  -6   7    2.94    1.48
   6  -6  -6    3.67    1.21
   6  -6  -6    5.77    1.43
   6   6  -6    2.52    1.43
  -6  -6   6    4.48    1.54
   6  -6  -5   33.79    3.81
  -6  -6   5   33.93    4.13
   6   6  -5   29.32    3.78
   6   6  -5   30.56    4.29
   6  -6  -4    0.91    0.79
   6   6  -4    2.01    1.24
  -6  -6   4    1.34    1.01
   6   6  -4    1.65    1.00
   6  -6  -4    2.48    1.64
   6  -6  -3   -0.51    0.90
   6   6  -3    0.68    0.97
  -6  -6   3   -0.98    0.94
   6   6  -3   -0.83    0.83
   6  -6  -3    2.04    1.72
   6  -6  -2    3.17    1.39
   6   6  -2    7.01    1.98
  -6  -6   2    4.86    1.69
   6   6  -2    5.03    1.60
   6  -6  -2    8.66    2.04
   6   6  -1   16.45    2.95
   6  -6  -1    9.37    2.00
  -6  -6   1   11.35    2.18
   6   6  -1   14.00    2.58
   6  -6  -1   16.22    2.34
   6  -6   0   69.45    5.56
  -6  -6   0   81.91    6.03
   6   6   0   85.93    6.10
   6   6   0   92.23    6.72
  -6  -6  -1   31.43    3.62
   6   6   1   32.01    3.62
   6  -6   1   41.20    3.85
   6   6   1   33.73    4.00
   6   6   2    2.53    1.13
   6  -6   2    0.59    0.77
   6   6   2    3.44    1.18
   6   6   3   24.67    3.15
   6  -6   3   31.96    3.22
   6   6   3   26.24    3.34
   6  -6   4  163.67    6.21
   6   6   4  130.99    7.25
   6  -6   5    2.78    1.65
   6   6   5   -0.08    0.62
   6  -6   6    2.79    0.99
   6   6   6    1.06    0.64
  -6  -6  -6    1.83    0.67
   7   0 -23   -3.58    2.11
   7   0 -22    0.92    1.03
   7   0 -22    0.65    1.44
   7   0 -21    2.47    1.31
   7   0 -21    2.00    1.50
   7   0 -20    0.99    1.12
   7   0 -20   -2.73    2.54
   7   0 -19    1.94    1.40
   7   0 -19   -0.59    2.34
   7   0 -18   -0.99    1.37
   7   0 -18   -1.62    2.45
   7   0 -17   31.85    4.36
   7   0 -17   31.76    5.67
   7   0 -17   25.26    4.47
   7   0 -16   -1.41    1.94
   7   0 -16    0.30    1.84
   7   0 -16   -2.83    2.36
   7   0 -15 1721.40   30.02
   7   0 -15 1692.52   38.93
   7   0 -15 1717.71   30.18
   7   0 -14    2.37    1.93
   7   0 -14   -6.67    8.98
   7   0 -14   -2.30    2.34
   7   0 -14    0.58    1.41
   7   0 -13  175.38   27.20
   7   0 -13  193.18   12.34
   7   0 -13  205.60    9.99
   7   0 -12    2.63    2.87
   7   0 -12    1.82    1.77
   7   0 -12   -0.83    1.18
   7   0 -11  569.66   42.35
   7   0 -11  603.31   41.83
   7   0 -10   -0.93    3.22
   7   0 -10   -1.41    3.49
   7   0  -9  290.93   26.99
   7   0  -9  338.18   30.51
   7   0  -8    1.30    3.48
   7   0  -8   -1.97    3.00
   7   0  -8    1.36    2.58
   7   0  -7  541.46   41.37
   7   0  -7  599.03   39.91
   7   0  -6   -0.59    2.17
   7   0  -6   -0.18    2.68
   7   0  -5  145.37   22.12
   7   0  -5  168.18   21.29
   7   0  -4    2.48    2.57
   7   0  -4    0.52    3.96
   7   0  -3   56.70   14.09
   7   0  -2   -1.92    2.34
   7   0  -1    8.49    8.03
   7   0   0    1.72    2.86
   7   0   1   46.61   12.12
   7   0   1   46.58   12.75
   7   0   2    3.97    3.70
   7   0   2   -2.19    3.06
   7   0   3   34.29   11.54
   7   0   3   42.24   12.64
   7   0   4    0.32    4.94
   7   0   4    6.15    5.99
   7   0   5   84.62   17.92
   7   0   5   71.39   15.67
   7   0   5   87.84    7.94
   7   0   5   79.21    7.61
   7   0   6   -2.82    5.91
   7   0   6    0.06    2.39
   7   0   6   -1.01    1.39
   7   0   6    1.85    2.50
   7   0   6   -0.09    1.12
   7   0   7  491.26   47.02
   7   0   7  411.77   17.83
   7   0   7  435.17   17.67
   7   0   7  422.81   21.25
   7   0   7  452.72   19.26
   7   0   8    0.30    5.88
   7   0   8   -1.76    2.10
   7   0   8   -1.00    1.88
   7   0   8   -1.09    2.49
   7   0   8    0.28    1.05
   7   0   9   58.12    7.48
   7   0   9   70.08    7.96
   7   0   9   74.47    8.42
   7   0  10    0.07    2.68
   7   0  10   -3.90    3.04
   7   0  10    1.94    2.16
   7   0  11   24.61    4.86
   7   0  11   25.10    5.71
   7   0  11   34.24    6.11
   7   0  12   -0.64    2.80
   7   0  12    3.48    2.60
   7   0  13    0.36    2.04
   7   0  13   -1.21    1.62
   7   0  14   -3.80    2.57
   7   0  15   83.48    6.35
   7   0  16   -0.27    1.15
   7  -1 -23   31.18    3.97
   7   1 -23   28.64    4.43
   7   1 -22    1.22    1.07
   7  -1 -22   -0.43    1.11
   7   1 -22    1.18    1.69
   7   1 -21   72.16    8.79
   7  -1 -21   83.48    7.96
   7   1 -21   65.64    5.29
   7  -1 -21   75.84    4.97
   7   1 -20    2.12    1.87
   7   1 -20    3.20    2.57
   7  -1 -20    2.04    1.22
   7  -1 -20    5.16    2.30
   7   1 -19    1.55    0.97
   7   1 -19    1.35    1.43
   7   1 -19    4.54    2.85
   7  -1 -19    1.39    1.69
   7  -1 -19    5.96    2.44
   7   1 -18   55.47    8.44
   7  -1 -18   62.77    7.24
   7   1 -18   56.67    5.71
   7  -1 -18   56.96    5.56
   7   1 -17    2.16    2.45
   7  -1 -17    1.05    1.29
   7  -1 -17    4.97    2.02
   7  -1 -16   37.93    5.66
   7   1 -16   32.64    6.52
   7   1 -16   40.28    5.22
   7  -1 -16   36.98    4.70
   7   1 -15   14.27    3.21
   7   1 -15   16.11    4.54
   7  -1 -15   11.57    3.32
   7  -1 -15   15.99    3.05
   7   1 -14  173.05   26.71
   7  -1 -14  171.90   29.68
   7  -1 -14  209.37   10.26
   7  -1 -14  208.01   10.52
   7   1 -14  194.20   15.20
   7  -1 -14  207.23   12.21
   7   1 -14  195.76   10.64
   7   1 -13   78.63   16.23
   7  -1 -13   92.25   17.86
   7  -1 -13   97.13   20.61
   7  -1 -13  111.69    7.61
   7  -1 -13  111.45    7.63
   7   1 -13  106.15   11.04
   7  -1 -13  104.72    8.54
   7   1 -13  105.45    7.69
   7   1 -12  210.16   27.60
   7  -1 -12  221.61   32.62
   7  -1 -12  274.22   31.05
   7  -1 -12  246.27   10.84
   7  -1 -12  253.76   11.09
   7   1 -12  221.78   15.37
   7  -1 -12  221.99   12.05
   7   1 -12  238.59   11.17
   7   1 -11  162.77   23.26
   7  -1 -11  146.61   25.75
   7  -1 -11  201.46   26.28
   7   1 -10    2.57    2.74
   7  -1 -10    4.34    3.87
   7   1  -9   89.58   15.77
   7   1  -9   66.02   15.30
   7  -1  -9  106.16   18.20
   7   1  -8    8.11    6.10
   7  -1  -8    7.93    4.32
   7   1  -8    0.93    4.29
   7   1  -7  102.26   15.40
   7   1  -7  110.84   18.09
   7  -1  -7  121.93   19.15
   7   1  -6    0.64    2.67
   7   1  -6   -1.31    2.78
  -7   1   6   -2.12    2.80
   7  -1  -6    2.66    3.37
   7   1  -5   52.40   12.58
   7   1  -5   45.01    8.36
  -7   1   5   37.73    9.39
   7  -1  -5   50.68   11.93
   7   1  -4   54.05   12.57
   7  -1  -4   61.69   13.37
   7  -1  -3   38.05   12.86
   7   1  -3   48.89   11.78
   7  -1  -3   50.77   12.25
   7  -1  -2    5.64    6.11
   7   1  -2   13.01    6.54
   7  -1  -2   11.22    6.10
   7  -1  -1   30.41   11.63
   7   1  -1   30.91    9.52
   7  -1  -1   32.79   10.24
   7   1   0  163.73   22.85
   7  -1   0  150.34   25.89
   7  -1   0  196.55   24.94
   7  -1   1   22.23    8.99
   7  -1   1   17.56    9.90
   7   1   1    7.90    4.84
   7  -1   2    4.83    4.93
   7  -1   2   -0.41    5.02
   7   1   2   -3.09    4.36
   7   1   3    0.54    3.78
   7  -1   3   -4.49    8.61
   7   1   3   -0.32    2.78
   7  -1   3   -2.98    2.86
   7  -1   4  118.91   21.20
   7   1   4   85.82   17.88
   7  -1   4   79.41   16.74
   7   1   4  129.10   20.81
   7   1   5  356.33   36.38
   7  -1   5  406.38   16.90
   7  -1   5  364.57   19.53
   7  -1   5  410.09   17.01
   7  -1   5  410.43   16.27
   7   1   5  410.65   16.45
   7   1   5  424.32   15.33
   7  -1   5  402.41   18.14
   7   1   5  394.93   17.98
   7  -1   6   -3.54    5.32
   7   1   6   -4.15    6.32
   7  -1   6   -3.43    2.44
   7  -1   6    4.28    2.55
   7   1   6    1.03    1.30
   7  -1   6    4.28    3.43
   7  -1   6   -0.07    1.92
   7   1   6    1.76    2.16
   7   1   6   -1.52    1.76
   7  -1   6    1.76    1.75
   7  -1   7   12.87    6.69
   7   1   7   22.04    4.09
   7   1   7   22.02    4.57
   7  -1   7   16.60    3.84
   7  -1   7   20.86    4.67
   7  -1   7   14.90    4.26
   7  -1   7   14.03    3.19
   7   1   7   19.89    4.27
   7  -1   7   18.78    4.28
   7  -1   8  215.24   32.34
   7  -1   8  214.11   13.03
   7   1   8  220.66   13.49
   7   1   8  220.39   11.74
   7  -1   8  213.06   13.40
   7  -1   8  209.88   14.71
   7   1   8  229.35   14.30
   7   1   9   68.03    7.45
   7  -1   9   68.52    8.07
   7  -1   9   65.91    7.40
   7  -1   9   63.01    8.11
   7   1   9   75.61    8.27
   7  -1  10   16.73    4.46
   7   1  10   19.71    4.50
   7  -1  10   19.88    5.12
   7   1  10   15.34    3.88
   7  -1  11    5.83    2.85
   7   1  11    0.87    2.71
   7   1  11   -2.93    3.26
   7  -1  11    1.23    3.41
   7  -1  11    1.31    2.13
   7   1  11   -0.04    1.15
   7   1  12   20.33    4.14
   7  -1  12   19.80    3.71
   7   1  12   13.60    3.74
   7  -1  12   22.62    4.34
   7   1  12   21.00    4.12
   7  -1  13   21.17    3.76
   7   1  13   23.85    4.43
   7  -1  13   21.31    4.39
   7   1  13   19.28    3.84
   7   1  13   18.25    3.92
   7   1  14    8.18    2.98
   7  -1  14    3.89    2.21
   7  -1  14    5.68    2.40
   7   1  14    5.93    1.98
   7  -1  15   11.39    2.99
   7  -1  15    6.49    2.18
   7   1  15    9.68    2.18
   7   1  16   29.81    3.26
   7  -2 -22   40.90    4.38
   7   2 -22   33.09    5.13
   7   2 -21  196.52    6.92
   7   2 -21  179.70   13.38
   7  -2 -21  197.91   10.39
   7  -2 -21  194.68    6.76
   7   2 -20    9.31    1.92
   7   2 -20   12.75    2.29
   7   2 -20   10.18    3.90
   7  -2 -20   11.03    2.21
   7  -2 -20   11.47    2.78
   7   2 -19   21.83    3.51
   7   2 -19   19.78    5.06
   7  -2 -19   25.63    4.01
   7  -2 -19   28.29    3.24
   7   2 -18    0.81    1.41
   7   2 -18    0.35    2.37
   7  -2 -18   -0.25    1.25
   7  -2 -18    1.15    1.27
   7  -2 -17   95.64    6.70
   7   2 -17   96.96   12.19
   7  -2 -17  103.06    8.81
   7   2 -17   94.49    7.55
   7   2 -16   16.55    3.53
   7   2 -16   13.34    4.78
   7  -2 -16   12.46    3.04
   7  -2 -16   12.38    2.48
   7   2 -15    2.10    1.65
   7   2 -15    3.87    2.51
   7  -2 -15    3.19    2.81
   7  -2 -15    0.84    1.72
   7  -2 -14  124.30   24.10
   7  -2 -14  160.70    8.60
   7  -2 -14  153.50    9.51
   7   2 -14  157.68   16.30
   7   2 -14  146.85   10.11
   7   2 -13   13.90    9.02
  -7   2  13   32.04   13.61
   7  -2 -13   20.27    9.42
   7  -2 -13   29.93    4.04
   7   2 -13   26.53    4.11
   7   2 -13   27.39    6.25
   7  -2 -13   28.45    4.26
   7   2 -12   -6.51    3.90
   7  -2 -12   -4.48    8.02
   7  -2 -12    0.11    2.02
   7   2 -12    1.23    2.01
   7   2 -12   -0.07    2.01
   7  -2 -12   -0.05    1.37
  -7   2  11   95.75   22.58
   7   2 -11   71.54   18.24
   7  -2 -11   91.76   20.41
   7  -2 -11   84.87    6.26
   7   2 -11   89.25   11.60
   7  -2 -11   87.32    7.32
   7   2 -11   76.50    7.28
   7   2 -10    9.39    6.52
  -7   2  10    8.44    4.07
   7  -2 -10   17.51    8.82
   7  -2 -10   13.76    2.67
   7  -2 -10   14.98    3.17
   7   2 -10   16.05    3.46
   7   2 -10   10.34    3.43
   7   2  -9   14.87    7.07
  -7   2   9   30.89   12.10
   7  -2  -9   21.78    8.83
  -7   2   8  150.68   23.62
   7   2  -8  111.57   18.22
   7  -2  -8  153.96   24.80
   7   2  -8  105.45   17.08
   7   2  -7    9.86    4.83
   7   2  -7   10.44    5.38
  -7   2   7   22.17    7.89
   7  -2  -7   20.82    7.69
   7   2  -6   57.88   11.12
  -7   2   6   69.87   14.39
   7   2  -6   52.68   11.87
   7  -2  -6   64.44   14.92
   7   2  -5    0.26    3.19
   7   2  -5   -0.61    2.89
   7  -2  -5    0.48    3.23
   7   2  -4  396.81   34.05
   7  -2  -4  438.51   38.09
   7   2  -4  370.10   27.86
   7   2  -3   12.57    5.24
   7   2  -3    6.80    3.31
   7  -2  -3    8.25    3.52
   7   2  -2   20.95    7.69
   7  -2  -2   19.75    7.78
   7   2  -1   35.74    9.99
   7  -2  -1   37.01   11.17
   7   2   0  137.76   20.97
   7  -2   0  117.04   19.14
   7   2   1  115.27   19.61
   7  -2   1  164.77   25.44
   7  -2   2    3.87    7.98
   7   2   2    5.34    2.30
   7  -2   3  209.48   10.35
   7   2   3  212.17   28.32
   7  -2   3  186.87   10.91
   7  -2   3  201.80    9.08
   7  -2   3  217.35   12.67
   7  -2   3  200.19   10.96
   7   2   3  215.94   10.41
   7   2   3  200.06   12.91
   7  -2   3  174.80   13.37
   7  -2   4   61.02    5.83
   7  -2   4   53.28   16.33
   7   2   4   47.54   13.94
   7  -2   4   60.78    5.06
   7   2   4   63.09    5.65
   7  -2   4   64.42    7.00
   7  -2   4   57.79    6.24
   7  -2   4   50.81    7.30
   7   2   4   57.90    6.86
   7  -2   5   84.63    7.00
   7   2   5   64.36   14.90
   7   2   5   88.94    7.74
   7  -2   5   84.55    8.02
   7  -2   5   77.91    7.36
   7   2   5   91.40    6.96
   7   2   5   81.74    8.46
   7  -2   5   70.16    8.51
   7  -2   6   69.32    5.92
   7  -2   6   79.32   21.84
   7   2   6   53.66   14.54
   7   2   6   72.72    7.15
   7  -2   6   74.97    8.06
   7  -2   6   69.18    7.30
   7   2   6   76.09    8.31
   7  -2   6   66.36    8.47
   7  -2   7  190.07    9.86
   7  -2   7  201.27   33.16
   7   2   7  180.39   11.26
   7  -2   7  193.78   13.07
   7  -2   7  182.62   12.12
   7   2   7  187.51   13.76
   7   2   7  197.70   13.46
   7  -2   8   90.02    6.55
   7  -2   8   85.12    8.63
   7  -2   8   80.68    8.29
   7   2   8   87.11    8.21
   7   2   8   73.71    8.91
   7   2   8   94.48    9.17
   7   2   9   17.39    4.07
   7  -2   9   12.71    3.77
   7  -2   9   13.64    4.33
   7   2   9   16.83    3.82
   7   2   9    9.72    3.50
   7  -2  10   18.19    3.71
   7   2  10   16.53    3.85
   7  -2  10   16.68    3.95
   7   2  10   15.22    3.61
   7   2  10   12.16    3.43
   7  -2  11  111.68    7.83
   7   2  11  135.00    9.54
   7  -2  11  133.30   10.38
   7  -2  11  127.10    9.11
   7   2  11  147.95   10.50
   7  -2  12   16.88    3.76
   7   2  12   15.20    3.65
   7  -2  12   26.38    6.96
   7  -2  12   11.82    2.58
   7   2  12   16.72    3.49
   7  -2  13   43.52    4.65
   7   2  13   43.21    5.60
   7  -2  13   52.85    5.74
   7   2  13   53.44    5.39
   7   2  13   43.66    5.24
   7  -2  14    8.99    2.16
   7   2  14   19.37    3.32
   7  -2  14   26.07    4.14
   7   2  14   23.04    3.17
   7   2  14   15.11    2.68
   7   2  15   22.24    2.76
   7  -2  15   23.73    3.44
   7  -2  16    7.03    1.30
   7   3 -21    3.05    0.72
   7   3 -21    3.08    1.89
   7  -3 -21    3.18    1.24
   7   3 -20    1.19    1.06
   7   3 -20    2.42    2.04
   7  -3 -20    2.53    1.03
   7  -3 -20    2.40    1.15
   7  -3 -19   20.24    3.17
   7   3 -19   18.32    4.76
   7  -3 -19   21.13    2.45
   7  -3 -18   24.55    3.80
   7   3 -18   28.75    6.07
   7  -3 -18   30.19    3.20
   7  -3 -17   34.26    3.92
   7  -3 -17   24.15    4.20
   7   3 -17   25.97    6.65
   7   3 -16    0.37    1.55
   7   3 -16    3.63    4.04
   7  -3 -16   -0.01    1.19
   7  -3 -16    0.70    1.14
   7  -3 -15  107.41    7.61
   7   3 -15  101.19   13.97
   7   3 -15  105.10    8.50
   7   3 -14   -0.53    2.02
   7   3 -14   -2.07    4.57
   7  -3 -14   -0.02    1.24
   7  -3 -13    3.81    1.60
   7   3 -13    6.70    2.96
   7   3 -13    4.91    4.50
   7  -3 -12   38.42    3.86
   7  -3 -12   41.12    5.78
   7   3 -12   34.37    5.22
   7   3 -12   40.16    9.50
   7  -3 -11   55.63    5.20
   7  -3 -11   53.16    6.71
   7   3 -11   52.08    9.58
   7   3 -11   46.00    6.78
   7   3 -10    5.38    3.09
  -7   3  10    4.73    3.39
   7  -3 -10   -1.12    1.63
   7   3 -10    4.18    2.95
   7   3 -10    0.31    2.11
   7   3  -9   -0.84    6.55
   7  -3  -9   -1.58    3.59
   7   3  -9   -1.54    1.39
   7   3  -9   -0.81    2.26
   7   3  -8   90.38   18.18
  -7   3   8   79.63   17.46
   7  -3  -8   84.16   19.26
   7  -3  -8   99.38    6.29
   7   3  -8   83.39   12.15
   7   3  -8   79.30    6.96
   7   3  -7   64.53   13.63
   7  -3  -7   75.15    8.93
   7  -3  -7   79.22   18.97
   7  -3  -7   79.70    5.78
   7  -3  -7   71.68    6.68
   7   3  -7   79.79   11.79
   7   3  -7   61.18    5.90
   7   3  -6    2.14    1.86
   7   3  -6   -1.76    4.19
   7   3  -6   -0.65    3.65
   7  -3  -6    4.37    2.32
   7  -3  -6   -1.78    4.11
   7  -3  -6   -0.38    2.25
   7  -3  -6    0.70    2.22
   7   3  -6    2.71    1.77
   7   3  -6    7.53    4.15
   7   3  -5   65.37   14.26
   7   3  -5   54.33   12.47
   7  -3  -5   62.33    7.09
   7  -3  -5   82.09   18.56
   7  -3  -5   68.71    5.54
   7  -3  -5   99.11    7.94
   7  -3  -5   63.96    5.57
   7   3  -5   70.42    9.29
   7   3  -4   50.91   12.17
   7   3  -4   42.58   10.73
   7  -3  -4   45.55    6.19
   7  -3  -4   52.63   14.19
   7  -3  -4   48.74    4.65
   7  -3  -4   49.38    5.46
   7   3  -4   52.12    7.93
   7   3  -3 1391.51   70.15
   7  -3  -3 1450.02   33.77
   7   3  -3 1315.17   63.84
   7  -3  -3 1516.32   75.29
   7  -3  -3 1429.48   27.07
   7  -3  -3 1418.63   30.00
   7   3  -3 1432.85   35.48
   7   3  -3 1534.69   42.23
   7  -3  -2   58.85    8.17
   7  -3  -2   50.99    5.53
   7   3  -2   53.63   14.16
   7   3  -2   48.69   10.79
   7  -3  -2   46.90    6.10
   7  -3  -2   35.76   11.08
   7  -3  -2   50.95    5.37
   7  -3  -2   44.52    5.58
   7   3  -2   57.85    8.05
   7  -3  -1  107.23   10.91
   7  -3  -1  117.31    7.72
   7   3  -1  125.19   20.86
   7  -3  -1  112.15    9.76
   7  -3  -1   96.85   18.44
   7  -3  -1  118.91    8.06
   7  -3  -1  113.02    8.68
   7   3  -1  122.43   11.46
   7  -3   0   33.74    5.99
   7  -3   0   52.12    5.38
  -7  -3   0   51.79    6.49
   7   3   0   45.89   13.56
   7  -3   0   48.85    6.56
   7  -3   0   28.97    9.21
   7  -3   0   38.78    4.83
   7   3   0   52.30    7.35
   7  -3   1  303.12   18.77
   7  -3   1  311.10   13.06
  -7  -3  -1  339.12   16.20
   7   3   1  316.06   36.16
   7  -3   1  303.01   16.27
   7  -3   1  305.19   15.02
   7   3   1  330.78   18.29
   7   3   2    0.56    1.38
  -7  -3  -2    0.37    1.30
   7  -3   2    2.98    2.08
   7  -3   2   -2.99    3.50
   7   3   3   10.72    3.27
  -7  -3  -3   12.04    3.01
   7  -3   3   10.86    2.84
   7   3   3   12.37    2.81
   7   3   3   11.37    4.24
   7  -3   3   12.20    3.87
   7  -3   3   19.13    4.68
  -7  -3  -4   55.90    6.67
   7  -3   4   49.78    5.89
   7   3   4   48.76    5.89
   7  -3   4   72.67   19.43
   7  -3   4   46.59    7.02
   7  -3   4   64.67    7.98
   7   3   4   54.72    7.11
   7   3   5   -1.12    1.73
   7  -3   5    0.03    2.32
   7  -3   5    4.12    3.99
   7  -3   5   -0.67    3.23
   7   3   6    3.01    1.95
   7  -3   6    1.78    2.43
   7  -3   6    8.38    4.89
   7  -3   6    2.35    3.06
   7  -3   6    0.08    2.86
   7   3   7    8.82    3.14
   7  -3   7    6.17    2.49
   7  -3   7    4.04    2.99
   7  -3   7   12.63    4.55
   7  -3   8   33.96    4.30
   7  -3   8   23.56    4.52
   7  -3   8   36.33    6.93
   7   3   8   31.17    5.78
   7   3   8   33.82    5.16
   7  -3   9   20.70    3.43
   7  -3   9   13.19    3.76
   7  -3   9   20.01    4.87
   7   3   9   20.61    3.97
  -7  -3  -9   18.84    3.28
   7   3   9   17.18    4.19
   7  -3  10   74.04    8.36
   7   3  10   59.87    5.57
   7   3  10   53.06    7.01
  -7  -3 -10   57.15    5.15
   7   3  10   66.72    6.48
   7  -3  11   20.02    3.68
   7   3  11   38.42    4.33
   7  -3  11   48.30    6.55
   7   3  11   31.13    5.10
   7  -3  11   34.24    4.23
  -7  -3 -11   34.42    3.65
   7   3  11   35.34    4.51
   7   3  12   -0.95    1.23
   7  -3  12   -3.06    2.74
   7  -3  12   -2.08    1.90
   7   3  12   -0.13    0.71
   7  -3  13    5.45    2.37
   7   3  13    4.35    2.00
   7   3  13    7.46    1.94
   7  -3  13    7.67    1.77
   7   3  13    5.52    1.51
   7   3  14   58.30    4.70
   7   4 -19    7.74    1.35
   7   4 -19    6.98    2.41
   7  -4 -19    5.47    1.31
   7   4 -18    4.38    1.86
   7  -4 -18    8.58    1.81
   7  -4 -18   10.16    1.49
   7   4 -17    2.75    2.06
   7   4 -17    4.74    2.83
   7  -4 -17    2.46    1.03
   7  -4 -17    3.24    1.19
   7   4 -16    4.52    2.38
   7  -4 -16    0.74    1.00
   7  -4 -16    3.26    1.17
   7  -4 -15   17.60    3.21
   7  -4 -15   28.09    3.83
   7   4 -15   27.48    6.39
   7  -4 -14   57.33    5.52
   7   4 -14   69.79   11.83
   7  -4 -13   18.99    3.69
   7  -4 -13   27.00    4.20
   7   4 -13   33.40    8.90
   7  -4 -12   -0.43    1.42
   7  -4 -12   -0.49    2.02
   7   4 -12   -4.76    3.94
   7  -4 -11   41.81    4.28
   7  -4 -11   31.43    4.87
   7   4 -11   37.48    7.62
   7  -4 -11   31.70    5.48
   7   4 -11   41.85    9.70
   7  -4 -10    0.67    1.13
   7  -4 -10    1.19    1.79
   7   4 -10    1.76    2.01
   7   4 -10   -3.18    2.50
   7   4  -9  121.62   15.81
   7   4  -9  107.95   12.72
   7   4  -8  125.73   13.50
   7  -4  -7  261.73   10.36
   7   4  -7  265.44   19.23
   7  -4  -6  125.84    7.23
   7   4  -6  123.26   12.96
   7  -4  -5  147.28    8.21
   7   4  -5  146.46   13.87
   7  -4  -4  245.21   14.62
   7   4  -4  261.93   17.98
   7   4  -3   35.45    6.55
   7  -4  -3   36.74    4.57
   7  -4  -3   28.75    5.26
   7   4  -2   -0.32    1.26
   7  -4  -2   -0.73    2.74
   7  -4  -2   -2.74    2.43
   7  -4  -1    1.90    2.16
   7   4  -1    0.61    1.64
  -7  -4   1   -1.69    1.37
   7  -4  -1    0.63    1.69
   7   4  -1   -0.16    1.53
   7  -4  -1   -0.05    1.98
   7  -4   0  169.14    9.84
  -7  -4   0  159.07   11.62
   7   4   0  157.17   10.49
   7  -4   0  156.05   11.73
   7  -4   0  161.34    9.79
   7   4   0  162.15   13.23
   7  -4   1  109.80    8.03
  -7  -4  -1  113.89    9.74
   7   4   1  108.70    8.68
   7  -4   1  104.10   10.00
   7  -4   1  107.23    8.13
   7   4   1  109.17   10.54
   7  -4   2  109.59   10.29
  -7  -4  -2  110.65    9.47
   7  -4   2  111.94    8.09
   7   4   2  116.46    8.97
   7   4   2  114.35   10.59
  -7  -4  -3  136.53   10.43
   7  -4   3  139.35    9.01
   7   4   3  135.40    9.73
   7  -4   3  125.38   10.86
   7  -4   3  108.83    8.19
   7   4   3  132.68   11.14
   7   4   4    0.33    1.43
   7  -4   4    0.20    1.95
   7   4   4    5.26    2.64
   7  -4   4    2.34    2.63
   7  -4   4   -0.90    1.82
   7  -4   5   58.26    6.06
   7  -4   5   44.44    6.96
   7  -4   5   42.24    5.09
   7   4   5   59.39    7.23
   7  -4   6   46.34    5.25
   7  -4   6   36.43    5.92
   7  -4   6   38.93    5.78
   7  -4   6   50.80    4.55
   7   4   6   46.14    6.38
   7  -4   7   76.04    6.41
   7  -4   7   63.49    6.22
   7  -4   7   89.35    5.48
   7  -4   7   70.16    7.00
   7   4   7   79.40    8.24
   7  -4   8   10.24    2.61
   7  -4   8    8.60    2.52
   7   4   8   18.53    3.46
   7   4   8    9.75    3.11
   7  -4   9   13.32    2.96
   7   4   9   15.82    3.53
   7   4   9   17.18    2.87
   7  -4   9   18.26    3.05
  -7  -4  -9   15.55    2.64
   7  -4  10    0.61    1.42
   7   4  10    0.42    1.10
   7  -4  10    2.36    2.17
  -7  -4 -10   -0.02    0.97
   7   4  10    1.44    0.92
   7  -4  11   12.95    2.21
  -7  -4 -11   15.51    1.97
   7  -4  11   17.35    2.58
   7  -4  12   26.38    2.51
   7   4  12   21.69    3.03
   7   5 -16   15.85    1.68
   7   5 -16    9.87    2.03
   7  -5 -16   13.40    1.56
   7   5 -15   42.61    3.34
   7  -5 -15   44.83    3.22
   7  -5 -15   28.90    2.62
   7   5 -15   22.34    3.77
   7   5 -14   59.55    4.12
   7  -5 -14   54.26    4.08
   7   5 -14   46.10    5.91
   7   5 -13   -1.23    0.86
   7   5 -13   -1.89    1.73
   7  -5 -13    0.56    0.94
   7  -5 -13   -0.74    1.07
   7   5 -12   -1.36    0.97
   7   5 -12    0.33    1.62
   7  -5 -12    0.92    1.05
   7  -5 -12    0.34    1.38
   7   5 -11   13.79    2.27
   7  -5 -11    6.91    2.31
   7   5 -11    8.24    2.98
   7  -5 -11   11.13    3.03
   7  -5 -10    8.24    2.40
   7   5 -10    6.55    2.72
   7  -5 -10    8.17    3.30
   7  -5  -9   21.25    3.79
   7  -5  -9   29.64    3.44
   7   5  -9   26.78    5.54
   7  -5  -8   17.79    3.07
   7  -5  -8   26.54    2.92
   7   5  -8   24.16    5.17
   7  -5  -7    8.24    2.30
   7   5  -7    9.49    3.36
   7  -5  -7    9.41    2.24
   7  -5  -6    6.06    1.92
   7   5  -6    9.68    3.23
   7  -5  -6   13.10    2.94
   7   5  -5    7.98    3.01
   7  -5  -5    2.95    1.20
   7  -5  -5    7.45    2.15
   7   5  -4    1.31    1.44
   7  -5  -4    2.15    1.47
   7  -5  -4    2.49    2.71
   7  -5  -3   47.25    5.37
  -7  -5   3   59.95    6.84
   7   5  -3   55.10    6.05
   7  -5  -3   66.64    5.58
   7   5  -3   64.21    7.93
   7   5  -2    2.73    2.25
   7  -5  -2   -0.17    0.99
  -7  -5   2    1.80    1.07
   7   5  -2    3.37    1.62
   7  -5  -1   49.70    5.68
  -7  -5   1   60.76    6.55
   7   5  -1   59.26    6.16
   7  -5  -1   61.37    5.04
   7   5  -1   62.38    7.50
   7   5   0    6.13    2.59
  -7  -5   0    4.35    1.86
   7  -5   0    2.39    0.99
   7   5   0    5.24    2.22
   7  -5   0    2.24    1.43
   7   5   1   22.22    4.35
  -7  -5  -1   18.23    3.43
   7   5   1   20.27    3.53
   7  -5   1   18.96    3.55
   7  -5   1   16.92    2.79
   7   5   2    3.44    1.84
  -7  -5  -2    1.99    1.31
   7  -5   2    1.43    1.10
   7   5   2    3.23    1.50
   7  -5   2    1.15    1.55
   7  -5   3  152.90    9.68
   7   5   3  178.30   10.14
   7  -5   3  193.30    9.74
   7   5   3  188.21   11.51
   7   5   4   13.54    3.07
   7  -5   4   10.74    2.64
   7  -5   4   12.43    2.70
   7  -5   4   12.55    3.27
   7  -5   5  111.73    6.04
   7  -5   5  102.61    6.83
   7   5   5  102.19    8.11
   7   5   6    3.90    1.80
   7  -5   6    4.76    1.65
   7   5   6    2.16    1.07
   7  -5   6    3.05    2.23
   7  -5   7   42.66    3.28
   7  -5   7   37.71    3.60
   7   5   7   35.78    4.35
   7   5   7   35.42    3.45
   7  -5   8   57.95    4.24
   7   5   8   45.51    3.19
   7   5   8   56.74    5.18
  -7  -5  -8   42.95    3.19
   7  -5   9   63.11    4.31
   7   5   9   59.19    4.65
  -7  -6  11   11.62    1.80
   7  -6 -11   20.05    1.91
  -7  -6  10   74.65    4.97
   7   6 -10   75.65    5.43
  -7  -6   9   57.07    4.56
   7   6  -9   61.36    5.33
   7   6  -8    4.50    1.76
  -7  -6   8    5.98    1.60
   7   6  -8    4.12    1.10
   7  -6  -8    5.98    1.62
   7  -6  -7    3.38    1.38
   7   6  -7    3.99    1.58
   7  -6  -7    6.30    1.41
  -7  -6   7    4.87    1.42
   7   6  -7    3.45    1.09
   7  -6  -7    5.15    1.73
   7  -6  -6    0.73    0.73
   7  -6  -6    0.49    0.96
   7   6  -6    2.62    1.32
  -7  -6   6    1.59    1.06
   7   6  -6    0.58    0.83
   7  -6  -6    1.35    1.35
   7   6  -5   13.75    2.75
   7  -6  -5   13.20    2.11
   7  -6  -5   17.93    2.02
  -7  -6   5   15.23    2.51
   7   6  -5   14.51    2.14
   7  -6  -5   21.58    2.29
   7  -6  -4    1.30    0.70
   7   6  -4    3.35    1.39
  -7  -6   4    3.46    1.34
   7   6  -4    1.40    0.47
   7  -6  -4    2.18    1.48
   7  -6  -3   27.08    2.87
  -7  -6   3   30.66    3.48
   7   6  -3   29.86    3.14
   7   6  -3   33.90    4.04
   7  -6  -2   36.97    3.31
  -7  -6   2   46.04    4.22
   7   6  -2   44.27    3.80
   7   6  -2   49.54    4.80
   7  -6  -1   12.93    2.09
  -7  -6   1   14.82    2.35
   7   6  -1   15.22    2.17
   7  -6  -1   18.65    2.48
   7   6  -1   17.39    2.81
   7   6   0    3.17    1.21
   7   6   0    2.75    1.39
   7  -6   0    5.85    2.48
   7   6   1    7.01    1.75
   7   6   1    5.77    1.39
   7  -6   1    7.26    1.64
   7  -6   2   90.90    4.60
   7   6   2   68.81    5.17
   7   6   3    0.85    0.74
   7  -6   3   -0.99    1.17
   7  -6   4   83.67    3.81
   7   6   4   64.66    4.44
   8   0 -23    3.63    1.66
   8   0 -22  113.55    9.24
   8   0 -22  126.24    5.83
   8   0 -21   -0.06    1.18
   8   0 -21   -3.81    2.34
   8   0 -20   19.60    3.02
   8   0 -20   12.71    3.83
   8   0 -19    1.00    1.41
   8   0 -19   -1.60    2.35
   8   0 -18    1.70    2.13
   8   0 -18    0.53    1.90
   8   0 -17    0.08    1.88
   8   0 -17   -0.27    1.62
   8   0 -16   10.74    2.47
   8   0 -16    5.47    2.12
   8   0 -16   10.01    2.52
   8   0 -15    0.09    1.28
   8   0 -15    1.87    1.52
   8   0 -15    1.09    1.81
   8   0 -14   15.23    3.89
   8   0 -14    6.73    2.51
   8   0 -14   13.01    3.03
   8   0 -13    0.32    1.52
   8   0 -13   -0.62    1.15
   8   0 -13   -1.41    1.06
   8   0 -12  510.93   17.33
   8   0 -12  521.10   16.34
   8   0 -12  527.66   16.15
   8   0 -11   -0.46    1.07
   8   0 -11    1.53    1.75
   8   0 -11    3.56    1.90
   8   0 -10  222.56   27.01
   8   0  -9    0.85    3.40
   8   0  -8   20.52   10.31
   8   0  -8   17.45    8.16
   8   0  -7    0.66    2.75
   8   0  -7   -1.58    5.39
   8   0  -6   68.91   16.71
   8   0  -6   80.13   16.37
   8   0  -5    1.24    3.06
   8   0  -4  322.53   36.40
   8   0  -3   -2.16    4.29
   8   0  -2   24.84   12.13
   8   0  -1    0.57    4.80
   8   0   0  437.79   44.75
   8   0   1   -0.55    2.86
   8   0   2   -3.55    7.90
   8   0   3   -0.10    7.53
   8   0   3    0.71    1.41
   8   0   3    0.16    1.61
   8   0   3    2.05    1.53
   8   0   3   -2.01    2.54
   8   0   3    0.95    1.06
   8   0   4    5.52    5.73
   8   0   4    6.88    5.04
   8   0   4    4.55    1.52
   8   0   4    0.96    2.11
   8   0   4   10.08    3.05
   8   0   4    3.43    1.88
   8   0   5   -3.36    2.14
   8   0   5    1.22    1.76
   8   0   5   -2.74    3.27
   8   0   5    1.81    1.41
   8   0   6  697.92   23.92
   8   0   6  724.81   28.71
   8   0   6  752.65   23.73
   8   0   6  755.07   25.42
   8   0   7   -2.02    2.04
   8   0   7    0.74    1.96
   8   0   7   -0.42    2.64
   8   0   7   -2.00    2.12
   8   0   8  405.02   18.86
   8   0   8  419.18   21.73
   8   0   8  413.67   17.96
   8   0   8  435.62   20.56
   8   0   9    1.50    3.02
   8   0   9    0.59    1.79
   8   0   9   -0.95    1.32
   8   0  10  247.21   15.34
   8   0  10  294.80   15.54
   8   0  11    3.05    2.73
   8   0  11   -1.84    2.63
   8   0  11    2.74    2.43
   8   0  12   15.76    3.89
   8   0  12   13.22    3.59
   8   0  13   -2.34    1.76
   8   0  14    1.94    1.61
   8   0  15    2.39    1.17
   8   1 -23   11.18    2.65
   8  -1 -23   11.25    2.49
   8   1 -22    3.33    1.32
   8  -1 -22    2.16    1.16
   8   1 -22    0.37    1.49
   8  -1 -22    1.21    1.36
   8   1 -21    7.82    1.75
   8   1 -21    6.46    2.98
   8  -1 -21    5.90    2.20
   8  -1 -21    5.05    1.63
   8   1 -20    2.30    1.33
   8   1 -20   -0.46    1.19
   8   1 -20   -1.76    2.59
   8  -1 -20    1.86    1.35
   8  -1 -20    1.17    1.51
   8   1 -19    0.40    1.24
   8   1 -19   -1.40    2.00
   8   1 -19    1.00    2.16
   8  -1 -19   -0.80    1.20
   8  -1 -19   -0.23    1.20
   8   1 -18    4.02    1.66
   8   1 -18    4.58    1.86
   8   1 -18    8.91    4.73
   8  -1 -18    2.95    2.08
   8  -1 -18    1.83    1.36
   8   1 -17    1.64    1.15
   8   1 -17    2.70    1.82
   8   1 -17    1.93    2.11
   8  -1 -17    0.94    1.45
   8  -1 -17    3.73    1.88
   8   1 -16  123.99   12.77
   8  -1 -16  104.03    9.54
   8   1 -16  128.42    8.79
   8  -1 -16  137.55    8.63
   8   1 -15    1.77    1.81
   8   1 -15    0.12    2.69
   8  -1 -15    3.93    2.14
   8  -1 -15    1.08    1.35
   8  -1 -14  147.18    9.13
   8  -1 -14  154.80    9.23
   8   1 -14  125.03   12.62
   8  -1 -14  124.06    9.63
   8   1 -14  156.38    9.61
  -8   1  13   10.70    7.63
   8   1 -13   15.24    8.19
   8  -1 -13   11.86    5.16
   8  -1 -13   22.54    3.76
   8   1 -13   15.63    4.46
   8   1 -13   19.29    3.33
   8  -1 -13   12.62    3.17
   8  -1 -13   26.16    4.01
   8   1 -12   -7.57    7.79
   8  -1 -12   -1.40    5.24
   8  -1 -12    1.35    1.95
   8   1 -12   -0.83    2.09
   8   1 -12    2.91    1.50
   8  -1 -12    2.93    1.56
   8  -1 -11  125.92   21.82
   8  -1 -11  140.26    8.39
   8  -1 -11  134.93    8.73
   8  -1 -11  139.05    8.33
   8   1 -11  116.83   11.59
   8   1 -11  130.84    8.44
   8  -1 -10  188.06   26.34
   8  -1 -10  202.57   10.17
   8  -1 -10  187.14    9.44
   8   1 -10  174.04    9.78
  -8   1   9  205.60   28.05
   8  -1  -9  249.05   30.31
   8   1  -8   35.11   12.34
  -8   1   8   33.22   11.47
   8  -1  -8   41.49   11.83
   8   1  -7  136.23   22.65
   8  -1  -7  168.87   25.03
   8   1  -6   20.65    9.31
   8  -1  -6   28.89   11.01
   8   1  -5   -1.08    3.15
   8  -1  -5    1.73    2.49
   8   1  -4  211.36   27.59
   8  -1  -4  240.56   28.74
   8   1  -3  320.32   34.64
   8  -1  -3  353.62   35.09
   8  -1  -3  311.58   38.14
   8   1  -2   16.77    8.44
   8  -1  -2    6.01    6.25
   8   1  -1    2.73    3.45
   8  -1  -1    1.85    4.57
   8   1   0  814.20   57.71
   8  -1   0  731.43   62.14
   8   1   1  281.07   34.07
   8  -1   1  204.97   32.04
   8  -1   2   -1.50    7.23
   8  -1   2   -4.27    6.60
   8   1   2    0.93    4.38
   8  -1   2   -0.88    1.51
   8  -1   2    0.34    2.13
   8  -1   2    1.54    2.29
   8  -1   2    1.07    2.51
   8   1   2   -1.47    1.23
   8  -1   2   -1.05    2.66
   8   1   2    1.44    1.81
   8   1   3   62.38   16.29
   8  -1   3  105.50   22.99
   8  -1   3   63.33   17.02
   8  -1   3   77.19    7.08
   8   1   3   89.35    7.41
   8   1   3   87.08    7.69
   8  -1   3   71.90    8.69
   8  -1   3   55.62    8.01
   8  -1   3   87.69    7.05
   8  -1   3   75.77    7.25
   8  -1   3   69.59    7.48
   8  -1   4   62.40   18.00
   8   1   4   38.83   13.39
   8  -1   4   45.87    6.00
   8   1   4   44.24    5.16
   8  -1   4   44.79    6.12
   8   1   4   46.38    5.65
   8  -1   4   40.64    5.44
   8  -1   4   29.84    5.90
   8  -1   4   38.67    5.69
   8   1   4   45.28    6.29
   8  -1   5  136.26   25.33
   8   1   5   97.56   21.13
   8   1   5  127.76    9.75
   8  -1   5  132.57    9.06
   8   1   5  138.89    9.50
   8  -1   5  108.69   10.93
   8  -1   5  124.98   10.30
   8  -1   5  137.21   10.19
   8  -1   5  136.74    9.52
   8  -1   5  123.61   10.65
   8   1   5  144.01   11.17
   8  -1   6    4.11    2.26
   8  -1   6    0.74    3.00
   8   1   6    2.47    2.05
   8  -1   6    7.72    4.18
   8  -1   6    1.69    2.57
   8   1   6    4.57    2.01
   8   1   6    6.42    2.49
   8  -1   6    3.64    2.07
   8  -1   6    1.10    1.17
   8  -1   7  149.65   12.53
   8   1   7  172.91   12.05
   8  -1   7  188.86   12.33
   8  -1   7  159.44    9.66
   8   1   7  179.58   10.76
   8  -1   7  172.80   12.28
   8  -1   7  164.91   13.09
   8   1   7  199.03   13.61
   8  -1   8   -1.00    3.46
   8   1   8    3.03    2.89
   8   1   8   -1.60    2.50
   8   1   8    4.43    2.01
   8  -1   8   -1.54    2.31
   8  -1   8    4.13    2.47
   8   1   8    1.99    1.51
   8  -1   8    0.23    1.61
   8   1   9  137.36   12.58
   8  -1   9  135.28   10.86
   8   1   9  130.36   10.20
   8   1   9  146.15   11.63
   8  -1   9  125.48   11.72
   8   1  10   12.05    3.57
   8   1  10    9.91    2.86
   8  -1  10    9.86    3.48
   8  -1  10    9.91    3.39
   8  -1  10   12.35    3.69
   8   1  10   11.59    3.33
   8  -1  11  432.68   17.60
   8   1  11  411.55   17.27
   8  -1  11  391.53   16.21
   8   1  11  396.19   18.76
   8  -1  12   35.24    5.10
   8   1  12   36.60    5.56
   8   1  12   25.77    4.44
   8  -1  12   29.15    4.37
   8   1  12   31.37    4.92
   8  -1  13   10.66    3.15
   8   1  13   10.54    2.82
   8  -1  13   10.92    2.87
   8   1  13    9.32    2.54
   8   1  13    5.43    2.21
   8  -1  14   25.95    3.50
   8   1  14    1.80    1.35
   8  -1  15    3.36    1.33
   8   1  15   -0.68    1.14
   8   2 -22    4.00    2.07
   8  -2 -22    1.16    1.21
   8   2 -21   13.25    1.80
   8   2 -21   14.31    3.68
   8  -2 -21   16.29    1.94
   8  -2 -21   12.22    2.52
   8   2 -20   40.67    3.75
   8  -2 -20   30.95    4.36
   8   2 -20   33.55    5.82
   8   2 -20   44.90    4.27
   8  -2 -20   41.63    3.61
   8   2 -19   46.09    4.48
   8  -2 -19   39.36    5.15
   8   2 -19   42.65    7.47
   8   2 -19   46.25    4.79
   8  -2 -19   47.39    4.25
   8   2 -18    6.70    2.40
   8   2 -18    5.93    3.33
   8  -2 -18    2.64    1.16
   8  -2 -18    5.72    1.90
   8   2 -17   -0.77    1.69
   8   2 -17   -1.81    2.50
   8  -2 -17   -0.20    1.10
   8  -2 -17    0.83    1.21
   8  -2 -16   33.86    4.38
   8  -2 -16   24.84    4.45
   8   2 -16   33.35    4.57
   8   2 -16   34.06    7.24
   8  -2 -15   25.08    4.82
   8   2 -15   18.11    3.61
   8   2 -15   20.14    6.48
   8  -2 -15   15.26    3.53
   8  -2 -15   23.10    3.83
   8  -2 -14  109.56    7.29
   8  -2 -14  106.50    7.80
   8   2 -14   92.67   12.94
   8  -2 -14   89.16    8.16
   8   2 -14  105.33    8.52
   8  -2 -13    0.38    5.44
   8  -2 -13    3.97    1.91
   8   2 -13    3.93    2.30
   8   2 -13    5.99    4.03
   8  -2 -13    2.57    1.60
   8  -2 -13    3.04    1.39
  -8   2  12   -5.71   10.08
   8   2 -12    6.01    6.61
   8  -2 -12    1.81    5.13
   8  -2 -12    5.04    2.60
   8   2 -12    3.61    1.66
   8   2 -12    2.84    3.64
   8  -2 -12    3.87    2.17
   8   2 -11  153.01   25.90
  -8   2  11  220.61   34.79
   8  -2 -11  199.92   29.56
   8  -2 -11  188.53    9.77
   8   2 -11  167.13   15.93
   8  -2 -11  196.47   10.84
   8   2 -11  186.84   11.75
   8   2 -10  135.67   23.80
   8  -2 -10  159.12   26.95
   8  -2 -10  162.54    9.09
   8   2 -10  140.54   14.58
   8  -2 -10  176.57   10.49
   8   2 -10  148.96    9.95
   8  -2  -9   14.73    3.03
   8  -2  -9   11.08    6.11
   8  -2  -9   16.09    2.87
   8  -2  -9   19.30    3.74
   8   2  -9   16.83    3.65
   8  -2  -8   71.97    5.97
   8   2  -8   57.88   15.13
   8  -2  -8   81.17    8.06
   8  -2  -8   77.82   17.41
   8  -2  -8   75.56    5.72
   8  -2  -8   79.30    7.43
   8  -2  -8   69.78    6.67
   8   2  -8   65.39    6.03
   8  -2  -7   28.33    5.12
   8   2  -7   19.80    8.94
   8   2  -7   28.41    4.06
   8  -2  -7   32.03    4.89
   8  -2  -7   27.02   10.18
   8  -2  -7   32.53    5.08
   8  -2  -7   26.29    3.35
   8  -2  -7   25.97    4.05
   8  -2  -6  589.51   23.71
   8  -2  -6  559.06   15.29
   8  -2  -6  562.76   19.49
   8   2  -6  554.64   44.76
   8  -2  -6  630.31   22.60
   8  -2  -6  635.31   50.41
   8  -2  -5   24.79    5.01
   8   2  -5   25.57    9.96
   8  -2  -5   26.22    9.98
   8  -2  -4    3.73    2.73
   8   2  -4    1.46    5.33
   8  -2  -4    0.23    3.90
   8  -2  -3   28.84    5.41
   8  -2  -3   34.94    4.46
   8  -2  -3   36.03    4.43
   8   2  -3   39.26   12.31
   8  -2  -3   37.70    6.01
   8  -2  -3   38.98   11.83
   8  -2  -2  124.31   11.31
   8  -2  -2  106.00    7.50
   8  -2  -2  103.87    8.28
   8  -2  -2  109.99    6.88
   8   2  -2  104.82    9.68
   8   2  -2   96.97   18.89
   8  -2  -2   99.43    8.90
   8  -2  -2   86.56   17.51
   8  -2  -1  328.55   18.05
   8   2  -1  340.12   36.54
   8  -2  -1  361.89   17.41
   8  -2  -1  336.58   14.34
   8   2  -1  362.76   18.27
   8  -2  -1  352.19   12.36
   8  -2  -1  343.30   15.48
   8  -2  -1  359.24   13.98
   8  -2   0   96.58   10.24
   8   2   0   86.23   17.14
   8  -2   0  104.47    9.78
   8  -2   0  107.54    7.88
   8   2   0  119.01   10.82
   8  -2   0  103.97    8.05
   8  -2   0  103.76    6.78
   8  -2   0  103.81    8.68
   8  -2   0   95.82   10.02
   8   2   0   91.60    9.47
   8   2   1    3.65    2.28
   8  -2   1    2.28    2.20
   8   2   1   -0.75    2.42
   8  -2   1    3.85    2.40
   8   2   1    4.20    2.61
   8  -2   1    4.55    1.74
   8  -2   1    5.44    3.10
   8  -2   1    4.94    2.13
   8  -2   1    4.03    2.35
   8  -2   2   69.36    8.93
   8   2   2   73.27   17.71
   8  -2   2   73.53    8.49
   8  -2   2   74.34    7.25
   8  -2   2   70.95    7.27
   8  -2   2   85.20    8.43
   8  -2   2   86.83    7.04
   8   2   2   81.84    6.88
   8  -2   2   77.68    6.84
   8   2   2   68.40    7.67
   8  -2   2   60.20    8.61
   8  -2   3   27.26    6.77
   8  -2   3   51.22   17.85
   8   2   3   31.23   12.36
   8  -2   3   36.50    5.53
   8  -2   3   39.77    4.72
   8  -2   3   39.32    5.76
   8   2   3   36.27    4.47
   8  -2   3   33.75    4.93
   8   2   3   28.98    5.02
   8  -2   3   25.19    5.14
   8  -2   4   15.34    5.16
   8  -2   4   18.86   14.89
   8   2   4   15.73    9.81
   8   2   4   25.27    5.11
   8  -2   4   24.10    4.82
   8  -2   4   21.66    4.52
   8   2   4   18.98    3.48
   8  -2   4   34.47    5.10
   8  -2   4   24.17    4.36
   8   2   4   29.06    5.04
   8  -2   4   15.64    4.16
   8  -2   5   69.96    9.18
   8  -2   5  118.78   26.19
   8  -2   5   93.38    8.73
   8   2   5  103.86    7.57
   8   2   5  104.33    8.38
   8  -2   5   99.52    8.33
   8  -2   5  112.73    9.70
   8   2   5   96.98    9.24
   8   2   6    0.07    1.31
   8   2   6    3.76    2.57
   8   2   6   -0.92    1.43
   8  -2   6    1.69    2.98
   8  -2   6   -0.17    2.68
   8   2   6    1.35    1.25
   8  -2   6   -1.66    2.74
   8  -2   7  134.95   11.09
   8  -2   7  123.05    9.08
   8  -2   7  125.90   10.44
   8   2   7  116.86   10.69
   8   2   7  130.19   10.89
   8  -2   8   15.48    4.09
   8  -2   8   13.14    3.77
   8   2   8   17.01    3.58
   8   2   8   16.70    3.78
   8  -2   8   14.45    3.29
   8   2   8   11.49    3.53
   8  -2   9    3.10    3.97
   8   2   9    2.42    2.13
   8  -2   9    2.60    2.41
   8   2   9    2.02    1.45
   8  -2   9   -1.84    2.55
   8   2   9   -0.28    1.11
   8  -2  10   -4.28    2.73
   8  -2  10   -0.70    1.77
   8  -2  10   -6.35    3.00
   8   2  10    2.67    2.86
   8  -2  10    3.79    3.27
   8   2  10   -1.23    1.56
   8  -2  11   15.04    3.69
   8  -2  11   22.83    4.18
   8   2  11   19.86    3.90
   8   2  11   17.25    4.18
   8  -2  11   18.41    3.92
   8  -2  11   19.83    2.95
   8   2  11   18.91    3.62
   8  -2  12   20.10    3.89
   8   2  12   32.49    4.46
   8   2  12   28.08    4.53
   8  -2  12   32.72    4.97
   8   2  12   26.03    3.97
   8  -2  13   12.35    2.41
   8  -2  13   19.67    3.39
   8   2  13   18.95    3.04
   8   2  13   17.99    3.09
   8   2  14   40.88    3.62
   8  -2  14   35.92    3.83
   8   3 -21    5.86    1.72
   8   3 -21    6.00    2.44
   8   3 -20   83.48    4.63
   8   3 -20   77.40    8.27
   8  -3 -20   65.60    5.04
   8  -3 -20   85.00    4.07
   8   3 -19    8.99    1.90
   8   3 -19    9.82    3.91
   8  -3 -19    5.83    1.74
   8  -3 -19   10.91    1.77
   8   3 -18   15.98    5.12
   8  -3 -18   14.52    2.76
   8  -3 -18   18.01    2.55
   8   3 -17   15.62    8.21
   8  -3 -17    8.08    2.22
   8  -3 -17   12.63    2.91
   8  -3 -16   83.01    6.17
   8   3 -16   75.07   10.86
   8  -3 -16   60.83    6.21
   8   3 -16   70.10    6.46
   8   3 -15    8.98    1.87
   8   3 -15    3.07    2.78
   8  -3 -15    6.61    2.24
   8  -3 -15   11.69    2.78
   8  -3 -14    3.55    1.97
   8   3 -14   -3.29    2.92
   8  -3 -14    0.02    1.24
   8  -3 -14    1.20    1.84
   8  -3 -13   -2.97    2.23
   8   3 -13    2.43    2.14
   8   3 -13   -2.66    2.87
   8  -3 -13    0.90    1.36
   8  -3 -12   16.67    2.94
   8  -3 -12   15.78    3.31
   8   3 -12   13.64    3.63
   8   3 -12   15.17    6.07
   8  -3 -11   33.54    4.24
   8  -3 -11   31.21    5.00
   8   3 -11   31.49    5.19
   8   3 -11   47.86    9.63
   8  -3 -10  101.76    7.27
   8   3 -10   99.48   13.59
   8  -3 -10   98.08    8.87
   8   3 -10   93.91    8.37
   8  -3  -9   -0.86    1.70
   8  -3  -9    0.97    5.14
   8  -3  -9    2.91    2.39
   8  -3  -9    0.55    1.80
   8   3  -9    2.16    1.70
   8   3  -9    6.48    4.70
   8  -3  -8   54.17   15.89
   8  -3  -8   68.52    5.62
   8   3  -8   59.53   10.39
   8   3  -8   66.32    9.81
   8   3  -8   55.12    5.89
   8   3  -7  117.78    8.41
   8  -3  -7  127.45   10.75
   8  -3  -7   96.76   20.60
   8  -3  -7  110.51    8.77
   8  -3  -7  118.66    7.38
   8   3  -7  117.32   12.87
   8   3  -7   91.59    7.54
   8   3  -6   24.38    6.16
   8  -3  -6   25.80    5.19
   8   3  -6   20.49    3.20
   8   3  -6    9.90    4.43
   8  -3  -6   17.11    9.93
   8  -3  -6   21.21    4.26
   8  -3  -6   17.35    3.21
   8  -3  -6   20.99    3.66
   8   3  -5   54.31    5.32
   8  -3  -5   48.09    7.20
   8   3  -5   46.73   13.03
   8  -3  -5   33.14   11.13
   8  -3  -5   42.40    4.83
   8  -3  -5   37.90    5.23
   8  -3  -5   42.05    4.59
   8   3  -5   46.57    7.13
   8   3  -5   42.82    7.30
   8  -3  -4  245.41   14.72
   8   3  -4  208.95   27.82
   8  -3  -4  181.73   27.80
   8   3  -4  228.10   14.82
   8  -3  -4  235.60   10.40
   8  -3  -4  225.22   12.47
   8  -3  -4  229.11   11.31
   8   3  -4  247.98   17.59
   8  -3  -3   86.10    8.82
   8   3  -3   63.32   15.42
   8  -3  -3   54.03   14.23
   8  -3  -3   87.39    7.17
   8   3  -3   85.24    9.39
   8  -3  -3   85.34    6.46
   8  -3  -3   80.12    7.76
   8   3  -3   88.31   10.13
   8  -3  -2   86.37   10.18
   8   3  -2   82.51   18.10
   8  -3  -2   95.52    9.11
   8  -3  -2   60.38   15.64
   8  -3  -2   95.37    8.36
   8  -3  -2   93.93    7.61
   8  -3  -2   96.36    7.17
   8   3  -2  101.60   10.72
   8  -3  -1   46.57    7.71
  -8  -3   1   54.87    6.63
   8   3  -1   44.95   13.60
   8  -3  -1   51.12    6.71
   8  -3  -1   34.33   13.11
   8  -3  -1   46.47    6.23
   8  -3  -1   54.30    5.70
   8  -3  -1   50.10    5.86
   8   3  -1   52.95    7.65
   8   3   0    4.53    2.06
   8  -3   0    5.55    2.56
  -8  -3   0    9.08    2.65
   8  -3   0    6.58    2.84
   8  -3   0    6.89    1.79
   8  -3   0   11.09    3.31
   8  -3   0    8.87    2.21
   8  -3   1   20.69    5.29
   8   3   1   15.06    4.13
  -8  -3  -1   21.75    4.06
   8  -3   1   15.46    3.78
   8  -3   1   17.65    4.69
   8  -3   1   24.44    4.44
   8  -3   1   20.22    3.84
   8  -3   2    0.80    4.42
   8   3   2    4.90    2.31
   8  -3   2    6.57    2.84
   8  -3   2    1.90    2.10
   8  -3   2    6.29    2.94
   8  -3   2    3.42    2.33
   8  -3   2    5.50    3.02
   8  -3   3   96.24    7.89
   8  -3   3   98.19   10.21
   8   3   3  102.44    7.21
   8  -3   3  105.46    7.08
   8  -3   3   96.30    8.10
   8   3   3   92.44    9.19
   8   3   4   18.53    4.28
   8  -3   4   15.14    3.75
   8  -3   4    9.72    4.11
   8  -3   4   20.74    3.78
   8  -3   4   16.95    4.07
   8   3   5   14.71    3.79
   8  -3   5   14.57    4.14
   8  -3   5   14.82    3.67
   8   3   6   13.35    3.76
   8  -3   6   14.34    4.68
   8  -3   6   14.44    4.84
   8  -3   6   15.74    3.26
   8  -3   6   17.35    3.86
   8   3   7    3.25    2.24
   8  -3   7    8.46    2.86
   8  -3   7    3.58    2.99
   8   3   7    6.59    2.38
   8  -3   7   13.95    4.94
   8  -3   8  134.63   10.90
   8  -3   8  148.55    9.47
   8  -3   8  168.01   12.14
   8   3   8  137.79   11.12
   8   3   8  165.22   10.83
   8  -3   9   27.54    4.45
   8   3   9   36.26    5.34
   8   3   9   40.05    4.96
   8  -3   9   34.66    4.68
   8  -3  10   10.98    3.02
   8  -3  10    9.44    2.63
   8   3  10    9.59    2.65
   8   3  10   10.33    2.43
   8  -3  11   -0.14    1.30
   8   3  11    2.52    2.24
   8  -3  11    4.17    1.40
   8   3  11    3.72    1.36
   8   3  12  237.57   11.05
   8  -3  12  195.55    6.61
   8  -3  12  221.44    9.59
   8   3  12  188.65    8.26
   8  -3  13    7.29    1.90
   8   3  13    4.87    1.40
   8   4 -19   14.40    1.63
   8   4 -19    7.59    1.81
   8   4 -18  125.46    5.79
   8  -4 -18   82.47    4.68
   8   4 -18   83.11    7.12
   8  -4 -18  123.17    4.90
   8   4 -17   19.23    2.63
   8   4 -17   10.96    3.08
   8  -4 -17   21.80    2.54
   8  -4 -17   14.84    2.34
   8   4 -16    1.49    1.17
   8   4 -16   -1.48    1.73
   8   4 -16    0.38    2.44
   8  -4 -16   -0.10    0.82
   8  -4 -16    1.52    1.02
   8   4 -15   34.28    6.21
   8  -4 -15   47.81    4.40
   8  -4 -15   30.53    3.73
   8   4 -15   52.26    9.06
   8   4 -14   85.21   12.14
   8  -4 -14   79.51    5.97
   8  -4 -14   57.07    5.38
   8   4 -14   66.35    9.28
   8   4 -13   37.47    7.28
   8  -4 -13   43.14    4.74
   8   4 -13   43.37    9.12
   8  -4 -12   29.15    3.38
   8   4 -12   27.99    6.60
   8  -4 -12   30.51    4.49
   8   4 -12   30.16    7.16
   8  -4 -11   22.74    2.89
   8   4 -11   20.85    5.64
   8  -4 -11   17.52    3.78
   8  -4 -10    3.71    1.91
   8   4 -10    4.35    3.46
   8  -4 -10    4.12    2.37
   8   4  -9    0.28    1.22
   8  -4  -9    2.24    1.66
   8   4  -9    1.31    2.51
   8  -4  -9   -0.27    2.03
   8   4  -8  114.36    7.74
   8  -4  -8  131.35    7.29
   8   4  -8  119.35   13.01
   8  -4  -7   72.31    6.02
   8   4  -7   65.07    9.46
   8   4  -6    2.43    2.58
   8  -4  -6   -2.61    2.36
   8  -4  -5   77.36    6.32
   8  -4  -5   68.73    6.00
   8   4  -5   69.17    9.59
   8  -4  -4   66.45    8.04
   8  -4  -4   76.07    6.71
   8  -4  -4   72.36    6.20
   8   4  -4   65.20    8.98
   8   4  -3    1.10    1.75
   8  -4  -3    1.65    2.37
   8  -4  -3    7.71    3.08
   8  -4  -3    2.61    2.43
  -8  -4   2  125.23   10.52
   8  -4  -2  125.97   10.69
   8  -4  -2  121.04    8.33
   8  -4  -2  121.08    7.73
   8   4  -2  127.84   11.99
  -8  -4   1   83.59    8.30
   8  -4  -1   83.33    8.73
   8  -4  -1   79.28    6.89
   8  -4  -1   82.29    6.50
   8   4  -1   78.02    8.96
  -8  -4   0   59.92    6.95
   8  -4   0   60.94    7.49
   8  -4   0   53.09    5.46
   8  -4   0   61.02    5.55
   8  -4   0   51.19    5.76
   8   4   0   57.97    7.62
   8   4   1   -1.17    1.37
  -8  -4  -1   -0.94    1.43
   8  -4   1    2.51    2.64
   8  -4   1   -3.87    2.49
   8  -4   1   -0.38    2.73
   8  -4   1   -1.28    2.73
   8   4   2   15.38    3.76
  -8  -4  -2   16.89    3.76
   8  -4   2   17.68    4.49
   8  -4   2   12.48    2.81
   8  -4   2   17.51    3.35
   8  -4   2   14.88    3.67
   8  -4   3   27.52    4.99
   8  -4   3   30.91    4.76
   8  -4   3   35.55    4.55
   8  -4   3   31.70    4.63
   8   4   3   31.61    5.21
   8   4   4   24.84    4.65
   8  -4   4   22.25    5.27
   8  -4   4   20.06    4.03
   8  -4   4   27.94    3.81
   8  -4   4   21.41    3.98
   8   4   5    3.99    1.81
   8  -4   5    5.39    2.80
   8  -4   5    2.94    2.85
   8  -4   5    7.40    2.35
   8  -4   5    2.79    2.52
   8   4   6   12.38    3.34
   8  -4   6   12.15    4.10
   8  -4   6    9.62    3.09
   8  -4   6   13.47    2.30
   8   4   6   14.48    3.22
   8  -4   6   16.43    3.54
   8  -4   7    0.64    1.84
   8  -4   7    2.50    2.23
   8  -4   7   -0.11    1.47
   8   4   7    0.01    0.83
   8   4   7    0.31    1.10
   8  -4   7   -2.38    2.56
  -8  -4  -7   -0.42    0.94
   8  -4   8   24.53    3.87
   8  -4   8   27.03    3.53
   8   4   8   21.63    3.82
  -8  -4  -8   24.80    2.80
   8   4   8   26.26    3.49
   8  -4   9   29.62    3.71
   8  -4   9   34.35    3.60
   8   4   9   30.13    4.27
   8   4   9   31.92    3.58
   8  -4  10    5.16    1.66
   8  -4  10    3.92    1.45
   8   4  10    5.51    1.77
   8   4  10    5.82    1.29
   8   4  11   -0.78    0.76
   8  -5 -15   39.43    2.74
   8   5 -15   22.74    3.28
   8   5 -14   45.68    3.04
   8   5 -14   34.29    4.48
   8   5 -13    7.87    1.47
   8   5 -13    4.84    2.01
   8  -5 -13    8.96    1.91
   8   5 -12   15.42    2.32
   8   5 -12   12.77    3.37
   8  -5 -12   19.60    2.73
   8  -5 -11  137.81    7.59
   8   5 -11  112.33   10.11
   8  -5 -10   66.15    4.35
   8  -5 -10   64.65    5.44
   8   5 -10   57.49    7.34
   8   5  -9    4.99    2.33
   8  -5  -9    1.82    1.35
   8  -5  -9    6.79    2.40
   8  -5  -8  226.31   11.37
   8   5  -8  250.74   15.82
   8  -5  -7   36.60    4.14
   8  -5  -7   40.60    3.73
   8   5  -7   34.52    5.94
   8  -5  -6   34.58    3.51
   8   5  -6   32.83    5.93
   8   5  -5   11.29    3.52
  -8  -5   5   10.08    2.69
   8  -5  -5   13.30    2.91
  -8  -5   4   51.86    6.12
   8  -5  -4   72.32    6.09
   8   5  -4   54.53    7.19
   8   5  -3   20.16    4.24
  -8  -5   3   18.62    3.43
   8  -5  -3   24.84    3.29
   8   5  -2    7.43    2.42
  -8  -5   2    6.86    2.33
   8   5  -2    7.98    2.06
   8  -5  -2   10.61    2.93
   8   5  -1    1.47    1.87
  -8  -5   1    0.64    0.87
   8   5  -1    0.96    1.09
   8  -5  -1    2.00    1.35
   8  -5  -1    2.31    2.78
  -8  -5   0   41.59    4.96
   8   5   0   48.36    4.71
   8  -5   0   49.78    5.03
   8  -5   0   42.61    4.34
   8   5   0   45.93    5.77
  -8  -5  -1   31.69    4.26
   8   5   1   32.83    3.89
   8  -5   1   30.30    3.51
   8  -5   1   36.01    4.33
   8   5   1   32.42    4.82
   8  -5   2  100.59    6.14
   8  -5   2   87.39    6.16
   8   5   2   89.49    7.56
   8  -5   3   63.16    4.94
   8  -5   3   72.56    5.12
   8   5   3   64.19    6.31
   8   5   4   53.58    5.07
   8  -5   4   59.35    4.52
   8  -5   4   52.20    4.44
   8   5   4   52.53    5.58
   8   5   5   29.07    3.66
   8  -5   5   23.06    2.95
   8  -5   5   28.88    3.15
   8   5   5   24.10    3.57
   8   5   5   26.37    3.33
   8   5   6   83.39    5.67
   8  -5   6   96.52    5.49
   8  -5   6  100.46    4.37
   8   5   6   95.48    6.71
   8   5   6   89.59    5.30
   8  -5   7   27.50    2.75
   8   5   7   30.88    3.43
  -8  -6   9   18.27    2.06
   8  -6  -9   23.95    2.05
   8   6  -9   19.92    2.52
   8   6  -8    1.41    0.94
  -8  -6   8    0.79    0.57
   8  -6  -8    2.46    0.84
  -8  -6   7   37.72    3.31
   8   6  -7   41.01    3.99
   8  -6  -7   44.44    3.06
   8  -6  -6   26.99    2.30
  -8  -6   6   21.24    2.53
   8   6  -6   20.67    2.90
   8  -6  -6   23.00    2.19
   8  -6  -5    1.35    1.03
   8   6  -5    1.03    0.79
  -8  -6   5    0.37    0.46
   8  -6  -5    1.48    0.88
   8  -6  -4    4.73    1.33
   8   6  -4    4.58    1.39
   8  -6  -3   33.61    2.68
  -8  -6   3   27.94    2.91
   8   6  -3   33.16    3.59
   8  -6  -2   35.14    2.85
   8  -6  -2   46.98    3.19
   8   6  -2   39.05    3.80
   8   6  -1   11.07    2.05
   8  -6  -1   15.34    2.03
   8  -6   0   26.31    2.61
   8   6   0   16.53    2.32
   8  -6   1    2.74    0.85
   8   6   1    0.98    0.69
   8  -6   1    1.57    1.36
   9   0 -22    0.90    1.04
   9   0 -22   -1.18    1.35
   9   0 -21   77.35    7.90
   9   0 -21  105.20    6.04
   9   0 -20   -0.20    1.41
   9   0 -20    1.45    1.83
   9   0 -19   69.30    8.53
   9   0 -19   97.94    6.94
   9   0 -18   -0.85    1.60
   9   0 -18   -1.91    2.03
   9   0 -17    6.96    1.98
   9   0 -17    3.90    2.67
   9   0 -17    9.87    3.01
   9   0 -16   -1.39    1.43
   9   0 -16    0.56    2.29
   9   0 -16    1.71    1.95
   9   0 -15   17.33    3.32
   9   0 -15   10.02    3.16
   9   0 -15   19.34    3.84
   9   0 -14   -1.12    1.43
   9   0 -14    4.22    2.75
   9   0 -14    1.94    1.81
   9   0 -13  297.30   13.67
   9   0 -13  299.96   12.87
   9   0 -12    3.12    2.33
   9   0 -12    1.57    2.72
   9   0 -12   -1.59    1.65
   9   0 -11  466.49   17.74
   9   0 -11  467.27   16.04
   9   0 -11  477.17   15.51
   9   0 -10   -1.61    1.81
   9   0 -10   -1.08    1.87
   9   0 -10    1.45    1.44
   9   0  -9  467.15   17.02
   9   0  -9  477.52   15.38
   9   0  -9  425.46   14.19
   9   0  -8    1.43    2.24
   9   0  -8   -2.71    2.48
   9   0  -8   -1.48    2.38
   9   0  -8   -2.40    2.33
   9   0  -7   27.40    5.68
   9   0  -7   -1.64    4.18
   9   0  -7    1.07    1.93
   9   0  -7   33.70    7.33
   9   0  -7    9.17    4.18
   9   0  -6    0.45    3.78
   9   0  -5   13.35    8.30
   9   0  -4   -3.76    4.65
   9   0  -3    2.15    5.48
   9   0  -2   -3.49    3.49
   9   0  -2   -0.13    1.49
   9   0  -2    0.34    1.49
   9   0  -2    1.24    2.36
   9   0  -2    1.19    1.79
   9   0  -2   -2.09    1.61
   9   0  -1   -0.35    3.00
   9   0  -1    8.74    2.96
   9   0  -1    7.17    3.17
   9   0  -1    5.10    2.68
   9   0  -1   10.33    3.50
   9   0  -1    4.25    3.53
   9   0  -1    5.66    1.70
   9   0  -1   15.69    4.82
   9   0  -1    8.46    2.71
   9   0  -1    6.55    2.32
   9   0   0    5.76    3.75
   9   0   0    0.66    1.78
   9   0   0    0.78    2.67
   9   0   0    0.71    1.26
   9   0   0    2.08    1.55
   9   0   0   -0.91    1.47
   9   0   0   -1.67    1.62
   9   0   0    1.91    1.85
   9   0   0    0.68    2.87
   9   0   0   -1.18    1.51
   9   0   0   -0.63    2.28
   9   0   0   -1.47    1.50
   9   0   1  436.16   20.83
   9   0   1  429.65   17.93
   9   0   1  456.81   22.30
   9   0   1  421.02   14.70
   9   0   1  427.69   15.82
   9   0   1  429.14   14.00
   9   0   1  434.49   17.67
   9   0   1  433.25   16.53
   9   0   1  378.13   17.31
   9   0   2    4.14    7.68
   9   0   2   -0.16    2.02
   9   0   2    0.54    1.75
   9   0   2   -0.54    2.23
   9   0   2   -0.83    1.92
   9   0   2   -0.50    1.93
   9   0   2   -0.16    2.50
   9   0   2    0.18    1.28
   9   0   3   19.40    9.15
   9   0   3   30.78    5.00
   9   0   3   36.83    5.45
   9   0   3   35.30    5.45
   9   0   3   28.23    5.61
   9   0   3   27.34    4.70
   9   0   4    6.46    3.44
   9   0   4   -0.71    2.34
   9   0   4    2.83    2.17
   9   0   4    2.30    3.72
   9   0   4   -1.04    1.45
   9   0   5  543.68   21.31
   9   0   5  563.78   26.21
   9   0   5  552.86   20.91
   9   0   5  566.27   22.57
   9   0   6   -0.60    2.74
   9   0   6    1.57    2.38
   9   0   6    5.53    3.60
   9   0   6   -1.69    1.90
   9   0   7   -1.79    2.36
   9   0   7    1.08    2.40
   9   0   7    0.93    1.99
   9   0   7    1.89    2.32
   9   0   8   -1.60    2.37
   9   0   8    4.78    2.87
   9   0   8    1.42    1.88
   9   0   9   -0.73    2.52
   9   0   9    3.88    2.68
   9   0   9    4.17    2.68
   9   0  10    5.75    3.44
   9   0  10    1.10    2.93
   9   0  10   -0.06    1.48
   9   0  11    0.79    2.06
   9   0  11    3.65    2.09
   9   0  12   -1.80    1.66
   9   0  12    0.26    1.58
   9   0  13    4.74    2.00
   9   0  14    1.63    1.43
   9   0  14    4.34    1.71
   9   1 -22   16.54    2.02
   9  -1 -22   15.38    1.86
   9   1 -22   10.97    2.81
   9  -1 -22   11.07    2.37
   9   1 -21   91.99    9.20
   9  -1 -21   89.05    7.94
   9   1 -21  122.48    6.55
   9  -1 -21  118.19    5.91
   9   1 -20   18.84    2.37
   9   1 -20   21.04    3.17
   9   1 -20   12.66    3.77
   9  -1 -20   18.64    2.90
   9  -1 -20   13.99    3.44
   9   1 -19   95.39    6.09
   9   1 -19   85.04    9.96
   9  -1 -19   80.19    8.30
   9   1 -19  105.10    7.78
   9   1 -18   93.93    6.65
   9   1 -18   79.09    9.89
   9   1 -18   99.86    7.48
   9  -1 -18  101.64    7.26
   9   1 -17  235.59   11.20
   9   1 -17  195.65   15.74
   9  -1 -17  180.20   12.74
   9   1 -17  234.88   11.65
   9  -1 -17  249.06   11.52
   9   1 -16   51.79    5.49
   9  -1 -16   39.93    8.65
   9   1 -16   53.54    5.83
   9  -1 -16   51.95    5.40
   9   1 -15   27.27    4.24
   9   1 -15   27.65    4.78
   9  -1 -15   16.52    3.57
   9  -1 -15   35.10    4.94
   9   1 -14   36.08    4.82
   9  -1 -14   37.52    4.94
   9   1 -14   32.71    4.53
   9   1 -14   25.42    5.77
   9  -1 -14   18.69    3.62
   9  -1 -14   40.11    4.95
   9   1 -13    2.63    1.88
   9  -1 -13    1.49    2.42
   9   1 -13   -2.35    1.73
   9   1 -13    4.17    1.43
   9  -1 -13    3.91    2.35
   9   1 -12  309.26   14.35
   9  -1 -12  327.91   13.35
   9  -1 -12  309.40   14.15
   9  -1 -12  325.78   13.27
   9   1 -12  310.68   13.82
   9  -1 -11   13.83    3.44
   9   1 -11   16.96    3.64
   9  -1 -11   18.76    3.77
   9   1 -11   17.88    3.68
   9  -1 -11   11.85    2.57
   9  -1 -10  205.60   10.61
   9  -1 -10  182.52   10.76
   9   1 -10  195.17   11.31
   9  -1 -10  169.95   27.22
   9  -1 -10  194.55    9.76
   9  -1 -10  205.08   10.07
   9   1 -10  178.19   10.26
   9  -1  -9   18.87    5.18
   9  -1  -9    7.78    1.91
   9  -1  -9    9.07    2.37
   9   1  -9    7.89    2.42
   9  -1  -9   11.75    7.03
   9   1  -9    3.89    3.74
   9  -1  -9   11.21    3.15
   9  -1  -9   12.31    2.89
   9   1  -9    9.00    2.64
   9  -1  -9   12.99    2.42
   9  -1  -8   40.00    4.46
   9  -1  -8   40.52    5.19
   9  -1  -8   48.54    7.06
   9   1  -8   29.15   11.74
   9   1  -8   42.31    5.10
   9  -1  -8   39.51   12.96
   9  -1  -8   44.76    4.90
   9  -1  -8   46.87    5.01
   9  -1  -8   43.10    5.37
   9  -1  -8   41.58    4.41
   9  -1  -7    0.59    1.74
   9  -1  -7    2.40    2.46
   9   1  -7    1.91    1.89
   9  -1  -7    4.67    2.98
   9  -1  -7    6.80    3.12
   9  -1  -7    2.86    1.92
   9   1  -7   -7.10    8.10
   9  -1  -7    2.94    2.10
   9   1  -7    3.56    2.10
   9  -1  -7   -2.74    7.33
   9  -1  -6  151.69    9.70
   9  -1  -6  169.87    8.76
   9  -1  -6  186.42   13.36
   9  -1  -6  165.64   10.20
   9   1  -6  168.20   14.03
   9  -1  -6  165.30    9.04
   9  -1  -6  172.08   10.68
   9   1  -6  146.98    9.29
   9   1  -6  142.98   25.74
   9  -1  -6  196.67   28.90
   9  -1  -5  260.18   10.72
   9  -1  -5  247.00   15.46
   9  -1  -5  220.45   11.95
   9  -1  -5  253.00   12.87
   9  -1  -5  247.42   12.39
   9  -1  -5  252.31   10.90
   9   1  -5  258.90   17.39
   9   1  -5  224.29   11.32
   9   1  -5  221.14   31.78
   9  -1  -5  250.00   32.40
   9  -1  -4   19.96    3.28
   9  -1  -4   18.54    4.26
   9  -1  -4   18.46    3.64
   9  -1  -4   19.44    2.51
   9  -1  -4   21.04    3.76
   9   1  -4   23.39    5.41
   9  -1  -4   21.59    3.60
   9   1  -4   16.96    9.09
   9  -1  -4   20.23    3.96
   9   1  -4   19.01    3.58
   9  -1  -3   10.67    3.63
   9   1  -3   15.73    4.64
   9  -1  -3    9.62    2.44
   9   1  -3   11.59    3.29
   9  -1  -3    5.68    1.59
   9  -1  -3   11.35    2.59
   9  -1  -3   11.42    3.22
   9  -1  -3   11.91    3.03
   9   1  -3    7.86    7.07
   9  -1  -3    6.96    2.61
   9   1  -3    7.48    1.68
   9  -1  -3   11.72    4.14
   9   1  -2    6.17    2.53
   9   1  -2    1.01    1.53
   9  -1  -2    5.67    2.33
   9  -1  -2    6.14    2.87
   9  -1  -2    3.39    1.76
   9  -1  -2    8.39    3.33
   9  -1  -2    4.63    2.67
   9  -1  -2    5.96    2.64
   9   1  -2    7.74    6.87
   9  -1  -2    4.04    1.78
   9   1  -2    2.05    1.13
   9  -1  -2    0.61    2.30
   9   1  -1    7.98    2.96
   9   1  -1    6.31    2.32
   9   1  -1    6.11    2.37
   9  -1  -1    6.77    3.12
   9  -1  -1    4.39    2.52
   9  -1  -1    7.36    3.13
   9  -1  -1    7.41    2.26
   9  -1  -1    7.42    2.87
   9  -1  -1    5.06    1.94
   9   1  -1    7.13    2.69
   9  -1  -1    2.71    1.65
   9   1  -1    0.35    4.74
   9   1  -1    6.24    2.47
   9  -1  -1   -0.15    2.88
   9   1   0  220.47   11.52
   9   1   0  208.90   32.79
   9   1   0  284.77   17.10
   9  -1   0  267.49   13.40
   9  -1   0  251.75   10.98
   9  -1   0  265.00   12.28
   9   1   0  272.14   12.81
   9  -1   0  245.77   13.75
   9  -1   0  237.66   12.43
   9  -1   0  235.26   16.94
   9   1   0  237.39   12.56
   9  -1   0  260.06   14.10
   9   1   0  262.16   16.62
   9   1   1   90.03   22.98
   9  -1   1   70.82    8.68
   9  -1   1   90.33    7.27
   9  -1   1   79.32    7.16
   9  -1   1   66.75    9.36
   9  -1   1  101.59    7.47
   9   1   1   89.99    7.78
   9  -1   1   90.12    7.85
   9   1   1   95.23    9.98
   9  -1   1   87.48    8.16
   9   1   1   82.60    9.85
   9   1   1   88.28    8.31
   9  -1   1   83.54    8.17
   9  -1   1   64.13    7.19
   9   1   2   22.18    9.75
   9  -1   2   28.17    6.29
   9  -1   2   37.85    4.96
   9   1   2   33.93    6.25
   9   1   2   35.14    6.71
   9  -1   2   33.23    4.95
   9   1   2   28.41    4.82
   9   1   2   38.71    4.97
   9  -1   2   27.92    4.25
   9  -1   2   31.53    6.34
   9  -1   2   30.96    4.00
   9   1   2   37.36    4.85
   9  -1   2   36.53    5.21
   9   1   2   30.52    5.06
   9  -1   2   23.26    4.21
   9   1   3  187.54   31.13
   9   1   3  194.46   12.15
   9  -1   3  198.35   12.83
   9  -1   3  197.11   15.97
   9   1   3  221.40   12.21
   9  -1   3  206.06   12.48
   9   1   3  225.85   16.11
   9  -1   3  206.68   11.16
   9   1   3  244.48   11.95
   9  -1   3  177.16   12.77
   9   1   3  207.58   13.58
   9   1   4  144.15   10.40
   9  -1   4  129.48   12.79
   9  -1   4  144.91   10.61
   9   1   4  147.97    9.90
   9  -1   4  138.62    9.11
   9   1   4  144.53   13.04
   9  -1   4  132.38   10.68
   9  -1   4  124.00   11.12
   9   1   4  144.93   11.38
   9  -1   5   41.53    6.34
   9   1   5   35.71    6.53
   9  -1   5   42.44    6.71
   9   1   5   43.74    6.02
   9   1   5   43.48    5.59
   9  -1   5   49.23    5.46
   9  -1   5   39.68    7.61
   9  -1   5   38.04    6.31
   9   1   5   39.37    5.96
   9  -1   6    6.08    2.13
   9   1   6   16.16    4.81
   9  -1   6   10.07    3.88
   9   1   6   17.53    4.58
   9   1   6   11.03    3.13
   9   1   6   12.62    3.57
   9  -1   6   12.54    3.97
   9  -1   7  180.16   12.86
   9   1   7  176.65   11.92
   9   1   7  178.89   10.95
   9   1   7  189.21   14.81
   9  -1   7  181.96   14.13
   9   1   7  203.31   13.58
   9   1   8    9.44    3.82
   9   1   8    8.10    3.50
   9   1   8    0.63    1.48
   9  -1   8    2.41    2.70
   9  -1   8    4.14    2.55
   9   1   8    2.70    1.81
   9   1   9   24.88    5.35
   9   1   9   33.64    5.45
   9  -1   9   27.79    5.04
   9  -1   9   30.47    8.02
   9   1   9   33.53    5.55
   9  -1  10   58.42    6.52
   9   1  10   65.02    6.88
   9   1  10   58.23    7.06
   9   1  10   70.96    7.74
   9   1  11   75.40    6.84
   9   1  11   61.67    6.59
   9  -1  11   71.15    6.82
   9   1  11   64.98    7.11
   9  -1  12   12.52    2.68
   9   1  12   16.96    3.13
   9   1  12    8.93    2.29
   9   1  12    7.68    2.36
   9  -1  13   -0.22    1.36
   9  -1  13    3.48    1.45
   9   1  13    1.00    1.59
   9   1  14   34.99    2.98
   9   2 -21   44.90    2.92
   9  -2 -21   31.55    3.95
   9   2 -21   34.25    5.38
   9  -2 -21   44.44    3.12
   9   2 -20   94.81    5.29
   9   2 -20   75.78    8.78
   9  -2 -20   68.84    6.27
   9   2 -20   98.01    5.97
   9  -2 -20   98.69    5.33
   9   2 -19   24.88    3.22
   9   2 -19   22.74    3.20
   9   2 -19   22.30    5.20
   9  -2 -19   14.98    3.17
   9  -2 -19   26.82    3.25
   9   2 -18    9.15    2.08
   9   2 -18   12.26    2.99
   9   2 -18   10.39    4.07
   9  -2 -18    5.58    2.02
   9  -2 -18   10.53    2.81
   9   2 -17   18.04    3.39
   9   2 -17   20.02    3.92
   9   2 -17   15.49    4.75
   9  -2 -17   10.63    2.95
   9  -2 -17   15.13    2.71
   9   2 -16    2.09    1.36
   9   2 -16    3.10    1.98
   9   2 -16    1.23    2.90
   9  -2 -16    1.56    1.17
   9  -2 -16    2.58    1.80
   9   2 -15  108.47    8.29
   9  -2 -15  113.67    7.15
   9  -2 -15  117.50    8.23
   9   2 -15  100.70   12.55
   9  -2 -15   81.98    7.49
   9   2 -15  106.12    8.41
   9   2 -14   15.83    3.64
   9  -2 -14   16.52    3.05
   9   2 -14   10.95    2.59
   9   2 -14    5.06    3.40
   9  -2 -14   15.24    3.31
   9   2 -13    4.39    2.36
   9  -2 -13    6.73    2.70
   9   2 -13    4.61    1.95
   9   2 -13    7.84    4.86
   9  -2 -13    5.04    2.26
   9   2 -12  111.41    8.76
   9  -2 -12  122.06    8.18
   9  -2 -12  121.37    8.55
   9   2 -12   91.63   12.08
   9   2 -12  104.81    8.65
   9   2 -11   37.07    5.03
   9  -2 -11   41.66    5.16
   9  -2 -11   40.23    4.76
   9   2 -11   35.06    4.95
   9   2 -11   28.97    7.37
   9  -2 -10   44.84    5.27
   9   2 -10   39.02    4.97
   9  -2 -10   29.84    9.70
   9  -2 -10   46.33    4.87
   9  -2 -10   45.42    5.36
   9   2 -10   42.08    5.47
   9  -2  -9  199.00   10.53
   9   2  -9  187.75   11.16
   9  -2  -9  181.17   28.74
   9  -2  -9  204.97    9.93
   9  -2  -9  207.13   10.84
   9   2  -9  175.56   10.38
   9  -2  -8   10.69    3.26
   9   2  -8    6.91    3.63
   9  -2  -8    6.91    2.17
   9   2  -8   11.27    2.99
   9  -2  -8   15.99    4.26
   9   2  -8    7.27    6.82
   9  -2  -8   13.15   11.14
   9  -2  -8   10.08    2.55
   9  -2  -8   10.74    2.85
   9   2  -8    9.21    2.54
   9  -2  -8    8.71    2.68
   9  -2  -7   25.09    3.73
   9  -2  -7   27.85    5.79
   9   2  -7   16.23    4.93
   9   2  -7   26.59    4.12
   9   2  -7   22.97   11.53
   9  -2  -7   31.60    5.31
   9  -2  -7   26.96   11.06
   9   2  -7   26.43    5.35
   9  -2  -7   32.59    4.29
   9  -2  -7   28.24    4.75
   9  -2  -7   29.86    4.37
   9  -2  -6   42.88    4.74
   9  -2  -6   44.03    6.97
   9   2  -6   30.09    6.02
   9   2  -6   47.53    7.23
   9  -2  -6   42.42    5.79
   9  -2  -6   46.17    5.15
   9   2  -6   35.75   14.11
   9   2  -6   41.65    5.12
   9  -2  -6   49.69    6.72
   9  -2  -6   27.11    9.31
   9  -2  -5    6.49    3.22
   9   2  -5    5.23    2.81
   9  -2  -5    5.62    2.30
   9   2  -5    8.06    2.89
   9  -2  -5    8.62    2.97
   9  -2  -5    7.96    2.38
   9   2  -5    0.22    8.58
   9   2  -5    6.93    2.63
   9  -2  -5    6.91    3.15
   9  -2  -5    7.59    6.06
   9   2  -4   17.73    4.42
   9  -2  -4   23.85    4.99
   9  -2  -4   24.93    4.41
   9   2  -4   23.20    4.79
   9  -2  -4   34.45    4.97
   9  -2  -4   28.93    4.34
   9   2  -4   16.56    6.74
   9   2  -4   23.74    3.91
   9  -2  -4   29.52    5.26
   9  -2  -4    9.90    4.58
   9  -2  -3   21.84    5.33
   9   2  -3   24.87    4.93
   9  -2  -3   23.47    4.34
   9  -2  -3   20.31    3.36
   9   2  -3   23.02    4.97
   9  -2  -3   25.01    3.99
   9  -2  -3   17.13    3.58
   9   2  -3   21.32    3.63
   9  -2  -3   24.03    4.62
   9  -2  -3   31.59   13.51
   9   2  -3   20.61   11.18
   9  -2  -2    3.84    3.12
   9   2  -2    0.85    1.87
   9  -2  -2    0.72    2.14
   9  -2  -2    1.73    3.30
   9  -2  -2    5.44    3.74
   9   2  -2    8.85    3.67
   9  -2  -2   -1.07    2.61
   9  -2  -2   -2.96    2.34
   9   2  -2    0.94    1.52
   9  -2  -2    6.44    2.76
   9   2  -2    0.63    4.42
   9  -2  -1   13.49    4.55
   9   2  -1   11.55    3.76
   9   2  -1   14.85    4.05
   9  -2  -1   15.08    4.51
   9  -2  -1   15.15    3.15
   9  -2  -1   13.01    3.54
   9  -2  -1   11.51    3.73
   9  -2  -1   10.67    2.24
   9  -2  -1   19.45    5.14
   9   2  -1   10.10    8.38
   9  -2   0   78.50   10.16
   9  -2   0   80.61    7.72
   9  -2   0   88.88    6.78
   9  -2   0   87.14    8.57
   9   2   0   92.82   10.25
   9   2   0   86.82    8.97
   9  -2   0   90.24    8.37
   9  -2   0   79.23    9.71
   9  -2   0   91.15    9.85
   9   2   0   56.29   17.38
   9  -2   1  139.39   13.77
   9  -2   1  134.14   10.15
   9  -2   1  115.74   11.86
   9   2   1  152.81    9.74
   9  -2   1  142.23    9.84
   9  -2   1  152.41    8.90
   9  -2   1  146.32   11.19
   9  -2   1  150.52   12.66
   9  -2   2  226.32   17.67
   9   2   2  268.57   12.89
   9  -2   2  217.47   16.12
   9  -2   2  293.08   11.67
   9  -2   2  266.79   13.34
   9  -2   2  259.63   14.92
   9  -2   2  284.10   17.18
   9  -2   3   49.47    8.30
   9  -2   3   74.89    9.19
   9   2   3   69.06    6.65
   9  -2   3   78.61    6.12
   9  -2   3   69.55    6.74
   9  -2   4    2.64    3.33
   9  -2   4   10.73    4.12
   9   2   4   39.36    6.88
   9  -2   4    5.48    2.90
   9  -2   4   32.83    5.81
   9   2   4    7.03    2.11
   9  -2   4    4.71    1.97
   9   2   4    7.94    2.97
   9  -2   5    2.06    2.33
   9  -2   5    6.95    3.94
   9  -2   5    4.83    2.34
   9   2   5    9.58    3.16
   9  -2   5   -0.90    3.29
   9  -2   5    4.86    1.98
   9   2   5    7.71    2.45
   9   2   5    6.53    2.71
   9  -2   6    7.26    4.23
   9  -2   6    8.51    3.18
   9  -2   6   14.22    4.02
   9   2   6    9.47    2.35
   9  -2   6   21.18    3.94
   9   2   6    9.32    2.77
   9  -2   7    6.39    3.04
   9  -2   7    3.55    2.44
   9   2   7    5.08    1.88
   9   2   7    9.74    4.00
   9  -2   7   10.59    4.11
   9  -2   7    7.35    2.14
   9   2   7    6.62    2.41
   9  -2   8    2.12    2.77
   9  -2   8   -0.49    1.60
   9  -2   8   -1.12    2.38
   9   2   8    0.31    2.22
   9   2   8    4.87    3.16
   9  -2   8   -0.43    3.04
   9   2   8    0.99    1.45
   9  -2   9   38.80    6.16
   9   2   9   36.41    4.87
   9  -2   9   39.39    4.17
   9   2   9   42.79    6.70
   9   2   9   46.10    5.75
   9  -2  10   82.52    7.85
   9   2  10   90.05    6.90
   9   2  10   99.07    8.96
   9   2  10  102.06    8.06
   9  -2  11   39.56    5.14
   9   2  11   49.31    4.64
   9   2  11   45.28    5.58
   9   2  11   43.51    5.03
   9  -2  12   24.89    3.60
   9   2  12   42.34    3.86
   9   2  12   39.00    4.34
   9  -2  12   38.57    3.97
   9   2  12   29.53    3.74
   9  -2  13   39.96    3.48
   9   3 -20   13.97    1.71
   9   3 -20    8.07    2.33
   9   3 -20   12.89    3.15
   9  -3 -20   14.00    1.66
   9   3 -19    0.29    0.98
   9   3 -19    0.07    1.19
   9   3 -19    1.40    1.46
   9  -3 -19   -0.62    0.88
   9  -3 -19    3.20    1.32
   9   3 -18    2.62    1.31
   9   3 -18    3.15    2.76
   9  -3 -18    3.22    1.60
   9  -3 -18    0.52    0.96
   9   3 -17    6.05    2.02
   9   3 -17    0.91    1.99
   9  -3 -17    1.93    1.19
   9  -3 -17    0.76    1.18
   9   3 -16    4.71    1.65
   9  -3 -16    3.78    1.16
   9  -3 -16    5.72    1.92
   9   3 -15    5.25    1.97
   9  -3 -15    6.00    1.73
   9   3 -15    5.42    2.34
   9   3 -15    5.88    4.76
   9  -3 -15    2.16    1.55
   9   3 -14   -0.45    1.42
   9  -3 -14   -6.52    2.29
   9   3 -14   -2.10    1.94
   9   3 -14   -2.22    2.94
   9  -3 -14    2.61    1.83
   9   3 -13   65.65    6.82
   9  -3 -13   65.11    5.40
   9  -3 -13   62.39    5.99
   9   3 -13   52.70    9.74
   9   3 -13   56.16    6.20
   9   3 -12   47.91    5.75
   9  -3 -12   47.31    5.00
   9  -3 -12   49.74    5.78
   9   3 -12   40.26    9.07
   9   3 -12   49.49    6.32
   9   3 -11  113.37    8.68
   9  -3 -11  124.62    7.80
   9   3 -11  113.57   14.50
   9  -3 -11  117.67    8.53
   9   3 -11  109.99   12.88
   9   3 -11   94.28    8.21
   9  -3 -10   16.86    3.64
   9   3 -10    8.20    3.36
   9   3 -10   12.05    3.03
   9  -3 -10   19.00    3.41
   9  -3 -10   10.75    2.70
   9   3 -10    9.76    2.96
   9   3 -10   20.44    6.66
   9  -3  -9  183.38    9.87
   9   3  -9  177.69   10.72
   9  -3  -9  177.68    9.02
   9  -3  -9  191.84   11.11
   9   3  -9  171.26   15.94
   9   3  -9  141.93    9.90
   9  -3  -8   -1.19    2.24
   9   3  -8   -0.37    2.85
   9   3  -8    1.40    1.68
   9  -3  -8    0.02    1.94
   9  -3  -8    0.54    1.51
   9   3  -7  196.40   10.88
   9  -3  -7  219.98   14.78
   9  -3  -7  215.21   10.17
   9  -3  -7  202.12   12.24
   9   3  -7  196.03   14.07
   9   3  -7  196.77   16.59
   9  -3  -7  194.79   11.31
   9   3  -6  240.37   11.62
   9  -3  -6  259.05   15.62
   9  -3  -6  248.57   11.26
   9  -3  -6  244.26   13.66
   9   3  -6  228.38   15.33
   9  -3  -6  220.83   12.10
   9   3  -6  236.92   17.66
   9   3  -5   73.59    6.41
   9  -3  -5   78.09    9.00
   9  -3  -5   67.34    6.52
   9  -3  -5   74.86    6.69
   9  -3  -5   69.38    6.89
   9   3  -5   71.87    8.55
   9   3  -5   80.47   10.07
   9   3  -4    2.67    2.73
   9  -3  -4    6.65    3.72
   9   3  -4    0.67    1.56
   9  -3  -4   -2.04    3.12
   9  -3  -4    1.01    2.26
   9  -3  -4    0.52    2.48
   9  -3  -3   95.37    9.74
   9  -3  -3   79.66    7.69
   9  -3  -3   93.37    7.16
   9  -3  -3   90.86    7.54
   9   3  -3   92.97   10.20
   9   3  -2   17.61    4.11
   9  -3  -2   18.98    5.75
   9  -3  -2   23.73    4.78
   9  -3  -2   24.23    4.38
   9  -3  -2   18.14    3.18
   9  -3  -2   21.43    3.92
   9  -3  -1  384.41   22.17
   9  -3  -1  440.62   20.59
   9   3  -1  423.48   19.94
   9  -3  -1  439.62   15.09
   9  -3  -1  431.89   16.44
   9  -3  -1  370.88   20.84
   9  -3  -1  411.45   18.39
   9   3  -1  397.11   20.39
   9  -3   0   31.01    6.96
   9  -3   0   38.75    6.17
   9  -3   0   35.77    5.50
   9  -3   0   29.63    5.84
   9  -3   0   41.93    5.02
   9  -3   0   36.08    4.64
   9   3   0   33.94    5.78
   9  -3   1   96.76   11.76
   9  -3   1  118.68   11.17
   9  -3   1   98.54    9.07
   9   3   1  118.21    8.19
   9  -3   1  122.01    8.04
   9  -3   1  110.90    8.63
   9   3   1  104.33    9.84
   9  -3   2   -0.24    3.78
   9   3   2    3.46    1.50
   9  -3   2    3.62    3.20
   9  -3   2    6.26    3.50
   9   3   2    0.16    1.25
   9  -3   2    5.15    3.29
   9  -3   2    2.26    2.22
   9  -3   3  173.06   13.28
   9  -3   3  178.58   13.94
   9   3   3  164.78    9.11
   9  -3   3  186.94    9.40
   9  -3   3  154.13   11.26
   9  -3   3  157.10   10.37
   9   3   3  159.79   11.83
   9   3   4   14.29    3.50
   9  -3   4   13.92    4.05
   9  -3   4   22.67    5.08
   9  -3   4   15.55    2.86
   9   3   4   11.29    2.20
   9  -3   4   16.56    3.95
   9  -3   5   39.66    6.96
   9  -3   5   44.24    5.26
   9  -3   5   49.12    4.35
   9  -3   5   37.26    5.51
   9   3   5   41.08    5.90
   9   3   5   41.88    6.03
   9  -3   6   48.90    6.92
   9  -3   6   47.81    5.43
   9  -3   6   49.33    6.29
   9   3   6   50.13    6.39
   9   3   6   51.27    6.28
   9  -3   7    8.10    2.98
   9  -3   7   12.52    3.65
   9   3   7   14.04    4.54
   9  -3   7    6.45    1.97
   9   3   7   11.23    2.88
   9   3   7   10.55    2.93
   9  -3   8   17.20    3.76
   9  -3   8   18.08    3.87
   9  -3   8   18.29    3.29
   9   3   8   16.44    4.10
   9   3   8   20.29    3.59
   9   3   8   13.76    3.27
   9  -3   9    0.39    1.81
   9   3   9    2.83    1.94
   9  -3   9    3.20    1.29
   9  -3   9   -0.28    2.52
   9   3   9    2.09    0.94
   9  -3  10    2.53    1.43
   9  -3  10    3.20    2.01
   9   3  10    3.68    1.91
   9   3  10   -0.45    0.73
   9   3  11   65.58    5.34
   9  -3  11   58.50    4.61
   9   3  11   48.23    3.97
   9   4 -18    4.56    0.94
   9   4 -18    3.24    1.12
   9  -4 -18    6.28    1.16
   9   4 -17   47.50    3.58
   9  -4 -17   48.26    3.34
   9   4 -16    8.80    1.77
   9   4 -16    8.73    3.12
   9  -4 -16   10.75    1.91
   9   4 -15    0.63    1.02
   9   4 -15   -0.39    1.96
   9  -4 -15    0.41    1.34
   9   4 -14    0.33    1.03
   9   4 -14    2.02    2.14
   9  -4 -14    0.49    1.89
   9   4 -13   37.62    4.23
   9  -4 -13   44.88    3.85
   9  -4 -13   46.30    4.70
   9   4 -12   19.87    3.49
   9  -4 -12   25.64    3.28
   9   4 -12   18.20    5.07
   9  -4 -12   21.92    3.19
   9   4 -11    0.88    1.22
   9  -4 -11   -1.96    1.65
   9   4 -11   -1.94    2.51
   9  -4 -11    1.58    1.55
   9   4 -10    5.23    2.12
   9  -4 -10    6.22    2.14
   9   4 -10    5.78    3.51
   9  -4 -10    4.58    1.83
   9  -4  -9    4.77    1.68
   9   4  -9    4.47    2.24
   9   4  -9    6.21    1.81
   9  -4  -9    8.03    2.86
   9  -4  -9    0.41    1.70
   9  -4  -8   58.38    5.38
   9   4  -8   50.10    4.85
   9  -4  -8   55.69    4.95
   9  -4  -8   43.65    5.62
   9   4  -8   50.14    8.11
   9  -4  -7   62.57    5.66
   9  -4  -7   62.80    5.00
   9  -4  -7   47.05    5.72
   9   4  -7   57.51    8.37
   9   4  -6    4.65    2.92
   9  -4  -6    4.02    2.03
   9  -4  -6    0.69    1.43
   9   4  -5    6.84    2.77
   9  -4  -5    6.18    2.65
   9  -4  -5    5.35    2.11
  -9  -4   4   33.17    5.29
   9  -4  -4   39.66    5.97
   9  -4  -4   35.88    4.35
   9  -4  -4   36.31    4.52
   9   4  -4   40.32    6.74
  -9  -4   3  490.16   20.02
   9  -4  -3  500.31   21.17
   9  -4  -3  474.99   16.04
   9  -4  -3  498.91   15.37
   9  -4  -3  417.63   15.49
   9   4  -3  473.01   22.58
  -9  -4   2   64.42    7.06
   9  -4  -2   64.10    7.90
   9  -4  -2   45.53    5.04
   9  -4  -2   61.43    5.96
   9  -4  -2   57.15    5.73
   9   4  -2   54.80    7.37
  -9  -4   1   79.74    7.66
   9  -4  -1   93.98    9.46
   9  -4  -1   79.25    6.89
   9  -4  -1   79.82    6.35
   9  -4  -1   63.29    6.03
   9   4  -1   74.34    8.63
   9   4   0    9.22    3.04
  -9  -4   0    9.18    2.71
   9  -4   0    8.21    2.71
   9  -4   0    6.74    1.79
   9  -4   0   10.27    2.76
   9  -4   0   11.39    3.56
   9  -4   1  107.14    9.83
   9   4   1  104.56    6.82
   9   4   1   89.26    8.44
   9  -4   1  105.41    7.07
   9  -4   1  103.62    7.69
   9  -4   1   82.66    7.05
   9   4   1  105.06    9.34
   9  -4   2   57.92    7.50
   9   4   2   52.08    6.77
   9  -4   2   70.26    5.87
   9  -4   2   62.05    5.94
   9  -4   2   51.99    5.92
   9   4   2   53.81    6.44
   9   4   3    2.88    1.95
   9  -4   3   -0.62    1.83
   9  -4   3    1.06    2.12
   9   4   3   -0.41    2.08
   9  -4   3    3.45    2.60
   9  -4   3   -1.40    2.92
   9   4   4    0.56    1.06
   9  -4   4   -3.46    3.37
   9  -4   4   -1.26    2.35
   9   4   4    0.27    2.33
   9  -4   4    2.17    2.44
   9  -4   4    0.68    1.94
   9   4   5    4.49    2.10
   9  -4   5    3.99    2.59
   9  -4   5    0.34    1.78
   9  -4   5    4.27    2.60
   9   4   5    0.76    1.80
   9  -4   5    3.27    1.82
   9   4   5    1.54    1.18
   9  -4   6   -0.77    1.74
   9  -4   6    2.48    1.72
   9  -4   6    1.96    1.62
   9   4   6    5.66    2.79
   9  -4   6    2.01    1.63
   9   4   6    3.65    1.56
   9   4   6    2.66    1.49
   9  -4   7   12.39    2.94
   9  -4   7    9.12    2.70
   9   4   7    9.48    2.72
   9  -4   7   11.27    2.18
   9   4   7   10.83    2.24
   9   4   7    8.69    2.28
   9  -4   8   15.80    2.47
   9  -4   8   21.10    2.87
   9   4   8   19.93    3.31
   9   4   8   16.45    2.69
   9   4   8   17.50    2.54
   9   4   9   14.03    2.49
   9  -4   9   17.38    2.12
   9   5 -14    2.38    1.23
   9  -5 -14    5.13    1.23
   9  -5 -13  214.45    6.93
   9   5 -13  162.96    9.43
   9   5 -12    6.87    2.51
   9  -5 -12    6.73    1.45
   9  -5 -11   -0.07    0.98
   9   5 -11    1.66    1.38
   9  -5 -11    0.25    0.99
   9  -5 -10   66.34    4.15
   9  -5 -10   63.70    4.60
   9   5 -10   55.03    6.56
   9  -5  -9   40.82    3.69
   9  -5  -9   37.07    3.57
   9   5  -9   35.93    5.45
   9  -5  -8  113.11    6.10
  -9  -5   8   83.58    6.91
   9  -5  -8   94.26    5.88
   9   5  -8   98.51    8.79
   9  -5  -7   -1.00    1.69
   9   5  -7    0.85    1.37
  -9  -5   7    1.31    1.35
   9  -5  -7    2.01    1.43
   9  -5  -7    1.19    1.31
   9  -5  -6   -1.04    1.73
   9   5  -6    0.51    1.47
  -9  -5   6    0.12    0.85
   9  -5  -6    0.86    1.54
   9  -5  -6   -0.35    0.96
   9  -5  -5   69.02    5.32
  -9  -5   5   59.23    5.89
   9  -5  -5   73.72    4.83
   9  -5  -5   47.35    4.14
   9   5  -5   59.32    6.95
   9   5  -4    1.67    1.91
  -9  -5   4    0.96    0.87
   9  -5  -4    1.35    1.75
   9   5  -3   11.20    3.09
  -9  -5   3    9.62    2.30
   9  -5  -3    9.97    2.72
  -9  -5   2   69.20    6.02
   9  -5  -2   84.97    5.69
   9   5  -2   74.18    7.12
   9   5  -1    0.00    1.12
  -9  -5   1    1.31    0.85
   9  -5  -1   -0.05    2.44
   9  -5   0   18.96    2.57
   9  -5   0   21.55    3.29
   9   5   0   23.23    3.90
   9  -5   1   24.87    3.15
   9  -5   1   25.28    3.35
   9   5   1   22.08    3.57
   9   5   2   11.79    2.61
   9  -5   2   11.98    2.31
   9  -5   2   12.45    2.22
   9   5   3    4.64    1.75
   9  -5   3    5.62    1.81
   9  -5   3    5.48    1.64
   9   5   3    4.86    1.56
   9  -5   4    4.14    1.65
   9  -5   4    2.65    1.49
   9   5   4    2.73    1.02
   9   5   4    1.77    1.08
   9  -5   5   83.73    4.59
   9   5   5   87.58    5.64
   9   5   5   85.22    4.74
  10   0 -22    3.46    1.13
  10   0 -21   -0.03    0.85
  10   0 -21   12.90    3.12
  10   0 -20  156.53   11.33
  10   0 -20  211.03    9.11
  10   0 -19    0.34    1.61
  10   0 -19   -0.52    1.61
  10   0 -18   25.66    3.89
  10   0 -18   14.54    3.78
  10   0 -17    0.46    1.27
  10   0 -17   -4.14    2.59
  10   0 -17    0.25    3.01
  10   0 -16  220.27   10.79
  10   0 -16  224.08   11.31
  10   0 -15   12.56    5.29
  10   0 -15    1.44    1.69
  10   0 -14  319.11   14.19
  10   0 -14  319.02   13.59
  10   0 -13   -1.97    2.44
  10   0 -13   -2.45    2.35
  10   0 -12   78.36    7.39
  10   0 -12   86.03   10.16
  10   0 -12   75.46    6.53
  10   0 -11    1.34    2.05
  10   0 -11    3.31    2.20
  10   0 -11    1.72    2.16
  10   0 -11    0.99    1.40
  10   0 -11    2.26    1.70
  10   0 -10    2.19    2.05
  10   0 -10    2.97    1.89
  10   0 -10    0.99    1.94
  10   0 -10    3.13    2.05
  10   0  -9    0.75    1.57
  10   0  -9    0.05    1.90
  10   0  -9   -0.55    1.16
  10   0  -8   12.70    2.61
  10   0  -8   12.17    2.33
  10   0  -8   14.28    3.03
  10   0  -8    8.30    3.07
  10   0  -8   10.01    2.83
  10   0  -7    1.17    1.93
  10   0  -7    3.07    3.27
  10   0  -7    2.08    2.35
  10   0  -7   -0.54    2.16
  10   0  -7   -2.40    2.59
  10   0  -7   -3.34    8.30
  10   0  -7   -0.61    1.59
  10   0  -6  125.96    8.14
  10   0  -6  120.53   11.36
  10   0  -6  107.98    8.78
  10   0  -6  117.45    8.36
  10   0  -6  104.11    7.71
  10   0  -6  128.92   13.02
  10   0  -6  127.52    9.55
  10   0  -5   -0.17    1.69
  10   0  -5   -1.71    1.54
  10   0  -5    0.95    2.44
  10   0  -5    3.40    3.63
  10   0  -5   -1.03    1.81
  10   0  -5    4.48    4.39
  10   0  -5    0.07    1.83
  10   0  -4  218.27   12.84
  10   0  -4  254.22   13.18
  10   0  -4  247.62   12.48
  10   0  -4  263.25   18.83
  10   0  -4  220.60   11.34
  10   0  -4  254.53   13.83
  10   0  -3   -1.10    1.68
  10   0  -3    1.37    4.17
  10   0  -3    0.89    2.10
  10   0  -3    0.66    2.28
  10   0  -3    2.18    2.42
  10   0  -3   -2.59    2.70
  10   0  -3    1.04    1.86
  10   0  -3   -1.83    1.84
  10   0  -3   -1.58    2.51
  10   0  -2   -0.63    2.28
  10   0  -2   -3.91    8.30
  10   0  -2    1.61    2.11
  10   0  -2    1.50    2.04
  10   0  -2    1.26    2.31
  10   0  -2    0.63    1.81
  10   0  -2    0.38    1.91
  10   0  -2    3.10    2.98
  10   0  -2    3.06    2.44
  10   0  -1   -1.36    8.47
  10   0  -1    0.62    2.55
  10   0  -1   -2.19    2.64
  10   0  -1    0.42    2.29
  10   0  -1    2.65    2.06
  10   0  -1    1.53    1.55
  10   0  -1    0.70    1.67
  10   0  -1   -0.08    2.04
  10   0  -1   -0.67    2.76
  10   0   0   77.35    7.86
  10   0   0   78.35    7.44
  10   0   0   78.88    9.70
  10   0   0   70.80    7.05
  10   0   0   71.64    6.61
  10   0   0   81.80    8.20
  10   0   0   75.00    8.99
  10   0   0   63.00    6.74
  10   0   1   -0.39    2.27
  10   0   1    3.16    2.86
  10   0   1    6.06    3.70
  10   0   1   -5.48    3.39
  10   0   1   -2.24    1.79
  10   0   1   -1.77    2.65
  10   0   1   -6.59    3.81
  10   0   1   -0.73    1.53
  10   0   2  501.42   20.48
  10   0   2  571.34   27.35
  10   0   2  522.52   19.09
  10   0   2  552.22   20.33
  10   0   2  537.42   20.48
  10   0   2  490.97   20.68
  10   0   3    2.32    1.97
  10   0   3   -5.49    4.10
  10   0   3    0.52    2.13
  10   0   3   -0.14    3.37
  10   0   3   -0.90    2.21
  10   0   3    1.51    2.04
  10   0   4   75.07    8.89
  10   0   4   74.85   10.09
  10   0   4   68.31    8.39
  10   0   4   79.15    8.06
  10   0   4   67.39    7.97
  10   0   5   -2.50    2.21
  10   0   5    1.54    3.94
  10   0   5   -0.76    2.32
  10   0   5    0.35    2.31
  10   0   5    1.52    2.00
  10   0   6   15.88    3.36
  10   0   6   17.40    4.22
  10   0   6   17.02    4.29
  10   0   6   15.88    4.46
  10   0   6   12.97    3.66
  10   0   7   -1.24    2.07
  10   0   7   -1.29    3.15
  10   0   7    0.55    2.06
  10   0   7    2.11    1.76
  10   0   8    0.17    1.98
  10   0   8    2.66    3.05
  10   0   8    2.27    2.67
  10   0   8    1.62    1.86
  10   0   9   -1.26    1.81
  10   0   9    0.41    1.96
  10   0   9    0.51    1.27
  10   0  10   18.80    3.17
  10   0  10   15.43    3.58
  10   0  11    0.62    1.73
  10   0  12  236.42   10.02
  10   0  12  242.34    9.43
  10   1 -22   17.01    1.79
  10  -1 -22   17.44    1.71
  10   1 -21    5.80    1.42
  10   1 -21    3.39    1.86
  10  -1 -21    4.39    1.35
  10  -1 -21    3.51    1.57
  10   1 -20    4.11    1.34
  10   1 -20    4.43    1.51
  10   1 -20    2.75    2.30
  10  -1 -20    2.21    1.28
  10  -1 -20    2.66    2.29
  10   1 -19   38.17    3.62
  10   1 -19   28.78    5.44
  10  -1 -19   24.98    4.29
  10   1 -19   40.84    4.35
  10  -1 -19   43.65    4.30
  10   1 -18   81.05    5.94
  10   1 -18   57.27    8.13
  10  -1 -18   45.60    6.19
  10   1 -18   84.72    6.58
  10  -1 -18   87.77    6.50
  10   1 -17   36.19    4.35
  10   1 -17   38.27    4.58
  10   1 -17   28.24    6.11
  10  -1 -17   23.37    4.62
  10  -1 -17   42.61    4.89
  10   1 -16    3.16    1.58
  10   1 -16    2.34    1.72
  10   1 -16    2.66    2.49
  10  -1 -16    3.61    1.82
  10   1 -15   56.82    5.75
  10   1 -15   65.93    6.24
  10  -1 -15   61.48    5.84
  10  -1 -14    1.10    1.89
  10   1 -14   -1.62    1.86
  10  -1 -14    2.66    2.25
  10   1 -14   -0.43    1.93
  10  -1 -14   -0.90    1.77
  10  -1 -13   34.75    4.91
  10   1 -13   38.90    4.93
  10  -1 -13   42.00    4.74
  10   1 -13   42.55    5.26
  10  -1 -13   42.89    4.73
  10   1 -12   10.09    2.86
  10  -1 -12   12.65    2.77
  10  -1 -12   12.22    5.43
  10   1 -12   12.79    3.16
  10  -1 -12   12.73    2.65
  10  -1 -11    8.58    2.48
  10   1 -11    7.74    2.43
  10  -1 -11    8.12    3.07
  10   1 -11   17.87    3.86
  10  -1 -11    8.36    2.38
  10  -1 -10  288.57   13.01
  10  -1 -10  263.73   13.83
  10   1 -10  260.99   13.50
  10  -1 -10  238.25   34.06
  10  -1 -10  277.75   12.37
  10  -1 -10  273.45   12.21
  10  -1 -10  270.38   11.63
  10   1 -10  251.32   12.14
  10  -1  -9   69.51    7.22
  10  -1  -9   77.98    6.73
  10  -1  -9   86.09   10.02
  10   1  -9   70.79    7.22
  10  -1  -9   38.46   13.01
  10   1  -9   44.14   16.40
  10  -1  -9   77.02    6.83
  10  -1  -9   70.46    6.67
  10   1  -9   68.02    9.48
  10  -1  -9   67.24    5.80
  10   1  -9   68.91    6.00
  10  -1  -8  179.92   10.08
  10  -1  -8  190.40   14.33
  10  -1  -8  163.96   11.04
  10  -1  -8  175.51   10.62
  10   1  -8  161.48   14.42
  10  -1  -8  179.16   10.09
  10  -1  -8  191.95   12.76
  10   1  -8  160.97   10.48
  10   1  -8  120.47   26.63
  10  -1  -8  144.11   26.56
  10  -1  -7  154.57    9.33
  10   1  -7  135.77    9.58
  10  -1  -7  163.59   13.40
  10  -1  -7  139.75   10.35
  10  -1  -7  148.07   10.65
  10   1  -7  145.38   13.82
  10  -1  -7  142.90    8.69
  10  -1  -7  154.62   10.99
  10  -1  -6  291.82   12.29
  10  -1  -6  299.54   18.46
  10  -1  -6  255.69   13.87
  10   1  -6  269.04   13.51
  10   1  -6  278.07   19.27
  10  -1  -6  278.67   14.33
  10  -1  -6  297.47   15.08
  10  -1  -6  290.00   19.70
  10  -1  -6  286.24   12.32
  10  -1  -5   30.62    4.15
  10  -1  -5   27.10    5.74
  10  -1  -5   29.89    5.06
  10   1  -5   35.10    6.65
  10  -1  -5   33.82    5.23
  10  -1  -5   31.15    4.49
  10   1  -5   31.10    6.16
  10  -1  -5   28.77    4.56
  10  -1  -5   39.08    7.49
  10   1  -5   34.62    7.14
  10  -1  -5   29.36    4.88
  10   1  -5   28.77    4.20
  10  -1  -5   33.60    5.46
  10   1  -5   17.57   10.00
  10  -1  -4  228.71   10.68
  10  -1  -4  208.91   12.78
  10   1  -4  203.36   11.64
  10  -1  -4  227.65   16.97
  10   1  -4  237.62   16.78
  10  -1  -4  225.74   12.03
  10   1  -4  207.83   14.40
  10  -1  -4  232.85   13.01
  10  -1  -4  228.38   11.21
  10  -1  -4  238.09   18.13
  10  -1  -4  228.43   13.22
  10  -1  -4  236.94   14.15
  10  -1  -3   16.04    3.71
  10  -1  -3   10.03    4.35
  10   1  -3    6.36    1.92
  10   1  -3    4.08    8.05
  10  -1  -3    6.60    3.12
  10  -1  -3   14.38    3.36
  10   1  -3    9.50    3.52
  10  -1  -3    7.69    2.77
  10   1  -3   12.37    2.84
  10   1  -3    4.63    2.06
  10  -1  -3   11.06    2.90
  10  -1  -3   11.14    5.33
  10  -1  -3    7.96    3.59
  10   1  -2   12.14    3.10
  10   1  -2   -1.53    5.09
  10  -1  -2   12.19    4.16
  10  -1  -2   12.80    4.48
  10  -1  -2    8.15    2.50
  10   1  -2   15.78    5.48
  10  -1  -2    6.18    1.62
  10   1  -2    8.34    2.65
  10  -1  -2    9.38    3.06
  10  -1  -2   13.49    3.17
  10   1  -2   18.46    7.28
  10  -1  -2   11.77    3.33
  10  -1  -2    8.55    2.67
  10   1  -1   57.27    6.21
  10   1  -1   58.98   18.97
  10  -1  -1   64.68    8.42
  10  -1  -1   48.53    7.10
  10   1  -1   63.48    7.10
  10   1  -1   57.79    8.24
  10  -1  -1   53.59    6.24
  10  -1  -1   67.03    6.82
  10  -1  -1   60.80    6.65
  10   1  -1   68.26    6.68
  10  -1  -1   61.40    9.35
  10  -1  -1   63.70    6.24
  10  -1  -1   67.81    7.70
  10   1  -1   65.78    8.66
  10   1  -1   50.96    6.60
  10  -1   0   23.39    5.49
  10   1   0   18.44    5.28
  10  -1   0   20.99    5.10
  10  -1   0   12.56    3.63
  10   1   0   19.45    4.37
  10  -1   0   21.73    4.39
  10  -1   0   19.38    3.60
  10  -1   0   25.65    4.75
  10   1   0   16.33    3.66
  10   1   0   18.18    3.26
  10  -1   0   16.12    4.85
  10  -1   0   17.92    3.41
  10   1   0   23.81    5.55
  10   1   0   16.58    4.03
  10  -1   1   23.55    6.59
  10   1   1   23.67    5.48
  10  -1   1   25.22    5.29
  10  -1   1   22.53    5.71
  10  -1   1   23.35    4.74
  10   1   1   34.39    6.01
  10   1   1   25.09    4.48
  10  -1   1   23.46    4.18
  10   1   1   24.26    3.95
  10  -1   1   30.77    4.45
  10  -1   1   36.99    5.15
  10   1   1   30.01    6.24
  10   1   1   24.26    4.78
  10   1   2  267.61   13.75
  10  -1   2  239.15   14.51
  10   1   2  251.00   13.94
  10   1   2  270.31   17.96
  10  -1   2  247.05   14.22
  10   1   2  264.34   13.06
  10  -1   2  253.69   12.87
  10  -1   2  289.60   11.85
  10  -1   2  253.44   14.89
  10  -1   2  210.20   14.31
  10   1   2  264.96   15.36
  10  -1   3   60.61    7.11
  10  -1   3   60.22    6.15
  10  -1   3   51.92    6.69
  10  -1   3   56.46    7.27
  10   1   3   55.41    6.59
  10   1   3   62.19    8.57
  10   1   3   60.30    6.13
  10   1   3   59.20    6.71
  10  -1   3   49.83    6.80
  10   1   3   63.19    7.57
  10   1   4    2.04    2.62
  10  -1   4    2.43    2.50
  10  -1   4    3.15    2.50
  10   1   4   -1.39    2.44
  10   1   4    3.12    2.18
  10  -1   4    2.13    2.48
  10  -1   4    4.67    2.87
  10   1   4    0.22    1.73
  10  -1   4    2.08    1.96
  10  -1   5   55.43    6.85
  10  -1   5   58.84    7.42
  10   1   5   60.20    7.09
  10   1   5   67.93    9.18
  10  -1   5   48.74    5.25
  10   1   5   60.26    6.54
  10  -1   5   51.26    7.32
  10   1   5   62.37    7.38
  10  -1   6   90.58    8.66
  10  -1   6   99.91    9.57
  10   1   6   93.03    8.72
  10   1   6   96.76   10.66
  10   1   6   89.60    7.96
  10  -1   6   82.27    9.24
  10   1   6  105.02    9.53
  10  -1   7  108.76    9.50
  10   1   7  101.70    8.78
  10   1   7  104.80   10.66
  10   1   7   92.69    7.51
  10  -1   7   96.78    8.48
  10  -1   7   84.70    9.08
  10   1   7  109.39    9.62
  10  -1   8   44.13    6.74
  10  -1   8   62.95    6.92
  10   1   8   69.14    6.92
  10   1   8   67.80    8.12
  10  -1   8   58.32    6.39
  10   1   8   69.61    7.64
  10  -1   9   28.97    5.38
  10  -1   9   22.51    3.73
  10  -1   9   20.77    4.05
  10   1   9   22.08    4.00
  10   1   9   25.20    4.67
  10   1   9   23.29    4.43
  10  -1  10    5.81    2.64
  10  -1  10    0.56    2.02
  10   1  10    3.42    2.22
  10  -1  10    5.49    2.33
  10   1  10    4.12    2.16
  10   1  10    3.73    2.00
  10  -1  11    3.51    2.15
  10  -1  11    3.44    1.36
  10   1  11    4.35    1.57
  10   1  11    3.16    1.45
  10  -1  12   63.04    4.89
  10   1  12   67.65    4.63
  10  -2 -21    0.53    0.59
  10   2 -20    3.49    0.99
  10   2 -20    1.94    1.33
  10   2 -20    3.48    1.19
  10   2 -20    1.93    1.41
  10  -2 -20    5.17    1.34
  10   2 -19    1.12    0.98
  10   2 -19    1.00    1.32
  10   2 -19    1.51    1.84
  10  -2 -19    4.79    2.11
  10  -2 -19    0.34    0.93
  10   2 -18   16.21    2.83
  10   2 -18   17.11    3.04
  10   2 -18   11.07    3.75
  10  -2 -18    9.17    2.28
  10  -2 -18   17.73    2.85
  10   2 -17   78.73    6.32
  10   2 -17   60.37    8.42
  10   2 -17   72.17    6.32
  10  -2 -17   82.35    6.10
  10   2 -16    1.86    1.46
  10   2 -16    3.05    1.56
  10   2 -16    1.99    2.20
  10  -2 -16    2.78    1.48
  10   2 -15   -1.06    1.60
  10  -2 -15   -0.78    2.25
  10   2 -15    1.04    2.07
  10   2 -15    2.78    3.14
  10  -2 -15    0.35    1.40
  10   2 -14   26.10    4.29
  10  -2 -14   35.28    5.06
  10   2 -14   27.49    4.51
  10   2 -14   19.72    5.33
  10  -2 -14   27.60    4.09
  10   2 -13    4.89    2.27
  10  -2 -13   11.87    3.83
  10   2 -13   10.37    3.22
  10  -2 -13    6.09    2.45
  10   2 -12    1.67    1.44
  10  -2 -12    7.02    3.03
  10   2 -12    4.38    2.24
  10  -2 -12    4.32    1.96
  10  -2 -11    0.61    2.04
  10   2 -11    1.63    2.60
  10   2 -11   -2.03    1.93
  10  -2 -11   -2.53    2.34
  10   2 -11    1.05    1.69
  10  -2 -11    1.60    1.38
  10  -2 -10  118.69    8.59
  10   2 -10  108.44    8.61
  10   2 -10  112.44   11.44
  10  -2 -10  120.75    8.03
  10  -2 -10  111.01    7.74
  10   2 -10   91.34   11.17
  10   2 -10   94.38    7.64
  10  -2  -9   79.51    7.06
  10   2  -9   72.05    7.10
  10   2  -9   72.21    9.21
  10  -2  -9   81.78    6.64
  10  -2  -9   76.34    6.31
  10   2  -9   56.13    8.92
  10   2  -9   65.74    6.29
  10  -2  -8   35.17    5.03
  10   2  -8   29.42    4.15
  10  -2  -8   33.52    6.07
  10  -2  -8   31.77    4.41
  10   2  -8   27.28    5.69
  10  -2  -8   32.25    5.19
  10  -2  -8   26.89    3.83
  10  -2  -7    3.10    2.68
  10  -2  -7   -0.07    2.26
  10  -2  -7   -0.28    2.80
  10   2  -7    0.48    1.60
  10  -2  -7   -0.72    2.85
  10   2  -7    2.50    1.81
  10  -2  -7    2.90    2.60
  10  -2  -7   -0.34    6.28
  10  -2  -6  109.91    8.12
  10  -2  -6  109.27   11.46
  10   2  -6  105.48    8.29
  10   2  -6  108.21   10.84
  10  -2  -6  108.51    7.56
  10  -2  -6  110.51    9.62
  10  -2  -6  113.78   10.80
  10  -2  -6   84.21   19.74
  10  -2  -5  156.78    9.34
  10  -2  -5  158.26   13.63
  10   2  -5  149.71    9.73
  10   2  -5  174.64   13.94
  10  -2  -5  157.39    9.33
  10  -2  -5  159.27   11.00
  10  -2  -5  146.33   12.41
  10  -2  -4  187.06    9.92
  10  -2  -4  180.26   14.98
  10   2  -4  165.25   10.22
  10  -2  -4  181.68   10.90
  10  -2  -4  181.51   10.00
  10  -2  -4  182.22   16.04
  10  -2  -4  188.38   12.44
  10   2  -4  180.38   14.14
  10  -2  -4  177.63   13.81
  10  -2  -3    1.68    1.67
  10  -2  -3    2.87    2.80
  10  -2  -3    4.98    2.43
  10   2  -3    3.80    2.95
  10  -2  -3    4.86    3.03
  10  -2  -3    4.65    2.31
  10  -2  -3    2.33    2.33
  10   2  -3   -0.55    2.98
  10  -2  -3    2.33    1.49
  10   2  -3    1.45    2.06
  10  -2  -3    4.01    3.13
  10  -2  -2    7.23    2.43
  10  -2  -2   13.98    4.63
  10  -2  -2   10.21    3.06
  10   2  -2    6.78    2.63
  10  -2  -2   11.10    2.68
  10  -2  -2    9.79    3.64
  10  -2  -2    8.67    2.41
  10  -2  -2   11.79    4.33
  10   2  -2    6.86    3.39
  10   2  -2    7.78    2.70
  10  -2  -2   10.05    3.14
  10  -2  -1   51.77    5.13
  10  -2  -1   42.80    7.41
  10  -2  -1   47.36    5.91
  10   2  -1   37.15    6.20
  10  -2  -1   43.14    6.67
  10   2  -1   53.41    5.92
  10  -2  -1   50.01    6.56
  10  -2  -1   51.43    5.62
  10  -2  -1   42.34    7.85
  10   2  -1   47.09    7.47
  10  -2  -1   46.60    7.32
  10  -2   0   16.46    2.76
  10  -2   0   18.57    6.32
  10   2   0   12.46    3.91
  10  -2   0   13.01    3.76
  10  -2   0   15.17    3.43
  10   2   0   15.41    3.12
  10  -2   0   12.35    3.66
  10  -2   0    9.00    3.82
  10  -2   0   10.08    2.78
  10  -2   0   14.57    4.32
  10  -2   1   -0.10    2.67
  10  -2   1   10.06    3.76
  10  -2   1    2.03    2.21
  10   2   1    7.45    2.91
  10  -2   1    6.56    3.16
  10   2   1    3.67    2.21
  10  -2   1    5.33    2.83
  10  -2   1    4.63    2.53
  10  -2   2    2.55    3.01
  10  -2   2   11.49    4.54
  10  -2   2    8.64    3.66
  10   2   2    8.46    3.80
  10  -2   2    5.12    2.16
  10   2   2    3.61    2.12
  10   2   2    7.02    2.15
  10   2   2    9.40    3.60
  10  -2   3    4.16    3.61
  10  -2   3   -0.07    3.31
  10  -2   3    3.05    2.81
  10   2   3    4.20    3.06
  10  -2   3    1.06    2.17
  10   2   3    3.17    1.40
  10   2   3    3.66    2.01
  10  -2   4   75.81    9.35
  10  -2   4  114.61   11.55
  10   2   4   95.49    7.83
  10   2   4  109.81   11.12
  10  -2   4  101.36    8.05
  10   2   4   92.29    7.42
  10  -2   4   88.52    8.76
  10   2   4  106.30    9.74
  10  -2   5   43.75    6.79
  10  -2   5   69.26    9.27
  10  -2   5   59.80    6.07
  10   2   5   57.82    5.99
  10   2   5   65.45    8.96
  10   2   5   57.19    5.61
  10  -2   5   56.24    7.19
  10   2   5   63.19    7.34
  10  -2   6   33.00    6.15
  10  -2   6   31.83    4.31
  10   2   6   34.31    6.08
  10  -2   6   29.73    5.68
  10   2   6   25.59    4.27
  10   2   6   28.77    3.95
  10   2   6   28.01    4.78
  10  -2   7   43.74    6.68
  10   2   7   35.46    6.10
  10  -2   7   32.16    5.33
  10   2   7   30.91    4.32
  10  -2   7   31.16    3.92
  10   2   7   39.59    5.37
  10  -2   8   30.31    5.47
  10  -2   8   27.37    4.02
  10   2   8   25.38    3.56
  10  -2   8   26.35    3.50
  10   2   8   29.26    5.15
  10   2   8   29.42    4.45
  10  -2   9    2.97    2.66
  10  -2   9    5.92    2.74
  10   2   9    2.80    1.64
  10   2   9    0.91    1.56
  10   2   9    0.76    1.22
  10  -2  10   65.50    5.91
  10   2  10   63.78    4.78
  10   2  10   61.49    5.97
  10  -2  10   63.79    5.42
  10   2  10   59.68    5.78
  10  -2  11    3.75    1.34
  10   2  11    4.13    1.45
  10   2  11    5.33    1.43
  10   3 -19    2.35    0.92
  10   3 -19    1.42    0.85
  10  -3 -19    4.06    1.16
  10   3 -18   80.71    5.06
  10   3 -18   74.36    8.33
  10  -3 -18   78.08    4.55
  10   3 -17   -0.61    1.00
  10   3 -17   -0.02    1.12
  10   3 -17   -1.96    2.61
  10  -3 -17    0.98    1.26
  10   3 -16   63.97    5.47
  10   3 -16   53.42    8.17
  10   3 -16   44.13    6.67
  10  -3 -16   67.29    5.08
  10   3 -15    2.01    1.71
  10  -3 -15   -0.75    1.35
  10   3 -15   -0.28    1.61
  10   3 -15    1.24    2.90
  10  -3 -15    2.32    1.78
  10   3 -14  139.57    8.69
  10  -3 -14  148.95    7.67
  10  -3 -14  145.64    8.02
  10   3 -14  122.32   13.67
  10   3 -14  109.18   11.38
  10   3 -13   11.25    2.65
  10  -3 -13   13.99    2.74
  10   3 -13    8.14    3.45
  10   3 -13    4.62    3.97
  10  -3 -13    9.82    2.52
  10   3 -12   -0.81    1.99
  10  -3 -12   -1.75    1.78
  10   3 -12   -1.73    2.34
  10   3 -12    2.55    3.18
  10  -3 -12   -1.30    1.52
  10   3 -11    1.56    1.51
  10  -3 -11    4.70    2.60
  10   3 -11   -0.58    2.25
  10  -3 -11    0.99    1.57
  10  -3 -10   -1.93    2.03
  10   3 -10    0.07    1.91
  10   3 -10    2.38    2.17
  10  -3 -10    1.81    3.12
  10  -3 -10   -0.94    1.59
  10  -3  -9    0.59    2.64
  10   3  -9    1.63    2.40
  10   3  -9   -1.73    1.98
  10  -3  -9   -0.43    2.18
  10  -3  -9    0.13    1.33
  10  -3  -8  273.10   12.04
  10   3  -8  243.45   12.21
  10  -3  -8  257.67   11.11
  10   3  -8  222.62   15.12
  10  -3  -8  242.63   11.03
  10   3  -8  227.82   17.12
  10  -3  -7    2.82    1.89
  10   3  -7    7.09    3.55
  10   3  -7    8.66    2.72
  10  -3  -7    4.61    2.36
  10   3  -7    9.20    3.79
  10  -3  -7    9.58    3.29
  10  -3  -7   10.29    3.61
  10  -3  -7    2.62    1.14
  10  -3  -6    0.82    2.80
  10   3  -6    3.17    2.14
  10  -3  -6    2.79    2.57
  10   3  -6    3.85    1.98
  10  -3  -6   -1.72    2.42
  10   3  -6    2.97    1.81
  10  -3  -6   -1.08    2.97
  10  -3  -5    4.98    2.23
  10   3  -5    3.63    2.25
  10  -3  -5    0.12    2.45
  10  -3  -5    3.35    3.08
  10   3  -5    2.05    1.83
  10  -3  -5    4.70    2.23
  10   3  -4    6.59    2.45
  10  -3  -4    9.36    3.47
  10  -3  -4    5.52    2.25
  10  -3  -4    7.66    2.81
  10  -3  -4    7.44    3.66
  10   3  -3   -1.71    2.16
  10  -3  -3   -1.62    2.59
  10  -3  -3   -0.95    2.37
  10  -3  -3    2.31    3.06
  10  -3  -3   -1.22    1.77
  10  -3  -3    1.54    2.94
  10   3  -2    5.94    2.43
  10  -3  -2    7.09    2.92
  10  -3  -2    4.56    2.13
  10  -3  -2    7.75    2.74
  10  -3  -2    4.88    3.01
  10  -3  -2    4.99    3.23
  10  -3  -1   17.10    4.88
  10  -3  -1   18.99    4.95
  10   3  -1   16.09    3.44
  10  -3  -1   20.91    4.35
  10  -3  -1   17.81    3.93
  10   3  -1   20.47    3.68
  10  -3  -1   14.00    4.54
  10  -3  -1   22.29    4.91
  10  -3   0   90.73   11.15
  10  -3   0  109.09   10.44
  10   3   0   89.08    9.14
  10  -3   0   80.88    9.32
  10   3   0  104.69    7.73
  10  -3   0   94.82    7.82
  10  -3   0  103.28    7.55
  10  -3   0   85.96    8.44
  10   3   0   87.81    8.53
  10  -3   1   30.97    5.71
  10  -3   1   41.01    7.39
  10  -3   1   39.91    5.98
  10  -3   1   41.15    5.05
  10   3   1   41.99    6.59
  10   3   1   37.03    4.58
  10  -3   1   44.17    5.15
  10   3   1   34.56    5.04
  10  -3   2    3.88    2.60
  10   3   2    6.01    2.11
  10  -3   2    4.36    2.66
  10  -3   2    5.69    3.11
  10   3   2    4.29    2.20
  10  -3   2   10.91    3.24
  10   3   2    7.64    1.99
  10  -3   2   13.88    3.52
  10   3   3    2.71    1.54
  10  -3   3   -2.34    3.95
  10   3   3   -1.26    1.47
  10  -3   3   -2.62    2.45
  10   3   3   -1.09    2.33
  10  -3   3    0.26    2.95
  10  -3   3   -1.19    2.63
  10   3   3   -0.51    1.68
  10  -3   4   85.94    9.24
  10   3   4   94.25    9.44
  10   3   4   77.51    5.63
  10  -3   4   80.23    6.63
  10  -3   4   90.50    5.91
  10  -3   4   77.18    7.52
  10   3   4   74.76    7.58
  10   3   4   81.81    7.92
  10  -3   5   -0.76    2.52
  10   3   5   -0.59    1.81
  10  -3   5    1.21    2.10
  10   3   5   -0.28    1.05
  10   3   5    1.99    1.35
  10  -3   6    7.78    2.73
  10  -3   6    7.95    2.43
  10   3   6    6.11    2.36
  10  -3   6    7.81    2.56
  10   3   6    8.95    2.42
  10   3   6    7.57    2.28
  10  -3   7    1.72    2.40
  10   3   7    5.11    2.36
  10  -3   7    6.71    2.87
  10  -3   7    1.45    1.57
  10   3   7    3.82    1.61
  10  -3   8    0.56    1.73
  10  -3   8   -2.35    1.89
  10  -3   8   -0.28    1.15
  10   3   8   -1.72    2.07
  10   3   8    1.10    0.72
  10  -3   9   13.65    2.39
  10  -3   9   16.14    2.70
  10   3   9   21.59    3.41
  10   3   9   16.94    2.72
  10   3  10   15.28    2.40
  10   4 -17   13.07    1.60
  10  -4 -17   11.80    1.54
  10   4 -16    6.78    1.64
  10   4 -16    5.72    2.07
  10  -4 -16    6.07    1.30
  10   4 -15    2.95    1.36
  10   4 -15    0.37    1.15
  10   4 -14    9.10    1.80
  10  -4 -14    6.71    1.63
  10   4 -14    5.51    2.05
  10  -4 -14    7.45    1.66
  10   4 -13   16.19    2.73
  10  -4 -13   14.61    2.43
  10   4 -13    8.58    2.77
  10  -4 -13   11.01    1.94
  10   4 -12   56.10    4.83
  10  -4 -12   62.79    4.71
  10  -4 -12   52.03    4.40
  10   4 -12   46.33    6.73
  10   4 -11   30.34    3.53
  10  -4 -11   34.77    3.83
  10   4 -11   26.13    5.22
  10  -4 -11   28.65    3.31
  10   4 -10   21.75    3.01
  10  -4 -10   23.44    3.57
  10   4 -10   17.90    4.49
  10  -4 -10   16.34    2.77
  10  -4  -9   15.36    2.88
  10   4  -9   11.37    3.52
  10   4  -9   19.03    2.99
  10  -4  -9   16.14    2.98
  10  -4  -9    9.56    2.27
  10  -4  -8   12.77    2.89
  10   4  -8    9.47    3.46
  10  -4  -8    9.36    2.42
  10  -4  -8    5.55    1.76
  10  -4  -7   27.74    4.16
  10   4  -7   18.34    4.43
 -10  -4   7   25.14    4.43
  10  -4  -7   24.79    3.41
  10  -4  -7   16.89    2.71
  10  -4  -6  345.19   12.63
 -10  -4   6  331.70   15.63
  10  -4  -6  350.85   12.24
  10   4  -6  315.62   17.87
  10  -4  -5  116.93    7.20
 -10  -4   5  115.31    8.97
  10  -4  -5  117.12    7.21
  10  -4  -5   88.93    9.72
  10   4  -5  106.42   10.12
  10   4  -4    0.52    1.35
  10  -4  -4    6.09    2.47
  10  -4  -4    2.50    1.75
  10  -4  -4    0.96    1.60
  10  -4  -4    1.81    2.21
  10   4  -3    8.11    2.62
  10  -4  -3    8.84    3.16
  10  -4  -3    4.27    2.30
  10  -4  -3    7.94    2.07
  10  -4  -3    8.59    2.74
  10   4  -2   18.30    3.94
  10  -4  -2   13.38    2.90
  10  -4  -2   19.03    3.85
  10  -4  -2   20.85    3.78
  10  -4  -2   19.71    4.23
  10   4  -1    5.19    2.22
  10  -4  -1    3.61    2.63
  10  -4  -1    3.43    1.88
  10  -4  -1    6.64    2.43
  10   4  -1    8.56    2.49
  10  -4  -1    6.08    3.10
  10  -4   0   36.00    6.66
  10  -4   0   21.44    3.58
  10  -4   0   29.47    4.25
  10   4   0   29.67    3.45
  10  -4   0   32.39    4.12
  10   4   0   29.91    4.59
  10  -4   1   31.30    5.57
  10  -4   1   26.56    3.80
  10   4   1   29.96    3.41
  10  -4   1   33.43    3.86
  10  -4   1   26.87    3.82
  10   4   1   27.09    4.10
  10   4   1   32.41    4.71
  10  -4   2    1.74    1.49
  10   4   2    2.07    1.36
  10  -4   2    0.61    2.20
  10  -4   2    2.94    1.60
  10  -4   2    3.96    1.99
  10  -4   2    3.96    2.23
  10   4   2    3.58    1.71
  10  -4   3   15.92    2.45
  10   4   3   18.09    3.35
  10  -4   3   14.56    4.23
  10   4   3   14.45    3.25
  10  -4   3   16.66    3.21
  10  -4   3   21.93    3.17
  10  -4   3   12.59    2.73
  10   4   3   19.74    3.53
  10  -4   4   64.09    6.56
  10   4   4   64.65    6.54
  10  -4   4   65.84    5.42
  10  -4   4   74.66    4.59
  10  -4   4   52.49    4.77
  10   4   4   63.93    5.98
  10   4   4   72.53    6.27
  10   4   5   59.43    5.68
  10  -4   5   64.00    4.77
  10  -4   5   54.99    4.60
  10  -4   5   66.47    3.98
  10   4   5   63.92    5.56
  10   4   5   68.19    5.56
  10  -4   6    1.37    1.64
  10  -4   6    4.24    1.85
  10   4   6    1.21    1.29
  10   4   6    0.67    0.89
  10   4   6   -0.55    0.60
  10  -4   7    6.52    1.30
  10   4   7    7.21    1.77
  10   4   7    5.40    1.40
  10   5 -13    1.03    0.66
  10  -5 -12   92.57    6.43
  10  -5 -12   90.46    3.97
  10   5 -11    0.61    0.71
  10  -5 -11    2.16    0.93
  10  -5 -10   11.77    1.72
  10   5 -10    7.61    2.21
 -10  -5  10    7.47    1.57
  10  -5 -10    6.45    1.88
  10  -5 -10    6.57    1.21
  10  -5  -9   20.84    2.38
  10   5  -9   15.45    2.88
 -10  -5   9   16.55    2.37
  10  -5  -9   18.88    3.31
  10  -5  -9   14.22    1.83
  10  -5  -8   23.20    2.92
  10   5  -8   18.33    3.41
 -10  -5   8   15.03    2.31
  10  -5  -8   12.38    2.66
  10  -5  -8   15.94    1.93
  10  -5  -7  104.08    5.54
 -10  -5   7   79.31    5.43
  10  -5  -7  105.11    4.92
  10  -5  -7   77.55    6.44
  10   5  -7   78.97    6.92
  10  -5  -6   72.93    4.76
 -10  -5   6   57.14    4.68
  10  -5  -6   74.65    4.31
  10   5  -6   57.82    5.85
  10  -5  -5   14.97    2.56
  10   5  -5   11.04    2.56
 -10  -5   5   11.66    2.05
  10  -5  -5   13.84    2.78
  10  -5  -4   32.51    3.39
 -10  -5   4   30.41    3.32
  10   5  -4   29.42    3.06
  10  -5  -4   34.21    3.82
  10   5  -4   29.45    4.12
  10  -5  -3    2.05    1.19
  10   5  -3    4.40    1.72
  10   5  -3    3.50    1.34
  10  -5  -3    0.36    1.97
  10  -5  -2  228.66    8.16
  10   5  -2  235.46    7.12
  10   5  -2  227.13   10.62
  10  -5  -1    0.68    1.22
  10   5  -1    0.56    0.73
  10  -5  -1   -2.47    1.84
  10  -5   0   46.78    3.25
  10  -5   0   60.76    4.15
  10   5   0   58.20    5.02
  10  -5   1   98.09    5.01
  10   5   1   89.91    5.96
  10   5   1   82.93    5.59
  10  -5   2  205.64    6.30
  10   5   2  177.73    7.95
  10   5   2  185.35    7.79
  10   5   3   13.97    1.89
  11   0 -21   16.41    2.19
  11   0 -20    1.58    1.65
  11   0 -19    6.13    1.85
  11   0 -18   -1.09    1.32
  11   0 -18   -0.22    1.29
  11   0 -17   -0.11    1.03
  11   0 -17   -1.38    1.55
  11   0 -16   -0.41    1.09
  11   0 -16    2.33    1.73
  11   0 -15   91.96    7.23
  11   0 -15   94.25    7.11
  11   0 -14   -0.80    2.00
  11   0 -14    2.50    1.77
  11   0 -13  129.93    9.45
  11   0 -13  126.20    8.43
  11   0 -12   -1.05    1.52
  11   0 -12    0.72    1.43
  11   0 -12    1.18    2.07
  11   0 -12   -1.01    1.76
  11   0 -11    0.45    1.73
  11   0 -11   -1.83    1.95
  11   0 -11   -4.01    2.87
  11   0 -11    0.08    1.59
  11   0 -10    1.28    2.00
  11   0 -10    1.54    1.55
  11   0 -10   -0.34    1.70
  11   0 -10   -1.21    2.61
  11   0 -10   -1.69    2.07
  11   0  -9   15.50    3.46
  11   0  -9   12.79    3.48
  11   0  -9   10.12    3.77
  11   0  -9   13.75    3.89
  11   0  -8    0.32    1.85
  11   0  -8   -2.23    2.51
  11   0  -8    0.36    1.83
  11   0  -8   -0.39    2.14
  11   0  -8    3.76    2.82
  11   0  -8    0.66    2.22
  11   0  -7  210.36   10.70
  11   0  -7  199.35   12.76
  11   0  -7  258.82   17.22
  11   0  -7  217.28   11.92
  11   0  -7  227.48   13.04
  11   0  -7  216.96   17.75
  11   0  -7  227.83   13.41
  11   0  -6    0.61    2.25
  11   0  -6    0.36    2.44
  11   0  -6    0.74    2.05
  11   0  -6    3.62    3.22
  11   0  -6    0.51    2.17
  11   0  -6    0.03    1.99
  11   0  -6    7.02    2.87
  11   0  -5   44.46    4.92
  11   0  -5   53.20    8.54
  11   0  -5   43.72    6.10
  11   0  -5   42.86    5.78
  11   0  -5   43.01    7.24
  11   0  -5   47.10    6.28
  11   0  -5   46.65    5.75
  11   0  -5   45.35    8.44
  11   0  -4   -0.79    2.47
  11   0  -4   -1.67    2.39
  11   0  -4   -0.45    2.14
  11   0  -4   -2.05    2.06
  11   0  -4    0.50    2.50
  11   0  -4    1.71    1.77
  11   0  -3  771.24   25.19
  11   0  -3  839.70   24.64
  11   0  -3  852.84   31.66
  11   0  -3  844.38   25.08
  11   0  -3  840.55   36.02
  11   0  -3  877.43   26.07
  11   0  -2    0.60    2.70
  11   0  -2   -3.95    3.74
  11   0  -2    1.41    2.49
  11   0  -2    3.06    2.26
  11   0  -1  101.49   10.12
  11   0  -1  108.26    9.18
  11   0  -1  111.75    9.34
  11   0  -1  104.13    8.99
  11   0  -1  101.50   10.81
  11   0   0    0.87    2.33
  11   0   0   -2.35    2.49
  11   0   0   -1.58    3.31
  11   0   0   -0.18    1.83
  11   0   0   -2.37    2.21
  11   0   0    0.60    1.94
  11   0   1   95.71   12.62
  11   0   1  110.79   12.14
  11   0   1  107.19    8.74
  11   0   1  108.00    9.28
  11   0   1   95.26    8.77
  11   0   2   -2.62    2.27
  11   0   2   -1.47    2.84
  11   0   2   -0.46    2.33
  11   0   2   -2.83    3.30
  11   0   2    0.96    1.43
  11   0   3  187.19   12.40
  11   0   3  195.93   16.15
  11   0   3  188.06   12.27
  11   0   3  171.38   11.08
  11   0   3  177.91   12.60
  11   0   4    1.92    1.75
  11   0   4   -0.13    2.46
  11   0   4   -0.20    3.54
  11   0   4    0.66    2.08
  11   0   4    0.33    1.34
  11   0   5  101.98    9.27
  11   0   5  102.17   10.30
  11   0   5  105.71    9.22
  11   0   5   98.48    7.89
  11   0   5  102.56    9.63
  11   0   6   -4.25    2.66
  11   0   6    1.33    2.43
  11   0   6    0.66    1.21
  11   0   7  106.52    8.62
  11   0   7   91.14    6.68
  11   0   7  105.12    9.31
  11   0   8    0.91    1.39
  11   0   8   -0.16    2.05
  11   0   8   -2.48    2.00
  11   0   9   45.26    5.20
  11   0   9   30.55    4.23
  11   0  10    3.73    1.92
  11   1 -21   39.57    3.11
  11  -1 -21   49.76    3.42
  11   1 -20    2.47    1.16
  11   1 -20    4.72    1.39
  11  -1 -20    3.88    1.22
  11   1 -19    7.40    1.77
  11   1 -19    7.32    1.94
  11   1 -19    6.87    3.06
  11  -1 -19    7.42    1.72
  11   1 -18   86.18    5.90
  11   1 -18   87.83    6.38
  11  -1 -18   93.15    6.10
  11   1 -17   64.18    5.49
  11   1 -17   62.30    5.67
  11  -1 -17   72.67    5.97
  11   1 -16   96.96    7.23
  11   1 -16   96.21    7.31
  11  -1 -16  104.51    7.18
  11  -1 -15   81.50    6.29
  11   1 -15   81.61    6.88
  11  -1 -15   73.40    8.53
  11   1 -15   77.24    6.59
  11  -1 -15   79.41    6.51
  11  -1 -14   20.84    3.46
  11   1 -14   22.39    4.04
  11  -1 -14   18.10    4.36
  11   1 -14   24.99    4.17
  11  -1 -14   22.81    3.51
  11  -1 -13   -0.58    2.76
  11  -1 -13    2.45    1.87
  11   1 -13   -1.52    2.04
  11  -1 -13    0.23    1.66
  11   1 -13   -0.25    1.74
  11  -1 -13    1.68    1.35
  11  -1 -12    2.35    2.98
  11  -1 -12    0.04    2.21
  11   1 -12    0.06    1.66
  11  -1 -12   -0.16    1.40
  11   1 -12    2.77    1.64
  11  -1 -12    0.00    1.39
  11  -1 -11   12.87    4.57
  11  -1 -11   -0.75    1.81
  11   1 -11   15.39    4.68
  11  -1 -11    1.14    2.67
  11   1 -11    2.07    1.55
  11  -1 -11    1.79    1.52
  11  -1 -10   42.84    5.52
  11  -1 -10   44.63    5.89
  11   1 -10   42.40    5.44
  11  -1 -10   40.51    5.28
  11  -1 -10   43.36    7.83
  11   1 -10   34.96    4.66
  11  -1 -10   38.99    4.59
  11  -1  -9  294.39   13.22
  11  -1  -9  330.14   19.48
  11  -1  -9  285.36   14.99
  11   1  -9  271.58   14.09
  11  -1  -9  282.07   13.66
  11  -1  -9  280.53   12.90
  11  -1  -9  288.77   20.22
  11  -1  -8   25.73    4.68
  11  -1  -8   34.09    6.97
  11  -1  -8   25.66    4.22
  11  -1  -8   23.22    3.81
  11  -1  -8   24.54    5.97
  11  -1  -8   26.67    4.95
  11  -1  -8   23.80    4.73
  11   1  -8   22.17    4.16
  11  -1  -7   -2.14    2.60
  11  -1  -7   -1.65    2.20
  11   1  -7    2.54    2.17
  11  -1  -7   -0.75    2.42
  11  -1  -7    3.64    2.66
  11  -1  -7    1.38    2.79
  11  -1  -7    0.89    2.13
  11  -1  -7    2.31    2.30
  11   1  -7    3.05    2.32
  11  -1  -6    9.43    2.96
  11  -1  -6    6.13    4.26
  11  -1  -6   10.25    3.13
  11   1  -6    7.25    3.15
  11   1  -6    9.76    3.05
  11  -1  -6    5.49    2.39
  11  -1  -6    9.29    2.72
  11  -1  -6    9.75    3.49
  11  -1  -6    6.26    3.49
  11  -1  -6    6.84    2.47
  11   1  -6    5.80    2.57
  11  -1  -5    4.13    2.28
  11  -1  -5    4.10    3.33
  11  -1  -5    2.83    2.41
  11   1  -5    2.34    2.28
  11   1  -5    6.63    2.13
  11  -1  -5    5.17    2.44
  11  -1  -5    1.80    1.73
  11  -1  -5    7.62    3.71
  11  -1  -5    2.19    1.99
  11   1  -5    4.38    2.31
  11  -1  -5    0.75    2.04
  11  -1  -4  254.39   11.48
  11  -1  -4  287.43   19.25
  11   1  -4  233.38   13.19
  11   1  -4  271.55   18.38
  11  -1  -4  229.87   16.23
  11  -1  -4  250.48   14.29
  11  -1  -4  251.92   13.42
  11   1  -4  266.83   13.48
  11  -1  -4  252.66   12.40
  11  -1  -4  255.37   19.67
  11  -1  -4  253.04   14.62
  11  -1  -4  250.08   15.56
  11  -1  -3   24.57    3.86
  11  -1  -3   19.51    5.91
  11   1  -3   21.15    4.43
  11  -1  -3   15.71    5.65
  11  -1  -3   16.61    3.17
  11   1  -3   20.48    5.25
  11  -1  -3   16.41    3.71
  11  -1  -3   21.33    4.29
  11   1  -3   19.14    5.04
  11   1  -3   21.21    3.68
  11  -1  -3   23.37    4.91
  11  -1  -3   22.12    6.00
  11  -1  -3   21.08    4.20
  11   1  -2   37.80    5.52
  11  -1  -2   47.01    8.17
  11  -1  -2   43.72    7.09
  11  -1  -2   43.52    6.15
  11   1  -2   52.66    6.27
  11  -1  -2   33.68    5.89
  11  -1  -2   46.03    6.05
  11   1  -2   48.95    6.18
  11  -1  -2   43.76    6.09
  11   1  -2   42.09    6.62
  11  -1  -2   48.36    5.87
  11  -1  -2   35.30    7.34
  11   1  -2   47.45    7.66
  11   1  -2   40.88    5.62
  11  -1  -1   91.44   11.37
  11  -1  -1   85.66    9.89
  11   1  -1   89.06   10.16
  11  -1  -1   82.31    8.37
  11  -1  -1   88.36    8.04
  11   1  -1   92.68    8.15
  11  -1  -1   85.34   11.43
  11  -1  -1   91.71    7.71
  11  -1  -1   96.94    9.33
  11   1  -1   90.05   10.88
  11   1  -1   97.69    8.36
  11  -1  -1   92.65   10.06
  11   1  -1   79.60    8.03
  11  -1   0    3.71    3.37
  11  -1   0    7.79    3.95
  11   1   0   12.05    4.32
  11  -1   0    9.81    3.38
  11  -1   0    2.27    2.39
  11  -1   0    7.13    2.52
  11   1   0    8.24    2.93
  11   1   0    9.10    2.92
  11   1   0    5.40    2.83
  11  -1   0    8.84    2.25
  11   1   0    8.41    2.88
  11  -1   1   22.94    6.11
  11  -1   1   22.39    5.23
  11  -1   1   19.77    4.35
  11   1   1   19.46    3.52
  11   1   1   21.34    4.15
  11  -1   1   31.35    4.73
  11   1   1   23.44    5.59
  11   1   1   19.35    3.86
  11  -1   2   89.85    9.95
  11   1   2   77.76    8.08
  11   1   2   72.39    9.13
  11  -1   2   71.08    7.97
  11   1   2   71.33    7.25
  11   1   2   78.35    6.89
  11  -1   2   70.78    7.96
  11  -1   2   48.78    6.54
  11   1   2   76.01    8.23
  11  -1   3   21.87    5.97
  11  -1   3   27.23    5.53
  11  -1   3   21.20    4.25
  11   1   3   26.56    4.73
  11   1   3   21.29    5.13
  11   1   3   15.29    2.87
  11  -1   3   19.27    4.13
  11   1   3   19.76    4.11
  11  -1   3   14.72    3.28
  11   1   3   21.59    4.30
  11  -1   4    5.42    4.07
  11  -1   4   10.71    4.44
  11  -1   4    5.68    2.65
  11   1   4    3.50    2.23
  11   1   4    7.18    2.82
  11   1   4    6.95    3.02
  11  -1   4    6.12    2.47
  11   1   4    6.18    2.30
  11  -1   5    0.36    2.67
  11  -1   5    7.19    3.05
  11  -1   5    4.89    3.17
  11   1   5    5.83    3.07
  11   1   5   -0.09    2.11
  11   1   5    4.09    2.95
  11  -1   5    6.30    2.47
  11   1   5    3.92    2.08
  11  -1   6  100.69    9.74
  11  -1   6  161.13   11.93
  11   1   6  125.83    9.13
  11   1   6  139.15   11.90
  11   1   6  124.09    8.47
  11  -1   6  120.93    9.18
  11   1   6  133.86   10.26
  11  -1   7  134.00   10.36
  11   1   7  110.64    8.09
  11   1   7  113.71   10.19
  11  -1   7   96.49    7.75
  11   1   7  118.54    9.38
  11  -1   8    3.21    1.77
  11  -1   8    2.16    1.80
  11   1   8    1.41    1.59
  11   1   8   -0.38    1.59
  11   1   8    0.09    1.06
  11  -1   9   41.87    3.86
  11   1   9   37.15    4.71
  11   1  10   21.96    2.83
  11  -1  10   26.38    2.65
  11   2 -20    2.05    0.72
  11  -2 -20    3.28    1.14
  11   2 -19   68.77    4.43
  11   2 -19   55.55    4.28
  11  -2 -19   64.67    4.28
  11   2 -18   34.57    3.57
  11   2 -18   25.77    4.70
  11   2 -18   34.43    3.90
  11  -2 -18   37.29    3.57
  11   2 -17    3.01    0.96
  11   2 -17   11.37    2.20
  11  -2 -17   10.06    2.79
  11   2 -17   10.65    2.34
  11  -2 -17   11.41    2.19
  11   2 -16   21.56    3.20
  11   2 -16   12.95    3.30
  11   2 -16   21.75    3.43
  11  -2 -16   22.52    3.19
  11   2 -15   10.45    2.70
  11   2 -15    5.37    2.48
  11   2 -15    9.25    2.59
  11  -2 -15   11.90    2.55
  11  -2 -14  120.90    7.59
  11   2 -14  105.59    7.86
  11   2 -14   84.98    8.24
  11   2 -14   69.00    8.51
  11   2 -14   98.35    7.58
  11  -2 -14  111.26    7.28
  11  -2 -13  191.54    9.91
  11   2 -13  175.74   10.46
  11   2 -13  146.18   11.71
  11   2 -13  158.98    9.72
  11  -2 -13  173.40    9.29
  11  -2 -12   40.48    4.88
  11   2 -12   30.37    4.40
  11   2 -12   33.82    6.11
  11  -2 -12   32.79    4.08
  11   2 -12   29.97    4.47
  11  -2 -11   25.72    4.40
  11   2 -11   24.97    3.97
  11   2 -11   23.54    5.19
  11  -2 -11   22.13    3.83
  11   2 -11   24.07    4.30
  11  -2 -11   22.17    3.17
  11  -2 -10   -1.48    2.86
  11   2 -10    0.03    1.45
  11   2 -10    0.50    1.41
  11  -2 -10   -0.35    2.39
  11  -2  -9   44.33    5.35
  11   2  -9   37.03    5.24
  11   2  -9   37.60    7.00
  11  -2  -9   40.46    5.06
  11  -2  -9   30.78    4.01
  11  -2  -8   43.33    5.29
  11   2  -8   39.71    5.38
  11   2  -8   41.53    6.95
  11  -2  -8   44.60    5.42
  11  -2  -8   35.76    6.66
  11  -2  -7   95.09    7.73
  11   2  -7   87.09    7.71
  11   2  -7   89.17   10.21
  11  -2  -7   85.92    7.35
  11  -2  -7   98.88   12.43
  11  -2  -7   91.85    8.84
  11  -2  -6   14.60    2.81
  11  -2  -6   19.78    5.31
  11  -2  -6   16.22    3.77
  11   2  -6   15.51    4.45
  11  -2  -6   15.82    3.46
  11  -2  -6   14.57    5.02
  11   2  -6   15.87    3.36
  11  -2  -6   19.42    4.88
  11  -2  -5   76.79    6.52
  11   2  -5   61.71    6.43
  11  -2  -5   87.13   10.86
  11  -2  -5   77.93    7.71
  11  -2  -5   66.30    9.95
  11  -2  -5   71.33    8.02
  11   2  -5   67.54    8.95
  11  -2  -5   75.04    8.92
  11  -2  -4  282.65   12.11
  11  -2  -4  284.43   19.18
  11   2  -4  247.54   12.95
  11  -2  -4  243.86   13.39
  11  -2  -4  287.57   13.12
  11  -2  -4  272.40   19.89
  11  -2  -4  278.46   15.16
  11   2  -4  276.98   18.31
  11  -2  -4  284.12   17.13
  11  -2  -3   39.49    4.86
  11  -2  -3   41.14    7.42
  11   2  -3   35.31    5.01
  11  -2  -3   32.73    5.68
  11   2  -3   32.58    6.34
  11   2  -3   37.08    5.10
  11  -2  -3   32.16    5.03
  11   2  -3   28.16    5.52
  11  -2  -3   37.54    5.21
  11  -2  -3   30.20    6.53
  11  -2  -3   32.58    6.27
  11  -2  -2  106.06    7.08
  11   2  -2   88.00    7.47
  11  -2  -2   96.65   11.15
  11  -2  -2  111.63   10.59
  11   2  -2   83.21    8.93
  11   2  -2  107.75    8.55
  11  -2  -2   99.52    7.79
  11  -2  -2   82.49   10.88
  11  -2  -2   96.46    8.96
  11   2  -2   98.49   10.95
  11  -2  -1   23.68    3.43
  11  -2  -1   22.79    5.59
  11  -2  -1   27.78    5.57
  11  -2  -1   27.45    5.23
  11  -2  -1   36.02    5.97
  11   2  -1   27.79    4.47
  11  -2  -1   20.89    5.74
  11  -2  -1   25.01    4.26
  11   2  -1   21.47    4.98
  11   2  -1   21.00    4.30
  11  -2   0   82.68   10.54
  11  -2   0  101.76   10.32
  11   2   0   83.64    9.55
  11  -2   0   88.52    7.69
  11   2   0   90.91    7.50
  11   2   0   90.71    7.68
  11  -2   0   70.82    9.55
  11  -2   0  102.26    7.69
  11  -2   0   88.75    8.91
  11   2   0   93.61    9.22
  11  -2   1    8.54    6.51
  11  -2   1   10.85    3.99
  11  -2   1    8.11    3.25
  11  -2   1    3.46    2.31
  11   2   1    7.71    2.91
  11   2   1    7.18    2.57
  11  -2   1    4.19    3.31
  11   2   1    7.30    3.34
  11   2   1    3.95    1.99
  11  -2   2   50.69    7.68
  11  -2   2   72.84    9.02
  11   2   2   61.75    8.17
  11  -2   2   62.48    6.34
  11   2   2   60.35    6.27
  11  -2   2   73.71    6.17
  11  -2   2   61.91    7.25
  11   2   2   62.19    7.17
  11  -2   3    0.86    2.58
  11  -2   3    0.17    2.75
  11  -2   3    2.58    2.68
  11  -2   3    2.20    2.42
  11  -2   3    3.00    2.18
  11   2   3   -0.75    2.04
  11   2   3    1.24    1.43
  11   2   3    0.11    1.00
  11  -2   4  128.10   11.40
  11  -2   4  184.43   13.43
  11   2   4  170.27   13.12
  11  -2   4  153.57    8.85
  11   2   4  149.65    8.85
  11  -2   4  154.60   10.70
  11   2   4  163.59   10.94
  11  -2   5   23.16    4.65
  11  -2   5   40.32    6.68
  11  -2   5   30.61    5.27
  11  -2   5   25.62    3.35
  11   2   5   26.30    3.70
  11   2   5   32.78    5.73
  11   2   5   30.67    4.69
  11  -2   6   18.59    4.49
  11  -2   6   11.55    2.89
  11   2   6    8.67    1.95
  11   2   6   11.24    3.16
  11   2   6   10.47    2.67
  11  -2   7   58.04    6.37
  11   2   7   54.64    6.52
  11  -2   7   48.97    5.06
  11   2   7   53.92    5.65
  11  -2   8   68.65    6.00
  11   2   8   65.12    6.33
  11  -2   8   61.95    5.20
  11   2   8   61.03    5.63
  11  -2   9   49.92    4.53
  11   2   9   42.92    4.42
  11  -2   9   45.53    3.99
  11   2   9   39.31    4.05
  11   3 -18    5.67    1.29
  11  -3 -18    8.34    1.44
  11   3 -17   12.08    2.43
  11   3 -17   24.63    3.14
  11  -3 -17   16.96    3.12
  11  -3 -17   23.91    2.53
  11   3 -16    4.13    1.36
  11   3 -16    1.92    1.55
  11  -3 -16    3.84    1.31
  11   3 -15   49.61    4.64
  11  -3 -15   46.74    4.01
  11   3 -14    1.36    1.47
  11  -3 -14    2.03    1.55
  11   3 -14    2.14    1.57
  11  -3 -14   -0.15    0.97
  11   3 -13    5.05    1.74
  11  -3 -13    6.31    1.68
  11   3 -13    4.51    2.30
  11  -3 -13    5.96    1.75
  11   3 -12   17.39    3.05
  11  -3 -12   18.86    2.89
  11   3 -12   14.97    3.97
  11  -3 -12   17.02    2.81
  11  -3 -11    0.38    2.10
  11   3 -11   -0.28    1.66
  11   3 -11    1.83    2.65
  11  -3 -11    1.23    1.78
  11  -3 -11    0.06    1.48
  11   3 -10  177.30   10.03
  11  -3 -10  193.12    9.97
  11  -3 -10  181.55    8.88
  11  -3 -10  144.18    7.74
  11   3 -10  138.49   12.00
  11   3  -9   89.31    7.20
  11  -3  -9  103.90    7.57
  11  -3  -9  108.32    7.29
  11   3  -9   78.73    8.42
  11  -3  -9   70.90    5.55
  11   3  -9   77.53    9.03
  11  -3  -8   10.52    3.04
  11   3  -8    7.74    2.96
  11   3  -8    8.50    2.40
  11   3  -8   13.84    4.31
  11  -3  -8   11.19    3.22
  11  -3  -7   62.03    6.18
  11   3  -7   55.86    5.64
  11  -3  -7   62.24    6.00
  11   3  -7   43.08    6.57
  11  -3  -6    7.38    2.27
  11   3  -6    8.29    3.02
  11  -3  -6   10.52    3.09
  11  -3  -6    8.03    3.39
  11  -3  -6    9.15    2.73
  11   3  -6    9.83    2.55
  11  -3  -6   13.90    4.63
  11  -3  -5   38.61    4.77
  11   3  -5   28.24    4.95
  11  -3  -5   34.40    4.86
  11  -3  -5   41.91    4.73
  11  -3  -5   32.63    6.42
  11  -3  -5   44.99    6.78
  11  -3  -4   28.21    4.18
  11   3  -4   22.47    4.35
  11  -3  -4   25.67    4.65
  11  -3  -4   30.13    4.16
  11  -3  -4   27.06    5.98
  11  -3  -4   33.36    5.57
  11  -3  -3   15.44    3.09
  11   3  -3   15.68    3.77
  11  -3  -3   15.99    3.97
  11   3  -3   19.78    3.77
  11  -3  -3   15.92    3.44
  11  -3  -3   11.74    3.82
  11  -3  -3   17.91    4.99
  11  -3  -2   18.12    3.05
  11   3  -2   19.41    3.95
  11  -3  -2   22.82    4.98
  11  -3  -2   12.29    3.02
  11   3  -2   16.55    3.56
  11   3  -2    9.20    2.10
  11  -3  -2   12.46    4.02
  11  -3  -2   21.62    4.26
  11  -3  -1  225.86    9.76
  11  -3  -1  255.71   15.18
  11   3  -1  171.89   11.97
  11  -3  -1  214.22   11.36
  11   3  -1  229.32   11.45
  11  -3  -1  168.97   13.27
  11  -3  -1  225.08   10.92
  11  -3  -1  215.68   12.46
  11   3  -1  203.35   11.70
  11  -3   0   10.16    2.63
  11  -3   0    8.83    3.24
  11  -3   0    7.63    3.10
  11  -3   0    7.48    2.78
  11   3   0    7.50    2.35
  11   3   0    6.12    1.79
  11  -3   0    7.71    3.23
  11   3   0    7.82    3.65
  11  -3   1   63.89    7.93
  11   3   1   49.53    6.43
  11  -3   1   55.34    5.69
  11   3   1   52.64    5.16
  11  -3   1   63.22    5.60
  11  -3   1   54.22    6.34
  11   3   1   58.95    6.82
  11  -3   2    4.94    2.23
  11  -3   2    5.57    2.87
  11  -3   2    5.46    2.94
  11   3   2    8.42    2.22
  11  -3   2    7.87    2.55
  11   3   2    7.14    3.63
  11   3   2    8.64    2.83
  11  -3   3    2.32    3.23
  11  -3   3    3.71    1.90
  11  -3   3    4.43    2.96
  11   3   3   -1.06    1.15
  11  -3   3    0.59    1.81
  11   3   3    1.67    1.89
  11   3   3    2.52    1.42
  11  -3   4   67.77    7.47
  11   3   4   60.29    6.89
  11  -3   4   60.64    5.31
  11  -3   4   69.32    4.43
  11  -3   4   53.90    5.98
  11   3   4   65.00    6.24
  11  -3   5  111.75    8.75
  11   3   5  107.34    8.60
  11  -3   5  101.44    6.17
  11  -3   5   97.67    7.25
  11   3   5  111.72    7.69
  11  -3   6    0.66    1.88
  11  -3   6    1.74    1.42
  11   3   6   -0.14    1.21
  11   3   6    1.60    1.42
  11  -3   7    5.46    2.07
  11  -3   7    2.88    1.43
  11   3   7    2.96    1.45
  11   3   7    6.05    1.72
  11   3   8    1.86    0.71
  11   3   8    0.74    0.58
  11   4 -15   41.47    2.90
  11  -4 -15   31.99    3.92
  11  -4 -15   37.45    2.98
  11   4 -14   28.14    2.72
  11  -4 -14   24.49    2.32
  11  -4 -13   28.80    3.01
  11   4 -13   25.63    2.69
  11  -4 -13   23.94    2.39
  11  -4 -12   72.93    4.70
  11   4 -12   68.72    4.65
  11  -4 -12   52.24    3.64
  11   4 -12   46.57    5.59
  11  -4 -11  104.12    5.91
  11   4 -11   94.88    5.55
  11  -4 -11   74.50    4.56
  11   4 -11   68.06    6.87
  11   4 -10   21.17    2.69
  11  -4 -10   19.16    3.08
  11   4 -10   15.19    3.37
  11  -4 -10   13.93    2.16
  11  -4  -9   76.31    5.35
  11  -4  -9   79.94    4.87
  11  -4  -9   52.36    3.87
  11   4  -9   60.02    6.77
  11  -4  -8   16.15    2.91
  11   4  -8   13.96    3.27
  11  -4  -8   18.01    2.71
  11  -4  -8   18.62    4.12
  11  -4  -7   55.97    4.90
  11  -4  -7   61.34    5.01
  11  -4  -7   45.81    6.63
  11   4  -7   48.07    6.16
  11  -4  -6   37.38    3.85
  11   4  -6   27.08    4.33
  11  -4  -6   37.83    4.18
  11  -4  -6   28.16    5.16
  11  -4  -5   11.23    2.45
  11   4  -5   12.92    3.19
  11  -4  -5   13.06    2.39
  11  -4  -5    9.21    3.11
  11  -4  -4   22.55    3.18
  11   4  -4   18.74    3.55
  11   4  -4   27.06    3.70
  11  -4  -4   27.18    3.85
  11  -4  -4   18.67    4.00
  11  -4  -3   -0.39    1.73
  11   4  -3   -0.06    1.34
  11   4  -3   -2.70    1.58
  11  -4  -3    1.45    2.13
  11  -4  -2   40.21    4.09
  11  -4  -2   54.92    6.63
  11   4  -2   44.38    4.28
  11  -4  -2   44.29    4.65
  11  -4  -2   34.95    4.07
  11   4  -2   39.27    4.81
  11  -4  -1   80.45    5.16
  11  -4  -1   95.67    8.53
  11   4  -1   90.96    5.87
  11  -4  -1   93.79    6.10
  11  -4  -1   75.01    5.90
  11   4  -1   82.69    6.75
  11  -4   0    0.55    1.53
  11   4   0    1.38    1.17
  11  -4   0   -0.44    2.94
  11  -4   0    4.37    2.48
  11   4   0    0.14    0.95
  11  -4   0    1.63    1.70
  11   4   0    3.71    1.80
  11  -4   1   42.51    3.37
  11  -4   1   54.68    6.36
  11  -4   1   54.22    4.42
  11  -4   1   46.23    4.46
  11   4   1   51.96    5.00
  11   4   1   57.74    5.62
  11  -4   2   59.61    6.12
  11   4   2   47.27    4.52
  11  -4   2   68.85    4.37
  11  -4   2   51.39    4.60
  11   4   2   59.62    4.99
  11   4   2   63.79    5.49
  11  -4   3   87.61    6.62
  11   4   3   71.99    5.30
  11  -4   3  100.80    4.74
  11  -4   3   74.08    4.96
  11   4   3   97.39    6.33
  11  -4   4   15.19    2.85
  11   4   4   16.96    2.49
  11   4   5   49.92    3.71
  11   5 -10    4.70    1.36
  11  -5  -9    4.82    1.20
  11   5  -9    4.79    1.30
  11   5  -9    7.86    1.36
  11  -5  -8   -0.27    1.16
  11   5  -8    1.13    0.59
  11   5  -8    1.06    0.85
  11  -5  -7   55.35    3.48
  11   5  -7   55.69    3.47
  11  -5  -6    0.64    0.99
  11   5  -6   -0.77    0.91
  11   5  -6    1.05    0.85
  11  -5  -6    0.49    1.06
  11  -5  -5    3.48    1.16
  11   5  -5    2.74    0.90
  11   5  -5    4.29    1.18
  11  -5  -5    2.73    1.14
  11  -5  -4    5.26    1.68
  11   5  -4    5.36    1.38
  11  -5  -4    6.77    1.81
  11  -5  -3    1.54    1.25
  11   5  -3   -0.08    0.63
  11   5  -3    0.58    0.65
  11  -5  -2    0.49    0.90
  11   5  -2   -0.28    0.46
  11  -5  -1   13.82    1.74
  11   5  -1   12.53    1.81
  12   0 -20  187.40    6.96
  12   0 -19    0.08    0.97
  12   0 -18   34.31    3.32
  12   0 -18   29.11    3.49
  12   0 -17    1.13    1.78
  12   0 -17   -0.21    1.19
  12   0 -16    3.18    2.50
  12   0 -16    3.58    1.68
  12   0 -15    0.71    1.60
  12   0 -15    0.76    1.70
  12   0 -14   93.86    7.73
  12   0 -14   83.04    6.49
  12   0 -13    0.97    1.72
  12   0 -13    0.81    1.34
  12   0 -13   -1.60    1.65
  12   0 -12   39.56    5.25
  12   0 -12   43.62    5.11
  12   0 -12   37.80    6.65
  12   0 -12   34.34    4.27
  12   0 -11    0.33    1.90
  12   0 -11   -1.45    2.39
  12   0 -11   -1.02    2.06
  12   0 -10  575.78   21.22
  12   0 -10  571.92   19.22
  12   0 -10  521.41   26.24
  12   0  -9   -6.25    4.03
  12   0  -9    3.41    2.17
  12   0  -9   -3.26    2.24
  12   0  -9   -1.16    1.88
  12   0  -9    0.84    3.14
  12   0  -8  171.13   13.11
  12   0  -8  142.40   10.77
  12   0  -8  144.28   10.47
  12   0  -8  136.75    9.22
  12   0  -8  147.14   14.74
  12   0  -7   -2.74    2.93
  12   0  -7    0.16    1.98
  12   0  -7   -1.98    3.46
  12   0  -7   -0.09    1.75
  12   0  -7    2.49    3.20
  12   0  -7    0.10    2.11
  12   0  -6   69.58    9.26
  12   0  -6   56.99    7.18
  12   0  -6   59.69    8.67
  12   0  -6   65.90    7.46
  12   0  -6   50.04    8.72
  12   0  -6   61.11    6.84
  12   0  -6   66.29    6.62
  12   0  -5   -7.93    4.07
  12   0  -5    0.31    2.46
  12   0  -5   -2.62    3.43
  12   0  -5    2.92    2.56
  12   0  -5   -1.53    2.28
  12   0  -5   -0.64    2.10
  12   0  -5   -0.85    1.98
  12   0  -4   20.67    5.38
  12   0  -4   16.49    4.04
  12   0  -4   18.89    5.13
  12   0  -4   19.73    4.49
  12   0  -4   20.87    4.33
  12   0  -3    5.76    3.91
  12   0  -3    3.30    2.62
  12   0  -3   -2.52    1.93
  12   0  -3   -0.38    2.50
  12   0  -3    1.13    2.00
  12   0  -2   -1.08    2.69
  12   0  -2    1.23    1.60
  12   0  -2    1.35    4.98
  12   0  -2    2.41    2.34
  12   0  -1   -2.56    2.43
  12   0  -1   -2.91    2.37
  12   0  -1   -0.23    2.34
  12   0  -1   -1.16    2.23
  12   0   0  106.39   10.13
  12   0   0  157.17   10.71
  12   0   0  139.93   10.54
  12   0   0  117.28    8.85
  12   0   1   -1.96    2.20
  12   0   1    3.06    3.02
  12   0   1   -0.63    1.98
  12   0   1    0.16    1.30
  12   0   2   15.79    4.46
  12   0   2   11.28    1.93
  12   0   2   20.09    4.10
  12   0   2   14.74    3.55
  12   0   3    0.38    1.91
  12   0   3   -0.25    2.69
  12   0   3    1.34    2.60
  12   0   3   -0.33    1.08
  12   0   4   20.62    4.27
  12   0   4   19.46    3.57
  12   0   4   23.43    4.25
  12   0   4   13.40    3.27
  12   0   5    0.25    1.78
  12   0   5    0.34    1.96
  12   0   5   -1.58    1.04
  12   0   6   47.56    5.42
  12   0   6   39.26    5.70
  12   0   6   32.33    4.57
  12   0   7   -0.13    1.59
  12   0   7    0.79    1.94
  12   0   8  198.61    8.85
  12   1 -20   28.66    2.60
  12  -1 -20   24.61    2.33
  12   1 -19    0.11    0.84
  12  -1 -19    1.00    0.92
  12   1 -18    4.20    1.35
  12   1 -18    4.49    1.89
  12   1 -18    7.43    1.73
  12  -1 -18    4.69    1.69
  12   1 -17   13.48    2.35
  12   1 -17    9.50    2.90
  12   1 -17   10.67    2.63
  12  -1 -17   12.62    2.41
  12   1 -16    8.65    2.53
  12   1 -16   10.51    2.78
  12  -1 -16    7.08    1.83
  12  -1 -15   55.06    5.04
  12   1 -15   59.44    5.70
  12  -1 -15   70.19    8.27
  12   1 -15   53.20    5.15
  12  -1 -15   56.92    5.16
  12   1 -14   99.60    7.64
  12  -1 -14  101.71    7.42
  12  -1 -14   98.50    9.88
  12   1 -14   93.71    7.10
  12  -1 -14   96.42    6.77
  12   1 -13   62.51    6.58
  12  -1 -13   50.88    5.77
  12   1 -13   63.39    5.44
  12  -1 -13   53.19    7.65
  12   1 -13   54.14    5.33
  12  -1 -13   57.69    5.41
  12  -1 -12    5.23    2.87
  12  -1 -12    7.02    2.85
  12   1 -12    6.08    2.48
  12   1 -12    8.04    2.48
  12  -1 -12    5.22    2.83
  12   1 -12    5.32    1.85
  12  -1 -12    4.99    1.39
  12  -1 -11   15.74    3.89
  12  -1 -11   11.98    3.47
  12   1 -11   11.52    2.98
  12   1 -11   16.32    2.98
  12   1 -11   12.96    3.46
  12  -1 -11   12.64    4.73
  12  -1 -11    8.16    2.11
  12  -1 -10   49.89    5.82
  12  -1 -10   42.58    6.13
  12   1 -10   44.15    5.73
  12   1 -10   53.04    8.02
  12  -1 -10   45.38    5.47
  12   1 -10   42.80    5.09
  12  -1 -10   41.65    7.73
  12  -1  -9   81.56    6.74
  12  -1  -9   72.26    7.63
  12   1  -9   78.40    7.68
  12   1  -9   85.00   10.13
  12  -1  -9   78.00    7.36
  12   1  -9   84.04    7.19
  12  -1  -9   75.98   10.45
  12  -1  -8   20.87    4.30
  12  -1  -8   18.39    4.29
  12   1  -8   20.44    5.34
  12  -1  -8   16.74    4.23
  12   1  -8   18.25    3.38
  12  -1  -8   16.43    5.23
  12  -1  -8   17.14    3.63
  12   1  -8   16.48    4.12
  12  -1  -7   20.77    4.27
  12  -1  -7   29.21    6.47
  12   1  -7   18.44    4.81
  12  -1  -7   14.97    3.86
  12   1  -7   19.26    3.73
  12  -1  -7   17.56    4.74
  12  -1  -7   17.96    5.53
  12  -1  -7   20.39    5.67
  12   1  -7   15.76    3.66
  12  -1  -6   13.94    5.31
  12  -1  -6    7.90    4.26
  12   1  -6    2.75    2.07
  12  -1  -6    6.75    2.67
  12   1  -6    6.95    3.59
  12  -1  -6    5.59    3.53
  12  -1  -6    6.13    2.97
  12  -1  -6    5.83    2.79
  12   1  -6    7.14    2.45
  12   1  -6    4.00    1.90
  12  -1  -6    5.67    4.09
  12  -1  -6    7.36    3.84
  12   1  -6    9.26    2.95
  12  -1  -5   60.26    8.32
  12   1  -5   53.79    9.83
  12  -1  -5    7.10    3.24
  12  -1  -5    2.20    2.58
  12   1  -5    0.93    1.84
  12  -1  -5    3.27    2.13
  12  -1  -5   67.31    9.48
  12  -1  -5   14.61    4.88
  12   1  -5    3.65    2.27
  12   1  -5    1.88    2.03
  12  -1  -5    2.10    4.31
  12  -1  -5    7.42    3.83
  12   1  -5    4.90    2.65
  12  -1  -4  138.37    8.33
  12   1  -4  120.56    9.65
  12  -1  -4  147.44   13.63
  12  -1  -4  129.62   12.33
  12  -1  -4  140.96   10.84
  12  -1  -4  131.03    9.75
  12   1  -4  145.24   10.80
  12   1  -4  134.25    9.78
  12  -1  -4  139.14   14.78
  12  -1  -4  126.20    8.86
  12  -1  -4  141.33   10.50
  12   1  -4  137.61   13.18
  12  -1  -4  124.06   10.79
  12  -1  -3   48.10    8.20
  12  -1  -3   47.80    6.15
  12  -1  -3   43.62    5.90
  12   1  -3   53.41    6.34
  12   1  -3   49.52    6.03
  12  -1  -3   44.88    5.78
  12  -1  -3   42.67    5.51
  12  -1  -3   43.19    8.09
  12   1  -3   46.21    7.86
  12  -1  -2  270.29   18.80
  12  -1  -2  231.02   14.97
  12  -1  -2  242.65   13.58
  12   1  -2  257.42   13.30
  12   1  -2  241.86   13.13
  12  -1  -2  234.68   11.75
  12  -1  -2  238.80   13.97
  12   1  -2  248.21   17.57
  12  -1  -2  196.86   14.02
  12  -1  -1    3.24    3.04
  12  -1  -1    5.61    3.75
  12  -1  -1    6.97    3.43
  12  -1  -1    8.04    3.09
  12  -1  -1    4.82    2.05
  12   1  -1    8.43    3.12
  12  -1  -1    3.45    2.69
  12   1  -1    6.07    2.31
  12  -1   0   17.45    4.82
  12  -1   0   10.35    4.12
  12  -1   0   14.64    4.32
  12  -1   0   14.08    3.62
  12   1   0   17.73    3.84
  12   1   0   15.14    4.99
  12   1   0   16.61    4.00
  12   1   0   11.67    2.95
  12  -1   1   22.29    5.48
  12  -1   1   32.82    6.03
  12  -1   1   22.38    4.49
  12  -1   1   22.49    4.75
  12   1   1   25.81    4.22
  12   1   1   22.61    4.17
  12   1   1   22.67    4.74
  12   1   1   14.94    3.20
  12  -1   2   80.10    9.70
  12  -1   2   85.16    8.52
  12   1   2   79.32    9.65
  12   1   2   78.53    6.32
  12   1   2   75.30    7.22
  12  -1   2   72.43    7.22
  12   1   2   74.70    7.35
  12  -1   3    1.01    3.02
  12  -1   3    1.14    1.98
  12  -1   3   -1.82    1.83
  12   1   3    2.66    1.88
  12   1   3   -1.70    2.86
  12   1   3    3.75    2.12
  12  -1   4   13.90    4.70
  12  -1   4   13.33    3.70
  12  -1   4   15.94    3.78
  12   1   4   12.24    2.83
  12   1   4   17.61    4.83
  12   1   4   12.54    2.78
  12  -1   5    1.15    1.79
  12  -1   5    0.26    1.88
  12   1   5   -0.46    1.46
  12  -1   5    1.22    1.65
  12   1   5    5.36    2.07
  12   1   5    2.21    1.93
  12  -1   6    2.51    2.24
  12  -1   6    8.61    3.54
  12   1   6    3.99    1.99
  12  -1   6    3.67    1.39
  12   1   6    2.04    1.26
  12  -1   7    5.91    2.28
  12   1   7   11.18    2.62
  12  -1   7    7.38    2.05
  12   1   7    7.33    2.01
  12  -1   8    3.27    1.40
  12   1   8    1.35    1.21
  12   1   8    1.82    0.96
  12   2 -19    8.96    1.39
  12  -2 -19   10.08    1.46
  12   2 -18    0.00    0.80
  12  -2 -18   -0.25    0.83
  12   2 -17    5.08    1.44
  12  -2 -17    6.45    2.02
  12   2 -17    5.37    1.55
  12  -2 -17    3.57    1.52
  12   2 -16   -0.50    1.27
  12  -2 -16    0.76    1.13
  12   2 -16    0.08    1.40
  12  -2 -16    1.01    1.24
  12   2 -15   52.13    5.06
  12  -2 -15   52.52    6.59
  12   2 -15   42.03    4.35
  12  -2 -15   44.37    4.14
  12  -2 -14   68.78    5.24
  12   2 -14   75.57    6.43
  12   2 -14   55.97    6.24
  12  -2 -14   63.28    7.83
  12   2 -14   57.92    5.20
  12  -2 -14   62.05    4.96
  12  -2 -13    8.43    2.45
  12   2 -13    6.30    2.05
  12   2 -13    0.59    1.83
  12   2 -13    8.97    2.12
  12  -2 -13    5.69    2.82
  12   2 -13    7.29    1.94
  12  -2 -13    6.52    1.71
  12  -2 -12   -0.13    2.21
  12   2 -12   -0.01    1.46
  12   2 -12    0.04    1.68
  12  -2 -12   -0.94    1.52
  12   2 -12    0.86    1.66
  12  -2 -12    0.81    1.12
  12  -2 -11   53.67    5.65
  12   2 -11   49.17    5.43
  12   2 -11   38.52    6.17
  12  -2 -11   47.01    7.61
  12  -2 -11   32.71    3.74
  12  -2 -10   17.50    2.86
  12   2 -10   15.95    4.04
  12  -2 -10   22.16    5.69
  12   2 -10   19.45    3.54
  12  -2  -9    7.60    2.40
  12   2  -9    6.16    3.06
  12  -2  -9    4.73    2.57
  12  -2  -9    6.18    3.42
  12   2  -9    6.03    2.05
  12  -2  -8   93.69    7.15
  12   2  -8   89.19    7.74
  12  -2  -8   91.80    7.61
  12  -2  -8   89.42   11.42
  12   2  -8   92.94   10.25
  12   2  -7   66.05    6.55
  12  -2  -7   69.02    6.12
  12   2  -7   69.15    6.60
  12  -2  -7   67.83    7.09
  12  -2  -7   63.01    9.62
  12   2  -7   68.31    8.81
  12  -2  -7   66.56    7.93
  12  -2  -6   30.89    4.47
  12  -2  -6   33.06    7.05
  12   2  -6   30.60    6.28
  12  -2  -6   23.61    4.40
  12   2  -6   28.82    4.56
  12  -2  -6   26.99    4.87
  12  -2  -6   29.69    6.88
  12  -2  -6   28.63    5.02
  12   2  -6   27.70    4.54
  12  -2  -6   24.20    4.88
  12  -2  -5   -0.30    1.86
  12  -2  -5    1.74    2.91
  12  -2  -5    3.05    3.02
  12   2  -5    5.99    3.57
  12   2  -5    3.07    1.76
  12  -2  -5    6.76    3.53
  12  -2  -5   -3.02    3.53
  12   2  -5    6.74    2.94
  12  -2  -5    0.87    2.33
  12  -2  -4  139.77    8.33
  12   2  -4  121.99    8.75
  12  -2  -4  140.64   13.12
  12  -2  -4  135.47   11.73
  12   2  -4  143.94    9.86
  12  -2  -4  131.82    8.72
  12  -2  -4  133.71   13.77
  12  -2  -4  131.74   10.68
  12   2  -4  135.77   12.77
  12  -2  -3  171.82    8.77
  12  -2  -3  173.86   14.59
  12  -2  -3  164.16   12.90
  12   2  -3  164.64   10.42
  12  -2  -3  168.97    9.96
  12  -2  -3  143.90   14.16
  12  -2  -3  169.55   11.82
  12   2  -3  153.60   10.14
  12  -2  -2   35.30    4.09
  12  -2  -2   43.61    8.20
  12  -2  -2   31.13    6.60
  12  -2  -2   35.97    5.26
  12   2  -2   24.68    5.24
  12   2  -2   35.87    4.89
  12   2  -2   40.35    5.04
  12  -2  -2   32.80    7.04
  12  -2  -2   35.35    5.16
  12   2  -2   34.87    4.92
  12  -2  -1   19.24    5.91
  12  -2  -1   17.05    3.92
  12  -2  -1   17.30    4.25
  12   2  -1   23.55    4.28
  12   2  -1   17.36    3.47
  12   2  -1    8.67    2.70
  12  -2  -1   19.89    3.70
  12   2  -1   13.50    3.17
  12  -2   0   59.93    8.66
  12  -2   0   63.48    7.35
  12   2   0   49.45    7.03
  12   2   0   61.87    5.65
  12   2   0   56.94    5.84
  12  -2   0   65.71    5.93
  12  -2   0   54.64    6.60
  12   2   0   57.81    6.35
  12  -2   1   29.22    6.06
  12  -2   1   37.46    6.06
  12  -2   1   31.40    5.44
  12   2   1   30.67    3.61
  12   2   1   32.68    4.42
  12   2   1   32.41    5.57
  12  -2   1   38.74    4.41
  12   2   1   30.74    4.73
  12  -2   2   14.46    4.56
  12  -2   2   16.55    4.02
  12  -2   2   20.68    4.33
  12   2   2   16.54    2.86
  12   2   2   13.79    3.98
  12  -2   2   20.06    3.52
  12   2   2   15.62    3.24
  12  -2   3    2.19    1.92
  12  -2   3   10.22    3.51
  12  -2   3    9.12    3.05
  12   2   3    7.11    2.22
  12   2   3    3.33    1.76
  12   2   3    7.82    2.27
  12  -2   4   32.16    5.01
  12  -2   4   41.71    5.48
  12  -2   4   32.19    4.50
  12   2   4   40.66    5.84
  12   2   4   34.19    4.12
  12   2   4   36.09    4.54
  12  -2   5    4.28    1.89
  12  -2   5    1.29    1.67
  12   2   5    0.82    1.34
  12   2   5    2.05    1.60
  12  -2   6  153.99    7.91
  12   2   6  143.55    8.20
  12  -2   7   23.51    2.74
  12   2   7   22.61    2.94
  12   3 -17   12.31    1.73
  12  -3 -17    9.41    1.30
  12   3 -16    4.36    1.37
  12  -3 -16    4.88    1.54
  12  -3 -16    4.19    1.21
  12   3 -15   34.69    3.56
  12  -3 -15   25.46    4.04
  12  -3 -15   24.45    2.53
  12  -3 -14   65.99    4.47
  12   3 -14   70.53    5.19
  12   3 -14   74.15    4.47
  12  -3 -14   58.15    6.47
  12  -3 -14   53.06    3.89
  12  -3 -13    4.83    1.99
  12   3 -13    0.74    1.39
  12  -3 -13    3.44    2.02
  12  -3 -13    2.32    1.39
  12  -3 -12  166.08    8.04
  12   3 -12  161.03    8.50
  12  -3 -12  151.97   12.00
  12  -3 -11   40.40    4.62
  12   3 -11   38.73    4.29
  12  -3 -11   34.83    5.99
  12  -3 -11   24.37    2.52
  12  -3 -10   73.62    5.80
  12   3 -10   72.69    5.91
  12  -3 -10   61.80    4.78
  12  -3 -10   63.86    8.31
  12  -3  -9    2.33    2.09
  12  -3  -9    2.24    2.07
  12  -3  -9    1.00    2.11
  12   3  -9    3.74    1.65
  12  -3  -8    2.66    2.05
  12  -3  -8    1.16    2.08
  12  -3  -8    3.30    2.43
  12   3  -8    3.00    1.36
  12  -3  -7   43.29    4.88
  12   3  -7   40.08    4.48
  12  -3  -7   45.12    5.75
  12  -3  -7   37.23    6.50
  12  -3  -6    2.30    2.00
  12   3  -6   -0.65    2.27
  12  -3  -6   -1.08    2.77
  12  -3  -6    2.10    1.63
  12   3  -6   -0.36    1.10
  12  -3  -5   -1.41    1.68
  12  -3  -5    0.53    2.25
  12   3  -5    3.19    2.38
  12  -3  -5   -1.08    2.45
  12  -3  -5    0.37    1.31
  12  -3  -5    2.45    2.03
  12  -3  -4   76.48    5.83
  12  -3  -4   92.46    9.12
  12   3  -4   90.11    7.12
  12  -3  -4   83.53    6.72
  12  -3  -4   62.70    8.29
  12  -3  -4   77.33    7.09
  12   3  -4   75.75    6.67
  12  -3  -3    5.59    2.25
  12  -3  -3    7.55    3.19
  12  -3  -3    6.06    2.12
  12  -3  -3    6.05    3.04
  12  -3  -3    6.01    3.29
  12   3  -3    7.00    2.24
  12  -3  -2   -4.15    2.33
  12  -3  -2    4.13    3.00
  12  -3  -2   -0.89    1.88
  12   3  -2    2.29    1.81
  12   3  -2   -0.01    1.60
  12  -3  -2    3.60    2.83
  12   3  -2    7.59    2.76
  12  -3  -1   13.73    2.64
  12  -3  -1   13.28    4.05
  12  -3  -1    9.21    2.67
  12   3  -1   12.26    2.38
  12   3  -1    6.09    1.72
  12  -3  -1   14.45    3.34
  12   3  -1    9.87    2.50
  12  -3   0    6.56    2.77
  12  -3   0    1.00    1.81
  12   3   0    8.20    2.11
  12   3   0    4.82    2.08
  12   3   0    6.78    1.78
  12  -3   0    7.09    2.94
  12   3   0    5.22    1.73
  12  -3   1    2.64    2.48
  12  -3   1    1.76    2.12
  12   3   1    2.15    1.85
  12   3   1    0.59    1.64
  12  -3   1    1.83    1.89
  12   3   1   -0.66    0.77
  12  -3   2   24.00    4.27
  12  -3   2   16.58    3.08
  12   3   2   13.53    2.33
  12   3   2   17.14    3.47
  12  -3   2   19.44    2.88
  12   3   2   18.86    3.05
  12   3   3   48.68    5.31
  12   3   3   47.23    3.66
  12  -3   3   49.12    4.78
  12   3   3   56.56    5.15
  12  -3   4    6.68    2.70
  12  -3   4    3.59    1.67
  12   3   4    9.10    2.85
  12   3   4    4.21    1.43
  12  -3   5    0.55    1.16
  12  -3   5    1.00    1.31
  12   3   5    0.85    0.63
  12   4 -13    1.24    0.71
  12  -4 -13    0.37    0.67
  12  -4 -12    7.84    1.57
  12   4 -12    7.72    1.49
  12  -4 -12    4.29    1.60
  12  -4 -11   59.70    3.94
  12   4 -11   64.29    4.31
  12  -4 -11   44.78    5.36
  12   4 -11   33.32    3.37
  12  -4 -10    0.26    1.21
  12   4 -10    2.73    1.32
  12   4 -10    2.81    0.97
  12  -4 -10   -0.30    1.15
  12  -4  -9   88.42    5.19
  12   4  -9   92.35    5.71
  12  -4  -9   76.34    7.31
  12  -4  -8    9.86    2.25
  12   4  -8    7.54    1.86
  12   4  -8    9.33    2.00
  12  -4  -8    6.96    2.21
  12  -4  -7   -1.12    1.59
  12   4  -7   -0.29    0.88
  12   4  -7    0.69    1.14
  12  -4  -7   -0.79    1.81
  12  -4  -7   -0.79    1.02
  12  -4  -6   33.25    3.31
  12   4  -6   39.91    3.74
  12  -4  -6   39.85    3.70
  12  -4  -6   30.58    4.68
  12   4  -6   30.40    3.27
  12   4  -6   31.33    3.58
  12  -4  -5    8.47    1.81
  12   4  -5    5.34    1.47
  12   4  -5    5.91    1.71
  12  -4  -5    6.49    2.36
  12  -4  -5    7.94    2.13
  12   4  -5    6.68    1.57
  12  -4  -4   10.59    2.31
  12   4  -4    9.95    1.99
  12   4  -4   14.87    2.59
  12  -4  -4    8.29    1.65
  12   4  -4   11.74    2.24
  12  -4  -3   49.85    3.63
  12   4  -3   57.49    4.49
  12  -4  -3   54.36    4.35
  12   4  -3   55.32    4.12
  12   4  -3   56.42    4.76
  12  -4  -2  112.35    5.33
  12   4  -2  127.07    5.36
  12   4  -2  120.39    5.81
  12  -4  -2  121.38    6.01
  12   4  -2  114.96    6.75
  12  -4  -1   -1.49    0.96
  12   4  -1    0.66    0.84
  12  -4  -1    1.92    1.43
  12   4  -1    0.48    0.71
  12  -4   0   29.75    3.05
  12   4   0   26.14    3.01
  12  -4   1   73.24    3.86
  12   4   1   69.25    4.57
  13   0 -18    1.02    1.21
  13   0 -18   -1.28    0.91
  13   0 -17    9.62    1.81
  13   0 -17    7.55    1.77
  13   0 -16   -1.26    1.35
  13   0 -16    0.80    1.48
  13   0 -15    0.81    1.48
  13   0 -15   -2.35    1.32
  13   0 -14   -0.57    1.22
  13   0 -14    2.35    1.84
  13   0 -13   82.10    7.09
  13   0 -12    1.03    1.72
  13   0 -12   -1.78    2.02
  13   0 -11  103.31    8.62
  13   0 -11  104.92    7.45
  13   0 -11   91.10   10.15
  13   0 -10   -2.40    3.06
  13   0 -10    2.75    2.04
  13   0 -10   -0.98    2.17
  13   0 -10   -1.06    2.53
  13   0  -9   -2.57    2.12
  13   0  -9   -1.48    1.81
  13   0  -9   -1.74    2.52
  13   0  -9   -2.60    1.94
  13   0  -9    1.79    2.47
  13   0  -8    3.53    2.10
  13   0  -8    0.09    2.06
  13   0  -8    1.34    2.68
  13   0  -8   -1.81    1.86
  13   0  -8    0.47    1.86
  13   0  -7  172.79   14.30
  13   0  -7  188.00   11.53
  13   0  -7  173.75   10.22
  13   0  -6   -1.14    2.64
  13   0  -6    1.86    2.24
  13   0  -6   -1.02    2.27
  13   0  -6   -0.69    2.18
  13   0  -5  112.94    9.09
  13   0  -5  102.07    8.40
  13   0  -5   89.19   10.08
  13   0  -4   -3.87    3.70
  13   0  -4   -2.52    2.94
  13   0  -4    1.08    2.15
  13   0  -4   -0.60    1.77
  13   0  -4   -1.52    2.71
  13   0  -3    5.64    3.45
  13   0  -3   -0.05    1.99
  13   0  -3   -0.62    2.51
  13   0  -3    0.47    1.81
  13   0  -3    3.86    2.55
  13   0  -2   -1.26    3.49
  13   0  -2    4.50    2.45
  13   0  -2   -1.71    2.04
  13   0  -2    3.31    2.54
  13   0  -1  229.81   12.65
  13   0  -1  192.70   10.71
  13   0   0    0.01    2.72
  13   0   0    5.45    2.30
  13   0   0   -2.95    2.08
  13   0   1  184.60   11.15
  13   0   1  152.22    8.88
  13   0   2   -0.15    2.67
  13   0   2   -0.01    1.48
  13   0   2   -0.36    2.19
  13   0   2    1.45    1.65
  13   0   3    7.05    1.83
  13   0   3    4.99    1.38
  13   0   4    0.49    1.73
  13   0   4    1.27    2.01
  13   0   5   43.64    4.14
  13   0   5   67.56    6.34
  13   0   6   -0.86    1.26
  13   1 -18   23.59    2.40
  13   1 -18   20.03    2.21
  13  -1 -18   19.79    2.27
  13   1 -17    2.64    0.92
  13   1 -17    2.61    0.94
  13   1 -16   -0.62    0.99
  13   1 -16    2.04    1.32
  13  -1 -16    2.59    1.05
  13   1 -15   41.09    4.42
  13   1 -15   33.71    4.92
  13  -1 -15   32.38    4.60
  13   1 -15   29.82    3.48
  13  -1 -15   32.09    3.40
  13   1 -14    1.98    1.43
  13   1 -14    3.96    1.63
  13  -1 -14    2.51    1.64
  13   1 -14    2.35    1.41
  13  -1 -14    3.42    1.45
  13   1 -13    1.31    1.51
  13   1 -13   -1.44    2.22
  13   1 -13    0.83    1.81
  13  -1 -13    1.38    1.46
  13  -1 -13    0.49    0.96
  13   1 -12    2.38    2.18
  13   1 -12    5.78    2.05
  13  -1 -12    3.23    2.30
  13   1 -12    4.11    1.70
  13   1 -11   -0.83    1.56
  13   1 -11    1.64    1.86
  13  -1 -11   -0.37    1.99
  13   1 -11    1.22    1.88
  13  -1 -10   67.57    5.92
  13   1 -10   65.97    6.92
  13   1 -10   67.00    8.55
  13   1 -10   69.04    6.28
  13   1 -10   62.72    5.47
  13  -1 -10   68.34    9.34
  13  -1  -9    7.98    2.37
  13   1  -9    9.22    3.62
  13  -1  -9    7.54    2.83
  13   1  -9   11.67    2.99
  13   1  -9   12.61    2.72
  13  -1  -9   11.35    3.96
  13   1  -9   13.36    3.48
  13  -1  -8   10.50    2.68
  13   1  -8   15.80    4.27
  13  -1  -8   15.66    4.31
  13   1  -8   13.57    2.76
  13   1  -8   14.18    3.54
  13  -1  -8   14.46    4.87
  13   1  -8   14.42    3.75
  13  -1  -7  127.30    7.78
  13  -1  -7  170.92   13.61
  13   1  -7  130.85    9.71
  13  -1  -7   98.18   10.34
  13   1  -7  147.25    9.86
  13   1  -7  131.55    9.01
  13  -1  -7  140.33   14.01
  13   1  -7  136.14   12.50
  13  -1  -6  111.51    7.03
  13   1  -6  114.02    9.00
  13  -1  -6  155.03   13.35
  13   1  -6  142.90   11.61
  13  -1  -6   98.35   10.16
  13  -1  -6  110.42    8.18
  13   1  -6  132.72    9.18
  13   1  -6  120.16    8.53
  13  -1  -6  117.13   13.15
  13   1  -6  116.67   11.77
  13  -1  -5   58.22    5.19
  13  -1  -5   74.58    9.52
  13   1  -5   75.91    8.94
  13  -1  -5   45.32    6.62
  13  -1  -5   59.80    6.09
  13   1  -5   65.04    6.76
  13   1  -5   63.83    6.35
  13  -1  -5   63.04    9.26
  13  -1  -5   62.10    6.80
  13   1  -5   67.59    8.86
  13  -1  -4   10.48    4.13
  13   1  -4    1.73    2.39
  13  -1  -4    3.40    2.50
  13   1  -4    4.78    2.56
  13  -1  -4   -0.71    2.35
  13  -1  -4    1.88    1.93
  13   1  -4    5.43    2.39
  13   1  -4    1.73    1.84
  13  -1  -3   -1.35    3.98
  13   1  -3    0.07    2.32
  13  -1  -3    1.03    2.72
  13  -1  -3    3.49    1.31
  13  -1  -3    1.22    1.62
  13   1  -3    1.36    2.39
  13   1  -3    1.97    2.07
  13  -1  -3   -0.72    2.02
  13  -1  -2   62.81    8.90
  13  -1  -2   49.88    6.09
  13  -1  -2   47.09    6.06
  13   1  -2   55.58    6.02
  13   1  -2   54.67    6.05
  13  -1  -2   57.37    6.67
  13  -1  -1    6.81    4.35
  13  -1  -1    8.44    2.45
  13  -1  -1    4.32    1.85
  13  -1  -1    6.66    2.45
  13   1  -1    6.26    2.18
  13   1  -1    6.66    2.69
  13  -1   0    5.60    3.08
  13  -1   0    1.82    3.56
  13  -1   0    0.82    2.04
  13   1   0    0.80    1.60
  13   1   0    0.49    1.84
  13   1   0   -1.65    1.46
  13  -1   1    0.11    2.57
  13  -1   1   -0.63    2.66
  13  -1   1    1.67    1.87
  13   1   1    1.18    1.61
  13   1   1    0.33    0.79
  13  -1   2  111.06    9.94
  13  -1   2  104.25    8.03
  13   1   2  104.64    7.50
  13  -1   2   91.88    7.22
  13   1   2   80.85    6.72
  13  -1   3   -0.09    2.31
  13  -1   3   -0.52    2.34
  13  -1   3   -4.24    2.56
  13   1   3    0.12    1.28
  13   1   3   -0.41    1.03
  13  -1   4    2.06    1.72
  13  -1   4   -2.26    1.42
  13  -1   4    0.81    1.41
  13  -1   5    3.78    1.54
  13   1   5   -0.58    1.77
  13  -1   5    2.22    2.46
  13  -1   5    0.03    1.11
  13   1   5    1.39    0.99
  13   1   6    4.84    1.66
  13   2 -17  116.71    5.44
  13   2 -16    2.56    1.31
  13  -2 -16    2.05    1.50
  13  -2 -16    1.17    0.93
  13   2 -15    0.62    1.52
  13  -2 -15   -0.92    0.88
  13  -2 -15   -1.02    0.90
  13   2 -14   15.81    2.93
  13   2 -14   12.38    2.74
  13   2 -14   18.47    2.62
  13  -2 -14   11.70    2.98
  13  -2 -14    9.24    1.71
  13   2 -13   82.69    6.30
  13   2 -13   90.37    5.60
  13   2 -13   85.51    4.90
  13  -2 -13   72.22    8.00
  13   2 -13   61.27    6.18
  13  -2 -13   54.37    3.84
  13  -2 -12   20.96    3.46
  13   2 -12    8.10    2.21
  13   2 -12   17.89    2.44
  13   2 -12   16.92    2.89
  13  -2 -12   14.11    3.92
  13   2 -12   12.36    2.39
  13  -2 -11   80.01    6.12
  13   2 -11   84.92    6.78
  13   2 -11   89.36    6.43
  13   2 -11   81.35    5.73
  13  -2 -11   77.40    9.06
  13   2 -11   68.55    7.57
  13   2 -10   75.08    6.58
  13  -2 -10   73.41    5.91
  13  -2 -10   48.33    6.15
  13   2 -10   78.65    6.39
  13   2 -10   70.34    5.70
  13  -2 -10   72.83    9.03
  13   2 -10   61.74    7.49
  13  -2  -9   43.35    4.58
  13   2  -9   47.10    5.36
  13  -2  -9   32.16    4.88
  13   2  -9   50.19    5.81
  13   2  -9   47.31    4.99
  13  -2  -9   44.79    7.37
  13   2  -9   41.76    6.07
  13  -2  -8   84.52    6.23
  13   2  -8   82.87    6.80
  13  -2  -8   59.82    6.76
  13   2  -8   89.02    7.40
  13   2  -8   88.49    6.92
  13  -2  -8   74.30    9.69
  13   2  -8   83.06    8.97
  13  -2  -7    0.25    1.95
  13   2  -7   -0.26    2.90
  13  -2  -7   -1.33    2.46
  13   2  -7    2.63    2.11
  13   2  -7   -3.11    2.72
  13  -2  -7    8.34    3.77
  13   2  -7    6.75    4.21
  13  -2  -6   -0.51    1.58
  13   2  -6    1.92    3.35
  13   2  -6    0.02    1.58
  13   2  -6    2.09    2.11
  13  -2  -6    3.27    2.57
  13  -2  -6    5.96    3.25
  13   2  -6    4.07    1.82
  13  -2  -6    3.03    2.17
  13  -2  -5    7.99    2.32
  13   2  -5   19.12    5.54
  13   2  -5   14.78    3.13
  13  -2  -5    9.85    3.25
  13  -2  -5   11.63    4.28
  13  -2  -5   11.03    3.94
  13  -2  -5   12.12    2.84
  13  -2  -4   -2.25    1.52
  13   2  -4    0.41    2.55
  13   2  -4    3.89    2.74
  13   2  -4    1.88    2.02
  13  -2  -4    4.03    2.99
  13  -2  -4    1.44    2.35
  13  -2  -4    3.85    3.46
  13  -2  -4    2.72    2.47
  13  -2  -3    1.43    2.37
  13   2  -3    0.58    1.55
  13  -2  -3    1.14    2.73
  13   2  -3   -1.26    1.91
  13   2  -3    3.75    1.98
  13  -2  -3   -2.59    2.24
  13  -2  -2   15.64    5.32
  13  -2  -2   12.10    3.94
  13  -2  -2    8.33    2.12
  13   2  -2    8.41    2.17
  13   2  -2   11.88    2.76
  13  -2  -2    9.55    3.01
  13   2  -2   10.05    2.22
  13  -2  -1   -2.03    2.83
  13  -2  -1   -0.38    2.15
  13  -2  -1    3.12    2.59
  13   2  -1    2.72    1.90
  13   2  -1    3.92    2.21
  13   2  -1    1.52    1.15
  13  -2   0  202.22   13.62
  13  -2   0  215.70   11.88
  13   2   0  179.08    8.21
  13   2   0  198.34    9.80
  13  -2   0  174.89   10.08
  13   2   0  166.97    8.99
  13  -2   1    0.48    2.19
  13  -2   1    1.07    1.68
  13  -2   1    1.12    1.98
  13   2   1    0.02    1.63
  13   2   1    2.48    1.43
  13  -2   2   43.37    5.13
  13  -2   2   31.84    3.88
  13   2   2   36.22    3.81
  13   2   2   28.43    3.61
  13  -2   3   -0.14    1.67
  13  -2   3    1.12    1.97
  13   2   3    0.87    0.95
  13   2   3   -0.44    0.85
  13  -2   4   24.59    3.70
  13  -2   4   26.78    3.17
  13   2   4   21.29    2.70
  13   2   5    1.80    1.17
  13   3 -15   13.27    1.81
  13   3 -14   72.38    4.36
  13  -3 -14   59.59    5.53
  13   3 -13   18.65    2.10
  13   3 -13   17.39    2.00
  13  -3 -13   15.11    3.15
  13   3 -13   18.30    2.57
  13  -3 -12   43.29    3.64
  13   3 -12   44.76    3.92
  13   3 -12   52.46    4.14
  13   3 -12   44.64    3.47
  13  -3 -12   37.13    5.14
  13  -3 -11   -0.53    1.75
  13   3 -11    0.07    1.29
  13  -3 -11   -1.49    1.94
  13   3 -11    2.83    1.21
  13  -3 -10   31.03    3.49
  13   3 -10   30.24    3.31
  13   3 -10   27.67    3.28
  13  -3 -10   23.43    4.43
  13  -3  -9    8.65    2.20
  13   3  -9    6.76    1.81
  13  -3  -9    3.65    2.08
  13   3  -9    7.19    1.85
  13  -3  -8    7.55    1.91
  13   3  -8    5.05    1.85
  13  -3  -8    4.68    2.44
  13   3  -8    5.78    1.78
  13  -3  -7   24.28    3.07
  13   3  -7   27.54    3.54
  13  -3  -7   28.14    3.81
  13  -3  -7   21.51    4.46
  13  -3  -6   24.00    3.07
  13   3  -6   25.48    3.47
  13   3  -6   31.97    3.90
  13  -3  -6   30.94    4.05
  13  -3  -6   21.98    4.22
  13  -3  -5    2.33    1.32
  13   3  -5    0.60    1.20
  13   3  -5    1.01    1.44
  13  -3  -5    3.21    2.60
  13  -3  -5    1.85    1.62
  13  -3  -4    9.19    1.91
  13   3  -4    7.02    1.76
  13   3  -4    5.89    1.80
  13  -3  -4    5.81    2.43
  13  -3  -3   14.84    2.21
  13  -3  -3   21.64    3.78
  13   3  -3   22.95    3.12
  13   3  -3   21.57    3.16
  13  -3  -3   16.76    3.04
  13   3  -3   14.72    2.32
  13  -3  -2   24.39    4.25
  13   3  -2   21.25    2.73
  13   3  -2   21.16    3.10
  13  -3  -2   18.51    2.91
  13  -3  -2   16.92    2.80
  13   3  -2   15.12    2.39
  13  -3  -1    4.24    2.38
  13   3  -1    3.96    1.62
  13  -3  -1    0.87    1.65
  13  -3  -1    3.64    2.23
  13   3  -1    1.63    0.91
  13  -3   0   -1.63    1.46
  13   3   0    1.20    1.39
  13  -3   0   -0.81    1.29
  13   3   0    0.22    0.88
  13   3   1  396.15    9.69
  13  -3   1  402.95   12.10
  13   3   1  386.87   11.03
  13  -3   2    1.31    1.36
  13  -3   2    0.42    1.39
  13   4 -10   38.42    2.81
  13   4  -9   33.28    2.76
  13   4  -9   33.76    2.65
  13  -4  -8   -1.62    1.16
  13   4  -8    2.08    1.06
  13   4  -8    1.16    1.21
  13  -4  -7   21.09    2.29
  13   4  -7   23.06    2.33
  13   4  -7   24.61    2.40
  13  -4  -6   20.17    2.13
  13   4  -6   23.76    2.32
  13   4  -6   25.90    2.57
  13   4  -5   68.79    3.87
  14   0 -17    0.05    0.69
  14   0 -16   25.47    3.67
  14   0 -15    1.67    1.32
  14   0 -14   14.83    3.23
  14   0 -13   -0.77    1.55
  14   0 -12    1.85    1.70
  14   0 -11    0.36    1.70
  14   0 -11    1.92    1.51
  14   0 -10   26.15    5.12
  14   0 -10   20.95    3.72
  14   0  -9   -1.43    1.91
  14   0  -9   -0.03    1.90
  14   0  -8  176.42   12.77
  14   0  -8  188.75   10.46
  14   0  -8  186.62    9.15
  14   0  -7   -0.16    1.98
  14   0  -7    1.36    1.60
  14   0  -7    1.44    1.87
  14   0  -7    2.73    2.12
  14   0  -6   92.01    8.84
  14   0  -6   87.85    7.42
  14   0  -6   77.67    6.42
  14   0  -6   72.07    8.32
  14   0  -5    4.77    2.97
  14   0  -5   -0.58    1.73
  14   0  -5    0.67    1.95
  14   0  -5    2.35    1.46
  14   0  -4  162.94   12.02
  14   0  -4  122.09    8.38
  14   0  -3    5.64    3.57
  14   0  -3    1.23    1.68
  14   0  -2   37.56    5.72
  14   0  -2   28.94    4.28
  14   0  -1    1.60    2.26
  14   0  -1   -1.90    1.66
  14   0   0   -0.71    1.75
  14   0   0    2.42    1.75
  14   0   1   -0.61    1.74
  14   0   2    4.92    2.29
  14   0   3    7.00    3.03
  14  -1 -17    9.72    2.08
  14   1 -16    9.53    1.99
  14  -1 -16    9.14    2.12
  14   1 -16   14.59    2.11
  14   1 -15    1.22    1.34
  14  -1 -15   -0.11    1.03
  14   1 -15   -0.56    1.13
  14   1 -14   34.64    3.75
  14  -1 -14   29.74    4.39
  14   1 -14   28.83    4.18
  14   1 -13    2.86    2.14
  14  -1 -13    2.24    1.50
  14   1 -13   -0.94    1.42
  14   1 -13    3.62    1.71
  14   1 -12   11.51    2.60
  14  -1 -12    9.84    3.22
  14   1 -12   14.82    2.27
  14   1 -12   12.25    2.65
  14   1 -11   14.11    3.44
  14  -1 -11    9.07    2.70
  14   1 -11   16.71    2.60
  14  -1 -11   16.84    4.11
  14   1 -11   15.89    3.22
  14   1 -10    5.87    1.74
  14  -1 -10    8.54    3.50
  14   1 -10   10.17    2.39
  14   1 -10    8.28    1.79
  14  -1 -10   11.11    3.66
  14   1 -10   11.01    2.94
  14   1  -9   14.06    3.59
  14  -1  -9   10.28    2.94
  14   1  -9   19.60    3.54
  14   1  -9   14.13    2.15
  14   1  -9   17.14    3.55
  14   1  -8   23.48    4.98
  14  -1  -8   11.17    2.56
  14   1  -8   21.80    3.55
  14   1  -8   23.13    3.40
  14   1  -7  200.96   10.18
  14   1  -7  182.86    9.30
  14   1  -7  186.02   13.42
  14  -1  -6   29.87    5.22
  14   1  -6   18.18    3.93
  14   1  -6   21.12    4.48
  14  -1  -6   17.67    4.00
  14   1  -6   24.98    4.10
  14   1  -6   21.30    3.31
  14  -1  -5   24.48    5.11
  14   1  -5   16.12    3.70
  14  -1  -5    6.99    2.11
  14   1  -5   13.71    3.00
  14   1  -5   24.01    3.94
  14  -1  -4    9.44    3.37
  14   1  -4   12.67    3.63
  14   1  -4   12.88    2.70
  14   1  -4   12.41    2.98
  14  -1  -3   60.34    7.57
  14   1  -3   45.59    6.21
  14   1  -3   50.95    4.95
  14   1  -3   45.96    4.96
  14  -1  -2    5.87    3.24
  14   1  -2    2.05    2.13
  14   1  -2    7.30    2.32
  14  -1  -2    7.14    2.43
  14  -1  -1   13.12    3.92
  14   1  -1   16.60    4.02
  14   1  -1   10.49    2.25
  14  -1  -1   10.50    2.72
  14  -1   0    8.67    2.38
  14   1   0   12.87    3.64
  14   1   0   12.47    2.45
  14  -1   0   10.35    2.30
  14  -1   0    8.46    2.42
  14  -1   1   32.52    4.70
  14   1   1   30.67    4.60
  14   1   1   36.83    4.03
  14  -1   1   32.67    3.47
  14  -1   1   25.55    3.26
  14  -1   2   14.15    3.11
  14   1   2   23.04    3.75
  14   1   3   39.43    4.53
  14   2 -15   37.19    3.07
  14  -2 -14    0.44    0.78
  14  -2 -14    0.92    0.89
  14   2 -14    0.68    1.01
  14  -2 -13    4.39    1.58
  14   2 -13   11.89    1.90
  14  -2 -13   11.43    2.65
  14   2 -13    9.42    2.01
  14   2 -12   33.36    3.50
  14   2 -12   34.70    3.17
  14   2 -12   36.40    2.79
  14  -2 -12   28.77    4.58
  14  -2 -11    4.92    1.81
  14   2 -11   18.95    2.65
  14   2 -11   12.77    1.98
  14  -2 -11   10.96    2.88
  14   2 -11   12.13    2.50
  14   2 -10   29.66    3.58
  14  -2 -10   14.06    2.82
  14   2 -10   24.13    2.95
  14   2 -10   24.58    2.76
  14  -2 -10   18.48    4.11
  14   2  -9   37.41    3.94
  14   2  -9   35.90    3.55
  14  -2  -9   28.79    5.15
  14  -2  -8   18.65    2.57
  14   2  -8   22.89    3.00
  14   2  -8   21.79    2.87
  14  -2  -8   19.15    4.07
  14  -2  -7   44.15    3.69
  14   2  -7   53.85    4.95
  14   2  -7   50.99    4.67
  14   2  -6   68.85    5.47
  14   2  -6   55.65    4.80
  14   2  -5    7.97    2.37
  14   2  -5    9.59    2.24
  14   2  -4   16.84    2.94
  14   2  -4   14.79    2.60
  14   2  -3   11.46    2.22
  14   2  -3   13.70    2.41
  14  -2  -3   12.17    3.02
  14   2  -2   62.43    4.57
  14   2  -2   61.68    4.92
  14  -2  -2   50.25    4.74
  14   2  -1   27.29    3.25
  14  -2  -1   21.64    3.07
  14  -2  -1   20.92    3.15
  14   2   0   -1.10    1.37
  14   2   0    0.71    1.16
  14  -2   0   -1.25    1.63
  14  -2   0    2.40    1.63
  14   2   1    0.98    1.49
  14   2   1    1.97    1.40
  14  -2   1    0.54    0.97
  14   3 -11   35.89    2.81
  14  -3 -11   24.39    3.56
  14   3 -10    6.31    1.29
  14   3 -10    6.78    1.40
  14  -3 -10    2.43    1.21
  14   3  -9   -0.01    1.05
  14   3  -9   -0.71    1.05
  14  -3  -8    9.72    1.54
  14   3  -8   11.55    2.08
  14   3  -8   13.27    2.20
  14  -3  -7   16.33    1.81
  14   3  -7   21.39    2.71
  14   3  -7   19.62    2.18
  14   3  -6   96.34    5.04
  14   3  -6   91.22    5.11
  14   3  -5   54.81    3.70
  14   3  -5   53.05    3.91
  14   3  -4   27.28    3.00
  14   3  -3   10.00    1.70
  15   0 -14   -1.09    0.89
  15   0 -13    0.88    1.00
  15   0 -12   -0.27    1.23
  15   0 -11    9.36    2.59
  15   0 -10   -0.31    1.13
  15   0  -9    9.13    2.66
  15   0  -8    1.05    1.08
  15   0  -7   22.85    2.72
  15   0  -6    0.61    1.03
  15   0  -5  137.78    6.95
  15   0  -4    1.14    1.82
  15   0  -4    2.38    1.43
  15   0  -3    0.77    1.62
  15   0  -2    1.80    1.93
  15   0  -1    2.96    1.73
  15   0   0   -0.01    1.38
  15   1 -13   17.94    2.77
  15  -1 -13   13.44    2.30
  15   1 -12    3.59    1.51
  15  -1 -12    2.36    1.18
  15   1 -11    0.64    1.31
  15  -1 -11    1.49    1.17
  15   1 -10   11.01    2.60
  15  -1 -10    6.30    1.77
  15  -1  -9   14.04    2.69
  15   1  -9   21.29    2.31
  15   1  -9   20.04    2.87
  15   1  -8   39.73    3.77
  15   1  -8   37.97    3.36
  15   1  -7   11.86    2.54
  15   1  -7   12.34    1.94
  15   1  -6    7.17    1.76
  15   1  -5   34.67    3.47
  15   1  -4   34.33    4.00
  15   1  -4   83.42    5.52
  15   1  -3    1.28    1.23
  15   1  -3    3.70    1.40
  15   1  -2   46.74    3.78
  15   2 -10   21.62    2.16
  15   2  -9   -0.30    0.86
  15   2  -8   28.91    2.77
  15   2  -8   25.58    2.46
  15   2  -7    3.74    1.45
  15   2  -7    2.61    0.80
  15   2  -6    1.27    1.29
  15   2  -6    5.10    1.52
  15   2  -5   15.77    2.17
  15   2  -4   23.65    2.47
   0   0   0    0.00    0.00


TITL jjw1743 in P2(1)/n
REM P2(1)/n (#14 in standard setting)
CELL 1.54184  12.542316   5.773467  19.094955  90.0000 108.7892  90.0000
ZERR    8.00   0.000317   0.000128   0.000597   0.0000   0.0031   0.0000
LATT  1
SYMM -x+1/2, y+1/2,-z+1/2
SFAC C H O P S
UNIT 96.00 72.00 24.00 8.00 16.00
REM  CrysAlisPro recorded range (K): Min=100.0; max=100.0; aver:100.0
TEMP -173
SIZE 0.007 0.043 0.310
TREF
HKLF 4
END
_computing_structure_solution     'SHELXT 2018/2 (Sheldrick, 2018)'
;
_shelx_hkl_checksum                12931
_olex2_submission_special_instructions  'No special instructions were received'
_oxdiff_exptl_absorpt_empirical_details
;
Empirical correction (ABSPACK) includes:
- Absorption correction using spherical harmonics
- Frame scaling
;
_oxdiff_exptl_absorpt_empirical_full_max  2.903
_oxdiff_exptl_absorpt_empirical_full_min  0.482
