# Supplementary material for: Synthesis of Diaryl‐ and Dialkynylphosphinates From Ubiquitous PV Sources via a Redox‐Neutral Approach
Source: Adv Sci (Weinh). 2025 Jul 2;12(36):e09922. doi: 10.1002/advs.202509922 (PMC12463002; doi:10.1002/advs.202509922)
Supplement: Supplementary file 2 — Supporting Information [file ADVS-12-e09922-s001.zip › 9j_NH3_jjw1771.cif]

data_jjw1771
_audit_creation_date               2024-07-29
_audit_creation_method
;
Olex2 1.5
(compiled 2024.02.16 svn.r378c4104 for OlexSys, GUI svn.r6928)
;
_shelx_SHELXL_version_number       '2018/3'
_audit_contact_author_address      ?
_audit_contact_author_email        ?
_audit_contact_author_name         ''
_audit_contact_author_phone        ?
_publ_contact_author_id_orcid      ?
_publ_section_references
;
Dolomanov, O.V., Bourhis, L.J., Gildea, R.J, Howard, J.A.K. & Puschmann, H.
 (2009), J. Appl. Cryst. 42, 339-341.

Sheldrick, G.M. (2015). Acta Cryst. A71, 3-8.

Sheldrick, G.M. (2015). Acta Cryst. C71, 3-8.
;
_chemical_name_common              ?
_chemical_name_systematic          ?
_chemical_formula_moiety           'C12 H18 O2 P, H4 N'
_chemical_formula_sum              'C12 H22 N O2 P'
_chemical_formula_weight           243.27
_chemical_melting_point            ?
_chemical_oxdiff_formula           C12H22NO2P
loop_
  _atom_type_symbol
  _atom_type_description
  _atom_type_scat_dispersion_real
  _atom_type_scat_dispersion_imag
  _atom_type_scat_source
 'C' 'C' 0.0033 0.0016 'International Tables Vol C Tables 4.2.6.8 and 6.1.1.4'
 'H' 'H' 0.0000 0.0000 'International Tables Vol C Tables 4.2.6.8 and 6.1.1.4'
 'N' 'N' 0.0061 0.0033 'International Tables Vol C Tables 4.2.6.8 and 6.1.1.4'
 'O' 'O' 0.0106 0.0060 'International Tables Vol C Tables 4.2.6.8 and 6.1.1.4'
 'P' 'P' 0.1023 0.0942 'International Tables Vol C Tables 4.2.6.8 and 6.1.1.4'

_shelx_space_group_comment
;
The symmetry employed for this shelxl refinement is uniquely defined
by the following loop, which should always be used as a source of
symmetry information in preference to the above space-group names.
They are only intended as comments.
;
_space_group_crystal_system        'orthorhombic'
_space_group_IT_number             61
_space_group_name_H-M_alt          'P b c a'
_space_group_name_Hall             '-P 2ac 2ab'
loop_
  _space_group_symop_operation_xyz
 'x, y, z'
 '-x+1/2, -y, z+1/2'
 '-x, y+1/2, -z+1/2'
 'x+1/2, -y+1/2, -z'
 '-x, -y, -z'
 'x-1/2, y, -z-1/2'
 'x, -y-1/2, z-1/2'
 '-x-1/2, y-1/2, z'

_cell_length_a                     10.3632(3)
_cell_length_b                     8.4028(2)
_cell_length_c                     32.7880(11)
_cell_angle_alpha                  90
_cell_angle_beta                   90
_cell_angle_gamma                  90
_cell_volume                       2855.18(14)
_cell_formula_units_Z              8
_cell_measurement_reflns_used      5503
_cell_measurement_temperature      100.01(10)
_cell_measurement_theta_max        30.4850
_cell_measurement_theta_min        3.1570
_shelx_estimated_absorpt_T_max     0.996
_shelx_estimated_absorpt_T_min     0.946
_exptl_absorpt_coefficient_mu      0.181
_exptl_absorpt_correction_T_max    0.997
_exptl_absorpt_correction_T_min    0.959
_exptl_absorpt_correction_type     analytical
_exptl_absorpt_process_details
;
CrysAlisPro 1.171.41.93a (Rigaku Oxford Diffraction, 2020)
Analytical numeric absorption correction using a multifaceted crystal
model based on expressions derived by R.C. Clark & J.S. Reid.
(Clark, R. C. & Reid, J. S. (1995). Acta Cryst. A51, 887-897)
Empirical absorption correction using spherical harmonics,
implemented in SCALE3 ABSPACK scaling algorithm.
;
_exptl_absorpt_special_details     ?
_exptl_crystal_colour              colourless
_exptl_crystal_colour_lustre       .
_exptl_crystal_colour_modifier     .
_exptl_crystal_colour_primary      colourless
_exptl_crystal_density_diffrn      1.132
_exptl_crystal_density_meas        ?
_exptl_crystal_density_method      ?
_exptl_crystal_description         plate
_exptl_crystal_F_000               1056
loop_
  _exptl_crystal_face_index_h
  _exptl_crystal_face_index_k
  _exptl_crystal_face_index_l
  _exptl_crystal_face_perp_dist
 4 -5 -1 0.0917
 -4 5 1 0.0917
 5 5 -4 0.1149
 -5 -5 4 0.1149
 0 0 1 0.0090
 0 0 -1 0.0090

_exptl_crystal_size_max            0.31
_exptl_crystal_size_mid            0.18
_exptl_crystal_size_min            0.02
loop_
  _exptl_oxdiff_crystal_face_indexfrac_h
  _exptl_oxdiff_crystal_face_indexfrac_k
  _exptl_oxdiff_crystal_face_indexfrac_l
  _exptl_oxdiff_crystal_face_x
  _exptl_oxdiff_crystal_face_y
  _exptl_oxdiff_crystal_face_z
 4.0000 -5.0000 -1.0001 -0.1564 0.0274 0.4779
 -4.0000 5.0000 1.0001 0.1564 -0.0274 -0.4779
 5.0000 5.0000 -4.0004 -0.4410 0.0682 -0.3212
 -5.0000 -5.0000 4.0004 0.4410 -0.0682 0.3212
 -0.0000 -0.0000 1.0000 0.0006 -0.0216 0.0004
 0.0000 0.0000 -1.0000 -0.0006 0.0216 -0.0004

_exptl_transmission_factor_max     ?
_exptl_transmission_factor_min     ?
_diffrn_reflns_av_R_equivalents    0.0666
_diffrn_reflns_av_unetI/netI       0.0715
_diffrn_reflns_Laue_measured_fraction_full  0.996
_diffrn_reflns_Laue_measured_fraction_max  0.905
_diffrn_reflns_limit_h_max         15
_diffrn_reflns_limit_h_min         -13
_diffrn_reflns_limit_k_max         8
_diffrn_reflns_limit_k_min         -12
_diffrn_reflns_limit_l_max         46
_diffrn_reflns_limit_l_min         -32
_diffrn_reflns_number              19230
_diffrn_reflns_point_group_measured_fraction_full  0.996
_diffrn_reflns_point_group_measured_fraction_max  0.905
_diffrn_reflns_theta_full          25.242
_diffrn_reflns_theta_max           32.471
_diffrn_reflns_theta_min           2.325
_diffrn_ambient_environment        N~2~
_diffrn_ambient_temperature        100.01(10)
_diffrn_detector                   'CCD plate'
_diffrn_detector_area_resol_mean   10.5700
_diffrn_detector_type              AtlasS2
_diffrn_measured_fraction_theta_full  0.996
_diffrn_measured_fraction_theta_max  0.905
_diffrn_measurement_details
;
List of Runs (angles in degrees, time in seconds):

  # Type    Start    End  Width  t~exp~   \w     \q     \k     \f   Frames
--------------------------------------------------------------------------
  1  \w    -59.00 -34.25   0.33   50.00    --  -16.89 106.00  51.00   75
  2  \w    -34.00  61.04   0.33   50.00    --  -16.89  19.00 -90.00  288
  3  \w     21.00  45.75   0.33   50.00    --   17.04-137.00-119.00   75
  4  \w    -47.00  20.32   0.33   50.00    --  -16.89  77.00 -30.00  204
  5  \w    -44.00  -9.68   0.33   50.00    --  -16.89  77.00-150.00  104
;
_diffrn_measurement_device         'four-circle diffractometer'
_diffrn_measurement_device_type    'SuperNova, Dual, Cu at home/near, AtlasS2'
_diffrn_measurement_method         '\w scans'
_diffrn_orient_matrix_type        
 'CrysAlisPro convention (1999,Acta A55,543-557)'
_diffrn_orient_matrix_UB_11        -0.0660652000
_diffrn_orient_matrix_UB_12        -0.0216848000
_diffrn_orient_matrix_UB_13        0.0005557000
_diffrn_orient_matrix_UB_21        -0.0014018000
_diffrn_orient_matrix_UB_22        -0.0022709000
_diffrn_orient_matrix_UB_23        -0.0216355000
_diffrn_orient_matrix_UB_31        0.0176582000
_diffrn_orient_matrix_UB_32        -0.0815495000
_diffrn_orient_matrix_UB_33        0.0004358000
_diffrn_radiation_monochromator    mirror
_diffrn_radiation_probe            x-ray
_diffrn_radiation_type             'Mo K\a'
_diffrn_radiation_wavelength       0.71073
_diffrn_source                     'micro-focus sealed X-ray tube'
_diffrn_source_type                'SuperNova (Mo) X-ray Source'
_reflns_Friedel_coverage           0.000
_reflns_Friedel_fraction_full      .
_reflns_Friedel_fraction_max       .
_reflns_number_gt                  3202
_reflns_number_total               4667
_reflns_special_details
;
 Reflections were merged by SHELXL according to the crystal
 class for the calculation of statistics and refinement.
 
 _reflns_Friedel_fraction is defined as the number of unique
 Friedel pairs measured divided by the number that would be
 possible theoretically, ignoring centric projections and
 systematic absences.
;
_reflns_threshold_expression       'I > 2\s(I)'
_computing_cell_refinement         'CrysAlisPro 1.171.41.93a (Rigaku OD, 2020)'
_computing_data_collection         'CrysAlisPro 1.171.41.93a (Rigaku OD, 2020)'
_computing_data_reduction          'CrysAlisPro 1.171.41.93a (Rigaku OD, 2020)'
_computing_molecular_graphics      'Olex2 1.5 (Dolomanov et al., 2009)'
_computing_publication_material    'Olex2 1.5 (Dolomanov et al., 2009)'
_computing_structure_refinement    'SHELXL 2018/3 (Sheldrick, 2015)'
_computing_structure_solution      'SHELXT 2018/2 (Sheldrick, 2018)'
_refine_diff_density_max           0.509
_refine_diff_density_min           -0.501
_refine_diff_density_rms           0.074
_refine_ls_extinction_coef         .
_refine_ls_extinction_method       none
_refine_ls_goodness_of_fit_ref     1.038
_refine_ls_hydrogen_treatment      mixed
_refine_ls_matrix_type             full
_refine_ls_number_parameters       163
_refine_ls_number_reflns           4667
_refine_ls_number_restraints       0
_refine_ls_R_factor_all            0.1008
_refine_ls_R_factor_gt             0.0630
_refine_ls_restrained_S_all        1.038
_refine_ls_shift/su_max            0.000
_refine_ls_shift/su_mean           0.000
_refine_ls_structure_factor_coef   Fsqd
_refine_ls_weighting_details      
 'w=1/[\s^2^(Fo^2^)+(0.0643P)^2^+0.5931P] where P=(Fo^2^+2Fc^2^)/3'
_refine_ls_weighting_scheme        calc
_refine_ls_wR_factor_gt            0.1347
_refine_ls_wR_factor_ref           0.1553
_refine_special_details            ?
_olex2_refinement_description
;
1. Fixed Uiso
 At 1.2 times of:
  All C(H,H) groups
 At 1.5 times of:
  All C(H,H,H) groups
2.a Secondary CH2 refined with riding coordinates:
 C3(H3A,H3B), C4(H4A,H4B), C5(H5A,H5B), C9(H9A,H9B), C10(H10A,H10B), C11(H11A,
 H11B)
2.b Idealised Me refined as rotating group:
 C6(H6A,H6B,H6C), C12(H12A,H12B,H12C)
;
_atom_sites_solution_hydrogens     mixed
_atom_sites_solution_primary       dual
_atom_sites_solution_secondary     ?
loop_
  _atom_site_label
  _atom_site_type_symbol
  _atom_site_fract_x
  _atom_site_fract_y
  _atom_site_fract_z
  _atom_site_U_iso_or_equiv
  _atom_site_adp_type
  _atom_site_occupancy
  _atom_site_site_symmetry_order
  _atom_site_calc_flag
  _atom_site_refinement_flags_posn
  _atom_site_refinement_flags_adp
  _atom_site_refinement_flags_occupancy
  _atom_site_disorder_assembly
  _atom_site_disorder_group
 P1 P 0.53919(4) 0.27911(5) 0.44247(2) 0.01744(13) Uani 1 1 d . . . . .
 O1 O 0.40122(12) 0.22806(14) 0.44386(4) 0.0229(3) Uani 1 1 d . . . . .
 O2 O 0.62339(12) 0.24653(13) 0.47864(4) 0.0238(3) Uani 1 1 d . . . . .
 C1 C 0.61546(17) 0.19903(19) 0.39904(6) 0.0211(4) Uani 1 1 d . . . . .
 C2 C 0.67616(17) 0.14487(19) 0.37111(5) 0.0217(4) Uani 1 1 d . . . . .
 C3 C 0.74803(18) 0.0764(2) 0.33662(6) 0.0255(4) Uani 1 1 d . . . . .
 H3A H 0.797682 -0.016916 0.346294 0.031 Uiso 1 1 calc R U . . .
 H3B H 0.810375 0.156183 0.326360 0.031 Uiso 1 1 calc R U . . .
 C4 C 0.66017(19) 0.0250(2) 0.30173(6) 0.0263(4) Uani 1 1 d . . . . .
 H4A H 0.713422 -0.026259 0.280377 0.032 Uiso 1 1 calc R U . . .
 H4B H 0.598721 -0.055656 0.312072 0.032 Uiso 1 1 calc R U . . .
 C5 C 0.5843(2) 0.1600(2) 0.28254(6) 0.0291(4) Uani 1 1 d . . . . .
 H5A H 0.645264 0.236272 0.269924 0.035 Uiso 1 1 calc R U . . .
 H5B H 0.536219 0.217132 0.304126 0.035 Uiso 1 1 calc R U . . .
 C6 C 0.4898(2) 0.1024(3) 0.25030(7) 0.0391(5) Uani 1 1 d . . . . .
 H6A H 0.537403 0.051753 0.227970 0.059 Uiso 1 1 calc R U . . .
 H6B H 0.440725 0.193041 0.239695 0.059 Uiso 1 1 calc R U . . .
 H6C H 0.430342 0.025091 0.262474 0.059 Uiso 1 1 calc R U . . .
 C7 C 0.54117(18) 0.4853(2) 0.43322(6) 0.0219(4) Uani 1 1 d . . . . .
 C8 C 0.53401(18) 0.6258(2) 0.42735(6) 0.0245(4) Uani 1 1 d . . . . .
 C9 C 0.52058(19) 0.7966(2) 0.41871(7) 0.0280(4) Uani 1 1 d . . . . .
 H9A H 0.594762 0.832391 0.402042 0.034 Uiso 1 1 calc R U . . .
 H9B H 0.522129 0.856559 0.444694 0.034 Uiso 1 1 calc R U . . .
 C10 C 0.3946(2) 0.8336(2) 0.39590(6) 0.0285(4) Uani 1 1 d . . . . .
 H10A H 0.320860 0.806138 0.413751 0.034 Uiso 1 1 calc R U . . .
 H10B H 0.390666 0.949476 0.390528 0.034 Uiso 1 1 calc R U . . .
 C11 C 0.3798(2) 0.7455(2) 0.35571(7) 0.0321(5) Uani 1 1 d . . . . .
 H11A H 0.381481 0.629523 0.361020 0.039 Uiso 1 1 calc R U . . .
 H11B H 0.454072 0.771295 0.337920 0.039 Uiso 1 1 calc R U . . .
 C12 C 0.2550(2) 0.7871(3) 0.33334(8) 0.0438(6) Uani 1 1 d . . . . .
 H12A H 0.249940 0.725917 0.307955 0.066 Uiso 1 1 calc R U . . .
 H12B H 0.254164 0.901134 0.327037 0.066 Uiso 1 1 calc R U . . .
 H12C H 0.180972 0.761100 0.350684 0.066 Uiso 1 1 calc R U . . .
 N1 N 0.75003(16) 0.00082(19) 0.51775(5) 0.0199(3) Uani 1 1 d . . . . .
 H1A H 0.709(2) 0.067(3) 0.4998(6) 0.031(6) Uiso 1 1 d . . . . .
 H1B H 0.799(2) -0.069(3) 0.5023(7) 0.036(6) Uiso 1 1 d . . . . .
 H1C H 0.801(2) 0.060(3) 0.5327(7) 0.031(6) Uiso 1 1 d . . . . .
 H1D H 0.700(2) -0.056(2) 0.5327(6) 0.025(5) Uiso 1 1 d . . . . .

loop_
  _atom_site_aniso_label
  _atom_site_aniso_U_11
  _atom_site_aniso_U_22
  _atom_site_aniso_U_33
  _atom_site_aniso_U_23
  _atom_site_aniso_U_13
  _atom_site_aniso_U_12
 P1 0.0148(2) 0.0136(2) 0.0239(2) 0.00118(16) -0.00026(17) -0.00028(16)
 O1 0.0168(6) 0.0200(6) 0.0319(7) 0.0014(5) 0.0022(5) -0.0033(5)
 O2 0.0251(7) 0.0182(6) 0.0282(7) -0.0009(5) -0.0050(5) 0.0010(5)
 C1 0.0187(9) 0.0165(8) 0.0279(9) 0.0017(6) -0.0015(7) -0.0017(6)
 C2 0.0183(9) 0.0178(8) 0.0291(9) 0.0038(7) -0.0019(7) -0.0004(7)
 C3 0.0215(9) 0.0239(9) 0.0310(10) 0.0005(7) 0.0028(8) 0.0041(7)
 C4 0.0268(10) 0.0208(9) 0.0312(10) -0.0014(7) 0.0028(8) 0.0001(7)
 C5 0.0311(11) 0.0243(9) 0.0318(10) -0.0005(8) -0.0035(9) -0.0012(8)
 C6 0.0396(13) 0.0395(12) 0.0382(12) 0.0002(10) -0.0100(10) -0.0035(10)
 C7 0.0187(9) 0.0180(8) 0.0290(9) 0.0002(7) 0.0019(7) 0.0002(7)
 C8 0.0197(9) 0.0211(9) 0.0327(10) -0.0007(7) 0.0045(8) -0.0013(7)
 C9 0.0272(10) 0.0135(8) 0.0433(12) 0.0023(7) 0.0041(9) -0.0008(7)
 C10 0.0258(10) 0.0159(8) 0.0437(12) -0.0005(8) 0.0072(9) 0.0008(7)
 C11 0.0306(11) 0.0255(10) 0.0403(12) 0.0004(8) 0.0060(9) 0.0003(8)
 C12 0.0414(14) 0.0377(13) 0.0523(14) 0.0013(10) -0.0025(12) 0.0071(10)
 N1 0.0180(7) 0.0169(7) 0.0249(8) 0.0006(6) 0.0012(6) -0.0009(6)

_geom_special_details
;
 All esds (except the esd in the dihedral angle between two l.s. planes)
 are estimated using the full covariance matrix.  The cell esds are taken
 into account individually in the estimation of esds in distances, angles
 and torsion angles; correlations between esds in cell parameters are only
 used when they are defined by crystal symmetry.  An approximate (isotropic)
 treatment of cell esds is used for estimating esds involving l.s. planes.
;
loop_
  _geom_bond_atom_site_label_1
  _geom_bond_atom_site_label_2
  _geom_bond_distance
  _geom_bond_site_symmetry_2
  _geom_bond_publ_flag
 P1 O1 1.4935(13) . ?
 P1 O2 1.4978(13) . ?
 P1 C1 1.7621(19) . ?
 P1 C7 1.7590(18) . ?
 C1 C2 1.201(2) . ?
 C2 C3 1.471(3) . ?
 C3 H3A 0.9900 . ?
 C3 H3B 0.9900 . ?
 C3 C4 1.525(3) . ?
 C4 H4A 0.9900 . ?
 C4 H4B 0.9900 . ?
 C4 C5 1.517(3) . ?
 C5 H5A 0.9900 . ?
 C5 H5B 0.9900 . ?
 C5 C6 1.520(3) . ?
 C6 H6A 0.9800 . ?
 C6 H6B 0.9800 . ?
 C6 H6C 0.9800 . ?
 C7 C8 1.199(3) . ?
 C8 C9 1.469(2) . ?
 C9 H9A 0.9900 . ?
 C9 H9B 0.9900 . ?
 C9 C10 1.536(3) . ?
 C10 H10A 0.9900 . ?
 C10 H10B 0.9900 . ?
 C10 C11 1.520(3) . ?
 C11 H11A 0.9900 . ?
 C11 H11B 0.9900 . ?
 C11 C12 1.527(3) . ?
 C12 H12A 0.9800 . ?
 C12 H12B 0.9800 . ?
 C12 H12C 0.9800 . ?
 N1 H1A 0.91(2) . ?
 N1 H1B 0.93(2) . ?
 N1 H1C 0.87(2) . ?
 N1 H1D 0.85(2) . ?

loop_
  _geom_angle_atom_site_label_1
  _geom_angle_atom_site_label_2
  _geom_angle_atom_site_label_3
  _geom_angle
  _geom_angle_site_symmetry_1
  _geom_angle_site_symmetry_3
  _geom_angle_publ_flag
 O1 P1 O2 118.75(7) . . ?
 O1 P1 C1 110.15(8) . . ?
 O1 P1 C7 107.42(8) . . ?
 O2 P1 C1 107.99(8) . . ?
 O2 P1 C7 108.04(8) . . ?
 C7 P1 C1 103.39(8) . . ?
 C2 C1 P1 174.96(17) . . ?
 C1 C2 C3 178.7(2) . . ?
 C2 C3 H3A 109.1 . . ?
 C2 C3 H3B 109.1 . . ?
 C2 C3 C4 112.66(16) . . ?
 H3A C3 H3B 107.8 . . ?
 C4 C3 H3A 109.1 . . ?
 C4 C3 H3B 109.1 . . ?
 C3 C4 H4A 108.7 . . ?
 C3 C4 H4B 108.7 . . ?
 H4A C4 H4B 107.6 . . ?
 C5 C4 C3 114.14(15) . . ?
 C5 C4 H4A 108.7 . . ?
 C5 C4 H4B 108.7 . . ?
 C4 C5 H5A 109.1 . . ?
 C4 C5 H5B 109.1 . . ?
 C4 C5 C6 112.57(17) . . ?
 H5A C5 H5B 107.8 . . ?
 C6 C5 H5A 109.1 . . ?
 C6 C5 H5B 109.1 . . ?
 C5 C6 H6A 109.5 . . ?
 C5 C6 H6B 109.5 . . ?
 C5 C6 H6C 109.5 . . ?
 H6A C6 H6B 109.5 . . ?
 H6A C6 H6C 109.5 . . ?
 H6B C6 H6C 109.5 . . ?
 C8 C7 P1 175.72(17) . . ?
 C7 C8 C9 177.3(2) . . ?
 C8 C9 H9A 109.2 . . ?
 C8 C9 H9B 109.2 . . ?
 C8 C9 C10 111.85(15) . . ?
 H9A C9 H9B 107.9 . . ?
 C10 C9 H9A 109.2 . . ?
 C10 C9 H9B 109.2 . . ?
 C9 C10 H10A 108.7 . . ?
 C9 C10 H10B 108.7 . . ?
 H10A C10 H10B 107.6 . . ?
 C11 C10 C9 114.17(16) . . ?
 C11 C10 H10A 108.7 . . ?
 C11 C10 H10B 108.7 . . ?
 C10 C11 H11A 109.0 . . ?
 C10 C11 H11B 109.0 . . ?
 C10 C11 C12 112.98(18) . . ?
 H11A C11 H11B 107.8 . . ?
 C12 C11 H11A 109.0 . . ?
 C12 C11 H11B 109.0 . . ?
 C11 C12 H12A 109.5 . . ?
 C11 C12 H12B 109.5 . . ?
 C11 C12 H12C 109.5 . . ?
 H12A C12 H12B 109.5 . . ?
 H12A C12 H12C 109.5 . . ?
 H12B C12 H12C 109.5 . . ?
 H1A N1 H1B 106.5(19) . . ?
 H1A N1 H1C 107.4(19) . . ?
 H1A N1 H1D 115(2) . . ?
 H1B N1 H1C 110(2) . . ?
 H1B N1 H1D 107.1(19) . . ?
 H1C N1 H1D 111(2) . . ?

loop_
  _geom_torsion_atom_site_label_1
  _geom_torsion_atom_site_label_2
  _geom_torsion_atom_site_label_3
  _geom_torsion_atom_site_label_4
  _geom_torsion
  _geom_torsion_site_symmetry_1
  _geom_torsion_site_symmetry_2
  _geom_torsion_site_symmetry_3
  _geom_torsion_site_symmetry_4
  _geom_torsion_publ_flag
 C2 C3 C4 C5 62.1(2) . . . . ?
 C3 C4 C5 C6 -175.24(17) . . . . ?
 C8 C9 C10 C11 -57.8(2) . . . . ?
 C9 C10 C11 C12 -178.86(17) . . . . ?

_shelx_res_file
;
TITL jjw1771_a.res in Pbca
    jjw1771.res
    created by SHELXL-2018/3 at 13:51:34 on 29-Jul-2024
REM Old TITL jjw1771 in Pbca
REM SHELXT solution in Pbca: R1 0.140, Rweak 0.036, Alpha 0.027
REM <I/s> 0.763 for 432 systematic absences, Orientation as input
REM Formula found by SHELXT: C10 N2 O3 P
CELL 0.71073 10.3632 8.4028 32.788 90 90 90
ZERR 8 0.0003 0.0002 0.0011 0 0 0
LATT 1
SYMM 0.5-X,-Y,0.5+Z
SYMM -X,0.5+Y,0.5-Z
SYMM 0.5+X,0.5-Y,-Z
SFAC C H N O P
UNIT 96 176 8 16 8

L.S. 4 0 0
PLAN  6
SIZE 0.02 0.18 0.31
TEMP -173
CONF
BOND
list 4
fmap 2 53
MORE -1
BOND $H
ACTA
REM <olex2.extras>
REM <HklSrc "%.\\jjw1771.hkl">
REM </olex2.extras>

WGHT    0.064300    0.593100
FVAR       0.31619
P1    5    0.539194    0.279110    0.442465    11.00000    0.01485    0.01356 =
         0.02391    0.00118   -0.00026   -0.00028
O1    4    0.401218    0.228062    0.443859    11.00000    0.01681    0.02002 =
         0.03194    0.00142    0.00218   -0.00333
O2    4    0.623394    0.246532    0.478644    11.00000    0.02510    0.01824 =
         0.02816   -0.00094   -0.00495    0.00099
C1    1    0.615460    0.199031    0.399037    11.00000    0.01872    0.01653 =
         0.02790    0.00170   -0.00154   -0.00175
C2    1    0.676163    0.144873    0.371105    11.00000    0.01826    0.01775 =
         0.02914    0.00381   -0.00192   -0.00037
C3    1    0.748031    0.076390    0.336618    11.00000    0.02153    0.02385 =
         0.03097    0.00050    0.00282    0.00407
AFIX  23
H3A   2    0.797682   -0.016916    0.346294    11.00000   -1.20000
H3B   2    0.810375    0.156183    0.326360    11.00000   -1.20000
AFIX   0
C4    1    0.660174    0.025011    0.301726    11.00000    0.02678    0.02079 =
         0.03119   -0.00138    0.00276    0.00005
AFIX  23
H4A   2    0.713422   -0.026259    0.280377    11.00000   -1.20000
H4B   2    0.598721   -0.055656    0.312072    11.00000   -1.20000
AFIX   0
C5    1    0.584341    0.160023    0.282535    11.00000    0.03113    0.02434 =
         0.03183   -0.00047   -0.00350   -0.00120
AFIX  23
H5A   2    0.645264    0.236272    0.269924    11.00000   -1.20000
H5B   2    0.536219    0.217132    0.304126    11.00000   -1.20000
AFIX   0
C6    1    0.489802    0.102353    0.250305    11.00000    0.03955    0.03953 =
         0.03820    0.00020   -0.01004   -0.00349
AFIX 137
H6A   2    0.537403    0.051753    0.227970    11.00000   -1.50000
H6B   2    0.440725    0.193041    0.239695    11.00000   -1.50000
H6C   2    0.430342    0.025091    0.262474    11.00000   -1.50000
AFIX   0
C7    1    0.541175    0.485297    0.433216    11.00000    0.01872    0.01796 =
         0.02899    0.00018    0.00193    0.00021
C8    1    0.534006    0.625841    0.427347    11.00000    0.01970    0.02111 =
         0.03266   -0.00072    0.00454   -0.00128
C9    1    0.520578    0.796593    0.418708    11.00000    0.02716    0.01353 =
         0.04333    0.00231    0.00409   -0.00075
AFIX  23
H9A   2    0.594762    0.832391    0.402042    11.00000   -1.20000
H9B   2    0.522129    0.856559    0.444694    11.00000   -1.20000
AFIX   0
C10   1    0.394607    0.833639    0.395899    11.00000    0.02579    0.01589 =
         0.04374   -0.00052    0.00715    0.00075
AFIX  23
H10A  2    0.320860    0.806138    0.413751    11.00000   -1.20000
H10B  2    0.390666    0.949476    0.390528    11.00000   -1.20000
AFIX   0
C11   1    0.379767    0.745483    0.355707    11.00000    0.03059    0.02547 =
         0.04025    0.00038    0.00600    0.00034
AFIX  23
H11A  2    0.381481    0.629523    0.361020    11.00000   -1.20000
H11B  2    0.454072    0.771295    0.337920    11.00000   -1.20000
AFIX   0
C12   1    0.255046    0.787137    0.333344    11.00000    0.04143    0.03768 =
         0.05228    0.00134   -0.00254    0.00711
AFIX 137
H12A  2    0.249940    0.725917    0.307955    11.00000   -1.50000
H12B  2    0.254164    0.901134    0.327037    11.00000   -1.50000
H12C  2    0.180972    0.761100    0.350684    11.00000   -1.50000
AFIX   0

N1    3    0.750033    0.000817    0.517747    11.00000    0.01802    0.01687 =
         0.02486    0.00060    0.00116   -0.00089
H1A   2    0.709165    0.066613    0.499785    11.00000    0.03116
H1B   2    0.798998   -0.068835    0.502290    11.00000    0.03616
H1C   2    0.800951    0.059797    0.532711    11.00000    0.03144
H1D   2    0.700336   -0.055572    0.532700    11.00000    0.02517
HKLF 4


REM  jjw1771_a.res in Pbca
REM wR2 = 0.1553, GooF = S = 1.038, Restrained GooF = 1.038 for all data
REM R1 = 0.0630 for 3202 Fo > 4sig(Fo) and 0.1008 for all 4667 data
REM 163 parameters refined using 0 restraints

END

WGHT      0.0643      0.5931

REM Highest difference peak  0.509,  deepest hole -0.501,  1-sigma level  0.074
Q1    1   0.5763  0.2626  0.4173  11.00000  0.05    0.51
Q2    1   0.3468  0.9753  0.3787  11.00000  0.05    0.36
Q3    1   0.5798  0.2555  0.4662  11.00000  0.05    0.34
Q4    1   0.3982  0.7809  0.3773  11.00000  0.05    0.32
Q5    1   0.4363  0.2769  0.4763  11.00000  0.05    0.32
Q6    1   0.5952  0.2006  0.4805  11.00000  0.05    0.32
;
_shelx_res_checksum                53405
_shelx_hkl_file
;
   0   0  -5    1.19    0.48
   0   0   5    1.72    0.57
   0   0  -6  631.24    9.00
   0   0   6  605.36    8.42
   0   0  -7   16.62    1.92
   0   0   7   15.54    1.79
   0   0  -8 1017.37   12.87
   0   0   8 1030.52   12.84
   0   0   9    4.59    1.41
   0   0  -9    3.83    1.19
   0   0 -10  822.72   13.12
   0   0  10  824.35   13.00
   0   0  11    2.83    1.17
   0   0 -11    2.19    0.97
   0   0 -12  138.68    5.82
   0   0  12  143.65    6.16
   0   0 -13    1.29    0.76
   0   0  13    1.02    0.47
   0   0 -14  235.83    8.41
   0   0  14  233.72    8.41
   0   0 -15    1.13    0.88
   0   0  15    1.29    0.80
   0   0 -16  257.53    9.53
   0   0  16  234.38    8.98
   0   0 -17    1.97    1.03
   0   0  17    0.69    0.75
   0   0 -18  289.75   10.81
   0   0  18  278.19   10.43
   0   0 -19    2.55    1.14
   0   0  19    4.06    1.65
   0   0 -20   53.06    4.95
   0   0  20   49.37    4.77
   0   0 -21    4.57    1.80
   0   0  21    7.50    2.23
   0   0 -22  634.60   18.07
   0   0  22  591.17   17.38
   0   0 -23    7.20    2.18
   0   0  23   10.56    2.96
   0   0 -24  525.81   17.23
   0   0 -25    8.97    2.56
   0   0 -26 1078.90   25.47
   0   0 -27   14.88    3.46
   0   0 -28  249.04   12.74
   0   0 -29   13.48    3.73
   0   0  30    5.35    2.69
   0   0 -30    3.60    1.92
   0   0  31    2.85    2.21
   0   0 -31    4.42    1.93
   0   0  32   21.71    5.14
   0   0 -32   21.04    4.05
   0   0  33    6.16    3.27
   0   0  34   14.38    4.51
   0   0  35    0.84    1.79
   0   0  36  182.36   16.43
   0   0  37    7.02    3.72
   0   0  38   17.26    5.42
   0   0  39    2.49    1.78
   0   0  40    4.61    1.42
   0   0  41   -3.02    2.90
   0   0  42   20.27    6.23
   0   0  43   -1.87    1.96
   0   0  44   72.19   12.23
   0   0  45   -0.16    2.76
   0   0  46   14.96    6.69
   0   1   0    0.02    0.27
   0   1  -1    0.30    0.38
   0  -1   1    0.00    0.31
   0   1  -1    0.07    0.23
   0   1   1   -0.07    0.23
   0  -1  -1    0.01    0.27
   0   1  -2    0.11    0.29
   0   1  -3    0.13    0.35
   0   1  -4    0.41    0.49
   0   1  -5   -0.29    0.62
   0   1  -6   -0.41    0.61
   0  -1   6    0.81    0.89
   0  -1   7    0.50    0.81
   0   1  -7   -0.30    0.52
   0   1  -8    0.16    0.57
   0  -1   8   -0.82    0.99
   0   1  -9    0.31    0.50
   0  -1   9   -0.27    0.75
   0  -1 -11   -0.22    0.29
   0   1 -11    0.41    0.75
   0  -1  11   -0.66    0.85
   0  -1 -12   -0.09    0.32
   0   1 -12    0.10    0.62
   0   1 -12   -0.04    0.30
   0  -1  12    0.02    0.63
   0  -1 -13   -0.21    0.38
   0   1 -13   -0.24    0.67
   0  -1  13    0.61    0.71
   0   1 -13    0.16    0.25
   0  -1 -14    0.46    0.52
   0  -1  14    1.15    0.71
   0   1 -14   -0.39    0.78
   0   1  14    0.26    0.29
   0   1 -14    0.21    0.26
   0  -1 -15    0.49    0.49
   0  -1  15    0.78    0.80
   0   1  15    0.09    0.25
   0   1 -15    0.77    0.73
   0   1 -15   -0.72    0.38
   0  -1 -16    0.80    0.47
   0   1 -16    1.18    1.01
   0   1  16   -0.02    0.22
   0   1 -17    3.26    1.48
   0  -1 -17    1.29    0.74
   0  -1  17   -0.05    0.65
   0   1 -18    1.25    1.22
   0  -1 -18    0.48    0.51
   0  -1  18    0.75    0.99
   0  -1 -19   -0.78    0.70
   0  -1  19   -0.86    0.90
   0  -1 -20    0.65    0.74
   0   1 -20    1.64    1.09
   0  -1  20    0.09    1.03
   0   1 -21    0.51    0.83
   0  -1 -21    0.50    0.61
   0  -1  21   -1.34    1.08
   0  -1 -22    0.73    0.74
   0   1 -22   -0.27    1.14
   0  -1  22    0.74    1.10
   0   1 -23   -1.25    1.28
   0  -1 -23    1.22    0.92
   0  -1  23   -0.71    0.82
   0   1 -24    0.57    0.70
   0  -1  24    1.59    1.40
   0  -1 -25    0.31    0.59
   0   1 -25    0.56    1.38
   0  -1  25   -1.16    0.81
   0   1 -26   -0.60    1.43
   0  -1  26   -2.11    1.66
   0   1 -27    1.32    1.88
   0  -1  27    0.01    1.08
   0   1 -28    1.52    1.39
   0  -1  28    1.85    1.94
   0   1 -29   -1.53    1.84
   0  -1  30   -0.52    1.04
   0   1  30    2.36    1.44
   0   1 -30    6.34    2.71
   0  -1  31    0.36    1.25
   0   1  31   -0.84    1.11
   0   1  32   -3.17    2.44
   0  -1  32    8.61    3.69
   0  -1  33   -2.61    2.35
   0   1  33    0.49    1.14
   0  -1  34    2.92    2.43
   0   1  34    2.29    2.56
   0   1  35    4.29    2.78
   0  -1  35    1.32    1.52
   0  -1  36    0.64    1.56
   0   1  36    2.50    2.41
   0   1  37    6.89    4.33
   0  -1  37    6.37    3.88
   0  -1  38   -0.12    2.18
   0   1  38    2.59    3.25
   0   1  39   -2.34    1.68
   0  -1  39   -4.02    2.73
   0   1  40    6.98    4.19
   0  -1  40    4.95    3.60
   0   1  41    3.43    2.30
   0  -1  41    2.36    2.92
   0   1  42    1.69    2.76
   0  -1  42   -3.74    2.46
   0   1  43    0.13    1.81
   0  -1  43   -2.28    2.52
   0  -1  44    3.99    3.56
   0   1  44    3.01    2.21
   0  -1  45   -2.31    3.14
   0   1  45   -3.73    3.98
   0   1  46    0.96    3.17
   0  -1  46   -2.35    3.31
   0   2   0 5728.74   37.55
   0  -2   0 5907.61   38.68
   0   2   0 5972.31   38.94
   0   2  -1 1345.81   24.54
   0   2  -1 1393.97   18.42
   0  -2   1 1406.53   19.03
   0   2   1 1312.68   17.33
   0  -2   1 1391.35   17.84
   0   2  -1 1370.62   18.98
   0  -2  -1 1378.39   17.99
   0   2   1 1359.79   18.82
   0   2  -2 1534.30   25.77
   0   2  -2 1567.74   20.79
   0  -2  -2 1521.26   18.02
   0   2  -2 1630.77   19.79
   0  -2   2 1606.04   18.99
   0  -2   2 1588.98   21.00
   0   2   2 1508.29   18.00
   0   2  -3  619.34   16.08
   0  -2   3  647.97   11.95
   0   2   3  613.26   10.97
   0  -2  -3  600.41   10.78
   0   2  -3  641.57   13.68
   0   2   4  841.78   12.16
   0   2  -4  887.19   16.66
   0  -2   4  846.39   13.65
   0  -2  -4  805.90   11.72
   0   2  -5    1.85    1.24
   0  -2  -5    0.34    0.49
   0   2  -6  610.36   14.87
   0  -2  -6  540.83    7.90
   0   2  -7  120.67    6.88
   0  -2  -7  105.78    3.09
   0   2  -8  510.92   14.51
   0  -2   9  293.53   11.42
   0   2  -9  279.36   10.86
   0   2 -10  862.12   19.54
   0  -2  10  842.51   19.73
   0   2 -11    4.33    1.71
   0  -2  11    2.69    1.20
   0   2 -12   77.89    6.35
   0  -2  12   72.01    5.99
   0   2 -13   23.25    3.88
   0  -2  13   20.53    3.28
   0   2 -14   14.84    2.95
   0  -2  14   15.41    2.99
   0   2 -15   22.34    3.66
   0  -2  15   23.13    3.68
   0   2 -16    1.98    1.20
   0   2 -17  110.76    8.51
   0  -2  17  116.32    8.56
   0   2 -17  102.49    5.04
   0   2 -18  466.28   17.54
   0   2 -18  434.78   10.19
   0  -2  18  443.10   17.12
   0   2  18  412.09   10.08
   0   2 -19    0.39    0.58
   0   2  19    0.58    0.56
   0  -2  19    0.00    1.04
   0   2 -20  148.15   10.47
   0   2  20  135.63    5.68
   0   2 -20  131.61    5.37
   0  -2  20  154.25   10.94
   0   2 -21   23.39    4.32
   0  -2  21   22.16    4.18
   0   2 -21   21.54    2.14
   0   2  21   21.89    2.20
   0   2 -22   62.09    7.04
   0  -2  22   62.35    7.10
   0   2  22   59.77    3.48
   0   2 -23  133.95   10.65
   0  -2  23  138.00   10.76
   0   2 -24  268.10   15.30
   0  -2  24  275.65   15.40
   0   2 -25   18.42    4.27
   0  -2  25   22.24    4.94
   0  -2  26  507.50   21.53
   0  -2  27    5.00    2.77
   0  -2  28   78.51    8.73
   0   2  28   81.09    9.18
   0  -2  28   78.42    8.76
   0   2  29    8.80    3.34
   0  -2  29    8.69    3.43
   0  -2  29   12.52    3.74
   0  -2  30   48.13    7.19
   0   2  30   39.35    6.52
   0  -2  30   50.01    7.45
   0   2  31   -0.78    1.71
   0  -2  31    0.24    1.69
   0  -2  32   22.29    5.29
   0   2  32   21.65    5.29
   0  -2  32   15.43    4.55
   0   2  33  113.28   12.07
   0  -2  33  113.85   11.88
   0   2  34  150.19   14.41
   0  -2  34  155.18   14.17
   0   2  35   16.45    5.34
   0  -2  35   19.76    5.25
   0   2  36  181.02   17.38
   0  -2  36  167.03   15.88
   0   2  37   19.90    6.04
   0  -2  37   12.33    4.93
   0   2  38  133.57   15.22
   0  -2  38  110.52   13.39
   0  -2  39   31.98    7.28
   0   2  39   28.76    6.86
   0   2  40    2.51    2.58
   0  -2  40    2.62    2.91
   0  -2  41   -2.08    1.88
   0   2  41    0.70    3.65
   0   2  42   14.09    5.02
   0  -2  42   15.74    5.57
   0  -2  43    7.33    4.35
   0   2  43    0.01    2.26
   0   2  44  135.17   16.96
   0  -2  44  113.34   15.00
   0  -2  45    9.10    4.82
   0   2  45    2.15    2.94
   0   3   0   -0.25    0.53
   0   3   0   -0.27    0.77
   0  -3   0    1.71    0.86
   0   3  -1   -0.69    1.32
   0   3  -1    0.25    0.75
   0   3  -1   -0.17    0.96
   0   3   1    0.68    0.98
   0   3   1    0.01    0.72
   0  -3   1   -0.76    0.92
   0  -3  -1    0.51    0.69
   0   3  -2    0.95    1.25
   0   3   2    0.51    0.67
   0   3  -2   -0.03    0.58
   0  -3   2   -0.23    0.82
   0  -3   2   -0.66    0.81
   0  -3  -2   -0.17    0.72
   0   3   3   -0.35    0.36
   0  -3   3   -0.14    0.32
   0   3  -3   -1.42    1.24
   0   3  -3   -0.12    0.87
   0   3   3    0.47    0.64
   0  -3   3    0.32    0.70
   0  -3   3   -0.11    0.87
   0  -3  -3   -0.09    0.46
   0   3   4   -0.22    0.36
   0  -3   4    0.01    0.36
   0  -3   4   -0.26    0.78
   0   3   4    0.43    0.45
   0  -3   4    0.12    0.66
   0  -3  -4    0.37    0.45
   0   3  -4    0.13    0.74
   0   3   5    0.42    0.34
   0   3  -5    0.30    1.33
   0  -3   5    0.68    0.85
   0   3   5    0.40    0.53
   0   3  -5    0.67    0.95
   0  -3  -5    0.37    0.56
   0  -3   5    0.64    0.87
   0   3  -6    0.81    1.07
   0   3   6    0.05    0.67
   0  -3   6   -0.57    0.69
   0  -3  -6   -0.08    0.39
   0   3  -6    0.29    0.67
   0   3  -7   -0.94    0.83
   0  -3  -7   -0.61    0.62
   0  -3  -8    0.48    0.50
   0   3  -8    0.61    0.76
   0   3  -9    0.69    1.10
   0  -3  -9    0.15    0.34
   0   3 -10   -0.73    1.06
   0  -3 -10   -0.56    0.40
   0  -3 -11    0.31    0.26
   0   3 -11    0.20    0.70
   0   3 -12    0.51    0.87
   0   3 -13   -0.30    0.83
   0  -3  13   -0.29    0.93
   0   3 -14    1.89    1.48
   0  -3  14   -1.07    1.12
   0   3 -15   -0.57    1.18
   0  -3  15    1.61    1.13
   0   3 -16   -0.42    1.28
   0  -3  16    1.13    1.41
   0   3 -17    1.70    1.65
   0  -3  18    0.14    0.97
   0   3 -19    0.48    1.97
   0   3 -19   -0.67    0.48
   0  -3  19    1.11    1.50
   0   3 -20   -0.62    0.63
   0  -3  21   -0.61    0.97
   0   3 -21    0.79    0.82
   0   3  21    1.46    1.10
   0  -3  22    1.09    1.65
   0   3 -22    0.98    0.76
   0   3  22   -0.43    0.57
   0   3 -23    2.22    0.91
   0   3  23   -0.40    0.80
   0   3  24   -1.21    1.23
   0   3 -24   -0.39    0.62
   0  -3  24   -1.15    1.68
   0   3  24    3.25    1.88
   0  -3  25    0.23    1.13
   0   3  25   -1.32    1.30
   0   3  25    1.65    1.10
   0   3 -25   -1.04    0.75
   0  -3  26    2.97    1.74
   0   3  26   -2.59    1.29
   0  -3  26   -0.01    1.11
   0   3  26   -0.66    0.52
   0  -3  27    0.52    1.19
   0   3  27    1.41    1.30
   0  -3  27    0.72    1.67
   0  -3  28    3.50    2.66
   0   3  28   -3.81    2.27
   0  -3  28   -2.61    2.13
   0   3  29    0.78    1.46
   0  -3  29   -0.37    1.20
   0  -3  29    0.91    1.73
   0  -3  30    1.98    1.38
   0   3  30    0.92    1.75
   0  -3  30    0.81    1.18
   0   3  31    0.50    1.15
   0  -3  31    8.17    3.41
   0  -3  31    5.91    2.87
   0   3  32   -3.19    2.44
   0  -3  32    1.48    2.16
   0  -3  32   -1.76    2.16
   0  -3  33   -1.77    2.24
   0   3  33    0.20    2.36
   0  -3  33    0.54    1.77
   0   3  34   -2.18    3.15
   0  -3  34   -1.52    2.08
   0  -3  34   -0.26    1.24
   0  -3  35   -0.54    1.87
   0   3  35   11.79    5.26
   0   3  36   -0.57    1.81
   0  -3  36   -2.82    3.30
   0   3  37    1.50    2.51
   0  -3  37   -1.34    1.56
   0  -3  38   12.25    5.49
   0   3  38   -2.68    2.41
   0   3  39   -3.58    3.30
   0  -3  39    3.39    2.88
   0  -3  40    3.16    2.91
   0   3  40   -1.66    3.30
   0   3  41   -5.51    3.39
   0  -3  41    0.30    1.64
   0  -3  42   -2.04    1.47
   0   3  42    5.94    4.98
   0   3  43    0.70    1.78
   0  -3  43    1.59    2.08
   0   3  44    6.00    4.85
   0  -3  44   -2.74    2.64
   0  -3  45   -4.36    4.00
   0   3  45    1.59    3.33
   0   4   0 2932.10   39.27
   0   4   0 2994.77   39.55
   0  -4   0 2889.29   38.08
   0   4   1  154.05    9.12
   0   4  -1  144.12    8.97
   0  -4   1  162.05    9.52
   0   4  -1  153.48    8.98
   0  -4  -1  156.31    8.93
   0   4   1  146.79    8.80
   0   4   2 1810.17   30.11
   0   4  -2 1923.56   31.62
   0   4  -2 1813.55   31.99
   0  -4  -2 1729.82   28.39
   0   4   2 1802.02   31.57
   0  -4   2 1820.62   31.52
   0   4  -2 1768.88   39.80
   0  -4  -3  105.35    6.92
   0   4   3  113.40    8.06
   0   4   3  117.37    7.39
   0  -4   3  115.26    8.35
   0   4  -3  112.18    8.17
   0   4  -3  121.57    7.92
   0   4  -3  110.65    9.85
   0  -4   4  320.91    6.49
   0   4   4  317.45    6.33
   0   4  -4  337.40   17.13
   0   4   4  340.93   12.54
   0   4   4  335.92   14.14
   0  -4  -4  315.87   11.44
   0  -4   4  345.44   12.36
   0  -4   5   22.53    2.08
   0   4   5   23.56    1.95
   0   4  -5   21.52    4.51
   0  -4   5   23.47    3.39
   0   4   5   19.74    2.91
   0   4  -5   26.08    4.16
   0  -4  -5   18.62    2.75
   0  -4   6  160.27    5.63
   0   4   6  145.56    5.27
   0   4  -6  160.14   11.68
   0   4  -6  168.36   10.34
   0  -4   6  163.98    8.41
   0   4   6  159.34    7.95
   0  -4   7  106.80    4.96
   0   4   7   97.31    4.63
   0   4  -7  102.05    9.39
   0   4   7  105.66    6.27
   0  -4   7  110.67    6.86
   0   4  -7  109.70    8.45
   0  -4  -7   90.28    5.53
   0   4   8  729.47   13.79
   0  -4   8  811.07   14.92
   0   4  -8  799.07   26.47
   0  -4   8  815.54   18.60
   0   4  -8  809.12   23.29
   0  -4  -8  686.50   14.59
   0  -4   9   34.07    3.23
   0   4   9   30.78    3.04
   0   4  -9   35.16    5.72
   0   4  -9   33.63    4.83
   0  -4   9   33.81    3.86
   0  -4  -9   29.45    2.88
   0   4  10  177.84    7.39
   0  -4  10  197.81    8.07
   0  -4  10  201.37    9.34
   0   4 -10  217.35   12.51
   0  -4 -10  192.30    7.28
   0  -4  11  446.71   12.74
   0   4  11  396.60   11.60
   0   4 -11  483.25   19.08
   0  -4 -11  415.30   10.02
   0  -4  12   37.09    3.91
   0   4  12   43.08    4.25
   0   4 -12   38.86    5.53
   0  -4 -12   35.57    2.67
   0  -4  13   27.95    3.62
   0   4  13   30.48    3.50
   0  -4  13   36.66    5.47
   0   4  14   74.96    5.74
   0  -4  14   79.75    6.21
   0   4 -14   91.93    8.78
   0  -4  14   93.13    8.54
   0  -4  15   31.68    3.97
   0   4  15   27.24    3.68
   0  -4  15   34.81    5.47
   0   4  16   35.11    4.21
   0  -4  16   38.32    5.67
   0   4  17    2.45    1.23
   0  -4  17    4.57    1.76
   0   4  18   41.08    4.99
   0  -4  18   48.77    6.75
   0   4  19    0.23    0.90
   0  -4  19    0.69    0.78
   0  -4  19    1.93    1.74
   0  -4  20   78.09    7.23
   0   4  20   66.07    6.66
   0  -4  21  117.65    9.03
   0   4  21  105.55    8.62
   0  -4  21  134.36   12.04
   0   4 -21  108.89    7.61
   0  -4  22   77.67    7.55
   0   4  22   75.04    7.45
   0   4  22   69.73    5.91
   0  -4  22   94.45   10.22
   0   4 -22   78.87    6.49
   0  -4  23   22.22    4.66
   0   4  23    9.12    2.74
   0   4  23   10.30    2.38
   0  -4  23   12.43    3.96
   0   4 -23    8.84    1.92
   0   4  24  607.34   22.48
   0  -4  24  659.54   23.07
   0   4 -24  636.32   18.39
   0   4  24  619.03   18.32
   0  -4  24  692.35   28.18
   0   4  25   29.24    5.24
   0  -4  25   26.43    4.82
   0   4 -25   29.84    3.84
   0  -4  25   33.14    6.55
   0   4  25   27.17    3.66
   0   4  26  216.75   14.30
   0  -4  26  225.14   14.19
   0   4 -26  231.99   10.76
   0  -4  26  246.58   17.50
   0   4  26  220.83   10.96
   0   4  27   20.53    4.69
   0  -4  27   22.58    4.87
   0  -4  27   20.86    5.21
   0   4  27   18.56    3.10
   0   4  28  352.19   19.67
   0  -4  28  383.61   19.82
   0   4 -28  352.80   12.76
   0   4  28  354.86   13.37
   0  -4  28  376.72   22.14
   0  -4  29   53.42    7.84
   0   4  29   51.17    7.88
   0  -4  29   49.03    8.07
   0  -4  30   19.95    4.88
   0   4  30   20.14    5.29
   0  -4  30   18.47    5.31
   0  -4  31    5.73    2.87
   0   4  31    5.83    2.83
   0  -4  31    7.02    3.18
   0  -4  32   15.41    4.58
   0   4  32   10.84    3.73
   0  -4  32   12.20    4.58
   0  -4  33   39.81    7.03
   0   4  33   33.93    6.57
   0  -4  33   51.79    9.32
   0  -4  34  168.57   14.85
   0   4  34  160.05   14.93
   0  -4  34  182.00   17.02
   0  -4  35   22.00    5.83
   0   4  35   20.74    5.81
   0  -4  35   18.69    6.16
   0  -4  36   42.96    7.71
   0   4  36   46.16    8.29
   0  -4  36   51.84    9.47
   0   4  37   59.98   10.07
   0  -4  37   56.49    9.22
   0  -4  38    4.75    3.15
   0   4  38    1.58    1.64
   0  -4  39   41.41    8.50
   0   4  39   44.75    8.95
   0   4  40   10.34    5.27
   0  -4  40    6.38    4.27
   0  -4  41   10.77    4.33
   0   4  41    7.61    4.68
   0  -4  42    7.83    4.13
   0   4  42    7.41    4.51
   0   4  43   -1.59    2.03
   0   4  44    1.89    2.08
   0  -4  44    8.07    4.64
   0  -4  45    6.48    4.58
   0   5   0    0.98    0.63
   0   5   0    3.24    2.31
   0   5   1   -0.07    0.94
   0   5   1    0.26    0.76
   0   5  -1    1.05    1.30
   0   5  -1   -0.69    0.89
   0   5   2    0.14    1.40
   0   5  -2   -0.79    1.23
   0   5  -2   -1.27    1.32
   0   5   2    0.55    1.11
   0   5  -3    0.10    1.14
   0   5   3   -0.25    0.97
   0   5   3   -0.61    0.87
   0   5  -3    0.95    0.74
   0   5  -3    1.17    1.54
   0  -5  -3   -0.54    1.16
   0   5   4   -1.22    0.81
   0   5   4   -0.28    0.65
   0   5  -4   -0.16    1.41
   0  -5   5    0.30    0.40
   0   5   5    1.08    0.51
   0   5  -5   -0.23    0.87
   0   5  -5   -0.19    1.26
   0   5   5    0.33    0.64
   0   5   5    2.09    1.39
   0  -5  -5    1.69    1.06
   0  -5   5    0.26    1.26
   0   5   6    0.86    0.58
   0  -5   6   -0.04    0.36
   0   5  -6   -0.72    1.20
   0  -5  -6    0.97    1.79
   0   5  -6   -1.55    1.24
   0   5   6    0.03    0.69
   0  -5   6    2.53    2.10
   0  -5  -6    1.32    1.15
   0  -5   6   -0.07    1.11
   0  -5   7    0.25    0.47
   0   5   7   -0.16    0.49
   0   5  -7   -0.84    1.51
   0   5  -7    0.94    1.57
   0   5   7   -1.06    1.55
   0   5   7   -0.78    0.85
   0  -5   7    1.40    1.24
   0  -5   7    0.66    1.29
   0  -5   8   -0.31    0.44
   0   5   8    0.77    0.85
   0  -5   8    0.32    0.86
   0   5  -8   -1.30    0.69
   0  -5  -8    0.61    0.99
   0  -5   8    1.18    0.98
   0   5   9    0.17    0.58
   0  -5   9   -0.79    0.71
   0  -5   9    0.07    1.19
   0  -5   9    0.69    0.93
   0  -5  -9    1.21    0.62
   0  -5  10   -0.08    0.73
   0   5  10   -0.20    0.50
   0  -5  10    4.82    2.34
   0  -5  10    2.15    1.42
   0  -5 -10    2.31    1.07
   0  -5  11   -0.28    0.56
   0   5  11    1.25    1.15
   0  -5  11    2.02    1.53
   0  -5 -11   -1.13    1.08
   0  -5  11    1.27    1.13
   0   5  12   -1.71    1.13
   0  -5  12   -0.33    0.62
   0  -5  12   -0.38    1.17
   0  -5 -12    0.70    0.71
   0  -5  12    1.02    1.50
   0   5  13    0.80    0.90
   0  -5  13    0.18    0.78
   0  -5  13    0.20    0.98
   0  -5  13   -0.78    0.99
   0  -5 -13    0.57    0.81
   0  -5  14   -0.57    0.72
   0   5  14    0.41    0.85
   0  -5  14    3.21    1.93
   0  -5  14   -1.83    1.80
   0  -5  15    1.58    1.70
   0   5  15    1.47    0.97
   0  -5  15    0.23    0.89
   0   5  16   -0.72    1.10
   0  -5  16    1.34    1.42
   0   5  17   -2.43    1.31
   0  -5  17   -0.43    1.21
   0   5  18   -0.98    1.18
   0  -5  18    0.13    1.68
   0  -5  19    1.32    1.74
   0   5  19    0.70    1.08
   0  -5  20   -0.35    1.36
   0   5  20   -0.98    0.78
   0  -5  20    1.82    2.05
   0   5  21    0.53    1.38
   0  -5  21    2.42    1.67
   0  -5  21    2.56    2.36
   0   5  22    0.32    0.99
   0  -5  22    0.30    0.94
   0  -5  22    1.93    2.29
   0   5 -22    1.85    1.25
   0   5  23    0.92    1.24
   0  -5  23   -0.60    1.35
   0   5 -23    5.80    2.25
   0   5  23    2.42    1.66
   0   5  24   -2.10    2.07
   0   5  24    1.04    1.35
   0  -5  24   -1.83    1.89
   0   5 -24   -1.68    1.65
   0  -5  25   -0.83    1.74
   0   5  25   -0.17    1.21
   0   5  25    1.24    1.58
   0   5 -25    1.08    0.75
   0  -5  25    1.69    1.84
   0  -5  26   -0.54    1.11
   0   5  26   -1.32    1.80
   0   5 -26    1.16    1.77
   0   5  26    0.40    1.30
   0  -5  26   -1.40    1.77
   0   5  27   -0.78    1.63
   0  -5  27    0.25    2.17
   0  -5  27   -1.22    1.71
   0  -5  28   -0.04    1.41
   0   5  28   -0.22    1.07
   0  -5  28    0.55    1.57
   0   5  29   -2.95    1.91
   0  -5  29    1.42    2.31
   0  -5  29    0.79    2.14
   0   5  30    0.65    1.25
   0  -5  30    0.09    1.58
   0  -5  30    2.36    2.47
   0   5  31    3.34    2.54
   0  -5  31    1.00    1.54
   0  -5  31    4.28    3.11
   0  -5  32    4.03    2.63
   0   5  32    1.34    1.55
   0  -5  32   -1.70    1.37
   0   5  33    0.43    2.25
   0  -5  33    3.10    2.38
   0  -5  33   -1.90    2.12
   0  -5  34    1.43    2.72
   0   5  34    0.99    2.61
   0  -5  34    1.26    1.75
   0  -5  35   -1.44    2.37
   0   5  35   -0.84    1.60
   0  -5  35   -0.10    1.89
   0   5  36    0.03    1.79
   0  -5  36   -1.39    2.68
   0  -5  36   -1.03    1.90
   0  -5  37    2.08    1.34
   0   5  37    4.34    2.96
   0  -5  37    2.96    3.42
   0  -5  38   -3.66    2.88
   0   5  39   -1.77    3.34
   0   5  40    0.57    1.69
   0  -5  40   -0.62    2.07
   0  -5  41   -3.17    2.90
   0   5  41   -5.84    4.72
   0   5  42   -1.47    1.86
   0  -5  42   -0.53    3.06
   0   5  43    5.48    4.64
   0  -5  43    1.21    2.25
   0   5  44    3.36    3.84
   0  -5  44   -5.93    3.01
   0  -6   0   80.74   10.31
   0   6   0   60.61    7.29
   0   6   0   51.50    6.75
   0  -6   0   59.70    6.83
   0  -6  -1  119.26   12.29
   0  -6   1  119.00   12.21
   0   6   1  127.49   10.49
   0   6   1  131.76   10.44
   0   6  -1  131.18   11.15
   0  -6  -1  119.88    9.42
   0  -6   1  126.08    9.97
   0  -6  -2   53.04    8.30
   0   6  -2   51.43    6.79
   0   6   2   52.10    6.47
   0   6   2   58.22    7.30
   0   6  -2   53.54    7.04
   0  -6   2   47.35    6.32
   0  -6  -2   50.76    6.16
   0  -6  -3  353.75   21.49
   0   6   3  355.41   16.65
   0   6   3  363.14   17.99
   0  -6   3  344.29   16.90
   0  -6  -4   35.41    6.87
   0   6   4   39.32    6.01
   0   6   4   32.03    4.86
   0  -6   4   39.22    6.07
   0  -6  -5  191.71   16.08
   0   6   5  194.07   13.73
   0  -6   5  193.10   13.00
   0  -6  -6   77.80   10.32
   0   6   6   69.04    7.29
   0   6   6   69.83    8.32
   0  -6   6   72.62    7.95
   0  -6  -7    9.06    3.60
   0   6   7    6.03    1.05
   0  -6   7    6.75    1.10
   0  -6   7    7.31    2.64
   0  -6  -8   69.28    9.98
   0   6   8   62.36    3.61
   0  -6   8   65.09    3.92
   0  -6   8   70.14    8.03
   0  -6  -8   76.63    6.97
   0  -6   9    3.65    1.23
   0  -6   9    5.51    2.15
   0   6  10  689.51   15.11
   0  -6  10  750.75   16.23
   0  -6  10  821.19   23.08
   0  -6 -10  684.91   19.42
   0  -6  10  733.93   26.62
   0   6  11  463.10   13.10
   0  -6  11  496.78   13.67
   0  -6  11  550.93   18.81
   0  -6 -11  464.55   15.43
   0   6  12   18.74    2.77
   0  -6  12   18.27    2.82
   0  -6  12   24.13    4.07
   0  -6 -12   16.47    2.79
   0  -6  12   22.75    5.34
   0   6  13  154.90    8.28
   0  -6  13  185.41    9.38
   0  -6  13  198.21   11.37
   0  -6  13  187.85   14.14
   0  -6 -13  158.56    8.34
   0  -6  14    0.42    0.81
   0   6  14    1.08    0.91
   0  -6  14    1.82    1.58
   0  -6  14    1.78    1.15
   0   6  15   11.93    2.39
   0  -6  15   16.67    3.00
   0  -6  15   16.32    3.33
   0  -6  15   15.31    4.45
   0   6  16   23.94    3.55
   0  -6  16   26.25    4.32
   0  -6  16   29.39    6.11
   0   6  17   54.80    5.59
   0  -6  17   61.89    6.62
   0   6  18   13.42    2.81
   0  -6  18   19.77    3.86
   0  -6  18   18.22    5.13
   0  -6  19  173.88   11.07
   0  -6  19  185.75   15.86
   0  -6  20   52.11    6.07
   0   6  20   42.28    5.40
   0  -6  20   53.40    8.43
   0   6  21    0.25    1.24
   0  -6  21    1.35    1.30
   0  -6  21    1.06    1.61
   0  -6  22    2.67    1.74
   0   6  22    3.12    1.82
   0  -6  23    2.76    2.27
   0   6  23    5.14    2.35
   0  -6  23    4.81    3.35
   0   6  24    6.00    2.50
   0  -6  24    2.86    2.19
   0  -6  24    3.56    2.93
   0   6  25   25.43    5.06
   0  -6  25   24.62    5.54
   0  -6  25   28.54    6.41
   0   6  26   22.23    4.53
   0  -6  26   21.30    5.10
   0  -6  26   34.63    7.40
   0  -6  27    3.82    2.57
   0   6  27   12.48    3.80
   0  -6  27    9.89    4.05
   0   6  28   33.48    6.08
   0  -6  28   30.99    7.20
   0  -6  28   41.43    8.11
   0  -6  29    0.01    1.98
   0  -6  29    5.94    3.74
   0  -6  30    6.58    5.30
   0   6  30   17.81    4.76
   0  -6  30   23.57    6.32
   0   6  31   48.63    7.88
   0  -6  31   56.86   10.07
   0   6  32    0.82    1.35
   0  -6  32    0.87    3.04
   0  -6  32    7.85    4.46
   0   6  33    2.60    2.82
   0  -6  33   -0.22    1.55
   0  -6  33    0.78    3.08
   0   6  34   80.63   10.82
   0  -6  34   91.54   11.29
   0  -6  34   79.35   12.24
   0   6  35   -1.91    1.93
   0  -6  35    0.41    1.33
   0  -6  35   -3.99    3.78
   0  -6  36   44.31   10.71
   0   6  36   73.22   10.62
   0  -6  36   81.63   13.12
   0  -6  37   11.73    4.56
   0   6  37   10.54    4.56
   0  -6  37   14.94    5.89
   0  -6  38    2.63    2.51
   0   6  38    6.80    3.50
   0  -6  39   26.59    6.84
   0   6  39   25.92    6.51
   0   6  40    1.07    2.37
   0  -6  40    0.06    2.92
   0  -6  41   -3.14    3.95
   0   6  41    6.58    4.08
   0  -6  42    2.19    2.43
   0   6  42    7.39    4.97
   0  -6  43   -5.21    3.89
   0   6  43   -2.35    2.26
   0  -7   0   38.84    7.99
   0   7   0   17.59    4.23
   0  -7   0   25.09    5.35
   0  -7  -1   -3.26    3.14
   0   7   1    0.13    1.67
   0   7  -1   -1.26    1.78
   0  -7  -1   -1.39    1.38
   0  -7   1    0.38    1.74
   0  -7  -2   17.59    6.57
   0  -7   2   -1.03    1.21
   0  -7   3   -0.42    1.87
   0  -7  -3   -1.84    1.87
   0   7   4    1.24    1.70
   0  -7   4    1.21    1.15
   0  -7   5    0.54    1.01
   0  -7  -5    1.48    1.80
   0   7   6    1.63    2.06
   0  -7   6   -0.43    1.78
   0  -7  -7    9.83    4.57
   0  -7   7    6.80    2.92
   0  -7  -7    4.51    2.22
   0  -7  -8    1.32    2.32
   0  -7   8    1.37    1.09
   0  -7   9    4.90    2.91
   0  -7 -10   -2.55    2.32
   0   7  10    1.08    0.67
   0  -7  10   -0.27    0.51
   0  -7  10   -0.92    1.93
   0  -7 -11    2.42    2.96
   0  -7  11    0.52    0.95
   0   7  11   -0.80    0.72
   0  -7  11   -1.85    1.54
   0  -7  12   -0.22    0.76
   0   7  12    1.09    1.00
   0  -7  13    0.03    0.72
   0   7  13   -1.21    0.94
   0  -7  13    1.69    1.62
   0  -7 -13    0.89    0.97
   0   7  14    1.14    0.80
   0  -7  14    4.00    1.72
   0  -7  14    4.52    2.81
   0  -7  15    2.09    1.70
   0   7  15   -2.27    1.53
   0  -7  15    1.29    2.55
   0   7  16    1.46    1.27
   0  -7  16   -0.91    0.96
   0  -7  16    0.65    2.30
   0   7  17    0.82    1.09
   0  -7  17    0.52    2.53
   0   7  18   -0.61    1.23
   0  -7  18    2.02    2.32
   0   7  19   -1.11    1.65
   0   7  20    0.74    1.59
   0  -7  20   -0.58    1.13
   0  -7  20    2.26    2.55
   0  -7  21    0.26    1.26
   0  -7  21   -0.02    1.51
   0   7  22    2.70    1.97
   0  -7  22   -0.24    1.03
   0  -7  22    2.14    2.92
   0  -7  23    0.48    1.39
   0   7  23   -3.71    2.03
   0  -7  23    2.39    2.77
   0  -7  24    0.45    1.48
   0   7  24   -0.13    1.22
   0  -7  24   -1.22    2.38
   0   7  25    3.36    3.07
   0  -7  25   -0.37    1.65
   0  -7  25    1.65    2.55
   0  -7  26    0.52    1.99
   0   7  26   -0.65    2.03
   0  -7  26    3.89    3.52
   0  -7  27    0.01    1.94
   0   7  27   -0.61    1.34
   0  -7  27   -3.16    2.69
   0   7  28   -2.40    2.57
   0  -7  28   -0.18    1.26
   0  -7  28   -1.11    2.24
   0   7  29    0.55    1.83
   0  -7  29    0.42    1.20
   0  -7  29    0.85    1.82
   0   7  30    0.66    2.02
   0  -7  30   -0.08    1.52
   0  -7  30    3.04    3.77
   0   7  31   -1.75    2.42
   0  -7  31   -0.16    1.43
   0  -7  31    3.79    3.05
   0  -7  32    2.04    3.67
   0   7  32    1.36    2.59
   0  -7  32    3.79    4.09
   0  -7  33   -0.61    2.25
   0  -7  33   -0.11    2.27
   0  -7  34    2.21    2.80
   0   7  34    1.63    2.14
   0  -7  34    1.08    2.11
   0   7  35   -1.50    3.54
   0  -7  35    1.55    3.19
   0  -7  35    2.58    3.15
   0  -7  36    0.14    5.12
   0  -7  36    5.23    3.17
   0   7  37   -1.66    2.83
   0  -7  37   -0.57    2.52
   0  -7  37   -3.44    2.67
   0   7  38    1.73    2.34
   0   7  39    6.30    5.09
   0  -8   0  195.75   14.98
   0  -8  -1   40.81    8.26
   0  -8   1   37.73    7.01
   0  -8  -2  107.10   13.76
   0  -8  -2  109.18   10.93
   0  -8   2  118.57   12.17
   0  -8  -3   14.77    5.59
   0  -8  -3   15.82    4.60
   0  -8   3   19.96    5.26
   0  -8  -4   85.03   12.30
   0  -8   4   85.11   10.60
   0  -8  -4   80.28    9.14
   0  -8   5   42.76    7.72
   0  -8  -5   44.51    6.98
   0  -8  -6   17.47    5.77
   0  -8   6   20.60    5.50
   0  -8  -6   18.35    4.20
   0  -8  -7  105.03   14.12
   0  -8  -7  106.59   10.08
   0  -8   7  104.31   12.08
   0  -8  -8    7.46    4.14
   0  -8   8    8.02    3.13
   0  -8  -8    1.36    1.68
   0  -8  -9   26.86    7.56
   0  -8   9   25.69    6.35
   0  -8  -9   18.03    4.10
   0  -8 -10   89.42   13.60
   0  -8  10   91.66   11.52
   0  -8 -10   77.50    8.00
   0  -8 -11   13.92    5.63
   0  -8 -11   11.98    2.91
   0  -8  11   18.78    4.93
   0  -8 -12   15.03    3.42
   0  -8  12   18.87    5.08
   0  -8 -13  300.62   25.09
   0  -8  13  333.91   22.12
   0  -8 -14   73.59   12.63
   0  -8  14   65.59    4.70
   0   8  14   46.96    3.80
   0  -8 -15    5.50    3.09
   0   8  15    5.71    1.37
   0  -8  15    4.07    0.89
   0  -8  15    5.32    2.84
   0   8  16   73.69    5.69
   0  -8  16   86.34    6.46
   0  -8  16   96.20   12.26
   0  -8  17    3.30    1.18
   0   8  17    4.26    1.49
   0  -8  17    4.07    2.56
   0   8  18   44.27    4.85
   0  -8  18   55.45    5.92
   0  -8  18   56.63    9.55
   0   8  19   20.26    3.09
   0  -8  19   26.70    6.85
   0   8  20   25.19    4.05
   0  -8  20   37.29    8.02
   0  -8  21   -0.96    1.56
   0   8  21   -1.94    2.17
   0  -8  21    0.93    2.83
   0  -8  22   44.08    9.07
   0  -8  23   11.54    5.05
   0  -8  24   71.75   11.40
   0  -8  25   35.02    8.37
   0  -8  26   25.34    7.02
   0  -8  27   32.56    8.40
   0  -8  28    8.10    4.81
   0  -8  29   40.79    8.99
   0  -8  30    9.93    4.74
   0  -8  31   45.97   10.09
   0  -8  32   -1.64    3.65
   0  -8  33   31.50    8.64
   0  -8  34    2.04    2.43
   0  -8  35    3.39    2.91
   0  -9   0    2.37    1.96
   0  -9   1   -1.75    2.23
   0  -9  -1   -2.46    2.10
   0  -9   2   -0.53    2.12
   0  -9  -2    3.02    2.80
   0  -9  -3   -0.05    2.11
   0  -9   3   -0.46    1.18
   0  -9  -3    0.11    1.23
   0  -9  -4   -2.20    2.75
   0  -9  -4    0.96    1.46
   0  -9   4   -1.30    1.96
   0  -9  -5    3.40    3.57
   0  -9   5    4.78    3.86
   0  -9  -5    2.65    2.43
   0  -9  -6    2.39    3.05
   0  -9  -6    0.88    2.00
   0  -9   6    2.01    2.68
   0  -9  -7    2.33    2.75
   0  -9  -7   -0.69    1.52
   0  -9   7   -0.54    1.75
   0  -9  -8   -1.30    3.55
   0  -9  -8   -0.64    2.09
   0  -9   8   -2.39    2.34
   0  -9  -9   -0.61    1.87
   0  -9  -9   -0.62    1.89
   0  -9   9    2.89    2.75
   0  -9 -10    1.78    2.26
   0  -9  10    1.33    2.34
   0  -9 -10    0.23    0.92
   0  -9 -11    1.38    2.52
   0  -9  11   -1.25    2.14
   0  -9 -12    6.30    4.72
   0  -9  12    2.33    2.34
   0  -9 -13    1.87    3.66
   0  -9  13    1.58    1.98
   0  -9 -14    1.67    2.26
   0  -9  14   -2.16    2.00
   0  -9 -15    2.46    2.47
   0  -9  15   -1.16    1.40
   0  -9  16    0.12    1.53
   0  -9  17    1.76    2.08
   0  -9 -18    1.80    4.05
   0  -9  18    1.20    2.60
   0  -9 -19    5.97    5.06
   0  -9  19    3.26    3.14
   0  -9 -20    4.99    3.41
   0  -9  20   -1.18    1.92
   0  -9  21    2.19    3.20
   0  -9  22    2.01    2.48
   0  -9  23    0.32    2.76
   0  -9  24   -1.15    2.01
   0  -9  25    2.20    2.89
   0  -9  26   -0.96    2.95
   0  -9  27   -5.08    4.20
   0  -9  28   -1.13    2.99
   0  -9  29    0.81    2.11
   0  -9  30    6.33    5.90
   0 -10   0   10.52    3.93
   0 -10   1   -1.76    2.49
   0 -10  -1    6.74    4.03
   0 -10  -2   14.54    4.00
   0 -10   2   21.23    6.02
   0 -10   3   23.90    6.26
   0 -10  -3   24.18    6.08
   0 -10   4    7.40    3.46
   0 -10  -4    2.18    3.00
   0 -10  -5   39.27    9.91
   0 -10  -5   43.59    7.85
   0 -10   5   46.80    8.74
   0 -10  -6   41.05    9.72
   0 -10  -6   44.91    8.02
   0 -10   6   48.22    8.90
   0 -10  -7   54.26   11.94
   0 -10   7   59.35   10.33
   0 -10  -7   48.48    7.94
   0 -10  -8   42.52   10.21
   0 -10   8   46.28    9.18
   0 -10  -8   41.81    7.17
   0 -10  -9    0.86    1.63
   0 -10   9    1.23    3.00
   0 -10 -10    2.06    2.23
   0 -10  10    3.36    3.16
   0 -10 -11  116.09   17.89
   0 -10  11  127.04   15.28
   0 -10 -12   79.76   15.08
   0 -10  12   71.97   11.56
   0 -10 -13   38.46   10.87
   0 -10  13   41.82    9.18
   0 -10 -14    6.68    4.17
   0 -10  14    5.29    2.88
   0 -10 -15    7.03    5.83
   0 -10  15    5.76    3.38
   0 -10 -16    2.14    3.94
   0 -10  16   11.94    5.54
   0 -10 -17   34.43   11.36
   0 -10  17   29.57    8.16
   0 -10 -18    3.44    4.37
   0 -10  18    6.58    4.45
   0 -10 -19   65.29   14.74
   0 -10  19   74.32   12.60
   0 -10 -20    5.07    4.82
   0 -10  20    9.10    5.14
   0 -10  21   14.55    6.02
   0 -10  22    4.41    3.98
   0 -10 -23    4.20    5.73
   0 -10  23   12.34    5.47
   0 -10 -24   -0.84    3.76
   0 -10  24   -4.18    3.22
   0 -11   0    0.81    3.10
   0 -11  -1    1.47    1.67
   0 -11   1    2.54    3.06
   0 -11   2    1.33    2.10
   0 -11  -2    5.21    3.59
   0 -11  -3   -1.81    1.40
   0 -11   3   -3.84    3.71
   0 -11   4    4.71    3.47
   0 -11  -4   -0.49    1.76
   0 -11   5   -1.47    2.48
   0 -11   6   -1.96    3.22
   0 -11  -7    3.44    4.42
   0 -11   7    0.23    1.50
   0 -11  -8    1.56    2.24
   0 -11   8    1.35    3.70
   0 -11  -9   -1.72    3.62
   0 -11   9   -1.65    3.67
   0 -11 -10   -0.49    1.85
   0 -11  10   -1.67    3.93
   0 -11 -11    1.21    5.42
   0 -11  11    3.04    3.86
   0 -11 -12    3.75    3.54
   0 -11  12   -5.58    3.98
   0 -11 -13    0.23    2.41
   0 -11  13    1.49    1.69
   0 -11  14   -3.04    3.48
   0 -11 -15    3.64    5.40
   0 -11  15    2.15    2.88
   0 -11 -16   -1.08    2.46
   0 -11  16    4.98    4.27
   0 -11 -17   -8.97    5.78
   0 -11  17    1.16    3.52
   0 -11  18   -4.39    4.00
   0 -12   2   -0.95    3.72
   0 -12   3   -0.49    2.19
   0 -12   4   14.50    6.01
   0 -12   5    6.20    3.89
   0 -12   6   70.43   12.44
   0 -12   7    0.54    1.97
   0 -12   8   95.78   14.80
   0 -12   9    9.32    4.25
   0 -12  10   29.52   11.32
   1   0  -2  164.25    4.52
  -1   0  -3    1.30    0.71
  -1   0   3    0.69    0.48
  -1   0  -4   97.21    4.31
  -1   0  -5    1.35    0.72
  -1   0  -6  124.72    5.57
  -1   0  -7    0.26    0.68
  -1   0   7    1.39    0.90
  -1   0   8  575.10   10.66
  -1   0  -8  547.66   11.39
  -1   0   9   -0.49    0.70
  -1   0  -9    0.04    0.55
  -1   0 -10    8.38    1.61
  -1   0  11   -0.03    0.65
  -1   0  12    5.28    1.29
  -1   0  13   -0.07    0.65
  -1   0  14   63.42    4.55
   1   0 -14   75.44    4.96
   1   0 -15    0.44    0.77
  -1   0 -15   -0.67    0.72
   1   0  15    0.40    0.24
  -1   0  15   -1.28    1.02
  -1   0 -16   20.86    3.07
  -1   0  16   19.71    2.79
   1   0 -16   27.36    3.45
   1   0 -17   -1.14    1.00
  -1   0 -17    0.28    0.50
  -1   0  17   -1.19    1.03
   1   0 -18   -0.31    0.76
  -1   0  18    1.78    1.15
  -1   0 -18    0.99    0.64
  -1   0 -19   -0.29    0.64
  -1   0  19    1.04    0.87
  -1   0  20    2.39    1.16
  -1   0 -20    1.29    0.98
   1   0  21   -1.50    0.79
  -1   0 -21   -0.28    0.68
  -1   0  21   -0.63    0.82
   1   0  22   49.92    6.04
  -1   0 -22   42.42    4.65
  -1   0  22   47.60    4.98
   1   0  23    0.36    1.19
  -1   0  23    0.68    0.87
   1   0  24   14.04    3.61
  -1   0  24   13.13    2.81
  -1   0 -24   11.74    2.66
   1   0  25   -0.06    0.97
  -1   0 -25    1.15    0.82
  -1   0  25   -0.32    1.14
   1   0  26    6.17    2.53
  -1   0 -26    5.14    1.93
  -1   0  26    4.56    1.90
   1   0  27    1.20    1.85
  -1   0 -27   -1.54    1.40
  -1   0  27   -1.37    1.38
   1   0  28   37.35    6.40
  -1   0 -28   33.12    4.88
  -1   0  28   30.43    4.52
   1   0  29    1.78    1.69
  -1   0 -29    1.51    1.94
  -1   0  29    0.44    1.34
   1   0  30   79.74    9.75
  -1   0 -30   67.15    7.15
  -1   0  30   73.07    7.30
   1   0  31   -3.48    2.63
  -1   0 -31   14.60    4.15
   1   0  32   26.22    5.60
  -1   0 -32   27.20    4.75
   1   0  33   -0.24    1.06
   1   0  34    6.69    3.19
   1   0  35    3.17    2.40
   1   0  36   10.67    4.14
   1   0  37    3.63    2.38
  -1   0  37    1.55    2.52
   1   0  38   -0.27    1.76
  -1   0  38   -1.90    2.81
  -1   0  39    2.47    2.87
   1   0  39   -2.58    2.69
  -1   0  40    0.18    1.84
   1   0  40    5.80    3.30
  -1   0  41   -1.77    2.49
   1   0  41   -3.02    3.08
   1   0  42    6.91    4.77
  -1   0  42   -1.59    3.08
   1   0  43    0.78    1.94
  -1   0  43    1.43    3.43
   1   0  44    5.30    3.93
  -1   0  44    2.90    1.85
   1   0  45   -2.81    3.12
  -1   0  45   10.85    4.96
   1   0  46    8.92    5.44
  -1   0  46    6.16    4.46
   1  -1   0    0.13    0.46
   1   1   0    0.23    0.43
  -1   1   0    0.21    0.39
  -1  -1   0    0.63    0.61
  -1   1   0    0.50    0.33
  -1   1   0    0.07    0.39
   1  -1   0    0.18    0.41
  -1  -1  -1   17.32    1.69
   1   1   1   16.53    1.65
  -1   1  -1   19.97    1.67
   1   1  -1   19.53    2.11
  -1  -1   1   22.28    2.16
  -1  -1   1   19.73    1.83
  -1   1  -1   21.57    2.21
  -1   1   1   22.07    1.89
   1  -1   1   21.30    2.08
  -1   1   1   19.68    2.32
   1  -1  -1   20.20    1.77
   1  -1   1   21.94    1.82
  -1  -1  -2  157.00    4.97
  -1   1  -2  173.96    5.08
   1  -1   2  172.10    5.29
   1   1   2  159.30    5.17
  -1   1   2  170.19    6.78
   1  -1  -2  171.60    5.19
  -1   1  -2  183.74    6.11
   1  -1   2  183.77    5.30
  -1   1  -3  487.15    8.81
   1   1   3  450.54    9.16
  -1  -1  -3  449.92    8.75
   1  -1   3  487.32    9.43
  -1   1   3  492.43   11.68
  -1   1   3  472.39    8.74
   1  -1  -3  472.02    8.68
  -1   1  -3  509.33    9.00
   1  -1   3  512.14    8.92
  -1   1  -3  515.98   10.76
   1   1   4  869.22   13.45
  -1  -1  -4  808.13   12.28
   1  -1   4  871.00   13.77
  -1   1  -4  922.22   13.10
  -1   1  -4  906.20   12.16
  -1   1  -4  907.79   14.98
   1  -1  -4  799.05   11.32
  -1   1   4  817.46   11.45
   1  -1   4  897.18   11.89
  -1   1  -5  113.46    4.86
   1   1   5  105.00    5.04
   1  -1   5  104.72    5.23
  -1  -1  -5  105.01    4.74
   1   1  -5  106.77    5.33
   1  -1   5  113.30    4.34
  -1   1  -5  110.83    4.31
  -1   1  -5  110.61    5.63
   1  -1  -5   97.45    3.97
   1   1   6 2799.05   26.29
   1  -1   6 2898.80   27.64
  -1   1  -6 3183.07   27.24
  -1  -1  -6 2915.12   25.99
   1   1  -6 2944.15   28.72
  -1  -1   6 3014.86   28.95
  -1   1   6 2742.96   20.95
   1  -1   6 2927.47   21.85
  -1   1  -6 2963.28   22.71
  -1   1  -6 3129.79   30.23
   1  -1   6 2937.13   28.26
   1  -1   7   47.26    3.69
   1   1   7   46.37    3.57
  -1  -1   7   47.69    3.72
  -1   1   7   39.42    2.53
   1  -1   7   48.42    3.89
  -1   1  -7   54.25    4.27
   1  -1   7   45.59    2.72
  -1   1  -7   47.99    2.89
   1   1   8  270.03    9.08
   1  -1   8  271.35    9.35
  -1  -1   8  275.65    9.33
   1   1  -8  277.82    9.38
   1  -1   8  274.61    9.26
  -1   1   8  252.50    6.39
  -1   1  -8  284.45    9.70
   1  -1   8  256.77    6.42
   1   1   9  718.45   15.12
   1  -1   9  771.61   15.93
  -1   1   9  743.13    8.88
  -1  -1   9  752.28   15.66
   1  -1   9  724.21   15.57
  -1   1   9  714.45   10.66
  -1   1  -9  707.57   15.51
   1   1  10  249.88    9.60
   1  -1  10  258.70    9.89
   1   1 -10  246.96    9.36
  -1  -1  10  237.80    9.16
  -1   1  10  241.94    5.39
   1  -1  10  242.80    9.38
  -1   1 -10  233.98    9.19
   1  -1  11   33.15    3.72
   1   1  11   34.35    3.82
  -1  -1  11   29.95    3.30
   1   1 -11   33.80    3.58
  -1   1  11   32.00    2.03
   1  -1  11   31.14    3.55
  -1   1 -11   33.81    3.63
   1  -1  12  171.42    8.46
   1   1  12  172.57    8.43
  -1  -1  12  164.31    7.96
   1   1 -12  177.61    8.35
  -1  -1 -12  166.72    6.03
   1  -1  12  162.44    8.09
  -1   1 -12  163.37    8.17
   1   1  13  265.81   10.74
   1  -1  13  264.75   10.83
  -1   1  13  239.17    6.25
  -1  -1  13  256.17   10.27
  -1   1 -13  255.98   10.65
   1   1 -13  265.43   10.53
   1  -1  13  257.57   10.44
  -1  -1 -13  246.76    7.52
   1   1  14  796.44   19.04
   1  -1  14  839.40   19.78
  -1   1 -14  764.15   19.04
   1   1 -14  827.19   19.07
  -1  -1  14  814.73   18.87
  -1   1  14  745.85   11.76
   1  -1  14  802.02   18.89
  -1  -1 -14  773.91   13.96
   1   1  15  126.49    7.95
  -1  -1  15  130.04    8.07
  -1   1  15  112.67    4.78
  -1   1 -15  129.91    8.08
   1   1 -15  132.49    7.88
   1  -1  15  129.23    7.82
  -1  -1 -15  115.80    5.44
   1   1  16  249.76   11.36
  -1  -1  16  261.32   11.44
  -1   1 -16  242.06   11.24
   1   1 -16  264.85   11.37
  -1   1  16  232.08    7.06
   1  -1  16  243.72   10.96
   1   1  17   75.95    6.54
  -1  -1  17   73.11    6.09
  -1  -1 -17   71.75    4.60
  -1   1 -17   76.71    6.46
   1   1 -17   84.22    6.60
   1  -1  17   75.80    6.30
  -1   1  17   68.23    3.96
   1   1  18   26.36    4.05
  -1  -1 -18   23.77    2.75
  -1   1 -18   24.91    3.93
   1   1 -18   25.66    3.72
   1  -1  18   26.18    3.92
   1  -1  19   15.03    3.35
   1   1  19   16.14    3.41
  -1  -1  19   14.26    2.95
  -1  -1 -19   11.67    1.97
  -1   1  19   13.31    2.02
  -1   1 -19   10.12    2.26
   1  -1  20  610.68   20.03
   1   1  20  611.19   20.01
  -1  -1 -20  580.60   14.36
  -1   1 -20  594.87   19.02
   1   1 -20  642.04   19.57
  -1   1  20  582.93   13.30
  -1  -1  20  611.07   19.19
   1   1  21   51.87    6.29
   1  -1  21   45.90    5.92
   1   1 -21   48.36    5.55
  -1  -1 -21   39.78    3.82
  -1   1 -21   37.54    4.93
  -1  -1  21   46.65    5.51
  -1   1  21  100.33    5.73
   1  -1  22  459.66   18.32
   1   1  22  441.07   18.09
   1   1 -22  474.34   17.56
  -1   1 -22  433.13   16.87
  -1  -1 -22  406.76   12.43
  -1  -1  22  444.22   16.83
  -1   1  22  425.33   12.06
   1  -1  23   32.92    5.24
   1   1  23   33.44    5.32
   1   1 -23   33.43    4.90
  -1  -1 -23   27.33    3.32
  -1   1  23   29.90    3.35
  -1   1 -23   25.59    4.17
   1  -1  24  391.03   18.01
   1   1  24  369.66   17.73
   1   1 -24  392.45   16.63
  -1  -1 -24  369.53   12.69
  -1   1 -24  378.52   16.27
  -1   1  24  373.62   12.10
  -1  -1  24  384.87   16.60
   1   1  25    9.84    3.09
   1  -1  25    4.72    2.40
   1   1 -25   10.11    3.01
  -1  -1 -25    5.83    1.77
  -1   1 -25    8.06    2.90
  -1  -1  25    5.21    2.08
   1  -1  26    0.06    1.02
   1   1  26    0.66    1.72
  -1  -1 -26   -0.17    0.59
  -1   1 -26   -1.38    1.53
   1   1 -26   -0.22    1.30
  -1  -1  26    0.65    1.38
   1   1  27    6.18    3.01
   1  -1  27    8.89    3.37
  -1   1 -27    1.87    1.26
   1   1 -27    6.10    2.52
  -1  -1 -27    4.96    1.63
  -1  -1  27    7.50    2.54
   1   1  28  245.60   16.44
   1  -1  28  249.60   16.43
  -1  -1 -28  244.89   11.39
  -1   1 -28  226.58   13.87
  -1  -1  28  247.32   14.63
   1   1  29    8.14    3.03
   1  -1  29   12.21    4.14
  -1  -1 -29    7.92    2.21
  -1   1 -29    4.87    2.43
  -1  -1  29    5.01    1.91
   1   1  30  510.57   24.48
   1  -1  30  513.98   24.27
  -1  -1 -30  536.06   17.39
  -1  -1  30  515.62   21.81
   1   1  31   10.40    3.78
   1  -1  31    8.80    4.10
  -1  -1 -31    3.62    1.68
  -1  -1  31    4.69    2.41
   1  -1  32  158.36   13.96
   1   1  32  148.92   13.63
  -1  -1  32  150.88   12.23
   1  -1  33    7.25    3.33
   1   1  33    9.39    3.95
  -1  -1  33    8.83    3.01
   1   1  34    3.98    2.67
   1  -1  34    3.17    2.57
  -1  -1  34    0.16    1.45
   1  -1  35   -0.36    1.53
   1   1  35    3.84    2.47
   1  -1  36   -1.17    1.69
   1   1  36   -5.05    3.05
   1  -1  37    9.87    4.11
  -1  -1  37   10.90    4.67
  -1   1  37    6.27    3.83
   1   1  37    7.89    4.18
   1   1  38   58.38    9.90
  -1   1  38   55.28    9.39
  -1  -1  38   59.47    9.30
   1  -1  38   53.03    9.07
  -1   1  39    5.96    3.06
   1  -1  39    3.88    3.96
   1   1  39    6.14    3.90
  -1  -1  39    3.38    2.45
  -1   1  40   48.76    9.12
   1  -1  40   44.99    9.01
   1   1  40   51.25    9.63
  -1  -1  40   47.87    9.02
   1  -1  41    8.95    4.80
  -1  -1  41    5.55    3.30
   1   1  41    2.34    3.15
  -1   1  41   -0.05    1.88
  -1  -1  42   16.82    5.80
  -1   1  42   17.49    5.67
   1   1  43    9.88    5.50
  -1  -1  43    6.58    3.31
   1  -1  43    2.24    2.57
  -1   1  43   18.24    6.62
  -1  -1  44    6.24    2.78
   1  -1  44   12.03    5.10
  -1   1  44   11.63    5.73
   1   1  44   18.74    6.58
  -1   1  45    2.66    3.72
   1   1  45    4.84    3.16
   1  -1  45   -0.07    1.82
  -1  -1  45   -0.44    3.67
  -1  -1  46   21.79    6.66
   1   1  46   30.76    8.90
   1  -1  46   22.17    6.86
  -1   1  46   25.35    7.37
  -1   2   0    0.21    0.45
   1  -2   0   -0.84    1.13
  -1  -2   0   -0.34    0.89
  -1  -2   0   -1.13    0.60
   1  -2   0   -1.46    0.62
   1   2   0   -0.22    0.58
  -1   2   0   -1.02    0.91
   1  -2   0   -0.28    1.02
  -1  -2   0   -0.69    0.62
  -1   2   0   -0.22    0.82
   1  -2   0   -0.54    0.96
   1   2   1  512.17    9.10
  -1   2  -1  516.11    8.36
  -1  -2  -1  493.57    8.69
   1  -2   1  553.11    9.46
  -1  -2  -1  496.39   14.51
  -1   2   1  553.86    9.62
  -1  -2   1  519.82    9.45
   1   2  -1  523.79   15.36
   1  -2  -1  508.72   14.68
  -1   2  -1  552.80   15.69
   1  -2   1  564.70   15.41
  -1  -2   1  521.53   14.79
  -1   2   1  549.60   14.15
  -1   2  -1  575.14   13.99
   1  -2  -1  548.68   14.10
   1   2  -1  514.48   12.64
  -1  -2  -1  501.58   11.46
  -1  -2   1  531.59   12.61
  -1   2   1  539.33   11.49
  -1   2  -1  542.43   12.18
   1  -2  -1  518.99   11.27
   1  -2   1  522.07   11.86
   1  -2   2  411.35    8.37
  -1  -2  -2  400.47    7.78
   1   2  -2  429.58   13.82
  -1   2  -2  440.86   13.93
  -1  -2   2  422.18    8.74
  -1   2   2  440.06    8.89
   1  -2   2  460.11   12.41
  -1   2   2  459.42   13.39
  -1  -2   2  419.01   11.73
   1  -2  -2  440.62   12.99
   1   2  -2  361.38    7.41
  -1  -2  -2  422.34   10.26
   1   2  -2  400.06   11.42
  -1   2  -2  447.48   11.37
   1  -2   2  429.72   11.07
  -1   2   2  424.61    9.91
  -1   2  -3 1150.14   13.42
   1   2   3 1083.78   14.44
  -1  -2  -3 1071.23   13.29
   1  -2   3 1110.98   14.37
   1   2  -3 1096.92   21.58
  -1   2  -3 1135.46   21.76
   1   2  -3 1082.30   19.45
  -1   2   3 1181.34   21.52
  -1  -2  -3 1123.68   16.44
   1   2  -3 1064.21   11.87
  -1   2  -3 1145.22   17.11
  -1   2  -3 1182.52   19.26
  -1   2   3 1092.05   15.46
   1   2   4 1366.43   17.16
  -1  -2  -4 1384.73   16.02
   1  -2   4 1415.34   17.26
  -1   2  -4 1469.34   16.11
  -1   2   4 1436.05   24.06
   1   2  -4 1350.87   22.72
  -1   2  -4 1485.89   22.21
  -1   2   4 1328.92   16.51
  -1   2  -4 1457.85   19.47
   1   2   5    2.17    0.89
   1  -2   5    4.03    1.19
  -1   2  -5    2.89    0.88
  -1  -2  -5    3.01    0.84
   1   2  -5    1.84    0.92
  -1   2   5    2.72    0.87
  -1   2   5    3.34    1.19
  -1   2  -5    3.87    1.16
  -1   2  -5    2.83    1.16
   1   2   6  101.77    5.23
   1  -2   6  109.28    5.46
   1   2  -6  102.21    6.44
  -1   2  -6  107.42    6.58
  -1   2  -6  116.23    5.72
  -1   2   6   93.75    5.05
  -1   2   6   93.19    3.81
   1  -2   7   76.05    4.72
   1   2   7   74.36    4.56
   1   2  -7   82.02    5.84
  -1   2  -7   84.95    4.91
  -1   2   7   71.25    3.06
  -1   2   7   71.45    4.46
  -1   2  -7   81.25    5.98
   1  -2   8   -0.35    0.90
   1   2  -8    1.66    0.93
  -1  -2   8    1.23    1.17
  -1   2   8    1.01    0.37
  -1   2  -8    2.02    1.12
  -1   2   8    1.17    0.60
  -1   2  -8    1.18    0.66
   1  -2   9   49.24    4.15
   1   2   9   41.03    3.74
  -1  -2   9   43.23    4.50
  -1   2  -9   50.65    4.90
   1   2  -9   45.84    4.60
  -1   2   9   41.10    3.45
   1  -2   9   48.67    4.87
  -1   2  -9   47.22    3.66
   1  -2  10 1292.39   21.70
   1   2  10 1217.20   20.87
  -1  -2  10 1302.60   24.43
  -1   2 -10 1315.88   25.34
   1   2 -10 1292.11   24.85
  -1   2 -10 1282.92   19.05
  -1   2  10 1183.34   18.43
   1  -2  10 1276.44   24.60
   1  -2  11   44.30    4.28
   1   2  11   46.31    4.25
  -1  -2  11   42.40    4.65
  -1   2 -11   44.13    4.73
   1   2 -11   46.52    4.93
   1  -2  11   48.89    5.11
  -1   2 -11   47.13    4.08
  -1   2  11   42.48    3.47
   1   2  12  569.12   15.41
   1  -2  12  657.38   16.90
  -1  -2  12  606.60   17.52
   1   2 -12  600.25   17.93
  -1   2 -12  601.06   17.98
  -1   2 -12  589.26   12.90
  -1   2  12  577.70   12.83
   1  -2  12  611.76   17.62
   1  -2  13    1.17    1.54
   1   2  13    2.47    1.58
   1   2 -13    0.82    1.03
  -1   2 -13   -1.08    1.43
  -1   2 -13    0.71    0.55
  -1   2  13    0.59    0.52
   1  -2  13    0.99    1.23
  -1  -2  13   -0.50    0.87
   1  -2  14  248.58   11.32
   1   2  14  244.66   11.12
  -1   2 -14  269.01   12.83
   1   2 -14  243.85   11.85
  -1  -2  14  244.47   11.96
  -1   2  14  236.72    8.19
  -1   2 -14  231.49    8.00
   1  -2  14  224.11   11.24
   1   2  15   91.88    7.02
  -1  -2  15   98.11    7.75
  -1   2 -15  101.82    8.12
   1   2 -15   94.71    7.52
  -1  -2 -15   85.29    3.69
  -1   2  15   92.34    5.10
  -1   2 -15   96.25    5.13
   1  -2  15   95.66    7.46
   1   2  16   82.99    6.92
  -1  -2  16   87.26    7.52
   1   2 -16   86.04    7.33
  -1   2 -16   81.37    7.48
  -1  -2 -16   76.41    3.64
  -1   2  16   79.69    4.71
  -1   2 -16   86.66    4.92
   1  -2  16   79.31    6.95
  -1   2  17    0.35    0.40
   1   2  17    1.67    1.37
   1   2 -17    1.61    0.91
  -1   2 -17    0.46    0.95
  -1  -2 -17    0.00    0.50
  -1  -2  17    0.54    1.14
   1  -2  17    1.78    1.89
   1   2  18  207.13   11.41
  -1   2 -18  223.18   12.40
  -1  -2  18  220.42   12.26
   1   2 -18  233.45   12.51
  -1  -2 -18  196.28    5.96
  -1   2  18  226.33    7.76
   1  -2  18  223.64   12.15
   1  -2  19    5.97    2.13
   1   2  19    8.60    2.64
   1   2 -19    8.08    2.60
   1  -2  19    7.39    2.45
  -1  -2 -19    6.28    1.16
  -1   2 -19    8.29    2.37
  -1  -2  19    8.34    2.61
   1   2  20    7.19    2.33
   1  -2  20   10.03    3.18
   1   2 -20    8.08    2.44
  -1  -2  20   10.72    2.89
  -1  -2 -20    7.45    1.30
   1  -2  20    7.84    2.40
  -1   2 -20    8.23    2.48
   1  -2  21   58.32    6.59
   1   2  21   56.63    6.54
  -1  -2 -21   48.67    3.17
  -1   2 -21   62.24    6.99
   1   2 -21   55.30    6.51
   1  -2  21   54.81    6.47
  -1  -2  21   59.55    6.68
   1  -2  22    4.09    2.10
   1   2  22    1.41    1.47
   1   2 -22    2.44    1.78
  -1  -2 -22    2.03    0.78
  -1   2 -22    1.90    1.15
   1  -2  22    2.21    2.14
  -1  -2  22    1.25    1.30
   1   2  23   13.53    3.57
   1  -2  23   15.93    3.63
   1   2 -23    9.94    2.94
  -1  -2 -23   12.29    1.78
  -1  -2  23   13.74    3.36
   1   2 -23   10.85    1.48
  -1   2 -23   11.48    3.42
   1  -2  23   17.75    4.30
   1  -2  24   54.04    7.11
   1   2  24   50.95    6.90
   1   2 -24   44.32    6.20
  -1  -2 -24   51.81    3.65
  -1   2 -24   54.71    6.90
  -1  -2  24   44.21    6.21
   1  -2  24   52.39    6.83
   1   2 -24   38.11    2.56
   1  -2  25    3.24    1.80
   1   2  25    6.10    2.53
  -1  -2 -25    7.44    1.45
   1   2 -25    8.19    2.81
   1   2  25    5.58    1.08
   1  -2  25    3.22    1.71
  -1  -2  25    4.66    2.26
   1   2 -25    5.30    0.91
   1   2  26   15.38    4.00
   1  -2  26   17.10    4.24
  -1  -2 -26   15.27    2.02
  -1  -2  26   10.36    3.25
   1   2  27    4.29    2.60
   1  -2  27    7.48    2.93
  -1  -2 -27   10.24    1.76
  -1  -2  27    9.92    3.21
   1  -2  28   -1.50    1.62
   1   2  28    0.63    1.41
  -1  -2 -28   -0.25    0.63
   1  -2  29   10.81    3.18
   1   2  29    8.49    3.50
  -1  -2  29   11.24    3.68
   1  -2  30   12.54    3.99
   1   2  30   13.21    3.98
  -1  -2  30    6.38    2.51
   1  -2  31   31.17    6.07
   1   2  31   27.00    5.82
  -1  -2  31   29.68    5.86
   1   2  32   40.14    7.14
   1  -2  32   42.26    7.42
  -1  -2  32   43.05    6.95
   1   2  33   28.14    6.21
   1  -2  33   29.34    6.19
  -1  -2  33   27.48    5.75
   1   2  34    6.95    3.33
   1  -2  34    0.51    1.79
  -1  -2  34    2.80    2.16
   1  -2  35   31.78    6.68
   1   2  35   19.88    5.54
  -1  -2  35   45.35    8.12
   1  -2  36   28.51    6.47
  -1   2  36   39.89    7.97
  -1  -2  36   29.76    6.32
   1   2  36   40.66    8.31
  -1  -2  36   33.53    6.68
   1   2  37    3.18    2.01
  -1  -2  37    8.42    3.80
   1  -2  37    6.73    3.18
  -1   2  37    2.73    2.03
  -1  -2  37    6.43    2.79
  -1   2  38   27.56    6.35
   1   2  38   29.29    6.81
   1  -2  38   20.10    5.51
  -1  -2  38   26.49    6.47
  -1   2  39    3.19    2.61
  -1  -2  39   -0.32    1.32
   1   2  39    2.75    2.97
   1  -2  39   -1.39    2.97
  -1   2  40   -1.36    1.83
   1  -2  40   -5.32    3.25
   1   2  40   -0.99    2.05
  -1  -2  40   -3.34    3.06
   1  -2  41    8.62    4.59
   1   2  41    9.44    5.40
  -1  -2  41    1.99    2.93
  -1   2  41    2.29    2.55
   1  -2  42    4.91    2.78
   1   2  42   -0.69    2.77
  -1  -2  42   -2.29    3.30
  -1   2  42    7.44    4.00
   1   2  43   -4.99    3.97
  -1   2  43    2.55    3.11
   1  -2  43   -2.53    2.79
  -1  -2  43    4.18    2.90
   1   2  44   10.68    4.57
   1  -2  44    9.95    4.64
  -1  -2  44   16.02    6.13
  -1   2  44   10.62    4.49
   1  -2  45   -2.77    2.58
  -1  -2  45    5.27    4.02
  -1   2  45    1.78    1.88
   1   2  45   -6.45    4.68
  -1   3   0    0.76    0.47
  -1  -3   0    1.16    0.61
  -1  -3   0    1.50    1.27
   1  -3   0   -0.32    0.86
   1   3   0    0.03    0.65
  -1  -3   0    0.38    0.79
  -1   3   0    1.04    0.90
   1  -3   0   -0.44    1.30
  -1   3   0    1.32    0.86
   1  -3   0   -0.10    0.60
  -1  -3  -1  266.49    5.85
  -1  -3   1  284.22    6.64
  -1   3   1  288.09    6.36
  -1   3  -1  295.36    5.79
   1  -3   1  299.54   13.73
   1  -3  -1  273.71   13.28
  -1  -3  -1  293.64   13.80
   1   3   1  290.37    6.78
  -1  -3   1  289.10   13.48
  -1   3  -1  292.22   13.99
   1  -3   1  294.24    6.52
   1   3  -1  286.10   14.00
   1   3  -1  266.28    8.89
   1   3  -1  277.49   10.97
  -1   3   1  291.42   10.22
   1   3   1  277.08   10.57
   1  -3  -1  301.71   12.13
   1  -3   1  308.38   11.99
  -1   3   1  309.54   12.26
  -1   3  -1  312.87   12.26
  -1  -3  -1  283.70   10.48
  -1   3  -1  290.64   10.81
  -1  -3   1  288.56   10.91
   1  -3  -1  274.48    9.89
   1  -3   1  281.56   10.69
   1   3   2  387.30    8.24
  -1   3  -2  387.92    6.99
   1  -3   2  423.93    8.91
  -1  -3  -2  365.54    6.88
  -1   3  -2  402.97   16.33
  -1  -3  -2  372.26   15.38
   1  -3  -2  370.36   15.41
   1   3  -2  396.52   16.33
  -1  -3   2  384.60    8.30
   1  -3   2  413.69   16.18
  -1   3   2  411.70    8.63
  -1  -3   2  405.37   15.91
  -1  -3   2  380.15   12.87
  -1   3  -2  399.73   12.98
  -1   3   2  419.39   14.53
  -1   3   2  379.81   11.34
   1  -3   2  406.24   13.56
   1   3  -2  364.01   10.28
  -1  -3  -2  378.41   11.80
   1   3  -2  369.96   13.01
   1  -3   2  377.09   12.70
   1  -3  -2  370.20   11.04
  -1   3  -3   68.99    3.12
  -1  -3  -3   69.26    3.30
   1   3   3   65.77    3.53
  -1   3  -3   62.51    6.33
   1   3  -3   71.01    6.85
  -1  -3   3   62.99    5.53
  -1   3   3   68.35    4.73
  -1   3   3   70.69    6.11
  -1   3  -3   69.43    5.61
   1   3  -3   59.70    4.29
  -1  -3  -3   68.12    4.94
   1   3  -3   65.17    5.58
   1  -3  -3   59.50    4.33
   1  -3   3   74.57    5.90
   1   3   4 1737.03   19.80
   1  -3   4 1769.36   19.82
   1   3  -4 1756.88   33.47
  -1   3  -4 1750.26   33.27
   1   3  -4 1722.10   28.82
  -1   3  -4 1899.97   29.78
  -1  -3  -4 1751.68   24.11
  -1   3   4 1873.49   31.43
  -1   3   4 1722.81   22.91
   1  -3   4 1850.92   29.30
  -1  -3   4 1698.41   28.98
   1  -3   4 1812.37   28.76
   1  -3  -4 1686.73   22.71
   1  -3   5  271.41    8.21
   1   3   5  262.63    8.09
   1   3  -5  274.93   13.26
  -1   3  -5  274.83   13.15
  -1   3   5  279.27   12.38
   1  -3   5  282.66   11.25
   1   3  -5  270.92   11.65
  -1   3  -5  303.61   12.51
  -1   3   5  268.61    8.65
  -1  -3  -5  273.01    9.28
   1  -3  -5  258.90    8.64
   1  -3   5  284.09   11.78
   1  -3   6 1253.03   18.62
   1   3   6 1211.55   18.50
  -1  -3  -6 1207.33   19.07
   1   3  -6 1253.40   25.44
  -1   3   6 1238.55   26.69
  -1   3   6 1205.35   17.87
  -1   3  -6 1312.62   26.38
  -1  -3   6 1206.47   15.54
   1   3  -6 1197.06   27.73
  -1   3  -6 1197.95   27.46
   1  -3   7   37.94    3.39
   1   3   7   34.86    3.26
  -1  -3  -7   36.33    3.28
  -1   3   7   39.34    3.10
  -1   3  -7   43.47    5.04
  -1  -3   7   37.53    2.84
   1   3  -7   42.12    4.93
   1  -3   8   84.35    5.44
   1   3   8   75.38    5.06
   1   3  -8   84.19    6.85
  -1   3  -8   85.41    7.14
  -1  -3   8   74.75    3.95
  -1   3   8   77.19    4.02
  -1  -3  -8   82.46    4.71
   1  -3   9  368.98   11.58
   1   3   9  343.52   10.99
   1   3  -9  393.60   15.20
  -1   3  -9  413.78   15.88
  -1   3   9  349.54    7.86
  -1  -3  -9  364.15    9.50
   1   3  10   21.68    2.93
   1  -3  10   24.44    3.22
   1   3 -10   22.70    3.77
  -1   3  10   23.33    1.94
  -1  -3 -10   21.88    2.28
  -1   3 -10   25.49    4.22
  -1   3 -10   23.47    3.45
   1  -3  11   43.73    4.26
   1   3  11   40.56    4.04
   1   3 -11   44.87    5.38
  -1   3  11   43.80    2.29
  -1   3 -11   45.96    5.55
  -1  -3 -11   40.22    2.88
  -1   3 -11   45.84    4.39
   1  -3  12   79.09    6.05
   1   3  12   74.21    5.66
  -1   3 -12   87.44    7.73
  -1  -3 -12   75.89    3.76
   1   3 -12   80.91    7.41
  -1   3  12   70.62    5.27
  -1   3 -12   91.97    6.23
   1   3  13   10.74    2.38
   1  -3  13   10.54    2.40
  -1  -3 -13   11.05    1.37
   1   3 -13    9.13    2.51
  -1   3  13    9.45    1.95
   1  -3  13   10.33    2.83
  -1   3 -13   10.66    2.68
  -1   3 -13   10.74    2.08
  -1  -3  13   12.37    2.96
   1   3  14  250.84   11.04
   1  -3  14  280.10   11.92
   1   3 -14  284.17   14.39
  -1  -3 -14  254.14    6.14
  -1  -3  14  263.84   13.68
  -1   3 -14  292.18   14.51
  -1   3  14  264.73   10.50
  -1   3 -14  287.23   11.01
   1  -3  14  286.53   14.17
   1   3  15  104.54    7.27
  -1  -3  15  109.37    8.98
  -1   3 -15  112.54    9.08
  -1  -3 -15  102.18    3.54
   1   3 -15  113.06    9.32
   1  -3  15  107.41    8.86
  -1   3  15  105.53    6.71
  -1   3 -15  116.32    6.96
   1   3  16  132.31    8.43
  -1  -3  16  141.80   10.30
   1   3 -16  146.23   10.58
  -1   3 -16  163.25   11.09
  -1   3 -16  153.61    8.07
   1  -3  16  151.81   10.72
  -1   3  16  145.26    7.83
   1   3  17   40.16    4.88
  -1   3 -17   45.39    6.06
  -1  -3  17   39.31    5.67
   1   3 -17   39.48    5.53
  -1   3  17   40.49    4.16
  -1   3 -17   38.10    3.96
   1  -3  17   42.00    5.69
   1  -3  18   77.88    7.03
   1   3  18   64.52    6.34
  -1   3 -18   69.95    7.62
   1   3 -18   70.35    7.58
  -1  -3  18   68.46    7.51
   1  -3  18   72.59    7.66
  -1   3 -18   74.97    5.62
  -1   3  18   72.29    5.60
   1   3  19   -0.12    0.71
   1  -3  19    1.23    1.35
   1   3 -19    0.37    0.72
  -1   3 -19    3.35    2.38
  -1   3  19    0.67    0.94
   1  -3  19   -0.24    0.88
  -1  -3  19   -0.96    1.02
  -1   3 -19    0.93    1.06
   1   3  20  360.05   15.76
   1  -3  20  418.72   17.33
  -1   3  20  406.11   13.17
   1  -3  20  417.30   18.85
  -1  -3  20  394.64   18.45
  -1   3 -20  396.46   12.64
   1   3  21   15.67    3.65
   1  -3  21   22.81    4.36
  -1   3 -21   16.20    2.58
   1  -3  21   17.74    4.04
  -1  -3  21   18.53    4.26
   1  -3  22  349.98   16.50
   1   3  22  302.30   15.29
   1  -3  22  352.54   18.01
  -1  -3  22  341.85   17.79
  -1   3  22  350.62   12.12
   1   3  23   27.05    4.67
   1  -3  23   31.82    5.34
   1  -3  23   21.90    4.78
  -1  -3  23   25.00    4.93
  -1   3  23   30.37    3.47
   1   3  24  107.33    9.55
   1  -3  24  107.27    9.55
  -1  -3  24  107.43   10.21
   1  -3  24  119.03   10.88
   1   3  25    6.07    2.62
   1  -3  25    5.55    2.68
   1  -3  25    7.05    3.49
  -1  -3  25    9.63    3.59
   1   3 -25    4.74    1.35
   1  -3  26    7.39    2.56
   1   3  26    5.40    2.59
  -1  -3  26    5.12    2.86
   1  -3  26    4.75    2.34
   1   3 -26    3.97    1.18
   1  -3  27   32.28    5.71
   1   3  27   28.47    5.42
   1   3 -27   28.77    2.93
   1   3  27   29.06    3.10
   1  -3  27   33.13    6.09
   1   3  28  101.41   10.38
   1  -3  28  104.29   10.26
   1   3  28   94.51    5.42
   1   3 -28   87.61    4.77
   1  -3  28  106.67   11.17
  -1  -3  28  109.03   11.58
   1   3  29   15.60    4.03
   1  -3  29   14.26    3.87
   1   3  29   12.41    1.89
  -1  -3  29   18.29    4.85
   1   3  30  167.84   14.06
   1  -3  30  193.78   14.81
  -1  -3  30  195.35   15.66
   1  -3  31    6.92    3.34
   1   3  31    3.59    1.95
  -1  -3  31    1.13    1.37
   1  -3  32   65.29    9.01
   1   3  32   76.86    9.94
  -1  -3  32   75.76   10.16
   1  -3  33    6.81    3.63
   1   3  33    9.71    3.53
  -1  -3  33    8.49    3.04
  -1   3  34   15.12    4.55
   1   3  34   13.38    4.46
  -1  -3  34   11.79    3.92
   1  -3  34   10.58    3.91
  -1  -3  34   16.51    4.95
   1  -3  35   71.29    9.95
  -1   3  35   82.91   11.21
  -1  -3  35   69.95    9.70
   1   3  35   76.29   10.55
  -1  -3  35   73.20   10.19
  -1   3  36    4.26    3.20
   1  -3  36   -1.21    1.31
   1   3  36    4.29    3.23
  -1  -3  36   -1.33    1.95
  -1  -3  36    1.01    2.32
   1   3  37   -0.63    2.74
  -1   3  37   -0.43    1.86
  -1  -3  37    1.30    1.17
   1  -3  37    2.45    2.39
  -1  -3  37   -1.42    2.37
  -1   3  38   13.98    4.44
  -1  -3  38   11.52    4.25
  -1  -3  38   14.08    5.08
  -1  -3  39    3.20    2.16
   1  -3  39    0.11    1.92
  -1   3  39   -2.96    2.90
   1   3  39    2.13    2.53
  -1  -3  39   -0.69    2.24
   1  -3  40   34.81    8.21
  -1   3  40   39.70    8.37
  -1  -3  40   32.49    7.27
   1   3  40   39.53    8.71
  -1  -3  41    1.79    1.67
   1   3  41    6.73    4.22
   1  -3  41    5.49    3.41
  -1   3  41    4.45    3.32
  -1  -3  42    8.73    3.91
   1   3  42    9.20    4.02
  -1   3  42   11.31    5.14
   1  -3  42    7.07    4.38
   1  -3  43    1.84    3.93
  -1  -3  43   -4.34    3.29
  -1   3  43    2.65    2.79
  -1   3  44    2.32    3.36
   1  -3  44    5.59    3.52
   1   3  44   -1.63    2.60
  -1  -3  44   -2.59    1.58
  -1  -3  45   -1.11    3.14
  -1   3  45    4.41    2.91
   1  -3  45    2.20    3.03
   1   4   0    0.14    1.20
   1  -4   0   -0.05    0.87
   1   4   0    0.49    1.23
  -1   4   0   -1.13    0.75
   1  -4   0    0.34    1.18
  -1  -4   0    0.76    1.08
  -1   4   0   -0.04    0.59
  -1   4  -1    2.37    1.38
   1   4  -1    1.62    0.97
   1   4  -1    2.31    1.41
   1   4   1    1.21    1.03
   1  -4   1    2.18    0.90
  -1   4   1    0.43    1.19
   1   4   1    1.01    1.04
  -1  -4   1    1.62    1.18
  -1  -4  -1    2.14    1.22
   1  -4   1    2.76    1.29
   1  -4  -1    2.29    1.13
  -1   4  -1    2.02    1.27
  -1   4   1    0.75    0.70
  -1   4   2  130.52    3.91
   1   4   2  124.65    4.17
   1  -4   2  123.15    3.81
  -1   4  -2  133.39   10.98
   1   4  -2  123.77   10.63
   1   4  -2  120.89    8.55
   1   4   2  123.33    8.21
   1  -4   2  134.77    8.81
  -1  -4  -2  116.21    7.27
  -1   4   2  125.29    7.53
  -1   4  -2  126.59    8.35
  -1  -4   2  132.16    8.49
   1  -4  -2  125.71    7.64
   1  -4   2  128.06    8.38
   1  -4   3   39.69    2.70
   1   4   3   36.86    2.56
  -1   4   3   38.56    2.70
  -1  -4   3   36.90    2.57
   1   4  -3   37.42    5.85
  -1  -4  -3   39.26    4.21
   1  -4   3   43.74    5.08
  -1   4   3   42.14    4.30
   1   4  -3   36.36    4.78
  -1   4  -3   38.01    4.68
  -1   4   3   44.62    5.45
   1   4  -3   38.50    4.13
   1  -4  -3   37.69    4.06
   1  -4   4   24.33    2.35
   1   4   4   22.41    2.27
   1   4  -4   22.39    4.57
  -1   4  -4   25.54    4.79
  -1  -4   4   21.04    2.11
  -1   4   4   23.26    2.18
  -1   4  -4   25.00    3.96
  -1  -4  -4   21.99    3.04
   1   4  -4   19.56    3.56
  -1   4   4   27.12    4.31
   1   4  -4   22.17    3.10
  -1   4   4   22.71    3.05
   1  -4   4   25.81    4.06
   1  -4  -4   25.41    3.21
   1  -4   5   53.96    3.74
   1   4   5   48.92    3.46
  -1   4  -5   55.36    6.85
   1   4  -5   50.39    6.68
  -1   4  -5   51.98    5.63
  -1  -4  -5   49.15    4.56
  -1   4   5   57.58    4.74
   1   4  -5   49.20    5.67
  -1   4   5   55.48    6.16
   1  -4  -5   50.79    4.52
   1  -4   6   66.16    4.34
   1   4   6   64.82    4.28
  -1   4  -6   66.45    7.60
   1   4  -6   62.41    7.38
   1  -4   6   65.19    5.97
  -1   4   6   70.58    7.10
  -1   4   6   66.95    5.05
   1   4  -6   64.01    6.62
  -1   4  -6   69.59    6.82
  -1  -4  -6   62.02    4.91
   1  -4  -6   65.55    5.04
   1   4   7   10.58    1.90
   1  -4   7   12.64    2.05
   1   4  -7   11.93    3.33
  -1   4  -7   11.97    3.18
   1  -4   7   14.38    2.96
  -1   4   7   12.63    3.43
   1   4  -7   12.04    2.72
   1  -4  -7   11.42    1.98
  -1   4   7   12.80    2.24
  -1   4  -7   11.71    2.70
  -1  -4  -7   11.30    2.05
   1   4   8  180.15    8.03
  -1  -4   8  187.61    7.48
   1   4  -8  181.20   11.30
  -1   4   8  182.88   11.83
  -1   4  -8  183.97   11.30
  -1  -4  -8  157.42    7.47
  -1   4   8  183.99    7.98
   1  -4   8  192.11   10.36
   1   4  -8  177.05   12.59
  -1   4  -8  173.99   12.33
   1  -4   9  271.71   10.03
   1   4   9  271.21   10.19
  -1   4  -9  286.10   15.96
   1   4  -9  275.38   15.86
  -1   4  -9  295.51   14.59
  -1  -4   9  274.75    9.03
  -1   4   9  291.72   15.26
  -1   4   9  298.04    9.83
   1   4  -9  273.42   14.16
   1  -4   9  275.72   12.33
  -1  -4  -9  250.46    9.10
   1  -4  10    9.96    2.20
   1   4  10    8.11    1.99
  -1  -4  10    7.89    1.60
  -1   4  10    8.33    1.67
   1   4 -10    8.56    2.51
  -1  -4 -10    6.30    1.43
  -1   4 -10    9.55    2.76
   1   4  11   15.51    3.37
   1  -4  11   12.26    3.09
  -1  -4  11    9.44    1.68
  -1   4  11   11.59    1.79
   1   4 -11    8.01    2.86
  -1   4 -11   12.76    3.31
   1   4  12   79.70    6.10
   1  -4  12   80.22    6.33
  -1  -4  12   76.60    4.97
   1   4 -12   89.33    8.57
  -1   4  12   85.96    4.30
  -1  -4 -12   75.25    4.48
  -1  -4  12   87.85    8.26
  -1   4 -12   86.43    8.33
   1   4  13    0.77    0.92
   1  -4  13    0.66    0.77
   1   4 -13   -0.52    1.14
  -1  -4 -13    0.88    0.45
   1  -4  13    1.75    1.70
  -1  -4  13    0.84    1.00
  -1   4 -13   -0.36    0.99
   1  -4  14   12.45    2.69
   1   4  14   10.80    2.48
   1   4 -14   15.18    3.80
  -1  -4  14   13.50    3.24
  -1   4 -14   11.82    3.18
  -1  -4 -14    8.66    1.31
   1  -4  14   14.52    3.58
   1   4  15   65.32    5.88
  -1  -4 -15   59.07    3.23
  -1  -4  15   71.01    7.84
  -1   4  15   65.47    5.95
   1  -4  15   77.22    8.25
   1   4  16   -0.42    0.97
  -1  -4 -16    1.80    0.60
  -1   4  16    0.36    0.94
   1  -4  16    5.41    2.50
   1   4  17    3.28    1.58
   1  -4  17    6.11    2.54
  -1   4  17    4.61    1.67
  -1  -4  17    5.24    2.34
   1   4  18   11.65    2.79
   1  -4  18   13.91    3.05
   1  -4  18   15.10    4.03
  -1   4  18   16.49    3.15
  -1  -4  18   15.12    3.88
   1  -4  19    6.62    2.46
   1   4  19    6.94    2.28
  -1  -4  19    7.66    2.91
  -1   4  19    8.06    2.32
   1  -4  19    9.08    3.14
   1  -4  20    4.72    2.10
   1   4  20    4.92    2.19
  -1   4  20    3.62    1.55
   1  -4  20    5.93    2.67
  -1  -4  20    1.31    1.42
   1   4  21    2.19    1.63
   1  -4  21    3.02    1.74
  -1  -4  21    3.74    2.18
   1  -4  21    0.09    1.75
  -1   4  21    1.76    1.25
   1   4  22   20.68    4.07
   1  -4  22   21.62    4.35
  -1   4  22   25.98    4.06
  -1   4 -22   27.71    3.94
   1  -4  22   29.86    5.66
   1   4  23   10.82    3.03
   1  -4  23   11.33    3.10
   1  -4  23   11.19    3.53
  -1  -4  23   10.20    3.38
  -1   4  23   13.35    2.82
   1   4  24   27.94    5.01
   1  -4  24   34.32    5.66
   1  -4  24   31.16    5.95
  -1   4 -24   31.07    4.12
  -1  -4  24   29.04    5.67
   1  -4  25   11.90    3.60
  -1   4 -25   15.89    3.05
   1   4  25   14.24    3.70
   1  -4  25   13.37    4.11
  -1   4  25   14.38    2.94
  -1  -4  25    8.58    2.94
   1  -4  26   12.84    3.65
   1   4  26   12.36    3.69
  -1   4  26   14.53    3.01
   1  -4  26   11.58    3.91
   1   4 -26    9.33    2.26
  -1  -4  26   13.44    4.57
   1  -4  27   13.22    3.96
   1   4  27   12.25    3.67
  -1  -4  27   12.47    4.02
   1  -4  27   14.79    4.60
   1   4 -27   11.10    2.26
   1  -4  28    2.51    1.73
   1   4  28    3.51    2.31
   1  -4  28    2.22    1.16
  -1  -4  28    4.08    1.95
   1   4  28    3.96    1.43
   1   4  29   19.16    4.58
   1  -4  29   16.12    4.27
   1  -4  29   27.52    6.26
  -1  -4  29   21.74    5.26
   1   4  30    2.42    1.94
   1  -4  30   -1.39    2.23
   1  -4  30   -1.91    1.64
   1   4  31    2.43    2.09
  -1   4  31   -0.60    1.28
   1  -4  31   -2.23    1.91
  -1  -4  31   -0.71    1.73
  -1   4  32    3.23    2.73
   1  -4  32    2.67    2.08
   1   4  32    0.29    2.11
  -1  -4  32   -0.60    1.75
  -1  -4  32    0.64    2.09
  -1  -4  33    6.44    2.63
   1  -4  33    2.62    2.17
  -1   4  33   -3.44    2.54
  -1  -4  33    3.52    2.73
  -1  -4  34    2.25    1.55
  -1   4  34    2.23    1.38
   1   4  34    2.30    2.89
  -1  -4  34   -0.17    1.82
  -1   4  35   33.87    7.05
   1   4  35   32.71    7.39
  -1  -4  35   34.20    6.77
   1  -4  35   32.45    7.03
  -1  -4  35   36.36    7.74
  -1   4  36   -0.55    2.22
   1   4  36    6.72    3.81
  -1  -4  36    7.69    3.34
   1  -4  36    3.79    2.02
  -1  -4  36    6.38    3.77
  -1   4  37    2.48    2.70
   1   4  37   -0.30    2.18
   1  -4  37   -0.11    1.72
  -1  -4  37    4.70    3.67
  -1  -4  37    4.49    2.73
  -1  -4  38    2.37    3.11
  -1   4  38   -1.05    1.91
   1   4  38    2.16    2.30
   1  -4  38   -2.18    2.62
  -1  -4  38   -2.01    3.18
  -1   4  39    2.34    2.25
  -1  -4  39    8.55    4.28
   1  -4  39    5.89    3.26
   1   4  39    5.21    3.88
  -1  -4  39    3.51    2.54
   1   4  40    9.10    4.20
   1  -4  40    5.08    3.69
  -1  -4  40   10.23    5.31
  -1   4  40    3.86    3.62
  -1  -4  40    1.90    2.18
  -1   4  41    1.65    3.04
   1  -4  41    5.03    3.24
   1   4  41    7.55    3.50
  -1  -4  41    2.66    3.11
  -1   4  42    7.96    4.11
   1  -4  42   -0.65    1.69
  -1  -4  42    2.80    3.04
   1   4  42   10.01    5.35
   1  -4  43    5.52    4.11
   1   4  43   -6.28    4.41
  -1   4  43    0.98    2.74
  -1  -4  43   -4.13    2.96
   1  -4  44    0.25    2.36
  -1   4  44    1.87    2.38
   1   4  44    2.18    2.09
  -1  -4  45    8.67    4.89
   1  -4  45    8.30    4.81
  -1  -5   0    1.48    2.05
   1  -5   0    1.48    1.35
  -1   5   0    0.52    1.13
   1   5   0    0.70    1.21
   1   5   0   -0.28    1.20
  -1   5   0    0.09    0.57
  -1  -5  -1    3.11    2.33
   1  -5  -1    2.79    2.33
  -1  -5   1    0.24    1.42
   1  -5   1    5.21    2.96
   1   5  -1    2.41    1.33
   1   5   1    2.85    1.73
   1   5  -1    1.12    0.83
   1   5   1    2.06    1.47
  -1   5  -1    5.50    2.41
  -1   5   1    2.91    1.60
  -1   5  -1    3.20    1.62
  -1   5   1    3.40    1.73
   1  -5   2  266.48   16.68
  -1  -5  -2  238.46   15.94
  -1  -5   2  247.72   16.22
   1  -5  -2  250.12   16.31
  -1   5   2  246.84   12.46
   1   5   2  240.15   12.48
   1   5   2  244.90   13.06
  -1   5  -2  239.02   12.78
   1   5  -2  248.43   11.85
  -1   5   2  263.32   14.49
  -1  -5  -3   93.56   10.12
   1   5  -3   99.69   10.61
  -1   5  -3   93.87   10.32
   1  -5  -3  107.12   10.84
   1   5  -3  112.66    8.08
   1   5  -3  100.08    8.73
  -1   5   3  107.31    8.09
  -1   5  -3  101.11    8.36
   1   5   3   93.19    7.80
   1  -5  -3   97.56    7.46
  -1   5   4  997.41   12.03
  -1  -5   4  946.82   12.71
  -1  -5  -4 1014.92   33.10
   1  -5   4 1004.88   11.92
   1   5   4 1063.73   12.57
  -1   5  -4 1057.61   34.10
   1   5  -4 1049.87   34.21
   1  -5  -4 1025.73   33.34
  -1   5   4 1128.19   25.57
   1   5   4 1039.82   26.81
  -1  -5   4 1146.12   29.78
  -1   5  -4 1066.41   27.70
   1   5  -4 1037.26   28.41
  -1  -5  -4 1036.17   24.30
   1  -5   4 1170.42   28.45
  -1   5   4 1100.91   30.08
   1  -5   4 1108.82   28.21
   1  -5  -4 1055.55   23.86
   1  -5   5   23.13    2.33
   1   5   5   22.87    2.26
   1  -5  -5   17.96    4.47
  -1   5  -5   20.45    4.96
  -1  -5  -5   21.84    4.94
  -1   5   5   24.59    2.37
  -1  -5   5   21.10    2.07
   1   5  -5   25.85    5.49
  -1   5   5   23.56    4.42
  -1  -5  -5   27.17    4.09
  -1  -5   5   31.14    5.71
  -1   5  -5   26.65    4.72
  -1   5   5   26.49    3.95
   1  -5   5   27.30    4.52
   1   5  -5   25.00    4.88
   1  -5  -5   21.86    3.43
   1   5   6  506.79   11.42
   1  -5   6  532.40   11.97
  -1   5  -6  521.26   23.94
   1  -5  -6  507.15   23.89
  -1  -5  -6  498.96   23.66
   1   5  -6  509.00   23.85
  -1  -5  -6  521.42   16.68
   1  -5   6  578.73   19.86
  -1   5   6  548.27   21.82
  -1   5  -6  530.64   20.02
  -1   5   6  565.46   17.67
   1   5  -6  522.49   20.56
  -1  -5   6  555.01   21.21
   1  -5  -6  501.33   15.87
   1  -5   7    0.96    1.28
   1   5   7    1.37    0.82
   1   5  -7    1.15    1.91
  -1   5  -7    2.31    2.70
   1   5  -7   -0.50    0.69
  -1   5   7    1.00    1.82
  -1   5   7    2.25    1.44
   1  -5   7    2.34    2.22
  -1   5  -7    3.04    2.35
  -1  -5   7    1.20    2.55
   1  -5  -7    1.47    1.39
  -1  -5  -7   -0.54    0.66
   1  -5   8   25.40    3.03
   1   5   8   26.77    3.08
   1   5  -8   27.41    4.92
  -1  -5  -8   23.44    3.51
  -1   5   8   29.67    3.97
   1  -5   8   30.80    4.57
  -1  -5   8   30.10    5.37
  -1   5  -8   27.03    4.70
   1  -5  -8   25.64    3.54
   1   5   9  318.84   11.12
   1  -5   9  338.17   11.47
  -1  -5  -9  310.65   12.45
  -1   5   9  325.80   17.70
  -1  -5   9  336.76   16.96
  -1   5   9  351.42   13.00
   1  -5   9  322.07   16.56
   1  -5  10  153.78    8.13
   1   5  10  139.61    7.66
  -1  -5  10  144.73    7.49
  -1   5  10  152.46    8.21
  -1  -5 -10  125.19    7.54
  -1  -5  10  142.92   11.34
   1  -5  10  157.00   10.33
   1  -5  10  152.47   11.55
   1   5  11  268.45   11.18
   1  -5  11  295.50   14.26
  -1  -5 -11  242.50   10.20
  -1   5  11  281.02   10.68
  -1  -5  11  283.14   10.51
  -1  -5  11  295.86   16.33
   1  -5  11  286.93   16.13
   1   5  12   14.14    2.77
   1  -5  12   12.38    2.41
  -1   5  12   13.84    2.23
  -1  -5  12   14.46    2.49
  -1  -5  12   14.19    3.94
   1  -5  12   15.00    4.06
  -1  -5 -12   10.75    1.98
   1  -5  13    0.04    1.03
   1   5  13   -0.05    0.67
  -1  -5  13    0.51    0.74
  -1  -5  13   -0.80    0.96
   1  -5  13    1.75    1.51
   1  -5  14   92.88    7.40
   1   5  14   82.12    6.70
  -1  -5  14   89.16    6.00
  -1  -5  14   95.11    9.78
  -1  -5 -14   80.82    5.14
  -1   5 -14  100.33    8.31
   1  -5  14  101.85   10.10
  -1  -5  15   95.11    6.43
  -1  -5  15  105.56   10.45
  -1   5 -15  114.52    9.09
   1  -5  15  111.85   10.66
  -1  -5 -15   83.48    4.86
   1   5  16   17.16    3.30
  -1  -5  16   17.48    2.79
  -1  -5  16   21.64    5.24
   1  -5  16   21.23    4.73
  -1  -5 -16   13.55    1.73
  -1   5  16   15.19    3.00
  -1   5 -16   20.05    3.73
   1   5  17  211.32   11.61
  -1  -5  17  210.13    9.91
   1  -5  17  256.57   16.51
  -1  -5  17  241.56   15.88
  -1   5 -17  260.48   13.83
  -1   5  17  207.26   11.85
  -1  -5 -17  173.48    5.72
   1   5  18   43.87    5.44
   1  -5  18   51.47    5.96
  -1   5  18   47.13    5.73
   1  -5  18   55.16    7.77
  -1  -5  18   56.29    7.93
  -1   5 -18   63.18    6.83
   1   5  19   44.55    5.60
   1  -5  19   53.86    6.41
  -1   5 -19   54.30    6.26
  -1  -5  19   50.68    7.36
   1  -5  19   57.73    8.14
  -1   5  19   47.37    5.76
   1  -5  20  164.16   11.32
   1   5  20  145.43   10.29
  -1   5  20  145.90   10.14
  -1  -5  20  175.92   14.11
   1  -5  20  170.54   13.95
  -1   5 -20  166.84   11.06
   1   5  21    1.44    1.30
   1  -5  21    5.04    2.90
  -1   5  21    2.17    1.55
  -1  -5  21    1.29    2.30
   1  -5  21    1.57    2.09
  -1   5 -21    1.85    1.17
   1  -5  22  226.03   14.15
   1   5  22  202.02   12.78
   1  -5  22  232.13   16.79
  -1  -5  22  228.69   16.45
  -1   5  22  208.22   12.38
  -1   5 -22  226.10   12.92
   1  -5  23   22.77    4.58
   1   5  23   23.04    4.68
  -1   5 -23   25.18    4.52
  -1  -5  23   24.68    5.71
  -1   5  23   23.58    4.01
   1  -5  23   22.75    5.16
   1  -5  24   -0.79    1.93
   1   5  24    3.37    2.16
  -1   5  24   -0.87    1.08
  -1   5 -24    1.75    1.00
   1  -5  24    3.68    2.60
  -1  -5  24   -2.57    1.97
   1  -5  25   62.22    8.37
   1   5  25   59.28    7.59
  -1   5  25   65.84    7.02
   1  -5  25   77.19   10.17
  -1  -5  25   65.66    9.13
  -1   5  26    1.88    1.60
   1  -5  26    0.73    1.65
   1   5  26   -0.25    1.45
  -1  -5  26   -0.73    2.16
  -1   5  26    2.12    1.73
   1  -5  26    0.99    1.58
  -1   5 -26   -0.08    1.38
  -1   5  27   52.55    7.40
   1   5  27   56.02    7.66
  -1  -5  27   53.95    7.14
   1  -5  27   46.58    8.34
   1  -5  27   60.01    9.26
  -1  -5  27   55.72    8.98
   1  -5  28   56.16    9.86
  -1  -5  28   74.02    8.60
   1   5  28   69.67    8.68
  -1   5  28   74.89    8.80
   1  -5  28   91.72   11.67
  -1  -5  28   87.39   11.84
   1  -5  29    0.60    1.10
  -1  -5  29    3.75    2.18
   1   5  29    8.98    3.38
  -1   5  29    4.75    2.15
  -1  -5  29    4.12    2.82
   1  -5  29    5.77    3.05
   1   5  30   52.00    7.92
  -1  -5  30   47.95    7.45
   1  -5  30   23.80    7.97
  -1   5  30   51.20    7.79
  -1  -5  30   42.01    8.19
   1  -5  30   45.61    8.64
  -1   5  31    6.11    2.72
   1  -5  31    8.04    3.11
   1   5  31    8.62    3.57
  -1  -5  31    7.37    2.72
  -1  -5  31   13.18    5.09
   1  -5  31   11.97    5.75
  -1   5  32   11.99    4.29
   1  -5  32   13.33    4.31
   1   5  32   13.16    4.32
  -1  -5  32    9.66    3.59
  -1  -5  32   12.77    4.81
   1   5  33   73.81   10.14
  -1   5  33   78.43   10.43
  -1  -5  33   76.22    9.76
   1  -5  33   75.76   10.14
  -1  -5  33   77.56   11.38
  -1  -5  34   20.07    5.34
   1  -5  34   24.22    5.44
   1   5  34   18.24    5.01
  -1   5  34   18.89    5.50
  -1  -5  34   16.58    5.87
  -1   5  35   37.93    7.81
  -1  -5  35   39.51    7.55
   1   5  35   34.20    7.08
   1  -5  35   42.50    7.95
  -1  -5  35   39.48    8.26
  -1  -5  36    0.54    2.43
   1  -5  36    7.85    3.90
   1   5  36    0.00    2.31
  -1   5  36    2.60    1.96
  -1  -5  36   -5.38    3.50
  -1  -5  37    2.31    3.13
   1   5  37    2.67    2.43
   1  -5  37    4.78    3.72
  -1   5  37    4.21    4.09
  -1  -5  37    0.65    2.11
   1   5  38    3.55    3.59
  -1  -5  38    1.04    3.47
  -1   5  38    0.45    2.73
   1  -5  38   -1.79    1.67
  -1  -5  38   -6.13    5.01
  -1  -5  39   11.00    4.55
   1  -5  39   11.34    4.69
   1   5  39   13.63    5.15
  -1   5  39    1.47    2.63
  -1  -5  39   13.24    4.97
  -1   5  40   15.15    5.98
  -1  -5  40   16.07    5.16
   1  -5  40   12.38    4.61
   1   5  40   19.38    6.46
  -1  -5  40   25.43    7.27
  -1  -5  41   20.43    6.00
   1   5  41   21.90    6.74
   1  -5  41   16.76    6.52
  -1   5  41   19.35    6.13
  -1  -5  41   18.27    6.09
   1  -5  42    2.10    2.13
  -1   5  42    8.07    3.82
  -1  -5  42    8.20    4.28
   1   5  43    3.33    4.11
  -1   5  43   -6.23    4.66
  -1  -5  43   -1.23    2.65
  -1   5  44    6.65    4.87
   1   5  44    0.71    2.35
  -1  -5  44    6.67    4.28
   1  -5  44    7.50    4.35
  -1  -6   0   -0.50    1.39
   1  -6   0    2.64    2.27
   1   6   0   -0.82    0.90
  -1   6   0    0.38    0.82
  -1   6   0    0.49    1.06
   1   6   0    3.43    2.33
  -1  -6   0    2.90    1.88
   1  -6   0    1.14    1.58
  -1  -6  -1   14.67    4.34
   1  -6   1   15.71    4.34
  -1  -6   1    9.92    3.98
   1  -6  -1   12.78    4.13
  -1   6   1   16.09    3.86
   1   6  -1   11.86    3.37
   1   6   1   15.18    3.85
  -1   6  -1   11.61    3.24
  -1   6  -1   13.70    3.58
   1   6   1   16.07    3.84
   1   6  -1   13.08    3.34
   1  -6   1   12.09    3.06
  -1  -6   1   13.28    3.17
  -1  -6  -1   13.90    3.47
   1  -6  -1   13.88    4.26
   1  -6  -2   10.84    3.90
  -1  -6  -2   10.17    3.96
  -1   6  -2   12.79    3.58
  -1   6   2    8.53    2.80
  -1   6   2    8.58    3.12
   1   6   2   10.83    3.09
  -1  -6  -2   22.44    4.43
  -1  -6   2   10.04    3.55
   1  -6  -2    8.18    2.61
   1  -6   2    7.99    2.94
  -1  -6  -3   65.23    9.04
   1  -6  -3   58.34    8.63
  -1  -6  -3   65.37    7.07
  -1  -6   3   58.23    7.29
   1   6   3   60.09    7.16
  -1   6   3   67.63    7.29
   1   6  -3   69.40    7.16
  -1   6   3   63.88    8.03
   1  -6   3   62.61    7.46
   1  -6  -4   52.55    8.36
  -1  -6  -4   48.29    7.95
   1   6   4   49.30    6.52
  -1   6   4   44.63    6.71
  -1   6   4   52.79    6.34
  -1  -6   4   53.60    6.99
   1  -6   4   59.10    7.26
   1  -6  -5   31.56    6.72
  -1  -6  -5   25.29    6.09
   1   6   5   27.18    4.89
  -1   6   5   30.86    4.88
  -1  -6   5   29.36    5.31
   1  -6   5   29.86    5.18
  -1  -6   6   14.40    1.28
  -1  -6   6   15.47    1.53
   1  -6  -6   22.68    5.62
  -1  -6  -6   18.61    4.86
   1   6   6   19.42    4.43
  -1   6   6   21.34    4.05
   1  -6   6   24.10    4.64
  -1  -6   6   22.76    4.89
  -1   6   7   20.28    1.80
   1  -6   7   28.54    2.64
   1   6   7   24.64    2.39
  -1  -6   7   24.83    2.11
  -1  -6   7   19.68    2.21
  -1   6   7   25.01    2.39
   1  -6  -7   27.02    6.02
  -1   6   7   30.27    4.62
  -1  -6   7   23.61    4.69
   1  -6   7   28.50    5.07
  -1  -6   8   71.71    4.03
   1   6   8   70.13    4.50
   1  -6   8   78.56    4.83
  -1  -6  -8   71.47   10.05
   1  -6  -8   76.11   10.35
  -1   6   8   75.36    4.65
  -1  -6   8   64.23    4.12
  -1   6   8   83.66    7.55
   1  -6  -8   71.67    6.55
   1  -6   8   85.11    9.01
  -1   6   9   21.44    2.33
   1   6   9   24.81    2.91
  -1  -6   9   23.60    2.55
   1  -6   9   24.80    3.10
  -1   6   9   26.17    4.11
   1  -6   9   70.09    9.75
  -1  -6   9   25.49    5.05
  -1  -6  -9   20.36    3.52
  -1  -6  10   10.28    1.86
   1   6  10   12.28    2.34
  -1   6  10    8.45    1.60
   1  -6  10   12.28    2.38
  -1   6  10   11.85    2.64
  -1  -6 -10    8.40    2.31
  -1  -6  10   17.07    4.38
   1  -6  10   14.34    3.79
   1   6  11  115.75    7.15
   1  -6  11  131.03    7.80
  -1  -6  11  117.53    6.48
  -1   6  11  112.58    6.19
  -1  -6 -11  101.44    7.49
  -1   6  11  136.67    8.78
  -1  -6  11  131.90   11.97
   1  -6  11  129.77   11.57
   1   6  12  152.08    8.58
  -1   6  12  143.46    7.48
  -1  -6  12  150.28    7.59
  -1  -6  12  163.31   13.30
  -1  -6 -12  139.12    8.50
   1  -6  12  172.18   13.57
   1   6  13    1.47    1.19
  -1  -6  13    2.51    0.79
   1  -6  13    4.60    1.79
  -1   6  13    2.12    1.13
  -1  -6  13    2.55    2.60
   1  -6  13    8.92    6.01
  -1  -6 -13    2.74    1.20
   1   6  14  189.95   10.32
   1  -6  14  210.78   11.30
  -1  -6  14  196.31    9.53
  -1   6  14  173.40    8.72
  -1  -6  14  208.91    9.77
   1  -6  14  218.81   15.63
  -1  -6  14  194.05   14.95
  -1   6  15   85.46    6.41
   1  -6  15  111.34    8.50
  -1  -6  15   98.33    7.07
   1   6  15   97.20    7.71
  -1  -6  15  101.82    6.90
   1  -6  15  113.51   11.47
  -1  -6  15   99.66   10.81
  -1   6  16    1.19    1.17
  -1  -6  16    1.61    1.16
  -1  -6  16   -1.18    1.54
  -1  -6 -16   -0.66    0.74
   1  -6  16    3.93    2.01
   1   6  17   31.93    4.72
  -1   6  17   32.60    4.33
  -1  -6  17   38.46    4.33
   1  -6  17   42.75    7.36
  -1  -6 -17   31.76    3.05
  -1  -6  17   39.67    7.28
  -1   6  18   14.73    3.10
   1   6  18   21.80    3.98
  -1  -6  18   15.47    2.88
   1  -6  18   20.15    5.14
  -1  -6  19    0.51    0.84
  -1   6  19    2.18    1.07
   1  -6  19    2.82    1.72
   1   6  19    3.34    1.55
  -1  -6  19    4.81    1.79
   1  -6  19    1.28    1.71
  -1  -6  19    2.25    1.87
   1  -6  19    1.39    1.39
  -1  -6  20   53.65    6.26
  -1   6  20   52.76    6.00
   1   6  20   44.87    5.79
   1  -6  20   60.23    7.11
   1  -6  20   59.42    7.51
  -1  -6  20   56.99    8.50
   1  -6  20   62.91    8.99
  -1  -6  21    1.47    1.00
   1  -6  21    0.41    1.39
   1   6  21    3.04    1.76
  -1   6  21    1.33    0.96
  -1  -6  21   -1.67    1.33
   1  -6  21    2.79    3.21
  -1  -6  21    1.20    1.54
   1   6  22    4.68    2.34
  -1   6  22    5.18    2.40
  -1  -6  22    2.87    1.33
  -1  -6  22    4.62    1.61
  -1  -6  22    6.00    2.81
   1  -6  22    2.36    1.84
   1   6  23    1.58    1.40
   1  -6  23    5.39    3.15
  -1   6  23    3.60    1.70
  -1  -6  23    5.26    2.39
  -1  -6  23    3.15    1.96
  -1  -6  23    2.32    2.92
   1  -6  23    5.30    3.57
   1  -6  24    1.13    2.22
  -1   6  24    1.22    1.75
  -1  -6  24    0.18    1.06
  -1  -6  24    0.28    0.79
  -1  -6  24   -2.08    1.94
   1  -6  24    4.33    2.58
  -1   6  25   19.14    4.40
   1  -6  25   12.06    5.45
  -1  -6  25   17.90    3.59
   1  -6  25   18.92    4.90
  -1  -6  26    2.78    2.26
   1  -6  26   -0.01    1.37
   1   6  26    1.53    1.73
  -1   6  26    4.78    2.11
   1  -6  26   -2.14    2.78
  -1  -6  26    1.38    1.72
  -1   6  27    3.72    2.29
   1   6  27    3.29    2.57
   1  -6  27   -0.65    1.44
  -1  -6  27   -0.18    1.65
  -1  -6  27   -2.20    2.34
   1  -6  27    1.81    2.16
  -1  -6  28    1.69    2.33
   1   6  28    6.91    3.37
   1  -6  28    0.42    2.66
  -1   6  28    7.61    3.44
   1  -6  28    2.17    3.26
  -1  -6  28    2.83    2.80
   1  -6  29    2.58    3.95
   1   6  29    7.68    2.54
  -1   6  29    8.08    3.48
  -1  -6  29    3.89    3.95
   1  -6  29   11.77    4.68
  -1  -6  29    5.03    2.94
   1   6  30    4.21    2.71
  -1   6  30    1.93    2.45
   1  -6  30    3.43    4.02
  -1  -6  30    1.88    2.91
   1  -6  30    3.40    3.06
  -1  -6  30    5.96    3.97
   1  -6  31    0.69    2.40
   1   6  31   -3.03    2.89
  -1   6  31    1.42    2.27
  -1  -6  31    2.39    2.03
  -1  -6  31    4.49    2.94
   1  -6  31   -2.74    3.55
  -1   6  32    2.03    1.25
   1  -6  32    2.73    3.78
  -1  -6  32    6.45    3.81
   1  -6  32    2.07    3.03
  -1  -6  32    2.15    2.24
  -1   6  33   18.96    5.90
   1  -6  33    4.90    4.69
  -1  -6  33   16.55    4.52
  -1  -6  33   26.25    7.26
  -1  -6  34    9.91    3.56
  -1   6  34   16.59    4.89
   1  -6  34    7.96    3.61
   1   6  34   14.98    4.69
  -1  -6  34   14.74    6.13
  -1   6  35    3.23    3.18
  -1  -6  35   -0.86    1.63
   1   6  35   -1.90    1.45
  -1  -6  35    1.16    2.37
  -1   6  36   11.58    4.51
  -1  -6  36   18.80    5.33
   1  -6  36    9.88    6.21
   1   6  36   20.29    6.09
  -1  -6  36   15.36    5.47
   1   6  37   -3.31    2.57
   1  -6  37    4.03    3.24
  -1   6  37    6.79    3.78
  -1  -6  37    7.25    4.09
  -1  -6  37   -0.36    2.01
  -1   6  38   -2.00    3.06
   1  -6  38   -2.70    3.38
   1   6  38   -0.40    2.83
  -1  -6  38    3.06    2.27
  -1  -6  38   -1.86    3.57
   1  -6  39    1.95    1.77
  -1  -6  39   -1.89    2.62
  -1   6  39    6.33    4.29
   1   6  39   -7.28    4.27
  -1  -6  39   -0.51    2.06
  -1   6  40    0.93    3.30
   1  -6  40    4.04    2.87
   1   6  40    7.37    4.59
  -1  -6  40    0.71    2.24
  -1  -6  40    3.25    3.50
   1  -6  41   10.85    5.05
  -1   6  41    5.21    3.87
   1   6  41    3.77    2.19
  -1  -6  41    2.13    2.78
  -1   6  42   20.39    7.40
  -1  -6  42   26.35    7.90
   1   6  42   16.93    6.03
   1  -6  42   28.94    8.03
  -1  -6  43    2.15    3.64
   1  -6  43   -3.77    3.63
  -1   6  43   -0.03    2.13
   1   6  43    5.01    4.01
   1  -7   0    1.39    1.93
  -1  -7   0   -1.13    1.82
   1   7   0    1.15    0.89
  -1  -7   0   -1.56    1.45
  -1  -7  -1   10.63    4.01
   1  -7  -1   10.70    3.94
   1   7   1    9.41    2.97
   1   7  -1    7.20    3.61
  -1  -7  -1    9.18    3.11
  -1  -7   1   10.41    3.48
   1  -7   1    4.65    2.57
   1  -7  -1   10.98    3.29
  -1  -7  -2    4.02    2.68
   1  -7  -2    1.75    2.01
   1   7  -2    0.60    1.56
  -1  -7  -2    1.04    1.53
   1  -7   2    3.32    1.98
   1  -7  -2    0.90    1.22
  -1  -7   2    0.79    1.78
   1   7   3    0.02    1.02
   1  -7   3    0.80    1.30
  -1  -7   3    1.88    1.73
  -1  -7  -3    7.45    3.37
   1  -7  -3    2.66    1.88
   1  -7  -4  123.26   13.95
  -1  -7  -4  121.11   13.66
  -1   7   4  133.27   11.49
  -1  -7   4  127.84   11.82
   1   7   4  119.94   11.10
   1  -7   4  131.46   11.79
  -1  -7  -4  118.73   10.23
   1  -7  -4  126.08   10.23
   1  -7  -5   26.74    6.68
  -1  -7  -5   23.66    6.27
  -1   7   5   23.28    4.41
   1  -7  -5   24.04    4.66
  -1  -7   5   25.76    5.46
  -1  -7  -5   20.93    4.33
   1  -7   5   21.33    5.09
  -1  -7  -6   17.43    5.20
   1  -7  -6   18.93    5.53
  -1   7   6   25.75    5.11
   1  -7   6   24.73    5.70
  -1  -7   6   20.37    5.10
   1  -7  -6   25.18    4.53
   1  -7  -7    2.05    1.27
  -1  -7  -7    3.39    2.73
  -1   7   7    4.71    2.42
   1  -7  -7    6.04    2.26
   1  -7   7    4.22    2.22
  -1  -7   7    7.11    2.78
  -1  -7  -7    5.37    2.75
   1  -7  -8   17.38    5.31
  -1  -7  -8   16.22    5.28
  -1   7   8   19.38    4.12
  -1  -7  -8   20.87    4.45
  -1  -7   8   15.90    4.05
   1  -7   8   20.69    4.95
  -1  -7   9   14.25    1.54
  -1   7   9    9.34    1.11
  -1  -7   9   13.93    1.51
  -1   7   9   11.85    1.35
   1   7   9   13.50    1.51
   1  -7   9   13.30    1.50
   1  -7   9   23.22    4.97
   1  -7   9   19.38    4.63
  -1  -7   9   22.33    5.27
  -1  -7  10    1.16    0.56
  -1   7  10   -0.93    0.66
  -1   7  10    2.59    1.11
  -1  -7 -10    4.48    3.56
   1  -7  10    2.07    0.96
   1  -7 -10    1.50    2.52
   1   7  10    1.03    0.79
  -1  -7  10   -0.78    0.83
   1  -7  10    2.35    1.75
  -1   7  10    0.89    0.78
   1  -7  10    2.62    2.61
   1  -7  11  173.86    8.16
  -1   7  11  145.24    6.27
   1   7  11  160.26    7.33
  -1  -7  11  170.27    7.31
  -1   7  11  175.84    7.94
  -1  -7  11  148.80    7.09
  -1  -7 -11  186.63   18.09
   1  -7 -11  177.57   17.94
   1  -7  11  207.78   13.90
   1  -7  11  195.24   15.35
  -1  -7  11  194.94   15.32
   1   7  12   12.88    2.39
   1  -7  12   12.63    2.45
  -1  -7  12   13.73    2.37
   1  -7  12   21.00    4.63
  -1  -7  12   16.05    5.00
   1  -7  12   14.90    4.57
  -1  -7  13   35.95    3.82
   1  -7  13   38.72    4.47
   1   7  13   39.32    4.34
  -1   7  13   30.68    3.40
   1  -7  13   43.64    6.50
  -1  -7  13   38.35    7.03
   1  -7  13   45.52    7.56
  -1  -7  14    0.09    0.71
  -1   7  14   -1.01    1.03
   1  -7  14    3.49    2.03
   1   7  14   -1.27    1.18
   1  -7  14   -0.47    1.44
  -1  -7 -14    0.08    1.04
   1  -7  14    0.53    1.37
  -1   7  15   19.51    3.16
  -1  -7  15   19.53    3.35
   1   7  15   24.19    4.04
   1  -7  15   22.74    3.79
   1  -7  15   21.98    4.64
   1  -7  15   27.05    6.03
  -1  -7  15   19.87    5.35
  -1  -7 -15   16.89    2.92
   1  -7  16   27.97    4.42
  -1  -7  16   24.85    3.80
  -1  -7 -16   24.04    3.37
   1  -7  16   28.37    6.08
  -1  -7  16   27.71    6.17
  -1   7  17   73.33    6.30
  -1  -7 -17   69.30    5.40
  -1  -7  17   88.79   10.88
   1  -7  17   94.11   11.36
  -1   7  18   -1.94    1.66
   1   7  18    1.33    1.02
   1  -7  18    3.47    1.97
  -1  -7  18    4.33    2.01
   1  -7  18    6.08    2.96
   1   7  19  105.65    8.98
   1  -7  19  137.27   10.85
  -1  -7  19  123.74    9.38
  -1   7  19   98.89    8.02
   1  -7  19  110.68   11.67
  -1  -7  19  104.24    7.45
  -1  -7  19  120.09   13.13
   1  -7  19  118.41   13.03
  -1   7  20   14.46    3.56
  -1  -7  20    7.52    2.95
   1   7  20   15.63    4.21
   1  -7  20    8.21    2.28
   1  -7  20    2.24    2.85
  -1  -7  20    5.73    2.17
  -1  -7  20    7.68    3.04
   1  -7  20    7.21    3.49
  -1  -7  21   22.05    4.35
   1   7  21   20.89    4.11
   1  -7  21   15.25    4.56
  -1   7  21   13.59    3.25
   1  -7  21   23.38    5.10
   1  -7  21   23.16    5.83
  -1  -7  21   26.97    6.57
   1  -7  22   11.27    5.46
   1   7  22   16.77    3.74
  -1   7  22   14.25    3.36
  -1  -7  22   19.49    4.82
  -1  -7  22    9.35    2.58
   1  -7  22   18.42    4.54
  -1  -7  22   18.14    5.22
   1  -7  22   19.82    5.51
   1   7  23    0.68    0.98
  -1   7  23    0.53    1.38
  -1  -7  23   -2.77    2.27
   1  -7  23    1.48    1.94
   1  -7  23    1.72    2.22
   1  -7  23   -0.37    1.90
  -1  -7  24   13.07    4.21
  -1   7  24   12.92    3.32
   1  -7  24    4.10    3.58
   1  -7  24   14.46    4.20
  -1  -7  24   15.44    5.18
   1  -7  24   20.70    6.14
   1   7  25   66.45    8.25
  -1   7  25   62.95    7.89
  -1  -7  25   65.41    8.83
   1  -7  25   58.47    9.50
   1  -7  25   67.69    9.48
   1  -7  25   79.26   11.49
  -1  -7  25   79.22   11.74
   1   7  26    4.28    1.10
  -1  -7  26    5.31    3.27
  -1   7  26   10.89    3.56
   1  -7  26    4.82    3.37
   1  -7  26    4.10    2.31
  -1  -7  26    7.04    3.85
   1  -7  26    7.80    4.08
   1   7  27   61.68    8.47
  -1  -7  27   64.25    8.99
  -1   7  27   66.81    8.52
   1  -7  27   53.64    8.12
   1  -7  27   79.16   11.97
   1   7  28    0.98    1.19
   1  -7  28    1.12    3.44
  -1  -7  28    0.53    1.53
  -1   7  28    2.69    2.20
   1  -7  28    3.83    2.39
   1  -7  28    1.84    1.58
  -1  -7  28    2.26    3.03
  -1  -7  29   13.20    5.49
  -1   7  29   24.88    5.43
   1  -7  29    8.73    5.83
   1   7  29   26.67    6.14
  -1  -7  29   19.66    5.77
   1  -7  29   27.64    7.21
   1   7  30   23.16    5.54
  -1  -7  30   12.91    5.99
  -1   7  30   24.53    5.69
   1  -7  30    7.51    5.79
   1  -7  30   24.55    6.92
  -1  -7  30   20.18    6.30
  -1  -7  31   -0.60    1.35
  -1   7  31    0.37    1.43
   1  -7  31    1.98    3.67
   1   7  31    0.33    2.38
  -1  -7  31    1.86    1.60
   1  -7  31   -0.30    2.34
   1  -7  32   13.19    7.80
  -1  -7  32   19.20    6.09
   1   7  32   34.55    7.40
  -1  -7  32   27.82    7.39
  -1   7  33   33.70    6.77
  -1  -7  33    6.55    6.22
   1  -7  33    8.75    7.61
   1   7  33   25.67    6.42
  -1  -7  33   33.32    8.10
   1   7  34    7.07    3.34
   1  -7  34    2.79    4.65
  -1   7  34   10.72    4.12
  -1  -7  34   15.78    6.26
  -1  -7  35   16.29    7.62
  -1   7  35   33.93    7.24
   1   7  35   32.02    6.93
  -1  -7  35   39.31    9.10
  -1  -7  36    2.34    5.20
  -1   7  36    3.88    3.06
   1   7  36    2.75    3.11
  -1  -7  36    4.99    3.81
  -1  -7  37    6.08    5.27
  -1   7  37   18.92    6.17
   1  -7  37    4.09    6.09
   1   7  37   24.95    7.54
  -1  -7  37   19.03    5.88
  -1  -7  38    0.94    3.09
  -1   7  38    2.10    3.14
   1   7  38    9.45    5.02
   1  -7  38    1.65    2.43
  -1  -7  38    4.60    3.33
   1   7  39    1.70    2.69
  -1   7  39    1.84    4.51
  -1  -7  39    0.31    2.76
  -1  -8   0    7.74    3.88
   1  -8   0    0.76    1.87
   1  -8  -1   42.39    8.68
  -1  -8  -1   32.76    7.66
   1   8  -1   25.08    5.57
  -1  -8  -1   28.56    5.53
   1  -8  -1   36.83    6.20
  -1  -8   1   40.15    7.23
   1  -8   1   36.60    6.69
   1  -8  -2    3.67    3.04
  -1  -8  -2    6.59    3.59
   1  -8  -2    0.11    1.47
   1  -8   2    9.24    4.09
  -1  -8  -2    5.21    2.44
  -1  -8   2    2.95    2.68
  -1  -8  -3    1.22    1.67
   1  -8  -3   -0.88    2.63
  -1  -8   3    3.27    1.80
   1  -8   3    2.82    1.83
  -1  -8  -3    6.12    3.50
   1  -8  -3    2.82    2.27
  -1  -8  -4    1.63    2.09
   1  -8  -4    1.68    1.98
  -1  -8   4    3.54    2.75
  -1  -8  -4    3.56    1.73
   1  -8   4    1.56    1.60
   1  -8  -4    5.48    2.49
  -1  -8   5    1.27    2.13
   1  -8   5    4.13    2.73
   1  -8  -5    9.12    3.60
  -1  -8  -5    1.57    1.05
   1  -8  -6    0.54    1.73
  -1  -8  -6    5.13    4.06
  -1  -8   6    2.98    3.20
   1  -8   6    3.42    2.80
   1  -8  -6    2.26    2.23
  -1  -8  -6    3.84    2.60
   1  -8  -7   47.44    9.43
  -1  -8  -7   39.82    8.65
  -1  -8   7   53.74    8.44
   1  -8   7   47.48    8.00
  -1  -8  -7   40.98    6.34
  -1  -8  -8    7.29    4.10
   1  -8  -8    3.05    2.73
   1  -8   8    9.79    3.46
  -1  -8   8    7.04    3.51
  -1  -8  -8    6.83    2.88
  -1  -8  -9    2.40    2.42
   1  -8  -9    5.91    3.97
   1  -8   9    2.86    1.85
  -1  -8   9    4.81    2.69
  -1  -8 -10    0.81    2.06
   1  -8 -10   -3.20    3.72
   1  -8  10   -2.09    3.20
  -1  -8  10    1.75    2.46
  -1  -8 -10   -1.04    1.43
   1  -8 -11   47.29   10.19
  -1  -8 -11   46.69    9.86
  -1  -8 -11   46.69    6.26
  -1  -8  11   44.11    7.47
   1  -8  11   47.51    8.41
  -1  -8  12   -2.69    3.03
  -1  -8 -12   -0.60    0.97
   1  -8  12   -2.19    2.62
   1   8  13   15.86    1.97
   1  -8  13   18.15    2.26
  -1  -8  13   19.92    2.31
   1  -8  13   21.97    5.39
  -1   8  14    6.56    1.55
  -1  -8  14   12.67    2.10
   1  -8 -14   24.18    7.81
   1   8  14   11.69    1.89
  -1  -8 -14   21.07    6.74
   1  -8  14   15.24    5.18
   1  -8  14   19.60    5.36
  -1  -8  14   18.61    4.99
   1  -8  15   78.96    6.22
   1   8  15   62.67    5.01
  -1   8  15   59.40    4.64
  -1  -8  15   83.77    6.01
  -1  -8 -15   92.07   14.19
   1  -8 -15   91.14   14.22
   1  -8  15   87.74    9.92
  -1  -8  15   86.57   11.55
   1  -8  15   85.08   11.24
   1   8  16   -0.97    1.19
   1  -8  16    0.56    1.11
  -1  -8  16   -0.02    0.85
  -1   8  16   -1.15    1.24
   1  -8  16    2.40    2.63
   1  -8  16    0.48    1.48
  -1  -8  16    2.03    2.97
  -1  -8  17    5.07    1.93
   1   8  17    4.31    1.49
  -1   8  17    2.72    1.58
   1  -8  17    5.07    1.67
  -1  -8  17   11.42    4.44
   1  -8  17    3.94    2.46
   1   8  18    6.46    2.02
  -1   8  18    5.18    1.53
   1  -8  18    4.00    3.19
  -1  -8  18   10.69    4.53
   1  -8  18    6.41    3.27
  -1   8  19   -0.37    0.92
   1   8  19    4.45    2.25
   1  -8  19   -0.37    1.71
   1  -8  19    3.64    1.76
   1   8  20    1.79    1.86
  -1   8  20    1.80    1.25
   1  -8  20    1.96    3.03
   1  -8  20    6.05    3.22
  -1  -8  20    2.49    2.46
   1   8  21    7.17    2.33
  -1  -8  21    8.17    3.11
  -1   8  21   11.03    3.05
   1  -8  21   11.01    3.17
   1  -8  21   10.84    4.45
   1  -8  21   13.10    4.90
  -1  -8  21   14.54    5.42
   1  -8  22    8.10    4.18
   1  -8  22   14.85    5.03
  -1  -8  22    9.52    4.62
   1  -8  23    1.49    4.36
  -1  -8  23   -3.28    2.47
  -1  -8  24    7.53    3.57
   1  -8  24   13.17    5.38
   1  -8  25   13.20    5.97
  -1  -8  25   14.31    5.87
   1  -8  26    2.69    2.32
  -1  -8  26    0.42    2.07
  -1  -8  27   14.41    6.94
   1  -8  27   16.20    6.72
   1  -8  28    7.94    4.72
  -1  -8  28    1.30    3.20
   1  -8  29    6.34    4.30
  -1  -8  29    0.10    2.83
  -1  -8  30    0.08    1.81
   1  -8  30   -0.68    2.31
  -1  -8  31    0.22    1.83
  -1  -8  32    7.63    5.03
  -1  -8  33   -0.53    2.40
  -1  -8  34   -7.64    4.29
  -1  -9   0   -1.19    1.50
   1  -9   0    0.34    1.67
   1  -9   1  171.32   15.19
   1  -9  -1  151.18   13.78
  -1  -9  -1  153.63   14.40
  -1  -9   1  152.11   14.43
  -1  -9   2    2.63    3.63
   1  -9  -2    0.15    2.36
   1  -9   2    3.05    2.75
  -1  -9  -3    7.35    4.28
   1  -9  -3    6.29    4.49
  -1  -9  -3    3.69    2.66
   1  -9   3    6.60    3.53
  -1  -9   3    2.17    2.02
   1  -9  -3    7.37    3.42
  -1  -9  -4   -1.88    3.14
   1  -9  -4   -2.37    2.25
   1  -9  -4   -1.24    1.69
  -1  -9  -4    1.96    2.02
  -1  -9   4    3.22    3.08
   1  -9   4   -2.58    2.92
  -1  -9  -5   14.34    5.77
   1  -9  -5   18.15    6.72
  -1  -9  -5   19.38    4.72
  -1  -9   5   21.04    5.86
   1  -9   5   22.43    6.27
  -1  -9  -6   33.48    8.68
   1  -9  -6   24.72    7.25
  -1  -9   6   25.55    6.37
  -1  -9  -6   29.08    6.09
   1  -9   6   33.26    6.85
   1  -9  -7  127.33   16.64
  -1  -9  -7  130.58   16.82
   1  -9   7  127.19   13.65
  -1  -9   7  124.87   13.70
  -1  -9  -8    1.08    3.52
   1  -9  -8    1.45    2.31
   1  -9   8    1.88    2.44
  -1  -9   8   -0.90    1.90
  -1  -9  -8   -0.87    1.12
  -1  -9  -9   52.98   10.90
   1  -9  -9   62.77   11.90
  -1  -9  -9   46.72    7.43
  -1  -9   9   55.95    9.62
   1  -9   9   53.81    9.02
   1  -9 -10    1.30    3.70
  -1  -9 -10   -0.91    2.13
   1  -9  10    0.61    2.26
  -1  -9  10    1.51    1.43
  -1  -9 -10   -1.24    1.81
   1  -9 -11   58.52   11.74
  -1  -9 -11   44.51   10.17
  -1  -9  11   58.94    9.78
  -1  -9 -11   49.81    7.04
   1  -9  11   57.68    9.52
   1  -9 -12    0.69    2.03
  -1  -9 -12   -2.39    3.64
  -1  -9 -12    2.98    2.37
   1  -9  12    4.89    3.80
  -1  -9 -13   -0.15    3.24
  -1  -9 -13    4.51    2.41
   1  -9  13    2.34    2.28
  -1  -9  13    5.43    4.22
  -1  -9 -14   -1.13    2.31
   1  -9  14    2.47    3.43
  -1  -9  14   -1.96    1.80
  -1  -9 -14    0.68    1.44
   1  -9 -15   46.39   10.89
  -1  -9 -15   46.40   10.63
   1  -9  15   45.56    8.54
  -1  -9  15   52.19   10.23
  -1  -9  16   23.70    7.16
   1  -9  16   16.15    5.42
   1  -9  17   88.31   12.40
  -1  -9  17   89.22   13.19
   1  -9 -18   15.96    7.34
  -1  -9 -18   13.51    6.38
  -1  -9  18   20.53    6.48
   1  -9  18   15.41    5.40
   1  -9 -19   80.68   15.20
  -1  -9 -19   72.41   14.20
   1  -9  19   56.49   10.08
  -1  -9  19   71.28   11.67
  -1  -9 -20    2.70    3.68
   1  -9 -20   -2.49    3.51
   1  -9  20    2.79    1.59
   1  -9  21    1.57    2.00
  -1  -9  21    0.88    1.93
  -1  -9  22   10.95    5.58
   1  -9  22   10.21    5.03
   1  -9  23   13.00    5.47
  -1  -9  23   19.93    6.49
  -1  -9  24    2.30    2.73
   1  -9  24    3.17    3.19
   1  -9  25   80.73   13.04
  -1  -9  25   70.47   12.32
  -1  -9  26    5.18    3.14
   1  -9  26    6.24    3.94
   1  -9  27    2.51    2.43
  -1  -9  27    4.74    4.02
   1  -9  28    1.02    2.53
  -1  -9  28   -0.68    1.73
  -1  -9  29    0.03    1.97
  -1  -9  30   11.79    5.86
   1 -10   0   -0.62    1.66
  -1 -10   0   -0.09    1.68
  -1 -10  -1   20.69    5.97
  -1 -10   1   22.82    6.11
   1 -10   1   19.39    5.14
   1 -10   2    2.90    3.44
  -1 -10  -2    1.05    1.98
   1 -10   3    1.51    1.77
  -1 -10  -3    0.03    2.06
  -1 -10   3    5.50    3.74
  -1 -10  -4    8.33    4.37
  -1 -10   4    5.72    4.11
   1 -10   4    1.47    1.90
   1 -10  -5    9.39    4.66
  -1 -10  -5   10.62    5.18
   1 -10   5   11.50    4.32
  -1 -10  -5    7.59    2.98
  -1 -10   5   17.28    6.20
  -1 -10  -6    9.84    4.87
   1 -10  -6   21.42    7.24
   1 -10   6   13.68    5.45
  -1 -10   6   11.63    4.73
  -1 -10  -6   13.40    4.77
  -1 -10  -7    4.60    4.74
   1 -10  -7    0.17    2.28
  -1 -10  -7    6.93    3.30
  -1 -10   7    7.99    4.46
   1 -10   7    3.19    2.45
  -1 -10  -8   22.92    7.56
   1 -10  -8   20.49    7.34
   1 -10   8   24.12    6.57
  -1 -10   8   20.59    6.21
  -1 -10  -8   20.10    5.12
  -1 -10  -9   21.45    7.41
   1 -10  -9   17.67    6.41
  -1 -10   9   19.26    7.15
   1 -10   9   20.91    6.30
  -1 -10  -9   12.90    3.73
  -1 -10 -10   43.93   11.01
   1 -10 -10   40.62   10.59
   1 -10  10   37.76    8.20
  -1 -10 -10   33.00    6.19
   1 -10 -11    5.89    4.23
  -1 -10 -11   11.57    5.91
   1 -10  11    8.18    4.08
  -1 -10 -12    5.14    4.33
   1 -10 -12    9.19    5.16
   1 -10  12   10.44    4.79
  -1 -10  12    8.18    4.15
  -1 -10 -13    3.36    3.25
   1 -10 -13   15.06    7.19
   1 -10  13    6.88    4.03
  -1 -10  13    3.96    3.39
  -1 -10 -14   12.11    6.48
   1 -10 -14    6.35    4.17
  -1 -10  14   24.63    9.00
   1 -10  14   10.73    4.98
  -1 -10 -15    6.93    4.55
   1 -10 -15    3.37    3.73
  -1 -10  15    3.54    2.94
   1 -10  15    5.85    3.24
  -1 -10 -16   15.54    7.91
   1 -10 -16   20.32    7.77
   1 -10  16   29.47    7.99
  -1 -10  16   30.85    8.50
  -1 -10 -17   21.02    9.45
   1 -10 -17   13.39    7.05
  -1 -10  17   22.44    6.96
   1 -10  17   15.73    6.23
   1 -10 -18   46.45   12.35
  -1 -10 -18   23.44    9.57
   1 -10  18   43.35    9.57
  -1 -10  18   39.29    9.03
  -1 -10 -19   16.84    8.26
   1 -10 -19   38.74   11.81
  -1 -10  19   38.37    8.65
   1 -10  19   30.86    7.48
  -1 -10 -20    3.65    4.30
   1 -10 -20   19.50    7.45
   1 -10  20    4.29    4.83
  -1 -10  20    5.16    3.93
  -1 -10  21   -2.40    3.27
   1 -10  21    0.67    3.70
   1 -10  22   16.21    5.88
  -1 -10  22   10.85    4.49
   1 -10  23    0.94    2.09
  -1 -10  23   -1.22    3.00
  -1 -10 -24   -2.54    4.46
   1 -10 -24    0.37    2.53
   1 -10  24    0.25    2.23
  -1 -10  24    4.70    4.16
  -1 -11   0   -3.39    1.88
  -1 -11  -1   41.90    8.50
  -1 -11   1   36.04    7.86
  -1 -11   2   13.98    5.47
  -1 -11  -2   14.09    5.41
  -1 -11  -3    1.76    1.46
  -1 -11   3    5.06    2.70
  -1 -11  -4    2.61    2.67
  -1 -11   4    5.18    3.23
  -1 -11   5   14.82    5.87
  -1 -11  -5    7.97    3.30
  -1 -11   6    8.66    5.02
  -1 -11  -6   -0.76    1.75
   1 -11  -7   47.58   11.29
  -1 -11   7   39.40    8.76
   1 -11   7   50.15    9.92
  -1 -11  -8   -1.57    2.86
   1 -11  -8    1.12    1.95
   1 -11   8    2.16    1.98
  -1 -11   8   -2.33    3.69
   1 -11  -9   20.33    7.72
  -1 -11  -9   24.12    9.92
  -1 -11   9   19.37    5.90
   1 -11   9   26.72    6.81
  -1 -11 -10    0.55    2.20
   1 -11 -10    6.02    4.98
  -1 -11  10    4.27    4.69
   1 -11  10    0.28    3.43
   1 -11 -11   -0.44    2.55
  -1 -11 -11    4.64    4.14
   1 -11  11    3.13    3.19
  -1 -11  11    8.30    4.55
  -1 -11 -12    4.61    6.22
   1 -11 -12    1.62    2.25
   1 -11  12    2.52    4.12
  -1 -11  12   -1.24    1.96
  -1 -11 -13    0.41    3.19
   1 -11 -13   -4.75    2.48
   1 -11  13    4.15    2.01
  -1 -11  13    6.40    5.00
   1 -11  14   50.45   10.51
  -1 -11  14   38.30    9.66
   1 -11 -15    1.61    4.58
  -1 -11 -15    0.24    3.27
  -1 -11  15    4.30    3.36
  -1 -11 -16   26.22   10.97
   1 -11 -16   24.98   10.43
   1 -11  16   29.75    7.97
  -1 -11  16   34.70    9.18
  -1 -11  17   21.02    7.15
   1 -11  17    3.05    3.42
  -1 -11  18    5.10    3.64
  -1 -12   0    4.62    4.02
  -1 -12   1   10.08    6.39
  -1 -12  -1    8.50    5.12
  -1 -12   2    3.08    2.03
  -1 -12   3    8.07    5.27
  -1 -12   4   22.48    6.48
  -1 -12   5    3.55    3.93
  -1 -12   6   -3.15    3.04
  -1 -12   7   13.16    5.56
  -1 -12   8   -2.42    2.41
  -1 -12   9   16.83    8.28
  -1 -12  10    5.38    5.55
  -2   0   0 1271.00   20.65
  -2   0  -1    1.68    1.01
  -2   0   1    0.17    0.85
  -2   0  -2  752.34   15.38
   2   0  -2  721.91   13.42
  -2   0   2  769.66   16.00
   2   0  -3    3.07    1.31
  -2   0   3    0.19    1.08
  -2   0  -4  146.84    6.83
   2   0  -4  149.54    6.13
  -2   0   4  136.36    6.05
  -2   0  -5   -0.23    0.61
   2   0  -5    1.24    0.84
  -2   0   5    0.35    0.67
  -2   0  -6 9999.00   56.80
  -2   0   6 9806.95   53.76
  -2   0  -7    0.23    0.74
  -2   0  -8 1599.74   24.37
  -2   0  -9    1.09    1.18
  -2   0 -10  964.09   20.59
  -2   0 -11    0.87    1.01
  -2   0  11    0.23    0.54
  -2   0 -12    7.58    2.06
  -2   0  12    4.60    1.41
  -2   0  13   -0.28    0.86
  -2   0 -13    0.02    0.60
  -2   0  14  414.01   12.54
  -2   0 -14  413.44   13.58
  -2   0  15    0.71    0.54
  -2   0 -15   -0.06    0.96
  -2   0  16  948.69   19.71
  -2   0 -16  982.30   22.24
  -2   0  17    2.22    0.90
  -2   0 -17   -0.54    1.47
  -2   0  18   64.88    5.31
   2   0 -18   67.79    3.29
  -2   0 -18   75.06    6.39
   2   0  19   -0.23    0.45
   2   0 -19   -0.19    0.31
   2   0  20  195.07   11.92
  -2   0  20  186.10    9.52
   2   0 -20  156.91    4.43
  -2   0 -20  169.39    9.68
   2   0  21   -0.39    0.82
  -2   0 -21    0.09    0.63
   2   0  21    0.02    0.28
  -2   0  21    1.24    0.73
   2   0  22    3.57    1.85
  -2   0 -22    2.59    1.46
  -2   0  22    6.52    2.43
   2   0  22    3.48    0.72
   2   0  23    1.67    1.53
  -2   0  23    0.44    1.00
   2   0  24  168.93   12.30
  -2   0 -24  161.82   10.43
  -2   0  24  167.00   10.15
   2   0  25    3.01    2.30
  -2   0  25    0.49    0.87
  -2   0 -25    1.02    1.32
   2   0  26   82.29    9.02
  -2   0 -26   85.84    7.90
  -2   0  26   79.84    7.19
   2   0  27   29.92    6.74
  -2   0 -27    0.61    1.29
   2   0  28   50.99    7.38
  -2   0 -28   48.33    5.94
  -2   0  28   49.77    5.88
   2   0  29    1.25    1.23
  -2   0  29    0.91    1.51
  -2   0 -29    3.06    1.43
   2   0  30   43.19    7.09
  -2   0 -30   34.06    5.11
  -2   0  30   42.13    5.71
  -2   0 -31    2.91    2.24
  -2   0  31   -1.82    1.80
   2   0  32   97.92   11.16
  -2   0 -32   94.03    9.09
  -2   0  32   96.17    8.85
   2   0  33    0.42    1.94
  -2   0  33    3.43    1.85
   2   0  34  101.82   11.95
  -2   0  34  113.41   10.04
   2   0  35    0.87    1.25
  -2   0  35    1.32    1.31
   2   0  36   54.48    9.23
   2   0  37   -2.07    2.17
   2   0  38    5.60    3.05
   2   0  39    0.08    1.72
   2   0  40    3.73    3.81
   2   0  41   -1.54    2.38
   2   0  42   41.24    9.55
  -2   0  42   40.76    8.56
   2   0  43   -4.50    4.16
  -2   0  43    0.18    1.51
  -2   0  44   29.39    7.15
   2   0  44   30.58    8.14
   2   0  45    3.72    3.56
  -2   0  45   -0.47    2.37
  -2   1   0 4428.03   38.80
  -2  -1   0 4193.03   37.66
   2  -1   0 4399.11   31.18
   2   1   0 4149.76   37.41
  -2  -1   0 4175.11   29.33
   2  -1   0 4313.01   38.87
  -2   1  -1  170.88    7.53
  -2  -1  -1  170.56    7.56
   2  -1   1  173.75    7.62
   2   1   1  160.79    7.34
   2   1  -1  165.12    6.09
   2  -1  -1  174.30    7.80
  -2   1  -1  160.23    6.09
   2   1  -1  170.27    7.71
  -2  -1   1  162.13    7.46
  -2   1   1  164.30    7.61
  -2  -1  -2   27.73    3.08
  -2   1  -2   31.51    3.15
   2  -1   2   29.00    3.18
   2   1   2   29.90    3.13
  -2   1   2   27.92    3.29
  -2   1  -2   31.11    2.67
  -2  -1  -3  416.46   11.65
  -2   1  -3  428.94   11.60
   2   1   3  392.58   11.29
   2  -1   3  387.88   11.69
  -2   1   3  412.93   12.58
  -2  -1   3  406.54   11.85
  -2   1   3  414.54   12.13
   2  -1   4  186.08    8.19
  -2   1  -4  195.33    7.85
   2   1   4  185.44    7.91
  -2   1   4  197.66    8.69
   2   1  -4  175.38    4.66
   2  -1  -4  205.71    8.76
  -2  -1  -5  190.56    7.89
   2  -1   5  187.07    8.38
  -2   1  -5  197.93    8.11
   2   1   5  187.95    8.29
  -2   1   5  196.48    8.93
   2  -1  -5  203.41    8.85
   2  -1  -5  206.13    7.27
  -2  -1  -6   87.98    5.41
   2   1   6   94.37    6.00
   2  -1   6   96.81    6.15
  -2   1  -6   95.51    5.56
  -2   1   6   88.58    5.99
   2  -1  -6   97.52    5.02
   2  -1   6  100.48    4.94
   2   1   7   13.39    2.27
   2  -1   7   13.71    2.57
  -2   1  -7   13.92    2.21
  -2  -1  -7   13.13    2.22
   2  -1  -7   12.12    1.80
  -2   1   7   14.52    2.58
   2  -1   7   14.95    1.95
  -2  -1  -8  931.34   18.57
   2   1   8  956.31   20.17
   2  -1   8  965.52   20.61
  -2   1  -8  977.21   18.99
  -2  -1   8  938.35   18.96
  -2   1   8  928.85   20.54
  -2   1  -8  979.79   19.88
   2  -1   8  963.31   15.26
   2  -1  -8  919.71   15.37
  -2   1  -9    5.56    1.63
  -2  -1  -9    4.13    1.31
   2  -1   9    4.99    1.11
   2   1   9    2.99    1.11
   2  -1  -9    4.49    1.17
  -2   1  -9    4.93    1.62
  -2  -1 -10  303.06   11.82
  -2   1 -10  319.80   11.93
   2  -1  10  267.51   11.24
   2   1  10  269.46   11.02
  -2  -1  10  267.83   10.48
  -2   1 -10  282.71   11.29
   2  -1 -10  264.77    8.07
   2  -1  10  274.86    8.11
  -2  -1 -11  427.23   13.72
  -2   1 -11  461.70   14.14
   2   1  11  419.40   14.33
   2  -1  11  413.02   14.52
  -2  -1  11  408.23   13.23
  -2   1 -11  425.47   14.17
   2  -1  11  409.38    9.90
   2  -1 -11  388.67    9.79
   2   1  12  129.85    8.19
   2  -1  12  134.96    8.51
  -2  -1  12  129.37    7.70
   2  -1  12  127.22    5.52
  -2   1 -12  131.42    8.19
   2  -1 -12  124.49    5.45
   2  -1  13   33.82    4.52
   2   1  13   25.84    3.73
  -2  -1  13   27.58    3.58
   2  -1 -13   27.45    2.59
   2  -1  13   24.73    2.47
  -2   1 -13   30.92    4.20
   2   1  14    2.19    1.54
  -2  -1  14   -1.08    1.30
  -2   1  14    1.25    0.85
   2  -1 -14    0.21    0.44
   2  -1  14    1.75    0.78
  -2   1 -14   -1.71    1.46
   2   1  15   26.49    3.95
  -2   1  15   26.99    2.71
  -2  -1  15   23.77    3.39
   2  -1 -15   22.37    2.24
   2  -1  15   27.51    2.60
  -2   1 -15   28.66    4.16
   2   1  16  207.21   11.21
  -2   1  16  199.68    7.68
  -2  -1  16  200.67   10.34
   2  -1  16  194.90    6.86
  -2   1 -16  204.82   11.04
  -2  -1 -16  203.18    8.98
   2   1  17    7.15    2.40
  -2   1  17    4.56    1.28
  -2  -1  17    4.31    1.81
  -2   1 -17    5.12    1.88
  -2  -1 -17    5.89    1.66
   2   1  18    1.50    1.50
  -2   1 -18    1.99    1.20
  -2   1  18    1.16    0.81
  -2  -1 -18    1.14    0.85
   2  -1  19   51.01    6.04
  -2  -1  19   51.64    5.52
  -2   1  19   46.23    3.96
  -2   1 -19   49.09    5.76
  -2  -1 -19   48.26    4.61
   2   1  20    0.26    1.31
   2  -1  20    0.67    1.23
  -2   1 -20   -0.06    1.21
  -2   1  20    0.27    0.77
  -2  -1  20    0.08    1.13
   2  -1  21   25.04    4.44
   2   1  21   25.98    4.68
  -2   1  21   23.34    3.03
  -2   1 -21   21.23    4.03
  -2  -1  21   24.73    4.01
  -2  -1 -21   23.23    3.41
   2   1  22   11.65    3.22
   2  -1  22   11.95    3.29
  -2  -1  22   10.84    2.53
  -2   1  22    8.84    1.86
  -2  -1 -22   11.16    3.85
  -2   1 -22   11.58    3.18
   2   1  23    1.49    1.16
   2  -1  23    1.86    1.61
  -2   1 -23   -0.58    0.80
  -2  -1  23   -1.12    0.90
  -2  -1 -23    0.91    1.12
   2   1  24  205.75   13.55
   2  -1  24  206.64   13.55
  -2  -1 -24  188.64   10.00
  -2  -1  24  207.65   12.50
  -2   1 -24  215.82   13.36
  -2   1  24  189.98    8.98
   2  -1  25   17.59    4.35
   2   1  25   14.18    3.86
  -2  -1 -25   11.08    2.48
  -2  -1  25   12.01    3.13
  -2   1  25    9.25    2.14
  -2   1 -25   13.77    3.62
   2  -1  26  151.48   12.25
   2   1  26  151.12   12.17
  -2  -1 -26  151.95    9.42
  -2   1 -26  151.59   11.47
  -2   1  26  164.37    9.00
  -2  -1  26  160.66   11.35
   2  -1  27   18.62    4.40
   2   1  27   21.09    4.90
  -2   1 -27   13.16    3.22
  -2  -1  27   15.77    3.72
  -2   1  27   14.50    2.77
  -2  -1 -27   17.68    3.31
   2  -1  28    2.27    2.04
   2   1  28    2.19    1.73
  -2  -1  28   -0.96    0.93
  -2   1  28    0.06    0.93
  -2  -1 -28    0.33    0.77
   2  -1  29    1.92    2.08
   2   1  29    2.66    2.28
  -2  -1 -29    4.90    2.00
  -2   1  29    3.64    1.73
  -2  -1  29    3.88    1.78
  -2  -1  30    1.42    1.47
  -2   1  30    1.60    1.08
  -2  -1 -30    3.50    1.32
   2  -1  31    5.31    2.93
   2   1  31    1.69    1.61
  -2  -1 -31    3.37    1.49
  -2  -1  31    0.25    1.89
   2  -1  32    1.76    1.27
   2   1  32   -0.90    1.09
   2  -1  33    3.12    2.78
   2   1  33    3.43    2.73
  -2  -1  33    2.06    1.94
   2  -1  34    0.99    2.17
   2   1  34    5.49    3.42
  -2  -1  34    2.81    1.07
   2  -1  35    5.66    3.11
   2   1  35    7.15    3.59
  -2  -1  35    6.09    2.49
   2  -1  36    3.39    2.70
   2   1  36   -1.11    1.68
  -2  -1  36    3.00    2.34
   2   1  37    2.91    2.77
   2  -1  37   -1.61    2.55
  -2  -1  37    4.02    1.74
   2  -1  38    6.11    3.01
   2   1  38    8.58    4.06
  -2  -1  38    5.99    2.97
   2   1  39    9.68    4.24
   2  -1  39    6.74    4.04
   2  -1  40   10.10    4.48
   2   1  40    5.59    3.86
   2  -1  41   -1.59    3.28
   2   1  41   -0.75    2.13
  -2   1  42    0.26    2.47
  -2  -1  42    0.42    2.51
   2  -1  42    3.12    2.77
   2   1  42   -6.17    3.84
  -2   1  43    5.74    3.58
   2  -1  43    0.14    2.42
   2   1  43    7.34    5.42
  -2  -1  43    0.12    1.94
  -2   1  44   16.29    6.37
   2  -1  44   13.80    6.34
   2   1  44   14.96    6.35
  -2  -1  44   10.16    4.44
  -2  -1  45    6.29    3.16
  -2   1  45    3.48    2.57
   2  -1  45    2.84    2.28
   2   1  45   -3.48    3.37
  -2  -2   0 2225.27   30.98
   2  -2   0 2369.77   32.17
   2  -2   0 2450.98   28.50
   2   2   0 2309.90   27.76
  -2   2   0 2403.73   27.58
  -2  -2   0 2299.51   27.88
   2  -2   0 2304.40   27.59
  -2  -2  -1   21.12    2.72
  -2  -2  -1   21.88    3.09
   2  -2   1   23.12    3.20
   2   2   1   17.84    2.42
  -2  -2   1   21.55    2.74
  -2   2   1   22.51    2.77
   2  -2  -1   24.30    2.81
   2  -2   1   23.90    2.93
  -2  -2   1   18.61    2.83
   2   2  -1   21.75    2.68
  -2   2   1   23.74    3.53
   2  -2   1   21.39    3.31
   2  -2   1   32.07    3.72
   2  -2  -1   26.86    3.47
  -2   2  -1   23.43    2.92
  -2   2  -2 1271.85   19.55
   2  -2   2 1392.03   21.83
   2   2   2 1281.98   20.66
  -2  -2  -2 1253.36   19.96
  -2  -2   2 1262.14   20.76
  -2   2  -2 1334.93   24.15
   2   2  -2 1274.01   23.73
  -2   2   2 1323.26   21.55
  -2   2   2 1355.02   26.27
   2  -2   2 1304.42   24.23
  -2   2  -2 1324.24   22.15
   2  -2  -2 1257.13   20.61
   2  -2   2 1351.04   20.92
  -2   2   2 1282.81   20.55
   2   2   3  608.87   14.08
  -2  -2  -3  603.91   13.60
   2  -2   3  637.45   14.75
  -2   2  -3  622.71   13.51
  -2  -2   3  601.63   14.11
  -2   2   3  621.54   14.53
  -2   2  -3  654.61   16.58
   2   2  -3  627.55   16.37
  -2   2   3  681.92   18.61
   2  -2   3  667.08   14.86
  -2   2  -3  658.78   16.16
   2  -2  -3  625.31   14.49
  -2   2   3  635.40   14.46
  -2   2  -3  675.46   14.70
   2   2   4  188.70    7.94
   2  -2   4  201.50    8.33
  -2   2  -4  196.06    7.69
  -2  -2  -4  193.03    7.73
  -2   2  -4  209.58    9.37
  -2   2   4  212.04   10.48
   2  -2   4  216.79    8.38
  -2   2  -4  209.79    9.37
  -2   2   4  198.03    8.07
  -2   2  -4  218.75    8.38
   2  -2  -4  192.51    8.09
  -2   2  -5  216.35    8.28
   2  -2   5  236.20    9.18
   2   2   5  213.14    8.80
  -2  -2  -5  218.66    8.41
  -2   2   5  226.60   11.00
  -2   2  -5  227.88   10.16
   2  -2  -5  207.16    8.23
   2  -2   5  236.11    8.78
  -2   2  -5  244.26    8.94
  -2   2   5  208.86    8.31
  -2   2   6    5.20    1.38
   2  -2   6    4.56    1.47
   2   2   6    4.88    1.45
  -2   2  -6    4.35    1.29
  -2  -2  -6    4.60    1.29
  -2   2  -6    4.24    1.36
   2  -2   6    4.77    1.28
   2  -2  -6    3.82    1.05
  -2   2  -6    4.14    1.49
  -2  -2  -7  134.58    6.86
   2   2   7  133.14    7.37
  -2   2  -7  140.57    7.08
   2  -2   7  142.12    6.78
   2  -2  -7  121.56    6.25
  -2   2   7  134.61    6.76
  -2   2  -7  148.55    7.08
  -2   2  -7  147.33    8.55
   2  -2   8  290.09   11.17
   2   2   8  259.25   10.59
  -2   2  -8  300.50   10.67
  -2  -2  -8  261.99    9.94
  -2  -2   8  277.76   11.81
  -2   2   8  270.03   12.26
   2  -2   8  271.39    9.34
  -2   2  -8  298.00    9.94
  -2   2   8  264.19    9.41
  -2   2  -8  299.34   12.50
   2   2   9   10.15    2.17
  -2   2  -9   11.97    2.24
  -2  -2  -9    8.19    1.92
  -2   2   9    8.73    1.67
   2  -2   9   12.73    2.62
  -2   2  -9    9.70    1.83
  -2   2   9   11.60    2.83
  -2  -2   9    6.73    1.93
   2  -2   9    9.66    1.85
  -2   2  10   10.25    1.93
  -2   2 -10   10.00    2.03
  -2  -2 -10   10.38    2.21
   2   2  10   10.07    2.24
  -2  -2  10   13.82    2.94
  -2   2 -10   10.31    2.57
  -2  -2 -11   10.46    2.23
   2  -2  11   12.16    2.58
   2   2  11   11.71    2.48
  -2  -2  11   10.34    2.56
   2   2  12   62.09    5.70
   2  -2  12   68.70    6.19
  -2  -2  12   60.74    5.97
  -2   2 -12   66.80    6.46
   2  -2  13   82.00    6.80
   2   2  13   70.67    6.33
  -2  -2  13   79.78    6.81
  -2   2 -13   76.40    6.90
   2   2  14   82.18    6.86
  -2  -2  14   78.03    6.89
  -2   2 -14   83.14    7.39
   2   2  15    9.84    2.56
  -2   2  15   11.32    1.38
  -2   2 -15   12.04    3.01
  -2  -2  15   10.39    2.68
   2   2  16   19.66    3.65
  -2   2  16   17.58    1.75
  -2  -2  16   18.67    3.46
   2   2  17   29.46    4.38
  -2  -2  17   27.69    4.39
  -2   2  17   27.79    2.17
  -2   2 -17   30.07    4.88
   2   2  18   89.99    7.82
   2  -2  18   95.55    8.12
  -2   2  18   83.91    3.76
  -2  -2  18   93.30    8.05
  -2   2 -18   97.80    8.87
   2  -2  19   15.71    3.67
   2   2  19   15.07    3.39
  -2  -2 -19   11.69    2.00
  -2  -2  19   12.65    2.96
  -2   2  19   11.16    1.40
   2  -2  20   86.14    8.07
   2   2  20   83.07    7.87
  -2  -2  20   86.06    8.06
  -2   2  20   73.09    3.59
  -2   2 -20   94.81    9.04
  -2  -2 -20   76.02    5.13
   2  -2  21    2.96    1.61
   2   2  21    2.06    1.44
  -2  -2 -21    2.28    0.95
  -2   2 -21    8.15    2.89
  -2   2  21    0.89    0.34
  -2  -2  21    4.89    2.39
   2  -2  22    3.97    2.33
   2   2  22    3.12    1.59
  -2   2 -22    7.05    3.36
  -2  -2  22    2.41    2.16
  -2  -2 -22    4.34    1.48
  -2   2  22    3.03    0.84
   2  -2  23   49.09    6.65
   2   2  23   43.83    6.21
  -2  -2  23   47.48    6.50
  -2   2  23   32.20    2.45
   2   2  24  103.19    9.61
   2  -2  24  115.85   10.40
  -2  -2 -24  105.76    6.36
  -2  -2  24  111.58    9.94
   2  -2  25    8.55    3.05
   2   2  25   11.33    3.58
  -2  -2  25    6.83    2.73
  -2  -2 -25    7.37    1.71
   2  -2  26  160.20   12.64
   2   2  26  150.78   12.24
  -2  -2 -26  152.43    7.77
  -2  -2  26  160.62   12.43
   2  -2  27   20.91    4.72
   2   2  27   21.34    4.90
  -2  -2 -27   23.84    3.19
   2   2  28  235.18   15.87
   2  -2  28  253.59   16.57
  -2  -2 -28  231.45    9.66
   2   2  29  110.35   11.22
   2  -2  29  116.91   11.53
  -2  -2 -29  114.35    7.03
  -2  -2  29  114.10   10.89
   2  -2  30   67.87    9.05
   2   2  30   64.10    8.85
  -2  -2 -30   67.45    5.53
  -2  -2  30   57.59    7.80
   2  -2  31    3.15    2.23
   2   2  31    2.25    2.31
  -2  -2  31    2.18    2.19
   2   2  32    0.51    1.47
   2  -2  32    0.92    1.76
  -2  -2  32    1.51    1.50
   2  -2  33   13.80    4.50
   2   2  33   12.21    3.82
  -2  -2  33   23.20    5.62
   2   2  34   34.93    7.03
   2  -2  34   42.61    7.84
  -2  -2  34   36.27    6.85
   2   2  35    3.54    2.86
   2  -2  35    2.26    2.12
  -2  -2  35    4.05    2.45
   2   2  36   68.99   10.44
   2  -2  36   62.87    9.72
  -2  -2  36   76.59    9.98
   2  -2  37    1.38    1.82
   2   2  37    5.16    3.67
  -2  -2  37   -0.98    1.43
   2  -2  38   20.59    6.05
   2   2  38   16.30    5.44
  -2  -2  38   22.33    5.66
   2   2  39   36.87    8.09
   2  -2  39   44.99    9.02
  -2  -2  39   50.74    8.73
   2  -2  40   10.07    4.76
   2   2  40    5.99    3.51
  -2  -2  40    8.92    3.76
  -2  -2  41   -0.18    1.95
   2   2  41    6.26    3.64
   2  -2  41    5.35    1.80
  -2   2  41   -2.29    3.05
  -2  -2  41    8.03    3.51
  -2   2  42   35.62    8.59
  -2  -2  42   36.31    8.18
   2  -2  42   33.28    8.12
   2   2  42   38.17    9.11
  -2   2  43    8.61    5.18
   2   2  43    3.85    2.28
  -2  -2  43   -0.77    1.54
   2  -2  43    1.82    2.00
  -2  -2  44   44.79    9.21
  -2   2  44   49.43   10.43
   2  -2  44   45.54    9.99
   2   2  44   40.36    9.24
  -2   2  45   14.08    5.38
   2   2  45    9.77    5.19
  -2  -2  45   12.37    5.79
  -2  -3   0  403.39   11.40
  -2   3   0  411.72   11.14
  -2  -3   0  395.54   15.88
   2  -3   0  414.71   16.45
  -2   3   0  434.62   16.18
   2  -3   0  414.06   15.82
  -2  -3   0  397.37   13.93
  -2   3   0  428.04   13.81
  -2   3  -1    7.76    1.47
  -2  -3  -1    8.31    1.65
  -2  -3   1    7.20    2.34
   2  -3  -1    7.44    2.49
  -2   3   1    7.08    1.55
   2  -3   1    6.82    2.12
   2  -3   1    7.36    1.68
  -2  -3   1    7.84    1.66
  -2  -3  -1    9.15    2.34
   2   3   1    8.31    1.85
   2  -3   1    6.68    2.34
   2  -3  -1    6.89    2.26
  -2  -3   1    6.98    2.08
  -2   3   1    7.84    2.53
  -2   3  -1    7.32    1.91
  -2   3   1    6.78    1.61
  -2   3  -2  137.76    6.10
  -2  -3  -2  135.07    6.25
   2   3   2  137.17    6.66
  -2  -3   2  129.44    6.56
   2  -3   2  146.96    7.00
   2  -3  -2  136.10    9.37
  -2   3   2  160.83   10.15
  -2  -3   2  144.58    8.72
  -2  -3  -2  137.02    8.09
   2  -3   2  152.43    9.34
  -2   3   2  149.29    8.23
  -2   3   2  147.58    7.71
  -2   3  -2  164.08    9.03
  -2   3  -3    3.28    1.10
  -2  -3  -3    3.45    0.95
  -2  -3   3    1.23    0.86
  -2   3   3    2.77    1.16
   2  -3   3    3.03    0.95
   2   3  -3    2.28    1.17
   2   3   3    2.55    1.21
  -2   3  -3    2.54    1.22
  -2  -3   3    1.05    0.81
   2   3  -3    1.41    0.52
  -2   3   3    1.89    1.43
  -2   3   3    2.91    1.07
  -2   3  -3    3.63    1.39
  -2   3   3    1.96    0.81
  -2   3  -3    3.58    1.27
  -2   3  -4   23.94    2.65
  -2  -3  -4   21.55    2.56
   2  -3   4   24.64    3.06
  -2   3   4   25.01    2.99
   2   3  -4   23.41    3.97
   2   3   4   23.03    2.81
  -2   3  -4   27.33    4.31
  -2  -3   4   20.25    2.66
   2   3  -4   21.06    1.78
  -2  -3   4   23.11    3.64
   2  -3   4   25.47    3.77
  -2   3   4   24.51    3.00
  -2   3  -4   29.33    3.60
  -2   3  -4   27.01    3.77
  -2   3   4   24.96    3.46
   2  -3   5   99.32    6.10
   2   3   5   90.71    5.79
  -2  -3  -5   95.19    5.48
  -2   3  -5   99.35    5.55
   2   3  -5   93.88    7.80
  -2   3  -5   95.42    7.82
  -2   3   5   92.89    7.89
  -2   3   5   91.16    5.60
  -2   3   5   91.27    6.45
  -2   3  -5  104.26    6.91
  -2   3  -5  105.02    7.53
   2   3   6   55.56    4.77
   2  -3   6   57.50    4.76
  -2   3  -6   59.28    4.50
   2   3  -6   56.99    6.19
  -2   3  -6   55.90    5.90
  -2   3   6   61.90    6.55
  -2   3   6   58.25    4.39
  -2   3   6   56.66    5.19
  -2   3  -6   61.71    5.34
  -2   3  -6   61.81    5.84
  -2  -3  -7  203.09    8.42
   2  -3   7  221.73    9.50
  -2   3  -7  220.88    8.79
   2   3   7  202.58    9.25
  -2   3   7  221.03   12.58
  -2   3   7  204.89    7.94
  -2   3   7  196.72    9.58
  -2   3  -7  227.36   10.20
  -2   3  -7  222.79   11.25
  -2  -3  -8   74.39    5.43
   2  -3   8   74.17    5.74
  -2   3  -8   77.89    5.54
   2   3   8   74.45    5.86
  -2   3   8   70.84    7.06
  -2   3   8   66.37    4.38
  -2   3   8   72.76    5.80
  -2   3  -8   76.92    6.01
  -2   3  -8   78.75    6.88
   2   3   9   90.46    6.58
  -2  -3  -9   91.08    5.97
   2  -3   9  105.92    7.14
  -2   3  -9  101.01    6.35
  -2   3   9   93.25    8.27
  -2   3   9   93.75    6.64
  -2   3  -9  102.48    6.91
  -2   3   9   91.21    4.97
  -2   3  -9   98.93    7.89
   2   3  10    6.03    1.85
   2  -3  10    6.58    1.79
  -2   3  10    9.77    2.86
  -2   3 -10    9.65    2.29
  -2   3  10    6.81    1.83
  -2   3  10    5.91    1.22
  -2   3 -10    6.72    2.24
   2  -3  11   39.70    4.66
   2   3  11   39.37    4.58
   2   3 -11   40.26    5.36
  -2   3 -11   37.81    4.14
  -2   3  11   38.41    4.29
  -2   3  11   37.76    2.98
   2   3  12   28.26    4.00
   2  -3  12   34.07    4.40
   2   3 -12   30.19    4.69
  -2   3  12   30.15    3.78
  -2   3 -12   34.68    5.10
  -2  -3  12   26.52    4.41
  -2   3  12   26.19    2.30
   2   3  13    0.11    0.84
   2  -3  13   -0.06    0.66
   2   3 -13    0.01    1.03
   2  -3  13    0.61    0.88
  -2  -3  13   -0.12    1.41
  -2   3  13   -0.59    0.44
  -2   3 -13   -0.01    1.05
  -2   3 -13   -0.77    0.93
  -2   3  13   -0.55    1.00
   2   3  14    9.32    2.37
  -2   3 -14    9.75    2.19
   2   3 -14    8.33    2.59
  -2  -3  14    6.17    2.30
  -2   3 -14   10.78    2.99
   2  -3  14    6.92    2.40
  -2   3  14    8.68    1.09
   2   3  15  143.09    9.44
   2   3 -15  158.04   11.56
  -2  -3  15  142.71   10.19
  -2   3 -15  159.78    8.68
   2  -3  15  148.48   10.56
  -2   3  15  157.19    8.60
   2   3  16   82.44    7.40
   2   3 -16   86.97    8.53
  -2   3 -16   98.66    9.20
  -2  -3  16   82.40    7.88
  -2   3  16   88.38    6.50
   2  -3  16   83.15    8.04
  -2   3 -16   94.83    6.62
  -2   3  17   -1.09    1.19
   2   3  17   -0.33    0.98
   2   3 -17   -0.43    1.18
  -2   3 -17   -1.43    1.62
  -2  -3  17    0.24    0.80
   2  -3  18   46.38    5.98
   2   3  18   42.57    5.53
   2   3 -18   53.39    6.92
  -2  -3  18   42.33    5.96
   2  -3  19    7.28    2.48
   2   3  19    5.73    2.22
  -2  -3  19    6.75    2.64
   2  -3  20    3.74    1.77
   2   3  20    3.81    1.79
  -2  -3  20    4.95    2.33
  -2  -3 -20   10.11    1.74
   2   3  21  124.45    9.90
   2  -3  21  138.27   10.66
  -2  -3  21  135.43   11.20
  -2  -3 -21  111.38    5.29
   2  -3  22   26.14    4.86
   2   3  22   23.53    4.47
  -2  -3  22   24.61    4.80
  -2  -3 -22   21.32    2.27
   2  -3  23    8.04    2.83
   2   3  23    3.85    1.38
  -2  -3  23    9.90    3.26
   2  -3  24  145.76   11.67
   2   3  24  124.82   10.69
  -2  -3 -24  126.12    5.22
   2  -3  25    0.40    1.27
   2   3  25    4.92    2.65
  -2  -3  25    1.36    1.33
  -2  -3 -25    1.00    0.56
   2  -3  26   44.68    6.76
   2   3  26   47.14    6.94
  -2  -3 -26   38.90    2.69
  -2  -3  26   48.04    7.16
   2   3  27    7.06    2.90
   2  -3  27    7.87    3.04
  -2  -3 -27    5.83    0.98
   2  -3  28   -0.38    1.23
   2   3  28   -0.33    1.45
  -2  -3 -28   -0.26    0.24
  -2  -3  28    1.60    1.55
   2  -3  29   14.89    4.24
   2   3  29   15.02    4.08
   2   3 -29   13.74    2.10
  -2  -3  29   15.29    4.35
   2  -3  30    8.08    3.48
   2   3  30   10.44    3.84
  -2  -3  30    6.78    2.57
   2  -3  31    1.42    1.62
   2   3  31    2.37    2.24
  -2  -3  31    2.46    2.48
   2  -3  32   -2.39    1.94
   2   3  32    0.27    1.21
  -2  -3  32    3.07    3.48
   2   3  33   47.96    8.13
   2  -3  33   53.40    8.66
  -2  -3  33   52.59    8.86
   2  -3  34    0.72    1.87
   2   3  34    4.69    3.66
  -2  -3  34    7.41    3.34
   2  -3  35   -3.16    2.84
   2   3  35   -0.98    2.80
  -2  -3  35   -1.71    1.58
   2  -3  36   -3.99    2.82
   2   3  36    6.21    3.55
  -2  -3  36    0.51    1.84
   2  -3  37   35.57    8.43
   2   3  37   22.42    6.52
  -2  -3  37   10.81    3.90
   2  -3  38   -2.66    2.43
   2   3  38    1.52    1.85
  -2  -3  38   -2.19    1.85
   2  -3  39   -2.77    1.36
   2   3  39    2.32    1.76
  -2  -3  39   -0.50    2.40
   2   3  40    2.59    2.45
  -2   3  40    0.28    2.42
   2  -3  40    6.04    3.85
  -2  -3  40    1.63    2.90
  -2  -3  40    3.64    2.18
   2   3  41   13.56    5.48
   2  -3  41    8.03    3.85
  -2  -3  41    5.28    2.73
  -2   3  41    9.71    4.72
  -2  -3  41   11.31    3.94
  -2  -3  42    4.05    3.23
  -2   3  42    2.78    2.63
  -2  -3  42    4.71    3.13
  -2   3  43   -5.65    4.24
  -2  -3  43    3.58    2.16
   2   3  43    0.48    2.01
   2  -3  43    0.55    3.06
  -2   3  44    5.69    4.57
  -2  -3  44   -1.54    1.51
   2  -3  44    9.50    4.67
   2   3  44    6.44    4.01
  -2   3  45    6.57    5.01
   2   3  45    1.94    4.23
   2  -3  45   -4.81    4.93
  -2  -3  45    2.74    2.93
  -2  -4   0    8.95    1.66
  -2  -4   0    8.08    2.63
  -2  -4   0    9.82    2.55
  -2   4   0    9.23    2.12
  -2   4   0   11.45    2.65
  -2   4  -1    1.29    0.79
  -2  -4  -1    1.85    0.85
  -2  -4   1    2.94    1.70
  -2  -4  -1    0.96    0.94
   2  -4   1    1.58    0.69
   2   4   1    0.92    0.77
  -2   4   1    1.40    0.68
   2  -4   1    0.34    1.23
  -2  -4  -1    1.47    1.40
  -2   4  -1    0.89    1.03
  -2   4   1    0.32    0.56
  -2   4  -2  210.14    7.29
  -2  -4   2  201.46    8.08
  -2   4   2  209.79    8.05
  -2  -4  -2  198.28    7.26
   2   4  -2  203.30   13.59
  -2   4  -2  212.66   13.75
   2   4   2  209.79    8.47
  -2  -4   2  210.76   13.28
  -2  -4  -2  189.71   12.68
   2  -4   2  210.54    8.18
  -2   4   2  226.53   13.37
   2  -4   2  221.29   12.30
  -2  -4  -2  209.10   10.98
   2   4  -2  182.06    7.91
  -2   4   2  203.91   10.37
  -2   4  -2  225.53   11.64
  -2   4   3  220.98    8.67
  -2  -4  -3  197.14    7.26
  -2  -4   3  196.75    8.16
  -2   4  -3  213.46    7.37
   2   4   3  195.63    8.19
  -2  -4  -3  193.13   12.79
   2  -4   3  213.01    8.50
  -2   4   3  219.77   12.99
   2  -4   3  217.32   12.03
   2   4  -3  178.12    7.64
  -2  -4  -3  207.19   10.78
  -2   4  -3  214.16   11.53
  -2   4   3  211.47   10.22
   2  -4   4  233.34    9.39
   2   4   4  207.26    8.81
  -2   4  -4  234.07    7.89
  -2  -4  -4  216.88    7.72
  -2  -4  -4  213.04   13.63
  -2  -4   4  212.68    8.75
   2   4  -4  222.30   14.14
  -2   4  -4  225.10   14.05
  -2   4   4  238.20    9.43
   2   4  -4  192.17    7.66
  -2   4  -4  240.43   12.57
  -2  -4  -4  223.78   11.09
  -2   4   4  236.28   13.42
  -2   4   4  232.69   11.67
  -2   4   4  228.85   10.35
   2  -4   5  475.67   13.57
  -2  -4  -5  471.05   11.78
   2   4   5  432.72   12.87
  -2   4  -5  498.97   11.86
  -2   4  -5  463.86   19.93
  -2  -4   5  426.55   12.69
  -2   4   5  478.00   13.66
   2   4  -5  455.60   20.08
  -2   4   5  464.33   14.53
  -2   4  -5  512.74   18.79
   2  -4   5  496.59   18.51
  -2   4   5  493.17   19.61
  -2  -4  -5  465.47   15.82
  -2   4   5  470.50   16.64
   2  -4   6  141.23    7.62
  -2   4  -6  149.28    6.69
   2   4   6  136.38    7.41
  -2  -4  -6  151.36    7.07
  -2  -4   6  128.83    7.25
  -2   4   6  141.36    7.70
  -2   4  -6  135.76   10.80
   2   4  -6  142.33   11.26
  -2   4  -6  162.50   10.80
  -2   4   6  159.90   11.38
   2  -4   6  153.79   10.18
  -2  -4  -6  138.09    8.49
  -2   4   6  140.60    7.79
  -2   4   6  135.81    8.92
   2  -4   7   95.27    6.48
  -2  -4  -7   90.15    5.46
   2   4  -7   87.46    8.85
  -2   4  -7   99.70    8.60
   2  -4   7   94.46    7.93
  -2   4   7   95.60    8.91
  -2  -4  -7   92.25    6.79
  -2   4   7   90.32    6.17
  -2   4   7   85.02    7.13
   2  -4   8  459.19   14.88
   2   4   8  422.26   14.18
  -2   4  -8  409.60   18.87
   2   4  -8  412.48   19.41
   2  -4   8  421.57   16.69
  -2  -4  -8  418.76   14.12
  -2   4  -8  460.66   18.73
  -2   4   8  405.29   12.73
  -2   4   8  398.76   15.38
   2  -4   9    0.86    0.73
   2   4   9    0.14    0.92
   2   4  -9   -0.86    1.62
  -2   4  -9    0.99    1.08
  -2   4   9    0.16    0.80
  -2  -4  -9    0.70    1.18
   2   4  -9    1.26    1.18
  -2   4   9   -0.78    0.67
  -2   4  -9    0.71    0.75
  -2   4   9   -0.63    0.72
   2  -4  10  285.59   12.28
   2   4  10  300.37   12.64
  -2   4  10  286.49   16.17
   2   4 -10  267.93   14.69
  -2  -4 -10  270.18   10.87
  -2   4 -10  310.46   15.90
  -2   4  10  261.83    9.49
  -2   4  10  267.70   12.53
   2  -4  11   21.94    3.67
   2   4  11   19.28    3.17
  -2   4  11   46.60    5.42
  -2  -4 -11   20.04    3.00
   2   4 -11   21.04    4.22
  -2   4  11   18.75    4.19
  -2   4 -11   23.36    4.62
  -2  -4  11   19.31    3.96
  -2   4  11   24.45    4.03
   2   4  12  102.92    7.79
   2  -4  12  115.32    8.40
  -2   4 -12  122.91   10.48
  -2   4  12  131.47   11.20
  -2  -4 -12  109.62    6.63
  -2   4  12  104.03    5.53
  -2  -4  12  101.23    8.93
  -2   4  12  105.38    8.05
   2  -4  12  106.86    9.25
   2  -4  13   94.66    7.88
   2   4  13   87.38    7.42
  -2   4  13   85.01    4.59
  -2  -4  13   91.04    8.70
  -2  -4 -13   89.15    5.90
   2  -4  13   92.33    8.61
  -2   4  13   88.72    7.37
  -2  -4 -14   66.69    5.15
  -2   4  14   70.39    3.95
  -2  -4  14   66.01    7.53
  -2  -4  14   46.49    2.92
   2  -4  14   57.06    6.89
  -2   4  14   66.45    6.44
   2   4  15   74.44    7.08
  -2  -4  15   73.07    7.92
  -2   4  15   79.04    3.55
  -2  -4 -15   72.97    5.03
   2  -4  15   80.69    8.43
  -2   4  15   74.28    6.77
   2   4  16  160.24   10.55
  -2  -4  16  164.63   12.12
  -2  -4 -16  163.06    7.31
   2  -4  16  172.52   12.41
  -2   4  16  173.15   10.46
   2   4  17   53.38    6.10
  -2  -4 -17   56.34    4.09
  -2  -4  17   60.79    7.54
   2  -4  17   62.76    7.70
  -2   4  17   62.27    6.30
   2   4  18  223.40   12.78
   2  -4  18  258.38   14.16
  -2  -4  18  260.28   16.17
  -2  -4 -18  226.11    7.89
   2  -4  18  256.63   15.78
  -2   4  18  261.41   12.84
   2   4  19    3.87    1.91
   2  -4  19    6.22    2.41
  -2  -4 -19    3.55    1.08
   2  -4  19    6.66    3.04
  -2   4  19    5.71    2.10
  -2  -4  19    3.67    1.74
   2   4  20   30.66    5.08
   2  -4  20   38.51    5.79
  -2  -4 -20   28.32    2.42
   2  -4  20   29.25    5.39
  -2   4  20   35.87    4.92
  -2  -4  20   29.39    5.56
  -2   4  21   12.73    2.99
   2  -4  21   11.69    3.18
   2   4  21   10.28    3.10
  -2  -4 -21   10.76    1.33
   2  -4  21   11.58    3.50
  -2  -4  21   10.04    3.14
   2  -4  22   58.20    7.76
   2   4  22   40.22    6.04
  -2   4  22   37.71    4.95
  -2  -4  22   34.70    6.20
   2  -4  23   78.21    8.68
   2   4  23   63.97    7.68
   2  -4  24   30.43    5.64
   2   4  24   22.66    4.69
  -2  -4  24   24.61    5.36
   2  -4  25   10.36    3.53
   2   4  25    8.67    2.84
  -2  -4  25    4.55    2.27
   2  -4  26   33.17    6.39
   2   4  26   30.20    5.75
  -2  -4  26   30.13    6.05
   2  -4  27    5.52    2.65
   2   4  27    3.08    1.54
  -2  -4  27    3.45    2.04
   2  -4  28   50.51    7.63
   2   4  28   51.05    7.79
  -2  -4  28   48.29    7.88
   2  -4  29   -0.51    1.76
   2   4  29    0.71    1.70
  -2  -4  29    2.34    1.92
   2  -4  30   18.44    4.90
   2   4  30   16.13    4.81
   2  -4  31   73.30   10.05
   2   4  31   72.18    9.84
  -2  -4  31   71.07   10.09
   2  -4  32   50.25    8.33
   2   4  32   44.28    7.94
  -2  -4  32   49.26    8.83
   2  -4  33   29.48    6.52
   2   4  33   32.93    6.94
  -2  -4  33   30.48    6.92
   2   4  34  101.51   12.33
   2  -4  34  111.40   12.97
  -2  -4  34  122.56   14.20
   2  -4  35    2.29    2.03
   2   4  35   -2.81    2.08
  -2  -4  35    0.61    1.36
   2   4  36   26.71    6.77
   2  -4  36   20.87    5.99
  -2  -4  36   21.56    6.22
  -2   4  37   -1.41    1.88
   2  -4  37    3.74    2.94
  -2  -4  38   18.63    5.37
   2   4  38   27.04    6.47
  -2   4  38   19.54    5.46
  -2  -4  38   16.99    5.23
   2  -4  39   11.43    5.32
  -2  -4  39   18.10    5.47
  -2   4  39   15.37    5.35
   2   4  39    9.74    4.37
  -2  -4  39   17.13    5.48
  -2   4  40    9.81    4.26
  -2  -4  40   16.32    5.40
   2   4  40   11.66    4.76
   2  -4  40   19.21    6.08
  -2  -4  40   23.83    7.26
   2   4  41   37.41    8.38
  -2   4  41   56.24   10.36
   2  -4  41   51.98    9.82
  -2  -4  41   41.39    8.32
  -2  -4  41   59.51   10.64
  -2  -4  42   21.31    6.41
  -2   4  42   28.45    8.13
   2  -4  42   18.43    6.31
   2   4  42   33.57    8.88
  -2  -4  42   21.98    7.05
  -2  -4  43   -1.56    1.48
  -2   4  43   -0.49    2.55
   2  -4  43    1.89    1.61
   2   4  43    4.91    4.43
  -2  -4  43    4.27    4.16
  -2  -4  44   21.09    7.16
  -2   4  44   28.35    8.49
   2   4  44   16.74    5.53
   2  -4  44    6.49    3.65
  -2  -5   0   49.21    3.25
   2  -5   0   51.71    7.41
  -2  -5   0   50.79    7.38
   2   5   0   46.41    4.83
  -2   5   0   56.89    7.07
  -2   5   0   56.12    6.51
  -2   5   1    1.29    0.59
  -2   5  -1    1.42    0.58
  -2  -5  -1    1.42    0.54
  -2  -5   1    2.05    0.95
   2  -5   1    3.35    1.57
   2  -5  -1    2.90    1.49
  -2  -5   1    3.58    2.44
  -2  -5  -1    1.89    1.71
  -2   5   1    0.27    1.10
   2   5  -1    0.01    0.63
  -2   5   1    2.70    1.77
  -2   5  -1    2.07    1.36
  -2   5   1    3.01    1.50
  -2   5  -1    1.84    1.21
  -2   5  -2   71.15    3.65
  -2  -5  -2   71.44    3.81
  -2   5   2   74.11    4.21
  -2  -5   2   60.81    4.07
  -2  -5  -2   63.74    8.37
   2  -5  -2   68.66    8.58
  -2   5   2   77.21    7.38
  -2   5   2   75.48    8.47
   2   5  -2   61.78    5.60
  -2  -5   2   74.43    7.44
  -2   5  -2   82.52    7.94
  -2   5   2   71.72    7.14
  -2   5  -2   79.52    7.53
  -2   5   3  131.04    5.97
  -2  -5   3  128.43    6.27
  -2  -5  -3  143.38    5.74
  -2  -5  -3  122.18   11.61
   2  -5   3  124.47    5.72
   2  -5  -3  128.35   11.79
   2   5   3  127.76    6.17
  -2  -5   3  139.10   10.24
  -2   5   3  149.30   10.15
  -2   5  -3  140.47   10.46
  -2   5   3  146.07   11.84
  -2   5  -3  140.96   10.22
   2  -5   3  126.18    9.53
  -2   5   3  128.38    9.63
  -2  -5   4   71.65    4.89
  -2   5   4   73.62    5.05
   2   5  -4   68.30    8.90
   2   5   4   65.15    4.72
   2  -5  -4   61.71    8.31
  -2   5  -4   70.11    8.85
   2  -5   4   69.62    4.79
  -2  -5  -4   65.91    8.52
   2   5  -4   62.23    5.26
  -2  -5   4   70.90    7.36
  -2   5   4   69.80    6.61
  -2   5   4   74.60    8.30
  -2   5  -4   75.09    7.79
  -2   5   4   67.86    7.11
  -2   5  -4   72.02    7.28
   2  -5   4   71.82    7.35
   2  -5   5   90.60    5.72
   2   5   5   81.61    5.43
   2   5  -5   82.71    9.74
  -2   5   5   90.46    5.68
  -2  -5   5   78.15    5.23
  -2   5   5   95.36    9.40
  -2  -5   5   89.18    8.33
  -2   5  -5  101.51    9.26
  -2   5   5   94.28    7.52
  -2   5  -5   97.46    8.52
   2  -5   5   85.62    8.22
  -2   5   5   95.36    8.32
   2  -5   6  131.37    7.34
   2   5   6  119.75    7.05
  -2   5  -6  119.29   11.45
  -2   5   6  127.53    7.14
  -2  -5  -6  121.77   11.78
   2   5  -6  123.71   11.91
   2  -5  -6  120.09   11.68
  -2  -5   6  109.61    6.44
  -2   5   6  127.02    8.44
  -2   5  -6  135.67   10.94
  -2  -5   6  122.42    9.85
  -2   5   6  119.19   10.61
  -2  -5  -6  115.49    8.38
  -2   5   6  121.83    9.41
   2  -5   6  117.17    9.74
  -2   5  -6  140.29   10.28
   2  -5   7   74.85    5.75
   2   5  -7   75.26    9.30
  -2   5  -7   70.52    8.80
  -2  -5   7   59.58    4.89
  -2   5   7   71.34    5.41
  -2   5   7   70.12    8.31
  -2   5  -7   84.42    8.85
  -2  -5  -7   67.39    6.24
  -2   5   7   75.58    6.36
   2  -5   7   64.71    7.07
  -2   5   7   71.07    7.17
  -2   5  -7   76.88    7.57
   2   5   8   11.03    2.36
  -2  -5   8   10.69    2.27
  -2   5   8   11.73    2.50
   2  -5   8   11.42    2.40
  -2  -5  -8   12.54    2.82
  -2   5   8   11.94    2.45
  -2   5   8   11.09    3.03
   2  -5   8   11.55    2.97
  -2  -5   8   10.95    3.06
  -2   5  -8   13.15    3.29
   2  -5   9   23.58    3.37
   2   5   9   23.23    3.68
  -2  -5  -9   17.31    3.14
  -2   5   9   20.33    3.37
   2  -5   9   19.35    4.29
  -2   5   9   21.91    4.12
  -2   5  -9   19.90    3.87
  -2  -5   9   23.71    4.57
   2  -5  10   11.18    2.44
   2   5  10    9.00    2.30
  -2  -5 -10    7.02    1.74
   2  -5  10   10.01    2.84
  -2   5  10    9.68    2.69
  -2   5  10   10.10    2.16
  -2  -5  10    9.53    2.91
  -2   5 -10   14.70    3.33
   2  -5  11  175.50   10.09
   2   5  11  155.01    9.52
  -2   5  11  166.80    8.65
  -2  -5  11  163.43   12.24
  -2  -5 -11  152.20    8.84
   2  -5  11  162.46   12.20
  -2   5  11  159.80   10.76
  -2   5 -11  177.47   11.52
   2   5  12   37.67    4.89
  -2   5  12   40.57    4.16
  -2  -5 -12   32.69    3.93
  -2  -5  12   35.40    5.98
   2  -5  12   34.27    5.76
  -2   5  12   35.37    5.13
  -2   5 -12   39.06    5.42
   2   5  13  153.21    9.90
  -2  -5  13  164.01   12.63
  -2  -5 -13  141.30    8.19
  -2   5  13  171.27    8.15
   2  -5  13  172.78   12.97
  -2   5  13  157.63   10.65
  -2   5 -13  187.72   12.02
   2   5  14   11.76    3.01
  -2   5  14   16.75    2.42
  -2  -5 -14   10.83    2.25
  -2   5  14   14.75    3.41
  -2  -5  14   16.59    4.39
  -2   5 -14   18.00    3.76
   2  -5  14   15.06    4.17
   2   5  15  105.23    8.64
  -2  -5  15  101.96   10.54
  -2  -5 -15   89.71    6.21
  -2   5  15  113.96    5.57
  -2   5  15   98.37    8.60
   2  -5  15  109.80   10.61
  -2   5 -15  117.70    9.55
   2   5  16   -1.58    1.50
  -2  -5  16   -1.19    0.73
  -2  -5  16    2.92    2.27
   2  -5  16    2.91    2.21
  -2   5 -16    3.49    2.07
  -2  -5 -16    0.61    0.65
  -2   5  16    1.10    1.13
   2   5  17   -2.72    1.99
  -2  -5  17    0.67    0.54
   2  -5  17    4.06    2.87
  -2   5  17    2.59    1.45
  -2  -5  17    0.76    1.44
  -2  -5 -17    2.24    1.13
  -2   5 -17    4.82    2.18
   2  -5  18  103.60    9.46
  -2  -5  18   60.88    3.94
  -2  -5 -18   73.41    4.75
  -2  -5  18   87.95    9.96
   2  -5  18   93.55   10.12
  -2   5 -18  105.71    9.10
  -2   5  18   90.87    8.40
   2   5  19   74.74    7.90
   2  -5  19   82.29    8.59
  -2  -5  19   69.70    8.90
  -2  -5 -19   55.39    3.79
  -2  -5  19   51.40    3.82
   2  -5  19   85.43    9.86
  -2   5  19   77.80    7.80
  -2   5 -19   81.13    7.92
   2  -5  20    0.79    1.21
   2   5  20   -0.99    0.98
  -2  -5  20   -0.48    0.53
   2  -5  20   -0.18    2.01
  -2  -5  20   -2.71    2.44
  -2   5 -20   -0.13    1.30
  -2   5  20    1.81    1.28
  -2  -5 -20    0.79    0.51
   2  -5  21   30.34    5.51
   2   5  21   26.97    4.92
   2  -5  21   27.62    5.90
  -2   5  21   32.95    5.08
  -2   5 -21   31.03    4.95
   2   5  22   53.08    6.80
   2  -5  22   54.54    7.91
  -2  -5  22   59.33    8.62
   2  -5  22   61.17    8.76
  -2   5  22   67.18    7.37
  -2   5 -22   74.31    7.82
   2  -5  23   27.15    5.88
   2   5  23   26.87    5.07
   2  -5  23   38.36    7.12
  -2  -5  23   30.57    6.42
  -2   5  23   35.88    5.34
  -2   5 -23   36.80    5.45
   2  -5  24   50.45    7.77
   2   5  24   48.18    6.89
  -2   5  24   52.44    6.60
  -2  -5  24   59.38    8.80
  -2   5 -24   57.60    6.72
  -2   5  25   10.38    3.05
   2  -5  25    7.85    3.53
   2   5  25   11.92    3.63
   2   5  26   -0.79    1.11
   2  -5  26    0.41    2.06
  -2  -5  26    1.50    2.02
   2   5  27    1.30    1.09
   2  -5  27    1.50    2.56
  -2  -5  27    1.64    1.63
   2   5  28   10.32    3.44
   2  -5  28    5.32    4.15
  -2  -5  28    7.84    3.43
   2   5  29   20.44    5.19
   2  -5  29    8.41    5.04
  -2  -5  29   16.12    4.62
   2  -5  30   -0.56    1.42
   2   5  30   -0.41    1.55
  -2  -5  30    3.01    2.24
   2  -5  31   35.54    7.00
   2   5  31   36.91    7.32
  -2  -5  31   38.15    7.73
   2  -5  32   22.13    5.77
   2   5  32   14.57    4.87
  -2  -5  32   18.80    5.46
   2  -5  33   16.31    5.06
   2   5  33   11.31    4.60
  -2  -5  33   11.56    4.61
   2  -5  34   24.32    6.31
   2   5  34   17.54    4.82
  -2   5  34   22.24    6.11
  -2  -5  34   27.52    6.99
   2  -5  35    3.06    2.58
   2   5  35    6.35    3.40
  -2   5  35    3.52    1.95
  -2  -5  35    6.18    3.52
  -2  -5  35    5.30    3.61
  -2   5  36   -2.31    3.27
   2  -5  36    1.14    1.89
  -2  -5  36    1.80    2.39
   2   5  36    4.82    3.21
  -2   5  37    7.41    3.60
   2  -5  37    9.06    4.04
   2   5  37   10.18    4.99
  -2  -5  37    7.38    3.61
  -2  -5  37    5.89    4.14
  -2  -5  38    8.41    3.29
  -2   5  38   18.54    6.37
   2  -5  38   13.97    5.08
   2   5  38   14.48    5.57
  -2  -5  38   20.07    6.65
  -2   5  39   21.34    6.61
  -2  -5  39   27.76    6.29
   2  -5  39   23.44    6.62
   2   5  39   28.89    7.46
  -2  -5  39   32.07    7.69
   2   5  40    0.59    2.16
  -2   5  40   -3.18    2.94
   2  -5  40    3.81    3.60
  -2  -5  40   -2.41    2.61
  -2  -5  40   -2.46    2.10
  -2  -5  41    3.74    3.36
  -2   5  41   -3.36    4.08
   2  -5  41   -0.26    1.85
   2   5  41   -5.90    4.22
  -2  -5  41    8.36    5.35
  -2   5  42   -0.81    2.24
  -2  -5  42    7.88    4.35
   2  -5  42    9.55    5.51
  -2  -5  42    6.71    4.96
  -2   5  43    3.36    2.91
   2   5  43   -4.86    3.95
  -2  -5  43    2.08    2.93
  -2  -5  44    8.87    4.72
   2  -5  44    7.64    5.51
  -2  -5  44   11.50    5.57
  -2  -6   0   52.15    8.22
   2  -6   0   54.71    8.40
   2   6   0   45.82    5.64
  -2  -6   0   47.47    6.23
  -2   6   0   58.10    7.00
   2  -6   0   52.94    6.73
   2  -6  -1   64.91    8.98
  -2  -6   1   62.44    8.88
   2  -6   1   64.75    9.01
  -2  -6  -1   65.83    9.18
  -2   6  -1   69.49    7.75
  -2  -6   1   67.77    7.80
  -2  -6  -1   63.96    7.38
   2   6   1   56.88    6.34
  -2   6   1   71.80    7.59
   2  -6   1   63.88    7.32
   2  -6   2   79.56    8.72
  -2  -6  -2   77.25    7.97
   2   6   2   76.42    7.67
  -2   6   2   84.84    8.23
  -2  -6   2   82.12    8.60
   2  -6   2   74.33    7.97
  -2  -6   3  199.21    5.47
  -2  -6  -3  222.05   17.15
   2  -6  -3  229.27   17.45
   2  -6   3  236.86   14.72
  -2  -6  -3  228.89   13.43
  -2  -6   3  241.60   14.74
   2   6  -3  214.91   11.86
   2   6   3  215.93   12.68
   2  -6   3  235.12   14.13
  -2   6   4   77.34    3.68
  -2  -6   4   77.33    4.02
   2  -6  -4   82.64   10.45
  -2  -6  -4   82.00   10.48
  -2  -6  -4   81.23    8.23
  -2  -6   4   95.55    9.53
   2   6  -4   78.61    7.03
   2  -6   4   92.29    9.12
  -2   6   4   80.38    7.75
   2  -6   4   89.20    9.10
  -2   6   5  527.81   11.10
  -2  -6   5  484.74   11.42
   2  -6  -5  519.41   26.42
   2   6   5  533.72   11.75
   2  -6   5  497.17   10.72
  -2  -6  -5  535.39   26.74
   2  -6   5  563.41   22.84
  -2  -6   5  540.47   22.46
  -2   6   5  561.51   20.05
  -2  -6  -5  508.04   19.53
   2  -6   5  554.86   22.50
   2   6   6    4.26    1.33
  -2  -6  -6    6.71    3.73
  -2   6   6    3.32    1.06
  -2  -6   6    4.26    1.31
   2  -6   6    3.31    0.96
   2  -6   6    4.20    2.30
   2  -6   6    5.72    2.89
  -2   6   6    3.34    1.74
  -2  -6   6    7.45    3.97
  -2   6   7   13.83    2.25
   2   6   7   12.25    2.18
   2  -6   7   13.38    2.30
  -2  -6   7   15.90    2.52
   2  -6   7   14.26    3.75
   2  -6   7   16.92    4.32
  -2   6   7   15.08    3.51
  -2  -6   7   10.14    3.19
  -2  -6   8    8.64    1.83
   2   6   8    7.96    2.02
   2  -6  -8   10.08    3.77
  -2   6   8    7.12    1.89
   2  -6   8    9.52    1.99
  -2  -6  -8    8.27    3.45
  -2   6   8    9.63    2.85
   2  -6   8    7.56    2.21
  -2  -6   8   11.02    3.63
   2  -6   8    8.41    2.75
   2   6   9   89.09    6.26
   2  -6   9   95.02    6.70
  -2  -6   9   77.17    5.80
  -2   6   9   97.19    6.78
  -2  -6  -9   92.91   11.56
   2  -6  -9  103.26   12.40
   2  -6   9   84.31    9.09
  -2  -6   9   90.92    9.76
  -2   6   9   97.59    8.09
   2  -6   9   93.02    9.61
   2  -6  10   27.61    4.04
  -2  -6  10   28.09    4.20
  -2   6  10   21.80    3.40
  -2   6  10   25.78    4.09
   2  -6  10   28.27    5.75
  -2  -6  10   26.29    5.88
   2  -6  11  228.57   11.34
   2   6  11  211.33   10.67
   2  -6  11  253.49   15.13
  -2  -6  11  248.60   16.81
  -2   6  11  254.45   12.50
   2  -6  11  235.24   15.71
   2  -6  12   41.41    5.12
   2   6  12   36.41    4.66
  -2  -6 -12   34.37    4.50
  -2   6  12   45.87    5.17
  -2  -6  12   84.56   10.68
   2  -6  12   40.02    6.68
   2   6  13  116.37    8.62
  -2  -6  13  121.07   11.86
  -2   6  13  131.20    8.42
  -2  -6 -13  110.35    7.94
   2  -6  13  135.04   11.50
   2  -6  13  169.10   14.80
   2  -6  14    1.93    1.01
   2   6  14    4.81    2.38
  -2   6  14    1.33    0.86
   2  -6  14    3.30    1.78
   2  -6  14    2.66    1.72
  -2  -6  14    3.79    2.63
  -2  -6 -14    0.81    1.09
   2   6  15   19.00    3.76
  -2   6  15   23.33    3.12
   2  -6  15   20.32    4.84
   2  -6  15   23.50    5.38
  -2  -6  15   21.54    5.28
  -2  -6 -15   16.83    3.09
  -2  -6  16  108.34   11.56
   2  -6  16  121.10   11.33
  -2  -6 -16   92.58    6.74
   2  -6  16  105.72   11.31
   2   6  17   44.04    5.85
   2  -6  17   43.32    6.93
  -2  -6 -17   38.17    4.06
  -2  -6  17   40.07    7.33
   2  -6  17   46.67    7.51
   2  -6  18   12.60    3.26
   2   6  18   10.75    3.14
   2  -6  18   12.98    3.64
   2  -6  18    9.74    3.41
  -2  -6 -18    7.09    1.70
   2  -6  19   11.95    3.55
   2   6  19   15.71    3.61
  -2  -6  19   17.19    4.80
   2  -6  19   15.40    4.68
   2  -6  20   22.14    5.03
   2   6  20   21.31    4.52
   2  -6  20   23.19    5.64
  -2  -6  20   21.98    5.61
  -2  -6 -20   12.11    1.77
   2   6  21   85.43    8.83
   2  -6  21   97.30   10.26
  -2  -6  21   97.29   11.61
   2  -6  21  101.47   11.76
   2  -6  22    1.28    2.42
   2   6  22    1.88    2.15
  -2  -6  22    2.67    2.29
   2  -6  22   -0.60    1.35
   2   6  23    7.30    2.73
   2  -6  23    8.91    3.70
  -2  -6  23    9.59    1.75
   2  -6  23   12.21    4.29
   2   6  24   26.32    5.26
   2  -6  24   23.02    5.62
  -2  -6  24    8.27    1.80
  -2  -6  24   25.68    6.21
   2  -6  24   32.14    7.20
   2   6  25    0.36    1.10
   2  -6  26   52.07    9.88
   2   6  26   63.81    8.51
  -2  -6  26   76.62   10.78
   2  -6  27    2.51    2.87
  -2  -6  27    1.02    1.66
   2  -6  28   23.96    7.65
   2   6  28   40.35    7.16
  -2  -6  28   38.18    7.75
   2   6  29    2.09    2.56
  -2   6  29    5.75    2.85
   2  -6  29    0.97    2.55
  -2  -6  29    0.47    1.54
  -2   6  30   29.64    6.24
  -2  -6  30   23.69    5.71
   2  -6  30   18.85    7.26
   2   6  30   29.24    6.44
  -2  -6  30   34.95    7.53
   2  -6  31   15.52    6.90
  -2  -6  31   22.80    5.99
   2   6  31   33.49    7.10
  -2   6  31   31.61    6.45
  -2  -6  31   35.83    7.94
  -2  -6  32   -1.08    1.50
   2  -6  32    2.15    2.85
   2   6  32    0.34    1.47
  -2   6  32    2.15    2.82
  -2  -6  32   -3.41    3.16
  -2   6  33    4.08    3.13
  -2  -6  33   16.00    4.74
   2  -6  33    2.55    3.72
   2   6  33    7.54    3.69
  -2  -6  33    5.09    3.90
  -2   6  34    4.14    2.01
  -2  -6  34    5.59    3.22
   2  -6  34    3.36    4.08
   2   6  34    5.39    2.58
  -2  -6  34   13.92    5.52
  -2   6  35    4.79    3.65
  -2  -6  35   -0.69    1.83
   2  -6  35   -2.89    3.35
   2   6  35    0.39    1.95
  -2  -6  35   -3.03    3.67
  -2  -6  36    1.48    2.61
  -2   6  36   -2.80    3.83
   2  -6  36    2.91    3.64
   2   6  36   -0.58    2.04
  -2  -6  36    5.49    2.09
   2   6  37   17.36    5.64
  -2   6  37   20.54    6.71
   2  -6  37   12.90    3.95
  -2  -6  37   13.79    4.25
  -2  -6  37   18.64    6.46
  -2   6  38    8.84    5.67
  -2  -6  38   -1.42    1.92
   2  -6  38    2.86    3.35
  -2  -6  38    5.61    4.11
   2   6  39    5.01    4.41
  -2  -6  39   11.55    4.40
  -2   6  39    5.40    3.52
   2  -6  39    5.83    4.70
  -2  -6  39   11.60    4.66
   2   6  40   -0.56    2.99
  -2  -6  40    7.93    4.71
  -2   6  40    1.75    2.15
  -2  -6  40   -2.74    3.77
   2  -6  41    9.48    4.90
   2   6  41    3.93    2.91
  -2  -6  41   10.23    4.20
  -2   6  41   13.82    5.72
  -2  -6  41   16.50    6.40
   2   6  42   14.68    6.84
  -2  -6  42   25.59    7.04
  -2   6  42   22.28    6.58
   2  -6  42   14.29    5.42
  -2  -6  42   24.28    7.82
   2  -6  43   -3.28    3.21
  -2  -6  43    2.63    3.35
   2  -7   0   14.17    4.62
  -2  -7   0   18.13    5.23
   2   7   0   15.44    3.73
  -2  -7   0   14.07    3.94
  -2  -7  -1   25.07    6.29
   2  -7  -1   22.08    5.84
   2   7  -1   21.19    4.34
   2   7   1   21.16    4.37
   2  -7   1   25.50    5.10
  -2  -7   1   27.14    5.60
  -2  -7  -1   24.81    5.40
   2  -7  -2   32.23    6.95
  -2  -7  -2   30.69    6.86
   2   7   2   26.44    5.01
  -2  -7   2   26.68    5.61
   2  -7   2   24.74    4.90
  -2  -7  -2   25.79    5.18
   2   7   3    3.54    1.63
   2   7  -3    4.24    2.02
  -2  -7  -3    2.69    1.71
   2  -7   3    2.61    2.10
  -2  -7   3    2.30    1.26
   2  -7  -4   25.55    6.64
  -2  -7  -4   18.96    5.69
   2   7   4   14.27    3.65
   2  -7   4   23.55    4.88
  -2  -7   4   18.98    4.99
  -2  -7  -4   18.07    4.47
   2  -7  -5   48.53    9.09
  -2  -7  -5   52.60    9.23
  -2  -7   5   58.22    8.26
   2   7   5   49.96    7.13
  -2  -7  -5   56.65    7.55
   2  -7   5   57.70    7.82
  -2  -7  -6  108.69   13.33
   2  -7  -6  112.14   13.44
  -2  -7  -6  112.12   10.20
  -2  -7   6  129.49   12.33
   2  -7   6  115.61   11.07
  -2   7   6  118.22   10.49
   2  -7   6  124.90   11.55
  -2  -7   7   49.64    2.84
  -2  -7   7   52.27    2.66
   2  -7  -7   76.73   11.26
  -2  -7  -7   72.47   10.92
  -2  -7  -7   68.50    7.91
  -2  -7   7   84.03   10.31
   2  -7   7   79.30    9.04
  -2   7   7   71.83    7.97
   2  -7   7   86.61    9.82
  -2   7   8   21.28    2.24
  -2  -7   8   23.40    2.47
  -2  -7   8   25.49    2.24
  -2   7   8   20.62    1.81
   2  -7   8   30.20    2.61
  -2  -7  -8   32.02    7.43
   2   7   8   24.13    2.41
   2  -7  -8   20.92    6.09
  -2   7   8   32.32    5.44
   2  -7   8   37.13    6.74
  -2  -7  -8   23.86    4.46
   2  -7   8   30.14    5.77
  -2  -7   8   36.15    6.80
  -2   7   9    6.62    1.19
  -2  -7   9   12.26    2.24
  -2  -7  -9   10.30    4.54
  -2   7   9   10.22    1.94
   2  -7  -9   11.06    4.13
   2   7   9    7.14    1.48
   2  -7   9    9.52    1.90
   2  -7   9   14.49    4.49
  -2   7   9   11.27    3.36
  -2  -7  -9   10.07    2.97
  -2  -7   9    9.93    3.72
   2  -7   9    9.97    3.46
   2  -7  10   61.64    5.07
  -2   7  10   47.37    3.40
   2   7  10   63.53    4.95
  -2  -7  10   51.37    4.37
  -2   7  10   64.23    5.08
  -2  -7 -10   57.44    6.85
   2  -7  10   70.87    8.66
  -2   7  10   75.25    8.03
  -2  -7  10   71.26    9.44
   2  -7  10   76.55    9.69
  -2   7  11   13.23    1.88
   2  -7  11   16.61    2.92
   2  -7 -11   17.22    5.63
  -2  -7  11   15.32    2.49
   2   7  11   16.99    2.90
  -2  -7 -11   20.92    6.13
  -2   7  11   18.04    3.09
   2  -7  11   17.31    4.35
  -2   7  11   28.84    6.97
   2  -7  11   22.14    5.31
  -2  -7  11   15.75    4.61
  -2   7  12    2.34    0.57
  -2  -7  12    3.40    1.18
  -2  -7 -12    8.08    4.04
   2   7  12    5.62    1.79
  -2   7  12    3.05    1.48
   2  -7  12    4.04    1.52
   2  -7 -12    4.14    3.26
   2  -7  12    4.07    2.67
  -2   7  12    3.93    2.27
   2  -7  12    3.54    2.21
  -2  -7  12    5.95    3.66
   2  -7  13  294.40   13.61
   2   7  13  261.08   12.08
  -2   7  13  227.81    9.29
  -2   7  13  284.96   12.97
  -2  -7  13  242.91   11.56
   2  -7  13  316.19   18.60
  -2  -7  13  285.82   19.41
   2  -7  13  305.34   19.68
   2   7  14    7.00    2.43
   2  -7  14    5.92    1.72
  -2   7  14    3.88    1.34
  -2   7  14    7.41    2.06
   2  -7  14    9.56    3.38
   2  -7  14    6.52    3.06
  -2  -7  14    5.25    3.57
   2   7  15   61.06    6.30
  -2   7  15   53.46    4.99
  -2  -7  15   66.13    9.55
   2  -7  15   70.91    9.87
   2   7  16    2.70    1.38
  -2   7  16    0.67    1.17
   2  -7  16    4.04    2.36
  -2  -7  16    4.38    2.87
   2  -7  16    3.06    2.30
  -2  -7 -16    2.44    1.52
   2   7  17   -1.51    2.09
  -2   7  17    0.60    0.95
   2  -7  17    1.58    2.26
  -2  -7  17   -0.30    1.93
  -2  -7 -17   -0.02    0.99
  -2   7  18   49.66    5.50
   2   7  18   50.53    6.76
   2  -7  18   47.94    8.22
   2  -7  18   46.96    8.11
  -2  -7  18   48.07    8.25
  -2  -7 -18   34.55    4.07
  -2   7  19   23.26    3.93
   2   7  19   21.40    4.65
   2  -7  19   27.72    5.43
   2  -7  19   22.97    5.88
  -2  -7  19   24.19    6.28
  -2  -7 -19   15.04    2.58
   2  -7  19   19.14    5.63
   2  -7  20   28.27    5.77
  -2   7  20   26.28    4.20
   2   7  20   23.45    4.45
   2  -7  20   35.13    6.76
  -2  -7 -20   20.54    2.48
   2  -7  20   36.23    7.62
  -2   7  21   10.54    3.13
   2  -7  21    5.27    2.27
   2   7  21   10.49    3.31
  -2  -7  21    3.86    1.93
   2  -7  21    7.07    4.01
  -2  -7  21    4.23    2.42
   2  -7  22    0.35    1.67
   2   7  22   -0.84    1.44
  -2  -7  22   -0.34    1.57
  -2   7  22   -0.03    1.22
   2  -7  22    1.03    1.45
   2  -7  22    0.36    2.02
  -2  -7  23   12.19    3.84
   2   7  23   18.28    3.78
  -2   7  23   17.52    4.17
   2  -7  23   13.42    5.14
   2  -7  23   21.56    6.08
  -2  -7  23   17.41    5.39
  -2   7  24    7.42    3.23
   2  -7  24    3.36    3.22
   2   7  24    8.85    3.78
  -2  -7  24    3.01    1.70
   2  -7  24    3.23    2.31
  -2  -7  24    3.43    2.16
   2   7  25   51.96    7.57
  -2  -7  25   48.89    7.19
   2  -7  25   55.64    9.12
  -2   7  25   51.50    7.26
   2  -7  25   43.06    8.24
  -2  -7  25   49.02    8.89
  -2   7  26    1.64    2.14
   2  -7  26    2.08    1.96
   2   7  26    3.99    3.10
  -2  -7  26   -0.33    1.00
   2  -7  26    0.98    1.78
  -2  -7  26    1.29    2.42
  -2  -7  27    2.76    2.07
  -2   7  27    5.12    1.93
   2  -7  27    1.03    2.08
   2   7  27   -0.17    1.26
   2  -7  27    1.12    2.40
  -2  -7  27    2.99    1.47
  -2   7  28    2.27    1.53
   2  -7  28    3.43    3.01
  -2  -7  28    3.29    2.86
   2   7  28    5.20    2.92
  -2  -7  28    6.24    4.12
  -2   7  29   29.29    6.09
   2  -7  29   21.59    7.13
  -2  -7  29   21.01    7.07
   2   7  29   27.62    6.29
  -2  -7  29   40.25    8.74
  -2  -7  30   10.60    5.49
  -2   7  30   22.27    5.00
   2  -7  30   12.07    6.19
   2   7  30   22.64    5.70
  -2  -7  30   22.84    6.56
  -2   7  31   62.55    9.37
   2  -7  31   51.46   11.05
   2   7  31   58.60    9.13
  -2  -7  31   41.52    9.64
  -2  -7  31   75.35   12.10
   2  -7  32    0.52    2.05
  -2   7  32   -2.89    2.48
   2   7  32    1.73    2.41
  -2  -7  32   -0.80    1.74
  -2  -7  32    1.37    3.19
  -2  -7  33    2.77    3.37
  -2   7  33    7.25    2.58
   2  -7  33    9.53    4.38
   2   7  33    2.50    2.26
  -2  -7  33    9.43    4.45
  -2  -7  34    4.08    4.43
  -2   7  34   19.02    5.92
   2  -7  34    6.44    5.62
   2   7  34   14.67    5.10
  -2  -7  34   20.02    6.53
  -2  -7  35    1.77    1.72
  -2   7  35   -1.91    2.34
   2  -7  35   -0.83    2.11
   2   7  35   -3.04    3.25
  -2  -7  35    3.00    3.73
  -2  -7  36    3.05    2.94
   2  -7  36    0.45    3.30
  -2   7  36   -1.42    2.11
   2   7  36    8.28    4.34
  -2  -7  36   -0.14    2.08
  -2  -7  37   12.67    5.54
   2  -7  37   16.57    6.24
  -2   7  37   16.88    5.88
   2   7  37   16.29    5.98
  -2  -7  37   17.51    6.24
   2  -7  38    5.96    3.85
  -2  -7  38    4.22    4.35
   2   7  38    3.43    2.24
  -2   7  38    3.39    3.74
  -2  -7  38    0.58    1.80
   2   7  39   15.29    4.92
   2   8   0    3.75    2.70
   2  -8  -1   -4.82    4.08
  -2  -8  -1    0.29    1.55
  -2  -8  -2   -1.50    2.88
   2  -8  -2    0.91    1.59
   2   8  -2    1.60    1.75
   2  -8  -3   93.19   12.99
  -2  -8  -3   90.16   12.84
   2  -8   3  100.49   10.95
   2  -8  -4    7.28    4.65
  -2  -8  -4    5.33    3.68
  -2  -8   4    9.81    4.26
   2  -8   4    8.54    3.81
  -2  -8  -4    0.91    1.95
   2  -8  -5  113.93   14.62
  -2  -8  -5  105.51   10.78
  -2  -8   5  113.46   12.44
   2  -8   5  117.25   12.09
  -2  -8  -6   12.28    4.60
   2  -8  -6    9.84    4.42
   2  -8   6   13.98    4.53
  -2  -8   6   16.03    5.34
  -2  -8  -6   12.40    3.85
   2  -8  -7   38.50    8.62
  -2  -8  -7   42.53    8.90
  -2  -8  -7   32.48    6.40
   2  -8   7   53.00    8.40
  -2  -8   7   42.83    7.87
   2  -8  -8   51.25    9.88
  -2  -8  -8   58.17   10.67
  -2  -8  -8   53.40   11.97
  -2  -8   8   55.69    8.88
   2  -8   8   51.75    8.10
   2  -8  -9    7.34    4.24
  -2  -8  -9   11.82    4.85
  -2  -8   9   16.97    5.38
   2  -8   9   13.67    4.38
  -2  -8  -9   11.52    3.97
   2  -8 -10   72.60   12.36
  -2  -8 -10   64.97   11.61
  -2  -8  10   69.04    9.97
   2  -8  10   77.93    9.86
   2  -8  10   80.02   10.49
  -2  -8 -10   49.60    7.53
  -2  -8  11   30.68    2.37
   2  -8 -11   55.05   10.80
  -2  -8 -11   43.58    9.25
  -2  -8  11   53.14    8.97
   2  -8  11   45.09    8.00
  -2  -8  12    8.27    1.65
   2   8  12    7.19    1.47
   2  -8 -12   14.76    5.47
  -2  -8 -12    9.61    4.25
   2  -8  12    8.77    1.47
   2  -8  12   13.37    6.06
  -2  -8  12    9.61    4.10
   2  -8  12   13.73    4.52
  -2  -8 -12    8.46    2.55
   2   8  13   73.68    5.26
  -2  -8  13   79.90    5.13
   2  -8  13   78.38    5.47
  -2  -8  13   94.16   11.99
   2  -8  13  112.93   12.80
  -2  -8 -13   76.97    8.08
  -2  -8  14    4.77    1.75
  -2   8  14    1.88    1.19
   2  -8  14    4.44    1.81
  -2  -8 -14    3.00    3.17
   2   8  14    1.66    1.11
   2  -8 -14    4.90    3.16
   2  -8  14    5.14    3.94
   2  -8  14    4.79    2.77
  -2  -8  14    8.02    4.25
  -2  -8 -14    4.55    2.17
  -2   8  15   -0.05    0.68
  -2  -8 -15   -0.31    2.57
   2  -8  15    1.20    1.11
   2  -8 -15    0.17    1.63
   2  -8  15   -1.50    1.61
  -2  -8  16   12.07    2.54
  -2   8  16   12.61    2.44
   2  -8  16   12.13    2.68
   2  -8 -16   18.08    6.48
  -2  -8 -16   20.20    6.48
   2  -8  16   17.96    6.26
  -2  -8  16   10.85    3.73
   2  -8  16   13.47    4.73
   2   8  17   19.80    3.62
   2  -8  17   23.33    4.29
   2  -8  17   23.45    6.22
   2  -8  17   28.93    6.91
  -2  -8  17   21.02    5.99
  -2   8  18   19.12    3.15
   2   8  18   19.32    3.47
   2  -8  18   23.49    6.31
   2  -8  18   30.68    7.03
  -2   8  19   22.20    3.62
   2   8  19   24.13    4.22
   2  -8  19   27.64    6.92
  -2  -8  19   25.79    6.54
  -2  -8  20   -1.73    2.23
  -2   8  20    0.68    1.45
   2  -8  20   -2.20    1.87
   2  -8  20    0.77    1.61
   2  -8  20    3.73    3.26
  -2  -8  20   -0.67    1.66
   2   8  21   11.59    3.14
  -2  -8  21   17.52    4.33
  -2  -8  21   12.36    4.83
   2  -8  22   13.63    5.93
  -2  -8  22    9.02    3.99
   2  -8  23   41.85    8.87
  -2  -8  23   57.56   10.31
   2  -8  24    0.55    1.59
  -2  -8  24    2.70    2.88
  -2  -8  25    0.88    1.85
  -2  -8  27    1.54    2.38
  -2  -8  28   14.82    6.13
  -2  -8  29    8.04    4.62
  -2  -8  31   48.82   10.42
  -2  -8  32   10.35    6.32
  -2  -8  33   23.86    7.26
  -2  -8  34   -0.95    2.32
  -2  -9   0   50.11    8.33
  -2  -9   1    6.34    3.63
  -2  -9  -1    8.61    3.47
  -2  -9   2    0.48    2.34
  -2  -9  -2    2.77    3.51
  -2  -9  -3   11.25    5.26
   2  -9  -3   13.04    5.22
  -2  -9   3   19.08    5.93
  -2  -9  -3   16.91    4.75
   2  -9  -4    9.49    5.11
  -2  -9  -4    1.17    2.27
  -2  -9   4    5.54    3.17
  -2  -9  -4    5.06    3.70
  -2  -9  -5  120.19   16.04
   2  -9  -5  123.05   16.34
  -2  -9   5  111.15   13.00
  -2  -9  -6   43.26    9.59
   2  -9  -6   45.28   10.05
  -2  -9   6   50.94    9.27
  -2  -9  -6   29.26    5.72
  -2  -9  -7   42.88    9.61
   2  -9  -7   57.87   11.30
  -2  -9  -7   41.46    6.88
  -2  -9   7   53.98    9.34
  -2  -9  -8    3.07    1.90
  -2  -9   8   10.43    3.82
   2  -9  -9    2.93    3.01
  -2  -9  -9    1.18    2.32
  -2  -9   9    5.21    3.70
  -2  -9  -9    0.22    1.22
   2  -9 -10    0.61    1.94
  -2  -9 -10   -1.48    3.61
  -2  -9 -10   -1.28    2.25
   2  -9  10   -0.87    2.25
  -2  -9 -11   92.39   14.94
   2  -9 -11   91.19   14.77
   2  -9  11   82.03   11.38
  -2  -9  11   70.49   10.82
  -2  -9 -11   60.23    7.96
   2  -9 -12   13.75    6.02
  -2  -9 -12    9.52    4.35
   2  -9  12   12.34    4.42
  -2  -9  12   18.33    6.06
  -2  -9 -13  163.70   19.75
   2  -9 -13  165.74   20.40
  -2  -9 -13  150.16   12.56
   2  -9  13  159.95   16.25
  -2  -9  13  170.93   17.07
  -2  -9 -14   20.20    6.30
   2  -9 -14   26.36    8.19
   2  -9  14   28.13    6.83
  -2  -9  14   29.84    7.67
  -2  -9 -14   17.42    3.96
   2  -9 -15   22.36    7.95
  -2  -9 -15   14.40    6.21
  -2  -9  15   16.85    5.42
  -2  -9 -16    2.64    3.02
   2  -9 -16   -1.14    1.83
   2  -9  16    4.36    6.09
  -2  -9  16    3.92    4.19
  -2  -9 -18   43.16   10.71
   2  -9 -18   56.42   12.91
   2  -9  18   47.68    9.45
  -2  -9  18   51.05    9.64
   2  -9 -19   58.09   13.17
  -2  -9 -19   50.72   11.40
   2  -9  19   42.14    8.68
  -2  -9  19   45.06    9.56
  -2  -9 -20   22.49    8.00
   2  -9 -20   18.41    7.40
  -2  -9  20   15.16    6.16
  -2  -9 -21    7.00    5.73
   2  -9 -21   15.58    7.25
  -2  -9  21    4.30    1.99
  -2  -9  23    4.43    2.76
  -2  -9  24   -0.05    3.09
  -2  -9  25   20.11    7.24
  -2  -9  26   -3.03    2.90
  -2  -9  28    5.39    3.50
  -2  -9  29    5.58    3.87
  -2 -10   0   13.61    4.81
  -2 -10   1    8.98    4.37
  -2 -10  -1    1.62    2.25
  -2 -10   2    3.30    1.82
  -2 -10  -2   -1.92    2.59
  -2 -10   3   31.14    7.42
  -2 -10  -3   29.05    6.47
  -2 -10   4   10.43    4.29
  -2 -10  -4    8.33    3.99
   2 -10  -5  107.28   16.43
  -2 -10  -5   97.41   15.35
  -2 -10   5   93.11   12.63
  -2 -10  -5   92.45   11.67
   2 -10  -6   75.15   13.57
  -2 -10  -6   68.68   13.03
  -2 -10   6   65.48   10.86
  -2 -10  -6   59.93    9.42
  -2 -10  -7   12.16    5.69
   2 -10  -7    9.78    5.85
  -2 -10   7   15.27    5.46
  -2 -10  -7    8.74    3.59
  -2 -10  -8    8.97    4.28
   2 -10  -8   15.83    6.61
  -2 -10   8   10.10    5.10
  -2 -10  -8   10.97    4.26
   2 -10  -9    1.46    2.76
  -2 -10  -9    1.60    3.46
  -2 -10   9    4.09    3.88
  -2 -10  -9    5.69    3.43
  -2 -10 -10   17.32    7.51
  -2 -10  10   10.51    4.36
  -2 -10 -10   15.90    4.59
  -2 -10  11    4.98    3.44
  -2 -10 -12    2.82    2.44
   2 -10 -12   -1.50    2.33
  -2 -10  12    1.67    2.80
  -2 -10 -13  128.45   19.17
   2 -10 -13  134.73   19.86
  -2 -10  13  127.53   15.96
  -2 -10 -14    5.91    5.04
   2 -10 -14    4.42    4.04
  -2 -10  14    6.26    4.35
   2 -10 -15   43.54   12.00
  -2 -10 -15   33.84   10.82
  -2 -10  15   33.58    8.66
  -2 -10 -16   19.47    8.51
   2 -10 -16   29.58    9.32
  -2 -10 -17    3.49    5.11
   2 -10 -17    5.36    5.97
  -2 -10  17    0.61    4.31
  -2 -10 -18    3.21    4.87
   2 -10 -18    0.36    3.17
  -2 -10  18    1.58    5.17
   2 -10 -19   12.70    8.65
  -2 -10 -19    0.44    1.95
  -2 -10  19    5.68    5.45
   2 -10 -20   -2.13    3.14
  -2 -10 -20    0.62    3.42
  -2 -10  20   -5.68    4.04
   2 -10 -21   23.40    8.47
  -2 -10 -21   16.34    8.82
  -2 -10  21   25.85    7.39
  -2 -10  22    9.40    4.49
  -2 -10  23   39.50    9.86
  -2 -10 -24    2.13    2.59
   2 -10 -24    8.63    5.61
  -2 -11   0   13.33    5.22
  -2 -11  -1   -1.84    3.15
  -2 -11   1    2.40    2.16
  -2 -11   2    3.93    1.80
  -2 -11   3   14.36    5.77
  -2 -11  -3   86.30   16.45
  -2 -11   4    0.25    2.54
  -2 -11  -4   -1.39    2.49
  -2 -11  -5   41.61    7.97
  -2 -11   5   50.37   10.23
  -2 -11   6    9.21    5.95
  -2 -11  -6    3.65    2.55
  -2 -11   7   15.35    7.18
   2 -11  -8   42.99   11.29
  -2 -11  -8   27.32   10.04
  -2 -11   8   36.59    9.47
  -2 -11  -9    7.95    5.33
   2 -11  -9    6.88    5.43
  -2 -11   9    3.66    3.15
   2 -11 -10   -6.11    3.78
  -2 -11 -10   -2.38    3.16
  -2 -11  10   -2.79    3.07
  -2 -11 -11   21.69    9.80
   2 -11 -11   17.84    6.52
  -2 -11  11   28.25    8.57
  -2 -11 -12   -3.20    5.16
   2 -11 -12   -4.50    5.15
  -2 -11  12    4.38    2.94
   2 -11 -13   18.85    7.47
  -2 -11  13   19.07    6.76
   2 -11 -14    1.61    3.93
   2 -11 -15   15.22    7.19
  -2 -11 -16    9.53    7.38
   2 -11 -16   36.15   11.48
  -2 -11  16   25.30    7.47
  -2 -11  17    4.38    2.36
  -2 -12   0   86.37   15.21
  -2 -12   1    1.07    1.90
  -2 -12  -1   -3.46    3.94
  -2 -12   2   36.36    8.54
  -2 -12  -2   42.80    9.59
  -2 -12   3    5.10    2.81
  -2 -12   4    3.43    3.38
  -2 -12   5    1.20    2.31
  -2 -12   6    8.03    3.99
  -2 -12   7   -2.02    2.77
  -2 -12   8   10.24    4.55
  -2 -12   9   15.83    6.37
  -3   0   0    0.31    0.98
  -3   0  -1   -1.88    1.50
  -3   0  -2  337.85   13.01
  -3   0   2  341.49   13.15
  -3   0  -3    0.56    0.98
   3   0  -3   -1.04    0.91
  -3   0   3   -0.24    0.95
  -3   0  -4  775.05   19.18
   3   0  -4  716.53   16.43
  -3   0   4  722.24   18.58
  -3   0  -5    0.97    1.28
   3   0  -5    1.78    1.17
  -3   0   5   -0.06    1.13
  -3   0  -6 2330.01   32.84
   3   0  -6 2233.64   28.96
  -3   0   6 2181.52   29.56
  -3   0  -7    1.12    0.97
  -3   0   7   -0.63    0.89
   3   0  -7    0.17    0.74
  -3   0  -8   21.26    3.22
  -3   0   8   19.90    3.00
  -3   0   9    0.35    1.02
  -3   0 -10    2.12    1.51
  -3   0  10    1.69    1.10
  -3   0  11    0.69    0.73
  -3   0 -12  202.66   10.68
  -3   0 -13    0.36    0.81
  -3   0 -14  147.36    9.61
  -3   0  14  132.46    7.90
  -3   0 -15   -1.38    1.16
  -3   0  15   -1.69    1.29
  -3   0 -16  315.77   14.30
  -3   0  16  285.92   11.72
  -3   0  17   -0.15    0.80
  -3   0 -17   -0.24    1.24
  -3   0  18  327.17   13.08
  -3   0 -18  329.17   14.40
   3   0  19    3.93    2.56
  -3   0  19   -0.02    1.05
  -3   0 -19    2.30    1.37
   3   0  20  256.73   14.67
  -3   0  20  247.30   11.87
  -3   0 -20  256.32   13.33
   3   0 -21    2.01    1.10
   3   0  21    0.42    0.93
  -3   0  21    2.35    1.08
  -3   0 -21    0.88    0.98
   3   0 -22    3.34    0.91
  -3   0 -22    4.13    1.79
  -3   0  22    2.74    1.32
   3   0  23    0.66    0.65
   3   0 -23    0.02    0.51
  -3   0 -23   -1.47    1.27
  -3   0  23   -1.65    1.32
   3   0  24   27.62    5.41
   3   0 -24   22.82    2.10
  -3   0 -24   24.27    4.21
   3   0  24   26.20    2.59
  -3   0  24   23.26    3.88
   3   0  25   -0.99    1.67
   3   0  25    0.35    0.54
  -3   0  25    0.46    0.84
   3   0  26   52.38    8.76
   3   0  26   18.98    2.06
  -3   0 -26   26.72    4.63
  -3   0  26   25.01    4.43
   3   0  27   -0.43    1.77
  -3   0 -27    1.06    1.86
  -3   0  27   -2.33    2.15
   3   0  28   31.50    6.22
  -3   0 -28   31.18    5.24
   3   0  29    1.09    1.36
  -3   0 -29    1.38    1.88
  -3   0  29   -1.40    1.85
   3   0  30   57.07    8.67
  -3   0 -30   53.10    6.85
  -3   0  30   51.38    6.37
   3   0  31   -0.95    2.27
  -3   0  31   -0.33    1.04
   3   0  32   13.76    4.34
  -3   0  32   17.24    3.96
   3   0  33   -2.12    2.42
  -3   0  33    1.45    1.97
  -3   0  35    3.59    1.96
   3   0  36    3.67    3.39
  -3   0  36    3.28    1.59
   3   0  37   -0.25    1.73
   3   0  38    2.90    3.29
   3   0  39   -0.80    1.47
   3   0  40    6.64    3.47
   3   0  41   -0.36    2.56
   3   0  42    0.31    2.28
   3   0  43    6.27    3.56
   3   0  44   14.79    5.95
   3   0  45    6.35    5.52
   3   1   0   -0.09    0.96
  -3  -1   0    0.52    0.34
  -3   1   0    2.30    1.58
  -3  -1   0   -1.21    1.21
   3  -1   0    1.07    0.77
   3  -1   0    0.74    1.88
  -3   1  -1  637.57   17.92
  -3  -1  -1  628.16   17.72
   3  -1  -1  597.27   17.26
  -3  -1  -1  610.75   11.28
   3  -1  -1  632.74   18.26
  -3   1  -1  616.42   11.75
   3   1  -1  624.97   17.68
   3  -1   1  605.18   17.30
   3   1   1  576.39   16.47
   3   1  -1  606.77   11.53
  -3  -1   1  611.04   17.41
  -3   1   1  636.23   17.92
   3  -1  -1  619.97   11.73
  -3   1  -2   68.99    5.96
  -3  -1  -2   68.15    5.85
   3  -1   2   66.44    5.79
   3   1  -2   72.61    6.18
   3   1  -2   64.44    3.82
   3  -1  -2   69.05    6.32
  -3   1  -2   66.81    3.92
  -3   1  -3   74.26    6.00
  -3  -1  -3   74.73    5.98
   3  -1   3   68.67    5.98
   3   1   3   72.92    5.84
  -3   1   3   73.46    6.18
  -3  -1   3   71.28    6.01
  -3  -1  -4   34.54    4.12
  -3   1  -4   33.41    4.09
   3  -1   4   27.46    3.82
   3   1   4   32.42    4.09
  -3   1   4   33.97    4.05
   3   1  -4   29.00    2.79
   3  -1  -4   35.91    4.29
  -3  -1   4   29.95    3.88
  -3   1   4   33.22    4.20
  -3  -1  -5   13.01    2.55
  -3   1  -5   13.21    2.60
   3  -1  -5   14.14    2.73
   3   1  -5   11.53    1.75
  -3  -1   5   13.77    2.80
   3  -1   5   11.58    2.81
  -3   1   5   15.49    2.94
   3   1   5   10.45    2.25
  -3   1  -6    9.55    2.14
  -3  -1  -6   10.76    2.25
   3  -1   6    9.07    2.28
   3   1   6   13.06    2.66
  -3   1   6    9.34    2.28
   3   1  -6    8.88    1.48
   3  -1  -6   10.50    2.56
  -3   1  -7  355.81   13.06
  -3  -1  -7  342.29   12.88
   3  -1   7  344.90   13.79
   3   1   7  339.87   13.50
  -3   1   7  336.25   13.35
  -3  -1  -8   53.94    5.12
   3  -1   8   57.06    5.89
   3   1   8   59.64    5.89
  -3   1  -8   54.78    5.02
   3   1   9    1.94    1.32
  -3   1  -9    0.21    0.64
  -3  -1  -9    0.34    0.77
   3  -1   9   -1.50    1.41
  -3  -1   9   -0.08    0.57
  -3   1   9    0.56    0.76
   3  -1  10  140.25    9.51
   3   1  10  146.90    9.46
  -3   1 -10  132.92    8.18
  -3  -1 -10  128.95    8.08
  -3   1  10  133.88    8.97
  -3  -1  10  125.43    6.48
  -3   1 -11    2.66    1.19
  -3  -1 -11    4.56    1.61
   3  -1  11    3.20    1.67
   3   1  11    1.53    0.91
  -3  -1  11    1.92    0.96
  -3  -1 -12  300.98   13.09
   3   1  12  305.81   14.18
  -3   1 -12  331.06   13.68
  -3  -1  12  283.76   12.36
  -3  -1  12  270.56   10.17
  -3   1  12  283.33   13.29
  -3   1 -13   15.40    3.15
  -3  -1 -13   14.18    2.99
   3  -1 -13   11.65    2.08
   3   1  13   12.23    3.05
  -3   1  13   13.47    2.95
  -3  -1  13   13.15    2.76
  -3  -1  13   11.18    2.16
  -3   1 -13   13.10    2.91
   3   1  14  362.19   16.07
  -3  -1 -14  346.08   14.54
  -3   1 -14  374.44   15.13
  -3   1  14  345.28   15.42
  -3  -1  14  337.67   13.65
  -3   1 -14  348.59   14.88
   3  -1 -14  327.81   10.70
   3  -1  14  334.30   10.46
   3   1  15  207.61   12.30
  -3  -1 -15  191.46   10.93
  -3   1 -15  207.72   11.43
  -3  -1  15  191.86   10.50
  -3   1 -15  205.38   11.61
   3  -1 -15  182.45    7.87
   3  -1  15  190.95    7.90
   3  -1  16  232.85   13.34
   3   1  16  228.19   13.20
  -3  -1  16  206.62   11.19
  -3   1 -16  221.70   12.34
   3  -1 -16  198.64    8.12
   3  -1  16  206.76    8.18
   3  -1  17   21.58    4.18
   3   1  17   23.53    4.40
  -3  -1  17   21.83    3.70
   3  -1 -17   19.97    2.63
   3  -1  17   19.11    2.50
  -3   1 -17   21.06    3.98
   3   1  18   41.76    5.71
   3  -1  18   43.93    5.92
  -3  -1  18   44.08    5.34
  -3   1  18   45.39    4.29
   3  -1  18   45.04    3.83
   3  -1 -18   42.09    3.67
  -3   1 -18   47.62    6.08
   3  -1  19    1.46    1.75
   3   1  19    2.58    2.15
  -3   1  19   -1.15    0.97
  -3  -1  19   -1.45    1.37
  -3  -1 -19   -1.54    1.54
   3  -1  19   -1.51    0.93
   3  -1 -19   -0.01    0.67
  -3   1 -19   -1.39    1.52
   3  -1  20   85.74    8.56
   3   1  20   78.58    8.19
  -3  -1  20   73.38    6.98
  -3   1  20   79.69    5.99
  -3  -1 -20   74.50    6.62
   3  -1 -20   69.11    4.56
  -3   1 -20   82.86    8.29
   3  -1  20   79.87    5.13
   3   1  21    8.52    3.00
   3  -1  21    4.31    2.49
  -3   1  21    4.69    1.53
   3  -1 -21    6.02    1.38
  -3  -1 -21    4.85    1.58
  -3   1 -21    6.92    2.45
   3  -1  21    5.19    1.25
  -3  -1  21    5.73    1.97
   3   1  22  253.73   15.27
   3  -1  22  257.16   15.46
  -3   1  22  249.11   10.85
  -3  -1  22  248.14   13.10
  -3  -1 -22  239.71   12.11
   3  -1  22  242.90    8.95
  -3   1 -22  243.80   14.24
   3  -1  23   48.20    7.07
   3   1  23   45.90    6.90
  -3  -1  23   44.33    5.79
  -3   1 -23   37.61    5.84
  -3  -1 -23   38.02    4.81
  -3  -1  24   55.78    6.61
  -3   1  24   63.90    5.63
  -3  -1 -24   54.06    6.05
   3  -1  25   -2.96    1.80
  -3   1 -25    3.69    1.90
  -3  -1 -25    1.14    1.50
  -3  -1  25   -1.62    1.43
  -3   1  25    0.89    0.75
   3   1  26    9.29    3.47
   3  -1  26    5.35    2.65
  -3   1  26    2.43    1.56
  -3  -1 -26    4.05    1.66
  -3  -1  26    6.85    2.72
   3   1  27    5.77    2.62
   3  -1  27    3.74    1.90
  -3  -1  27   10.85    3.28
  -3  -1 -27    6.38    2.38
  -3   1  27    8.77    2.23
   3   1 -27    3.56    0.84
   3  -1  28   15.44    4.52
   3   1  28    9.26    3.41
  -3  -1  28    8.91    2.96
  -3  -1 -28   13.67    3.24
   3   1  28    7.47    1.26
   3   1  29    8.88    3.44
   3  -1  29    9.51    3.48
  -3  -1 -29    7.44    2.39
  -3  -1  29    7.73    3.02
  -3   1  29    3.95    1.32
   3   1  29    3.18    0.68
   3  -1  30   16.89    5.16
   3   1  30   17.93    4.83
  -3  -1  30   12.04    3.56
  -3   1  30   14.52    3.02
  -3  -1 -30   15.97    3.41
   3  -1  31   36.53    7.04
   3   1  31   31.96    6.63
  -3  -1 -31   35.34    5.40
  -3  -1  31   31.68    5.61
  -3   1  31   37.24    4.84
   3  -1  32   44.91    8.03
  -3  -1  32   45.34    6.70
  -3   1  32   41.05    4.89
  -3   1  33    4.10    1.67
   3   1  34    0.89    2.14
  -3  -1  34    2.44    2.05
  -3   1  34    1.01    1.34
   3   1  35    0.67    1.42
   3  -1  35    2.90    3.04
  -3  -1  35    3.75    3.75
   3  -1  36   66.14   10.66
   3   1  36   69.20   10.52
   3   1  37   -2.89    2.69
   3  -1  37    3.32    3.49
  -3  -1  37    5.29    3.67
   3   1  38   86.34   12.22
   3  -1  38   73.32   11.40
  -3  -1  38   84.72    9.97
   3   1  39    0.67    3.40
   3  -1  39    2.67    2.17
   3  -1  40   36.72   10.45
   3   1  40   10.85    4.84
   3  -1  41    0.53    2.35
   3   1  41    4.80    2.84
   3  -1  42    2.89    3.19
   3   1  42    2.35    3.03
   3  -1  43    0.52    1.94
   3   1  43   -0.75    2.34
   3   1  44   -1.47    3.62
   3  -1  44    7.61    5.03
   3  -1  45   -0.71    1.87
   3   1  45    4.81    4.18
  -3  -2   0   -0.12    0.58
  -3  -2   0   -0.61    0.66
   3  -2   0   -0.45    0.85
   3   2   0   -0.13    1.10
   3  -2   0    0.69    1.14
  -3   2   0    0.82    0.61
   3  -2   0   -0.64    0.75
   3  -2  -1   34.84    4.25
  -3  -2  -1   30.05    3.58
   3   2   1   30.35    3.75
   3  -2   1   33.66    4.16
   3  -2  -1   35.94    3.99
   3   2  -1   34.39    4.12
  -3   2   1   33.42    4.08
  -3  -2   1   36.17    4.36
  -3   2  -1   35.36    4.16
  -3  -2  -1   35.49    4.21
   3  -2  -1   38.36    4.11
   3  -2   1   35.71    3.90
   3   2  -2  102.42    6.85
   3  -2  -2  107.35    7.54
  -3   2   2  106.27    7.40
   3  -2  -2  100.00    6.64
   3   2   2   91.61    6.64
   3  -2   2   98.75    6.99
  -3   2  -2  105.99    6.89
  -3  -2  -2   92.33    6.34
  -3  -2   2   97.06    6.99
  -3   2  -2  100.07    6.80
  -3  -2  -2  100.29    7.00
   3  -2  -2  103.16    6.67
   3  -2   2  104.13    6.66
  -3   2  -3    7.44    2.07
  -3  -2  -3    2.91    1.52
   3   2  -3    4.33    1.43
  -3  -2   3    5.97    1.88
   3   2   3    3.50    1.23
   3  -2   3    4.59    1.63
  -3   2   3    5.83    1.81
  -3   2  -3    6.34    1.87
  -3   2   3    6.02    2.31
   3  -2  -3    6.22    1.68
   3  -2   3    6.15    1.75
   3  -2   4  110.42    7.39
  -3   2  -4  106.52    7.02
  -3  -2  -4  108.21    7.12
   3   2  -4  107.16    6.91
  -3   2   4  112.48    7.60
  -3  -2   4  101.61    7.15
  -3   2  -4  103.62    6.74
  -3   2   4  104.91    8.26
   3  -2  -4  104.87    6.85
   3  -2   4  113.80    6.88
  -3  -2  -5   44.89    4.58
   3  -2   5   44.97    4.96
   3   2   5   42.27    4.65
   3   2  -5   41.79    2.46
  -3   2   5   49.06    5.64
   3  -2  -5   52.40    4.71
   3  -2   5   51.31    4.57
  -3   2  -6   29.73    3.86
  -3  -2  -6   29.29    3.74
   3   2   6   33.23    4.14
   3  -2   6   35.93    4.44
  -3   2   6   34.27    4.42
  -3  -2   6   32.20    4.19
   3  -2  -6   37.56    5.12
  -3   2   6   32.68    4.67
   3  -2  -6   34.46    3.88
   3  -2   6   34.21    3.77
  -3   2  -7  123.64    7.72
  -3  -2  -7  121.38    7.72
   3  -2   7  121.16    8.20
   3   2   7  116.96    7.98
  -3   2   7  123.43    9.14
   3  -2  -7  120.55    7.13
   3  -2   7  126.58    7.21
  -3   2  -7  125.29    8.25
   3  -2   8   42.37    4.92
   3   2   8   40.24    4.94
  -3   2  -8   40.93    4.52
  -3  -2  -8   34.59    4.02
  -3   2   8   39.25    5.24
  -3  -2   8   40.04    4.92
   3  -2  -8   38.49    4.08
  -3   2  -8   38.87    4.72
   3  -2   8   42.24    4.20
  -3   2  -9 1040.38   22.88
  -3  -2  -9  979.13   22.36
   3  -2   9 1055.61   24.88
   3   2   9 1019.27   24.69
  -3   2   9  988.01   26.33
  -3  -2   9  999.29   24.55
  -3   2  -9 1055.50   25.44
   3  -2   9 1035.21   20.50
   3  -2  -9  992.88   20.58
   3  -2  10   29.07    4.36
   3   2  10   33.12    4.70
  -3   2 -10   29.97    4.00
  -3  -2 -10   32.24    4.14
  -3   2 -10   30.26    4.35
   3  -2 -10   29.11    3.56
   3  -2  10   30.82    3.62
  -3   2 -11   23.13    3.59
  -3  -2 -11   25.11    3.77
   3  -2  11   24.57    3.96
   3   2  11   24.89    4.10
  -3  -2  11   19.03    1.89
  -3   2  11   22.90    4.18
  -3  -2  11   23.45    3.86
  -3   2 -11   27.67    4.29
   3  -2  11   24.15    3.24
   3  -2 -11   22.14    3.03
  -3   2 -12    2.02    1.39
  -3  -2 -12    0.37    0.87
   3   2  12   -1.36    1.76
  -3  -2  12    2.07    0.75
  -3   2  12    3.03    2.21
  -3  -2  12    1.33    1.55
   3  -2  12   -0.06    0.55
   3  -2 -12    0.50    0.54
  -3   2 -12   -0.27    1.02
  -3  -2 -13   22.09    3.81
   3   2  13   22.34    4.01
  -3   2 -13   24.78    3.88
  -3  -2  13   18.42    2.24
  -3  -2  13   20.81    3.75
  -3   2  13   22.40    4.26
   3  -2 -13   18.55    2.72
   3  -2  13   20.68    2.94
  -3   2 -13   23.29    4.26
   3   2  14   82.13    7.71
  -3   2 -14   91.36    7.46
  -3  -2 -14   80.61    6.94
  -3   2  14   86.32    8.47
  -3  -2  14   79.49    7.43
  -3   2 -14   91.41    8.38
   3  -2 -14   72.88    5.45
   3  -2  14   86.03    5.93
   3   2  15   12.59    3.31
  -3  -2 -15   20.83    5.34
  -3   2  15   13.33    3.36
  -3  -2  15    9.47    2.61
   3  -2  15    9.03    1.87
   3  -2 -15   10.24    2.04
   3  -2  16  164.38   11.31
  -3  -2  16  157.64   10.57
   3  -2  16  155.12    8.03
  -3   2 -16  177.77   12.43
   3  -2  17  103.07    9.12
   3   2  17   94.45    8.74
  -3  -2  17   91.99    8.30
   3  -2  17   91.23    6.03
   3  -2  18   15.75    4.20
  -3  -2  18   12.45    3.03
  -3   2 -18   11.95    3.34
   3  -2  19    0.18    1.45
   3   2  19    1.28    1.61
  -3  -2  19    0.14    1.00
  -3   2  19    0.74    0.49
  -3   2 -19    0.39    0.85
   3  -2  20   34.25    5.56
   3   2  20   32.94    5.35
  -3   2  20   30.99    3.11
  -3  -2  20   32.90    5.05
  -3   2 -20   31.73    5.39
   3  -2  21    3.31    2.10
   3   2  21    1.57    1.48
  -3   2  21   -0.22    0.78
  -3  -2  21    2.14    2.11
   3  -2  22   22.83    4.69
   3   2  22   16.52    3.95
  -3  -2 -22   16.35    3.00
  -3   2  22   15.62    2.20
  -3  -2  22   17.88    4.06
   3  -2  23    1.75    1.61
   3   2  23   -1.19    2.05
  -3   2  23   -0.78    0.78
  -3  -2 -23    0.69    0.61
  -3  -2  23    0.53    0.93
   3   2  24    4.76    2.20
   3  -2  24    5.14    2.46
  -3  -2 -24    3.81    1.61
  -3  -2  24    5.52    2.72
  -3   2  24    2.70    1.00
   3  -2  25   13.89    4.02
   3   2  25   16.69    4.36
  -3   2  25   10.24    1.89
  -3  -2 -25   10.75    2.43
  -3  -2  25   16.96    4.19
   3  -2  26   10.52    3.61
   3   2  26   11.24    3.56
  -3   2  26    9.53    1.68
  -3  -2  26   14.50    3.92
   3  -2  27  128.71   12.22
   3   2  27  113.04   11.34
  -3  -2  27  121.60   11.23
  -3  -2 -27  104.49    7.51
  -3   2  27  101.10    5.75
   3  -2  28   33.85    6.40
   3   2  28   37.21    6.78
  -3  -2 -28   31.71    4.32
  -3  -2  28   29.04    5.35
  -3   2  28   27.34    2.98
   3   2  29   26.62    5.97
   3  -2  29   22.42    5.40
  -3   2  29   16.61    2.33
  -3  -2 -29   20.50    3.31
   3   2  30   62.32    8.96
   3  -2  30   68.89    9.56
  -3  -2  30   64.96    8.58
  -3  -2 -30   58.28    5.82
   3  -2  31    4.62    2.25
   3   2  31    4.59    2.55
  -3  -2  31    5.68    2.62
   3  -2  32    5.75    2.93
   3   2  32    5.11    3.25
  -3  -2  32    0.07    1.49
   3  -2  33   10.80    3.84
   3   2  33    8.85    3.68
  -3  -2  33    6.74    3.46
   3   2  34    3.88    2.83
   3  -2  34    1.91    1.69
  -3  -2  34    2.62    2.31
   3   2  35   51.37    9.19
   3  -2  35   46.04    8.69
  -3  -2  35   31.73    6.56
   3  -2  36    6.40    3.17
   3   2  36    2.00    1.56
  -3  -2  36    9.65    3.94
   3  -2  37    4.82    3.32
   3   2  37    6.60    3.24
  -3  -2  37    5.99    3.10
   3  -2  38   28.98    7.39
   3   2  38   44.40    8.93
  -3  -2  38   37.73    7.40
   3  -2  39    4.48    2.85
   3   2  39    4.75    3.04
  -3  -2  39    0.19    1.96
   3   2  40   23.30    7.64
   3  -2  40   20.47    6.10
  -3  -2  40   24.05    5.65
   3   2  41    8.63    3.76
   3  -2  41    9.29    4.82
   3  -2  42    5.32    3.97
   3   2  42    5.12    2.64
   3  -2  43   -1.29    2.46
   3   2  43   -3.05    2.56
   3  -2  44    2.58    1.98
   3   2  44    1.74    2.25
  -3  -3   0    2.40    1.69
  -3  -3   0    1.63    1.24
  -3   3   0   -0.45    1.07
   3  -3   0    1.36    1.69
  -3   3   0    0.82    1.03
   3  -3   0    0.94    1.16
  -3  -3  -1  126.48    7.86
  -3  -3   1  139.80    8.58
  -3   3   1  145.52    8.61
   3  -3  -1  137.79    8.36
   3  -3   1  139.44    8.47
   3   3  -1  134.79    8.28
   3  -3   1  136.69    9.34
   3   3   1  127.42    8.02
  -3  -3   1  124.79    8.82
  -3  -3  -1  122.55    8.90
   3  -3  -1  134.58    9.37
   3  -3   1  124.09    9.73
   3  -3  -1  125.60    7.99
   3  -3   1  134.05    8.18
  -3   3  -1  135.48    8.29
  -3   3   1  127.57    7.77
  -3   3   2  113.45    7.53
  -3  -3   2  105.78    7.34
  -3   3  -2  113.64    7.19
  -3  -3  -2  108.16    7.19
  -3   3  -2  116.76    8.95
   3  -3  -2  112.97    8.64
   3   3  -2  104.87    8.47
   3  -3   2  116.11    7.69
  -3  -3  -2  104.52    8.22
  -3   3   2  111.22    9.13
  -3   3  -2  105.42    7.59
   3  -3  -2  104.94    7.32
   3  -3   2  108.57    7.34
  -3   3   2  103.64    6.84
  -3   3  -3   12.83    2.49
  -3  -3  -3   14.00    2.63
  -3   3   3   13.86    2.62
   3  -3  -3   14.66    3.24
  -3  -3   3   12.20    2.58
  -3   3  -3   10.87    2.82
   3   3   3   10.82    2.30
  -3  -3  -3   13.78    3.15
   3   3  -3   12.51    3.04
   3  -3   3   14.55    2.73
  -3   3   3   13.87    2.67
   3  -3   3   12.00    3.19
  -3  -3   3   14.20    3.43
  -3   3   3    9.40    2.96
   3  -3  -3   14.54    2.81
   3  -3   3   12.38    2.48
  -3   3  -3   12.92    2.78
  -3  -3  -4   -0.42    1.07
  -3   3   4    1.29    1.13
  -3   3  -4    0.72    2.63
   3   3  -4    1.49    1.78
  -3   3   4    1.64    1.27
  -3  -3   4    1.72    1.19
   3   3   4    2.12    1.47
   3  -3   4    0.92    0.99
  -3   3  -4    2.34    1.29
  -3   3   4   -0.90    1.53
   3  -3   4    1.65    1.03
  -3   3  -4    1.92    1.35
   3  -3   4    2.55    1.40
   3  -3  -4    1.17    1.13
  -3  -3  -5  253.49   10.80
   3  -3   5  264.78   11.82
   3   3   5  238.27   10.99
  -3   3  -5  252.12   10.54
  -3   3  -5  260.70   12.94
  -3  -3   5  241.90   11.18
  -3   3   5  263.38   11.78
  -3   3   5  266.12   14.53
  -3   3  -5  271.35   12.76
   3  -3   5  260.82   10.97
  -3   3  -5  270.71   11.72
  -3   3   5  258.39   11.59
  -3  -3  -6   24.98    3.47
  -3   3  -6   22.30    3.82
   3   3   6   24.25    3.64
   3  -3   6   26.49    3.86
   3   3  -6   27.35    4.30
  -3   3   6   22.24    4.23
  -3   3  -6   23.29    3.82
   3  -3   6   24.57    3.42
  -3   3  -6   24.07    3.46
  -3   3   6   21.74    3.34
  -3   3  -7   32.30    4.60
   3   3  -7   31.69    4.76
   3  -3   7   35.94    4.39
   3   3   7   32.55    4.28
  -3   3  -7   31.90    3.81
  -3  -3  -7   31.47    3.88
  -3   3  -7   36.52    4.93
  -3   3   7   33.05    4.20
  -3   3  -7   33.22    4.01
  -3   3  -8    7.84    1.97
  -3  -3  -8    7.90    2.20
  -3   3   8    9.10    2.45
  -3   3  -8    7.09    1.90
   3  -3   8    8.15    2.44
  -3   3   8    9.69    3.05
  -3   3  -8    8.14    2.18
  -3   3  -9    0.34    0.59
  -3  -3  -9   -0.19    0.68
  -3   3   9    0.53    0.70
   3  -3   9    0.86    0.77
   3   3   9    1.17    1.22
  -3   3   9    3.49    1.96
  -3   3  -9    1.96    1.28
  -3  -3 -10   65.56    5.87
   3  -3  10   70.97    6.71
   3   3  10   68.09    6.69
  -3   3 -10   76.62    6.36
  -3   3  10   71.19    7.91
  -3   3 -10   76.87    7.63
   3  -3  11  115.17    8.56
   3   3  11  106.93    8.51
  -3   3 -11  117.26    8.15
  -3  -3 -11   95.34    7.25
  -3   3  11  107.16    9.80
  -3  -3  11  101.50    8.80
  -3   3 -11  112.16    9.68
  -3  -3 -12  353.88   14.28
   3   3  12  366.10   15.90
  -3   3 -12  402.05   15.09
  -3  -3  12  362.62   16.73
  -3   3  12  354.93   17.73
  -3   3 -12  396.46   18.03
  -3   3 -13    5.74    1.84
  -3  -3 -13    5.65    2.12
  -3  -3  13    6.72    2.14
  -3   3 -13    5.17    1.82
   3   3  14  445.96   18.18
  -3   3  14  417.93   20.04
  -3  -3  14  426.88   18.47
  -3   3 -14  454.51   19.56
   3   3  15    4.50    2.13
  -3   3  15    6.46    3.08
  -3   3 -15    3.27    1.92
   3  -3  16    7.90    2.82
   3   3  16   10.44    3.02
  -3  -3  16    8.65    2.74
   3   3  17  112.18    9.66
   3  -3  17  123.36   10.42
  -3  -3  17  111.49    9.80
   3   3  18   13.02    3.83
  -3  -3  18    6.01    2.71
   3  -3  19   40.35    6.14
   3   3  19   38.47    5.83
  -3  -3  19   35.99    5.53
  -3   3  19   34.67    2.60
   3  -3  20   12.85    3.50
   3   3  20   10.33    3.05
  -3   3  20   11.87    1.46
   3   3  21    1.09    1.36
  -3   3  21   -0.15    0.39
  -3  -3  21   -0.85    1.30
   3  -3  22   60.82    7.71
   3   3  22   61.54    7.74
  -3  -3  22   49.02    6.80
   3  -3  23    1.67    1.95
   3   3  23    2.20    2.27
  -3  -3 -23    1.81    1.03
  -3  -3  23    0.30    1.27
   3  -3  24   16.87    4.09
   3   3  24   12.32    3.52
  -3  -3 -24   11.33    2.25
  -3  -3  24   11.81    3.43
   3   3  25   82.44    9.22
   3  -3  25   82.88    9.42
  -3  -3  25   76.96    9.31
  -3  -3 -25   72.84    5.44
   3   3  26    2.09    2.25
   3  -3  26   -0.83    1.13
  -3  -3 -26   -0.49    1.18
  -3  -3  26   -3.06    2.89
   3  -3  27   34.10    6.35
   3   3  27   28.27    5.83
  -3  -3  27   36.01    6.44
  -3  -3 -27   29.87    3.36
   3  -3  28   18.21    5.21
   3   3  28   13.19    3.96
  -3  -3 -28   13.98    2.34
  -3  -3  28    8.64    3.39
   3  -3  29    0.99    1.89
   3   3  29   -0.56    1.28
  -3  -3  29    1.37    1.50
   3   3  30    9.45    3.28
   3  -3  30   13.47    4.70
  -3  -3  30   15.79    4.57
   3  -3  31    7.27    3.50
   3   3  31    3.18    1.80
  -3  -3  31    8.73    3.81
   3   3  32    1.21    1.33
   3  -3  32    7.46    3.60
  -3  -3  32    3.23    2.70
   3  -3  33    6.92    3.10
   3   3  33    8.66    3.65
  -3  -3  33    9.56    4.16
   3  -3  34   -1.47    1.20
   3   3  34    4.06    3.57
  -3  -3  34   -1.52    2.89
   3  -3  35    7.69    4.22
   3   3  35    9.79    4.32
  -3  -3  35    1.14    2.08
   3  -3  36   19.83    5.69
   3   3  36   21.62    5.97
   3  -3  37   15.60    5.24
   3   3  37   20.47    5.59
  -3  -3  37   17.31    5.62
   3  -3  38   15.17    5.34
   3   3  38   22.15    6.54
   3  -3  39   16.97    5.61
   3   3  39   14.87    5.52
  -3  -3  39   19.61    6.06
   3  -3  40   12.59    5.14
   3   3  40   11.11    5.09
  -3  -3  40    9.37    4.09
   3  -3  41    2.10    2.23
  -3  -3  41    6.20    3.83
   3   3  42   11.65    4.80
  -3  -3  42    8.46    3.56
   3  -3  43    8.28    4.65
   3   3  43   14.48    6.58
  -3  -3  44   -1.86    2.15
  -3   3  44    0.26    2.68
   3  -3  44   -2.88    2.52
   3   3  44   -0.89    1.91
  -3  -4   0   -1.63    1.31
  -3   4   0    0.37    0.80
  -3  -4   0   -0.59    0.92
  -3   4   0    0.79    1.01
   3  -4   1   25.54    3.50
   3   4   1   28.62    3.73
  -3  -4   1   26.45    4.78
  -3  -4  -1   20.78    4.28
  -3   4   1   27.97    3.64
  -3   4  -1   26.74    3.24
  -3  -4   1   29.81    3.89
  -3  -4  -1   26.15    3.55
  -3   4  -1   30.03    4.50
  -3   4  -2  112.09    6.88
  -3  -4  -2  105.77    6.87
  -3   4   2  113.70    7.53
  -3  -4   2  102.45    7.13
   3   4   2  109.96    7.41
  -3  -4  -2  105.10    9.46
   3  -4   2  112.63    7.57
  -3   4   2  116.15   10.25
  -3   4  -2  127.90    9.43
  -3   4   2  111.58    8.08
  -3   4  -3  166.76    8.35
  -3  -4  -3  164.91    8.51
  -3   4   3  182.64    9.85
  -3  -4   3  160.54    9.09
  -3  -4  -3  161.98   11.94
   3   4  -3  166.76   12.43
   3   4   3  164.70    9.09
   3  -4   3  173.43    9.47
  -3   4  -3  173.57   12.39
  -3   4   3  180.80   12.89
  -3   4  -3  190.73   11.54
  -3   4   3  171.51   10.40
  -3   4   3  173.54    9.98
  -3  -4  -4  138.25    7.85
  -3   4  -4  147.67    7.90
   3   4   4  131.37    8.09
  -3  -4   4  128.69    8.20
   3   4  -4  144.03   11.54
  -3   4   4  148.13    8.84
   3  -4   4  148.72    8.83
  -3   4  -4  143.75   11.26
   3   4  -4  101.00    4.71
  -3   4   4  143.87    9.60
  -3   4  -4  148.17    9.76
  -3   4   4  154.25    9.31
  -3   4  -5    4.78    1.34
  -3  -4  -5    4.12    1.33
  -3   4   5    6.18    2.14
   3   4  -5    5.80    2.42
  -3  -4   5    5.54    1.73
   3   4   5    8.31    2.29
  -3  -4  -5    6.28    2.59
   3  -4   5    6.54    1.68
  -3   4  -5    6.17    2.55
  -3  -4   5    5.96    2.15
   3   4  -5    3.88    0.82
  -3  -4  -5    8.60    2.32
  -3   4   5    5.80    2.65
  -3   4  -5    5.30    1.81
  -3   4  -5    5.45    2.08
  -3   4   5    6.68    2.12
  -3   4   5    6.41    1.97
  -3   4  -6   76.12    5.91
   3  -4   6   71.83    6.53
  -3  -4  -6   67.97    5.61
  -3  -4   6   64.98    5.91
   3   4  -6   74.16    8.32
  -3   4  -6   74.57    8.06
  -3   4   6   71.88    6.34
  -3   4   6   70.72    8.10
  -3  -4   6   82.27    8.23
  -3  -4  -6   77.77    7.30
  -3   4   6   75.58    6.93
  -3   4  -6   80.65    7.74
  -3   4   6   80.05    6.47
   3   4   7   51.19    5.69
  -3   4  -7   35.12    4.08
  -3  -4  -7   34.16    4.07
   3   4  -7   35.81    5.74
   3  -4   7   29.96    4.19
  -3   4  -7   32.87    5.36
  -3   4   7   28.17    4.04
  -3  -4   7   28.26    3.97
  -3   4   7   31.32    5.35
  -3   4   7   33.57    4.62
  -3   4  -7   35.75    4.84
  -3   4  -7   35.98    5.12
  -3   4   7   36.55    4.32
   3  -4   8  154.46    9.91
  -3  -4  -8  144.76    8.32
   3   4   8  149.04    9.55
  -3   4  -8  162.82    8.89
  -3   4   8  146.25    9.49
  -3  -4   8  141.69    9.26
  -3   4  -8  146.27   11.33
   3   4  -8  144.23   11.55
  -3   4   8  150.63   11.93
  -3   4   8  154.74   10.07
  -3   4  -8  171.08   10.54
  -3   4  -8  161.36   11.21
  -3   4   8  156.04    8.71
   3  -4   9  459.67   17.16
   3   4   9  451.80   16.86
  -3   4  -9  493.32   15.72
  -3  -4  -9  443.10   14.65
   3   4  -9  454.41   20.83
  -3   4  -9  478.87   20.91
  -3  -4   9  492.29   20.37
  -3   4   9  450.11   20.90
  -3   4  -9  499.21   18.04
  -3   4  -9  497.30   20.11
  -3   4   9  474.77   14.94
  -3   4 -10   13.81    2.70
  -3  -4 -10   10.82    2.63
   3  -4  10   11.63    2.93
   3   4  10   11.94    2.94
  -3   4 -10   12.26    2.83
   3   4 -10   11.03    3.19
  -3   4 -10   11.26    3.36
  -3   4  10   13.57    3.99
  -3  -4  10   14.65    3.76
  -3   4 -10   11.33    2.99
  -3   4  10   11.60    2.21
  -3   4  10    9.14    2.57
   3  -4  11  104.86    8.67
  -3   4 -11  104.06    7.42
  -3  -4 -11   96.51    7.15
   3   4  11  102.76    8.55
  -3  -4  11  103.24    9.54
  -3   4  11   98.06    8.04
  -3   4 -11  109.59    8.57
  -3   4  11   98.15    6.51
   3   4  12  285.99   14.70
  -3  -4  12  272.87   15.40
  -3   4 -12  324.58   14.71
  -3   4  12  285.61   13.77
  -3   4  12  275.64   10.66
   3   4  13    0.58    1.02
  -3   4  13    0.12    0.79
  -3   4 -13    1.82    1.43
  -3  -4  13    0.28    1.27
  -3   4  13    0.27    0.98
  -3  -4  14   67.97    7.84
  -3   4  14   74.77    7.16
  -3   4 -14   78.05    7.28
  -3   4  14   70.19    5.03
   3   4  15  207.00   13.03
  -3  -4  15  211.81   14.18
  -3   4  15  223.44   12.35
  -3   4 -15  232.23   12.49
  -3   4  15  193.26    7.82
  -3   4  16    4.91    1.85
   3  -4  16    4.23    1.70
   3   4  16    4.58    1.91
  -3   4  16    3.09    0.79
  -3  -4  16    7.07    2.84
   3  -4  17   97.28    9.52
   3   4  17   78.26    8.24
  -3  -4  17   80.24    8.62
   3  -4  18  105.88    9.98
   3   4  18   89.40    8.92
  -3   4  18   78.40    3.86
  -3  -4  18   89.18    9.39
   3  -4  19    0.51    1.73
   3   4  19   -1.02    1.29
  -3  -4  19   -0.33    1.64
   3  -4  20  131.55   11.33
   3   4  20  115.31   10.50
  -3  -4  20  111.82   10.91
   3  -4  21   18.45    5.11
   3   4  21    6.06    2.24
  -3  -4  21    7.18    2.74
   3  -4  22   58.27    7.96
   3   4  22   48.74    7.05
  -3  -4  22   58.12    8.21
   3  -4  23    1.93    1.41
  -3  -4  23    0.07    1.31
   3   4  24    1.07    1.50
   3  -4  24    4.04    2.41
  -3  -4  24   -1.51    2.10
  -3  -4 -24   -1.30    0.62
   3   4  25    0.39    1.19
   3  -4  25    2.58    2.28
  -3  -4  25    1.05    2.24
  -3  -4 -25    0.01    0.62
   3  -4  26    6.71    2.54
   3   4  26    5.23    2.62
  -3  -4  26    7.35    2.77
  -3  -4 -26    3.13    0.90
   3  -4  27   56.94    8.63
   3   4  27   53.12    8.26
  -3  -4  27   46.27    7.61
   3   4  28   77.23   10.04
   3  -4  28   84.55   10.78
  -3  -4  28   90.28   11.06
   3   4  29   33.68    6.62
  -3  -4  29   34.35    6.88
   3   4  30   47.08    8.13
  -3  -4  30   50.93    8.53
   3   4  31    8.81    3.88
  -3  -4  31    7.78    3.52
   3   4  32    0.83    2.10
   3   4  33   30.84    7.12
  -3  -4  33   27.95    6.33
   3   4  34   15.37    5.34
   3  -4  35  108.92   13.52
   3   4  35  105.13   13.33
  -3  -4  35   81.87   11.24
   3  -4  36    3.07    2.26
   3   4  36    7.31    3.76
   3   4  37    5.35    4.09
   3  -4  37    0.19    2.22
  -3  -4  37    2.21    1.78
   3  -4  38   -3.08    2.48
   3   4  38   -2.85    2.44
  -3  -4  38    3.73    3.71
   3  -4  39    1.05    1.73
   3   4  39   -4.14    4.43
  -3  -4  39   -0.65    2.06
   3   4  40    2.82    3.29
   3  -4  40   -0.30    2.54
  -3  -4  40    5.19    3.36
   3  -4  41    3.43    3.74
  -3  -4  41    4.77    2.81
  -3  -4  42    6.46    2.74
  -3   4  42    2.51    2.11
  -3  -4  42   12.14    5.56
   3  -4  43    4.60    3.27
   3   4  43   10.98    5.47
  -3  -4  43    8.82    4.50
  -3   4  43    9.48    4.71
  -3  -4  43   18.53    6.20
   3  -4  44   16.68    7.39
  -3  -4  44   20.85    7.06
  -3  -5   0   -0.19    0.68
  -3   5   0    1.35    0.92
   3  -5   0   -0.13    1.35
  -3  -5   0   -0.47    1.45
   3  -5   0   -1.67    1.73
  -3  -5   0    1.12    1.49
  -3   5   0   -0.82    1.03
  -3   5  -1  160.54    7.63
  -3  -5  -1  147.44    7.84
  -3   5   1  162.17    8.08
  -3  -5   1  148.07    8.12
  -3  -5   1  156.76   12.76
  -3  -5  -1  164.33   13.19
   3  -5   1  173.61   13.55
   3  -5  -1  171.07   12.93
   3  -5   1  171.96   12.74
  -3  -5   1  171.46   12.09
  -3  -5  -1  162.74   11.64
  -3   5   1  169.41   11.23
  -3   5  -2  100.06    6.05
  -3   5   2   95.68    6.41
  -3  -5   2   86.30    6.36
  -3  -5  -2   89.89    6.00
   3  -5   2   91.09    6.62
  -3  -5  -2   84.62    9.58
   3  -5  -2   85.74    9.73
   3   5   2   93.50    6.78
   3  -5  -2   89.77    9.25
   3  -5   2  107.24    9.97
   3   5  -2   75.03    5.57
  -3  -5  -2   91.83    8.78
  -3  -5   2   95.03    9.18
  -3   5   2   95.52    9.94
  -3   5   2   93.28    8.22
  -3   5  -3   12.98    2.16
  -3  -5  -3   14.53    2.40
  -3  -5   3   12.09    2.36
   3  -5   3   13.69    2.70
  -3  -5  -3   14.64    4.00
   3   5   3   11.87    2.49
   3  -5  -3   17.91    4.87
  -3   5   3   14.04    2.61
  -3   5   3   13.03    3.92
   3  -5   3   14.37    3.70
   3  -5  -3   12.39    3.62
  -3  -5   3   13.85    3.59
   3   5  -3   13.25    2.32
  -3   5  -3   15.38    3.47
  -3   5   3   13.26    2.97
  -3  -5   4   80.58    6.45
  -3  -5  -4   83.94    5.79
  -3   5  -4   91.12    5.90
  -3   5   4   93.35    7.00
   3  -5  -4   84.07    9.66
   3   5  -4   82.34    9.81
   3  -5   4   89.29    6.66
  -3  -5  -4   89.67   10.03
  -3   5  -4   83.62    9.72
   3   5   4   84.26    6.59
  -3  -5   4   78.92    8.48
   3   5  -4   68.34    4.83
  -3   5  -4   89.25    8.57
  -3   5   4   88.21    7.80
  -3   5  -5    1.95    0.93
  -3  -5  -5    0.10    0.70
   3   5  -5    1.07    0.74
   3  -5   5    3.00    2.19
  -3  -5   5    0.15    1.17
  -3  -5  -5   -1.28    1.12
   3  -5  -5    0.65    1.54
   3  -5   5    1.30    0.99
   3   5   5    0.30    1.35
  -3  -5   5    0.81    0.71
  -3   5   5   -0.12    1.02
  -3   5  -5    1.97    1.62
  -3  -5  -6   26.05    3.28
  -3   5  -6   30.75    3.57
   3   5  -6   24.05    5.28
   3   5   6   24.21    3.73
  -3  -5  -6   26.14    5.43
  -3   5  -6   34.04    6.13
   3  -5   6   30.42    3.97
   3  -5  -6   24.15    5.20
  -3  -5   6   26.61    5.08
   3  -5   7  118.47    8.55
   3   5   7  116.81    8.35
  -3   5  -7  143.80    8.06
  -3  -5  -7  123.44    7.38
  -3   5   7  122.97    8.51
   3   5  -7  107.05   11.24
  -3   5  -7  118.30   11.47
  -3  -5  -7  104.97   10.99
  -3  -5   7  108.30    7.67
   3  -5  -7  117.76   11.85
  -3  -5   7  114.71   10.31
   3  -5   7  132.36   11.04
  -3   5   7  115.38    8.43
  -3  -5  -8    0.09    0.56
  -3   5  -8   -0.47    0.79
  -3   5   8   -0.29    1.04
   3   5   8   -1.00    0.98
  -3  -5   8   -0.84    0.82
   3  -5   8    1.08    1.42
  -3  -5   8    1.81    2.28
  -3   5   8   -0.08    0.94
  -3  -5  -9   53.76    5.01
   3  -5   9   52.07    5.92
   3   5   9   52.66    5.80
  -3  -5   9   50.44    5.46
  -3   5   9   52.46    5.63
  -3  -5   9   60.19    7.62
   3  -5   9   66.88    8.01
  -3   5   9   53.85    5.61
   3  -5  10   34.62    4.96
   3   5  10   42.10    5.40
  -3   5  10   36.05    4.96
  -3  -5  10   32.39    4.63
   3  -5  10   38.50    5.84
  -3   5  10   36.34    4.53
  -3  -5  10   35.49    5.86
   3  -5  11   55.67    6.43
   3   5  11   50.06    5.87
  -3  -5  11   56.27    7.51
   3  -5  11   50.28    6.90
  -3  -5 -11   49.16    5.64
   3   5  12  361.78   16.34
  -3  -5  12  362.96   19.05
  -3   5  12  361.13   13.58
  -3  -5 -12  360.66   15.28
   3   5  13   49.50    6.11
  -3  -5  13   55.09    7.53
  -3   5  13   54.19    5.10
  -3  -5 -13   48.96    5.62
   3   5  14  151.18   11.26
  -3   5  14  160.08    8.70
  -3  -5 -14  138.75    9.11
  -3  -5  14  148.77   12.37
   3   5  15   19.15    4.19
  -3   5  15   22.51    3.07
  -3  -5 -15   22.75    3.65
  -3  -5  15   24.40    5.62
   3  -5  16    6.84    2.99
   3   5  16    4.45    2.26
  -3  -5 -16    2.49    1.59
  -3   5  16   -0.63    1.02
  -3  -5  16    1.83    1.47
   3  -5  17  156.81   12.10
   3   5  17  140.03   11.27
  -3  -5  17  136.73   12.41
  -3  -5 -17  129.18    8.32
  -3   5  17  145.51    6.50
   3  -5  18   35.71    6.02
   3   5  18   31.20    5.43
  -3   5  18   32.37    2.58
  -3  -5 -18   23.55    3.43
  -3  -5  18   35.89    6.62
   3  -5  19  206.01   14.56
  -3  -5 -19  157.33    8.87
  -3  -5  19  168.99   14.05
   3  -5  20    7.01    2.71
   3   5  20    3.58    1.97
  -3  -5 -20    5.01    1.32
  -3  -5  20    6.93    2.76
   3  -5  21   18.43    4.98
   3   5  21   25.19    5.30
  -3  -5 -21   17.71    2.65
  -3  -5  21   21.62    5.47
   3  -5  22   10.65    3.80
   3   5  22    1.14    1.62
  -3  -5 -22    2.80    1.28
  -3  -5  22    2.33    2.24
   3   5  23   85.23    9.72
   3  -5  23   85.17   10.22
  -3  -5  23   92.60   11.16
  -3  -5 -23   68.41    4.60
   3  -5  24   25.00    6.02
   3   5  24   23.80    5.26
  -3  -5 -24   19.83    2.20
  -3  -5  24   20.94    5.72
   3  -5  25  108.91   12.17
   3   5  25   90.92   10.23
  -3  -5  25   95.87   11.45
   3  -5  26   -0.57    1.59
   3   5  26    0.01    1.56
   3   5  27   77.48    9.82
   3  -5  27   76.12   10.98
  -3  -5  27   84.90   11.23
   3  -5  28   -0.48    2.06
   3   5  28    4.06    2.93
  -3  -5  28    2.54    2.05
   3  -5  29   -1.20    2.62
   3   5  29    1.98    2.62
  -3  -5  29    3.77    3.22
   3  -5  30    4.16    3.77
   3   5  30    4.75    3.02
  -3  -5  30    7.80    4.10
   3  -5  31   32.64    7.54
   3   5  31   26.74    6.52
   3  -5  32    5.76    3.09
   3   5  32    0.00    1.88
  -3  -5  32   -3.50    2.59
   3  -5  33   13.54    4.81
   3   5  33    6.16    2.58
  -3  -5  33   13.64    4.66
   3  -5  34   17.98    6.17
   3   5  34   12.40    4.89
  -3  -5  34   16.06    5.23
   3  -5  35   22.97    7.18
   3   5  35   12.56    4.73
  -3  -5  35   19.13    5.73
   3  -5  36   -1.24    3.07
   3   5  36    4.76    3.01
  -3  -5  36    2.57    2.50
   3  -5  37   -4.03    3.70
   3   5  37   -0.06    1.79
  -3  -5  37    1.74    3.91
   3  -5  38    6.76    4.37
   3   5  38    6.69    3.96
   3  -5  39   -2.04    2.60
   3   5  39    4.21    2.01
  -3   5  39   -2.33    1.67
  -3  -5  39    0.84    2.76
   3  -5  40    6.19    3.61
   3   5  40    7.33    4.25
  -3  -5  40   10.33    4.13
  -3   5  40    4.54    2.26
  -3  -5  40    3.47    2.40
   3   5  41   -0.51    2.37
   3  -5  41    6.44    3.84
  -3  -5  41    3.83    2.36
  -3   5  41    5.97    4.54
  -3  -5  41    2.57    2.72
  -3   5  42    1.62    2.93
   3  -5  42   -0.78    2.10
   3   5  42    2.25    3.92
  -3  -5  42    0.48    2.05
  -3  -5  42    4.12    3.65
  -3  -5  43    9.37    4.28
  -3   5  43    7.89    3.95
   3  -5  43   11.94    4.72
   3   5  43   13.52    5.50
  -3  -5  43   12.15    5.61
  -3  -5  44    0.50    4.02
  -3   6   0    1.56    0.85
  -3  -6   0    3.09    1.88
   3  -6   0   -1.63    1.92
   3   6   0    2.68    1.36
  -3  -6   0    0.54    2.81
   3  -6   0    1.51    2.08
  -3  -6   0    4.15    3.09
  -3   6   1  267.43    9.01
  -3  -6   1  268.22    9.52
  -3   6  -1  278.29    8.88
  -3  -6  -1  277.22    9.32
   3  -6  -1  297.71   19.70
  -3  -6  -1  278.96   19.09
  -3  -6   1  281.91   16.57
   3  -6   1  279.43   17.17
  -3   6   1  313.47   17.00
   3   6   1  226.78   12.07
  -3  -6  -1  275.64   16.16
  -3   6   2   21.73    2.69
  -3  -6   2   22.51    3.05
  -3  -6  -2   24.55    2.78
  -3   6  -2   23.07    2.60
  -3  -6  -2   25.49    5.97
   3  -6  -2   23.74    5.63
   3  -6   2   23.91    5.24
  -3  -6  -2   24.01    4.98
   3   6  -2   20.09    3.34
  -3   6   2   25.57    4.78
  -3  -6   2   24.49    5.55
  -3  -6   3   29.14    3.40
  -3   6   3   26.26    3.08
  -3   6  -3   29.30    2.90
  -3  -6  -3   27.23    2.99
   3  -6  -3   28.65    6.21
  -3  -6  -3   29.46    6.38
  -3  -6  -3   26.11    4.89
   3  -6   3   28.75    5.73
  -3   6   3   31.25    5.36
   3   6  -3   21.76    3.45
  -3  -6   3   28.02    5.45
  -3  -6   4   30.11    3.60
  -3   6  -4   33.02    3.09
  -3  -6  -4   34.23    3.46
   3  -6  -4   33.01    6.86
  -3  -6  -4   26.98    6.14
  -3  -6  -4   29.60    5.23
  -3   6   4   34.67    5.58
   3   6  -4   31.53    4.30
  -3  -6   4   38.43    6.30
  -3  -6  -5   -0.92    1.00
  -3  -6  -5    3.52    2.82
   3  -6  -5    1.85    1.81
   3   6   5    1.95    1.45
   3  -6   5    1.15    0.89
  -3   6   5    1.03    0.92
  -3  -6   5   -1.27    0.68
   3  -6   5    2.01    1.88
  -3  -6  -5   -0.98    2.08
  -3   6   5   -0.10    1.02
  -3  -6   5    0.75    1.89
   3  -6   6   12.64    2.68
  -3  -6  -6    6.39    2.77
   3   6   6    8.27    2.06
   3  -6  -6   11.76    4.25
  -3  -6   6    9.43    2.40
  -3   6   6   15.43    3.00
   3  -6   6   11.83    4.02
  -3  -6   6   10.00    3.58
  -3   6   6    7.55    2.30
  -3  -6   7  191.15   10.00
  -3   6   7  222.88   10.81
   3  -6  -7  202.95   16.97
  -3  -6  -7  197.43   16.56
   3   6   7  208.13   10.45
   3  -6   7  211.64   10.54
  -3  -6   7  213.32   14.83
  -3   6   7  233.36   13.73
   3  -6   7  228.72   15.42
  -3  -6   8    2.76    1.45
   3   6   8    7.12    1.98
   3  -6   8    8.18    2.71
  -3   6   8    9.04    3.26
   3  -6   8    8.65    3.26
  -3  -6  -8    6.77    3.30
  -3   6   8    4.46    1.65
  -3  -6   8   10.89    4.56
   3  -6   9  569.59   19.25
   3   6   9  501.27   17.41
  -3  -6  -9  507.48   26.98
  -3   6   9  516.49   17.70
   3  -6  -9  512.43   27.68
  -3  -6   9  435.87   15.79
   3  -6   9  521.88   23.19
  -3  -6   9  486.03   22.92
  -3   6   9  523.56   19.44
   3   6  10   -0.21    0.80
   3  -6  10    1.33    1.53
  -3   6  10    0.04    1.06
   3   6  11   65.75    6.73
  -3  -6  11   68.72    8.91
   3  -6  11   79.42    9.47
  -3   6  11   73.19    6.96
  -3  -6  11   63.90    6.37
  -3   6  11   75.50    7.11
   3   6  12   57.62    6.49
   3  -6  12   68.88    8.77
  -3  -6  12   55.60    8.18
  -3   6  12   58.06    6.01
  -3  -6  12   44.92    5.49
  -3   6  12   55.18    6.18
   3   6  13   49.93    6.13
  -3   6  13   51.17    6.44
  -3  -6  13   45.84    5.84
  -3  -6  13   49.15    7.84
  -3   6  13   54.37    5.59
   3   6  14   18.38    3.79
  -3   6  14   22.34    3.67
   3  -6  14   26.53    5.68
  -3  -6  14   23.03    5.45
   3   6  15   89.95    8.67
  -3  -6  15   88.56   10.50
   3  -6  15   94.05   10.35
  -3   6  15   97.74    7.13
   3   6  16   18.31    4.25
   3  -6  16   19.34    4.21
   3  -6  16   21.42    5.30
  -3  -6 -16   14.71    3.14
  -3   6  16   21.71    3.25
  -3  -6  16   18.79    5.16
   3   6  17  158.09   12.07
   3  -6  17  180.80   13.21
   3  -6  17  164.71   13.75
  -3   6  17  174.03    8.19
  -3  -6  17  165.79   14.86
  -3  -6 -17  141.33    9.26
   3  -6  18    0.22    2.05
   3   6  18   -1.69    2.02
  -3  -6 -18    1.68    1.08
  -3  -6  18    1.78    2.78
   3  -6  19   58.37    7.97
   3   6  19   48.41    6.92
  -3  -6 -19   38.94    4.45
  -3  -6  19   48.05    8.24
   3   6  20   12.19    3.93
   3  -6  20   10.72    3.77
  -3  -6  20   10.49    3.94
   3  -6  21   13.17    4.08
   3   6  21   15.23    4.17
  -3  -6  21   14.08    4.67
  -3  -6 -21   11.53    2.29
   3  -6  22    7.00    3.36
  -3  -6  22    3.84    1.95
  -3  -6 -22    5.50    1.55
   3  -6  23    6.18    2.87
   3   6  23    7.67    2.65
  -3  -6  23    5.42    2.61
  -3  -6 -23    3.37    1.12
   3   6  24   -0.42    1.92
   3  -6  25   16.59    5.77
  -3  -6  25   19.42    5.73
   3  -6  26    0.00    2.37
   3   6  26    0.76    2.35
  -3  -6  26    2.08    2.80
   3  -6  27   26.22    7.04
   3   6  27   26.25    5.96
  -3  -6  27   31.97    7.20
   3  -6  28    5.69    3.88
   3   6  28    8.13    3.55
   3  -6  29    7.05    4.92
   3   6  29    9.61    3.34
  -3  -6  29   13.70    5.25
   3  -6  30    4.39    3.54
   3   6  30    8.61    3.67
  -3  -6  30    3.80    3.18
   3  -6  31   -3.28    2.60
   3   6  31   -2.32    2.21
  -3  -6  31   -1.42    2.64
   3  -6  32    0.92    3.27
   3   6  32    2.22    2.53
  -3  -6  32    1.50    2.72
   3  -6  33   19.30    5.90
   3   6  33   11.32    4.42
  -3  -6  33   10.73    3.83
   3  -6  34    5.12    2.84
   3   6  34   -0.15    2.18
  -3  -6  34    1.41    2.58
   3  -6  35   28.85    7.44
   3   6  35   31.90    7.20
  -3  -6  35   25.78    7.13
   3  -6  36    3.39    1.96
   3   6  36    3.75    2.71
  -3  -6  36   -1.50    2.66
  -3   6  36    1.74    3.04
  -3  -6  36    3.36    3.07
   3  -6  37   18.80    6.85
   3   6  37   19.25    5.62
  -3  -6  37   20.54    5.58
  -3   6  37   26.65    6.97
  -3  -6  37   25.10    7.50
   3  -6  38    1.25    1.85
   3   6  38    4.09    4.07
  -3  -6  38   -1.07    2.23
  -3   6  38   -1.94    3.11
  -3  -6  38   -1.63    3.48
  -3  -6  39    2.72    3.76
  -3   6  39    6.67    3.57
   3  -6  39    0.18    3.61
   3   6  39   -1.27    2.42
  -3  -6  39   11.58    5.79
  -3  -6  40   18.08    5.48
  -3   6  40   24.28    7.55
   3  -6  40   19.54    7.30
   3   6  40   27.61    7.44
  -3  -6  40   20.02    6.39
  -3  -6  41    8.83    3.75
  -3   6  41    7.63    4.26
   3  -6  41    6.24    4.47
   3   6  41   19.60    7.32
  -3  -6  41   -1.61    3.85
  -3  -6  42   -2.39    2.30
  -3   6  42   -2.89    3.57
   3  -6  42    1.29    3.46
   3   6  42   -7.95    4.42
   3   7   0   -0.76    1.37
  -3  -7   0    1.90    2.13
  -3  -7   1   14.34    1.52
   3  -7  -1   19.34    5.20
  -3  -7  -1   16.74    5.55
   3   7   1   16.52    3.96
  -3  -7  -1   12.99    4.15
  -3  -7   1   17.01    4.81
  -3   7   2    6.83    0.99
  -3  -7   2   10.36    1.49
   3  -7  -2    8.57    3.73
  -3  -7  -2   11.48    4.79
   3   7  -2    7.70    2.39
   3   7   2    8.46    2.40
  -3  -7   2    9.87    3.38
  -3  -7   3   68.51    3.77
  -3  -7  -3   67.17   10.32
   3  -7  -3   81.54   11.23
   3  -7   3   73.27    9.52
  -3  -7   3   76.10    9.51
   3   7  -3   54.40    6.16
   3   7   3   53.08    6.75
  -3  -7   4   18.05    2.17
  -3   7   4   13.97    1.69
   3   7   4   13.89    3.62
  -3  -7  -4   16.93    4.29
  -3  -7   4   24.39    5.73
  -3   7   5    4.11    1.10
  -3  -7   5    3.02    1.13
   3  -7  -5    5.83    3.95
  -3  -7  -5    5.45    2.66
   3  -7   5    5.76    2.84
   3   7   5    3.33    1.52
  -3  -7   5    3.77    2.11
  -3  -7  -5    3.90    2.57
  -3  -7   6    2.67    1.44
  -3   7   6    0.79    0.73
  -3  -7  -6   -0.61    1.77
   3  -7  -6   -1.40    2.16
   3  -7   6    2.27    2.69
  -3  -7  -6    1.36    1.61
  -3  -7   6    0.39    1.35
  -3   7   7   20.02    2.90
  -3  -7  -7   29.68    7.10
   3  -7  -7   31.23    7.36
  -3  -7   7   23.01    3.08
   3  -7   7   23.54    2.96
   3  -7   7   27.33    5.86
  -3   7   7   24.25    4.76
  -3  -7   7   21.50    5.15
   3  -7  -8    7.39    4.78
  -3  -7   8    5.84    1.64
   3  -7   8    3.52    1.01
   3   7   8    6.46    1.89
  -3  -7  -8    4.91    4.16
  -3   7   8    4.00    1.38
   3  -7   8    4.11    2.81
  -3   7   8    2.77    1.35
  -3  -7   8    5.37    2.95
  -3   7   9   97.04    6.93
  -3  -7   9   89.40    6.61
   3   7   9   95.60    6.90
   3  -7  -9  100.34   13.36
   3  -7   9   97.41    7.03
  -3  -7  -9   92.21   12.54
  -3   7   9  105.93    9.70
  -3  -7  -9   82.16    8.91
   3  -7   9  103.76   11.16
  -3  -7   9  101.81   11.36
   3  -7  10    4.14    1.77
   3   7  10    4.50    1.50
  -3   7  10    4.57    1.37
  -3  -7  10    5.03    1.89
  -3   7  10    4.08    1.63
   3  -7  10    2.48    1.90
  -3  -7 -10    0.93    1.27
  -3  -7  10    7.95    3.40
   3  -7  11   45.51    5.55
   3   7  11   42.70    5.05
  -3   7  11   43.97    5.29
   3  -7 -11   41.95    8.85
  -3  -7 -11   47.71    9.11
  -3  -7  11   36.16    4.63
  -3  -7 -11   37.07    5.81
  -3   7  11   47.53    6.31
  -3  -7  11   46.17    8.19
   3  -7  12    8.85    2.86
   3  -7 -12    7.04    3.65
  -3  -7  12    6.13    2.28
  -3   7  12   10.55    2.72
  -3  -7 -12   10.95    5.09
   3   7  12   10.83    2.90
  -3  -7 -12    4.78    1.95
  -3  -7  12   12.66    4.49
   3   7  13    8.98    2.72
   3  -7  13    8.85    2.77
  -3  -7 -13   13.69    5.00
  -3  -7  13    6.05    2.25
  -3   7  13    9.83    2.18
  -3   7  13    8.40    2.60
  -3  -7 -13    5.80    2.28
  -3  -7  13    7.94    3.62
  -3  -7  14   27.32    4.69
   3   7  14   26.80    4.49
  -3   7  14   28.00    4.49
   3  -7  14   32.70    6.64
  -3   7  14   35.15    5.18
  -3  -7  14   33.71    7.00
   3   7  15    5.75    2.41
  -3  -7  15    9.22    4.23
   3   7  16    0.53    1.25
  -3  -7  16    2.80    2.49
   3  -7  16   -2.92    3.01
  -3  -7  16    3.14    2.84
   3  -7  17   96.38    9.50
   3   7  17   85.16    8.67
  -3  -7  17   97.86   12.28
   3  -7  17   99.26   11.77
   3  -7  18   28.36    5.62
   3   7  18   23.18    4.50
   3  -7  18   29.35    6.60
  -3  -7  18   26.33    6.70
   3  -7  19  194.14   14.91
   3   7  19  175.36   13.06
  -3  -7 -19  148.77    9.65
  -3  -7  19  177.70   16.54
   3  -7  20    6.27    3.42
   3   7  20    7.57    2.72
   3  -7  20    9.18    4.11
  -3  -7 -20    5.03    1.71
  -3  -7  20   10.37    4.44
   3  -7  21   22.43    6.19
   3   7  21   24.27    5.42
  -3  -7  21   28.95    7.12
   3  -7  22   12.02    4.71
   3   7  22    9.50    3.65
   3  -7  22   10.96    4.23
  -3  -7  22   11.39    4.19
   3  -7  23   20.98    5.57
   3   7  23   17.04    4.58
   3  -7  23   11.36    4.63
  -3  -7  23   16.58    5.36
   3  -7  24    2.36    2.06
   3   7  24    3.41    1.98
   3  -7  24    2.13    2.60
  -3  -7  24    4.24    3.29
   3  -7  25  119.97   13.08
   3   7  25   93.67   10.84
   3  -7  25  110.94   13.81
  -3  -7  25  100.66   13.34
   3   7  26    7.01    3.30
   3  -7  26    5.23    3.60
   3  -7  26    6.33    3.35
  -3  -7  26    3.87    2.34
   3  -7  27   41.63    9.27
   3   7  27   38.40    7.07
  -3  -7  27   53.47    9.87
   3  -7  28   -0.86    1.92
   3   7  28   -2.23    1.33
  -3  -7  28   -0.16    1.76
   3  -7  29    6.61    4.59
   3   7  29   10.29    3.80
  -3  -7  29   16.15    5.37
   3   7  30    0.56    1.77
  -3   7  30    2.99    3.21
  -3  -7  30   -0.86    1.49
   3  -7  31    0.00    3.25
  -3  -7  31   -0.74    1.95
  -3   7  31    1.21    2.58
  -3  -7  31    0.66    1.58
   3  -7  32    0.04    2.38
   3   7  32    3.22    3.53
  -3  -7  32   -0.51    2.15
  -3   7  32    2.06    3.53
  -3  -7  32   -5.11    4.23
   3  -7  33   19.11    8.95
  -3   7  33   31.63    7.21
   3   7  33   29.40    6.71
  -3  -7  33   17.05    6.32
  -3  -7  33   33.81    8.78
  -3   7  34    1.81    2.73
  -3  -7  34    0.13    1.58
   3   7  34   -0.27    2.45
   3  -7  34    2.22    3.88
  -3  -7  34    1.68    2.61
  -3  -7  35   39.50    8.71
   3   7  35   34.85    8.19
  -3   7  35   39.40    8.09
   3  -7  35   33.59   10.40
  -3  -7  35   31.76    8.92
  -3  -7  36   10.00    4.34
  -3   7  36   12.78    5.30
   3   7  36    6.20    3.34
   3  -7  36    4.77    3.19
  -3  -7  36    7.99    3.62
  -3  -7  37    6.49    5.50
  -3   7  37    8.21    3.65
   3   7  37   16.77    6.02
   3  -7  37    8.74    5.98
  -3  -7  37    6.79    3.43
  -3   7  38    6.32    3.14
   3   7  38    7.28    4.38
  -3  -7  38    6.69    4.55
   3   8   0   -0.51    1.33
  -3  -8   0   -1.61    3.73
   3   8   1  137.78   11.39
  -3  -8   1  199.13   16.62
  -3  -8  -1  195.24   16.07
   3   8  -1  143.76   11.63
   3  -8  -2    5.28    3.79
  -3  -8  -2    1.54    3.12
  -3  -8  -2    3.13    2.31
  -3  -8   2    6.16    5.27
   3  -8  -3   -0.22    1.57
  -3  -8  -3    7.27    3.67
  -3  -8  -3    1.51    2.15
  -3  -8   3    1.97    1.42
  -3  -8  -4   18.61    6.07
   3  -8  -4   19.40    5.93
  -3  -8  -4   20.08    5.17
  -3  -8   4   19.37    5.69
   3  -8  -5    1.18    2.14
  -3  -8  -5    1.61    3.45
  -3  -8  -5   -3.08    2.28
  -3  -8   5   -0.29    1.75
   3  -8   6   49.54    8.16
  -3  -8  -6   36.59    6.84
  -3  -8   6   44.60    8.28
   3  -8  -7  108.18   14.66
  -3  -8  -7   96.81   13.67
  -3  -8   7  108.40   12.75
   3  -8   7  110.11   11.91
  -3  -8  -7   89.76   10.59
  -3  -8  -8   22.83    6.51
   3  -8  -8   23.90    7.11
  -3  -8   8   11.94    1.23
  -3  -8   8   40.48    8.25
  -3  -8  -8   18.94    5.53
  -3  -8  -9  125.82   15.71
   3  -8  -9  127.40   16.12
  -3  -8   9  126.10   14.07
  -3  -8  -9  119.15   11.95
   3  -8   9  123.26   12.65
   3  -8 -10    4.47    4.36
  -3  -8 -10    3.34    2.71
   3  -8  10    4.58    2.91
  -3  -8  10    2.52    3.21
  -3  -8 -10   -1.91    1.56
  -3   8  11   33.81    2.78
   3   8  11   47.16    4.31
   3  -8 -11   57.72   11.19
  -3  -8 -11   53.63   10.36
   3  -8  11   47.20    4.09
  -3  -8 -11   39.04    6.94
   3  -8  11   59.67    9.27
  -3  -8  11   61.59    9.97
  -3   8  12   13.05    1.77
  -3  -8 -12   22.07    6.91
   3  -8 -12   21.23    7.02
   3  -8  12   21.98    3.20
   3   8  12   18.26    2.75
   3  -8  12   24.96    6.04
  -3  -8 -12   13.43    4.10
  -3  -8  12   22.12    6.27
  -3   8  13   -0.35    0.85
   3   8  13    3.41    1.20
   3  -8  13   -0.44    1.01
  -3  -8 -13    6.98    3.99
   3  -8  13    6.97    3.38
  -3  -8  13    7.15    3.54
  -3  -8 -13    1.47    1.23
  -3   8  14   17.32    2.48
   3  -8  14   29.65    4.21
   3   8  14   21.31    3.48
   3  -8  14   33.25    6.93
  -3  -8 -14   22.78    5.36
  -3  -8  14   26.35    6.75
  -3   8  15    1.44    0.69
   3   8  15    2.26    1.08
   3  -8  15    4.95    1.23
  -3  -8 -15    3.10    2.70
   3  -8 -15   12.21    5.41
   3  -8  15    4.89    2.59
  -3  -8 -15   17.74    5.16
  -3  -8  15    2.15    2.69
  -3   8  16   12.75    2.61
   3   8  16   15.47    3.47
  -3  -8 -16   13.56    5.91
   3  -8 -16   17.44    6.43
   3  -8  16   20.76    5.90
  -3  -8 -16    9.66    3.08
   3   8  17   62.35    6.56
  -3   8  17   54.74    5.43
  -3  -8 -17   85.50   13.87
   3  -8 -17  101.13   16.50
  -3  -8  17   78.51   11.91
   3  -8  17   99.83   12.06
  -3  -8 -17   57.56    7.01
  -3   8  18   48.74    5.24
   3   8  18   50.29    6.05
   3  -8  18   70.54   10.58
  -3  -8  18   59.63   10.34
   3   8  19  122.28   10.16
   3  -8  19  155.71   15.46
  -3  -8  19  149.49   16.53
   3   8  20   44.37    6.36
   3  -8  20   60.83    9.74
  -3  -8  20   43.89    9.28
   3  -8  21    0.43    2.81
  -3  -8  21    2.13    2.83
   3  -8  23    6.69    3.91
  -3  -8  23    0.16    2.59
   3  -8  24   14.45    5.13
  -3  -8  24   10.13    4.27
   3  -8  25   25.92    6.47
  -3  -8  25   34.26    8.28
   3  -8  26   -0.33    2.24
  -3  -8  26    8.25    5.64
   3  -8  27   47.29    9.33
  -3  -8  27   41.92    9.34
  -3  -8  28    2.15    2.40
  -3  -8  29   10.03    5.18
  -3  -8  30    8.88    5.22
  -3  -8  32    3.39    2.86
  -3  -8  33   14.64    6.21
  -3  -9   0    2.45    3.99
  -3  -9  -1   81.90   10.95
  -3  -9   1   89.10   11.65
  -3  -9  -2   -2.56    1.36
  -3  -9   2    1.54    3.51
  -3  -9  -3   42.03    7.70
  -3  -9   3   39.35    8.48
  -3  -9  -4    3.50    3.55
   3  -9  -4   11.02    6.09
  -3  -9  -4    8.20    3.15
  -3  -9   4    9.48    4.53
   3  -9  -5    3.74    4.01
  -3  -9  -5    3.18    4.28
  -3  -9  -5    0.43    1.35
  -3  -9   5   -0.35    2.02
   3  -9  -6   28.35    8.80
  -3  -9  -6   13.82    5.26
   3  -9  -7  107.41   15.55
  -3  -9  -7  102.17   14.89
  -3  -9  -7   85.20   10.80
   3  -9  -8   11.11    4.80
  -3  -9   8   14.60    6.04
  -3  -9  -8    3.47    2.30
  -3  -9  -9  133.49   17.24
   3  -9  -9  128.24   17.23
  -3  -9  -9  107.22   11.74
  -3  -9   9  116.08   14.28
   3  -9 -10   19.35    6.75
  -3  -9 -10   15.66    6.21
  -3  -9  10   25.65    7.41
  -3  -9 -10   14.47    4.89
   3  -9 -11   36.96    9.13
  -3  -9 -11   31.73    8.86
   3  -9  11   37.62    7.70
  -3  -9  11   37.88    8.25
  -3  -9 -11   18.31    5.19
  -3  -9 -12   10.35    4.02
   3  -9 -12   13.48    6.03
   3  -9  12   11.64    4.41
  -3  -9  12   10.56    4.94
  -3  -9 -12    5.39    2.93
  -3  -9 -13    0.84    1.80
   3  -9 -13    3.10    2.47
   3  -9  13    3.03    1.57
  -3  -9  13    7.80    4.78
  -3  -9 -13    5.38    3.23
   3  -9 -14   22.32    7.41
  -3  -9 -14   29.70    8.57
   3  -9  14   24.86    6.47
  -3  -9  14   18.26    6.32
  -3  -9 -14   18.89    4.70
   3  -9 -15   64.55   13.44
  -3  -9 -15   52.11   11.53
   3  -9  15   63.30   10.08
  -3  -9  15   49.91    9.90
  -3  -9 -16    0.87    2.05
   3  -9 -16    0.66    2.21
   3  -9  16    6.50    3.95
  -3  -9  16    9.65    5.45
   3  -9 -17   93.65   16.22
  -3  -9 -17   71.87   13.08
   3  -9  17   85.55   11.45
   3  -9  18   19.61    5.41
  -3  -9  18    6.14    4.05
  -3  -9 -19   32.89    8.88
   3  -9 -19   43.28   11.74
   3  -9  19   33.52    7.07
  -3  -9  19   33.61    8.30
  -3  -9 -20   -2.25    2.38
   3  -9 -20    8.56    4.96
   3  -9 -21    3.69    3.04
  -3  -9 -21    3.02    2.73
   3  -9  21   -1.02    1.64
  -3  -9  21   -2.24    2.88
  -3  -9 -22    0.95    3.20
   3  -9 -22    1.75    2.25
  -3  -9  22    6.74    4.57
  -3  -9  23   19.06    6.15
  -3  -9  25   31.42    8.52
  -3  -9  26    8.35    4.60
  -3  -9  27   24.94    7.98
  -3 -10  -2   56.48    9.46
  -3 -10  -3    9.85    4.10
  -3 -10  -4   17.53    5.15
  -3 -10  -5    6.98    3.21
  -3 -10  -6    8.70    6.11
   3 -10  -6   17.32    5.97
  -3 -10   6    6.96    3.98
  -3 -10  -6    3.32    3.37
   3 -10  -7   92.50   15.34
  -3 -10  -7   93.61   15.17
  -3 -10   7   76.66   12.44
  -3 -10  -7   61.45    9.35
  -3 -10  -8   -3.08    4.04
   3 -10  -8   -0.64    2.19
  -3 -10   8    4.70    3.25
  -3 -10  -8    0.83    2.60
  -3 -10  -9   25.07    8.48
   3 -10  -9   28.13    8.62
  -3 -10   9   27.50    7.44
  -3 -10  -9   23.98    5.38
  -3 -10 -10    9.92    5.94
   3 -10 -10    8.97    5.47
  -3 -10  10    7.90    3.26
  -3 -10 -10    4.33    2.74
   3 -10 -11   52.50   12.11
  -3 -10  11   43.92    9.11
   3 -10 -12    3.13    3.82
  -3 -10 -12   -3.04    2.32
  -3 -10 -13    2.02    2.77
   3 -10 -13    1.13    3.11
  -3 -10  13    4.06    4.88
  -3 -10 -14   -2.49    3.61
   3 -10 -14   -1.36    2.05
  -3 -10  14    3.66    4.43
  -3 -10 -15   27.19   10.37
   3 -10 -15   27.26    9.36
  -3 -10  15   12.82    5.08
   3 -10 -16    6.17    4.99
  -3 -10  16   -1.30    2.50
   3 -10 -17   78.60   15.69
  -3 -10 -17   38.10   11.21
  -3 -10  17   46.93    9.65
   3 -10 -18    3.71    4.82
  -3 -10 -18    3.21    3.82
  -3 -10  18    3.02    2.94
  -3 -10 -19   47.55   13.46
   3 -10 -19   58.25   13.82
  -3 -10  19   58.36   11.34
  -3 -10 -20   10.31    7.70
   3 -10 -20    3.76    6.16
  -3 -10  20    5.46    3.61
   3 -10 -21   13.02    7.29
  -3 -10 -21    3.76    5.76
  -3 -10  21   11.44    5.82
   3 -10 -22   33.19   11.45
  -3 -10 -22   28.54   10.50
  -3 -10  22   29.14    8.83
  -3 -11   0   -0.60    2.88
  -3 -11   1   49.45    9.75
  -3 -11  -1   48.29    9.90
  -3 -11   2    3.11    3.57
  -3 -11  -2    0.12    2.90
  -3 -11   3    5.81    3.99
  -3 -11  -3    3.29    2.80
  -3 -11   4    7.15    4.41
  -3 -11  -4    8.99    3.31
  -3 -11   5    3.75    3.02
  -3 -11  -5    2.08    2.45
  -3 -11   6   10.86    5.50
  -3 -11  -6    5.17    4.08
  -3 -11   7   17.77    5.82
  -3 -11   8   32.77    8.61
  -3 -11  -9   29.53   10.38
   3 -11  -9   37.35   11.11
  -3 -11   9   35.81    9.41
   3 -11 -10   12.07    6.16
  -3 -11 -10    4.21    6.13
  -3 -11  10    5.40    3.79
   3 -11 -11   33.43    9.87
  -3 -11 -11   20.42    8.86
  -3 -11  11   21.10    7.06
  -3 -11 -12   17.62    8.44
   3 -11 -12   12.36    5.03
  -3 -11  12   19.58    7.32
  -3 -11 -13    2.14    2.56
   3 -11 -13    2.36    4.89
  -3 -11  13    1.93    2.73
  -3 -11 -14   12.12    6.59
   3 -11 -14   10.00    6.65
  -3 -11  14    1.79    5.31
  -3 -11 -15   26.21   10.16
   3 -11 -15   33.27   10.48
  -3 -11  15   26.59    8.61
  -3 -11  16    9.92    4.82
  -3 -12   0    2.82    4.59
  -3 -12   1   21.50    6.76
  -3 -12   2   34.74    9.49
  -3 -12  -2   25.55    6.76
  -3 -12   3    8.73    6.17
  -3 -12   4   15.57    7.18
  -3 -12   5    4.00    2.38
  -3 -12   6   11.24    5.92
  -3 -12   7    6.69    3.95
  -4   0   0   59.64    6.54
  -4   0  -1    2.06    1.74
  -4   0   1   -0.03    1.17
  -4   0   2    1.68    1.15
  -4   0  -2    0.68    1.11
   4   0  -3   -1.16    1.30
  -4   0  -3    1.12    0.93
  -4   0   3   -1.21    1.34
  -4   0  -4  234.78   12.29
  -4   0   4  227.69   12.36
   4   0  -5   -1.90    1.61
  -4   0   5    1.65    1.41
  -4   0  -6    0.09    1.23
  -4   0   6   -0.04    1.07
  -4   0  -7    1.41    0.94
   4   0  -7    2.02    1.19
  -4   0   7    2.45    0.85
  -4   0  -8  667.44   20.45
   4   0  -8  636.76   17.80
  -4   0   8  607.51   17.88
  -4   0  -9   -1.38    1.10
  -4   0   9   -0.68    0.97
  -4   0 -10  717.65   21.20
  -4   0  10  677.55   19.69
  -4   0 -11    1.28    1.21
  -4   0 -12 1208.16   28.39
  -4   0  12 1098.75   25.90
  -4   0 -13   -0.63    1.09
  -4   0  13   -1.44    1.49
  -4   0 -14   44.01    5.61
  -4   0  14   37.65    5.05
  -4   0 -15    0.87    0.77
  -4   0  15   -0.80    1.46
   4   0  16  243.59   14.69
  -4   0 -16  246.10   13.65
  -4   0  16  230.32   12.79
   4   0  17    0.18    1.62
  -4   0  17    0.25    0.71
   4   0  18   51.63    7.09
  -4   0  18   44.13    5.14
  -4   0  18   49.71    6.29
   4   0  19   -0.05    1.06
  -4   0  19    0.94    1.04
  -4   0 -19    0.01    1.49
   4   0  20   94.77    9.76
  -4   0  20   81.50    7.18
  -4   0  20   80.93    8.22
  -4   0 -20   81.92    7.95
   4   0  21   -0.56    1.17
  -4   0  21   -0.14    1.12
  -4   0  21    0.81    1.40
  -4   0 -21    5.16    2.47
   4   0  22  111.67   10.98
  -4   0  22   94.99    9.21
  -4   0  22  106.01    8.58
  -4   0 -22  101.49    9.20
   4   0  23    0.38    1.51
  -4   0  23   -1.73    1.61
  -4   0 -23    2.85    1.97
   4   0  24  199.63   15.19
  -4   0  24  181.53   11.36
   4   0 -24  174.71    7.79
  -4   0 -24  194.26   13.20
   4   0  25   -0.06    0.45
  -4   0  25   -0.07    0.87
   4   0 -25    0.56    0.55
  -4   0 -25   -0.27    1.41
   4   0  26   -3.22    2.29
  -4   0  26    3.29    1.89
   4   0 -26    2.92    1.17
   4   0  26   -0.89    0.84
   4   0  27   -0.06    1.25
   4   0  27   -0.85    0.93
  -4   0  27    1.52    1.28
   4   0 -27    0.61    0.40
   4   0  28   31.31    6.58
   4   0 -28   23.56    2.48
   4   0  28   29.66    3.13
  -4   0  28   32.78    5.21
   4   0  29    0.29    1.33
   4   0  29   -0.47    0.57
  -4   0  29    0.32    1.47
   4   0  30    9.03    3.65
  -4   0  30    3.14    1.70
   4   0  31   -2.73    2.17
  -4   0  31   -0.98    0.99
   4   0  32    7.95    3.94
  -4   0  32    9.31    3.33
   4   0  33   -3.40    3.48
  -4   0  33    2.26    1.72
   4   0  34    1.93    2.42
   4   0  35   -0.15    1.57
  -4   0  35   -1.51    1.21
   4   0  36   17.02    5.53
  -4   0  36   17.45    4.24
   4   0  37    1.63    1.69
   4   0  38    0.86    2.32
   4   0  39   -3.43    4.05
   4   0  41   -2.97    3.28
   4   0  42    5.57    3.04
   4   0  43    0.28    1.99
   4   0  44    3.82    3.68
  -4   1   0   69.47    6.99
  -4  -1   0   62.05    6.68
   4   1   0   62.30    6.54
   4  -1   0   55.40    6.40
  -4   1  -1  206.89   11.84
  -4  -1  -1  187.30   11.22
  -4  -1   1  191.04   11.42
  -4   1   1  199.89   11.68
   4  -1  -1  188.74    6.19
  -4  -1  -1  183.26    5.73
   4   1   1  178.61   10.81
   4   1  -1  187.54   11.31
   4  -1  -1  196.17   11.68
   4  -1   1  187.05   11.30
   4  -1  -2    1.69    0.90
   4  -1  -2    3.67    1.06
   4   1  -2    3.28    0.89
   4  -1   2    0.88    1.09
  -4   1  -2    2.88    1.58
  -4  -1  -2    4.34    2.05
   4   1   2    2.35    1.32
  -4   1  -3  227.91   12.28
  -4  -1  -3  228.20   12.30
   4  -1   3  204.60   11.58
   4   1   3  202.33   11.38
   4  -1  -3  220.51   12.07
  -4   1   3  231.26   12.48
  -4   1  -3  209.77    7.04
  -4  -1   3  220.47   12.15
   4   1  -3  216.08    7.23
   4   1   4   31.96    4.73
  -4   1  -4   30.26    4.48
  -4  -1  -4   32.16    4.57
   4  -1   4   30.55    4.72
  -4  -1   4   31.29    4.64
  -4   1   4   30.32    4.57
   4  -1   5  121.31    9.01
   4   1   5  120.63    8.70
  -4  -1  -5  129.77    9.37
  -4   1  -5  138.40    9.50
   4  -1  -5  127.95    9.14
   4   1  -5  125.67    7.18
  -4   1   5  128.06    9.26
  -4  -1   5  124.16    9.16
  -4   1  -6    0.38    0.77
  -4  -1  -6    0.12    0.79
   4  -1  -6    0.55    0.97
   4   1  -6    1.00    0.78
  -4   1   6    0.29    1.09
  -4  -1   6    0.92    1.49
  -4   1   6    1.14    1.12
   4   1   6    0.69    1.42
   4  -1   6   -0.40    0.86
  -4   1  -7   -0.55    0.71
  -4  -1  -7    1.15    0.71
  -4   1   7    1.57    1.53
   4   1  -7    1.51    1.10
   4  -1  -7   -0.49    1.30
  -4   1  -8  123.62    8.68
  -4  -1  -8  114.16    8.48
   4  -1   8  112.74    9.03
   4   1   8  116.05    9.01
  -4   1   8  107.80    8.53
   4  -1  -8  112.99    8.54
  -4   1  -9   24.34    3.91
  -4  -1  -9   21.67    3.74
   4   1   9   23.74    4.28
  -4   1   9   21.67    3.92
   4   1  10   15.33    3.59
  -4   1 -10   10.93    2.74
  -4  -1 -10   14.24    3.16
  -4  -1  10   11.72    2.17
  -4   1 -11   44.99    5.39
  -4  -1 -11   46.09    5.57
  -4   1  11   45.25    5.81
  -4  -1  11   39.08    4.07
   4   1  12   78.01    8.14
  -4   1 -12   75.47    7.05
  -4  -1 -12   69.59    6.87
  -4  -1  12   64.67    5.49
  -4   1  12   66.76    7.06
   4   1  13  108.55    9.52
  -4   1 -13  106.70    8.51
  -4  -1 -13   96.17    8.12
  -4  -1  13   89.45    6.50
  -4   1  13   98.01    8.70
  -4   1 -14    3.18    1.25
  -4  -1 -14    1.09    0.78
   4  -1  14    3.17    1.77
   4   1  14    3.22    2.07
  -4  -1  14    0.04    0.97
  -4   1  14    1.07    1.03
   4  -1  15   65.32    7.53
   4   1  15   59.04    7.30
  -4   1 -15   59.41    6.56
  -4  -1 -15   52.14    6.07
  -4  -1  15   56.48    6.25
  -4  -1  15   54.01    5.42
  -4   1  15   52.60    6.76
   4  -1 -16    2.87    1.30
  -4   1 -16    1.85    1.05
  -4  -1 -16    3.42    1.78
   4  -1  16    3.30    1.69
   4   1  16    4.74    2.12
  -4  -1  16    3.36    1.80
  -4  -1  16    1.94    1.23
  -4   1  16    1.76    1.37
  -4   1 -16    2.72    1.80
   4  -1  17  145.14   11.75
   4   1  17  133.53   11.19
  -4  -1  17  133.93    9.65
  -4  -1  17  125.00    8.64
  -4   1 -17  132.45   10.30
   4  -1 -17  134.34    7.77
   4  -1  18  305.03   17.19
   4   1  18  291.21   16.75
  -4  -1  18  270.78   13.30
  -4   1  18  273.39   15.81
  -4  -1  18  274.92   13.92
  -4   1 -18  290.01   15.55
   4  -1 -18  275.23   11.06
   4  -1  18  275.78   10.68
   4  -1  19    9.47    3.49
   4   1  19    8.43    3.05
   4  -1  19    8.20    2.07
  -4  -1  19    8.77    2.73
  -4  -1  19    4.26    1.73
  -4   1  19    7.70    2.59
   4  -1 -19    8.58    2.06
  -4   1 -19   15.55    3.91
   4  -1  20  108.65   10.51
   4   1  20   97.51    9.93
  -4  -1  20   90.78    8.01
  -4   1  20   91.58    9.33
  -4  -1  20   96.24    8.60
  -4   1 -20   96.46    9.27
   4  -1 -20  106.75    6.70
   4  -1  20   92.15    6.18
   4  -1  21   51.08    7.38
   4   1  21   46.31    6.84
  -4   1  21   48.78    5.16
  -4   1  21   49.85    7.00
  -4  -1  21   39.72    5.28
  -4  -1  21   45.78    6.01
  -4   1 -21   49.34    6.91
   4  -1 -21   48.44    4.49
   4  -1  21   43.71    4.23
   4  -1  22    0.46    1.18
   4   1  22    1.03    1.19
  -4   1  22   -0.34    1.08
  -4  -1  22    1.59    1.23
  -4  -1  22    8.34    5.41
  -4  -1 -22    2.08    1.22
   4  -1 -22    1.73    0.96
   4  -1  22    0.81    0.75
   4  -1  23    3.23    2.69
   4   1  23    2.16    1.76
  -4  -1  23    2.96    2.31
  -4   1  23    1.39    1.01
   4  -1  23    1.06    1.04
   4  -1 -23    1.29    0.95
  -4  -1 -23    1.90    1.17
   4  -1  24  175.92   14.31
   4   1  24  171.44   14.04
  -4  -1  24  157.67   11.47
  -4   1  24  162.67    9.92
  -4  -1 -24  151.20   10.70
   4  -1 -24  140.95    7.24
   4  -1  24  156.60    8.13
   4  -1  25   -0.30    1.46
   4   1  25    8.96    3.84
  -4   1  25    4.94    1.95
  -4  -1  25    0.38    1.60
   4  -1  25    1.90    1.10
  -4  -1 -25    3.90    2.17
  -4   1  26  114.30    8.33
  -4  -1  26  110.61    9.77
   4  -1  26  107.18    6.57
  -4  -1 -26  103.83    9.11
   4  -1  27    1.12    2.09
   4   1  27    8.52    3.37
  -4  -1  27    8.78    2.96
  -4  -1 -27    5.26    2.51
  -4   1  27    4.44    1.49
   4  -1  28    6.42    3.42
   4   1  28    4.68    2.54
  -4   1  28    6.06    2.03
  -4  -1 -28    6.31    2.69
  -4  -1  28    6.73    2.29
   4   1  29   43.80    7.80
   4  -1  29   37.91    7.24
  -4  -1 -29   30.77    5.21
   4   1 -29   21.86    2.34
  -4   1  29   31.53    4.84
  -4  -1  29   36.17    5.98
   4   1  30    3.58    1.21
   4  -1  30    2.04    1.67
   4   1  30    7.31    3.53
  -4   1  30    2.36    1.26
   4   1 -30    2.10    0.61
  -4  -1  30    5.08    3.16
   4  -1  31    5.83    3.13
   4   1  31    7.86    3.44
  -4  -1  31    7.54    2.99
  -4   1  31    8.35    2.55
   4   1  31    3.96    1.01
   4  -1  32   24.10    6.39
   4   1  32   22.63    5.95
  -4  -1  32   23.13    4.94
  -4   1  32   23.25    3.94
   4  -1  33    8.25    4.26
   4   1  33    8.95    4.12
  -4  -1  33    6.50    3.04
  -4   1  33    5.88    2.78
   4  -1  34   35.47    7.74
   4   1  34   38.99    7.78
  -4  -1  34   43.14    6.96
  -4   1  34   39.32    5.16
   4   1  35   -0.15    1.50
   4  -1  35   -1.40    1.61
  -4  -1  35    0.60    2.21
   4  -1  36   35.78    8.04
   4   1  36   33.45    7.67
  -4  -1  36   31.14    6.15
   4  -1  37    1.82    1.78
   4   1  37    1.52    2.76
  -4  -1  37    2.25    2.40
   4  -1  38    1.34    2.60
  -4  -1  38   -3.18    2.76
   4  -1  40   11.27    4.90
   4   1  40    7.38    4.36
   4  -1  41    3.08    2.54
   4   1  41    5.89    3.17
   4  -1  42    3.32    3.25
   4   1  42    7.43    4.22
   4  -1  43    2.93    1.84
   4   1  43    4.71    3.49
   4  -1  44   18.13    6.68
   4   1  44   26.05    8.29
   4  -2   0 1176.35   28.41
   4  -2   0 1142.53   21.82
   4   2   0 1089.31   26.90
  -4  -2   0 1115.18   27.38
  -4   2   0 1198.75   28.15
   4  -2   0 1144.76   24.45
  -4   2   1    2.62    1.93
   4   2   1    3.43    2.07
  -4  -2  -1    2.21    1.80
   4  -2  -1   -0.01    1.04
   4  -2  -1    2.91    1.46
   4  -2   1    1.41    1.28
  -4   2  -1    4.34    2.49
   4   2  -1    1.88    1.46
  -4  -2   1    1.73    1.60
   4  -2  -1    6.91    2.80
   4  -2   1    5.87    2.51
  -4  -2  -2  500.98   14.59
  -4   2  -2  529.72   15.30
   4   2   2  486.72   17.59
   4  -2  -2  549.37   19.72
  -4  -2   2  500.56   18.28
   4  -2   2  515.52   18.46
  -4   2   2  531.95   18.88
   4   2  -2  501.21   15.04
   4  -2  -2  517.89   15.27
   4   2  -2  528.07   19.18
  -4   2  -2  543.78   19.01
  -4  -2  -2  527.96   18.84
   4  -2  -2  531.96   16.95
   4  -2   2  539.53   16.60
  -4  -2   3   85.92    7.55
   4   2   3   85.96    7.41
  -4   2   3   96.03    8.05
   4   2  -3   90.49    6.48
  -4  -2  -3   86.78    6.18
   4  -2   3   83.90    7.42
  -4   2  -3   92.46    6.45
  -4   2  -3   90.95    7.53
  -4  -2  -3   89.61    7.64
   4  -2  -3  100.81    7.45
   4  -2   3   93.93    7.00
   4  -2   4  121.50    9.08
   4   2   4  117.08    8.83
  -4   2  -4  129.15    8.99
  -4  -2  -4  120.50    8.89
  -4   2  -4  124.47    7.47
  -4  -2   4  115.53    8.86
  -4   2   4  127.70    9.39
   4   2  -4  112.06    7.22
   4  -2  -4  119.73    9.54
   4  -2   4  125.87    8.03
   4  -2  -4  133.96    8.52
  -4   2  -5    6.62    2.12
  -4  -2  -5    6.44    2.23
   4  -2   5   11.91    2.61
   4  -2  -5    8.49    2.40
  -4  -2   5    8.19    2.35
   4   2   5    8.69    2.70
  -4   2  -5    8.13    1.95
   4   2  -5    6.65    1.76
  -4   2   5    8.96    2.72
   4  -2   5    9.25    2.62
   4  -2  -5    7.99    2.64
  -4   2   5    6.72    2.28
   4  -2   6  105.26    8.48
   4   2   6   99.72    8.17
  -4   2  -6  106.64    8.11
  -4  -2  -6  104.21    8.16
  -4   2   6  108.88    8.62
  -4  -2   6  103.06    8.39
  -4   2   6  101.50    8.86
   4  -2  -6  113.30    9.32
   4  -2  -6  117.49    7.85
   4  -2   6  115.08    7.63
  -4   2  -7   84.90    7.21
  -4  -2  -7   77.43    7.05
   4  -2   7   87.71    8.00
   4   2   7   79.08    7.41
  -4   2   7   77.34    7.87
   4   2  -7   71.62    4.07
   4  -2  -7   80.15    7.82
   4  -2  -7   90.57    6.98
   4  -2   7   85.10    6.51
  -4   2  -8  853.18   23.16
  -4  -2  -8  816.73   22.97
   4  -2   8  833.70   24.42
   4   2   8  827.73   24.25
  -4  -2   8  811.58   24.45
  -4   2   8  814.31   24.16
   4  -2  -8  837.91   25.55
  -4   2   8  805.41   25.70
   4  -2  -8  834.69   20.87
   4  -2   8  847.68   20.34
  -4   2  -9   19.04    3.44
   4   2   9   18.68    3.79
  -4   2   9   18.45    4.03
   4  -2   9   18.96    3.06
   4   2  10    1.97    1.72
  -4   2 -10    0.57    0.77
  -4  -2 -10    0.13    0.79
  -4   2  10    3.22    2.13
   4  -2  10    0.84    0.69
   4   2  11   30.56    5.11
  -4  -2 -11   21.38    3.80
  -4   2 -11   25.19    4.20
  -4   2  11   25.79    4.82
  -4  -2  11   28.68    4.65
  -4   2 -11   26.22    4.36
   4  -2 -11   26.16    3.70
   4  -2  11   26.90    3.66
  -4   2 -12    4.46    1.98
  -4  -2 -12    1.43    0.78
   4   2  12    2.81    1.86
  -4  -2  12    1.73    1.44
  -4   2  12    4.36    1.84
  -4   2 -12    2.05    0.88
   4  -2 -12    2.41    1.27
   4  -2  12    1.19    0.74
   4   2  13  241.90   14.41
  -4   2 -13  233.62   12.75
  -4  -2 -13  226.41   12.46
  -4  -2  13  188.44    7.47
  -4  -2  13  234.35   13.44
  -4   2  13  223.92   14.30
  -4   2 -13  225.62   13.21
   4  -2 -13  223.77   10.84
   4  -2  13  234.18   10.62
   4  -2  14    5.83    2.10
   4   2  14    6.91    2.75
  -4   2 -14    6.87    2.34
  -4  -2 -14    7.06    2.24
  -4  -2  14    7.79    2.61
  -4   2  14    8.29    2.78
  -4  -2  14    5.64    1.43
   4  -2 -14    5.68    1.73
   4  -2  14    7.25    2.07
  -4   2 -14    7.92    2.67
  -4   2 -15    9.79    2.78
  -4  -2 -15    8.51    2.88
   4   2  15    7.01    2.89
  -4   2  15    5.34    2.66
  -4  -2  15    6.64    1.73
  -4  -2  15    5.74    2.21
   4  -2  15    4.30    1.45
  -4   2 -15    6.00    2.42
   4  -2 -15    4.07    1.55
   4  -2  16  203.51   13.86
   4   2  16  191.04   13.29
  -4   2 -16  205.08   12.58
  -4  -2 -16  200.01   12.54
  -4   2  16  194.84   13.83
  -4  -2  16  187.81   12.28
  -4   2 -16  186.59   12.68
   4  -2 -16  175.79    9.54
   4  -2  16  200.88    9.87
  -4  -2  17    9.20    2.90
  -4  -2  17    6.55    1.63
  -4   2  17    8.96    3.38
   4  -2 -17    7.54    1.77
   4  -2  17   11.08    2.48
   4  -2  18   37.26    6.07
   4   2  18   33.25    5.71
  -4  -2  18   34.25    5.32
  -4  -2  18   29.72    3.82
   4  -2 -18   29.94    3.88
   4  -2  18   33.13    4.07
   4  -2  19   15.54    3.98
   4   2  19   13.41    3.91
  -4  -2  19   11.35    2.84
  -4  -2  19   12.39    3.26
   4  -2 -19   14.05    2.61
   4  -2  19   13.45    2.68
   4  -2  20   20.95    4.66
   4   2  20   22.41    4.99
  -4  -2  20   16.00    3.15
  -4  -2  20   16.10    3.67
   4  -2  20   16.65    2.87
   4  -2 -20   18.25    3.10
   4  -2  21    7.77    2.98
   4   2  21    5.51    2.74
  -4  -2  21    5.82    2.58
  -4   2  21    6.59    1.76
  -4  -2  21    4.40    1.51
   4  -2  21    5.58    1.64
   4  -2  22   52.49    7.70
   4   2  22   51.53    7.62
  -4  -2  22   47.13    6.54
  -4  -2  22   39.58    4.92
  -4   2  22   48.71    4.62
   4  -2  22   49.70    4.93
   4  -2  23   86.88   10.05
   4   2  23   73.16    9.18
  -4  -2  23   62.15    6.34
  -4  -2  23   65.83    7.85
  -4   2  23   76.44    5.99
   4  -2  24  215.96   15.99
   4   2  24  196.92   15.17
  -4   2  24  175.73    9.07
  -4  -2  24  176.81   13.07
  -4  -2 -24  163.26   10.39
   4  -2  25    8.28    3.51
   4   2  25   11.43    4.10
  -4   2  25    5.67    1.63
  -4  -2  25    5.39    1.87
  -4  -2 -25   15.96    3.81
   4  -2  26   78.27    9.99
   4   2  26   65.12    8.94
  -4  -2  26   64.86    8.10
  -4  -2 -26   55.82    6.07
   4  -2  27   -0.37    1.39
   4   2  27   -1.21    1.76
  -4  -2 -27   -0.07    1.48
  -4  -2  27   -1.99    2.14
  -4   2  27   -0.68    0.86
   4  -2  28   11.65    4.49
   4   2  28   10.92    3.96
  -4  -2 -28    9.67    2.46
  -4  -2  28   11.26    3.71
  -4   2  28    6.48    1.82
   4  -2  29   23.16    5.93
   4   2  29   28.48    6.26
  -4   2  29   16.63    3.21
  -4  -2 -29   19.05    3.61
  -4  -2  29   19.26    4.94
   4   2  30   12.22    4.71
  -4  -2  30   15.07    4.43
  -4   2  30   10.37    2.13
   4   2  31   12.08    4.76
  -4  -2  31   14.43    4.30
  -4   2  31   10.50    2.13
   4   2  32   12.09    4.92
  -4  -2  32    8.27    3.10
   4   2  33   14.71    5.03
  -4  -2  33   20.73    5.18
   4   2  34   70.88   11.10
  -4  -2  34   60.79    8.72
   4  -2  35    8.84    4.89
   4   2  35   10.46    4.90
  -4  -2  35    5.93    2.91
   4  -2  36   38.10    8.34
   4   2  36   32.71    7.46
  -4  -2  36   31.27    6.30
   4  -2  37   -1.99    2.55
  -4  -2  37   -0.48    1.89
   4  -2  38    2.27    3.32
   4   2  38    1.57    2.64
  -4  -2  38   -2.65    2.13
   4  -2  39   12.21    3.80
   4   2  39   14.54    6.21
  -4  -2  39    8.93    3.57
   4  -2  40   13.75    5.48
   4   2  40   11.44    5.32
  -4  -2  40    6.21    3.67
   4  -2  41    0.51    2.83
   4   2  41    8.74    4.77
   4  -2  42   27.25    8.36
   4   2  42   38.53    9.56
   4  -2  43   -4.71    4.31
   4   2  43    5.49    3.56
   4  -2  44    6.80    4.42
   4   2  44   14.96    6.32
   4  -3   0  322.75   14.91
   4  -3   0  327.64   14.51
  -4  -3   0  295.97   13.45
   4   3   0  308.92   14.25
  -4  -3   0  332.92   15.05
   4  -3   0  329.16   14.00
   4  -3  -1    5.80    1.87
  -4  -3  -1   13.34    3.10
  -4   3   1    6.34    2.23
   4   3  -1    7.19    2.41
   4  -3   1    6.42    2.45
   4   3   1    4.34    1.93
  -4  -3   1   14.03    3.15
   4  -3   1    8.88    2.59
   4  -3  -1    7.08    2.26
  -4   3   2   25.40    4.42
   4  -3  -2   20.05    3.63
   4  -3   2   22.10    4.05
  -4  -3  -2   18.41    3.58
  -4  -3   2   25.54    4.39
   4   3   2   19.32    3.69
  -4  -3  -2   25.48    4.24
  -4   3  -2   24.97    3.89
   4  -3  -2   23.54    4.08
   4  -3   2   24.40    3.85
  -4  -3  -3  275.46   13.45
  -4  -3   3  267.85   13.43
   4  -3  -3  282.46   13.76
  -4   3  -3  287.38   13.84
   4  -3   3  291.74   14.07
   4   3  -3  276.20   13.73
  -4   3   3  298.54   14.23
   4   3   3  263.87   13.09
  -4   3  -3  296.27   13.50
  -4  -3  -3  290.70   13.94
   4  -3  -3  290.11   13.25
   4  -3   3  291.71   13.07
  -4   3  -4    2.67    1.24
  -4  -3  -4    2.00    1.42
   4   3  -4    2.02    1.23
   4   3   4    2.26    1.46
  -4  -3  -4    5.14    2.23
  -4   3   4    2.24    1.27
   4  -3  -4    2.52    1.85
  -4   3  -4    2.53    1.23
  -4  -3   4    2.74    1.34
   4  -3   4    1.75    0.90
  -4   3   4    1.36    1.41
   4  -3  -4    5.37    2.13
   4  -3   4    3.51    1.61
  -4  -3  -5    3.86    1.88
  -4   3  -5    2.88    0.84
  -4   3   5    3.55    1.77
   4  -3   5    2.85    1.45
   4   3   5    1.89    1.53
  -4   3  -5    3.33    1.24
  -4  -3   5    2.84    1.34
   4   3  -5    3.17    1.97
  -4   3   5    4.33    2.38
  -4   3  -5    2.93    1.52
   4  -3  -5    1.65    0.83
   4  -3   5    1.39    1.19
  -4   3  -6    1.42    1.48
  -4  -3  -6    1.51    1.24
  -4  -3   6    3.24    1.70
   4   3  -6    0.86    0.78
   4   3   6    1.64    1.33
   4  -3   6    3.80    2.10
  -4   3   6    3.82    1.96
  -4   3   6    3.64    1.95
  -4   3  -6    2.06    1.19
   4  -3  -6    2.21    1.05
   4  -3   6    2.08    0.94
  -4   3  -7    1.80    1.33
  -4  -3  -7    1.45    1.01
   4   3   7    3.26    2.38
  -4   3  -7    0.33    1.10
  -4  -3   7    1.62    1.09
   4   3  -7    2.17    1.49
   4  -3   7   -0.01    0.78
  -4   3   7    0.66    0.72
  -4   3   7    0.58    1.15
  -4   3  -7    1.25    1.30
   4  -3  -7    1.05    0.94
   4  -3   7    0.47    0.63
  -4   3  -8   38.88    4.77
  -4  -3  -8   37.54    4.85
   4  -3   8   38.77    5.51
   4   3   8   40.65    5.58
   4   3  -8   40.47    5.53
  -4  -3   8   39.87    5.41
  -4   3  -8   39.35    5.19
  -4   3   8   40.55    5.36
  -4   3   8   41.55    6.42
  -4   3  -8   40.96    5.47
   4  -3  -8   35.77    4.74
   4  -3   8   41.05    4.83
   4   3   9  158.63   10.97
  -4   3  -9  158.27    9.84
  -4  -3  -9  139.56    9.43
  -4  -3   9  148.36   10.66
  -4   3   9  157.08   10.79
  -4   3   9  158.01   12.34
  -4   3  -9  152.15   10.68
   4  -3  -9  142.34    9.42
   4  -3   9  227.02   11.83
   4   3  10   38.68    5.57
  -4   3 -10   39.09    5.00
  -4  -3 -10   42.46    5.37
  -4  -3  10   41.76    6.07
  -4   3  10   39.81    6.14
  -4   3 -10   35.82    5.22
   4  -3 -10   33.04    4.59
   4  -3  10   39.15    4.77
  -4   3 -11   66.34    6.56
  -4  -3 -11   64.62    6.56
  -4   3  11   56.94    7.49
  -4  -3  11   57.27    6.93
  -4   3 -11   60.79    7.06
   4  -3 -11   56.24    5.90
   4  -3  11   62.24    6.02
   4   3  12    5.87    2.59
  -4   3 -12    5.58    2.44
  -4  -3 -12    3.79    1.69
  -4  -3  12    2.06    1.18
  -4   3  12    8.28    3.37
   4  -3  12    4.54    1.75
  -4   3 -12    6.14    2.38
   4  -3 -12    3.02    1.42
   4   3  13   54.27    7.00
  -4   3 -13   55.58    6.21
  -4  -3 -13   50.70    6.01
  -4  -3  13   56.57    7.07
   4  -3 -13   51.49    5.58
   4  -3  13   50.79    5.43
   4  -3  14   29.76    5.27
   4   3  14   29.81    5.39
  -4   3 -14   29.55    4.73
  -4  -3 -14   29.72    4.71
  -4  -3  14   25.51    4.80
   4  -3  14   29.68    4.13
   4  -3  15  174.29   12.78
   4   3  15  170.07   12.63
  -4   3 -15  182.39   11.76
  -4  -3 -15  174.76   11.63
  -4  -3  15  164.79   12.38
   4  -3  15  160.39    9.53
   4  -3  16  176.69   13.12
   4   3  16  167.86   12.64
  -4   3 -16  171.89   11.46
  -4  -3 -16  155.98   10.80
  -4  -3  16  171.11   12.73
   4  -3  17    4.02    2.09
  -4  -3  17    1.33    1.55
   4  -3  18   24.67    5.08
   4   3  18   19.70    4.26
  -4  -3  18   23.98    4.95
  -4  -3  18   15.95    2.00
  -4  -3  19    8.26    2.54
   4  -3  20   49.44    7.45
   4   3  20   44.36    6.95
  -4  -3  20   32.59    3.43
  -4  -3  20   36.85    6.07
   4  -3  21   23.55    5.24
   4   3  21   19.51    4.71
  -4  -3  21   13.42    2.35
  -4  -3  21   19.75    4.68
   4  -3  22    5.45    2.73
   4   3  22    5.02    2.21
  -4   3  22    4.07    1.19
  -4  -3  22    4.58    1.69
  -4  -3  22    5.34    2.01
   4  -3  23   48.90    7.85
   4   3  23   39.92    6.90
  -4   3  23   41.96    3.67
  -4  -3  23   31.90    3.94
  -4  -3  23   40.21    6.36
   4  -3  24   24.91    5.72
   4   3  24   27.53    5.70
  -4  -3  24   16.64    2.84
  -4   3  24   19.24    2.37
  -4  -3  24   21.48    4.87
   4  -3  25   22.43    5.57
   4   3  25   14.53    4.26
  -4  -3  25   13.80    2.79
  -4   3  25   11.92    1.74
  -4  -3  25   16.37    4.30
   4  -3  26   65.41    9.18
   4   3  26   52.86    8.18
  -4  -3  26   48.43    7.50
  -4  -3  26   29.61    3.97
  -4   3  26   35.80    2.92
  -4  -3 -26   37.67    4.59
   4  -3  27    1.34    2.23
   4   3  27    3.54    2.44
  -4  -3  27   -0.68    1.09
  -4   3  27    0.99    0.47
  -4  -3 -27   -0.59    0.72
  -4  -3  27   -0.26    1.39
   4  -3  28   24.56    6.53
   4   3  28   19.98    5.36
  -4  -3  28   21.04    5.44
   4  -3  29   32.66    6.91
   4   3  29   28.55    6.20
  -4  -3  29   33.29    6.94
   4  -3  30   -4.17    2.98
   4   3  30    2.33    1.68
  -4  -3  30    1.56    1.29
   4  -3  31   24.93    6.79
   4   3  31   21.62    5.63
  -4  -3  31   15.15    4.36
   4  -3  32    7.83    3.97
   4   3  32    7.78    3.72
  -4  -3  32    7.62    3.28
   4  -3  33    3.58    3.18
   4   3  33   13.02    4.90
  -4  -3  33    2.17    1.86
   4  -3  34   14.73    5.12
   4   3  34    8.82    4.03
  -4  -3  34    8.16    3.38
   4  -3  35   -0.09    2.54
   4   3  35    1.74    2.98
  -4  -3  35    1.06    1.74
   4  -3  36   12.33    5.02
   4   3  36   16.01    5.30
  -4  -3  36    8.75    3.67
   4  -3  37    6.30    3.34
   4   3  37    5.65    3.44
  -4  -3  37   -1.04    3.12
   4  -3  38   -4.13    2.06
   4   3  38    2.05    2.66
  -4  -3  38   -0.81    1.71
   4  -3  39   14.63    5.71
   4   3  39   23.98    6.91
  -4  -3  39   19.84    6.05
   4  -3  40   -2.93    2.84
   4   3  40    6.46    4.00
  -4  -3  40   -1.19    2.80
   4  -3  41   25.68    7.25
   4   3  41   33.28    8.65
   4  -3  42    8.44    4.03
   4   3  42   11.35    5.57
   4  -3  43   -1.17    3.46
   4   3  43   -7.99    4.91
  -4  -4   0   17.03    3.74
  -4  -4   0   18.47    3.42
   4   4   0   20.91    3.77
   4  -4   0   20.72    3.82
  -4   4   0   22.84    3.90
   4  -4   0   18.59    4.17
  -4   4   0   19.65    3.64
  -4  -4  -1  304.50   13.96
  -4   4   1  330.54   14.80
  -4  -4   1  301.82   14.28
  -4   4  -1  312.05   13.69
   4   4   1  302.42   14.05
   4  -4   1  299.56   14.14
  -4  -4  -1  285.28   15.40
   4  -4  -1  325.34   17.72
   4  -4   1  321.11   17.27
  -4  -4   1  329.29   17.21
  -4   4  -1  307.53   14.48
  -4   4   1  293.89   13.76
  -4   4   1  309.55   14.70
  -4   4  -2   25.86    4.01
  -4  -4  -2   26.92    4.31
  -4  -4  -2   25.41    4.74
  -4  -4   2   24.99    4.11
   4  -4   2   25.35    5.02
  -4  -4   2   23.09    4.34
   4  -4  -2   26.98    5.15
  -4   4  -2   23.28    4.18
  -4   4   2   26.55    4.16
  -4   4   2   24.25    4.17
  -4   4  -2   26.09    4.40
  -4   4  -3  162.81    9.74
  -4  -4  -3  156.43    9.85
  -4   4   3  182.99   11.38
  -4  -4   3  165.74   10.77
  -4  -4  -3  150.99   11.46
   4  -4   3  172.06   11.01
   4   4   3  154.83   10.20
   4  -4   3  171.13   12.82
   4  -4  -3  164.28   12.75
  -4  -4   3  174.51   12.57
  -4   4  -3  157.03   10.68
  -4   4   3  157.83    9.87
  -4   4   3  166.63   10.80
  -4   4  -4   12.35    2.79
  -4  -4  -4   10.29    2.66
   4  -4   4   11.35    2.93
  -4  -4   4   12.59    3.07
   4   4  -4   10.44    3.27
   4   4   4   10.67    2.89
  -4  -4  -4   13.26    3.62
  -4   4  -4    9.32    2.74
  -4   4   4   13.27    3.05
  -4   4   4   11.74    3.41
   4  -4  -4   13.65    3.91
   4  -4   4   12.54    3.72
  -4   4   4   10.44    2.53
  -4   4  -4    9.14    2.46
  -4   4  -5   57.14    5.79
  -4  -4  -5   54.54    5.85
  -4   4  -5   56.38    7.03
   4   4  -5   54.18    7.14
   4  -4   5   53.27    6.14
  -4  -4   5   50.84    5.92
  -4   4   5   63.31    6.69
  -4  -4  -5   51.84    6.87
   4   4   5   55.19    6.24
   4  -4  -5   55.63    7.42
  -4  -4   5   52.50    7.01
  -4   4   5   78.47    9.11
  -4   4  -5   55.47    6.61
  -4   4   5   48.67    5.41
  -4  -4  -6    2.43    1.42
  -4   4  -6    5.31    2.09
  -4   4   6    6.86    2.39
   4   4  -6    2.09    0.92
  -4  -4   6    4.28    2.00
  -4   4  -6    4.20    2.01
   4   4   6    5.55    2.17
   4  -4   6    3.40    1.47
  -4   4   6    6.84    2.78
  -4  -4   6    6.57    2.60
   4  -4  -6    5.36    2.26
   4  -4   6    4.40    2.37
  -4   4   6    5.44    1.96
  -4   4  -6    6.17    2.05
  -4   4  -7   29.01    4.16
  -4  -4  -7   31.13    4.32
  -4   4  -7   36.59    5.74
   4   4  -7   36.19    5.78
  -4   4   7   33.86    5.02
  -4  -4   7   30.98    4.70
   4  -4   7   30.85    4.96
   4   4   7   32.23    4.90
  -4  -4   7   35.33    5.74
   4  -4   7   34.93    5.58
  -4   4  -7   37.40    5.76
  -4   4   7   33.66    4.38
  -4   4  -8   27.06    4.21
   4   4  -8   22.33    4.69
   4   4   8   23.01    4.09
  -4  -4   8   25.49    4.34
  -4   4   8   25.58    4.23
  -4   4  -8   27.41    5.05
  -4  -4   8   28.04    5.13
  -4   4   8   26.17    3.85
  -4   4  -9    2.53    1.65
  -4  -4  -9    0.98    0.83
   4   4   9    2.10    1.58
  -4  -4   9    0.33    1.51
  -4   4   9    0.05    1.38
   4   4  -9    3.17    2.22
  -4   4  -9    1.97    1.38
  -4  -4   9    1.87    1.08
  -4   4   9    3.67    1.74
  -4  -4 -10   26.92    4.18
  -4   4  10   28.20    4.72
  -4   4 -10   28.79    5.17
   4   4 -10   28.59    5.43
  -4  -4  10   30.45    4.90
  -4  -4  10   28.60    5.31
  -4   4  10   27.24    3.81
   4   4  11  271.67   15.04
  -4   4 -11  280.56   13.70
  -4  -4 -11  263.40   13.25
  -4  -4  11  251.59   14.57
  -4   4  11  275.62   14.84
  -4   4 -11  268.37   16.05
   4   4 -11  273.89   17.03
  -4  -4  11  273.92   16.53
  -4   4  11  255.89   11.57
  -4   4 -12    6.19    2.33
  -4  -4 -12    9.73    2.82
   4   4  12    7.79    2.98
  -4  -4  12    8.27    3.47
  -4   4  12    4.85    1.57
  -4   4 -13    0.67    0.76
  -4  -4 -13   -0.29    1.24
   4   4  13   -2.49    2.14
  -4  -4  13   -0.63    1.14
  -4   4  13   -0.07    0.89
  -4   4 -14    8.42    2.50
  -4  -4 -14    7.71    2.48
   4  -4  14    8.80    2.84
   4   4  14    6.32    2.59
  -4  -4  14    6.52    2.83
  -4   4  14    9.42    2.36
   4   4  15    5.44    2.72
  -4   4 -15    3.77    1.60
  -4  -4 -15    7.42    2.37
  -4  -4  15    7.35    2.96
  -4   4  15    4.93    1.41
   4  -4  16    6.75    2.83
   4   4  16    7.52    2.95
  -4  -4  16    6.78    2.77
  -4   4  16    4.54    1.80
   4   4  17   34.41    6.12
   4  -4  17   42.90    6.81
  -4  -4  17   32.84    5.82
  -4   4  17   35.80    4.06
   4  -4  18  161.85   13.20
   4   4  18  149.86   12.53
  -4  -4  18  140.15   12.38
  -4   4  18  142.93    7.64
   4  -4  19   44.80    7.93
   4   4  19   31.16    5.83
  -4   4  19   31.14    3.42
  -4  -4  19   41.14    6.92
   4  -4  20   23.63    5.38
  -4   4  20   12.20    1.86
  -4  -4  20   15.08    4.20
   4   4  21   27.50    5.59
   4  -4  21   32.37    6.62
  -4   4  21   18.24    2.45
  -4  -4  21   24.99    5.34
   4  -4  22    4.21    3.11
   4   4  22    9.21    3.49
  -4   4  22    7.10    1.26
  -4   4  22    6.94    1.44
   4  -4  23    2.71    2.54
   4   4  23    3.51    1.74
  -4  -4  23    1.50    0.55
  -4  -4  23    0.00    1.73
   4  -4  24    7.82    3.68
   4   4  24    7.68    3.56
  -4  -4  24    4.82    2.64
   4  -4  25   76.31   10.35
   4   4  25   54.50    8.40
  -4  -4  25   56.83    8.47
   4  -4  26    8.48    3.87
   4   4  26    6.75    3.15
  -4  -4  26   10.45    3.75
   4  -4  27    3.73    2.77
   4   4  27    2.90    1.74
  -4  -4  27    2.74    1.84
   4  -4  28   16.15    5.45
   4   4  28   12.64    4.27
  -4  -4  28   19.29    5.67
   4  -4  29   31.19    6.81
   4   4  29   23.90    6.10
  -4  -4  29   17.92    4.98
   4  -4  30   -0.08    1.80
   4   4  30   -0.71    2.24
  -4  -4  30    0.68    1.57
   4  -4  31   30.65    6.95
   4   4  31   27.88    6.40
  -4  -4  31   38.64    7.75
   4  -4  32    3.76    3.88
   4   4  32    3.51    2.41
  -4  -4  32    3.44    2.93
   4  -4  33    1.69    2.16
   4   4  33    3.18    2.88
  -4  -4  33   -5.29    4.12
   4  -4  34   -2.58    3.37
   4   4  34    1.75    3.18
  -4  -4  34    5.86    3.62
   4  -4  35   22.66    6.96
   4   4  35   22.13    6.35
  -4  -4  35   16.32    5.16
   4  -4  36    5.22    3.22
   4   4  36    2.43    3.11
  -4  -4  36    4.93    3.68
   4  -4  37    3.69    3.13
   4   4  37    3.32    2.61
  -4  -4  37    9.71    4.41
   4  -4  38   10.33    5.04
   4   4  38   -3.91    2.91
  -4  -4  38    7.76    4.05
   4  -4  39   17.47    6.08
   4   4  39   24.70    6.92
  -4  -4  39   18.47    5.97
   4  -4  40   28.13    7.84
   4   4  40   29.46    8.55
  -4  -4  40   32.37    8.23
   4  -4  41    8.92    4.86
   4   4  41    3.58    3.71
  -4  -4  41   16.94    6.28
   4  -4  42   16.30    6.89
   4   4  42    7.39    3.51
  -4  -4  42   15.57    5.29
   4  -4  43   19.53    7.83
   4   4  43    2.76    3.25
  -4   5   0   64.40    6.15
  -4  -5   0   57.24    5.96
   4  -5   0   60.94    8.04
  -4  -5   0   56.94    7.71
   4  -5   0   58.65    7.84
  -4  -5   0   65.29    8.00
  -4   5   0   71.42    7.78
  -4   5  -1   18.42    3.27
  -4  -5  -1   14.77    3.17
  -4  -5   1   12.08    2.68
  -4   5   1   13.49    2.90
  -4  -5  -1   14.27    3.83
   4  -5  -1   14.37    3.99
  -4  -5   1   11.98    3.83
   4  -5   1   18.23    4.37
   4  -5  -1   12.59    3.59
  -4  -5  -1   17.82    4.58
  -4   5   1   17.24    3.92
  -4   5  -2  144.37    8.80
  -4   5   2  157.59    9.94
  -4  -5   2  135.17    9.33
   4  -5   2  143.92    9.70
   4   5   2  149.96    9.92
  -4  -5   2  152.55   12.39
   4  -5  -2  151.31   13.00
  -4   5   2  158.51   11.50
  -4   5   3  114.25    8.67
  -4  -5   3  101.71    8.18
  -4   5  -3  109.93    7.74
  -4  -5  -3  104.36    7.83
   4   5   3  110.07    8.56
  -4  -5  -3  106.16   10.95
   4  -5   3  110.39    8.63
   4  -5  -3  108.59   11.05
   4  -5   3  104.48   10.26
  -4  -5   3  108.46   10.70
  -4  -5  -3  116.02   10.59
   4  -5  -3  103.09   10.51
  -4   5   3  125.12   10.15
  -4   5  -4   38.36    4.55
  -4  -5  -4   33.63    4.52
  -4   5   4   39.21    5.30
  -4  -5   4   32.89    4.75
  -4  -5  -4   31.66    5.79
   4  -5   4   36.21    5.11
   4  -5  -4   38.06    6.61
   4   5   4   34.33    4.88
   4  -5  -4   35.04    6.26
  -4  -5   4   41.58    6.83
   4   5  -4   24.56    2.55
   4  -5   4   46.67    6.83
  -4   5   4   34.30    5.26
  -4   5   5  220.03   12.42
  -4  -5   5  182.28   11.15
  -4   5  -5  202.35   10.28
  -4  -5  -5  200.65   10.81
   4  -5  -5  202.94   15.32
   4   5   5  194.87   11.52
   4  -5   5  210.01   12.20
   4   5  -5  199.67   15.39
  -4  -5  -5  195.99   14.98
  -4   5  -5  197.46   14.77
  -4  -5   5  221.13   15.36
   4  -5   5  210.79   14.70
  -4   5   5  222.05   13.15
  -4   5  -6   31.71    4.15
  -4  -5  -6   30.15    4.23
  -4   5   6   30.28    4.77
  -4  -5   6   28.41    4.39
   4   5   6   29.79    4.66
   4  -5   6   34.41    4.99
  -4  -5  -6   25.83    5.59
   4  -5   6   36.93    6.18
  -4  -5  -6   35.11    5.59
  -4  -5   6   37.16    6.44
  -4   5   6   29.15    4.61
   4  -5   7  145.77   10.43
   4   5   7  130.13    9.61
  -4   5  -7  138.85    8.78
  -4  -5  -7  134.26    8.88
  -4   5   7  138.34   10.03
   4  -5  -7  136.75   12.84
  -4  -5   7  122.48    9.27
  -4  -5  -7  133.93   12.54
   4   5  -7  130.29   12.59
  -4  -5  -7  147.85   11.56
   4  -5   7  157.67   13.11
  -4  -5   7  152.25   12.94
  -4   5   7  160.60   10.96
  -4   5  -8   11.18    2.60
  -4  -5  -8   11.26    2.58
  -4   5   8   12.91    3.20
   4   5   8   10.97    2.93
  -4  -5   8   10.30    2.92
  -4  -5  -8   13.75    3.99
   4  -5  -8   13.42    4.25
   4  -5   8   13.20    3.66
   4  -5   8   13.26    3.96
  -4  -5   8   16.16    4.58
  -4  -5  -8   13.04    3.50
  -4   5   8   14.75    3.26
  -4   5  -9    3.04    1.78
  -4  -5  -9    2.33    1.31
  -4   5   9    7.01    2.58
  -4  -5   9    4.13    1.93
   4   5   9    3.73    1.90
  -4  -5   9    3.73    2.43
   4  -5   9    4.29    2.80
  -4   5   9    6.32    2.39
  -4   5 -10  170.91   10.64
  -4  -5 -10  164.15   10.10
  -4   5  10  162.74   11.46
  -4  -5  10  155.12   11.04
   4  -5  10  172.55   13.74
  -4  -5  10  167.46   13.74
  -4   5  10  185.57   11.50
  -4   5 -11   60.68    6.42
  -4  -5 -11   56.87    6.42
   4   5  11   54.36    6.84
  -4  -5  11   51.98    6.35
  -4   5  11   54.32    6.55
   4  -5  11   45.78    6.82
  -4  -5  11   53.64    7.97
  -4   5  11   54.36    5.90
  -4   5 -12    0.68    1.22
  -4  -5 -12    0.29    0.94
  -4  -5  12    0.82    1.00
   4   5  12    2.92    1.78
  -4   5  12    3.11    2.12
  -4  -5  12    4.50    2.77
  -4   5  12    1.77    1.06
   4   5  13  240.26   14.90
  -4  -5 -13  240.30   12.83
  -4   5  13  236.87   14.48
  -4  -5  13  236.67   14.67
  -4  -5  13  224.02   15.96
  -4   5  13  244.61   12.13
   4  -5  14   26.66    5.14
   4   5  14   24.91    4.90
  -4  -5  14   30.31    6.23
  -4   5  14   25.08    3.80
   4  -5  15  175.78   13.16
   4   5  15  164.14   12.73
  -4  -5  15  166.15   14.11
  -4   5  15  150.77    8.99
   4  -5  16  135.61   11.78
   4   5  16  118.65   11.10
  -4  -5  16  120.39   12.15
  -4   5  16  110.97    7.50
   4  -5  17    2.71    2.37
   4   5  17    3.56    2.46
  -4  -5  17    7.66    3.59
   4   5  18   -0.08    1.73
  -4   5  18    0.07    0.81
  -4  -5  18    0.94    1.35
   4  -5  19   34.51    6.47
   4   5  19   34.56    6.38
  -4   5  19   31.93    3.51
  -4  -5  19   28.48    5.97
   4  -5  20   15.28    4.92
   4   5  20   10.59    3.47
  -4  -5  20    9.61    3.53
  -4   5  20   10.49    1.79
   4  -5  21  196.31   15.49
   4   5  21  183.47   14.74
  -4   5  21  132.10    4.86
  -4  -5 -21  172.18   10.66
  -4  -5  21  167.75   14.76
   4   5  22    2.73    1.82
   4  -5  22    6.33    2.97
  -4  -5 -22    1.03    0.91
  -4  -5  22    5.13    3.28
   4  -5  23  114.86   12.34
   4   5  23  103.27   11.39
  -4  -5 -23   97.13    7.55
  -4  -5  23   98.14   11.57
   4   5  24    2.99    1.59
  -4  -5 -24    4.98    1.94
  -4  -5  24    3.20    1.24
   4  -5  25    2.17    2.37
   4   5  25    2.16    2.17
  -4  -5 -25    0.88    0.62
  -4  -5  25   -0.16    1.71
   4   5  26   17.66    5.12
   4  -5  26   19.50    5.83
  -4  -5  26   19.83    5.59
   4  -5  27    3.30    2.26
   4   5  27    9.27    3.88
  -4  -5  27    6.45    3.59
   4   5  28    8.18    3.44
  -4  -5  28    6.90    3.28
   4  -5  29  112.45   13.42
  -4  -5  29   95.27   12.22
   4  -5  30    6.53    3.49
   4   5  30    7.92    4.43
   4  -5  31   34.51    7.70
   4   5  31   27.93    6.71
  -4  -5  31   26.72    6.75
   4  -5  32   10.33    3.99
   4   5  32   13.14    4.82
  -4  -5  32    3.78    2.71
   4  -5  33   21.36    6.63
   4   5  33   16.98    5.36
  -4  -5  33   15.46    4.79
   4  -5  34    2.92    3.94
   4   5  34   -1.20    1.73
  -4  -5  34    4.65    2.13
   4  -5  35    8.67    4.76
   4   5  35    8.96    4.72
  -4  -5  35    4.04    2.49
   4  -5  36   -3.83    4.21
   4   5  36    6.72    3.63
  -4  -5  36   -0.84    2.16
   4  -5  37   27.25    7.95
   4   5  37   22.93    6.25
  -4  -5  37   25.44    6.77
   4  -5  38   -0.53    3.07
   4   5  38   -0.62    3.31
  -4  -5  38    3.65    2.74
   4  -5  39   10.92    5.27
   4   5  39    6.96    3.79
   4  -5  40    2.29    3.81
   4   5  40    6.86    4.43
  -4  -5  40    2.83    3.30
   4  -5  41   10.51    4.83
   4   5  41    7.46    4.54
  -4  -5  41   17.05    6.60
   4  -5  42   13.93    5.48
   4   5  42    6.29    5.01
  -4  -5  42    6.92    4.46
  -4  -5  43   -4.47    4.71
  -4   6   0    4.88    2.52
  -4  -6   0   -1.58    0.94
   4  -6   0    1.89    1.17
  -4  -6   0    0.28    3.37
  -4   6  -1  176.93    9.26
  -4  -6  -1  166.96    9.50
  -4   6   1  176.07    9.51
  -4  -6   1  173.84    9.79
   4   6  -1  131.13    8.35
   4  -6   1  182.47   14.80
  -4  -6   1  182.37   14.53
  -4  -6  -1  188.82   14.77
  -4  -6  -1  177.41   15.26
   4  -6  -1  181.79   15.36
  -4   6  -2  254.32   11.07
  -4  -6   2  235.86   11.70
  -4   6   2  254.10   11.74
   4   6  -2  175.64    9.26
   4  -6  -2  256.10   17.75
  -4  -6   2  263.53   17.57
   4  -6   2  251.53   17.36
  -4  -6  -2  253.86   16.88
  -4  -6  -2  246.69   18.06
   4  -6  -2  251.36   18.23
  -4   6   3  280.75   12.40
  -4  -6   3  268.80   12.48
  -4   6  -3  288.69   11.50
  -4  -6  -3  270.25   11.50
   4   6  -3  209.46    9.68
   4  -6   3  310.76   19.28
  -4  -6  -3  317.01   18.62
  -4  -6   3  310.13   19.13
   4  -6  -3  288.21   19.53
  -4   6   4   86.79    7.39
  -4   6  -4   87.78    6.51
  -4  -6  -4   81.91    6.55
   4  -6  -4   86.05   11.12
   4  -6   4   83.28    7.07
   4   6   4   86.08    7.33
  -4  -6  -4   86.31   10.82
  -4  -6  -4   89.18   10.23
   4  -6   4   90.26   10.25
  -4  -6   4  101.52   11.33
  -4  -6   5  242.91   12.28
  -4   6  -5  275.85   11.47
  -4  -6  -5  262.49   11.49
  -4   6   5  280.21   13.18
   4  -6  -5  274.21   19.45
   4  -6   5  275.23   13.17
   4   6   5  270.84   13.16
  -4  -6  -5  269.67   19.30
  -4  -6   5  278.09   18.44
   4  -6   5  283.90   18.33
  -4  -6  -5  260.22   16.52
  -4   6   5  293.33   16.13
  -4   6   6   82.79    7.34
  -4  -6   6   71.94    6.91
  -4   6  -6   86.19    6.42
  -4  -6  -6   78.67    6.38
   4  -6   6   88.89    7.75
   4  -6  -6   81.71   10.63
   4   6   6   81.68    7.40
  -4  -6  -6   79.68   10.67
  -4  -6  -6   77.38    8.85
   4  -6   6   85.69   10.19
  -4   6   6   91.89    8.99
  -4   6  -7   17.18    3.07
  -4  -6  -7   13.71    2.70
  -4   6   7   13.49    3.01
   4  -6  -7   10.60    4.07
   4   6   7   17.62    3.54
  -4  -6  -7   13.26    4.12
  -4  -6   7   11.18    2.86
   4  -6   7   13.69    3.03
  -4  -6  -7   13.17    3.91
   4  -6   7   16.43    4.33
  -4  -6   7   18.19    4.91
  -4   6   7   16.44    3.70
  -4   6  -8   14.29    2.71
  -4  -6  -8   14.32    3.04
  -4  -6  -8   17.34    5.04
  -4   6   8   14.71    3.30
  -4  -6   8   11.89    2.70
   4  -6   8   13.74    2.94
   4   6   8   11.04    2.76
   4  -6  -8   16.59    4.90
  -4  -6  -8   15.23    3.92
   4  -6   8   17.00    4.48
  -4  -6   8   16.14    4.85
  -4   6   8   16.21    3.89
   4  -6   9   54.01    6.34
   4   6   9   57.04    6.44
  -4   6  -9   54.43    5.32
  -4  -6  -9   47.35    5.18
   4  -6  -9   51.01    9.00
  -4  -6   9   42.59    5.46
  -4   6   9   52.70    6.40
  -4  -6   9   55.73    8.33
  -4   6   9   53.70    6.76
  -4  -6  -9   53.22    7.25
   4  -6   9   50.02    7.45
   4   6  10    2.54    1.91
  -4  -6 -10    1.10    2.19
  -4   6  10    0.78    1.44
  -4  -6  10    0.04    1.40
   4  -6 -10    3.23    3.23
   4  -6  10    1.19    1.08
  -4  -6 -10    3.79    2.30
  -4   6  10    3.49    1.50
  -4  -6  10    4.10    3.74
   4   6  11  147.62   11.13
  -4  -6  11  121.92    9.94
  -4   6  11  141.06   10.82
  -4  -6  11  150.78   14.03
  -4  -6 -11  147.88   11.95
   4  -6  11  163.06   14.31
  -4  -6  12    1.30    1.51
  -4   6  12    2.69    2.06
  -4  -6 -12    5.20    2.65
  -4   6  12    0.16    1.58
  -4  -6  12   10.80    4.95
  -4  -6  13   12.24    3.26
   4   6  13   12.73    3.46
  -4   6  13   11.57    3.19
   4  -6  13   13.81    4.38
  -4  -6 -13   11.14    3.35
  -4   6  13   10.36    2.66
  -4  -6  13   11.41    3.83
   4  -6  14   63.34    7.97
   4   6  14   52.23    7.00
  -4   6  14   49.80    6.80
  -4  -6  14   43.39    6.21
   4  -6  14   51.19    8.12
  -4  -6  14   51.26    8.18
  -4   6  14   55.98    6.27
  -4  -6 -14   46.60    6.51
  -4   6  15   16.07    4.10
   4  -6  15   18.42    4.30
   4   6  15   18.37    4.62
  -4  -6  15   17.59    4.37
   4  -6  15   18.69    5.25
  -4  -6  15   18.39    5.36
  -4   6  15   18.66    3.58
   4  -6  16    0.84    1.26
   4   6  16   -1.57    1.70
  -4   6  16    1.54    1.84
  -4  -6  16    3.26    2.59
   4  -6  16    1.59    2.90
  -4  -6  16   -1.12    1.99
  -4   6  16    0.84    0.88
   4   6  17    1.98    1.69
   4  -6  17    1.76    2.16
   4  -6  17    1.75    1.55
  -4   6  17   -1.45    1.39
  -4  -6  17    2.25    1.65
   4  -6  18  113.95   11.84
   4   6  18  107.56   10.83
  -4   6  18  115.90    7.20
  -4  -6  18  107.10   12.28
   4  -6  19    4.02    2.80
   4   6  19    2.89    1.84
  -4  -6  19    4.76    2.99
   4  -6  20   82.26   10.35
   4   6  20   73.70    9.44
  -4  -6  20   67.66    9.85
   4  -6  21  114.98   12.34
   4   6  21   99.98   11.12
  -4  -6 -21   89.70    7.82
  -4  -6  21   92.93   11.78
   4   6  22    4.96    3.01
  -4  -6 -22    1.42    0.86
  -4  -6  22    3.66    3.81
   4  -6  23   15.97    4.79
   4   6  23   13.40    4.53
  -4  -6 -23   11.44    2.41
  -4  -6  23   11.98    4.54
   4  -6  24   74.51   11.06
   4   6  24   73.33   10.21
  -4  -6  24   71.63   10.71
   4  -6  25    3.66    3.36
   4   6  25    4.61    2.97
  -4  -6  25    4.19    4.02
   4  -6  26    5.25    4.09
   4   6  26    3.01    2.35
  -4  -6  26    4.83    3.03
   4  -6  27    9.53    5.44
   4   6  27    7.87    3.05
  -4  -6  27   15.18    4.78
   4   6  28    3.52    2.87
   4  -6  28    5.50    3.44
   4  -6  29   16.58    6.17
   4   6  29   16.46    4.97
  -4  -6  29   21.73    6.53
   4  -6  30   49.41    9.50
   4   6  30   37.38    7.86
  -4  -6  30   48.58    9.43
   4  -6  31    6.48    3.18
   4   6  31    6.25    3.33
  -4  -6  31    4.65    3.81
   4  -6  32   34.37    7.99
   4   6  32   26.80    6.48
  -4  -6  32   27.46    7.34
   4   6  33    6.97    4.20
  -4  -6  33    6.94    4.16
   4   6  34   11.24    4.85
  -4  -6  34    7.86    3.69
   4  -6  35    5.12    3.62
  -4  -6  35    4.16    3.00
   4  -6  36   12.76    5.28
  -4  -6  36   16.16    5.93
   4  -6  37    3.56    2.37
  -4  -6  37    0.18    1.91
   4  -6  38   -0.38    2.43
   4  -6  39    0.38    2.04
  -4  -6  39   -3.17    4.05
   4  -6  40    8.70    6.05
  -4   6  40    2.96    3.38
  -4  -6  40    1.51    2.85
   4   6  41    6.59    4.07
  -4  -6  41   11.67    5.00
  -4   6  41   13.56    5.47
  -4   7   0    0.87    1.07
  -4  -7   0    0.67    0.93
   4   7   0    1.89    1.80
  -4  -7   0   -0.65    2.50
   4  -7   0    5.16    3.11
  -4   7  -1    0.09    0.67
  -4  -7  -1    0.25    0.98
  -4  -7   1    1.99    1.71
   4  -7  -1   -1.59    2.25
   4   7  -1   -0.63    0.83
   4   7   1    0.09    1.36
   4  -7   1    0.28    1.50
  -4  -7  -1   -2.36    1.98
  -4  -7   1   -3.84    2.59
  -4   7   2    1.01    0.55
  -4   7  -2    1.21    1.13
  -4  -7   2    2.83    1.73
  -4  -7  -2    1.86    1.31
  -4  -7  -2    4.67    3.44
   4  -7  -2   -0.34    1.45
  -4  -7  -2   -1.31    1.89
  -4  -7   2   -1.38    2.23
  -4   7  -3    7.29    1.62
  -4  -7  -3   13.76    2.50
  -4   7   3    6.35    1.48
  -4  -7   3   11.15    2.52
   4  -7  -3   10.33    4.00
  -4  -7  -3    7.44    3.84
   4   7  -3    6.48    2.08
   4  -7   3   11.11    4.12
  -4  -7  -3    6.78    2.96
  -4  -7   3   11.46    4.00
  -4  -7  -4   -0.10    1.48
  -4  -7   4    0.09    0.98
  -4   7   4   -0.92    1.13
  -4   7  -4   -0.16    1.02
   4  -7  -4    0.66    1.99
  -4  -7  -4    0.13    2.35
   4   7  -4   -0.05    1.45
  -4  -7  -4    2.93    4.15
   4  -7   4    0.34    2.24
  -4  -7   4    0.50    1.30
  -4   7   5  163.85    8.79
  -4  -7  -5  169.74    8.28
  -4  -7   5  149.42    8.73
   4  -7  -5  177.87   16.96
  -4  -7  -5  154.61   13.45
  -4  -7   5  169.29   15.19
   4  -7   5  175.88   15.14
  -4  -7   6   18.21    3.24
  -4   7   6   19.39    2.95
  -4  -7  -6   23.66    6.36
   4  -7  -6   26.50    6.99
  -4  -7  -6   25.19    6.11
  -4  -7   6   37.26    7.92
  -4   7   7  105.42    7.74
  -4  -7   7   95.71    7.46
   4   7   7   99.46    7.56
   4  -7  -7  107.24   13.48
  -4  -7  -7  112.73   13.74
   4  -7   7  104.09    7.68
  -4  -7  -7   95.92   10.31
  -4  -7   7  108.16   11.96
   4  -7   7  106.59   11.97
  -4  -7  -8   -1.11    3.16
   4  -7  -8    3.85    2.95
  -4  -7   8    3.44    1.86
  -4  -7  -8    1.60    1.82
   4  -7   8    4.79    3.14
  -4  -7   8    7.33    3.66
   4  -7  -9    4.29    3.51
  -4  -7  -9   -0.37    2.07
  -4   7   9    2.97    1.21
  -4  -7   9    4.84    1.79
   4  -7   9    2.65    1.24
   4   7   9    3.79    2.04
  -4  -7  -9    2.90    3.36
   4  -7   9    2.86    1.88
  -4  -7   9    4.90    3.54
  -4  -7  10   -0.74    0.89
  -4   7  10    0.25    1.46
   4  -7  10    0.52    1.03
   4   7  10    2.11    1.59
   4  -7 -10    1.82    3.40
  -4  -7 -10    0.40    2.15
   4  -7  10   -1.41    1.78
  -4  -7 -10   -0.03    1.46
  -4   7  10   -1.47    1.90
  -4   7  11   57.47    6.59
  -4  -7  11   48.20    5.95
   4   7  11   51.02    5.97
  -4  -7 -11   46.29    6.90
  -4  -7  11   53.20    8.79
   4  -7  11   63.23    9.34
  -4   7  11   58.52    7.29
  -4  -7 -12    1.56    2.06
   4   7  12    2.91    1.51
  -4   7  12    1.54    1.40
  -4  -7  12    4.32    1.83
   4  -7 -12    0.41    2.30
   4  -7  12    0.55    2.25
  -4  -7 -12    2.09    2.06
  -4  -7  12   10.10    4.40
  -4   7  12   -0.17    1.77
   4   7  13   95.95    8.79
  -4  -7 -13  113.38   14.54
   4  -7 -13  117.88   15.35
  -4  -7  13   86.86    8.37
  -4  -7 -13   95.34    9.98
  -4  -7  13   99.86   12.12
   4   7  14    0.36    1.25
   4  -7 -14    5.69    4.16
  -4  -7 -14    1.20    1.51
  -4  -7 -14   -0.41    1.61
   4  -7  14    0.82    1.71
  -4  -7  14    6.74    3.92
   4   7  15   59.60    7.23
  -4  -7  15   70.21   10.44
  -4  -7 -15   49.77    6.80
   4  -7  15   71.59    9.94
   4  -7  16    7.62    2.58
   4   7  16    8.96    2.99
  -4  -7 -16    2.75    1.52
   4  -7  16    7.59    3.22
  -4  -7  16   10.35    4.75
   4  -7  17   64.13    9.67
   4   7  17   77.12    8.79
  -4  -7  17   81.28   11.33
  -4  -7 -17   61.81    7.63
   4  -7  17   88.74   11.93
   4  -7  18    4.66    3.31
   4   7  18    7.15    3.20
  -4  -7  18    8.03    3.86
   4  -7  19   21.28    5.53
   4  -7  19   19.21    6.17
  -4  -7  19   26.80    7.16
   4   7  20    5.72    2.19
  -4  -7  20    2.81    2.55
   4  -7  21  102.21   12.36
   4   7  21   90.91   10.42
  -4  -7  21  100.44   13.22
   4  -7  21   92.80   12.64
   4   7  22   -3.41    2.69
   4  -7  22   -1.33    2.53
   4  -7  22    0.88    1.38
  -4  -7  22    4.42    3.64
   4   7  23   97.57   11.00
   4  -7  23  100.63   13.52
  -4  -7  23  106.62   13.76
   4  -7  24   -1.20    2.78
   4   7  24    0.29    1.85
   4  -7  24    0.63    1.62
  -4  -7  24    4.42    3.26
   4  -7  25   18.09    6.26
   4   7  25   18.67    5.46
   4  -7  25   21.32    6.40
  -4  -7  25   21.02    6.37
   4  -7  26   -0.10    1.75
   4   7  26   -3.03    2.13
  -4  -7  26   -0.84    2.60
   4  -7  27    0.22    2.64
   4   7  27    0.67    2.62
  -4  -7  27    2.06    1.75
   4  -7  28   24.56    8.70
   4   7  28   25.71    6.21
  -4  -7  28   32.48    7.56
   4   7  29    6.36    2.12
  -4  -7  29   11.72    5.99
   4  -7  30   -1.49    4.20
  -4  -7  30    4.61    3.58
   4  -7  31   76.29   14.75
   4   7  31   94.55   12.57
  -4  -7  31   96.15   13.89
   4  -7  32   -1.14    2.72
   4   7  32   -0.34    2.09
  -4  -7  32    2.70    3.36
   4  -7  33   17.15    9.01
   4   7  33   30.03    7.48
  -4  -7  33   34.53    8.31
   4  -7  34    7.28    6.43
   4   7  34   21.41    7.44
   4  -7  35    2.62    2.38
   4   7  35    3.65    3.76
  -4  -7  35    4.84    2.67
   4  -7  36    8.62    6.47
   4   7  36   11.89    5.62
  -4   7  36   12.58    5.96
  -4  -7  36    4.98    4.60
   4   7  37   44.02    9.96
  -4  -7  37   29.34    6.89
  -4   7  37   25.31    6.76
  -4  -7  37   33.59    9.00
  -4  -8   0    2.63    3.64
  -4  -8  -1    3.91    2.82
  -4  -8   1    8.82    3.47
  -4  -8  -2   14.52    7.15
  -4  -8   2   13.05    4.46
   4  -8  -3  298.28   23.26
  -4  -8  -3  291.71   23.26
  -4  -8   3  275.29   20.13
  -4  -8  -3  252.73   18.60
   4  -8  -4    2.04    2.01
  -4  -8  -4    4.07    3.15
   4  -8   4    4.59    3.15
  -4  -8  -4    4.17    3.70
   4  -8  -5   58.52   10.62
  -4  -8  -5   46.38    9.31
   4  -8   5   59.50    9.48
  -4  -8  -5   43.49    7.92
  -4  -8   5   53.23    8.89
   4  -8  -6   67.44   11.35
  -4  -8  -6   71.88   11.57
   4  -8   6   70.11   10.29
  -4  -8   6   66.70   10.57
  -4  -8  -6   49.21    7.86
   4  -8   7    5.05    2.35
  -4  -8  -7    6.31    3.41
  -4  -8   7   13.47    5.22
  -4  -8  -8    0.55    2.60
   4  -8  -8    3.40    2.94
  -4  -8  -9    8.52    4.74
   4  -8  -9   15.46    5.84
   4  -8   9   11.23    4.08
  -4  -8  -9   11.15    4.33
  -4  -8   9   15.39    5.71
   4  -8 -10   32.24    7.83
  -4  -8 -10   30.10    7.91
   4  -8  10   36.52    7.57
  -4  -8 -10   24.62    5.65
  -4  -8  10   33.15    7.73
  -4  -8 -11   18.77    6.11
   4  -8  11   24.87    3.64
   4   8  11   16.01    2.99
   4  -8 -11   24.66    7.88
   4  -8  11   22.77    5.91
  -4  -8  11   18.93    5.88
  -4  -8 -11   10.63    4.69
   4  -8  12    2.10    0.92
  -4  -8 -12    4.00    4.19
   4  -8 -12    5.74    4.53
   4   8  12   -0.12    1.07
   4  -8  12    3.84    2.36
  -4  -8 -12    4.78    2.65
  -4  -8  12    6.62    3.99
   4  -8  13    8.83    2.42
   4   8  13    9.06    2.39
   4  -8 -13    7.58    4.55
  -4  -8 -13    5.54    3.53
   4  -8  13   11.48    4.79
  -4  -8 -13    5.39    2.72
  -4  -8  13   11.80    4.59
   4  -8 -14    5.11    4.33
   4   8  14    5.28    1.81
  -4  -8 -14    3.54    3.08
   4  -8  14    6.92    3.10
  -4  -8 -14    2.73    1.65
  -4  -8  14   11.71    5.45
   4   8  15   17.88    3.52
   4  -8  15   28.35    6.98
  -4  -8  15   23.26    7.10
  -4  -8 -15   13.74    3.84
   4   8  16    2.94    2.03
  -4  -8 -16   10.90    5.41
   4  -8 -16   13.52    6.26
   4  -8  16    6.70    3.50
  -4  -8  16   11.34    4.65
  -4  -8 -16    9.66    3.20
   4   8  17   16.89    3.65
  -4  -8 -17   30.69    8.20
   4  -8 -17   22.87    7.64
   4  -8  17   29.87    6.77
  -4  -8  17   30.62    7.66
  -4  -8 -17   20.81    4.62
   4   8  18   10.17    3.46
   4  -8 -18    9.40    5.10
  -4  -8 -18    6.93    3.96
   4  -8  18    7.54    3.56
  -4  -8  18    7.15    3.43
   4  -8  19   21.70    6.17
  -4  -8  19   15.91    5.51
   4  -8  20    3.18    4.38
  -4  -8  20   -3.07    2.44
   4  -8  21   34.24    7.88
  -4  -8  21   27.49    7.14
   4  -8  22   -0.86    1.74
  -4  -8  22    2.24    2.20
  -4  -8  23   81.76   13.15
   4  -8  23   92.18   12.92
   4  -8  24    9.82    4.26
  -4  -8  24   11.24    5.94
   4  -8  25   -2.55    1.66
  -4  -8  25    1.50    3.36
   4  -8  26    0.58    2.06
  -4  -8  26    4.48    3.23
   4  -8  27    1.49    4.08
   4  -8  28   15.68    6.05
  -4  -8  28   22.79    7.51
  -4  -8  29    7.66    3.90
  -4  -8  30    3.24    3.50
  -4  -8  31    6.09    4.50
  -4  -9   0   13.57    5.55
  -4  -9  -1   31.59    7.21
  -4  -9   1   27.82    7.07
  -4  -9  -2    2.56    3.46
  -4  -9   2    5.71    4.26
  -4  -9  -3   57.30    9.45
  -4  -9   3   61.11   10.72
  -4  -9  -4   10.34    7.01
  -4  -9   4   12.93    6.16
  -4  -9  -5  224.77   22.05
   4  -9  -5  240.89   22.77
  -4  -9  -5  187.63   17.17
  -4  -9   5  221.81   20.69
  -4  -9  -6   -0.30    2.11
   4  -9  -6    1.07    1.87
  -4  -9  -6    0.51    3.81
   4  -9  -7   70.89   12.79
  -4  -9  -7   65.97   12.15
  -4  -9   7   62.90   10.71
  -4  -9  -7   48.81    8.92
   4  -9  -8   -0.23    1.59
  -4  -9  -8    1.89    1.97
   4  -9   8    2.39    2.37
  -4  -9   8    6.96    4.39
  -4  -9  -8    1.22    1.94
   4  -9  -9    8.35    4.97
   4  -9   9    8.54    3.68
  -4  -9   9    9.30    4.53
  -4  -9  -9    6.20    3.19
   4  -9 -10   -0.44    1.64
  -4  -9 -10   -1.60    3.32
   4  -9  10    2.70    3.23
  -4  -9 -10    1.90    3.39
  -4  -9  10    3.33    3.38
  -4  -9 -11   99.23   15.63
   4  -9 -11  108.03   16.28
   4  -9  11  106.72   13.18
  -4  -9  11  100.43   14.42
  -4  -9 -11  156.80   18.41
   4  -9 -12   14.60    5.92
  -4  -9 -12   23.42    8.03
   4  -9  12   25.44    6.34
  -4  -9 -12   11.90    4.90
  -4  -9  12   39.05    9.85
  -4  -9 -13  180.80   20.96
   4  -9 -13  195.17   22.69
  -4  -9  13  176.40   18.59
   4  -9  13  209.72   18.71
  -4  -9 -13  148.24   14.60
   4  -9 -14    5.97    4.44
  -4  -9 -14   -1.88    2.29
   4  -9  14    2.62    3.34
  -4  -9 -14   -0.45    1.18
  -4  -9 -15   33.63    9.45
   4  -9 -15   40.51   10.96
   4  -9  15   46.66    9.10
  -4  -9  15   31.06    8.12
   4  -9 -16    8.95    5.68
  -4  -9 -16    7.85    5.48
   4  -9  16    6.95    4.22
  -4  -9  16    8.10    3.57
   4  -9 -17   -0.70    4.20
  -4  -9 -17    0.84    2.99
   4  -9 -18    3.42    3.29
  -4  -9 -18   -1.39    1.88
   4  -9  18   -0.76    2.44
  -4  -9  18    4.70    4.98
   4  -9  19   58.85   10.17
  -4  -9  19   47.49   10.27
   4  -9  20    2.19    3.73
  -4  -9  20   -0.03    1.74
  -4  -9 -21   54.51   13.40
   4  -9 -21   85.12   16.63
   4  -9  21   95.00   13.33
  -4  -9  21   58.84   11.13
   4  -9 -22   -5.74    5.76
  -4  -9 -22    3.99    3.57
   4  -9  22    3.94    2.25
  -4  -9  22    0.70    2.87
   4  -9 -23   42.00   11.40
  -4  -9 -23   21.90    8.59
  -4  -9 -24    5.80    5.77
   4  -9 -24    0.52    3.33
  -4  -9  24    0.68    2.04
  -4  -9  26    0.26    2.68
  -4  -9  27   14.97    6.17
  -4 -10   0  174.49   18.29
  -4 -10   1   59.75   11.99
  -4 -10  -1   44.87    9.04
  -4 -10  -2   18.59    5.68
  -4 -10   2   28.32    8.31
  -4 -10  -3   58.03    9.82
  -4 -10   3   63.72   11.26
  -4 -10  -4   11.91    5.08
  -4 -10   4   24.88    7.62
  -4 -10  -6    6.11    4.66
  -4 -10  -7   48.29   11.75
   4 -10  -7   38.84    9.92
  -4 -10  -7   34.19    7.25
  -4 -10   7   34.22    8.98
  -4 -10  -8    4.70    4.56
  -4 -10   8    1.84    2.67
  -4 -10  -8   -0.39    2.41
   4 -10  -9    2.75    5.31
  -4 -10  -9    2.35    3.66
  -4 -10   9    0.73    1.88
  -4 -10  -9   -0.18    2.19
  -4 -10 -10   10.35    5.83
   4 -10 -10   12.61    5.84
  -4 -10  10   12.51    5.44
  -4 -10 -10    6.16    3.99
   4 -10 -11   29.04    8.63
  -4 -10 -11   19.72    8.61
  -4 -10  11   18.98    6.79
   4 -10 -12    4.84    4.64
  -4 -10  12    4.94    4.02
   4 -10 -13   20.17    7.43
  -4 -10  13   17.02    5.89
  -4 -10 -14   -2.89    2.51
   4 -10 -14    8.49    5.90
  -4 -10  14    9.24    4.21
   4 -10 -15   32.36   10.56
  -4 -10 -15   23.68    8.81
   4 -10  15   27.76    6.97
  -4 -10  15   24.99    7.89
  -4 -10 -16    3.30    5.34
   4 -10 -16    2.83    3.20
   4 -10  16    2.49    3.16
  -4 -10  16    4.41    1.69
   4 -10 -17    6.87    4.75
  -4 -10 -17   -0.24    3.42
   4 -10  17    6.11    2.94
  -4 -10 -18    3.99    5.00
   4 -10 -18    7.65    4.20
  -4 -10  18   15.08    6.35
   4 -10 -19   -0.08    3.79
  -4 -10 -19    9.49    5.99
  -4 -10  19    8.33    5.56
   4 -10 -20   10.50    5.97
  -4 -10 -20    5.39    5.60
   4 -10 -21   81.45   17.22
  -4 -10 -21   57.40   14.34
  -4 -10  21   52.73   11.40
   4 -10 -22   17.71    8.74
  -4 -10 -22   17.61    8.44
   4 -10 -23   25.46    8.90
  -4 -10 -23   21.55    9.50
  -4 -11   0   -1.30    3.66
  -4 -11   1   10.30    5.46
  -4 -11  -1   14.86    6.14
  -4 -11   2   24.26    8.30
  -4 -11  -2   14.41    5.55
  -4 -11   3   39.27    9.17
  -4 -11  -3   53.99   10.11
  -4 -11   4    1.53    4.41
  -4 -11  -4    1.77    2.89
  -4 -11   5   28.30    8.24
  -4 -11   6   10.57    5.98
  -4 -11  -6    2.90    3.64
  -4 -11   7   16.07    6.70
  -4 -11   8    0.99    3.15
  -4 -11   9   -1.22    3.17
   4 -11 -10   43.56   11.84
  -4 -11 -10   22.27    9.41
  -4 -11  10   23.36    7.66
  -4 -11 -11   17.61    8.36
   4 -11 -11   28.72    9.26
   4 -11 -12    0.29    2.26
  -4 -11 -12   -3.81    3.25
   4 -11 -13   80.95   16.20
  -4 -11 -13   47.84   13.64
  -4 -11  13   67.50   12.82
   4 -11 -14   -4.00    4.42
  -4 -11 -14   -1.68    3.20
  -4 -11  14    8.70    5.42
  -4 -12   0   25.15    7.07
  -4 -12   1   -5.46    4.00
  -4 -12  -1    5.97    5.42
  -4 -12   2    2.92    2.66
  -4 -12   3    1.76    2.44
  -4 -12   4    1.81    4.37
  -4 -12   5   58.96   14.35
  -5   0   0    0.02    1.43
  -5   0  -1    0.09    1.61
  -5   0   1    1.81    2.28
  -5   0  -2  398.89   18.55
  -5   0   2  370.20   17.59
   5   0  -3    2.12    1.27
  -5   0   3    0.69    1.40
  -5   0  -3    2.76    2.13
  -5   0  -4 1124.22   30.36
   5   0  -4 1086.80   27.67
  -5   0   4 1062.69   29.82
  -5   0  -5   -0.18    1.12
   5   0  -5    0.90    1.58
  -5   0   5    0.47    1.39
  -5   0  -6  105.51    9.45
   5   0  -6   90.65    7.79
  -5   0   6   94.26    8.93
  -5   0  -7    1.99    1.50
   5   0  -7    4.35    2.11
  -5   0   7   -0.04    0.89
  -5   0  -8   84.72    8.23
   5   0  -8   85.15    7.58
  -5   0   8   77.99    8.06
  -5   0  -9   -0.80    1.36
   5   0  -9    0.50    0.76
  -5   0   9   -0.60    1.18
  -5   0 -10 1203.43   31.14
  -5   0  10 1144.14   32.48
  -5   0 -11    0.74    1.38
  -5   0  11   -2.91    1.86
  -5   0 -12 2163.11   40.86
  -5   0  12 2020.04   37.84
   5   0  13    1.94    2.24
  -5   0 -13    0.64    1.00
   5   0  14  426.38   20.82
  -5   0  14  374.30   16.99
  -5   0  15    1.33    1.36
   5   0  16   80.71    9.40
  -5   0  16   70.49    7.60
   5   0  17    1.19    1.77
  -5   0  17   -1.11    1.16
   5   0  18    0.68    1.47
  -5   0  18    0.18    1.04
   5   0  19    0.97    1.62
  -5   0  19    0.63    1.45
   5   0  20  163.35   13.92
  -5   0  20  157.89   10.90
  -5   0  20  146.66   11.72
   5   0  21    1.22    2.24
  -5   0  21   -1.51    1.09
   5   0  22   39.12    7.18
  -5   0  22   37.22    6.19
  -5   0  22   37.63    5.32
   5   0  23   -3.29    1.44
  -5   0  23   -0.31    0.93
  -5   0  23   -2.82    1.87
   5   0  24   10.69    3.57
  -5   0  24   11.16    2.91
   5   0  25   -1.24    2.10
  -5   0  25   -3.16    2.24
   5   0  26   70.62    9.79
  -5   0  26   62.07    7.22
   5   0 -26   54.47    4.93
   5   0  27    2.24    2.53
   5   0  27   -0.28    0.63
  -5   0  27    0.34    0.95
   5   0 -27    0.14    0.60
   5   0  28    0.18    2.25
   5   0 -28    1.90    0.76
  -5   0  28    2.41    1.80
   5   0  28    0.49    0.51
   5   0  29    0.75    2.91
   5   0  29   -0.20    0.73
  -5   0  29   -0.97    1.60
   5   0 -29   -0.04    0.47
   5   0  30   15.49    4.84
   5   0  30   13.09    2.35
   5   0 -30   11.41    2.04
  -5   0  30   13.32    3.44
   5   0  31   -0.86    1.36
   5   0  31    0.31    0.67
  -5   0  31   -1.15    2.10
   5   0  32   37.14    8.09
  -5   0  32   31.23    5.50
   5   0  33    0.53    1.77
  -5   0  33   -3.43    2.60
   5   0  34    6.07    3.13
  -5   0  34   14.26    5.34
   5   0  35   -1.34    2.02
  -5   0  35    0.25    2.23
   5   0  36   35.35    8.13
   5   0  37   -5.00    3.32
   5   0  38  136.79   16.69
   5   0  39    5.11    3.64
   5   0  40   48.46   10.21
   5   0  41   -1.32    2.24
   5   0  42    5.89    3.91
   5   0  43   -1.63    2.66
   5   1   0   -0.35    1.15
  -5   1   0    0.88    1.09
  -5  -1   0    1.46    1.54
  -5   1   1   73.70    8.17
  -5  -1   1   69.23    7.87
  -5   1  -1   70.72    7.84
  -5  -1  -1   73.05    8.01
   5   1  -1   72.53    7.90
   5   1   1   63.69    7.25
   5  -1  -2    4.94    2.62
  -5  -1   2    8.67    2.53
  -5   1   2    8.65    2.71
  -5  -1  -2    7.91    1.14
  -5   1  -2    7.21    2.51
  -5  -1  -2    7.65    2.68
   5  -1  -2    8.49    1.33
  -5  -1  -3    3.10    0.88
   5   1   3    3.53    1.57
   5  -1  -3    3.41    0.97
   5   1  -3    5.19    2.06
   5   1  -3    3.37    0.90
  -5   1  -4  218.01   13.44
  -5  -1  -4  222.20   13.54
   5   1   4  195.31   12.54
   5  -1  -4  218.48   13.29
  -5   1  -4  203.49    7.10
  -5  -1   4  201.22   12.95
   5   1  -4  213.78    7.48
  -5   1   4  213.87   13.42
  -5  -1  -5   24.81    4.71
  -5   1  -5   23.84    4.44
   5  -1  -5   20.72    3.99
   5   1  -5   25.07    3.88
  -5   1   5   20.08    4.13
  -5  -1   5   22.80    4.29
   5   1   5   21.45    4.37
   5   1   6  509.76   20.44
  -5   1  -6  561.59   21.44
  -5  -1  -6  574.45   21.94
   5   1  -6  493.55   16.36
   5  -1  -6  522.37   20.28
  -5  -1   6  506.09   20.75
  -5   1   6  534.10   21.29
  -5   1  -7   88.63    8.42
  -5  -1  -7   89.24    8.52
   5   1   7   86.38    8.43
   5   1  -7   80.59    6.51
   5  -1  -7   91.57    8.65
  -5  -1   7   86.47    8.49
  -5   1   7   83.93    8.45
   5   1   8   38.98    5.88
  -5   1  -8   42.40    5.93
  -5  -1  -8   41.96    5.81
   5   1  -8   39.07    4.47
   5  -1  -8   40.24    5.67
  -5   1   8   39.79    5.85
  -5  -1   8   38.88    5.84
  -5   1  -9   -0.16    0.71
  -5  -1  -9    0.45    1.21
   5   1  -9    2.00    0.93
   5  -1  -9   -1.88    1.87
  -5   1   9   -1.06    1.08
   5   1   9    1.61    1.30
  -5   1 -10   14.87    3.45
  -5  -1 -10   11.29    3.05
  -5   1  10   10.06    2.76
   5  -1 -10   10.62    3.17
  -5  -1  10   13.63    3.56
   5   1  10   16.67    4.07
   5  -1  10   14.19    4.10
  -5   1  10   11.88    3.28
  -5   1  11    1.86    1.70
   5   1  11    0.79    2.03
   5  -1  11    0.77    0.98
  -5   1 -12   20.69    4.02
  -5  -1 -12   18.15    3.93
   5  -1  12   20.93    4.49
   5   1  12   20.66    4.49
  -5   1  12   23.59    4.80
  -5   1 -13    3.85    1.83
  -5  -1 -13    6.43    2.32
   5  -1  13    4.43    2.13
   5   1  13    7.56    3.08
  -5   1  13    3.12    1.62
   5  -1  14  171.29   13.41
   5   1  14  167.39   13.18
  -5  -1  14  126.41    8.49
   5  -1  15   16.80    4.40
   5   1  15   22.45    5.22
  -5   1  15   13.83    3.67
  -5  -1  15    9.74    2.45
   5  -1  16   10.81    3.49
   5   1  16    8.41    3.31
  -5  -1  16    8.50    2.33
  -5   1  16    9.61    3.09
   5  -1  17    9.85    3.67
   5   1  17   10.09    3.57
  -5  -1  17    8.82    2.48
  -5  -1  17    8.07    2.58
  -5   1  17    9.37    2.91
   5  -1  18    4.31    1.96
   5   1  18    4.45    1.61
  -5  -1  18    5.41    2.47
  -5  -1  18    4.56    1.74
  -5   1  18    6.07    2.91
   5   1  19   39.99    6.76
   5  -1  19   47.89    7.54
  -5  -1  19   30.84    4.84
  -5   1  19   38.83    6.44
   5  -1 -19   39.04    4.59
   5   1  20   19.60    5.01
   5  -1 -20   22.79    3.56
   5  -1  20   28.12    5.99
  -5  -1  20   22.40    4.19
  -5  -1  20   27.73    4.97
   5  -1  20   23.93    3.45
   5  -1  21   -1.01    1.02
   5  -1 -21    0.71    0.77
   5  -1  21    7.57    3.54
   5   1  21    1.52    2.19
  -5   1  21    0.82    1.26
  -5  -1  21   -0.28    1.31
  -5  -1  21    1.09    1.41
   5  -1  22   32.68    6.46
   5   1  22   31.06    6.14
  -5   1  22   25.29    4.23
  -5  -1  22   26.77    4.74
  -5  -1  22   23.36    4.57
   5  -1  22   29.77    4.15
   5  -1  23   16.70    4.83
   5   1  23   21.60    5.51
  -5  -1  23   14.03    3.70
  -5  -1  23   13.64    3.61
  -5   1  23   11.73    2.78
   5  -1 -23   14.00    2.71
   5  -1  23   17.25    3.03
  -5  -1  24    3.27    2.01
  -5  -1  24    6.61    2.44
  -5   1  24    0.91    1.12
  -5  -1 -24    3.53    2.10
   5  -1 -24    2.30    0.88
   5  -1  24    2.54    0.96
   5  -1  25   28.09    6.20
   5   1  25   29.44    6.56
  -5   1  25   27.81    4.49
  -5  -1  25   25.95    5.12
  -5  -1  25   19.89    4.66
   5  -1 -25   24.57    3.47
   5  -1  25   25.67    3.65
   5  -1  26    0.60    2.10
   5   1  26   -2.52    1.89
  -5  -1  26    0.99    1.19
  -5   1  26   -0.48    0.96
  -5  -1  26    0.48    2.07
   5  -1  26   -0.45    0.67
   5  -1 -26    0.85    0.77
   5  -1  27    7.85    3.82
   5   1  27    9.86    4.12
  -5  -1  27    7.37    2.77
  -5  -1  27   10.78    3.55
  -5   1  27    5.35    2.63
   5  -1 -27    8.60    2.20
   5  -1  27    6.36    1.65
   5  -1  28    2.47    2.68
   5   1  28    4.89    2.56
  -5   1  28    0.81    1.20
   5  -1  28    2.31    1.45
  -5  -1  28    5.28    3.18
   5  -1  29    4.38    2.94
   5   1  29    3.03    2.72
  -5   1  29    1.16    0.87
  -5  -1  29    2.53    2.08
   5  -1  29    3.26    1.61
   5  -1  30    0.78    1.40
  -5   1  30    4.22    2.28
  -5  -1  30   -1.87    2.43
   5  -1  31    4.56    3.43
   5   1  31   -2.28    2.45
   5   1 -31    0.38    0.60
  -5  -1  31    2.53    1.42
  -5   1  31   -2.08    1.66
   5  -1  32    2.37    2.48
   5   1  32    3.02    3.07
  -5  -1  32   -0.38    1.75
  -5   1  32    4.09    2.11
   5  -1  33    3.01    2.47
   5   1  33    1.62    1.97
  -5   1  33   -0.21    1.74
  -5  -1  33   -2.68    1.39
   5  -1  34    1.85    3.57
   5   1  34    2.63    2.03
  -5  -1  34    1.98    1.84
   5  -1  35    4.32    3.38
   5   1  35    2.56    1.74
  -5  -1  35    1.56    2.85
   5  -1  36   23.86    6.74
   5   1  36   27.18    7.05
  -5  -1  36   22.66    5.40
   5  -1  37    5.19    3.79
   5   1  37   -3.23    3.95
  -5  -1  37    2.70    2.47
   5  -1  38   29.03   10.47
   5   1  38    4.38    2.64
   5  -1  39   -2.62    2.09
   5   1  39   -0.64    2.30
   5  -1  40    5.86    4.83
   5   1  40   -0.34    3.10
   5  -1  41    2.24    2.36
   5   1  41   -0.09    2.93
   5  -1  42   -3.31    4.36
   5   1  42    1.33    2.13
   5  -1  43   -3.82    4.77
   5   1  43   -0.25    2.61
  -5   2   0    2.44    1.54
  -5  -2   0    0.51    1.01
  -5   2   1   54.34    7.02
  -5  -2   1   45.15    6.30
  -5   2  -1   49.74    6.62
  -5  -2  -1   43.66    6.15
   5  -2  -1   45.88    4.36
   5   2   1   34.75    5.38
   5   2  -1   40.77    5.80
  -5   2  -2   47.79    6.48
  -5  -2  -2   47.04    6.33
  -5   2   2   49.15    6.47
  -5  -2   2   48.08    6.39
   5  -2  -2   45.05    6.56
   5   2   2   46.65    6.32
   5  -2  -2   49.69    4.64
  -5  -2  -3   50.81    4.67
   5   2  -3   51.30    4.86
   5  -2  -3   53.90    5.00
   5   2   3   43.54    5.92
  -5   2   3   52.31    6.60
  -5  -2   3   47.07    6.36
  -5   2  -3   55.23    6.77
  -5  -2  -3   50.03    6.53
  -5  -2  -4  186.30    9.23
  -5   2  -4  187.80    9.31
   5   2  -4  184.27    9.38
   5   2   4  169.30   11.67
  -5   2   4  197.98   12.87
  -5  -2   4  182.68   12.34
   5  -2  -4  182.00    9.21
  -5   2  -4  200.01   12.80
  -5  -2  -4  202.84   13.08
  -5   2  -5   88.56    6.40
   5   2  -5   90.27    6.67
  -5   2  -5   95.31    8.93
  -5  -2  -5   92.20    8.84
   5  -2  -5   90.93    7.58
  -5   2  -6  339.20   16.34
  -5  -2  -6  320.82   16.14
   5   2   6  319.23   16.56
  -5  -2   6  300.41   15.94
  -5   2  -6  322.16   12.20
   5   2  -6  322.70   12.80
  -5   2   6  331.25   16.87
   5  -2  -6  330.84   17.57
   5   2  -6  297.41   11.22
   5  -2  -6  330.64   14.51
   5  -2   6  331.59   14.10
  -5   2  -7   29.86    4.86
  -5  -2  -7   28.06    4.75
  -5  -2   7   28.09    4.92
  -5   2   7   29.91    5.15
   5   2   7   24.87    4.55
   5  -2  -7   30.03    5.19
   5   2  -7   26.24    3.22
   5  -2  -7   30.57    4.55
   5  -2   7   29.71    4.30
  -5  -2  -8   15.25    6.08
  -5   2  -8   14.55    3.56
   5  -2  -8    9.63    2.47
   5  -2   8   11.09    2.59
  -5   2   8   12.90    3.40
   5   2  -8   11.07    2.01
   5  -2  -8   10.25    3.11
  -5   2   8   11.72    3.25
   5   2   8   11.92    3.58
  -5  -2   8   20.92    6.89
  -5   2  -9   21.09    4.32
  -5  -2  -9   21.69    4.24
   5  -2  -9   20.55    3.60
   5  -2   9   19.56    3.47
   5  -2  -9   18.05    4.20
  -5   2   9   16.58    4.12
  -5   2   9   19.95    4.36
  -5  -2   9   14.20    3.57
   5   2   9   15.38    3.59
   5  -2  10    1.91    1.21
   5  -2 -10    2.06    1.58
  -5   2 -10    0.85    0.95
  -5  -2 -10    2.12    1.87
  -5   2  10    2.78    1.61
   5   2  10   -0.29    1.52
   5  -2  10    2.09    2.10
  -5  -2  10    3.45    2.36
  -5   2  10    2.07    2.22
  -5  -2 -11   44.46    5.92
   5  -2  11   47.93    6.79
   5   2  11   42.81    6.47
  -5   2 -11   46.35    5.92
  -5  -2  11   53.42    7.28
  -5   2  11   42.17    6.19
  -5   2  11   43.92    6.63
   5  -2 -11   44.86    5.44
   5  -2  11   45.82    5.23
   5  -2  12  134.59   11.38
   5   2  12  129.76   11.33
  -5  -2 -12  109.53    9.54
  -5   2  12  118.20   11.09
   5  -2 -12  125.93    8.93
   5  -2  12  129.31    8.76
   5  -2  13  110.97   10.75
   5   2  13   96.84    9.91
  -5   2 -13   96.91    9.02
  -5  -2 -13   93.49    8.86
  -5   2  13   94.75    9.92
   5  -2  13   99.38    7.54
   5  -2 -13   97.07    7.80
   5  -2  14  342.40   18.73
   5   2  14  314.33   18.09
  -5   2  14  283.52   17.21
  -5  -2  14  302.46   16.68
   5  -2  14  303.15   13.10
   5  -2  15   66.73    8.57
   5   2  15   66.99    8.69
  -5  -2  15   71.46    8.13
  -5   2  15   58.79    7.86
   5  -2 -15   63.75    6.20
   5  -2  15   65.19    6.13
   5  -2  16   34.66    6.47
   5   2  16   28.20    5.51
   5  -2 -16   29.45    4.28
   5  -2  16   29.36    4.06
   5  -2  17   32.97    6.49
   5   2  17   27.25    5.62
  -5  -2  17   26.32    4.96
  -5  -2  17   20.90    3.15
   5  -2  17   24.93    3.82
   5  -2 -17   22.81    3.79
   5  -2  18    0.43    1.84
   5   2  18    0.46    1.56
  -5  -2  18   -1.84    2.06
  -5  -2  18    0.15    0.84
   5  -2  18    1.03    1.06
   5  -2 -18   -1.05    1.04
   5  -2  19    1.98    2.29
   5   2  19    1.95    1.82
  -5  -2  19    1.27    1.07
  -5  -2  19   -0.92    1.66
   5  -2  19    2.36    1.16
   5  -2 -19    0.69    0.77
   5  -2  20   12.09    3.86
   5   2  20    6.47    3.16
  -5  -2  20    9.04    3.02
   5  -2  20    9.69    2.42
   5  -2 -20    9.99    2.41
   5  -2  21   84.50   10.42
   5   2  21   81.07   10.19
  -5  -2  21   68.01    8.21
  -5  -2  21   56.41    5.81
   5  -2 -21   67.60    6.21
   5  -2  21   70.79    6.43
   5   2  22  350.74   21.06
  -5  -2  22  276.68   13.41
  -5  -2  22  318.40   18.09
   5  -2 -22  299.17   13.18
   5  -2  22  308.37   13.35
   5  -2  23    5.49    3.27
   5   2  23   12.55    4.52
  -5  -2  23    5.06    1.61
  -5   2  23    5.63    2.02
  -5  -2  23    5.75    2.42
   5  -2 -23    4.75    1.71
   5  -2  23    4.14    1.66
   5  -2  24   95.78   11.40
   5   2  24   74.56    9.98
  -5  -2  24   70.52    8.71
  -5  -2  24   59.05    6.61
  -5   2  24   67.47    6.24
   5  -2 -24   58.57    5.64
   5  -2  24   67.91    6.33
   5  -2  25   34.35    7.03
   5   2  25   29.41    6.39
  -5   2  25   29.23    4.12
  -5  -2  25   24.91    4.31
  -5  -2  25   27.73    5.58
   5  -2  25   26.18    3.97
  -5  -2  26    8.58    2.87
  -5   2  26    7.70    2.21
  -5  -2  26    7.93    3.03
  -5  -2 -26    8.51    2.87
   5  -2  27   39.79    7.70
   5   2  27   39.18    7.36
  -5  -2  27   32.11    5.27
  -5   2  27   33.68    4.35
  -5  -2  27   37.69    6.53
  -5  -2 -27   35.07    5.46
   5  -2  28    0.07    1.31
   5   2  28    2.92    2.73
  -5   2  28   -1.06    0.81
  -5  -2  28   -1.10    2.11
   5  -2  29    5.61    2.69
   5   2  29    4.56    2.80
  -5   2  29    6.47    1.89
  -5  -2  29    0.37    1.51
   5  -2  30   33.67    7.16
   5   2  30   26.59    6.15
  -5  -2  30   34.53    6.70
  -5   2  30   28.35    3.97
   5  -2  31    0.91    1.84
   5   2  31    2.63    2.12
  -5  -2  31   -0.27    2.04
  -5   2  31   -0.24    1.24
   5  -2  32  130.98   14.94
   5   2  32  120.97   14.18
  -5  -2  32  123.48   12.63
   5  -2  33   24.88    6.99
   5   2  33   27.17    7.11
  -5  -2  33   14.22    4.31
   5  -2  34   22.85    6.67
   5   2  34   20.68    5.98
  -5  -2  34   23.48    5.71
   5  -2  35   19.85    6.46
   5   2  35   14.63    5.43
  -5  -2  35   12.44    4.24
   5  -2  36   32.19    8.06
   5   2  36   33.24    8.18
  -5  -2  36   16.19    5.06
   5  -2  37    0.45    2.38
   5   2  37    3.88    3.35
  -5  -2  37    0.88    1.81
   5  -2  38   40.12    9.24
   5   2  38   32.45    8.87
  -5  -2  38   22.78    5.84
   5  -2  39    4.57    3.37
   5   2  39    6.74    4.28
  -5  -2  39    6.55    3.47
   5  -2  40   29.22    8.03
   5   2  40   39.70    9.32
   5  -2  41    6.38    3.90
   5   2  41    7.58    5.28
   5  -2  42   16.12    6.24
   5   2  42   33.82    9.17
   5  -2  43   26.58    8.23
   5   2  43   43.37   10.40
   5   3   0   -0.49    1.10
  -5  -3   0    0.77    0.90
  -5   3   0    1.37    1.62
   5  -3   0    0.57    1.42
   5   3  -1   96.04    9.17
   5  -3  -1   96.13    7.82
  -5  -3  -1   94.28    7.50
   5   3   1   87.63    8.56
  -5   3   1   97.29    9.02
  -5  -3   1   91.62    8.74
  -5  -3  -1  101.66    9.36
   5  -3  -1   92.51    8.07
   5  -3   1   92.30    8.11
   5  -3  -2   64.69    6.48
  -5  -3  -2   60.23    6.26
   5   3   2   64.13    7.28
  -5   3  -2   69.75    7.50
  -5  -3  -2   65.58    7.41
  -5   3   2   74.66    8.29
  -5  -3   2   68.09    7.73
   5  -3  -2   68.54    6.99
   5  -3   2   61.99    6.64
  -5   3  -3    0.20    1.26
  -5  -3  -3    0.65    1.76
   5  -3  -3    0.50    0.82
  -5  -3  -3    0.07    0.87
   5  -3  -3    0.61    1.11
   5  -3  -3    0.20    0.83
   5  -3   3    0.55    1.34
  -5  -3  -4  118.92   10.06
  -5   3  -4  116.55    8.83
   5   3  -4  116.64    9.02
  -5  -3  -4  120.62    8.99
   5   3   4  101.59    9.10
  -5   3   4  124.52   10.26
  -5  -3   4  101.53    9.24
   5  -3  -4  112.51    8.78
   5  -3  -4  127.27   11.47
   5  -3  -4  120.70    9.34
   5  -3   4  116.04    8.96
  -5   3  -5    1.51    1.44
  -5  -3  -5    2.26    1.99
   5   3  -5    1.44    1.42
  -5  -3   5    4.25    2.01
  -5   3  -5   -0.71    1.18
  -5   3   5   -1.47    1.60
   5  -3  -5   -1.15    1.16
  -5  -3  -5    0.55    0.73
   5   3   5   -0.97    1.69
   5  -3  -5   -0.51    1.03
   5  -3  -5    0.53    0.81
   5  -3   5    0.41    0.73
  -5   3  -6   42.52    5.67
  -5  -3  -6   46.02    6.27
   5   3   6   37.00    5.70
  -5   3  -6   37.09    4.82
   5   3  -6   41.00    5.51
  -5   3   6   41.86    5.99
  -5  -3   6   39.22    5.86
   5  -3  -6   39.16    6.53
   5  -3  -6   35.64    5.14
   5  -3   6   43.52    5.51
  -5   3  -7  196.75   12.34
  -5  -3  -7  177.44   12.00
   5   3   7  183.00   12.74
  -5   3   7  187.96   12.76
  -5  -3   7  168.19   12.09
  -5   3  -7  175.73   10.90
  -5   3   7  172.72   13.33
   5   3  -7  149.07    5.83
   5  -3  -7  187.20   14.04
   5  -3  -7  183.41   11.47
   5  -3   7  185.91   11.18
  -5   3  -8    2.55    1.44
  -5  -3  -8    1.51    1.69
   5   3  -8    1.80    1.39
  -5   3  -8    1.12    0.95
   5   3   8    1.93    1.02
  -5  -3   8    2.90    1.13
  -5   3   8    1.49    1.04
  -5   3   8    1.77    2.13
   5  -3  -8    0.83    1.59
   5  -3  -8    1.83    1.57
   5  -3   8    1.14    1.17
  -5  -3  -9   19.35    3.95
  -5   3  -9   19.74    3.89
  -5   3  -9   24.68    4.24
  -5   3   9   20.05    4.25
  -5  -3   9   18.70    4.27
   5   3  -9   22.37    4.22
   5   3   9   24.73    4.80
   5  -3  -9   26.65    5.61
   5  -3  -9   19.84    3.83
   5  -3   9   20.76    3.79
  -5   3 -10    9.55    2.80
  -5  -3 -10   12.48    3.24
   5   3  10    9.00    3.08
  -5   3  10   10.21    2.73
  -5  -3  10   12.74    3.35
   5  -3  10   14.45    3.91
  -5  -3  10    9.09    2.88
   5  -3  10   14.14    3.25
   5  -3 -10   12.34    3.20
  -5  -3 -11   -0.45    0.94
  -5   3  11    0.87    1.58
   5   3  11    0.93    1.23
  -5  -3  11   -1.11    1.37
  -5  -3  11    1.65    1.49
   5  -3 -11   -0.25    1.20
   5  -3  11    0.86    1.35
   5  -3  12  140.94   11.81
   5   3  12  126.15   11.29
  -5   3 -12  135.03   10.49
  -5  -3 -12  132.99   10.55
  -5  -3  12  128.59   11.50
  -5   3  12  133.02   11.37
  -5  -3  12  124.59   11.24
   5  -3 -12  122.09    9.28
   5  -3  12  131.39    9.32
  -5   3 -13   24.66    4.59
  -5  -3 -13   16.75    3.83
   5   3  13   19.34    4.62
   5  -3  13   22.72    4.90
  -5  -3  13   18.60    4.15
   5  -3 -13   19.61    3.77
   5  -3  13   19.61    3.60
   5  -3  14   16.24    4.38
   5   3  14   17.99    4.54
   5  -3 -14   13.87    3.27
   5  -3  14   13.31    2.92
   5   3  15   34.38    6.33
   5  -3  15   37.02    6.58
  -5  -3  15   34.33    6.10
   5  -3 -15   26.05    4.42
   5  -3  15   30.99    4.52
   5  -3  16   -0.03    1.70
   5   3  16    0.54    1.94
  -5  -3  16    1.15    1.67
   5  -3 -16   -0.37    1.42
   5  -3  16   -0.68    0.87
   5  -3  17   16.35    4.28
   5   3  17   12.94    4.20
  -5  -3  17    7.28    2.78
   5  -3 -17    9.14    2.68
   5  -3  17   13.10    3.07
  -5  -3  18    2.96    2.29
   5  -3  18    5.46    2.04
   5  -3 -18    1.95    1.15
   5  -3  19  224.95   17.00
   5   3  19  212.08   16.40
  -5  -3  19  191.97   14.56
   5  -3  19  197.76   11.46
   5  -3  20   -0.52    1.62
   5   3  20    0.92    1.53
  -5  -3  20    1.05    1.52
   5  -3  20   -0.01    1.01
   5  -3  21    8.76    3.71
   5   3  21    4.78    3.31
  -5  -3  21    3.87    2.15
   5  -3  22   -1.18    1.95
   5   3  22    0.73    1.44
  -5  -3  22    0.09    0.81
  -5  -3  22    3.72    2.10
   5  -3  23   32.16    6.90
   5   3  23   24.71    6.17
  -5  -3  23   23.13    5.20
  -5  -3  23   16.37    2.57
   5  -3  24    1.31    1.52
   5   3  24    2.27    2.20
  -5  -3  24   -0.27    0.99
  -5   3  24    1.46    1.17
  -5  -3  24   -1.61    1.47
  -5  -3  25   88.79   10.30
  -5   3  25   91.92    6.43
   5  -3  26    9.67    4.04
   5   3  26    7.27    3.01
  -5   3  26    3.87    1.34
  -5  -3  26    5.58    2.59
   5   3  27   -1.37    1.45
  -5   3  27   -1.12    1.14
  -5  -3  27    0.90    2.17
   5  -3  28    6.09    3.26
   5   3  28    5.54    3.62
  -5   3  28    4.98    1.50
  -5  -3  28    6.66    3.45
   5  -3  29    4.06    2.57
   5   3  29    1.88    1.59
  -5  -3  29   -1.12    1.79
   5   3  30    8.56    3.90
  -5  -3  30    7.87    3.45
  -5  -3  31   -2.63    1.35
   5  -3  32    1.01    1.76
  -5  -3  32    0.93    1.98
   5  -3  33    4.46    3.33
   5   3  33    0.47    2.03
  -5  -3  33    4.35    3.00
   5   3  34    1.39    3.53
  -5  -3  34    0.93    1.94
   5  -3  35    1.74    1.70
   5   3  35   -0.83    1.83
   5  -3  36   12.92    5.41
   5   3  36   15.16    5.11
  -5  -3  36   15.59    4.97
   5  -3  37    0.43    1.56
   5   3  37    6.49    3.67
  -5  -3  37   10.91    4.73
   5  -3  38    9.74    4.72
   5   3  38    3.24    3.74
  -5  -3  38    3.95    2.78
   5  -3  39    0.27    2.71
   5   3  39    4.46    4.22
  -5  -3  39    3.24    3.30
   5  -3  40    5.13    4.22
  -5  -3  40    3.11    3.86
  -5  -3  41    4.62    3.00
  -5  -4   0   -1.73    1.74
  -5   4   0    2.81    2.47
   5   4   0    1.33    0.95
   5  -4   0   -1.62    1.53
   5  -4   0    2.53    2.08
  -5   4   0    0.95    2.06
  -5   4  -1  241.78   14.07
  -5  -4  -1  222.73   13.58
  -5   4   1  258.13   15.05
  -5  -4   1  239.60   14.32
   5   4   1  224.26   13.50
  -5  -4  -1  225.75   13.65
   5  -4   1  236.00   16.09
   5  -4  -1  258.27   16.90
   5  -4  -1  240.76   13.77
   5  -4   1  248.41   13.97
  -5   4  -1  199.23   12.05
  -5   4  -2   28.24    5.02
  -5  -4  -2   21.46    4.39
  -5  -4  -2   22.90    4.43
   5   4   2   20.98    4.22
  -5  -4   2   21.54    4.29
   5  -4   2   26.21    5.38
   5  -4  -2   22.69    5.02
   5  -4  -2   25.13    4.54
   5  -4   2   29.25    4.79
  -5   4  -2   21.12    4.36
  -5  -4   3   38.98    5.89
  -5   4  -3   51.23    6.76
  -5  -4  -3   42.39    6.01
  -5   4   3   47.14    6.61
  -5  -4  -3   40.20    5.93
   5   4   3   38.88    5.79
   5  -4   3   43.52    6.94
   5  -4  -3   44.50    7.35
   5  -4  -3   41.05    5.65
   5  -4   3   41.57    5.77
  -5   4   4  210.31   13.78
  -5  -4   4  191.21   12.74
  -5   4  -4  200.17   12.37
  -5  -4  -4  187.35   12.25
  -5  -4  -4  185.34   12.93
   5   4   4  187.35   12.67
   5  -4   4  205.94   14.94
   5  -4  -4  204.53   15.33
   5  -4  -4  198.86   12.65
   5  -4   4  192.80   12.05
  -5   4   5  147.80   11.27
  -5   4  -5  128.98    9.84
  -5  -4  -5  127.43   10.05
  -5  -4   5  121.35   10.13
  -5  -4  -5  132.45   11.18
   5   4  -5  125.10   11.07
   5   4   5  124.20   10.22
  -5   4  -5  132.70   10.93
  -5  -4   5  129.37   11.92
   5  -4   5  127.68   11.70
   5  -4  -5  132.16   12.22
   5  -4  -5  116.09    9.62
   5  -4   5  129.17    9.92
  -5   4  -6   20.82    3.86
  -5  -4  -6   23.36    4.34
   5   4   6   17.43    3.70
  -5   4   6   22.96    4.88
  -5  -4   6   20.44    4.28
  -5   4  -6   20.05    4.35
   5   4  -6   23.35    4.89
  -5  -4   6   25.35    5.30
   5   4  -6   10.73    1.24
   5  -4  -6   21.49    5.05
   5  -4   6   23.99    5.29
   5  -4   6   21.29    4.07
   5  -4  -6   16.61    3.73
  -5   4  -7   21.01    3.98
  -5  -4  -7   21.60    4.39
  -5   4  -7   17.91    4.00
   5   4   7   18.90    4.04
   5   4  -7   21.25    4.61
  -5   4   7   20.12    4.37
  -5  -4  -7   18.09    4.32
  -5  -4   7   22.16    4.66
  -5  -4   7   20.64    4.75
   5  -4  -7   22.75    5.38
   5  -4   7   22.12    4.71
   5  -4  -7   14.06    3.22
   5  -4   7   18.46    3.67
  -5   4  -8    7.40    2.50
  -5  -4  -8   12.95    3.73
   5   4   8    3.58    2.05
  -5   4  -8    8.38    2.75
  -5   4   8   10.30    3.01
  -5  -4   8   14.33    4.14
   5   4  -8    4.00    1.66
  -5  -4   8    8.89    2.86
   5  -4  -8    6.16    2.37
   5  -4   8    7.20    2.27
  -5   4  -9  118.94    9.33
  -5  -4  -9  111.70    9.34
   5   4   9  119.03   10.62
  -5   4  -9  115.14   10.35
   5   4  -9  119.39   11.06
  -5   4   9  114.32   10.18
  -5  -4   9  108.76    9.96
  -5  -4   9  127.01   11.90
   5  -4  -9  107.05    9.06
   5  -4   9  119.42    9.42
   5  -4  10  106.11   10.15
   5   4  10  103.55    9.91
  -5   4 -10  109.58    9.17
  -5  -4 -10  100.91    9.10
   5   4 -10  107.69   10.59
  -5  -4  10  111.19   11.26
   5  -4  10  104.86    8.76
  -5   4 -11   16.84    3.60
  -5  -4 -11   13.83    3.32
   5   4  11   19.56    4.96
  -5  -4  11   11.18    3.20
   5  -4  11   15.05    3.80
  -5   4 -11   14.10    3.71
   5   4 -11   22.04    5.14
  -5   4  11   16.23    4.04
  -5  -4  11   20.14    4.99
   5  -4  11   16.09    3.53
   5  -4  12  645.61   26.07
   5   4  12  601.30   25.13
  -5   4 -12  620.32   22.12
  -5  -4 -12  604.47   22.19
  -5  -4  12  585.00   25.71
  -5  -4  12  557.87   23.47
  -5   4  12  564.33   23.07
  -5   4 -12  612.65   24.75
   5   4 -12  620.45   26.67
  -5   4 -13    2.41    1.41
  -5  -4 -13    0.03    1.12
  -5  -4  13   10.51    4.24
  -5  -4  13   -1.10    1.55
   5  -4  13    2.46    2.85
   5   4  13    1.56    2.95
  -5   4  13    1.94    2.20
  -5   4 -13    1.30    1.54
   5  -4  14  528.98   24.05
   5   4  14  497.12   23.43
  -5  -4  14  485.18   23.94
   5  -4  15    4.46    2.92
   5   4  15    3.86    2.30
  -5  -4  15    9.57    4.12
   5  -4  16   95.67   10.37
   5   4  16   88.09   10.15
  -5  -4  16   86.48   10.22
   5  -4  17   80.57    9.99
   5   4  17   75.53    9.65
  -5  -4  17   80.48    9.87
   5  -4  18   -1.01    1.73
   5   4  18   -1.14    2.44
  -5  -4  18    0.18    1.89
   5  -4  19   58.83    8.80
   5   4  19   58.52    8.78
  -5  -4  19   59.80    8.73
   5  -4  20   -0.81    1.55
   5   4  20    0.28    1.52
   5  -4  21    5.64    2.74
   5   4  21    7.37    3.12
  -5  -4  21    5.36    2.93
   5   4  22   54.25    8.73
   5  -4  22   64.95   10.11
  -5  -4  22   45.60    7.69
   5  -4  23    5.46    2.99
   5   4  23   -1.92    3.33
  -5  -4  23    0.44    1.48
   5  -4  24   56.09    9.20
   5   4  24   54.00    8.77
  -5  -4  24   49.21    8.08
  -5   4  24   50.92    4.12
   5  -4  25   43.06    8.09
   5   4  25   51.24    8.76
  -5   4  25   35.79    3.31
  -5  -4  25   34.41    6.73
   5  -4  26    8.20    4.43
   5   4  26    3.49    2.91
  -5  -4  26    2.12    2.08
   5  -4  27   65.64   10.38
   5   4  27   54.19    8.92
  -5  -4  27   43.72    7.65
   5  -4  28   19.42    6.31
   5   4  28   16.63    4.95
  -5  -4  28   15.19    4.90
   5  -4  29   23.74    6.78
   5   4  29   23.48    6.48
  -5  -4  29   17.41    4.84
   5   4  30   23.24    6.41
  -5  -4  30   23.09    6.07
   5  -4  31    7.27    4.88
  -5  -4  31   15.08    5.01
   5  -4  32   34.15    7.94
   5   4  32   31.11    7.19
  -5  -4  32   30.85    7.23
   5  -4  33    8.23    4.59
   5   4  33   12.33    4.94
  -5  -4  33   10.11    4.20
   5  -4  34   24.18    7.61
   5   4  34   23.93    6.44
  -5  -4  34   21.36    6.31
   5  -4  35   15.36    5.87
   5   4  35   14.27    5.06
  -5  -4  35    9.61    4.68
   5  -4  36   54.32   10.43
   5   4  36   41.67    8.99
  -5  -4  36   37.08    7.90
   5  -4  37   39.05    9.32
   5   4  37   31.74    8.30
  -5  -4  37   25.14    6.29
   5   4  38   34.98    8.63
   5  -4  38   46.64   10.10
  -5  -4  38   34.11    7.76
   5  -4  39    1.70    1.74
  -5  -4  39    5.44    3.86
   5  -4  40   65.00   11.87
   5   4  40   46.35   10.09
  -5  -4  40   60.64   10.81
   5  -4  41   20.63    7.17
   5   4  41   16.55    6.74
  -5  -4  41   14.74    5.36
   5  -4  42   23.22    7.80
   5   4  42   11.51    5.57
  -5   5   0    1.42    1.71
  -5  -5   0   -1.05    1.11
   5  -5   0    0.15    1.66
  -5   5   1  119.61    9.67
  -5  -5   1  101.13    9.08
  -5   5  -1  110.59    9.29
  -5  -5  -1  101.28    9.08
   5  -5  -1  123.99   12.41
  -5  -5   1  110.62   11.39
  -5  -5  -1  115.60   11.43
  -5  -5  -1  109.59   10.84
   5  -5  -1  114.52   11.24
  -5   5  -2    2.04    0.81
  -5  -5  -2    4.32    2.33
  -5  -5  -2    2.61    1.83
  -5  -5   2    4.57    2.56
   5  -5  -2    0.00    1.38
   5   5   2    0.41    1.27
  -5   5   2    3.76    2.28
   5  -5  -2    3.41    2.26
  -5  -5   2    5.32    3.36
  -5   5  -3    8.76    2.73
   5   5   3    3.15    1.26
   5  -5  -3    7.99    2.60
  -5  -5   3   12.99    3.68
   5  -5   3    7.94    3.32
  -5  -5  -3    7.64    2.94
  -5  -5   3   10.05    3.81
   5  -5  -3    7.33    3.37
  -5   5   3    9.12    3.04
  -5   5  -4   63.76    6.73
  -5  -5  -4   66.22    7.27
  -5  -5   4   60.35    7.25
  -5  -5  -4   66.04    8.72
   5  -5  -4   62.45    8.54
   5  -5   4   68.25    8.95
  -5  -5   4   66.20    8.74
   5  -5  -4   66.96    9.21
  -5   5   4   62.37    7.04
  -5   5  -5   28.61    4.83
  -5  -5  -5   20.07    3.93
  -5   5   5   29.70    5.42
  -5  -5   5   26.21    4.95
   5   5   5   22.79    4.43
   5  -5  -5   21.52    5.00
  -5  -5  -5   27.43    5.67
   5  -5   5   25.47    6.07
   5   5  -5   11.35    1.38
  -5  -5   5   23.55    5.25
   5  -5  -5   24.21    5.74
  -5   5   5   23.79    4.36
  -5   5  -6   17.27    3.74
  -5  -5  -6   11.48    3.04
   5  -5  -6   10.58    3.56
  -5  -5  -6   13.17    4.00
  -5   5   6   19.69    4.37
   5   5   6   11.83    3.24
  -5   5  -6   16.07    4.52
   5   5  -6   13.30    4.25
  -5  -5   6   12.19    3.38
   5  -5   6   13.08    3.81
  -5  -5   6   14.08    4.56
  -5   5   6   16.40    3.72
  -5   5  -7   12.32    2.66
  -5  -5  -7   14.08    3.05
  -5   5   7   20.32    4.36
  -5  -5   7   13.80    3.72
   5  -5  -7   15.17    4.33
   5   5   7   16.20    3.83
  -5  -5  -7   18.43    4.87
  -5  -5   7   21.45    5.12
  -5   5   7   14.41    3.20
  -5   5  -8    4.68    1.88
  -5  -5  -8    5.04    2.13
   5   5   8    2.52    1.67
   5  -5  -8    2.04    2.34
  -5   5   8    4.53    2.37
  -5  -5   8    3.13    1.65
  -5  -5  -8    4.34    2.99
   5  -5   8    4.46    3.23
  -5  -5   8    3.89    2.27
  -5   5   8    6.13    2.51
  -5   5  -9    3.60    1.92
  -5  -5  -9    6.73    2.52
   5   5   9   -0.29    1.81
  -5   5   9    6.78    2.82
   5  -5  -9    2.53    1.13
  -5  -5  -9    1.87    2.01
  -5  -5   9    6.70    3.25
   5  -5   9    3.79    2.48
  -5   5   9    4.49    2.06
   5  -5  10   45.40    7.26
  -5   5 -10   34.02    5.09
  -5  -5 -10   35.46    5.20
   5   5  10   36.91    6.14
  -5  -5  10   30.78    5.36
  -5   5  10   35.83    5.83
   5  -5  10   31.86    6.30
  -5  -5  10   36.47    6.96
  -5   5  10   35.34    5.22
   5  -5  11   49.38    7.19
  -5   5 -11   41.08    5.78
  -5  -5 -11   36.87    5.49
   5   5  11   34.29    5.88
  -5  -5  11   30.06    5.47
  -5   5  11   40.24    6.38
  -5  -5  11   38.26    7.20
   5  -5  11   36.52    6.68
  -5   5  11   42.45    5.52
   5  -5  12   89.32    9.75
   5   5  12   83.29    9.28
  -5   5 -12   83.37    8.22
  -5  -5 -12   80.01    8.19
  -5  -5  12  142.72   14.04
  -5   5  12   79.93    7.63
  -5   5 -13   23.03    4.77
  -5  -5 -13   21.77    4.39
   5   5  13   22.55    4.96
  -5  -5  13   21.69    5.00
  -5   5  13   20.51    4.47
   5  -5  13   22.94    4.92
  -5  -5  13   25.30    5.92
  -5   5  13   17.93    3.29
   5  -5  14    0.28    1.60
   5   5  14    1.39    1.93
  -5  -5  14    0.70    1.16
  -5   5  14    3.19    1.69
   5  -5  15    5.46    4.47
  -5  -5  15    0.96    1.54
  -5   5  15   -0.62    1.34
   5  -5  16    6.05    3.39
   5   5  16    6.21    3.20
  -5  -5  16    1.36    2.12
  -5   5  16    6.04    2.50
   5  -5  17   70.19    9.50
   5   5  17   69.01    9.19
  -5  -5  17   57.86    8.83
  -5   5  17   65.19    6.56
   5  -5  18   20.94    5.95
   5   5  18   11.40    4.05
  -5  -5  18   10.95    3.80
  -5   5  18   11.91    2.84
   5  -5  19  133.67   13.22
   5   5  19  116.51   12.15
  -5  -5  19  121.19   12.95
  -5   5  19  124.76    8.72
   5  -5  20   -0.44    2.52
   5   5  20   -4.22    3.59
  -5   5  20    1.64    0.90
  -5  -5  20   -0.81    1.66
   5  -5  21   21.43    5.56
   5   5  21   16.05    4.67
  -5  -5  21   20.08    5.69
   5  -5  22    7.54    2.95
   5   5  22   -0.66    2.18
  -5  -5  22    5.12    3.02
   5  -5  23   21.42    6.72
   5   5  23   16.64    4.91
   5   5  24    4.15    2.54
  -5  -5  24    4.95    2.97
   5  -5  25  131.12   15.32
   5   5  25  118.74   13.38
  -5  -5  25   95.35   11.96
   5  -5  26   10.14    4.47
   5   5  26    7.84    3.87
  -5  -5  26    9.52    3.63
   5  -5  27   29.82    7.24
   5   5  27   26.95    6.76
  -5  -5  27   20.07    5.52
   5  -5  28    9.21    4.17
   5   5  28   13.64    4.88
  -5  -5  28    6.59    3.37
   5  -5  29    1.00    1.81
   5   5  29   -2.54    3.18
  -5  -5  29    4.61    2.41
   5  -5  30    4.00    2.72
   5   5  30   10.37    3.99
  -5  -5  30    5.41    2.88
   5  -5  31   14.23    5.67
   5   5  31   12.21    4.44
  -5  -5  31   16.67    5.14
   5  -5  32    0.27    2.21
   5   5  32   -2.94    2.75
  -5  -5  32   -1.33    3.43
   5  -5  33    5.96    3.63
   5   5  33   10.82    5.19
  -5  -5  33    3.29    3.81
   5  -5  34   -2.79    1.76
   5   5  34    1.72    3.09
  -5  -5  34    5.72    4.44
   5   5  35   -2.40    2.36
   5  -5  35    2.01    2.21
  -5  -5  35   -4.99    4.15
   5   5  36   20.46    7.18
   5  -5  36   14.40    5.56
  -5  -5  36   12.72    4.76
   5   5  37   -2.97    4.34
   5  -5  37   -1.66    3.16
  -5  -5  37   -3.64    3.85
   5   5  38    9.67    5.25
   5  -5  38    8.93    5.06
  -5  -5  38   10.80    5.30
   5   5  39    2.18    3.92
   5  -5  39    0.71    2.49
  -5  -5  39    1.35    2.71
   5   5  40    9.27    5.89
   5  -5  40    6.47    4.27
  -5  -5  40    5.31    2.97
   5   5  41   -0.74    3.19
  -5  -5  41    8.69    5.93
  -5  -5  42    0.77    3.10
  -5  -6   0    3.25    2.84
  -5   6   0    0.15    1.32
   5  -6   0    2.36    2.67
  -5  -6   0    9.54    5.80
  -5   6  -1  310.37   14.43
  -5  -6  -1  310.75   14.99
  -5  -6   1  306.11   15.20
  -5  -6   1  347.50   21.49
   5  -6   1  364.06   22.21
  -5  -6  -1  343.04   20.87
   5  -6  -1  335.24   21.29
  -5   6  -2   66.75    6.61
  -5  -6  -2   67.97    7.09
  -5   6   2   66.48    7.01
  -5  -6   2   59.96    7.23
   5  -6  -2   62.13    9.11
  -5  -6  -2   67.87    9.49
   5  -6   2   62.86    9.22
  -5  -6   2   81.17   11.07
   5  -6  -2   56.79    8.69
  -5  -6  -2   62.33    9.20
  -5   6  -3   95.10    7.93
  -5   6   3   93.03    8.29
  -5  -6  -3   90.12    8.00
  -5  -6   3   79.56    7.89
   5  -6   3   93.05   11.04
   5  -6  -3   99.54   11.66
  -5  -6  -3   88.67   10.49
   5   6  -3   60.83    4.79
  -5  -6   3  104.04   12.02
   5  -6  -3   94.68   11.37
  -5  -6  -3   91.69   11.15
  -5  -6  -4    2.36    1.74
   5   6  -4   -0.38    0.70
  -5  -6   4    3.33    3.54
  -5  -6  -4   -1.48    1.74
   5   6   4    4.13    2.53
  -5   6   4    2.14    1.31
  -5  -6  -4    1.00    1.67
  -5   6   5   46.10    6.09
  -5   6  -5   45.94    5.35
  -5  -6  -5   46.65    5.66
  -5  -6   5   43.89    6.01
  -5  -6  -5   50.36    7.79
   5  -6   5   41.27    7.40
  -5  -6   5   52.69    8.71
   5  -6  -5   51.98    8.58
   5   6   5   48.50    6.38
  -5  -6  -5   40.84    7.63
  -5   6  -6    0.17    1.15
  -5  -6  -6   -2.08    2.16
  -5  -6  -6    1.84    4.44
  -5  -6   6    5.61    3.82
   5  -6  -6    0.08    1.40
  -5  -6  -6    1.40    1.64
   5   6   6   -0.39    2.04
  -5   6   6    2.18    1.74
  -5   6   7  544.14   22.50
  -5  -6   7  484.89   20.50
  -5   6  -7  518.32   18.36
  -5  -6  -7  503.34   18.59
  -5  -6  -7  530.16   24.97
  -5  -6   7  537.79   27.44
   5  -6   7  528.61   26.05
   5  -6  -7  526.03   27.50
  -5  -6  -7  513.11   27.27
   5   6   7  507.04   20.70
  -5   6   8   58.16    7.32
  -5   6  -8   62.63    6.46
  -5  -6  -8   55.25    6.22
   5  -6  -8   64.90    9.98
  -5  -6  -8   55.70    9.01
   5  -6   8   59.15    8.88
  -5  -6   8  103.85   12.84
  -5   6   9  282.87   17.27
  -5   6  -9  278.55   15.44
  -5  -6  -9  108.08    8.89
   5  -6  -9  109.09   13.01
  -5  -6  -9  112.17   13.03
   5   6   9  107.70    9.83
  -5  -6   9  101.00    9.43
  -5  -6  -9  116.91   11.59
   5  -6   9  116.86   12.44
  -5  -6   9  116.82   13.01
  -5   6   9  114.00   10.26
  -5   6 -10    1.03    1.43
  -5  -6 -10    1.94    1.34
   5   6  10    0.55    1.75
  -5   6  10    4.04    2.50
  -5  -6  10    2.49    1.38
   5  -6  10    1.78    1.68
  -5  -6 -10    3.86    3.17
  -5  -6  10   11.11    5.17
   5  -6  10    0.38    1.53
  -5   6 -11   15.38    3.24
  -5  -6 -11   23.56    4.64
   5   6  11   17.05    4.27
  -5   6  11   16.81    4.36
  -5  -6  11   14.10    3.76
  -5  -6 -11   18.23    5.56
   5  -6  11   20.43    4.67
   5  -6 -11   16.84    5.65
   5  -6  11   26.64    6.08
  -5  -6 -11   20.13    4.57
  -5  -6  11   18.03    5.22
  -5   6  11   14.53    3.40
  -5  -6 -12    6.59    2.46
  -5   6 -12    7.17    2.78
   5   6  12    6.75    2.70
   5  -6  12    7.13    3.17
  -5   6  12    9.70    3.65
  -5  -6  12    2.47    1.09
  -5  -6 -12    5.59    3.03
  -5  -6  12    9.84    4.25
  -5  -6 -12    3.85    1.31
   5  -6  12    7.57    3.57
  -5   6  12    7.25    2.55
  -5  -6 -13    8.93    3.19
   5   6  13   -0.20    1.46
   5  -6  13    2.01    1.89
  -5   6  13    4.89    3.21
  -5  -6  13    7.70    3.29
  -5  -6 -13    2.23    2.32
  -5  -6  13   -0.46    1.57
  -5   6  13    2.76    2.14
   5  -6  14   22.08    5.25
   5   6  14   16.80    4.24
  -5  -6 -14   13.81    4.45
  -5  -6  14   19.19    5.78
   5  -6  14   24.44    5.63
   5  -6  15  171.64   14.25
  -5  -6  15  163.57   15.73
   5  -6  15  188.16   16.90
  -5  -6 -15  161.69   13.05
  -5   6  15  156.01   11.29
   5   6  16    4.16    2.94
  -5  -6 -16   -2.55    2.01
   5  -6  16    3.56    2.67
  -5   6  16    1.03    1.54
   5  -6  17   69.10    9.80
   5   6  17   61.43    8.70
  -5  -6  17   57.89    9.34
  -5  -6 -17   48.46    6.87
   5   6  18   -0.72    1.47
  -5  -6 -18    0.94    1.67
  -5  -6  18    6.04    3.51
   5   6  19   40.06    7.52
   5  -6  19   45.25    7.96
  -5  -6 -19   42.85    6.42
  -5  -6  19   35.68    7.12
   5   6  20   17.17    5.29
   5   6  21    3.39    2.34
   5  -6  21    2.69    2.68
  -5  -6 -21    4.31    2.30
  -5  -6  21    7.69    4.15
   5  -6  22   48.92    9.86
   5   6  22   51.02    8.68
  -5  -6  22   42.97    8.10
   5  -6  23   69.92   11.38
   5   6  23   76.14   10.52
  -5  -6  23   70.91   10.71
   5  -6  24    8.75    5.25
  -5  -6  24   10.50    4.83
   5   6  25   50.94    8.64
   5  -6  25   32.19   10.07
  -5  -6  25   50.25    9.27
   5  -6  26   28.13    8.49
   5   6  26   34.64    7.56
  -5  -6  26   32.17    7.54
   5  -6  27    9.44    5.04
   5   6  27    8.39    3.56
  -5  -6  27    9.57    5.60
   5   6  28    5.63    3.96
   5  -6  28   15.29    6.46
  -5  -6  28    5.57    2.88
   5  -6  29    3.43    2.69
   5   6  29    5.91    3.37
  -5  -6  29    2.62    2.34
   5  -6  30   26.51    7.95
   5   6  30   20.42    6.17
  -5  -6  30   13.09    6.16
   5   6  31   -1.55    1.86
  -5  -6  31    1.05    2.73
   5  -6  32   -0.20    2.23
  -5  -6  32    0.08    2.30
   5  -6  33   10.81    5.45
   5   6  33   11.47    5.25
  -5  -6  33   16.05    5.69
   5  -6  34   10.38    4.58
   5   6  34   13.80    4.82
  -5  -6  34    7.54    4.51
   5  -6  35   34.90    9.31
   5   6  35   31.15    8.32
   5  -6  36    0.85    2.31
   5   6  36   10.52    5.57
  -5  -6  36    2.71    4.69
   5  -6  37    3.84    5.11
   5   6  37    2.77    4.41
  -5  -6  37   -1.95    2.33
   5  -6  38   -2.49    5.23
   5   6  38    6.16    4.93
  -5  -6  38   -3.27    4.21
   5  -6  39    1.76    2.17
   5   6  39    3.78    3.46
  -5  -6  39   -1.74    4.96
   5  -6  40   14.20    6.84
   5   6  40   -4.20    3.69
  -5   7   0   -1.49    0.88
  -5  -7   0    0.43    1.83
  -5  -7   0    2.19    2.61
   5   7   0    1.09    1.01
   5  -7   0   -0.13    2.33
  -5  -7  -1   37.02    4.83
  -5   7   1   36.55    4.56
  -5  -7   1   38.50    4.89
  -5  -7  -1   35.05    7.05
   5  -7  -1   31.95    7.13
  -5  -7   1   37.66    7.25
   5   7  -1   20.11    3.11
   5  -7   1   37.49    7.87
  -5   7   2    0.66    1.24
  -5   7  -2    0.08    0.77
  -5  -7  -2    1.28    1.33
  -5  -7   2    3.79    2.31
   5   7  -2    1.67    0.77
  -5  -7   2    3.30    2.98
   5  -7   2    0.12    2.37
  -5  -7  -2    1.62    2.48
  -5   7   3    9.60    2.21
  -5  -7   3   11.18    2.73
  -5   7  -3   11.69    2.34
  -5  -7  -3   12.16    2.79
   5   7  -3    7.40    1.91
   5  -7   3   12.55    4.37
  -5  -7   3   13.83    4.64
  -5  -7  -3   16.76    6.02
   5  -7  -3   14.54    4.76
  -5  -7  -3   11.60    4.23
  -5   7  -4   23.96    3.62
  -5  -7  -4   21.97    3.67
  -5   7   4   21.76    3.76
  -5  -7   4   25.49    4.26
   5  -7   4   28.24    6.69
  -5  -7  -4   22.24    5.55
   5   7  -4   13.39    2.19
  -5  -7   4   23.20    5.92
  -5  -7  -4   28.08    6.67
   5  -7  -4   23.58    6.20
  -5  -7   5    4.31    2.18
  -5   7  -5    5.20    1.68
  -5  -7  -5    4.21    2.00
  -5   7   5    4.15    1.99
  -5  -7   5    2.45    2.38
   5  -7   5    2.16    2.33
  -5  -7  -5    0.19    2.26
   5  -7  -5    6.02    3.24
  -5  -7  -5    5.76    3.01
  -5   7  -6   15.06    2.69
  -5  -7  -6   16.56    3.11
   5  -7   6   13.48    4.30
  -5  -7   6   13.20    4.33
  -5  -7  -6   15.18    4.84
  -5   7   6    9.83    2.67
  -5  -7   6   14.45    3.29
   5   7   6   15.94    3.52
  -5   7  -7   -1.06    0.86
  -5  -7  -7   -2.10    1.58
  -5  -7   7   -0.86    1.66
   5  -7   7   -2.08    2.23
  -5  -7  -7    4.08    3.74
  -5  -7   7    0.15    1.33
  -5   7   7   -3.10    2.55
   5  -7  -7    1.77    2.03
  -5  -7  -7    1.64    1.36
   5   7   7   -2.08    1.62
  -5  -7  -8    6.36    2.11
  -5   7  -8    5.62    1.93
  -5  -7   8    3.99    1.62
   5  -7  -8    5.58    2.71
  -5  -7  -8    8.12    4.21
   5   7   8    6.27    2.55
  -5   7   8    6.29    2.42
  -5  -7   8    6.26    3.49
  -5  -7  -8    3.66    2.14
  -5  -7  -9   22.24    3.83
  -5  -7   9   22.17    4.22
  -5  -7  -9   24.33    6.51
   5   7   9   23.23    4.44
   5  -7  -9   36.30    8.11
   5  -7   9   27.17    6.49
  -5  -7  -9   24.90    5.56
  -5  -7   9   23.10    5.98
   5  -7 -10    3.72    3.76
  -5  -7 -10    3.00    2.15
   5   7  10    1.85    1.18
   5  -7  10    3.89    3.32
  -5  -7 -10    0.07    2.46
  -5  -7  10    2.58    3.35
  -5  -7 -11   42.70    8.92
   5   7  11   46.93    6.46
   5  -7 -11   54.97   10.23
   5  -7  11   55.10    9.18
  -5  -7  11   55.24    9.84
  -5  -7 -11   40.55    7.37
   5  -7  12   33.29    6.16
   5   7  12   31.13    5.29
  -5  -7 -12   35.28    8.08
  -5  -7 -12   36.54    7.23
  -5  -7  12   35.16    7.74
   5  -7  13   42.41    6.56
   5   7  13   29.77    5.29
   5  -7  13   42.31    7.79
  -5  -7 -13   29.55    6.19
  -5  -7  13   39.18    8.01
   5  -7 -14    1.21    3.37
  -5  -7 -14   -5.08    5.02
   5  -7  14   -1.58    2.48
   5   7  14    0.44    1.51
   5  -7  14    0.26    1.52
  -5  -7 -14    0.04    1.71
  -5  -7  14    0.08    2.42
   5  -7  15   21.59    5.39
   5   7  15   21.79    4.84
   5  -7 -15   26.10    8.14
  -5  -7 -15   20.61    6.49
   5  -7  15   14.17    5.08
  -5  -7 -15   10.45    4.63
  -5  -7  15   15.11    5.62
   5  -7  16    9.45    3.92
   5   7  16    1.90    1.54
   5  -7  16    1.84    3.64
  -5  -7 -16    0.88    1.57
  -5  -7  16    0.41    1.74
   5  -7  17   49.95    8.27
   5   7  17   44.88    6.99
   5  -7  17   53.16    9.80
  -5  -7 -17   42.35    7.21
  -5  -7  17   54.31    9.88
   5  -7  18    8.28    4.69
   5   7  18   11.30    3.40
  -5  -7 -18    7.20    2.86
   5  -7  18   12.54    5.08
  -5  -7  18   15.76    5.51
   5   7  19   36.37    6.88
   5  -7  19   25.98    6.53
   5  -7  19   23.60    6.39
  -5  -7 -19   18.71    4.55
  -5  -7  19   22.87    6.27
   5  -7  20    4.56    3.10
  -5  -7 -20    4.10    2.08
   5  -7  20   10.75    4.12
  -5  -7  20    9.36    4.29
   5   7  21   18.13    5.12
   5  -7  21   23.59    6.42
   5  -7  21   27.17    7.14
  -5  -7  21   15.09    4.85
   5   7  22   10.20    4.25
  -5  -7  22    4.06    3.22
   5   7  23    6.45    3.20
   5  -7  23    0.82    1.77
  -5  -7  23    6.11    4.36
   5  -7  24    2.24    2.83
   5   7  24    2.58    1.62
   5  -7  24    5.64    3.88
   5  -7  25   19.04    8.27
   5  -7  25   28.05    6.94
  -5  -7  25   20.69    6.28
   5   7  26   -5.88    4.04
   5  -7  26   -1.33    3.84
  -5  -7  26   -2.59    3.88
   5  -7  27   62.95   12.35
   5   7  27   68.51   10.45
  -5  -7  27   58.79   11.33
   5   7  28   12.60    5.29
   5  -7  28    1.91    4.50
  -5  -7  28    9.71    4.93
   5  -7  29    0.29    3.08
   5   7  29    5.15    3.26
   5   7  30    0.81    2.57
  -5  -7  30   -0.30    2.93
   5  -7  31    1.03    3.44
  -5  -7  31    6.05    2.66
   5  -7  32   -0.48    2.75
   5   7  32    0.02    2.04
  -5  -7  32    3.77    3.65
   5  -7  33    1.77    6.72
   5   7  33   18.69    6.67
   5  -7  34   10.32    7.20
   5   7  34    9.79    5.05
  -5  -7  34   -1.16    3.93
   5  -7  35    3.39    3.44
   5   7  35    6.75    3.44
  -5  -7  35    1.57    1.96
   5   7  36    6.44    4.37
  -5  -8   0    5.43    4.98
  -5  -8  -1   53.96    9.55
  -5  -8   1   59.04   10.00
  -5  -8   2    4.04    5.18
  -5  -8  -2    4.05    5.58
  -5  -8  -3  128.36   14.08
   5  -8   3  136.08   14.81
  -5  -8   3  126.99   14.69
  -5  -8  -4   15.13    6.22
   5  -8  -4   19.54    6.30
  -5  -8  -4   15.17    5.46
  -5  -8   4   25.82    7.91
   5  -8  -5   30.58    7.75
  -5  -8  -5   23.06    6.88
  -5  -8  -5   16.79    5.07
   5  -8   5   24.14    6.83
  -5  -8   5   23.26    6.54
  -5  -8  -6    1.30    2.34
   5  -8  -6    7.50    4.06
  -5  -8  -6    3.30    3.50
   5  -8   6    6.72    4.31
  -5  -8   6    9.28    4.83
   5  -8  -7  126.49   15.70
  -5  -8  -7  129.76   16.03
  -5  -8   7  122.83   14.60
  -5  -8  -7  115.45   13.23
   5  -8   7  132.39   14.62
  -5  -8  -8   18.28    6.13
   5  -8   8   25.70    6.71
  -5  -8   8   37.54    8.40
  -5  -8  -9   41.57    9.39
   5  -8  -9   47.79    9.85
  -5  -8  -9   31.85    7.38
  -5  -8   9   40.02    8.18
   5  -8 -10   84.06   13.65
  -5  -8 -10   72.70   12.81
  -5  -8 -10   44.31    8.46
  -5  -8  10   64.56   11.06
   5  -8  10   72.50   10.95
   5  -8 -11   61.23   11.58
  -5  -8 -11   52.15   10.61
   5   8  11   44.30    5.69
   5  -8  11   55.97    9.56
  -5  -8  11   68.57   11.38
  -5  -8 -11   31.54    7.40
   5  -8 -12   86.74   14.07
  -5  -8 -12   94.61   14.35
  -5  -8 -12   65.60    9.93
  -5  -8  12   90.61   12.98
   5  -8  12  106.44   13.11
   5  -8 -13    3.56    4.32
  -5  -8 -13   -1.72    3.03
   5   8  13    2.84    2.13
   5  -8  13    3.66    3.33
  -5  -8 -13    1.88    3.01
  -5  -8 -14   36.48    9.30
   5  -8 -14   44.15   10.20
   5   8  14   30.50    5.04
   5  -8  14   50.40    9.69
  -5  -8 -14   27.54    5.98
  -5  -8  14   33.83    7.93
   5   8  15   10.52    3.33
   5  -8 -15   25.45    8.66
  -5  -8 -15    9.52    4.65
   5  -8  15   20.23    6.67
  -5  -8 -15   11.32    4.25
  -5  -8  15   22.94    6.49
  -5  -8 -16    9.89    4.24
  -5  -8  16    8.42    3.98
   5  -8 -17   56.38   12.19
   5  -8  17   64.53   11.11
  -5  -8 -17   37.07    6.54
  -5  -8  17   51.98   10.17
   5  -8 -18   -0.94    4.57
  -5  -8 -18    3.25    4.25
   5  -8  18    4.73    3.97
  -5  -8  18    6.18    3.43
   5  -8 -19   48.02   11.65
  -5  -8 -19   46.42   10.50
  -5  -8  19   46.94    9.93
  -5  -8 -20   -1.69    3.75
   5  -8  20   -2.98    3.32
  -5  -8  20    0.75    3.01
   5  -8  21   15.84    5.38
  -5  -8  21   10.12    3.93
   5  -8  22    0.16    3.38
  -5  -8  22   -0.18    2.20
   5  -8  23   -1.17    2.57
  -5  -8  23    1.98    3.70
   5  -8  24    2.05    1.70
  -5  -8  24    8.40    4.69
   5  -8  25  112.59   15.71
  -5  -8  25   86.70   13.50
   5  -8  26  101.75   15.40
   5  -8  27   14.11    5.41
  -5  -8  27    8.49    4.74
   5  -8  28   -1.58    2.85
  -5  -8  28    3.96    4.24
   5  -8  29   36.92    9.94
  -5  -8  29   16.20    6.26
  -5  -8  30    5.05    4.63
  -5  -9   0    8.27    5.83
  -5  -9  -1   26.67    7.12
  -5  -9   1   24.27    6.59
  -5  -9  -2   27.66    7.04
  -5  -9   2   32.20    8.32
  -5  -9  -3   28.88    6.72
  -5  -9   3   40.94    9.43
  -5  -9  -4   14.18    6.37
  -5  -9   4   -0.62    1.70
  -5  -9  -5    0.60    3.87
  -5  -9   5    0.19    2.29
  -5  -9  -6   51.90   11.12
   5  -9  -6   51.81   10.86
   5  -9   6   50.79    9.61
  -5  -9  -6   40.45    8.11
  -5  -9   6   43.65    9.45
   5  -9  -7    8.96    4.68
  -5  -9  -7   10.31    4.42
   5  -9   7   10.23    4.28
  -5  -9  -7    6.87    4.49
  -5  -9   7   12.54    6.15
  -5  -9  -8   16.92    6.68
   5  -9  -8   15.97    6.32
   5  -9   8    9.65    4.49
  -5  -9  -8    9.67    5.99
  -5  -9   8   28.23    8.89
   5  -9  -9   97.18   15.10
  -5  -9  -9   94.23   14.66
   5  -9   9  108.74   13.82
  -5  -9   9   91.32   13.72
  -5  -9  -9   71.90   10.08
  -5  -9 -10   -1.76    2.61
   5  -9  10    0.72    1.98
  -5  -9 -10    3.54    3.64
   5  -9 -11   31.83    8.96
   5  -9  11   25.76    7.24
  -5  -9 -11   15.81    4.80
  -5  -9  11   19.83    6.62
   5  -9 -12   -5.08    3.47
  -5  -9 -12    6.45    5.11
   5  -9  12    4.73    3.16
  -5  -9 -12    2.73    2.95
  -5  -9  12    2.05    2.33
   5  -9 -13    2.70    3.57
  -5  -9 -13   -4.25    4.41
   5  -9  13    0.85    2.34
  -5  -9 -13    2.10    2.25
  -5  -9  13   -1.49    3.21
   5  -9 -14    4.43    2.52
  -5  -9 -14   -3.78    4.35
   5  -9  14   -3.59    2.69
  -5  -9  14    2.76    2.80
  -5  -9 -14    1.45    2.28
   5  -9 -15   35.56   10.80
  -5  -9 -15   32.81    9.71
   5  -9  15   34.07    8.07
  -5  -9  15   27.04    7.69
  -5  -9 -16    1.71    3.63
   5  -9 -16    1.16    4.38
   5  -9  16   -3.33    2.93
  -5  -9  16    8.39    5.11
  -5  -9 -17   34.81    9.55
   5  -9 -17   51.88   12.87
   5  -9  17   53.42   10.15
  -5  -9  17   39.63    9.70
  -5  -9 -18    8.46    5.05
   5  -9 -18   20.30    8.36
   5  -9  18   10.30    5.89
  -5  -9  18   12.98    5.71
  -5  -9 -19   -0.22    2.04
   5  -9 -19    8.70    6.48
   5  -9  19    9.95    4.70
  -5  -9  19   -0.48    2.52
  -5  -9 -20   11.85    6.54
   5  -9  20   23.45    6.95
  -5  -9  20   10.89    5.05
   5  -9  21   77.71   14.77
  -5  -9  21   -2.12    3.10
  -5  -9 -22    3.04    3.45
   5  -9 -22   -4.62    5.66
   5  -9  22    5.19    3.53
  -5  -9  22    0.77    3.58
  -5  -9 -23    4.93    3.47
   5  -9 -23   11.66    5.53
  -5  -9  23   13.34    6.06
  -5  -9 -24    1.05    2.32
   5  -9 -24    2.02    4.83
   5  -9  24   -1.99    3.51
  -5  -9  24    3.37    4.10
   5  -9 -25    3.59    5.11
  -5  -9  25   -3.22    3.06
   5  -9 -26   -1.62    4.53
  -5  -9 -26    3.08    4.72
  -5 -10   0   19.16    8.63
  -5 -10   1   90.43   13.94
  -5 -10  -1   71.37   11.90
  -5 -10  -2    8.75    4.16
  -5 -10   2    9.32    5.89
  -5 -10  -3   -0.46    2.60
  -5 -10   3   -0.12    1.74
  -5 -10  -4   21.87    6.73
  -5 -10   4   21.26    6.67
  -5 -10  -5    2.22    2.59
  -5 -10   5    5.74    4.82
  -5 -10  -6    8.36    6.26
  -5 -10   6   13.59    6.09
  -5 -10  -7   44.87    8.63
  -5 -10   7   53.71   10.66
   5 -10  -8   -3.28    3.30
  -5 -10  -8    2.48    3.22
  -5 -10  -8   -2.68    2.84
  -5 -10  -9   72.34   13.74
   5 -10  -9   74.74   14.24
  -5 -10  -9   45.65    8.59
  -5 -10   9   59.48   11.49
   5 -10 -10    3.84    2.59
  -5 -10 -10    3.12    3.46
  -5 -10 -10    5.21    3.98
  -5 -10  10    5.94    5.00
  -5 -10 -11   29.48    9.24
   5 -10 -11   33.62    9.54
  -5 -10  11   33.26    8.71
   5 -10 -12    2.28    2.19
  -5 -10 -12   13.52    7.01
  -5 -10  12   22.63    8.16
  -5 -10 -13    1.67    2.96
   5 -10 -13    0.52    2.94
   5 -10  13    0.96    2.89
  -5 -10  13    3.36    2.79
   5 -10  14   27.62    7.66
  -5 -10  14   22.66    8.04
  -5 -10 -15   33.13   10.08
   5 -10 -15   37.21   11.20
  -5 -10 -16   -1.73    2.13
   5 -10 -16    5.39    5.42
   5 -10  16    0.07    3.31
  -5 -10  16   -9.29    4.65
   5 -10 -17   52.53   13.29
  -5 -10 -17   24.62    9.65
   5 -10  17   47.18    9.55
  -5 -10  17   35.77    8.95
   5 -10 -18    5.07    2.40
  -5 -10 -18    8.74    5.95
   5 -10  18   11.59    5.64
  -5 -10  18   16.11    6.54
   5 -10 -19   53.99   13.67
  -5 -10 -19   45.96   12.26
  -5 -10  19   41.11   10.23
   5 -10 -20   -2.18    3.23
  -5 -10 -20   -3.13    5.60
   5 -10 -21   -3.40    3.40
  -5 -10 -21    5.71    5.96
   5 -10 -22    7.33    7.92
  -5 -10 -22   -6.33    6.53
  -5 -11   0   -2.94    3.36
  -5 -11   1    4.59    4.25
  -5 -11  -1    9.15    5.14
  -5 -11   2   15.72    7.13
  -5 -11  -2   37.29    9.07
  -5 -11   3   21.40    7.61
  -5 -11  -3   19.74    6.89
  -5 -11   4    6.75    5.42
  -5 -11  -4    4.38    2.84
  -5 -11   5    4.60    2.43
  -5 -11  -5    3.15    4.25
  -5 -11   6   52.24   11.20
  -5 -11  -6   40.83    9.35
  -5 -11   7   29.09    9.32
  -5 -11   8    7.55    4.77
  -5 -11   9   39.39   10.05
  -5 -11  10    6.74    4.75
   5 -11 -11    5.90    6.02
  -5 -11 -11    1.96    5.19
  -5 -11  11    2.53    3.81
   5 -11 -12   11.04    7.09
  -5 -11 -12    5.79    5.47
  -5 -11 -13    4.02    4.74
   5 -11 -13   15.57    7.93
  -5 -12   0    0.13    2.02
  -5 -12   1    3.27    5.00
  -5 -12  -1   -0.04    3.08
  -5 -12   2    8.54    5.36
  -6   0   0  300.69   17.48
  -6   0   1    4.41    2.63
  -6   0   2   75.27    8.84
  -6   0  -2   71.77    8.69
   6   0  -3   -0.77    1.06
  -6   0   3   -0.66    1.44
  -6   0  -3   -0.54    0.91
  -6   0  -4    4.13    2.29
  -6   0   4    4.72    2.32
  -6   0  -5    0.82    1.59
   6   0  -5   -0.46    0.93
  -6   0   5    1.39    1.17
   6   0  -6  207.04   13.17
  -6   0   6  201.68   14.39
  -6   0  -7    0.63    0.90
  -6   0   7    1.16    1.65
   6   0  -8   12.16    3.07
   6   0   8   12.56    3.78
  -6   0   8   10.87    3.29
  -6   0  -9    0.71    0.90
   6   0  -9   -0.50    0.85
   6   0   9    0.93    1.01
   6   0 -10   -0.81    0.83
   6   0  10   -0.26    1.35
   6   0 -11   -0.81    1.24
   6   0  11   -0.90    1.96
   6   0  13   -0.57    1.32
   6   0  14   15.44    4.26
   6   0  15   -1.12    1.34
  -6   0  15   -1.55    2.31
   6   0  16  246.59   17.33
  -6   0  16  215.99   14.03
   6   0  17    3.97    4.75
  -6   0  17   -0.05    1.00
   6   0  18  539.67   26.64
  -6   0  18  434.38   20.70
   6   0  19    3.34    3.05
  -6   0  19    7.53    3.46
   6   0  20    3.86    2.57
  -6   0  20   -1.02    1.50
  -6   0  21   -0.89    1.41
  -6   0  21   -1.59    1.42
   6   0  22    4.02    2.18
  -6   0  22    9.88    3.37
   6   0  23    2.24    3.43
   6   0  24   87.70   11.42
  -6   0  24   83.64    8.70
   6   0  25    0.12    2.27
  -6   0  25   -0.74    1.09
   6   0  26   76.36   10.88
  -6   0  26   71.81    8.41
   6   0  27    2.25    2.53
   6   0 -27   -0.51    0.81
  -6   0  27   -0.10    1.42
   6   0  28    7.66    4.10
   6   0 -28    5.96    1.88
   6   0  28    7.06    2.21
  -6   0  28    8.01    3.21
   6   0  29   -0.07    1.04
   6   0  29    0.55    1.55
   6   0  30    5.75    3.72
  -6   0  30    1.15    1.18
   6   0  30    3.50    1.33
   6   0 -30    2.30    0.91
   6   0  31    2.79    2.37
   6   0  31    2.67    1.40
  -6   0  31    0.62    1.89
   6   0 -31   -0.26    0.65
   6   0  32    7.34    3.83
  -6   0  32    7.02    2.56
  -6   0  33   -0.31    1.75
  -6   0  34   12.69    3.57
  -6   0  35    1.43    2.03
   6   0  36   -0.71    3.74
   6   0  37   -2.19    3.64
   6   0  38    6.73    3.96
   6   1   0   20.93    4.95
   6  -1   0   22.25    5.22
  -6   1   0   19.79    4.46
  -6  -1   0   15.24    3.86
  -6   1  -1   51.18    7.28
  -6  -1  -1   48.39    7.20
  -6   1   1   50.55    7.37
  -6  -1   1   51.47    7.39
   6  -1  -1   44.69    6.52
   6   1  -1   46.40    6.78
   6  -1  -1   52.87    7.34
   6  -1   1   47.63    6.96
   6   1   1   42.43    6.50
  -6   1   2   40.99    6.78
  -6  -1   2   39.95    6.48
  -6   1  -2   42.74    6.85
   6  -1  -2   36.01    5.90
   6  -1  -2   42.53    6.85
   6  -1   2   35.27    6.00
   6   1   2   34.34    5.81
   6   1  -2   35.75    6.23
  -6   1  -3   64.96    8.21
  -6   1   3   64.61    8.08
  -6  -1  -3   67.68    8.37
  -6  -1   3   60.86    7.77
   6  -1  -3   63.41    7.88
   6   1  -3   68.83    8.61
   6  -1   3   63.14    7.84
   6   1   3   62.16    7.73
   6  -1  -3   73.62    8.95
  -6   1  -4   40.79    6.30
  -6  -1  -4   36.04    6.02
   6  -1  -4   33.96    5.74
   6   1  -4   31.33    4.65
   6  -1  -4   34.56    2.89
  -6  -1  -4   34.17    2.58
  -6  -1   4   32.16    5.57
   6  -1   4   37.50    6.16
   6   1   4   33.60    5.81
  -6   1   4   40.86    6.40
  -6   1  -5  128.43   11.46
  -6  -1  -5  129.18   11.65
   6  -1  -5  127.44   11.31
  -6   1  -5  112.17    5.38
   6   1  -5  123.66    5.85
   6  -1   5  117.35   10.65
   6   1   5  121.32   10.85
  -6   1   5  125.69   11.29
  -6  -1   5  107.57   10.33
  -6   1  -6   51.71    7.35
  -6  -1  -6   49.85    7.26
   6   1  -6   42.01    5.50
   6  -1  -6   46.39    6.73
  -6   1   6   48.49    6.98
  -6   1  -6   42.19    3.42
  -6  -1   6   43.48    6.65
  -6   1  -7   16.20    4.02
  -6  -1  -7   17.51    4.25
   6   1  -7   14.16    3.03
   6  -1  -7   23.60    5.16
   6  -1   7   21.16    4.81
   6   1   7   16.44    4.75
  -6   1   7   16.80    4.25
  -6  -1   7   12.55    3.57
   6  -1   8  800.95   28.77
   6   1   8  761.38   27.99
  -6   1  -8  804.32   27.98
  -6  -1  -8  812.99   28.35
   6   1  -8  739.78   22.34
   6  -1  -8  779.11   27.23
  -6   1   8  769.41   28.27
  -6  -1   8  781.37   28.63
  -6   1  -9   28.73    5.35
  -6  -1  -9   27.16    5.08
   6  -1  -9   32.14    5.46
   6   1  -9   32.15    4.59
  -6  -1   9   32.94    5.93
   6   1   9   30.86    6.26
  -6   1   9   30.17    5.60
   6  -1   9   31.10    5.84
   6  -1  10  537.34   23.88
   6   1  10  542.38   23.99
   6  -1 -10  540.55   22.38
   6   1 -10  512.70   18.12
   6  -1  11  133.78   12.21
   6   1  11  143.55   12.83
   6  -1  12  166.31   13.80
   6   1  12  156.46   13.38
  -6   1  13   23.95    4.86
   6   1  13   25.01    5.57
   6  -1  13   24.03    5.22
  -6   1  14   53.40    7.40
   6  -1  15    0.19    2.83
  -6   1  15    5.61    3.39
   6   1  15    7.18    4.49
   6  -1  16  604.35   27.26
   6   1  16  600.63   27.09
  -6   1  16  582.67   25.37
   6  -1  17   49.86    8.56
  -6   1  17   36.12    6.49
   6  -1  18  668.83   29.57
   6   1  18  648.44   29.05
  -6  -1  18  530.31   20.34
   6  -1  19   14.17    4.73
   6   1  19   17.24    5.78
  -6  -1  19   14.30    4.09
  -6  -1  19   12.79    3.41
   6  -1  20  113.90   12.59
   6   1  20  115.59   12.70
  -6  -1  20   83.26    8.34
  -6  -1  20  104.83   10.09
   6  -1  21   38.09    7.62
   6   1  21   39.40    7.69
  -6  -1  21   39.73    6.35
  -6  -1  21   37.69    5.82
   6  -1 -21   29.47    4.44
   6  -1  22   17.01    5.31
   6   1  22   20.84    5.90
   6  -1 -22   11.58    2.84
   6  -1  22   13.85    3.01
  -6  -1  22   15.79    3.80
  -6  -1  22   17.40    4.20
   6  -1  23    3.31    2.72
   6   1  23    4.49    2.58
   6  -1  23    0.85    1.09
   6  -1 -23    0.48    1.01
  -6  -1  23   -2.87    1.53
  -6   1  23    1.47    1.58
  -6  -1  23    1.84    2.24
   6  -1  24   -1.15    2.03
   6   1  24   -0.01    1.36
   6  -1  24    2.20    1.26
  -6  -1  24    2.63    1.44
  -6   1  24    1.21    1.61
  -6  -1  24   -1.64    1.88
   6  -1  25    8.49    3.76
   6   1  25   10.38    4.02
  -6  -1  25    5.05    2.54
  -6   1  25    7.30    2.82
  -6  -1  25    6.30    3.02
   6  -1 -25    7.03    2.18
   6  -1  25    7.31    2.26
   6  -1  26  130.74   14.50
   6   1  26  127.08   14.03
  -6  -1  26   95.31    9.87
  -6   1  26  108.83    9.47
  -6  -1  26  109.32   10.77
   6  -1 -26  100.32    7.75
   6  -1  26  102.19    7.87
   6  -1  27   16.92    5.66
   6   1  27   17.14    5.76
  -6   1  27   17.29    3.90
  -6  -1  27   15.00    4.04
   6  -1 -27   11.99    2.47
   6  -1  27   13.54    2.85
   6  -1  28  198.25   17.95
   6   1  28  187.76   17.35
  -6  -1  28  162.33   13.41
  -6   1  28  176.20   12.42
   6  -1 -28  149.45    9.14
   6  -1  28  163.75   10.03
   6   1  29    6.25    3.30
   6  -1  29    0.24    1.80
  -6   1  29    2.01    1.20
  -6  -1  29    0.95    1.36
   6  -1 -29    3.20    2.10
   6  -1  29    1.50    1.32
   6  -1  30    1.37    2.71
   6   1  30    3.44    3.44
  -6   1  30    1.67    2.12
   6  -1  30    0.57    0.75
  -6  -1  30   -0.05    1.58
   6  -1 -30   -0.07    0.58
   6  -1  31    4.93    3.26
   6   1  31   -3.76    3.07
   6  -1  31   -1.22    0.70
  -6   1  31    0.28    1.53
  -6  -1  31    1.16    1.14
   6  -1  32   94.08   13.36
   6   1  32   95.01   12.99
  -6   1  32   82.28    8.40
  -6  -1  32   82.95    9.84
   6  -1  33    6.60    4.03
   6   1  33    7.29    4.51
  -6   1  33    2.62    1.88
  -6  -1  33    4.49    2.85
   6  -1  34  160.71   18.05
   6   1  34  142.73   16.63
  -6  -1  34  140.84   12.98
   6   1  35   13.63    5.86
  -6  -1  35   -0.20    2.82
  -6  -1  36   59.71    8.73
  -6  -1  37   -5.09    2.42
   6   1  40   32.50    9.09
   6  -1  41    0.72    1.85
   6   1  41    1.73    4.06
   6  -1  42   58.13   12.34
   6   1  42   58.25   12.41
  -6   2   0   58.09    7.83
  -6  -2   0   50.81    7.27
   6  -2   0   52.33    7.47
   6   2   0   54.21    7.37
   6  -2   0   48.16    7.29
   6  -2   1   11.49    3.60
   6  -2  -1   10.97    3.76
  -6  -2   1    9.47    3.34
   6   2  -1    6.16    2.62
  -6   2  -1   11.68    3.60
   6  -2   1   12.34    3.48
   6   2   1   10.48    3.51
  -6  -2  -1   10.56    3.44
   6  -2  -1   10.62    3.22
  -6   2   1   10.68    3.42
  -6   2  -2   92.10    9.93
  -6  -2  -2   85.84    9.46
  -6   2   2   90.40    9.91
  -6  -2   2   83.53    9.44
   6  -2  -2   86.52    9.80
   6   2  -2   78.62    9.12
   6  -2  -2   88.05    9.74
   6  -2   2   79.95    9.03
   6   2   2   76.24    8.68
  -6   2  -3    1.85    2.36
  -6  -2  -3    1.32    1.42
   6  -2  -3   -0.28    1.72
  -6   2   3    1.76    0.88
  -6  -2  -3    0.85    0.80
   6  -2   3    0.34    1.77
   6   2   3    1.17    1.69
  -6  -2   3   -1.07    1.34
  -6   2  -4    2.41    1.81
  -6  -2  -4    5.01    2.17
   6  -2  -4    7.28    3.27
   6  -2  -4    4.36    1.52
  -6   2   4    5.24    2.70
  -6  -2   4    3.88    1.82
  -6  -2  -4    1.81    0.92
   6  -2   4    1.17    1.12
   6   2   4    0.12    1.51
  -6   2  -5   17.92    4.48
  -6  -2  -5   17.46    4.39
   6   2  -5   14.05    2.91
   6  -2   5   12.98    3.35
   6   2   5    8.86    3.08
  -6   2   5   16.13    4.11
  -6  -2   5   16.30    4.05
   6   2  -5   16.08    2.87
  -6   2  -5   15.42    2.58
   6  -2  -5   16.11    2.87
  -6   2  -6   31.33    5.63
  -6  -2  -6   35.15    6.07
   6  -2  -6   27.99    5.69
   6   2  -6   26.38    3.90
   6  -2   6   27.96    5.48
   6   2   6   22.03    4.71
  -6   2  -6   27.95    3.66
   6   2  -6   28.02    3.84
  -6   2  -7   72.96    8.42
  -6  -2  -7   79.72    8.99
   6  -2   7   69.33    8.84
   6   2   7   69.62    8.40
   6   2  -7   68.17    6.14
   6  -2  -7   69.88    8.71
   6   2  -7   71.25    6.20
  -6   2   7   65.25    8.25
  -6   2  -7   64.71    5.53
  -6  -2   7   69.24    8.56
  -6   2  -8  103.26   10.00
  -6  -2  -8   91.54    9.68
   6  -2   8   92.79   10.12
   6   2   8   89.07    9.73
   6   2  -8   79.73    6.54
   6  -2  -8   90.38    9.88
  -6   2   8   83.08    9.36
  -6   2  -8   80.49    6.32
   6   2  -8   92.20    7.29
  -6  -2   8   76.65    9.05
   6   2  -9   23.78    3.43
   6  -2  -9   28.72    5.68
   6  -2   9   30.67    5.99
   6   2   9   25.67    5.18
   6  -2 -10    0.95    1.01
   6   2 -10    0.64    0.95
   6  -2 -10   -1.00    1.87
   6   2  10    3.97    2.02
   6  -2  11    9.69    3.56
   6   2  11    9.25    3.45
   6  -2 -11    4.60    1.90
   6  -2  11    6.74    2.13
   6   2  12   43.96    7.31
   6  -2  12   51.31    7.65
   6  -2 -12   46.46    5.88
   6  -2  12   50.91    5.98
   6  -2 -13   21.05    4.02
   6  -2  13   18.66    3.59
   6  -2  14    3.33    2.73
   6   2  14    5.69    3.53
   6  -2  14    5.24    2.01
   6  -2 -14    3.95    1.27
   6  -2  15   80.22    9.89
   6   2  15   71.85    9.42
   6  -2 -15   73.18    7.37
   6  -2  15   63.81    6.58
   6   2  16    8.30    3.94
   6  -2  16    7.44    2.19
   6  -2  16    8.69    3.65
  -6  -2  16   12.58    4.18
   6  -2 -16    9.11    2.53
   6  -2  17  103.74   11.55
   6   2  17  104.89   11.70
  -6  -2  17   92.35   10.01
   6  -2  17   86.61    7.62
   6  -2  18   25.76    6.06
   6   2  18   26.98    6.23
  -6  -2  18   25.11    5.50
   6  -2  18   22.79    3.89
   6  -2 -18   22.85    4.04
   6  -2  19   22.45    5.75
   6   2  19   26.67    6.54
  -6  -2  19   22.76    5.13
   6  -2  19   17.82    3.57
   6  -2 -19   18.38    3.56
   6  -2  20  112.53   12.73
   6   2  20  113.97   12.86
  -6  -2  20   86.54    9.79
   6  -2 -20   85.72    7.83
   6  -2  20   89.83    7.73
   6  -2  21   -4.06    3.43
   6   2  21    0.59    1.56
  -6  -2  21    0.04    1.21
   6  -2 -21    1.04    1.40
   6  -2  21    0.65    0.73
   6  -2  22    1.20    2.39
   6   2  22    6.70    3.28
  -6  -2  22    3.95    2.77
  -6  -2  22   -0.52    0.96
   6  -2  22   -0.68    0.99
   6  -2 -22    1.81    1.46
   6  -2  23    6.08    3.35
   6   2  23    7.88    3.28
  -6  -2  23    8.85    3.23
  -6  -2  23    4.99    2.20
   6  -2  23    3.06    1.69
   6  -2 -23    5.69    2.05
   6  -2  24   -1.67    1.53
  -6   2  24   -0.39    1.40
  -6  -2  24    2.08    1.39
  -6  -2  24   -1.07    1.13
   6  -2 -24   -0.31    0.78
   6  -2  24   -0.19    0.75
   6  -2  25    1.41    2.61
   6   2  25   -0.55    2.39
  -6   2  25    2.36    1.50
  -6  -2  25    3.25    2.75
  -6  -2  25   -1.97    1.95
   6  -2 -25    0.57    1.18
   6  -2  25    2.52    1.69
   6  -2  26    0.87    2.05
   6   2  26    3.59    1.91
  -6  -2  26   -1.68    1.32
  -6   2  26   -1.94    1.34
   6  -2  26   -1.90    1.81
   6  -2 -26    2.81    1.79
   6  -2  27    6.13    3.80
   6   2  27    0.50    1.69
  -6   2  27    4.99    1.77
   6  -2  27    2.51    1.50
   6  -2  28    7.53    4.24
   6   2  28    9.05    3.20
  -6   2  28    9.32    2.67
  -6  -2  28    7.85    3.38
   6  -2  28    8.20    2.56
   6  -2  29    1.38    2.30
   6   2  29   -1.20    2.06
  -6   2  29    2.23    1.34
  -6  -2  29   -1.46    2.33
   6  -2  30   13.74    5.03
   6   2  30   14.70    5.15
  -6   2  30   13.43    3.20
  -6  -2  30    9.23    3.66
   6  -2  31   12.41    4.80
   6   2  31   12.48    5.16
  -6  -2  31    8.17    3.36
   6   2  32    3.19    4.35
   6  -2  32    0.02    2.12
  -6  -2  32    1.31    1.32
   6  -2  33    7.62    3.78
   6   2  33    0.22    2.32
  -6  -2  33    2.25    2.37
   6  -2  34    5.59    3.46
   6   2  34   -0.53    1.82
  -6  -2  34    0.23    1.90
   6  -2  35    0.05    2.69
   6   2  35    6.33    3.55
  -6  -2  35    0.22    2.18
   6  -2  36    9.52    5.06
   6   2  36    9.77    6.09
  -6  -2  36    9.70    4.22
   6  -2  37    4.28    4.71
   6   2  37   -1.38    3.71
  -6  -2  37    3.61    3.58
   6  -2  38    9.05    4.60
   6   2  38    4.96    3.93
  -6  -2  38    2.18    2.16
   6  -2  39   12.62    5.95
   6   2  39    6.49    3.32
   6  -2  40    8.97    5.66
   6   2  40   10.64    6.15
   6  -2  41   14.25    7.28
   6   2  41    8.07    4.55
  -6   3   0   61.84    8.13
  -6  -3   0   58.03    7.98
   6  -3   0   66.82    9.22
   6   3   0   54.20    7.51
   6  -3   0   68.00    8.77
   6  -3  -1    3.89    2.17
   6  -3   1    7.98    3.58
  -6  -3   1    4.19    2.67
  -6   3   1    7.37    2.78
  -6   3  -1    3.89    2.00
   6   3   1    6.83    2.86
   6  -3   1    7.52    3.03
  -6   3  -2   40.19    6.45
  -6  -3  -2   38.33    6.29
  -6   3   2   41.11    6.50
  -6  -3   2   38.45    6.37
   6   3   2   31.96    5.73
   6  -3  -2   35.90    4.92
  -6  -3  -2   37.06    4.65
   6  -3   2   36.29    6.24
   6  -3  -2   36.16    6.75
   6  -3   2   37.10    6.70
  -6   3  -3    8.33    3.09
  -6   3   3    6.46    2.48
  -6  -3   3    8.71    3.21
   6  -3   3   12.39    3.91
   6   3   3   10.70    3.43
  -6  -3  -3    9.73    2.48
   6  -3  -3   11.44    3.95
   6  -3   3    9.30    3.58
   6  -3  -3   11.87    3.31
  -6   3  -4    9.15    3.01
  -6  -3  -4    7.23    2.62
   6  -3  -4    9.21    2.67
  -6  -3  -4   10.44    2.69
   6  -3  -4    8.71    3.32
   6  -3   4    7.90    2.57
   6  -3  -4    9.49    2.86
  -6   3  -5   41.53    6.46
  -6  -3  -5   45.12    6.87
  -6   3  -5   42.08    5.25
   6   3  -5   44.04    5.66
   6  -3  -5   41.22    5.34
  -6  -3  -5   47.69    5.79
  -6  -3   5   40.26    6.33
  -6   3   5   43.78    6.71
   6  -3   5   44.04    6.82
   6   3   5   39.30    6.52
   6  -3  -5   45.50    7.35
   6  -3  -5   41.22    5.81
   6  -3   5   44.91    5.93
  -6   3  -6  327.43   17.73
  -6  -3  -6  315.27   17.85
   6  -3  -6  297.45   14.68
  -6   3  -6  306.92   14.36
   6   3  -6  309.11   15.27
   6   3   6  270.21   16.37
  -6   3   6  305.51   17.54
   6  -3   6  307.71   17.86
  -6  -3   6  274.43   16.63
   6   3  -6  259.65   10.66
   6  -3  -6  308.27   19.22
   6  -3  -6  307.05   15.89
   6  -3   6  306.60   15.32
  -6   3  -7   13.27    3.49
  -6  -3  -7   13.82    3.84
  -6   3  -7   14.58    3.30
   6  -3   7   12.40    3.98
   6   3   7   18.64    5.17
   6   3  -7   12.18    3.28
   6   3  -7   12.67    2.35
   6  -3  -7   10.44    4.04
   6  -3  -7   16.25    4.01
   6  -3   7   16.86    3.96
  -6   3  -8  652.39   25.20
  -6  -3  -8  629.56   25.11
   6  -3   8  639.39   26.63
   6   3   8  600.51   25.29
  -6  -3   8  577.25   24.83
  -6   3   8  597.38   25.40
  -6   3  -8  707.96   23.04
   6   3  -8  637.18   22.57
   6   3  -8  531.57   13.65
   6  -3  -8  650.00   27.92
   6  -3  -8  627.56   22.90
   6  -3   8  613.71   21.77
   6  -3   9    3.30    2.27
   6   3   9    5.11    3.56
   6   3  -9    5.09    2.29
   6  -3  -9    1.45    1.55
   6  -3  -9    3.09    2.15
   6  -3   9    5.78    2.70
   6  -3  10  325.70   18.93
   6   3  10  303.73   18.29
  -6   3 -10  289.74   14.60
   6   3 -10  307.53   16.29
   6  -3 -10  323.02   19.89
   6  -3 -10  310.22   16.10
   6  -3  10  292.54   14.96
   6  -3  11   26.32    5.34
   6   3  11   24.50    5.48
  -6   3 -11   24.81    4.45
   6  -3 -11   21.58    4.51
   6  -3  11   23.78    4.30
   6  -3  12   48.44    7.40
   6   3  12   49.35    7.78
   6  -3 -12   48.24    6.48
   6  -3  12   43.07    5.68
   6   3  13    7.08    3.69
   6  -3  13    5.45    2.52
  -6  -3  13    6.68    3.09
   6  -3 -13    3.85    1.94
   6  -3  13    4.64    1.93
   6   3  14   13.66    4.33
   6  -3  14    9.92    3.76
  -6  -3  14   10.13    3.26
   6  -3  14   12.64    3.12
   6  -3 -14    9.06    2.74
   6  -3  15   13.54    4.50
  -6  -3  15   13.52    3.82
   6  -3  15   17.65    3.91
   6  -3 -15   15.57    3.43
   6  -3  16  392.10   22.42
   6   3  16  368.88   21.84
  -6  -3  16  362.16   20.87
   6  -3 -16  329.27   16.35
   6  -3  16  356.53   16.31
   6   3  17   24.32    5.98
   6  -3  17   20.22    5.46
  -6  -3  17   22.89    5.62
   6  -3 -17   15.87    3.44
   6  -3  17   18.05    3.77
   6  -3  18  329.14   21.26
   6   3  18  344.34   21.62
  -6  -3  18  328.93   19.82
   6  -3 -18  303.85   15.53
   6  -3  18  317.51   15.25
   6  -3  19    5.52    2.89
   6   3  19    4.55    2.60
  -6  -3  19    9.89    3.92
   6  -3 -19    2.78    1.43
   6  -3  19    4.07    1.35
   6  -3  20   90.26   11.57
   6   3  20   83.87   10.92
  -6  -3  20   87.35   10.50
   6  -3 -20   70.98    7.39
   6  -3  20   70.09    7.24
   6  -3  21   25.11    6.48
   6   3  21   26.93    6.47
  -6  -3  21   22.59    5.50
   6  -3  21   21.15    4.00
   6  -3 -21   19.10    3.85
   6  -3  22    3.30    2.82
   6   3  22    2.79    2.37
  -6  -3  22    2.05    2.41
   6  -3  22    4.09    2.02
   6  -3  23   43.43    8.72
   6   3  23   37.77    7.49
  -6  -3  23   38.76    7.28
   6  -3  23   33.76    5.07
   6  -3  24    3.78    3.19
   6   3  24    4.91    3.37
  -6  -3  24    1.58    1.91
   6  -3  25   18.58    6.04
  -6  -3  25   14.02    4.04
   6  -3  26   59.43   10.32
   6   3  26   56.11    9.46
  -6  -3  26   46.86    7.92
  -6   3  26   48.86    5.43
   6  -3  27    6.04    3.95
   6   3  27    6.21    3.31
  -6   3  27    5.12    1.66
  -6  -3  27    4.87    2.48
   6  -3  28   47.93    9.70
   6   3  28   37.80    8.17
  -6   3  28   35.03    4.57
  -6  -3  28   37.40    7.36
   6  -3  29    6.23    2.87
   6   3  29   14.20    5.50
  -6  -3  29    8.06    3.56
   6  -3  30    2.19    3.09
   6   3  30    3.22    2.93
   6  -3  31   20.91    6.65
   6   3  31   23.41    6.85
  -6  -3  31   18.73    5.04
   6  -3  32   44.54    9.44
   6   3  32   45.65    9.63
  -6  -3  32   37.27    7.22
   6   3  33    4.16    3.10
  -6  -3  33    4.13    2.61
   6  -3  34   46.22    9.46
   6   3  34   51.28    9.82
  -6  -3  34   39.81    7.81
   6  -3  35   -2.49    3.79
   6   3  35    1.96    3.08
  -6  -3  35    7.53    5.70
   6  -3  36   48.50   10.12
   6   3  36   46.73    9.92
  -6  -3  36   41.38    8.68
   6  -3  37    3.46    3.39
   6   3  37   -0.24    1.80
  -6  -3  37   -1.59    2.59
   6  -3  38    2.21    2.34
   6   3  38    8.29    4.61
  -6  -3  38    5.02    4.40
   6  -3  39    1.29    3.33
   6   3  39   -0.68    2.16
  -6  -3  39   -0.72    2.61
   6  -3  40   12.15    6.48
   6   3  40   14.80    6.30
   6  -3  41   -0.44    3.51
   6   3  41    3.41    3.05
  -6   4   0  125.37   11.29
  -6  -4   0  101.84   10.28
   6   4   0  114.52   10.85
   6  -4   0  116.26   11.27
   6  -4   0  112.23   11.82
   6  -4   0  114.39   10.06
  -6   4  -1    5.04    2.36
  -6  -4  -1    8.28    2.90
   6   4   1    4.87    2.40
   6  -4   1    7.88    3.11
  -6   4   1    4.30    1.68
  -6  -4   1    5.68    2.60
   6  -4   1    8.89    3.58
   6  -4  -1   11.41    4.13
   6  -4  -1    5.54    2.29
   6  -4   1    7.00    2.60
  -6   4   2  103.72   10.40
  -6  -4   2   87.00    9.34
  -6   4  -2   97.82    9.91
  -6  -4  -2   97.25    9.91
   6   4   2   91.46    9.56
   6  -4   2  103.23   10.50
  -6  -4  -2   91.86    8.61
   6  -4   2   99.67   11.18
   6  -4  -2  101.42   11.32
   6  -4  -2  101.67    9.63
   6  -4   2  102.44    9.31
  -6   4  -3    1.51    1.54
  -6  -4  -3    3.01    2.46
  -6  -4   3    2.17    1.97
  -6  -4  -3    1.68    1.66
   6  -4  -3    0.85    1.38
   6  -4   3    3.96    1.76
   6  -4  -3    1.57    1.54
   6  -4   3    0.52    0.80
  -6   4  -4   12.29    3.55
  -6  -4  -4    9.65    3.50
  -6  -4  -4   11.75    3.44
  -6   4   4   15.82    4.13
  -6  -4   4   12.86    3.88
   6  -4   4   13.61    4.51
   6   4   4   10.48    3.96
   6  -4  -4   12.18    4.02
   6  -4   4   13.96    4.46
   6  -4  -4   12.19    3.60
   6  -4   4   12.17    3.41
  -6   4   5  263.55   16.74
  -6  -4   5  241.77   15.69
  -6   4  -5  260.22   15.62
  -6  -4  -5  257.37   16.01
  -6  -4  -5  258.86   15.48
   6  -4   5  260.27   16.98
   6   4   5  244.66   15.90
   6  -4   5  272.48   18.32
   6  -4  -5  263.35   18.51
   6  -4  -5  265.15   15.50
   6  -4   5  247.47   14.56
  -6  -4  -6    3.10    1.98
  -6  -4  -6    4.59    2.63
  -6   4   6    6.64    3.08
   6  -4   6    4.06    2.54
   6   4   6    4.02    2.35
  -6   4  -6    3.23    2.06
   6   4  -6    3.89    1.74
  -6  -4   6    1.20    1.48
   6   4  -6    3.63    1.14
   6  -4   6    5.54    3.22
   6  -4  -6    0.98    1.10
   6  -4   6    6.07    2.47
  -6   4  -7    2.53    1.68
  -6  -4  -7   -0.61    1.56
  -6   4   7    5.43    2.56
  -6  -4   7    2.80    1.83
   6   4  -7    2.39    0.75
   6  -4  -7    3.79    2.80
   6  -4   7    4.25    2.41
   6  -4  -7   -0.36    1.41
   6  -4   7    4.42    2.44
  -6   4  -8   53.89    7.22
  -6  -4  -8   49.84    7.17
  -6   4  -8   55.96    7.23
   6   4  -8   52.26    7.36
  -6  -4   8   46.57    7.13
   6  -4   8   58.83    8.08
  -6   4   8   56.95    7.85
   6   4   8   51.02    7.35
   6  -4  -8   55.88    8.79
  -6  -4   8   53.26    8.42
   6  -4  -8   46.76    6.73
   6  -4   8   55.04    6.90
  -6   4  -9   30.21    5.29
   6   4  -9   35.42    6.13
  -6  -4   9   36.83    6.96
   6  -4  -9   31.27    6.48
   6  -4  -9   31.39    5.54
   6  -4   9   34.06    5.53
   6  -4  10   82.43   10.10
   6   4  10   78.84    9.77
  -6   4 -10   62.93    7.62
   6   4 -10   82.52    9.62
  -6  -4  10   81.87   10.15
   6  -4 -10   77.53    8.52
   6  -4  10   72.64    8.02
  -6   4 -11    5.84    2.54
   6   4  11    3.29    1.77
   6  -4  11   -0.12    1.34
  -6  -4  11    5.42    3.12
   6  -4 -11    3.25    1.62
   6  -4  11    2.02    1.12
  -6   4 -12    5.39    1.47
   6   4 -12    9.76    3.95
   6   4  12   12.43    4.08
  -6  -4  12    4.91    2.86
   6  -4 -12    4.46    2.16
   6  -4  12    9.24    2.97
   6  -4  13   63.16    9.31
   6   4  13   50.28    7.96
  -6   4 -13   50.91    7.41
   6   4 -13   53.34    8.24
  -6  -4  13   45.03    7.56
   6  -4 -13   48.43    6.81
   6  -4  13   50.64    6.59
   6   4  14    2.38    2.36
  -6  -4  14    1.83    2.18
   6  -4  14    2.26    1.81
   6  -4 -14    3.88    2.55
   6   4  15    0.81    1.61
   6  -4  15   -1.96    2.95
  -6  -4  15    1.49    2.03
   6  -4  15    0.66    1.72
   6  -4 -15    1.72    1.45
   6   4  16   65.72    9.61
  -6  -4  16   48.31    7.95
   6  -4  16   50.62    6.45
  -6  -4  17   20.58    5.14
   6  -4  17   25.84    5.89
   6   4  17   20.10    5.21
  -6  -4  18    4.52    2.77
   6  -4  18    4.88    1.98
   6   4  18    3.97    3.24
  -6  -4  19   20.26    5.42
   6   4  19   14.63    4.58
   6  -4  19   22.63    5.74
   6  -4  20    9.47    3.77
   6   4  20    9.98    4.08
  -6  -4  20   12.38    4.06
   6  -4  21    6.95    4.03
   6   4  21    7.81    4.82
  -6  -4  21    3.55    1.94
  -6  -4  22    3.80    1.49
   6  -4  23   13.79    4.96
   6   4  23   10.57    4.26
  -6  -4  23   13.48    4.49
   6  -4  24    1.54    1.61
   6   4  24   -3.01    2.82
   6  -4  25   -0.97    2.66
   6   4  25    3.01    3.56
  -6  -4  25   -0.69    1.40
   6  -4  26   72.29   11.52
   6   4  26   62.79   10.39
  -6  -4  26   56.71    9.19
   6  -4  27    5.25    3.06
   6   4  27   -0.14    2.55
  -6  -4  27    1.09    2.09
   6  -4  28   12.21    4.96
   6   4  28    5.40    3.48
  -6  -4  28    9.03    3.55
  -6  -4  29   10.29    4.00
   6  -4  30   14.30    5.66
   6   4  30   18.05    5.77
  -6  -4  30    4.89    2.53
   6  -4  31   23.97    7.01
   6   4  31   31.19    7.78
  -6  -4  31   14.17    4.33
   6  -4  32    3.13    3.84
   6   4  32    7.01    4.10
  -6  -4  32    0.97    1.87
   6  -4  33   10.24    5.15
   6   4  33    5.02    3.15
  -6  -4  33    2.52    2.18
   6  -4  34    9.48    4.97
   6   4  34    2.23    3.15
  -6  -4  34    5.37    4.33
   6  -4  35    6.67    4.29
   6   4  35    2.46    2.98
  -6  -4  35    0.18    2.95
   6  -4  36    6.48    3.61
   6   4  36    1.54    2.98
  -6  -4  36    0.21    2.18
   6  -4  37    3.48    2.63
   6   4  37    7.65    4.49
   6  -4  38    4.09    4.20
   6   4  38    0.63    3.31
  -6  -4  38    6.36    4.50
   6  -4  39    6.31    4.37
   6   4  39    2.13    2.62
  -6  -4  39    3.79    3.92
   6  -4  40    0.66    3.74
   6   4  40   -3.15    4.50
  -6  -4  40    1.74    3.02
  -6  -4  41    9.64    4.51
  -6  -5   0   75.92    8.56
   6  -5   0   92.19   11.22
  -6  -5  -1   21.99    4.71
  -6   5   1   25.69    5.13
  -6   5  -1   26.20    5.09
  -6  -5   1   30.00    6.28
   6  -5   1   30.11    6.34
   6  -5  -1   27.04    6.23
  -6  -5   1   21.97    4.60
  -6   5  -2   56.03    7.46
  -6  -5   2   50.41    7.20
  -6  -5  -2   48.16    7.14
  -6  -5   2   58.09    8.87
   6   5   2   62.58    8.21
   6  -5  -2   57.81    7.97
   6  -5   2   65.99    8.45
  -6   5  -3  128.93   10.77
  -6  -5  -3  121.98   10.72
  -6   5   3  147.07   12.46
  -6  -5   3  118.76   10.99
   6  -5   3  138.56   13.70
  -6  -5   3  133.44   13.45
   6  -5  -3  127.96   13.29
   6  -5   3  148.25   12.16
   6  -5  -3  139.83   12.47
  -6  -5  -3  136.04   12.21
   6   5   3  117.13   10.64
  -6   5  -4    3.83    1.89
  -6  -5  -4    7.78    3.22
   6  -5   4    6.77    3.86
  -6  -5   4    4.82    4.02
   6  -5  -4    3.78    2.04
  -6   5   4    3.87    2.02
   6  -5  -4    2.84    2.31
  -6  -5  -4    0.72    1.33
   6  -5   4    3.46    2.88
   6   5   4    4.43    3.03
  -6  -5   4    7.14    3.13
  -6   5  -5   66.43    7.93
  -6  -5  -5   75.05    8.67
  -6   5   5   66.71    8.50
  -6  -5   5   65.73    8.42
   6  -5   5   73.82   10.19
  -6  -5   5   72.77    9.96
   6  -5  -5   65.03    9.55
   6  -5  -5   72.46    9.14
  -6  -5  -5   69.49    9.06
   6  -5   5   76.49    8.88
   6   5   5   71.04    8.92
  -6   5  -6  277.96   15.86
  -6  -5  -6  257.13   15.59
  -6   5   6  286.08   18.12
  -6  -5   6  240.41   16.00
   6  -5   6  289.18   20.04
   6  -5  -6  271.58   19.61
  -6  -5   6  275.85   19.46
   6  -5  -6  269.62   17.81
  -6  -5  -6  275.24   18.32
   6  -5   6  296.44   18.06
   6   5   6  259.47   16.50
  -6  -5  -7   57.85    7.71
   6  -5  -7   66.75    9.96
  -6  -5   7   74.36   10.58
   6  -5   7   59.16    8.74
   6  -5  -7   55.03    8.06
  -6  -5  -7   57.51    8.41
  -6   5  -8  347.12   17.63
   6  -5  -8  354.82   20.95
  -6  -5  -8  359.28   21.45
  -6   5   8  334.83   19.15
   6   5   8  322.83   18.54
   6  -5   8  381.94   20.60
   6  -5   8  372.13   22.81
  -6  -5   8  344.49   21.85
   6  -5   9   -1.31    2.90
   6   5   9   -0.49    1.37
   6  -5   9   -0.45    1.91
   6  -5  10   76.42    9.83
   6   5  10   57.52    8.07
   6  -5 -10   55.69    8.49
  -6  -5 -10   65.68    9.43
   6  -5  10   56.14    8.90
  -6  -5  10   56.32    8.78
  -6   5  10   53.50    6.70
   6  -5  11   36.58    7.32
   6  -5  11   26.86    6.28
  -6  -5  11   23.43    5.73
  -6   5  11   24.62    4.47
   6  -5  12    0.86    1.40
   6   5  12    2.15    2.07
  -6  -5  12    0.88    1.33
  -6   5  12    0.85    1.03
   6  -5  13  105.01   11.63
   6   5  13   93.99   11.04
  -6  -5  13   91.60   11.68
  -6   5  13   82.21    8.10
   6   5  14    5.54    2.92
   6  -5  14   11.15    3.96
  -6  -5  14   14.83    5.21
  -6   5  14    8.90    2.77
  -6  -5  15   67.61   10.12
  -6   5  15   55.14    6.60
   6  -5  16  176.21   15.53
   6   5  16  169.10   15.22
  -6  -5  16  163.59   15.76
  -6   5  16  163.24   11.57
   6  -5  17   19.04    5.77
   6   5  17   25.58    6.69
  -6  -5  17   22.98    6.02
  -6   5  17   12.59    3.15
   6  -5  18  299.76   21.20
   6   5  18  273.81   20.05
  -6  -5  18  250.32   19.72
  -6   5  18  255.54   14.19
  -6  -5  19   48.15    8.91
   6  -5  19   39.59    8.40
   6   5  19   31.26    7.05
  -6  -5  20   38.08    7.72
   6   5  20   35.84    7.54
   6  -5  20   45.61    8.59
   6   5  21  134.66   14.40
  -6  -5  21  117.26   13.54
  -6  -5  22    1.38    2.22
   6   5  22    0.00    2.14
   6  -5  22    0.09    2.24
   6  -5  23  127.51   15.26
   6   5  23  124.03   14.13
  -6  -5  23  117.38   13.74
   6   5  24   13.34    4.75
   6  -5  24    8.79    4.49
  -6  -5  24   14.52    4.97
   6  -5  25    3.55    2.84
   6   5  25    3.36    3.47
  -6  -5  25    2.27    1.33
   6  -5  26   18.23    6.18
   6  -5  27   42.05    8.94
   6   5  27   26.03    6.73
  -6  -5  27   29.86    6.94
   6  -5  28    3.45    3.55
   6   5  28    4.87    3.42
  -6  -5  28    1.36    2.08
   6  -5  29  108.63   14.77
   6   5  29   93.31   13.03
  -6  -5  29   90.98   12.47
   6  -5  30    2.52    2.25
   6   5  30    9.91    5.22
  -6  -5  30    1.31    1.78
   6  -5  31   20.86    7.60
   6   5  31   20.46    6.52
  -6  -5  31   13.27    5.72
   6   5  32   13.26    5.31
   6  -5  32   18.23    5.99
  -6  -5  32   10.46    4.71
   6  -5  33   -1.45    1.73
   6   5  33   -1.05    2.75
  -6  -5  33    0.41    2.88
   6  -5  34   11.00    5.30
   6   5  34    8.02    4.19
  -6  -5  34    0.94    2.65
   6  -5  35    2.44    2.84
   6   5  35    2.52    2.45
  -6  -5  35    1.59    3.29
   6  -5  36   13.34    6.23
   6   5  36    5.27    3.71
  -6  -5  36    9.38    5.72
   6  -5  37   14.87    6.54
   6   5  37    8.98    4.90
  -6  -5  37   10.64    4.71
   6  -5  38    5.51    4.85
  -6  -5  38   -1.68    2.61
   6   5  39   16.27    6.80
  -6  -5  39    3.62    3.82
  -6  -5  41   12.55    5.73
  -6   6   0    4.52    2.07
  -6  -6   0    5.98    2.47
   6  -6   0    4.21    2.89
  -6  -6   0    2.13    2.72
  -6   6   1    8.12    3.23
  -6   6  -1    6.10    2.16
  -6  -6   1    6.07    2.67
  -6  -6  -1    5.39    2.51
   6  -6   1    6.68    3.50
  -6  -6  -1    8.54    3.61
   6  -6  -1    6.51    2.57
  -6  -6   1    5.10    2.86
  -6   6  -2    1.97    2.02
  -6  -6  -2    4.72    2.50
  -6   6   2    1.42    1.70
  -6  -6   2    0.03    0.97
[truncated: 219,205 more chars]
